# Supplementary material for: Forces applied during classical touch assays for Caenorhabditis elegans
Source: PLoS One. 2017 May 19;12(5):e0178080. doi: 10.1371/journal.pone.0178080 (PMC5438190; doi:10.1371/journal.pone.0178080)
Supplement: S1 Data — CSV file containing the maximum force for all 30 touches from each volunteer. (CSV) [file pone.0178080.s003.csv]

Volunteer A	Volunteer B	Volunteer C	Volunteer D	Volunteer E	Volunteer F	Volunteer G	Volunteer H	Volunteer I	Volunteer J	Volunteer K	Volunteer L	Volunteer M
7.2009e-06	8.848e-06	4.1971e-05	1.9853e-05	1.9247e-05	2.4706e-05	2.4757e-05	3.7836e-05	1.5116e-05	8.1915e-05	8.1911e-05	9.763e-05	0.00027262
3.0158e-06	6.9993e-06	2.2298e-05	1.3236e-05	2.6461e-05	2.1022e-05	1.833e-05	0.00018203	4.7914e-05	8.7721e-05	7.3379e-05	5.2678e-05	0.0005058
6.6134e-06	7.3998e-06	4.1857e-06	2.3131e-05	3.0066e-05	2.1035e-05	7.0898e-06	0.00013506	8.1455e-06	3.5567e-05	7.3013e-05	6.4637e-05	9.3196e-05
6.8343e-06	6.3157e-06	2.6009e-06	3.9171e-06	3.0167e-05	2.2571e-05	3.786e-05	0.00011422	3.856e-05	0.00040702	7.814e-05	4.4807e-05	0.0003193
2.5177e-06	8.1636e-06	4.634e-06	4.3013e-06	1.9181e-05	1.9029e-05	1.7592e-05	1.9539e-05	2.6346e-05	5.3755e-05	7.4477e-05	4.6293e-05	0.00021519
8.666e-06	9.9268e-06	8.636e-06	8.1549e-06	3.5021e-05	1.778e-05	3.7031e-05	0.00020326	4.1647e-05	9.2293e-05	0.00011601	4.9849e-05	0.00014185
9.3071e-06	7.763e-06	6.0659e-06	1.2004e-05	1.7725e-05	2.6655e-05	3.3244e-05	3.0748e-05	4.0602e-05	4.9333e-05	5.8401e-05	3.2692e-05	0.00015001
7.1015e-06	8.2638e-06	9.3699e-06	4.8904e-06	5.4274e-05	2.5898e-05	1.1571e-05	2.3156e-05	7.5523e-05	0.0003537	7.6376e-05	9.1641e-05	0.00023098
5.5345e-06	4.7172e-06	9.1093e-06	7.6904e-06	1.6684e-05	1.5151e-05	2.256e-05	4.1399e-05	7.9075e-05	0.00012629	9.2023e-05	6.804e-05	0.00027483
6.8569e-06	9.2518e-06	1.6554e-05	8.8098e-06	1.9792e-05	2.1788e-05	5.5442e-05	4.3364e-05	7.3557e-05	0.00042023	0.00012905	7.0115e-05	0.00017342
7.002e-06	1.4109e-05	1.2286e-05	1.2453e-05	4.8565e-06	2.3709e-05	2.7617e-05	5.2146e-05	2.8532e-05	6.085e-05	6.4398e-05	0.00010078	0.00021082
5.2658e-06	8.5743e-06	1.3736e-05	1.1499e-05	1.87e-05	2.2319e-05	2.7094e-05	4.6919e-05	2.8678e-05	0.00017801	7.0943e-05	5.0608e-05	0.00029557
7.898e-06	7.5907e-06	1.8807e-05	1.4574e-05	1.4132e-05	2.105e-05	6.3372e-05	1.1361e-05	2.9103e-05	0.00028979	5.5938e-05	7.6295e-05	0.00046267
3.1212e-06	9.594e-06	1.367e-05	1.6013e-05	1.2686e-05	3.1407e-05	4.2639e-05	9.5154e-06	4.9019e-05	0.00015493	7.1299e-05	6.2154e-05	0.00037823
9.1866e-06	4.6109e-06	1.6713e-05	1.3735e-05	1.771e-05	2.3709e-05	4.1382e-05	1.1763e-05	3.2931e-05	9.6292e-05	6.2719e-05	5.9359e-05	0.00036836
4.7443e-06	5.9929e-06	2.8096e-05	1.8009e-05	1.3713e-05	1.866e-05	3.7925e-05	2.8132e-05	2.5407e-05	4.1306e-05	0.00010664	6.9391e-05	0.00021157
5.6133e-06	9.3079e-06	1.0574e-05	1.0545e-05	1.4054e-05	7.325e-06	6.2433e-05	1.5542e-05	5.1628e-05	2.0788e-05	9.7457e-05	0.0001114	0.00033061
6.1418e-06	6.1135e-06	1.8874e-05	7.9806e-06	1.4598e-05	1.8268e-05	1.6006e-05	1.2366e-05	0.00013249	3.7501e-05	5.7061e-05	7.212e-05	0.00022184
6.5279e-06	6.1116e-06	2.417e-05	1.5802e-05	2.1834e-05	1.6916e-05	3.1905e-05	4.6057e-05	0.00011217	3.6323e-05	1.918e-05	5.5797e-05	0.00015874
6.1944e-06	7.1137e-06	2.0349e-06	2.5092e-05	1.5026e-05	2.5764e-05	1.6181e-05	2.1643e-05	3.8891e-05	2.5834e-05	4.3084e-05	0.00013448	2.1667e-05
3.6451e-06	1.0176e-05	1.9933e-05	1.4334e-05	1.2414e-05	2.6896e-05	4.3015e-05	5.5003e-05	0.00013271	5.1596e-05	4.7565e-05	9.7603e-05	0.00041543
7.4426e-06	9.4042e-06	1.1799e-05	1.2855e-05	1.826e-05	1.8724e-05	2.2091e-05	2.1824e-05	0.00028408	1.2315e-05	3.4769e-05	0.00016858	7.5619e-05
9.904e-06	9.6684e-06	4.6255e-06	1.8102e-05	2.1941e-05	2.0464e-05	4.0824e-05	2.0662e-05	0.00031956	2.7505e-05	6.6617e-05	0.0001398	0.00065636
8.1626e-06	9.6368e-06	9.0692e-06	2.3897e-05	1.9785e-05	2.2839e-05	1.2552e-05	2.517e-05	0.00053642	8.8695e-06	4.9657e-05	0.00013056	0.00015663
1.0092e-05	1.2856e-05	7.9723e-06	1.0525e-05	1.7662e-05	2.1998e-05	2.8615e-05	2.1735e-05	7.2528e-05	7.1892e-06	7.3611e-05	0.00012238	0.00014243
8.7978e-06	5.221e-06	9.887e-06	8.248e-06	1.8679e-05	3.6865e-05	6.6291e-05	3.1345e-05	0.00013042	6.7299e-06	6.8456e-05	0.00013247	0.00019036
6.4897e-06	4.0251e-06	1.2848e-05	9.232e-06	1.7566e-05	4.5929e-05	2.2157e-05	1.2191e-05	2.7667e-05	2.1176e-05	3.5465e-05	0.00011644	0.00016346
3.9724e-06	1.0224e-05	1.3919e-05	1.1805e-05	6.2663e-06	3.1327e-05	1.6357e-05	3.3731e-05	1.632e-05	2.2773e-05	6.923e-05	0.00026392	8.4169e-05
4.29e-06	8.107e-06	1.3863e-05	1.6176e-05	1.3133e-05	3.7083e-05	2.0069e-05	3.6477e-05	7.3208e-05	1.5228e-05	4.6484e-05	0.00013886	0.00038732
8.9552e-06	6.8371e-06	1.1237e-05	1.0099e-05	2.1639e-05	3.7488e-05	1.182e-05	6.697e-05	3.9604e-05	6.9817e-06	3.1442e-05	0.00027316	0.00056635
