# Supplementary material for: Forces applied during classical touch assays for Caenorhabditis elegans
Source: PLoS One. 2017 May 19;12(5):e0178080. doi: 10.1371/journal.pone.0178080 (PMC5438190; doi:10.1371/journal.pone.0178080)
Supplement: S2 Data — These text files contain raw voltage data collected as described in the Methods section. The analysis scripts in S1 Analysis Code were used to process these data. (ZIP) [file pone.0178080.s004.zip]

Archive with 31 entries (28 files):
- RawDataFiles/
- RawDataFiles/.DS_Store
- __MACOSX/
- __MACOSX/RawDataFiles/
- __MACOSX/RawDataFiles/._.DS_Store
- RawDataFiles/Subject1.txt
- __MACOSX/RawDataFiles/._Subject1.txt
- RawDataFiles/Subject10.txt
- __MACOSX/RawDataFiles/._Subject10.txt
- RawDataFiles/Subject11.txt
- __MACOSX/RawDataFiles/._Subject11.txt
- RawDataFiles/Subject12.txt
- __MACOSX/RawDataFiles/._Subject12.txt
- RawDataFiles/Subject13.txt
- __MACOSX/RawDataFiles/._Subject13.txt
- RawDataFiles/Subject2.txt
- __MACOSX/RawDataFiles/._Subject2.txt
- RawDataFiles/Subject3.txt
- __MACOSX/RawDataFiles/._Subject3.txt
- RawDataFiles/Subject4.txt
- __MACOSX/RawDataFiles/._Subject4.txt
- RawDataFiles/Subject5.txt
- __MACOSX/RawDataFiles/._Subject5.txt
- RawDataFiles/Subject6.txt
- __MACOSX/RawDataFiles/._Subject6.txt
- RawDataFiles/Subject7.txt
- __MACOSX/RawDataFiles/._Subject7.txt
- RawDataFiles/Subject8.txt
- __MACOSX/RawDataFiles/._Subject8.txt
- RawDataFiles/Subject9.txt
- __MACOSX/RawDataFiles/._Subject9.txt
