# Supplementary material for: Forces applied during classical touch assays for Caenorhabditis elegans
Source: PLoS One. 2017 May 19;12(5):e0178080. doi: 10.1371/journal.pone.0178080 (PMC5438190; doi:10.1371/journal.pone.0178080)
Supplement: S2 Data — These text files contain raw voltage data collected as described in the Methods section. The analysis scripts in S1 Analysis Code were used to process these data. (ZIP) [file pone.0178080.s004.zip › RawDataFiles/Subject1.txt]

frequency=5000
Gain=1000
2016-07-20 14:38:15
Cantilever 2A
0.085104
0.086684
0.086368
0.086684
0.087317
0.085420
0.085736
0.086052
0.087633
0.088265
0.087001
0.084787
0.085104
0.085420
0.084787
0.085736
0.083839
0.083839
0.083839
0.082574
0.082258
0.081626
0.082258
0.081310
0.080678
0.079413
0.079729
0.079097
0.077200
0.076568
0.076884
0.075619
0.075935
0.076884
0.075935
0.074671
0.074038
0.073406
0.073406
0.075935
0.074987
0.073722
0.072774
0.072774
0.073722
0.074355
0.074355
0.075619
0.074355
0.072774
0.071825
0.072774
0.072774
0.074987
0.074671
0.073722
0.073090
0.075303
0.075303
0.074987
0.075303
0.075303
0.076884
0.077200
0.077200
0.077200
0.078464
0.079097
0.080678
0.080678
0.080994
0.081310
0.082258
0.083207
0.082574
0.081942
0.083207
0.084471
0.084155
0.086368
0.086368
0.084787
0.084471
0.086368
0.087001
0.087001
0.086052
0.086368
0.086052
0.084471
0.086052
0.087001
0.088897
0.086684
0.085104
0.085420
0.085420
0.084471
0.085736
0.084155
0.083839
0.084155
0.084155
0.083839
0.082891
0.081626
0.081310
0.081310
0.081626
0.079729
0.079097
0.078464
0.078464
0.077200
0.077200
0.076568
0.076251
0.077516
0.075935
0.074038
0.074038
0.073722
0.074355
0.073406
0.074355
0.073090
0.072141
0.073090
0.074355
0.073090
0.074038
0.074355
0.072774
0.071509
0.070245
0.071825
0.073722
0.074671
0.074671
0.074038
0.074038
0.076251
0.074671
0.074355
0.076251
0.076251
0.075303
0.076568
0.077832
0.078464
0.079729
0.080678
0.081310
0.080361
0.080994
0.081942
0.082891
0.082258
0.082258
0.082258
0.084787
0.084155
0.085736
0.085420
0.084471
0.085736
0.086052
0.087001
0.087001
0.086052
0.086684
0.085420
0.086052
0.086368
0.087633
0.088897
0.087949
0.087317
0.083523
0.083523
0.084155
0.085420
0.085104
0.085104
0.084471
0.084787
0.083839
0.083523
0.083839
0.081942
0.080678
0.081942
0.080678
0.079413
0.079097
0.078781
0.077516
0.077516
0.077200
0.077516
0.075935
0.076884
0.074671
0.074038
0.072458
0.074038
0.074355
0.073090
0.073090
0.072774
0.071825
0.072774
0.073090
0.072141
0.074671
0.073722
0.071509
0.070561
0.073406
0.072458
0.074987
0.075619
0.074671
0.075619
0.074355
0.074987
0.076251
0.075619
0.076884
0.076884
0.075619
0.077200
0.078148
0.078464
0.079413
0.079729
0.080994
0.080045
0.081626
0.081942
0.082891
0.081626
0.082891
0.083207
0.083523
0.084787
0.085736
0.084787
0.084155
0.086052
0.085736
0.086052
0.085420
0.086052
0.085736
0.084155
0.083839
0.086052
0.087317
0.088265
0.086684
0.085420
0.084155
0.083523
0.084155
0.084787
0.083839
0.084155
0.083839
0.082574
0.081942
0.082258
0.082258
0.080361
0.080678
0.080045
0.079413
0.077832
0.076884
0.076884
0.076568
0.076884
0.075619
0.075935
0.075935
0.074355
0.074038
0.072458
0.073722
0.074355
0.073722
0.073090
0.072774
0.072458
0.072458
0.072141
0.073406
0.074671
0.074038
0.073406
0.071825
0.071825
0.072458
0.074987
0.074987
0.073722
0.074671
0.074038
0.074987
0.074355
0.074987
0.076251
0.076251
0.076568
0.078148
0.078148
0.077516
0.080994
0.080994
0.080994
0.081626
0.080994
0.082258
0.081626
0.083207
0.082574
0.083839
0.085736
0.084787
0.086052
0.085736
0.084787
0.086052
0.087633
0.086052
0.087001
0.086368
0.087001
0.087001
0.086052
0.087949
0.087001
0.088265
0.088265
0.086368
0.084471
0.084155
0.085104
0.085736
0.084155
0.083523
0.083523
0.082258
0.081942
0.082574
0.081942
0.080678
0.080994
0.080361
0.080361
0.078148
0.078464
0.078148
0.077200
0.075619
0.075935
0.076568
0.076884
0.075935
0.074671
0.073406
0.071509
0.073722
0.074355
0.072458
0.073722
0.072774
0.072774
0.072774
0.071825
0.072774
0.073722
0.072774
0.072774
0.071193
0.073406
0.074038
0.074987
0.075619
0.073406
0.073722
0.074355
0.075619
0.074671
0.075303
0.076568
0.074987
0.077200
0.078464
0.078148
0.079097
0.079729
0.080994
0.081942
0.080994
0.082574
0.081942
0.082891
0.082891
0.083207
0.085104
0.085736
0.086368
0.086684
0.083839
0.084787
0.085736
0.087001
0.086368
0.086368
0.086052
0.086052
0.085104
0.085420
0.086684
0.087949
0.087317
0.085420
0.086052
0.084787
0.085736
0.086684
0.087001
0.086052
0.084787
0.084471
0.083839
0.085104
0.084471
0.083207
0.082258
0.081310
0.080045
0.079413
0.079729
0.079729
0.077832
0.078464
0.078464
0.077832
0.077832
0.077516
0.076251
0.074987
0.074355
0.074355
0.075303
0.074038
0.073406
0.072141
0.072458
0.073722
0.073406
0.074038
0.074987
0.073090
0.073090
0.072458
0.072774
0.072458
0.074671
0.076568
0.074987
0.075619
0.075619
0.077200
0.075935
0.076251
0.077516
0.076568
0.076568
0.078464
0.078148
0.078781
0.080678
0.080994
0.081310
0.081626
0.081942
0.083207
0.084471
0.084155
0.084471
0.084155
0.085104
0.086052
0.085736
0.086368
0.085104
0.086368
0.087949
0.086684
0.087633
0.086684
0.086368
0.085420
0.084787
0.087317
0.087949
0.088265
0.087317
0.086052
0.084471
0.084155
0.085420
0.085736
0.084155
0.083207
0.083523
0.083207
0.082891
0.083207
0.082574
0.080678
0.081626
0.079097
0.080045
0.078464
0.078464
0.078781
0.078148
0.075935
0.076251
0.077200
0.077832
0.075935
0.075935
0.074038
0.074038
0.075935
0.074355
0.074038
0.074038
0.073722
0.072774
0.073090
0.073406
0.074038
0.074355
0.073722
0.071509
0.071825
0.072458
0.074671
0.074671
0.075619
0.074355
0.073406
0.075935
0.075303
0.075303
0.077516
0.076568
0.077200
0.077516
0.078781
0.079097
0.080994
0.080994
0.082258
0.082891
0.081942
0.082891
0.083207
0.082574
0.082258
0.082574
0.084471
0.085736
0.084787
0.086368
0.083839
0.084787
0.086052
0.087633
0.087001
0.086368
0.086684
0.086368
0.085420
0.086368
0.087001
0.090162
0.088265
0.088581
0.085104
0.085104
0.086684
0.087317
0.085736
0.085104
0.084471
0.084787
0.083839
0.084471
0.082891
0.081310
0.080678
0.080678
0.079413
0.079097
0.078781
0.076884
0.078781
0.077516
0.076568
0.075935
0.077200
0.076568
0.074671
0.073722
0.073406
0.074671
0.074987
0.073406
0.072774
0.073090
0.072458
0.072458
0.073090
0.072774
0.074355
0.073722
0.072458
0.070877
0.072141
0.073722
0.074038
0.074355
0.074355
0.074987
0.075935
0.073722
0.074987
0.076568
0.076251
0.076251
0.076884
0.078464
0.078148
0.080045
0.079729
0.081310
0.081310
0.081942
0.082258
0.083207
0.083839
0.083207
0.082574
0.083523
0.082574
0.084155
0.085104
0.083839
0.084787
0.086052
0.086052
0.086368
0.085420
0.087001
0.086052
0.086684
0.084155
0.086684
0.087949
0.088581
0.087001
0.085420
0.084155
0.085104
0.085420
0.085104
0.084471
0.084471
0.083207
0.083207
0.081942
0.083207
0.082891
0.080678
0.080994
0.079413
0.080045
0.079413
0.078148
0.076884
0.077832
0.077516
0.077200
0.076568
0.076884
0.074987
0.074671
0.073722
0.073406
0.075303
0.073406
0.073406
0.073406
0.071825
0.073090
0.073090
0.073406
0.075935
0.074671
0.073406
0.073090
0.071825
0.073406
0.074671
0.074671
0.074355
0.074355
0.073722
0.076251
0.075619
0.075935
0.077200
0.076251
0.076884
0.078781
0.079097
0.079097
0.080045
0.080361
0.081310
0.081626
0.081942
0.081626
0.082574
0.083523
0.084155
0.084787
0.085420
0.086052
0.086052
0.085736
0.084471
0.085104
0.087633
0.086684
0.087633
0.086368
0.085736
0.087001
0.084787
0.086684
0.087317
0.088897
0.088581
0.086368
0.083839
0.084155
0.086368
0.086052
0.085104
0.085420
0.085104
0.085104
0.082891
0.084155
0.084787
0.081626
0.081942
0.079729
0.079413
0.078148
0.077832
0.077832
0.076884
0.076568
0.075619
0.077200
0.075935
0.074987
0.074671
0.074038
0.073406
0.073722
0.074038
0.073722
0.073406
0.072458
0.072141
0.073090
0.073406
0.074038
0.074987
0.071825
0.071509
0.072141
0.072141
0.072458
0.073406
0.075619
0.075619
0.075935
0.076251
0.077516
0.075619
0.075935
0.075935
0.076568
0.077516
0.077832
0.078148
0.079097
0.079413
0.080361
0.080678
0.080994
0.082258
0.081942
0.082574
0.082258
0.082574
0.084471
0.084155
0.084471
0.085104
0.084471
0.085420
0.086052
0.087001
0.086684
0.087949
0.086368
0.086684
0.084787
0.086052
0.087633
0.087949
0.088265
0.087633
0.085104
0.084787
0.085420
0.086052
0.085104
0.085736
0.084787
0.083839
0.082891
0.082574
0.083523
0.082574
0.081942
0.081942
0.080361
0.079729
0.079097
0.078781
0.077200
0.078148
0.077832
0.078148
0.076568
0.076251
0.076251
0.076251
0.074038
0.074355
0.074987
0.074671
0.074987
0.073722
0.073090
0.074355
0.074038
0.074671
0.075619
0.074671
0.073406
0.071825
0.074038
0.073722
0.075935
0.076568
0.074987
0.075619
0.076251
0.076251
0.076884
0.077200
0.076884
0.076884
0.076568
0.078464
0.079413
0.080361
0.081626
0.080994
0.081942
0.082574
0.083839
0.083523
0.083523
0.084471
0.085420
0.085736
0.086684
0.087633
0.086368
0.085420
0.086052
0.087317
0.087317
0.088265
0.088265
0.087633
0.087317
0.087317
0.086368
0.087317
0.089530
0.090478
0.089214
0.087001
0.086052
0.085420
0.086368
0.086368
0.085736
0.084471
0.085420
0.084471
0.082891
0.083839
0.083207
0.082574
0.081942
0.080994
0.080678
0.079413
0.080361
0.078148
0.078148
0.077832
0.077832
0.077200
0.076568
0.076568
0.075303
0.074671
0.074671
0.075935
0.074355
0.074355
0.073090
0.073406
0.074355
0.073722
0.074038
0.074671
0.074987
0.074355
0.072774
0.072458
0.073722
0.075619
0.074987
0.075935
0.074987
0.075303
0.076568
0.075935
0.076884
0.077200
0.077516
0.077832
0.079097
0.080045
0.079729
0.081310
0.081626
0.082258
0.083523
0.083207
0.082891
0.084471
0.083523
0.083207
0.083207
0.085420
0.085420
0.086684
0.086368
0.083839
0.085420
0.087317
0.087317
0.087001
0.086052
0.086684
0.086368
0.085104
0.088265
0.086368
0.089530
0.088265
0.088265
0.085420
0.084787
0.086052
0.086368
0.086368
0.086684
0.085104
0.085736
0.083523
0.084155
0.083207
0.081942
0.081942
0.081626
0.080361
0.079413
0.079413
0.078781
0.078464
0.078148
0.077516
0.077200
0.076884
0.075303
0.074987
0.074671
0.074038
0.074671
0.075303
0.074987
0.074355
0.073090
0.074038
0.074038
0.074355
0.074038
0.074355
0.073406
0.072141
0.072458
0.073722
0.072774
0.074355
0.076251
0.074671
0.074987
0.075619
0.075935
0.075619
0.076884
0.077516
0.075935
0.075935
0.077516
0.078781
0.079413
0.080045
0.081626
0.080678
0.081310
0.083523
0.082891
0.082574
0.082258
0.083523
0.085420
0.084471
0.086368
0.086052
0.085736
0.084787
0.086684
0.086052
0.087317
0.086368
0.086684
0.086684
0.084787
0.085736
0.086684
0.087949
0.087949
0.087317
0.085736
0.085104
0.084787
0.085420
0.086052
0.085104
0.084471
0.084471
0.082891
0.083523
0.083207
0.082574
0.080361
0.082258
0.079413
0.079729
0.078464
0.077832
0.077832
0.077200
0.078464
0.077832
0.077832
0.078464
0.075619
0.075303
0.072458
0.073722
0.075935
0.073090
0.073406
0.073406
0.072774
0.073406
0.073722
0.073090
0.075303
0.073722
0.073090
0.071509
0.072774
0.073090
0.075619
0.075303
0.074671
0.074671
0.075935
0.075619
0.075303
0.076884
0.077200
0.076251
0.076251
0.078148
0.078781
0.079097
0.080361
0.080994
0.080678
0.080678
0.081942
0.082258
0.082891
0.083839
0.082891
0.083839
0.084787
0.085104
0.086368
0.085736
0.084471
0.085736
0.086684
0.087001
0.087633
0.086684
0.087001
0.084787
0.085736
0.087001
0.087001
0.088265
0.086684
0.087949
0.086052
0.084471
0.085420
0.086368
0.084787
0.084155
0.082891
0.082891
0.082258
0.083207
0.082891
0.081310
0.081626
0.079729
0.078148
0.078464
0.077516
0.077832
0.077516
0.076251
0.077832
0.076568
0.076251
0.074671
0.074355
0.073406
0.073090
0.073406
0.074038
0.073722
0.072774
0.072141
0.071825
0.073090
0.073090
0.073090
0.073090
0.072458
0.072141
0.071509
0.071825
0.074671
0.074987
0.074355
0.074671
0.074038
0.074987
0.074987
0.075303
0.076251
0.075935
0.076251
0.076251
0.078464
0.077832
0.079413
0.079097
0.081626
0.082258
0.081626
0.082258
0.082574
0.082891
0.082258
0.082574
0.082891
0.083839
0.086368
0.086052
0.084155
0.084787
0.086684
0.086368
0.087317
0.085420
0.087633
0.086684
0.084471
0.086368
0.087949
0.088265
0.087949
0.087633
0.084787
0.083839
0.084155
0.084471
0.084787
0.083839
0.084471
0.083839
0.082258
0.082891
0.082891
0.082574
0.080678
0.080678
0.078781
0.079097
0.078464
0.077200
0.078148
0.077200
0.077200
0.076568
0.076251
0.074671
0.074671
0.074355
0.073406
0.074038
0.074671
0.074355
0.073406
0.073722
0.072774
0.073722
0.073722
0.074038
0.073722
0.073406
0.071193
0.070245
0.071825
0.074355
0.075303
0.074671
0.073722
0.073722
0.074355
0.074671
0.075935
0.075303
0.076251
0.076251
0.076568
0.078148
0.078781
0.079729
0.079413
0.080045
0.080045
0.081626
0.081942
0.082258
0.082891
0.083523
0.081626
0.083523
0.085736
0.085420
0.086368
0.085736
0.084471
0.085420
0.086684
0.086368
0.085420
0.087001
0.086368
0.084471
0.085104
0.086368
0.088265
0.088581
0.088897
0.084787
0.083207
0.084155
0.085736
0.084471
0.084787
0.083523
0.084155
0.083839
0.082891
0.084471
0.083207
0.080678
0.081626
0.079413
0.079413
0.077832
0.077516
0.078464
0.076884
0.077200
0.078464
0.075935
0.075935
0.074355
0.075619
0.074355
0.072774
0.075935
0.075619
0.072774
0.072774
0.073406
0.072141
0.072774
0.073090
0.074987
0.074355
0.073090
0.072458
0.071193
0.072774
0.075303
0.074987
0.072774
0.074038
0.074671
0.075303
0.074671
0.074987
0.077832
0.077200
0.076568
0.078148
0.078781
0.080045
0.080361
0.080361
0.080361
0.080361
0.082258
0.081942
0.081942
0.082891
0.082574
0.084471
0.083523
0.084471
0.084471
0.085736
0.083523
0.084471
0.087001
0.086684
0.086052
0.084787
0.086684
0.086052
0.085420
0.086052
0.087001
0.088581
0.087633
0.086684
0.083523
0.084471
0.084787
0.085104
0.085104
0.084471
0.083523
0.083207
0.082574
0.082574
0.082574
0.082258
0.080361
0.080361
0.078781
0.078464
0.078464
0.079097
0.077200
0.076251
0.076568
0.075619
0.076251
0.074355
0.074038
0.073406
0.073090
0.073090
0.073722
0.072141
0.072141
0.071509
0.072458
0.073090
0.073406
0.074038
0.074671
0.073090
0.072141
0.071193
0.072458
0.074038
0.074671
0.074987
0.074355
0.073722
0.074038
0.075935
0.075619
0.075935
0.076884
0.075935
0.076884
0.078464
0.078148
0.079729
0.079413
0.081310
0.080994
0.081942
0.082574
0.083839
0.082891
0.083523
0.084155
0.084787
0.084787
0.086368
0.086684
0.085420
0.086052
0.085736
0.086052
0.086052
0.087001
0.087633
0.086052
0.086684
0.086052
0.087001
0.087633
0.087949
0.086368
0.084155
0.085104
0.086052
0.085420
0.087001
0.085420
0.085104
0.084787
0.082574
0.083207
0.083207
0.082258
0.081310
0.080994
0.079413
0.078464
0.079097
0.077200
0.078148
0.077200
0.075619
0.075935
0.075619
0.075619
0.074355
0.074038
0.072774
0.073722
0.074987
0.073722
0.071825
0.072774
0.071825
0.072774
0.072458
0.073090
0.072774
0.072774
0.071825
0.070245
0.071825
0.072141
0.074355
0.074355
0.074355
0.073722
0.073722
0.074038
0.074671
0.075303
0.076884
0.076568
0.076251
0.076568
0.077832
0.078464
0.079097
0.080045
0.080361
0.080678
0.081626
0.081942
0.082574
0.082574
0.082891
0.084787
0.082891
0.085420
0.084787
0.086052
0.083523
0.085420
0.086052
0.086368
0.085736
0.086684
0.085420
0.085104
0.084155
0.085420
0.087949
0.088897
0.087317
0.086052
0.083839
0.084155
0.084471
0.085104
0.083207
0.082891
0.083839
0.082258
0.082258
0.083523
0.081942
0.080361
0.080994
0.079413
0.078781
0.078464
0.078148
0.078464
0.077200
0.075935
0.075935
0.076568
0.076884
0.074671
0.074038
0.072458
0.073090
0.074355
0.073406
0.072141
0.071825
0.071509
0.072141
0.072141
0.072774
0.073406
0.073406
0.073090
0.071509
0.072141
0.073090
0.074355
0.074038
0.074038
0.074355
0.073722
0.075303
0.074671
0.075303
0.076251
0.077200
0.076568
0.077832
0.078148
0.078464
0.081310
0.080678
0.080994
0.081942
0.082891
0.081310
0.082891
0.082891
0.082891
0.083523
0.084471
0.084471
0.084471
0.084471
0.083839
0.084471
0.085420
0.086684
0.086368
0.084787
0.086368
0.085736
0.085420
0.086684
0.086368
0.087949
0.087001
0.087317
0.086052
0.085420
0.085420
0.085104
0.085420
0.084471
0.083839
0.084471
0.083523
0.082891
0.083207
0.081626
0.080678
0.082258
0.079729
0.078781
0.077832
0.077516
0.077200
0.076568
0.075619
0.075935
0.075619
0.075303
0.075303
0.073406
0.072458
0.074038
0.074671
0.073406
0.072774
0.071509
0.071509
0.072141
0.072458
0.073406
0.073722
0.072458
0.072458
0.069928
0.071825
0.073090
0.073722
0.074671
0.073722
0.074038
0.075935
0.075935
0.076251
0.076884
0.076568
0.076251
0.076251
0.077832
0.077516
0.078148
0.080045
0.080994
0.080361
0.080361
0.081942
0.081942
0.083207
0.082891
0.082258
0.083207
0.084155
0.086052
0.085420
0.084471
0.085104
0.086368
0.086368
0.086368
0.087001
0.086684
0.086052
0.086052
0.085420
0.086368
0.088265
0.088897
0.086684
0.084787
0.083839
0.083839
0.084471
0.084155
0.083839
0.084155
0.083523
0.082574
0.083207
0.083207
0.082258
0.081310
0.080361
0.078148
0.078464
0.077832
0.076884
0.076884
0.076251
0.076251
0.077200
0.076568
0.075935
0.074355
0.074987
0.073406
0.072141
0.074355
0.073722
0.072774
0.071825
0.071825
0.074038
0.071825
0.073722
0.074987
0.073722
0.071825
0.071825
0.072458
0.072458
0.074355
0.074355
0.074355
0.074987
0.074987
0.073722
0.074987
0.073406
0.075935
0.076251
0.075303
0.076568
0.078464
0.077516
0.078781
0.079729
0.080678
0.080994
0.082258
0.081942
0.081942
0.082891
0.080994
0.082574
0.083523
0.084787
0.085736
0.084471
0.084155
0.085736
0.086052
0.085420
0.085420
0.085104
0.085736
0.084787
0.083839
0.086052
0.087001
0.087633
0.087001
0.086052
0.083523
0.083839
0.084787
0.084155
0.083839
0.083839
0.083839
0.083207
0.082891
0.083207
0.082258
0.080678
0.079413
0.079413
0.078148
0.078148
0.076568
0.076884
0.076884
0.075935
0.075935
0.075935
0.076568
0.073722
0.073406
0.072458
0.072458
0.074355
0.073090
0.071825
0.072458
0.072774
0.071509
0.072774
0.073090
0.071825
0.073090
0.072141
0.071509
0.070877
0.073090
0.073722
0.072774
0.074038
0.074038
0.073406
0.075303
0.075303
0.074671
0.076251
0.076568
0.075619
0.076251
0.076884
0.077516
0.079413
0.079097
0.079413
0.080678
0.081310
0.082258
0.082574
0.083207
0.081310
0.082574
0.083207
0.082891
0.083839
0.083839
0.083523
0.083839
0.084787
0.084471
0.085736
0.085736
0.085420
0.085736
0.084155
0.085104
0.086368
0.087317
0.087949
0.085736
0.084155
0.082891
0.084471
0.084155
0.084155
0.082891
0.084787
0.082258
0.081626
0.081310
0.082574
0.081310
0.080361
0.080994
0.078464
0.078464
0.078781
0.077200
0.076251
0.075935
0.077200
0.076568
0.076251
0.074987
0.075619
0.074355
0.073722
0.072141
0.074987
0.073090
0.072141
0.072458
0.071509
0.072774
0.073722
0.073722
0.075619
0.073406
0.071825
0.070877
0.072458
0.073722
0.074987
0.074671
0.074038
0.074987
0.074355
0.075303
0.075935
0.075619
0.075935
0.075303
0.076568
0.077516
0.078464
0.079413
0.080361
0.080361
0.080045
0.081310
0.081626
0.082891
0.082574
0.082258
0.082258
0.083207
0.084471
0.085736
0.085420
0.086368
0.085104
0.086684
0.087633
0.087001
0.088581
0.087001
0.087001
0.087001
0.086368
0.087949
0.088265
0.088897
0.087633
0.085104
0.085736
0.086052
0.085104
0.086684
0.085736
0.083839
0.083839
0.083207
0.083839
0.084787
0.082574
0.081626
0.079729
0.079097
0.079729
0.077516
0.077516
0.078148
0.077200
0.077200
0.076884
0.076568
0.076568
0.075619
0.074671
0.073722
0.072458
0.074671
0.073722
0.073090
0.073722
0.073406
0.073406
0.074355
0.072458
0.072774
0.073406
0.072141
0.072141
0.072141
0.071193
0.073722
0.073722
0.073406
0.074038
0.074038
0.073722
0.073406
0.075619
0.077200
0.076884
0.076884
0.078148
0.078781
0.078148
0.079097
0.080678
0.080361
0.081942
0.082258
0.082891
0.082574
0.083523
0.082258
0.083839
0.082258
0.086052
0.084787
0.084787
0.083523
0.085104
0.085736
0.087001
0.087317
0.087001
0.086052
0.085736
0.085736
0.085736
0.087001
0.087949
0.087633
0.086368
0.085420
0.085420
0.085104
0.084787
0.084787
0.085104
0.083207
0.082574
0.081626
0.081942
0.082891
0.081626
0.080994
0.080678
0.079097
0.078148
0.078148
0.077200
0.077516
0.076568
0.076568
0.075303
0.075935
0.074987
0.074355
0.073406
0.073090
0.073406
0.074355
0.073722
0.072774
0.072458
0.072774
0.072774
0.073090
0.073406
0.074038
0.073406
0.072141
0.070245
0.071509
0.073406
0.074355
0.074987
0.074671
0.074671
0.075303
0.074987
0.075619
0.075619
0.076251
0.076251
0.076884
0.079413
0.076884
0.079097
0.079729
0.081310
0.081310
0.080361
0.080678
0.082891
0.081310
0.082574
0.082574
0.084471
0.085104
0.084787
0.086684
0.085104
0.085420
0.086684
0.087317
0.087633
0.086684
0.086368
0.086684
0.085420
0.086684
0.086684
0.088265
0.088265
0.087317
0.084787
0.084155
0.086052
0.084471
0.085420
0.084155
0.083839
0.083839
0.083523
0.083839
0.082891
0.081626
0.081626
0.081310
0.078781
0.078464
0.077832
0.076568
0.077832
0.077200
0.077200
0.077200
0.076884
0.075619
0.075303
0.074038
0.074038
0.073406
0.074671
0.074671
0.073090
0.072141
0.072458
0.072141
0.072774
0.073090
0.074038
0.073406
0.071509
0.069612
0.071825
0.073406
0.074987
0.075935
0.074355
0.073406
0.074038
0.074355
0.076251
0.075935
0.076884
0.077516
0.077516
0.078148
0.078148
0.080045
0.080678
0.080678
0.080361
0.081310
0.081310
0.081626
0.081942
0.082574
0.082574
0.083207
0.083207
0.087001
0.086052
0.085420
0.084471
0.085104
0.087317
0.087317
0.087001
0.085736
0.085420
0.085736
0.084471
0.085736
0.086368
0.088265
0.087001
0.085420
0.083207
0.084471
0.085104
0.085104
0.085420
0.085104
0.084471
0.083523
0.082891
0.083207
0.083207
0.081942
0.080678
0.080045
0.079413
0.078464
0.078781
0.078464
0.078148
0.077200
0.077832
0.077200
0.076251
0.075619
0.075303
0.074355
0.073090
0.074987
0.074355
0.074038
0.073090
0.073406
0.073406
0.072458
0.072774
0.074671
0.075303
0.073090
0.071825
0.070561
0.073090
0.075303
0.074671
0.074987
0.074671
0.074038
0.074671
0.074987
0.074671
0.076884
0.076568
0.077200
0.077516
0.079097
0.079097
0.080678
0.079729
0.079413
0.081310
0.081310
0.082258
0.081942
0.082258
0.081942
0.081942
0.082891
0.083523
0.084787
0.085420
0.083207
0.083523
0.084787
0.085104
0.085104
0.085736
0.086052
0.087001
0.085420
0.086052
0.086052
0.087317
0.088265
0.086684
0.084787
0.084155
0.084471
0.085420
0.085420
0.084155
0.084471
0.082891
0.082258
0.083207
0.082574
0.080994
0.080361
0.078781
0.079097
0.078148
0.078781
0.077832
0.077516
0.077200
0.076568
0.076568
0.075935
0.074671
0.074355
0.072141
0.072774
0.072774
0.074355
0.073722
0.072774
0.071825
0.072458
0.072141
0.071825
0.072774
0.072774
0.072141
0.071509
0.070561
0.071825
0.072141
0.074038
0.075303
0.074038
0.073090
0.073722
0.074987
0.074038
0.076568
0.075935
0.075303
0.076251
0.078148
0.077832
0.078464
0.079097
0.080361
0.080361
0.081310
0.082574
0.081626
0.081626
0.080994
0.082891
0.083523
0.084471
0.086052
0.086684
0.086684
0.085420
0.085420
0.086684
0.086684
0.086368
0.086052
0.086684
0.085420
0.083839
0.085104
0.085736
0.087949
0.086052
0.084787
0.084155
0.084471
0.084155
0.084471
0.085104
0.084155
0.084155
0.082258
0.083207
0.082891
0.083207
0.081626
0.080994
0.077832
0.079097
0.078781
0.077200
0.077200
0.076884
0.075619
0.075935
0.076568
0.076251
0.075619
0.074987
0.073406
0.073406
0.074671
0.074671
0.073090
0.072774
0.071193
0.073406
0.073090
0.073722
0.073722
0.073406
0.070877
0.070245
0.071825
0.072774
0.074355
0.074671
0.073722
0.074038
0.073722
0.074671
0.074987
0.074987
0.075619
0.075935
0.076568
0.076884
0.077516
0.078148
0.080045
0.080678
0.080994
0.081310
0.081626
0.081310
0.081942
0.082258
0.081310
0.081310
0.082574
0.084787
0.085420
0.085104
0.085420
0.086368
0.086052
0.087001
0.086368
0.086368
0.085736
0.084471
0.084471
0.084787
0.085736
0.087001
0.085736
0.085736
0.084155
0.084155
0.084787
0.085420
0.084787
0.083839
0.083839
0.082891
0.081942
0.082574
0.082574
0.081626
0.080678
0.080678
0.078781
0.078464
0.078464
0.077200
0.077832
0.076568
0.075619
0.076884
0.077200
0.075303
0.074355
0.073406
0.071825
0.072774
0.073722
0.074355
0.072774
0.072458
0.073090
0.072774
0.073090
0.074038
0.074038
0.071509
0.071193
0.071193
0.071825
0.073722
0.074038
0.074987
0.073722
0.074038
0.075303
0.075935
0.074671
0.077516
0.076568
0.075619
0.074987
0.078148
0.078148
0.079097
0.079097
0.080994
0.080045
0.080361
0.081310
0.082574
0.082891
0.081942
0.082258
0.083207
0.084471
0.085736
0.086368
0.085104
0.085420
0.086052
0.086368
0.085420
0.085104
0.086368
0.085736
0.085104
0.086052
0.087001
0.088897
0.088265
0.087001
0.083839
0.083207
0.084155
0.085104
0.085420
0.084471
0.084155
0.083207
0.082574
0.082574
0.083523
0.080678
0.080678
0.080678
0.078148
0.078464
0.078464
0.077832
0.076568
0.075935
0.078464
0.077516
0.077832
0.076884
0.075619
0.072774
0.073722
0.074355
0.075303
0.074355
0.072458
0.072774
0.072458
0.071825
0.072774
0.074038
0.073722
0.073722
0.072141
0.070877
0.073090
0.072141
0.075303
0.074355
0.074038
0.074038
0.074038
0.074987
0.075303
0.077516
0.076568
0.076251
0.076568
0.077832
0.080045
0.079413
0.078781
0.080361
0.081626
0.081310
0.082574
0.082258
0.081942
0.081626
0.082574
0.084787
0.083839
0.085104
0.084787
0.085736
0.084787
0.084471
0.086052
0.086368
0.085420
0.086684
0.086368
0.084787
0.085420
0.086368
0.087001
0.088265
0.087001
0.085420
0.085420
0.085420
0.086052
0.085104
0.084471
0.083839
0.083839
0.082891
0.083207
0.082891
0.082258
0.081310
0.081310
0.079729
0.079729
0.078148
0.078781
0.077832
0.077832
0.077200
0.076568
0.077200
0.075935
0.074671
0.073722
0.073722
0.073090
0.075303
0.075303
0.072458
0.072458
0.072458
0.074671
0.074355
0.073406
0.074671
0.074987
0.073722
0.072774
0.071509
0.072141
0.074355
0.074355
0.074671
0.073406
0.073722
0.073722
0.073722
0.074987
0.076251
0.076884
0.076568
0.075935
0.077832
0.078781
0.080361
0.081310
0.081626
0.081310
0.082258
0.081626
0.081626
0.081942
0.081942
0.082574
0.083207
0.085420
0.086052
0.085420
0.084155
0.084471
0.087001
0.087317
0.087317
0.086684
0.086684
0.087001
0.085420
0.084787
0.086368
0.088897
0.087001
0.086684
0.083523
0.084155
0.084471
0.085736
0.084787
0.084471
0.084787
0.084471
0.083839
0.083523
0.082574
0.082258
0.081310
0.079097
0.078464
0.079097
0.079413
0.078464
0.078464
0.076884
0.076251
0.075619
0.075935
0.075935
0.074987
0.072141
0.073090
0.073406
0.074355
0.072458
0.072141
0.072458
0.072141
0.071825
0.072141
0.074038
0.074355
0.072774
0.071509
0.071825
0.072458
0.074355
0.075619
0.073722
0.074038
0.073722
0.074987
0.075619
0.075303
0.076568
0.075935
0.076251
0.076884
0.078148
0.077200
0.078148
0.079413
0.080361
0.080045
0.080678
0.081626
0.082258
0.082574
0.081942
0.082574
0.084471
0.084787
0.085104
0.084787
0.083839
0.084155
0.084787
0.086052
0.085736
0.086368
0.084787
0.085420
0.084471
0.084787
0.086368
0.087633
0.088581
0.085420
0.083523
0.084787
0.084155
0.085104
0.083523
0.084471
0.083523
0.083523
0.082891
0.083207
0.083839
0.082574
0.081310
0.080678
0.079413
0.079729
0.079097
0.078464
0.079097
0.076884
0.076884
0.076568
0.077832
0.076884
0.074987
0.074671
0.074671
0.072458
0.075935
0.074355
0.073722
0.072141
0.072141
0.073406
0.074038
0.074987
0.074987
0.074355
0.072458
0.072458
0.071825
0.073406
0.076251
0.075619
0.075303
0.075935
0.074987
0.074671
0.076251
0.076251
0.077832
0.075935
0.077200
0.078148
0.079729
0.079729
0.081942
0.082258
0.081626
0.083207
0.082891
0.083523
0.083523
0.083207
0.082891
0.083839
0.084155
0.087001
0.087001
0.086368
0.085104
0.086684
0.087317
0.086684
0.087317
0.087633
0.087633
0.086052
0.086684
0.087001
0.087317
0.088581
0.087317
0.086052
0.085104
0.084471
0.085736
0.087001
0.085736
0.084787
0.085104
0.084155
0.082258
0.083207
0.082574
0.081626
0.080994
0.080045
0.079413
0.079413
0.079097
0.078148
0.076884
0.077516
0.076251
0.076251
0.075935
0.074671
0.074987
0.072141
0.073090
0.074038
0.074038
0.073406
0.073090
0.072458
0.073090
0.074038
0.074038
0.074038
0.073406
0.073090
0.071825
0.071509
0.071825
0.074671
0.074987
0.074671
0.074038
0.073722
0.074671
0.074987
0.075303
0.076568
0.076251
0.075935
0.077200
0.077832
0.077832
0.080045
0.080678
0.082258
0.082258
0.082574
0.082574
0.083839
0.083839
0.083523
0.084787
0.083839
0.085736
0.086368
0.085420
0.084471
0.087633
0.087633
0.087317
0.086684
0.086684
0.086368
0.085736
0.084471
0.086052
0.087001
0.088581
0.087949
0.086368
0.085104
0.085104
0.087001
0.086368
0.085104
0.084787
0.084155
0.083523
0.082891
0.082258
0.083523
0.081942
0.081310
0.080678
0.078464
0.078781
0.078464
0.077832
0.076568
0.077200
0.077832
0.076568
0.076568
0.075303
0.074987
0.073722
0.072141
0.072458
0.073722
0.073406
0.072141
0.072458
0.072141
0.072141
0.073090
0.073722
0.074355
0.072458
0.072458
0.070245
0.071825
0.073090
0.074987
0.074987
0.073722
0.074671
0.074355
0.074671
0.074038
0.075303
0.076251
0.076568
0.075619
0.077832
0.079729
0.079097
0.078464
0.080994
0.080045
0.080678
0.081310
0.082891
0.082574
0.081310
0.080678
0.082574
0.083523
0.085420
0.085420
0.083839
0.084471
0.084471
0.085420
0.087317
0.085736
0.086052
0.085420
0.085104
0.084471
0.084787
0.087001
0.087317
0.087317
0.086368
0.084787
0.084155
0.085736
0.084787
0.084787
0.085104
0.084471
0.082891
0.083207
0.084155
0.082574
0.080678
0.080045
0.078781
0.078148
0.077516
0.077200
0.077832
0.076251
0.076568
0.075935
0.076251
0.074987
0.075935
0.074671
0.072458
0.072141
0.074987
0.073722
0.073090
0.072774
0.072141
0.070877
0.073090
0.073406
0.074355
0.073722
0.072774
0.071509
0.070561
0.072141
0.072774
0.073406
0.072774
0.073722
0.073090
0.073406
0.073406
0.075619
0.075935
0.076884
0.075619
0.077200
0.078464
0.078464
0.078781
0.080361
0.080361
0.080678
0.080994
0.081310
0.081626
0.082574
0.082258
0.083207
0.082891
0.084155
0.086684
0.086052
0.084471
0.085736
0.086684
0.087949
0.086052
0.086052
0.087317
0.086684
0.084787
0.086368
0.086684
0.087949
0.087949
0.087001
0.083523
0.084155
0.085104
0.085736
0.084155
0.083207
0.083839
0.083523
0.082574
0.084155
0.082574
0.080994
0.081310
0.080045
0.079097
0.077832
0.076884
0.077516
0.076568
0.075619
0.074987
0.074671
0.075935
0.074987
0.074987
0.072458
0.072458
0.072774
0.073406
0.073722
0.071825
0.071825
0.072141
0.071193
0.071825
0.073090
0.073722
0.072141
0.070877
0.070877
0.071193
0.073090
0.074355
0.074671
0.074038
0.073406
0.074355
0.074355
0.074355
0.075935
0.075619
0.074355
0.075619
0.076884
0.077516
0.079097
0.079413
0.080678
0.080678
0.080361
0.082574
0.083207
0.082891
0.082574
0.083523
0.083839
0.084155
0.086052
0.087001
0.085420
0.085420
0.086684
0.087317
0.087633
0.087317
0.086368
0.086684
0.085420
0.086368
0.087633
0.087633
0.087633
0.088265
0.085736
0.084471
0.084471
0.083523
0.085736
0.084787
0.083839
0.083523
0.082258
0.082891
0.082891
0.082258
0.080045
0.079413
0.078464
0.078148
0.078464
0.078148
0.077200
0.076568
0.075935
0.075935
0.075619
0.074355
0.075303
0.073090
0.072458
0.072141
0.072141
0.071825
0.071825
0.071825
0.072458
0.072458
0.073090
0.072774
0.074987
0.073090
0.071509
0.071509
0.072458
0.072141
0.074987
0.074355
0.074038
0.074671
0.073722
0.074671
0.075303
0.075303
0.076251
0.076251
0.076251
0.078464
0.078464
0.079729
0.080361
0.081626
0.080994
0.081626
0.082891
0.083523
0.082574
0.082891
0.083523
0.083523
0.083839
0.086052
0.086052
0.085420
0.084155
0.086052
0.086684
0.085736
0.086684
0.087633
0.087317
0.085736
0.085420
0.086684
0.088897
0.088897
0.087317
0.085736
0.084155
0.085420
0.085420
0.085736
0.084471
0.084155
0.084155
0.083839
0.081942
0.082891
0.083207
0.081310
0.080994
0.080045
0.078148
0.077832
0.077200
0.077832
0.077200
0.076251
0.076251
0.076884
0.075935
0.075619
0.074355
0.072458
0.073090
0.073406
0.073406
0.071825
0.072458
0.071509
0.072141
0.072774
0.072458
0.072774
0.073406
0.071509
0.070245
0.071193
0.073406
0.074038
0.074355
0.073722
0.074038
0.073090
0.073722
0.074671
0.074671
0.075935
0.076884
0.076568
0.078148
0.078464
0.078148
0.078781
0.079413
0.080678
0.080678
0.080678
0.081626
0.083207
0.083207
0.082258
0.082891
0.084155
0.085104
0.086368
0.085420
0.084471
0.084787
0.085736
0.085736
0.086684
0.086052
0.086684
0.085736
0.084787
0.084471
0.086368
0.088265
0.087001
0.086684
0.082891
0.083839
0.085420
0.085736
0.084787
0.084155
0.084787
0.082891
0.082891
0.083523
0.083523
0.081626
0.081310
0.079729
0.078148
0.077516
0.077832
0.077516
0.076251
0.076884
0.076568
0.077516
0.075935
0.075303
0.075619
0.073406
0.072141
0.073090
0.073722
0.073090
0.072458
0.071509
0.071825
0.071825
0.071509
0.073406
0.075619
0.073090
0.071509
0.071509
0.072458
0.073722
0.074355
0.074038
0.072141
0.073406
0.075935
0.075935
0.076568
0.075303
0.076251
0.076568
0.075935
0.077200
0.078781
0.077200
0.078781
0.080994
0.080045
0.081310
0.082574
0.082891
0.082258
0.081942
0.082891
0.083839
0.084155
0.085104
0.086052
0.084787
0.086052
0.086684
0.087949
0.086368
0.087001
0.086368
0.086052
0.084471
0.084155
0.086052
0.087317
0.088581
0.087949
0.085104
0.084471
0.084471
0.084787
0.084787
0.085104
0.083839
0.083839
0.082258
0.082891
0.082574
0.082574
0.080678
0.080994
0.078781
0.079413
0.077832
0.077516
0.076884
0.076884
0.075303
0.075619
0.075935
0.075303
0.074038
0.073406
0.073090
0.072774
0.073722
0.072458
0.071193
0.071825
0.071509
0.071509
0.072141
0.071193
0.072458
0.071825
0.071509
0.070877
0.070877
0.072458
0.074355
0.074038
0.073722
0.074987
0.074355
0.074038
0.074671
0.075303
0.076568
0.076251
0.074355
0.077832
0.077200
0.078781
0.079729
0.080361
0.079097
0.081626
0.081942
0.081626
0.082258
0.082574
0.081626
0.082574
0.083523
0.085420
0.084787
0.085104
0.084155
0.086684
0.086684
0.087001
0.086368
0.086052
0.087001
0.085104
0.084471
0.086368
0.087001
0.087949
0.087001
0.087317
0.084471
0.084155
0.084787
0.084787
0.084155
0.083839
0.083839
0.082891
0.082258
0.081626
0.081942
0.080678
0.079729
0.079413
0.078781
0.076884
0.079413
0.077200
0.076251
0.075935
0.074671
0.075619
0.074355
0.074038
0.074355
0.072141
0.071509
0.072141
0.071509
0.072141
0.071509
0.071825
0.072141
0.072141
0.071193
0.073090
0.073722
0.072458
0.070877
0.071509
0.071509
0.073406
0.074671
0.074038
0.074038
0.074355
0.074671
0.075619
0.075619
0.075935
0.077516
0.077200
0.077200
0.079097
0.078781
0.079097
0.080361
0.081310
0.080994
0.080361
0.082891
0.083207
0.083523
0.081942
0.084155
0.084471
0.087001
0.086684
0.086684
0.085736
0.086368
0.087317
0.087001
0.086684
0.086052
0.086368
0.087317
0.085736
0.087001
0.087317
0.089214
0.088581
0.087633
0.085420
0.084471
0.084787
0.084155
0.084155
0.084471
0.082891
0.083523
0.083523
0.084155
0.083207
0.082258
0.080994
0.080994
0.078781
0.077832
0.078464
0.078781
0.077832
0.076884
0.076568
0.075619
0.076884
0.076251
0.074038
0.073722
0.071825
0.072774
0.074671
0.073090
0.072458
0.072141
0.071825
0.072774
0.073090
0.073406
0.074038
0.072141
0.070877
0.070245
0.070877
0.073090
0.073722
0.074987
0.073722
0.074038
0.074671
0.075303
0.075935
0.075935
0.077200
0.076568
0.076568
0.078464
0.079729
0.078781
0.080361
0.081310
0.080994
0.081942
0.081942
0.083523
0.082891
0.082258
0.083839
0.085104
0.084155
0.086052
0.085420
0.085104
0.085420
0.086052
0.086684
0.087949
0.087633
0.087317
0.086368
0.084471
0.085420
0.086052
0.087949
0.087949
0.087949
0.084471
0.084155
0.084155
0.084787
0.085736
0.085104
0.084787
0.083839
0.082574
0.082574
0.083839
0.081626
0.080045
0.080994
0.079097
0.077832
0.078148
0.077832
0.076884
0.076251
0.075303
0.075935
0.076251
0.075303
0.075619
0.074671
0.072774
0.073406
0.074355
0.074038
0.073090
0.072774
0.072141
0.073406
0.073090
0.073090
0.074671
0.072774
0.072141
0.071193
0.071825
0.073406
0.075303
0.074355
0.074355
0.074038
0.074987
0.074987
0.074671
0.074355
0.074987
0.076568
0.075619
0.078148
0.077200
0.079097
0.079413
0.080045
0.080994
0.080361
0.081942
0.082574
0.081310
0.081942
0.082574
0.082574
0.082891
0.085104
0.085420
0.084787
0.084155
0.083523
0.086684
0.085420
0.086368
0.086684
0.084787
0.084787
0.083523
0.086052
0.086368
0.087317
0.086368
0.086368
0.085420
0.083839
0.085420
0.084787
0.084787
0.083839
0.083523
0.082258
0.082574
0.083207
0.082891
0.081310
0.079413
0.080045
0.078781
0.078148
0.078464
0.077516
0.076251
0.076251
0.076884
0.077516
0.077200
0.075619
0.075303
0.074038
0.073722
0.073722
0.075935
0.073722
0.073406
0.072458
0.072141
0.073406
0.073406
0.073406
0.073722
0.073406
0.072458
0.071825
0.072141
0.073722
0.074671
0.074038
0.073090
0.072774
0.073722
0.074355
0.075935
0.076568
0.076884
0.077516
0.077516
0.078464
0.078148
0.080361
0.080994
0.082574
0.081626
0.081310
0.081942
0.083839
0.082258
0.081310
0.082891
0.084155
0.084787
0.086684
0.087001
0.084471
0.085736
0.086368
0.086368
0.087633
0.087317
0.086368
0.086368
0.085420
0.086052
0.087001
0.087949
0.087317
0.087001
0.084787
0.083839
0.085104
0.085104
0.085104
0.084787
0.085420
0.083839
0.083207
0.083523
0.084155
0.082574
0.081310
0.081310
0.079097
0.078464
0.080045
0.077516
0.078148
0.077200
0.076884
0.075935
0.077516
0.075935
0.075619
0.073722
0.074038
0.073722
0.074671
0.073722
0.073090
0.071193
0.073090
0.073090
0.073722
0.073722
0.076251
0.074671
0.073090
0.070877
0.071509
0.072774
0.074671
0.074987
0.074038
0.074671
0.075935
0.076251
0.077200
0.076884
0.076884
0.077516
0.077200
0.078148
0.079097
0.079097
0.080361
0.080678
0.080678
0.080994
0.082574
0.083523
0.084471
0.083207
0.084155
0.083207
0.084155
0.085104
0.086052
0.085420
0.084471
0.085420
0.086684
0.087633
0.087949
0.086368
0.085104
0.086052
0.085420
0.087001
0.087949
0.088897
0.087633
0.085736
0.084155
0.085736
0.085420
0.085420
0.085736
0.085104
0.084471
0.083839
0.083207
0.083839
0.084787
0.081942
0.081626
0.080361
0.079413
0.078148
0.078148
0.078464
0.077200
0.077516
0.076568
0.076568
0.075935
0.075619
0.072774
0.074038
0.073090
0.074038
0.074355
0.073090
0.073406
0.072458
0.072774
0.073406
0.074038
0.074355
0.073406
0.073090
0.071193
0.071193
0.073722
0.075303
0.074038
0.073406
0.074355
0.073406
0.073722
0.073722
0.074355
0.075303
0.076884
0.076884
0.077832
0.079413
0.078464
0.080678
0.080045
0.079729
0.080678
0.080994
0.080361
0.081942
0.082891
0.082574
0.083839
0.083839
0.084787
0.086684
0.086368
0.085420
0.085104
0.086052
0.086684
0.086684
0.086052
0.086368
0.085736
0.083839
0.086052
0.087001
0.087949
0.087317
0.087001
0.084471
0.084155
0.085104
0.085104
0.084471
0.084787
0.083839
0.082891
0.081626
0.082258
0.083523
0.081310
0.080678
0.080678
0.078781
0.078781
0.078781
0.077516
0.077200
0.075619
0.076568
0.077516
0.074987
0.074355
0.074355
0.073406
0.073406
0.073406
0.074038
0.073406
0.071825
0.071193
0.071509
0.072141
0.073406
0.072774
0.074038
0.073722
0.071825
0.070877
0.071509
0.072458
0.074038
0.074987
0.073090
0.073406
0.074355
0.075303
0.076251
0.075619
0.077200
0.076884
0.076884
0.078148
0.077516
0.078148
0.078781
0.080994
0.081310
0.081310
0.083207
0.083207
0.081942
0.082258
0.083207
0.085104
0.086052
0.087001
0.087001
0.086368
0.085736
0.086684
0.087633
0.087001
0.087317
0.087001
0.085736
0.085104
0.085104
0.087949
0.087633
0.089530
0.087317
0.085736
0.085420
0.085736
0.086368
0.086368
0.085420
0.084787
0.084471
0.082891
0.082891
0.083523
0.082258
0.080045
0.080678
0.077832
0.079413
0.078148
0.077516
0.077200
0.076251
0.075303
0.076251
0.076568
0.076251
0.074987
0.073406
0.072774
0.071509
0.074671
0.073406
0.073090
0.073090
0.071825
0.072774
0.072141
0.073090
0.074355
0.072458
0.072141
0.072458
0.072141
0.072774
0.073722
0.075303
0.074987
0.074355
0.074038
0.075303
0.075935
0.074987
0.076884
0.076568
0.075935
0.076884
0.077832
0.076251
0.079413
0.081310
0.080994
0.081310
0.081310
0.081942
0.082574
0.082891
0.082891
0.083523
0.084787
0.086684
0.087001
0.086052
0.084471
0.085420
0.086052
0.087001
0.087001
0.086684
0.087001
0.086684
0.085420
0.085736
0.087001
0.087949
0.087001
0.086368
0.086052
0.084471
0.084787
0.084471
0.084155
0.084155
0.084155
0.083523
0.081626
0.082574
0.082258
0.080994
0.080361
0.079097
0.079097
0.079097
0.078464
0.077200
0.076251
0.077200
0.076884
0.077516
0.076568
0.075619
0.075619
0.072141
0.073090
0.074355
0.074355
0.072774
0.072458
0.071825
0.072458
0.072774
0.073090
0.073722
0.074038
0.071509
0.071193
0.070877
0.071509
0.073090
0.074038
0.074038
0.073406
0.074038
0.074038
0.074987
0.074355
0.075619
0.076251
0.076251
0.076251
0.078148
0.078464
0.080045
0.079729
0.081626
0.080994
0.081626
0.082574
0.084155
0.083523
0.084155
0.084787
0.083839
0.085104
0.086052
0.086052
0.086052
0.086684
0.087001
0.087317
0.087317
0.085736
0.087001
0.085104
0.084787
0.086052
0.087001
0.086684
0.088265
0.087633
0.084471
0.085104
0.085420
0.084471
0.084471
0.084155
0.084155
0.082574
0.082258
0.082258
0.082574
0.081942
0.080678
0.080045
0.078464
0.079097
0.078464
0.078781
0.077516
0.076568
0.076251
0.076251
0.076251
0.074987
0.074987
0.071825
0.072774
0.072774
0.074355
0.074355
0.073090
0.072141
0.071825
0.072774
0.071825
0.073722
0.074038
0.073090
0.069928
0.070245
0.071509
0.072141
0.074038
0.073722
0.074038
0.073090
0.074038
0.074355
0.075303
0.076251
0.075935
0.076568
0.076251
0.077200
0.078148
0.078464
0.080045
0.080361
0.079413
0.079729
0.081310
0.082574
0.082891
0.082574
0.082891
0.083207
0.084155
0.086368
0.085736
0.086368
0.084787
0.086052
0.086368
0.086052
0.086684
0.085736
0.087949
0.085736
0.084471
0.087001
0.087633
0.087633
0.086684
0.086052
0.085104
0.085420
0.085420
0.085736
0.083839
0.084155
0.084155
0.083207
0.082258
0.082891
0.082891
0.081310
0.080994
0.079729
0.079413
0.077832
0.077516
0.077200
0.076251
0.075619
0.075303
0.074355
0.074987
0.073722
0.073090
0.072141
0.073090
0.073406
0.073722
0.072774
0.072141
0.071825
0.072458
0.072458
0.072141
0.073090
0.073090
0.071825
0.071509
0.072458
0.072774
0.075619
0.075303
0.073722
0.075619
0.073406
0.074671
0.074355
0.074987
0.076568
0.076884
0.076884
0.077516
0.078148
0.079413
0.081942
0.081626
0.081310
0.081942
0.082258
0.082891
0.082258
0.083523
0.082891
0.084471
0.084787
0.086684
0.086684
0.086052
0.085420
0.087001
0.088265
0.088581
0.087949
0.087633
0.087633
0.087001
0.086052
0.087001
0.087949
0.088897
0.088265
0.087001
0.084471
0.086052
0.086052
0.086684
0.085736
0.085736
0.084471
0.084471
0.082891
0.084155
0.083207
0.082258
0.080994
0.081310
0.080045
0.078781
0.079097
0.078781
0.077832
0.077516
0.077832
0.077832
0.077200
0.075935
0.076251
0.073722
0.074355
0.074038
0.074355
0.074038
0.072458
0.072141
0.072141
0.073090
0.073722
0.072774
0.073090
0.072458
0.072141
0.070561
0.070877
0.073090
0.074355
0.075303
0.074038
0.074987
0.075935
0.076251
0.075619
0.077200
0.076884
0.076251
0.076251
0.079097
0.079097
0.080045
0.080994
0.082258
0.081942
0.081942
0.082891
0.083523
0.084155
0.082574
0.084155
0.083523
0.085736
0.087001
0.087001
0.086368
0.086368
0.087633
0.087949
0.088265
0.087949
0.088581
0.087001
0.085104
0.086368
0.086368
0.087949
0.088897
0.087949
0.084471
0.083839
0.083523
0.086052
0.086052
0.084787
0.083839
0.084787
0.083207
0.082574
0.083207
0.082891
0.081626
0.081942
0.079729
0.080361
0.079729
0.078464
0.077832
0.076884
0.075935
0.076884
0.077200
0.076251
0.075619
0.074038
0.073090
0.073722
0.075935
0.073406
0.072458
0.072458
0.072774
0.073090
0.072141
0.074038
0.074987
0.073090
0.073090
0.072141
0.072458
0.073406
0.074987
0.074671
0.074671
0.074987
0.074671
0.074987
0.075619
0.076568
0.077200
0.076884
0.076884
0.077832
0.078464
0.078781
0.080994
0.080994
0.080994
0.081626
0.081626
0.083839
0.084787
0.083839
0.082574
0.084155
0.084471
0.086368
0.086684
0.086368
0.083839
0.084787
0.087001
0.086684
0.088581
0.086684
0.087001
0.085104
0.085104
0.087317
0.087949
0.088897
0.087949
0.087633
0.084471
0.085104
0.085736
0.085420
0.084155
0.084155
0.083523
0.082891
0.083523
0.083207
0.083207
0.080994
0.080994
0.080678
0.080045
0.079097
0.078781
0.079729
0.077516
0.076884
0.076568
0.076884
0.077516
0.076251
0.073722
0.073090
0.072774
0.074671
0.073406
0.072458
0.072141
0.071825
0.071825
0.073406
0.073406
0.074038
0.074038
0.073406
0.073406
0.073090
0.072774
0.073406
0.074987
0.074355
0.074671
0.074038
0.075303
0.074987
0.076251
0.076884
0.077200
0.076568
0.077832
0.078464
0.078464
0.080994
0.080361
0.081310
0.081626
0.081626
0.082258
0.082891
0.082574
0.083207
0.083207
0.083839
0.084787
0.084787
0.086052
0.084787
0.086368
0.087949
0.087317
0.087317
0.086684
0.086052
0.087001
0.085104
0.085736
0.087633
0.089214
0.087949
0.087317
0.084471
0.085104
0.085104
0.084787
0.084787
0.085420
0.085104
0.084787
0.082258
0.082891
0.083207
0.082574
0.081310
0.080361
0.079729
0.079097
0.078148
0.077516
0.076568
0.076568
0.077200
0.076884
0.075619
0.075935
0.074671
0.073406
0.073722
0.073406
0.074671
0.074038
0.073722
0.072774
0.072141
0.072458
0.073722
0.074355
0.074987
0.073722
0.072774
0.070877
0.071509
0.073722
0.074355
0.074355
0.074987
0.074987
0.073722
0.074355
0.075303
0.076251
0.076884
0.075619
0.077516
0.079097
0.078781
0.079729
0.079729
0.081310
0.081310
0.082258
0.082574
0.083207
0.084471
0.083839
0.083523
0.084787
0.085104
0.087317
0.087001
0.085420
0.086052
0.086052
0.085420
0.087001
0.086684
0.087317
0.087001
0.086684
0.085736
0.087633
0.088265
0.088897
0.088265
0.085736
0.085420
0.085104
0.085736
0.085736
0.085420
0.084155
0.085104
0.082574
0.083207
0.083839
0.082258
0.081626
0.081942
0.079413
0.080678
0.079097
0.080045
0.078148
0.077832
0.077832
0.075619
0.076884
0.075619
0.075619
0.073090
0.072774
0.072458
0.073722
0.073090
0.072141
0.073406
0.072141
0.071825
0.073090
0.072141
0.072774
0.073090
0.070561
0.070561
0.070877
0.072458
0.073722
0.074038
0.073090
0.074038
0.074038
0.074987
0.075303
0.076568
0.076884
0.075935
0.075619
0.076884
0.078781
0.079097
0.080678
0.080678
0.080361
0.080994
0.082258
0.084155
0.082891
0.082891
0.083207
0.083523
0.083839
0.085420
0.084471
0.085104
0.083839
0.085736
0.087633
0.086368
0.087949
0.086052
0.087001
0.086368
0.085104
0.085736
0.087633
0.088581
0.088265
0.086684
0.083839
0.083839
0.084787
0.085420
0.084471
0.083207
0.083839
0.082574
0.082574
0.082258
0.082891
0.080045
0.080361
0.079729
0.079097
0.076884
0.077200
0.077832
0.077200
0.076251
0.075303
0.075303
0.075619
0.074987
0.074987
0.072774
0.072774
0.072774
0.073722
0.072458
0.072458
0.071509
0.072774
0.072141
0.073090
0.073090
0.073722
0.072774
0.071509
0.070561
0.072141
0.073090
0.073406
0.074671
0.074355
0.074671
0.074987
0.074671
0.074987
0.075935
0.076884
0.075619
0.077516
0.078781
0.078781
0.079097
0.078781
0.080361
0.080994
0.080678
0.081626
0.081626
0.082891
0.082258
0.082574
0.082258
0.084155
0.085104
0.085736
0.083839
0.084787
0.084787
0.085736
0.085736
0.086368
0.085736
0.085420
0.083839
0.085420
0.085736
0.086684
0.086052
0.086368
0.083207
0.084471
0.084787
0.085104
0.085420
0.084155
0.084155
0.084155
0.082258
0.081626
0.082891
0.081310
0.078781
0.080994
0.078148
0.077832
0.077200
0.077832
0.077516
0.076568
0.075935
0.075303
0.076251
0.075303
0.076251
0.072774
0.073406
0.073406
0.074355
0.073090
0.072774
0.069928
0.071193
0.072458
0.073090
0.072458
0.074038
0.073090
0.071825
0.071193
0.071509
0.071825
0.074355
0.074038
0.072458
0.074038
0.074355
0.074038
0.075619
0.074987
0.074987
0.074987
0.075303
0.076568
0.078464
0.078781
0.080045
0.080994
0.080678
0.080994
0.082258
0.082258
0.083839
0.082258
0.082891
0.084471
0.085420
0.087317
0.085736
0.085104
0.084471
0.086052
0.087001
0.087001
0.087001
0.088265
0.087317
0.086052
0.085104
0.087001
0.087949
0.087317
0.086368
0.086684
0.084155
0.084787
0.085104
0.085420
0.084471
0.084787
0.083207
0.083207
0.082574
0.083523
0.082574
0.081942
0.080678
0.078781
0.079729
0.078464
0.078781
0.078464
0.077200
0.077200
0.076251
0.076884
0.075935
0.075619
0.072458
0.072141
0.071825
0.073090
0.073090
0.072458
0.071825
0.072141
0.072458
0.073090
0.073722
0.074987
0.072458
0.071193
0.070877
0.070877
0.071825
0.073406
0.073406
0.074038
0.073406
0.073406
0.074671
0.073722
0.075619
0.076251
0.076251
0.076568
0.076568
0.078781
0.078781
0.079729
0.080361
0.079413
0.081310
0.081626
0.082574
0.083207
0.082574
0.082258
0.083523
0.082891
0.084471
0.084471
0.085420
0.084787
0.085104
0.085736
0.087317
0.087001
0.086368
0.085420
0.086684
0.084787
0.086052
0.086684
0.086684
0.086684
0.086052
0.084155
0.084471
0.085420
0.084471
0.083523
0.084155
0.085736
0.084155
0.081626
0.082891
0.081626
0.081310
0.080361
0.080678
0.079097
0.077832
0.078464
0.076884
0.076884
0.077200
0.075935
0.076568
0.076884
0.074671
0.074987
0.072774
0.071825
0.072141
0.073406
0.072458
0.071825
0.072141
0.070561
0.072141
0.072141
0.073406
0.073722
0.072458
0.071509
0.070561
0.070877
0.072774
0.073722
0.073406
0.073090
0.073722
0.075303
0.074987
0.075303
0.076884
0.077516
0.076884
0.077200
0.077516
0.078781
0.079413
0.079729
0.080678
0.080361
0.080045
0.080994
0.081942
0.083523
0.081626
0.083839
0.082891
0.083207
0.084155
0.085420
0.083207
0.086052
0.086368
0.086052
0.087317
0.085736
0.085104
0.086052
0.086368
0.085420
0.086052
0.086368
0.088265
0.086684
0.083839
0.084471
0.084471
0.085420
0.085736
0.083207
0.083839
0.083839
0.082258
0.082891
0.082574
0.081626
0.080361
0.080994
0.079413
0.080361
0.079097
0.078148
0.077516
0.077200
0.076568
0.076568
0.076568
0.074987
0.073722
0.072774
0.071193
0.072458
0.074355
0.073722
0.072458
0.071825
0.071193
0.072141
0.072774
0.073090
0.073722
0.072141
0.071509
0.070561
0.070561
0.071825
0.075303
0.074355
0.074038
0.074355
0.074038
0.073406
0.075935
0.075619
0.076251
0.075935
0.076568
0.078148
0.079097
0.077832
0.080045
0.080678
0.078464
0.080994
0.081942
0.080994
0.082891
0.081942
0.082258
0.083207
0.083523
0.085420
0.085736
0.085104
0.084787
0.085104
0.087001
0.087633
0.087001
0.085104
0.086684
0.086368
0.084787
0.087317
0.088265
0.088265
0.087317
0.085736
0.084155
0.083523
0.084155
0.084471
0.084155
0.084155
0.082891
0.083207
0.082258
0.081626
0.081942
0.080045
0.080045
0.080361
0.078781
0.077200
0.077516
0.076568
0.076251
0.076568
0.076251
0.075935
0.075619
0.074038
0.075619
0.072774
0.071825
0.073722
0.073406
0.072774
0.072141
0.071509
0.072774
0.073090
0.072774
0.072458
0.072774
0.072141
0.071193
0.071509
0.071509
0.073406
0.073722
0.073722
0.073722
0.073722
0.074671
0.073722
0.073406
0.074987
0.074987
0.074987
0.076568
0.076884
0.078781
0.079413
0.079729
0.080045
0.080994
0.080994
0.081310
0.082258
0.082258
0.081310
0.081626
0.083839
0.084155
0.085104
0.086052
0.084471
0.085736
0.086052
0.086052
0.086052
0.086052
0.086684
0.085420
0.083523
0.084471
0.086052
0.087317
0.087633
0.086684
0.084155
0.083523
0.085420
0.085104
0.084155
0.085104
0.085104
0.083207
0.081942
0.082258
0.082891
0.081310
0.079413
0.079413
0.078464
0.077516
0.078148
0.077832
0.077200
0.076251
0.077516
0.076251
0.074987
0.074671
0.074671
0.072141
0.072141
0.072774
0.074038
0.073722
0.071509
0.070877
0.071825
0.072458
0.073406
0.072774
0.072774
0.071509
0.071509
0.070877
0.072458
0.072458
0.073406
0.073406
0.074038
0.074671
0.074671
0.074671
0.074987
0.076884
0.077516
0.075935
0.076568
0.077832
0.079413
0.079729
0.081310
0.081942
0.080678
0.081626
0.081626
0.082574
0.083839
0.082574
0.083839
0.084471
0.085420
0.086684
0.086052
0.086368
0.085420
0.086684
0.086684
0.086684
0.087317
0.087001
0.086684
0.085736
0.085420
0.087949
0.087633
0.088581
0.087949
0.086684
0.085104
0.084471
0.085420
0.085420
0.085736
0.084471
0.084155
0.082891
0.082891
0.083207
0.082258
0.080994
0.080994
0.079729
0.079097
0.078464
0.076884
0.077200
0.076884
0.076568
0.075935
0.075935
0.075935
0.074671
0.074038
0.072141
0.071509
0.074355
0.073722
0.072774
0.072774
0.072458
0.073722
0.073722
0.072774
0.073722
0.072774
0.072774
0.071825
0.071509
0.072458
0.074987
0.074671
0.073090
0.074355
0.073722
0.075619
0.074671
0.075935
0.076884
0.076251
0.076568
0.078148
0.079413
0.079097
0.080361
0.080045
0.080678
0.081310
0.081626
0.081626
0.082258
0.082574
0.081942
0.083523
0.083523
0.085420
0.086684
0.087001
0.085420
0.085104
0.085736
0.086684
0.087317
0.086052
0.085736
0.085736
0.084471
0.086684
0.087633
0.089214
0.087001
0.087001
0.084471
0.085104
0.086368
0.086684
0.086684
0.084787
0.084787
0.084787
0.083207
0.085104
0.082891
0.082574
0.080678
0.080361
0.079097
0.078781
0.078148
0.077200
0.076251
0.076884
0.076884
0.077832
0.076568
0.075303
0.073722
0.072458
0.072458
0.073090
0.072774
0.072774
0.071825
0.071825
0.070245
0.072774
0.072774
0.073090
0.073090
0.071509
0.071193
0.070877
0.071825
0.073722
0.074671
0.074038
0.073722
0.073722
0.073406
0.074038
0.075935
0.076568
0.074987
0.075619
0.077200
0.077832
0.078148
0.079729
0.079413
0.080994
0.080045
0.080994
0.081310
0.082258
0.082891
0.083523
0.083523
0.084155
0.085736
0.087317
0.087633
0.085736
0.085420
0.086684
0.087633
0.088265
0.087317
0.086368
0.086684
0.085736
0.085736
0.087633
0.087949
0.087949
0.087317
0.085104
0.084787
0.083839
0.085104
0.085420
0.084155
0.085736
0.085104
0.083523
0.083523
0.083523
0.081942
0.081626
0.081310
0.080361
0.080361
0.079097
0.076884
0.078148
0.077200
0.077200
0.077832
0.075935
0.075303
0.075619
0.073406
0.073406
0.073090
0.074987
0.073722
0.072774
0.072141
0.071509
0.073090
0.072774
0.073406
0.073722
0.073406
0.071193
0.071509
0.072141
0.073406
0.074987
0.075303
0.074355
0.074355
0.074671
0.074987
0.074987
0.076568
0.076568
0.076568
0.075935
0.078148
0.078148
0.078148
0.080994
0.080361
0.080361
0.081942
0.082258
0.083207
0.083207
0.082891
0.083523
0.084155
0.084155
0.086368
0.086368
0.086368
0.086052
0.086684
0.087317
0.087317
0.087633
0.087949
0.088265
0.086368
0.086052
0.087317
0.088265
0.089214
0.088897
0.086368
0.086684
0.084787
0.085104
0.086368
0.086368
0.085736
0.085736
0.083839
0.082574
0.083839
0.083207
0.082574
0.081942
0.080678
0.080994
0.079097
0.079097
0.078464
0.078148
0.076251
0.076568
0.077200
0.076251
0.075303
0.073722
0.072458
0.072458
0.073722
0.073722
0.072458
0.072141
0.071825
0.073722
0.073722
0.072774
0.075303
0.075303
0.074038
0.071825
0.071193
0.072774
0.074987
0.074355
0.074987
0.073722
0.075303
0.076251
0.075303
0.075619
0.077200
0.076251
0.075619
0.077200
0.078148
0.077516
0.079097
0.079413
0.079729
0.080994
0.081310
0.083207
0.083207
0.083207
0.082891
0.084155
0.083839
0.085736
0.087001
0.087949
0.085736
0.086368
0.087317
0.087001
0.087001
0.086052
0.086052
0.086368
0.085736
0.087317
0.088265
0.088265
0.088581
0.087949
0.085104
0.084787
0.086684
0.086368
0.086368
0.085104
0.085420
0.084155
0.081942
0.083839
0.082891
0.081626
0.081310
0.080045
0.077832
0.078148
0.079097
0.078148
0.076568
0.075935
0.075935
0.074987
0.075619
0.074355
0.074671
0.072774
0.073090
0.071825
0.073406
0.073090
0.071509
0.071509
0.072458
0.072774
0.072141
0.072458
0.073406
0.071825
0.072141
0.069612
0.070877
0.075619
0.075303
0.075619
0.075619
0.074038
0.074987
0.075935
0.075303
0.074355
0.076251
0.076568
0.076568
0.079097
0.078781
0.080045
0.079413
0.081626
0.081310
0.081942
0.082258
0.082891
0.082574
0.082891
0.083207
0.082891
0.083523
0.086052
0.087001
0.084787
0.085104
0.086684
0.087001
0.087001
0.086684
0.086684
0.087633
0.085420
0.086368
0.087633
0.088265
0.088265
0.087633
0.085420
0.085104
0.084787
0.086368
0.086684
0.084155
0.084471
0.083207
0.082258
0.082574
0.083207
0.081942
0.081310
0.080361
0.079413
0.078464
0.078781
0.079097
0.076884
0.077200
0.076568
0.075935
0.076568
0.076251
0.075619
0.074671
0.074038
0.072141
0.074671
0.073722
0.072774
0.072458
0.072774
0.072774
0.072774
0.071509
0.073722
0.073722
0.071825
0.070561
0.071193
0.072774
0.075619
0.075303
0.074355
0.074038
0.074671
0.074355
0.074987
0.076884
0.076568
0.074671
0.075619
0.077200
0.077832
0.078148
0.080678
0.079729
0.080361
0.082574
0.082258
0.082891
0.081310
0.083523
0.083207
0.083839
0.084155
0.085736
0.086684
0.088265
0.086684
0.087317
0.087633
0.088581
0.087949
0.087001
0.088897
0.087001
0.087001
0.087001
0.088581
0.089214
0.087317
0.086684
0.085420
0.085420
0.085736
0.086052
0.084155
0.084155
0.084787
0.084155
0.082574
0.083523
0.083207
0.080994
0.080994
0.081310
0.079413
0.078781
0.078148
0.077516
0.076568
0.076884
0.075619
0.075619
0.076251
0.074987
0.074355
0.073722
0.071825
0.074355
0.073406
0.071825
0.070877
0.072458
0.072458
0.072141
0.073090
0.073722
0.073722
0.073722
0.072774
0.071825
0.071825
0.073406
0.075935
0.075303
0.074671
0.074355
0.075619
0.075619
0.076251
0.076568
0.076884
0.077516
0.076884
0.079729
0.078148
0.079729
0.080361
0.081942
0.082574
0.082891
0.082891
0.083207
0.084471
0.084471
0.084787
0.083839
0.085420
0.085736
0.086368
0.085420
0.087001
0.087001
0.087949
0.087633
0.086368
0.086368
0.086052
0.085420
0.086684
0.087317
0.088897
0.088581
0.088265
0.085736
0.085420
0.086368
0.085420
0.085736
0.084787
0.084155
0.083523
0.082574
0.083523
0.082574
0.082891
0.081942
0.080678
0.079729
0.080678
0.079097
0.078464
0.077516
0.077516
0.076568
0.075935
0.076568
0.075303
0.076568
0.073406
0.073722
0.073406
0.074038
0.073406
0.073090
0.071825
0.072458
0.074038
0.073406
0.074355
0.075303
0.073406
0.072774
0.070877
0.072141
0.073406
0.075619
0.075303
0.074038
0.074671
0.075303
0.074987
0.076568
0.077200
0.077832
0.076251
0.076568
0.078464
0.079097
0.080045
0.079413
0.082574
0.081942
0.081310
0.082258
0.082574
0.082891
0.083207
0.083207
0.085736
0.085104
0.086684
0.087001
0.086052
0.087001
0.087317
0.087633
0.087949
0.088581
0.087633
0.087633
0.087001
0.085736
0.088265
0.088581
0.089214
0.088265
0.084787
0.086052
0.084787
0.085420
0.086684
0.087001
0.085736
0.085736
0.083839
0.083523
0.084471
0.084155
0.082891
0.081942
0.079097
0.079729
0.078781
0.078781
0.077832
0.076568
0.077200
0.077200
0.078148
0.076568
0.075303
0.074038
0.073722
0.074355
0.075619
0.074355
0.073406
0.073406
0.074355
0.073090
0.074038
0.073406
0.075303
0.074038
0.072774
0.072141
0.072774
0.074038
0.075619
0.075935
0.074671
0.074987
0.074355
0.076251
0.076884
0.074355
0.075935
0.077516
0.077516
0.079097
0.078781
0.079729
0.080994
0.080361
0.081942
0.081942
0.082258
0.082891
0.083207
0.084155
0.084471
0.085420
0.084787
0.087001
0.088265
0.087317
0.085736
0.087633
0.088265
0.088265
0.089530
0.087949
0.087317
0.086052
0.086052
0.087317
0.088265
0.090162
0.089530
0.088581
0.086052
0.086368
0.087317
0.087317
0.084787
0.086368
0.085104
0.083839
0.083523
0.083839
0.084155
0.083207
0.081310
0.081626
0.080361
0.079097
0.079413
0.077832
0.077832
0.077832
0.077516
0.076884
0.077200
0.075619
0.075619
0.074038
0.074355
0.074355
0.075303
0.074671
0.074355
0.073722
0.074038
0.074987
0.074671
0.074671
0.074671
0.073722
0.073406
0.072141
0.074038
0.074987
0.075619
0.074987
0.075303
0.075935
0.076251
0.076568
0.077200
0.078148
0.077200
0.078148
0.079097
0.079729
0.079729
0.081942
0.081310
0.082258
0.083207
0.082891
0.084155
0.083523
0.085104
0.084787
0.084471
0.085736
0.087317
0.087949
0.088581
0.087001
0.087001
0.087949
0.087633
0.087633
0.087633
0.087949
0.087317
0.085420
0.086684
0.088581
0.089530
0.087949
0.088265
0.086052
0.087001
0.087001
0.087001
0.085104
0.085736
0.086052
0.084471
0.085420
0.084155
0.084787
0.083523
0.082891
0.082891
0.081626
0.080678
0.080678
0.079413
0.079413
0.078781
0.077832
0.078148
0.078781
0.077516
0.078148
0.074987
0.074355
0.074355
0.076568
0.075619
0.074038
0.072774
0.071825
0.073722
0.074671
0.074355
0.075619
0.073722
0.073722
0.071825
0.073722
0.072774
0.075303
0.075619
0.073722
0.075303
0.075619
0.075303
0.076251
0.078148
0.077516
0.077200
0.077832
0.079097
0.079729
0.079413
0.081310
0.082574
0.082891
0.082891
0.083207
0.084155
0.084155
0.084155
0.083523
0.084471
0.086368
0.087633
0.086684
0.087001
0.086052
0.086052
0.087949
0.087949
0.089214
0.087633
0.088265
0.087949
0.087317
0.088265
0.088581
0.090478
0.089214
0.087001
0.086368
0.086368
0.086684
0.087317
0.086684
0.086052
0.086368
0.085736
0.084155
0.084155
0.084155
0.082574
0.082258
0.081310
0.081310
0.078781
0.080045
0.080045
0.078464
0.077516
0.076884
0.077516
0.077200
0.075935
0.075303
0.073722
0.073722
0.075303
0.075619
0.074671
0.073090
0.073722
0.074355
0.074355
0.074987
0.074671
0.074671
0.073090
0.073090
0.072458
0.073090
0.075619
0.074987
0.076568
0.075619
0.074671
0.074671
0.076568
0.076884
0.077516
0.077832
0.078464
0.078781
0.079413
0.080045
0.080994
0.081626
0.081942
0.082891
0.082258
0.083207
0.083523
0.083523
0.084471
0.083839
0.084471
0.085736
0.086368
0.086684
0.086052
0.087317
0.088265
0.087949
0.088897
0.088581
0.087949
0.088897
0.087001
0.088897
0.089846
0.091110
0.089214
0.088265
0.087317
0.086052
0.087317
0.088265
0.087001
0.087001
0.086368
0.085420
0.085736
0.084787
0.083839
0.083207
0.082574
0.082574
0.080361
0.080678
0.080361
0.079097
0.077832
0.078464
0.077200
0.077516
0.078781
0.076884
0.076251
0.074355
0.074987
0.074355
0.076568
0.074355
0.074355
0.073722
0.073090
0.073090
0.073090
0.075303
0.074987
0.073406
0.073722
0.072774
0.073722
0.075619
0.077200
0.076884
0.075303
0.074671
0.076884
0.076568
0.076251
0.076568
0.078464
0.077200
0.078781
0.080678
0.080361
0.080994
0.081942
0.083207
0.083523
0.083523
0.083839
0.083839
0.085420
0.084155
0.083839
0.085736
0.086052
0.088265
0.088265
0.088265
0.086368
0.087949
0.089214
0.088897
0.088897
0.089530
0.088897
0.087949
0.087001
0.089214
0.090162
0.090794
0.089530
0.086684
0.087633
0.087633
0.088265
0.087317
0.087317
0.087317
0.085736
0.084787
0.085420
0.084155
0.083839
0.082574
0.082258
0.081626
0.081310
0.078781
0.078148
0.078148
0.076884
0.076568
0.077516
0.076884
0.076251
0.076251
0.076251
0.073090
0.074987
0.075935
0.074987
0.074038
0.074038
0.074038
0.074671
0.074355
0.074355
0.075303
0.072458
0.073090
0.072458
0.073406
0.074038
0.075619
0.075619
0.075619
0.075303
0.074987
0.074671
0.075303
0.075619
0.077832
0.077516
0.077516
0.079413
0.079097
0.079729
0.080678
0.081626
0.080994
0.081310
0.082891
0.082891
0.083523
0.083207
0.083207
0.085420
0.085104
0.087001
0.087001
0.087317
0.086368
0.087633
0.088581
0.088897
0.087949
0.088897
0.088265
0.087633
0.087001
0.088265
0.088897
0.090794
0.089846
0.087949
0.086052
0.087317
0.087001
0.086684
0.087317
0.086368
0.086052
0.084155
0.084471
0.085420
0.083523
0.083523
0.081942
0.081626
0.080678
0.080045
0.080678
0.080045
0.078464
0.077832
0.077832
0.078464
0.078148
0.076884
0.076251
0.074355
0.074038
0.074671
0.075935
0.075619
0.073722
0.073406
0.073406
0.073722
0.074355
0.074987
0.074987
0.073090
0.072141
0.072458
0.072774
0.075935
0.075935
0.075619
0.076251
0.075935
0.076251
0.075935
0.076251
0.078148
0.078148
0.077832
0.078464
0.080045
0.079729
0.080994
0.081942
0.083523
0.082891
0.083523
0.082891
0.084787
0.085736
0.084471
0.085104
0.084787
0.087001
0.088581
0.088581
0.087317
0.088265
0.087949
0.088581
0.087949
0.088581
0.087317
0.088265
0.087001
0.086368
0.088581
0.089214
0.089846
0.088265
0.085736
0.085736
0.085104
0.086368
0.086368
0.086052
0.085420
0.084787
0.082891
0.083839
0.085736
0.082891
0.082258
0.081942
0.080045
0.079413
0.079097
0.078781
0.078781
0.077516
0.076568
0.077516
0.077516
0.076568
0.076568
0.074355
0.074038
0.074355
0.075303
0.074671
0.072774
0.072458
0.073090
0.074038
0.074355
0.074038
0.074355
0.074671
0.073722
0.072141
0.073722
0.073406
0.076251
0.076884
0.075303
0.076884
0.076251
0.076251
0.077516
0.077516
0.078148
0.076251
0.078464
0.079729
0.080361
0.080361
0.082891
0.082258
0.082574
0.082891
0.084471
0.084471
0.084787
0.085104
0.083523
0.085736
0.085420
0.087001
0.087949
0.086368
0.085736
0.087317
0.088581
0.088265
0.088897
0.087633
0.087317
0.087633
0.086052
0.088581
0.089530
0.089530
0.088581
0.085104
0.085420
0.086368
0.086052
0.086368
0.084787
0.085420
0.085104
0.084787
0.085420
0.085420
0.083523
0.082258
0.081310
0.080678
0.081310
0.080678
0.079729
0.079413
0.078781
0.077516
0.076884
0.078148
0.077832
0.077200
0.075619
0.074671
0.074038
0.075935
0.074987
0.074355
0.072774
0.072458
0.074355
0.074987
0.075619
0.074671
0.074671
0.072458
0.073090
0.072458
0.074038
0.075935
0.075619
0.075935
0.075935
0.075303
0.075619
0.076251
0.076568
0.077832
0.077516
0.076884
0.079413
0.080994
0.080361
0.081310
0.081310
0.081626
0.081942
0.083839
0.083207
0.083839
0.084787
0.084155
0.084787
0.084787
0.087001
0.087001
0.087001
0.087633
0.088265
0.089214
0.089530
0.090162
0.088265
0.087633
0.088897
0.087001
0.088265
0.090162
0.090478
0.090162
0.088265
0.087633
0.086684
0.087317
0.085736
0.086684
0.086684
0.084471
0.084471
0.084155
0.085420
0.085420
0.082891
0.081942
0.081942
0.080678
0.080045
0.079729
0.080361
0.078464
0.078148
0.078781
0.079413
0.078781
0.076884
0.076884
0.074671
0.074671
0.076251
0.076251
0.075303
0.074987
0.074987
0.074038
0.073722
0.074671
0.075619
0.076251
0.073722
0.072774
0.071825
0.073406
0.074987
0.075619
0.075303
0.075303
0.075935
0.075935
0.077200
0.076251
0.077832
0.078148
0.078148
0.079413
0.081626
0.081310
0.081626
0.082891
0.083523
0.083523
0.084155
0.084787
0.084155
0.083839
0.084155
0.084471
0.085104
0.086368
0.087317
0.087949
0.087633
0.087633
0.087949
0.089214
0.090478
0.088897
0.089214
0.088897
0.087949
0.088897
0.089530
0.089846
0.091110
0.089846
0.087317
0.088265
0.088265
0.088265
0.087633
0.086368
0.086684
0.086684
0.086052
0.086368
0.086684
0.084471
0.083207
0.083523
0.081310
0.080994
0.080045
0.081310
0.079413
0.077516
0.077832
0.078148
0.078781
0.078781
0.076884
0.075935
0.074671
0.075619
0.076884
0.075619
0.074355
0.074038
0.074671
0.075619
0.074987
0.075303
0.077516
0.076251
0.074355
0.073722
0.074038
0.075303
0.076251
0.076568
0.074671
0.077516
0.077832
0.078781
0.077200
0.078148
0.080994
0.079413
0.078781
0.080994
0.080994
0.082258
0.082891
0.083523
0.084471
0.084471
0.085736
0.084155
0.085420
0.086684
0.085736
0.085736
0.086052
0.087633
0.088265
0.088897
0.088581
0.089214
0.090478
0.090794
0.089530
0.089530
0.089530
0.088897
0.088581
0.088897
0.090794
0.092375
0.090478
0.089530
0.088897
0.087633
0.088581
0.087949
0.087949
0.086052
0.086368
0.085736
0.085104
0.086052
0.085736
0.083207
0.082574
0.082574
0.082258
0.080361
0.081310
0.080045
0.079729
0.079729
0.080045
0.079729
0.078464
0.077516
0.077200
0.076251
0.076568
0.076884
0.076568
0.075619
0.075619
0.074987
0.076568
0.075619
0.074671
0.074671
0.074987
0.074038
0.073722
0.073406
0.074355
0.076568
0.076884
0.075935
0.077516
0.076568
0.076568
0.078464
0.078464
0.079413
0.079413
0.079729
0.079413
0.080678
0.081310
0.081626
0.080994
0.082891
0.083207
0.083207
0.084155
0.085420
0.085420
0.084155
0.085736
0.087633
0.087633
0.088581
0.088581
0.086052
0.087633
0.088897
0.089530
0.089214
0.089214
0.088897
0.088265
0.087317
0.088265
0.088897
0.089846
0.090478
0.089846
0.086052
0.087317
0.087317
0.087949
0.087317
0.085736
0.086052
0.085736
0.083839
0.084787
0.085104
0.082891
0.082891
0.082891
0.081310
0.079729
0.080045
0.080678
0.080045
0.078781
0.078464
0.078148
0.078464
0.076884
0.077832
0.075619
0.074355
0.074987
0.076251
0.074987
0.074987
0.074987
0.074038
0.074671
0.075303
0.075619
0.077200
0.075303
0.074987
0.073722
0.074671
0.074987
0.076884
0.076568
0.075935
0.076251
0.076884
0.077200
0.077516
0.077832
0.080361
0.078781
0.078148
0.080994
0.079729
0.081310
0.083207
0.083207
0.083523
0.084155
0.085736
0.085420
0.086368
0.085736
0.086684
0.086368
0.086052
0.089846
0.089530
0.087633
0.087949
0.089214
0.090162
0.090162
0.091427
0.091110
0.089214
0.088897
0.088265
0.090478
0.091110
0.091427
0.090162
0.088265
0.088265
0.088265
0.088581
0.087001
0.088897
0.087001
0.087317
0.085736
0.086052
0.085736
0.085736
0.085420
0.085104
0.081942
0.083839
0.082258
0.081310
0.081310
0.079097
0.078781
0.078781
0.078781
0.078464
0.077832
0.077516
0.076568
0.075303
0.078148
0.077200
0.075619
0.074671
0.073722
0.074987
0.075619
0.075619
0.077516
0.076884
0.075303
0.073406
0.074038
0.075619
0.077832
0.077516
0.076568
0.077516
0.077516
0.078464
0.077832
0.078781
0.079729
0.079413
0.079729
0.080361
0.081626
0.081310
0.083207
0.084155
0.083839
0.084471
0.085736
0.085736
0.085736
0.086684
0.086052
0.087001
0.087001
0.089214
0.089214
0.089846
0.088581
0.088581
0.090162
0.090478
0.089846
0.088581
0.090162
0.089846
0.087949
0.090794
0.091110
0.092375
0.090478
0.090478
0.088581
0.088581
0.089530
0.089214
0.088897
0.088581
0.087633
0.086368
0.084155
0.086368
0.085420
0.083523
0.083523
0.082574
0.082258
0.080994
0.080994
0.079097
0.079097
0.078781
0.079097
0.078464
0.078464
0.076251
0.077200
0.075303
0.074987
0.076884
0.075935
0.075619
0.075935
0.075619
0.074355
0.075619
0.075935
0.076568
0.076251
0.074987
0.073406
0.073090
0.074355
0.076251
0.077200
0.077832
0.076884
0.076251
0.076251
0.077200
0.078148
0.078148
0.078781
0.079097
0.080045
0.081942
0.081942
0.082891
0.082258
0.083207
0.083523
0.084155
0.085736
0.087001
0.087001
0.085420
0.087317
0.087633
0.088265
0.088581
0.089846
0.088897
0.089214
0.089530
0.091427
0.090794
0.090794
0.090162
0.089214
0.089214
0.089846
0.091427
0.091743
0.091743
0.090162
0.088265
0.088265
0.089530
0.088897
0.088265
0.087633
0.087949
0.087317
0.086052
0.087001
0.086684
0.085420
0.083839
0.082891
0.082258
0.082258
0.081942
0.080994
0.081310
0.079729
0.080045
0.079729
0.079097
0.078148
0.077516
0.074987
0.074355
0.074987
0.076884
0.076251
0.075935
0.075619
0.075303
0.075619
0.074987
0.074987
0.076251
0.075303
0.073722
0.072774
0.074038
0.076568
0.077200
0.077516
0.077516
0.076568
0.077200
0.077832
0.078148
0.078464
0.079413
0.080045
0.079413
0.080361
0.081626
0.082574
0.083207
0.083839
0.082574
0.084787
0.087001
0.086052
0.085736
0.084787
0.086368
0.087949
0.087949
0.088897
0.088581
0.089530
0.088581
0.088265
0.088897
0.090162
0.090162
0.089530
0.089214
0.088265
0.088265
0.090162
0.091743
0.092375
0.091110
0.088897
0.087949
0.087001
0.087633
0.088265
0.087949
0.087001
0.087317
0.085420
0.086368
0.086368
0.085104
0.083839
0.083839
0.080994
0.080994
0.080361
0.080994
0.080045
0.078781
0.079729
0.078781
0.079729
0.078148
0.078464
0.077200
0.075619
0.075935
0.076884
0.076568
0.075935
0.074355
0.074038
0.074671
0.075619
0.076251
0.076251
0.075619
0.075303
0.074355
0.074355
0.075303
0.078148
0.077832
0.077516
0.077516
0.077516
0.078464
0.079097
0.079413
0.080045
0.079729
0.078781
0.080678
0.081310
0.081626
0.083523
0.084155
0.083523
0.083207
0.086052
0.085104
0.086684
0.087001
0.086052
0.087633
0.087001
0.089846
0.089846
0.090162
0.089530
0.089214
0.089846
0.090478
0.089846
0.089214
0.090478
0.089846
0.088581
0.089214
0.090162
0.091427
0.091427
0.089846
0.087317
0.087949
0.089214
0.088265
0.087633
0.086684
0.087317
0.087633
0.085736
0.087317
0.086684
0.085104
0.083207
0.083523
0.082258
0.081942
0.080994
0.079729
0.079413
0.079413
0.078781
0.079729
0.078781
0.077832
0.077516
0.074987
0.074987
0.076568
0.077832
0.077200
0.076884
0.075935
0.074987
0.075619
0.075303
0.076568
0.078148
0.075935
0.075619
0.073722
0.074038
0.076251
0.076884
0.078464
0.077200
0.077516
0.077516
0.078148
0.078464
0.078464
0.079097
0.078148
0.077832
0.080361
0.080994
0.083207
0.082574
0.083207
0.082574
0.083839
0.086052
0.085420
0.085736
0.084471
0.086052
0.087001
0.087317
0.089846
0.089214
0.087317
0.088265
0.089530
0.088897
0.089530
0.088897
0.090794
0.089530
0.088897
0.088581
0.089846
0.091110
0.091427
0.088897
0.086684
0.087633
0.087633
0.087633
0.087633
0.087001
0.087001
0.087001
0.084787
0.086368
0.085104
0.083523
0.083207
0.084471
0.081942
0.082574
0.079729
0.080045
0.079729
0.079413
0.078148
0.078464
0.078781
0.076884
0.076568
0.075619
0.075619
0.074671
0.076251
0.077200
0.075935
0.073722
0.074671
0.075935
0.074355
0.074038
0.076568
0.075619
0.073722
0.073090
0.074671
0.074671
0.078148
0.077516
0.076884
0.077200
0.075619
0.076251
0.076884
0.076884
0.076884
0.077832
0.077516
0.079729
0.081310
0.080994
0.082891
0.083523
0.083207
0.083207
0.084155
0.085104
0.085736
0.085420
0.084787
0.087001
0.087001
0.089530
0.089530
0.089530
0.087949
0.089214
0.087949
0.088897
0.088897
0.088581
0.088581
0.088897
0.088265
0.089846
0.089846
0.089846
0.090478
0.089530
0.087317
0.087633
0.087949
0.088581
0.087317
0.087317
0.087001
0.084787
0.085104
0.086368
0.085420
0.084471
0.083523
0.082258
0.081942
0.080994
0.080994
0.081626
0.080361
0.079097
0.079413
0.078148
0.078464
0.078148
0.077200
0.074355
0.076251
0.076884
0.076568
0.075619
0.074987
0.074355
0.074987
0.074038
0.075935
0.076884
0.076251
0.075619
0.075619
0.074355
0.074355
0.075935
0.077200
0.076568
0.077516
0.076568
0.077516
0.078464
0.078148
0.078781
0.079097
0.080361
0.080045
0.080361
0.080678
0.083523
0.082258
0.083523
0.083523
0.083839
0.086052
0.085104
0.086052
0.085420
0.086052
0.087001
0.087633
0.088581
0.088581
0.087949
0.088897
0.090162
0.089214
0.090478
0.089214
0.089214
0.089530
0.088265
0.088897
0.089214
0.091110
0.091427
0.090162
0.087633
0.087317
0.087949
0.088581
0.087949
0.087001
0.086684
0.086368
0.085420
0.084787
0.085736
0.084471
0.083523
0.083839
0.081626
0.080994
0.080361
0.079413
0.078781
0.078464
0.078464
0.078464
0.078781
0.076884
0.077200
0.075303
0.074987
0.075935
0.077200
0.075303
0.074987
0.074038
0.074671
0.075303
0.075935
0.076251
0.076251
0.075303
0.074355
0.073406
0.074671
0.075935
0.077200
0.078148
0.074987
0.076568
0.077516
0.077200
0.078148
0.078781
0.079729
0.078464
0.079097
0.080678
0.080994
0.080045
0.082891
0.084471
0.084787
0.085420
0.084471
0.085104
0.086052
0.085420
0.085420
0.087001
0.088897
0.089846
0.089214
0.087949
0.087633
0.088581
0.088897
0.089530
0.088897
0.089846
0.088897
0.087001
0.087001
0.087949
0.089530
0.089214
0.090162
0.087317
0.087001
0.086684
0.087317
0.087633
0.087317
0.086684
0.087317
0.085736
0.084787
0.086052
0.084155
0.082574
0.083207
0.081310
0.081626
0.080045
0.078464
0.079097
0.079097
0.079097
0.077832
0.078781
0.077200
0.076251
0.077200
0.075303
0.075935
0.077200
0.075935
0.074987
0.073722
0.074038
0.075303
0.074671
0.076251
0.076884
0.075935
0.074355
0.072774
0.073406
0.074355
0.076251
0.076568
0.077200
0.076251
0.076251
0.076884
0.077200
0.076568
0.078781
0.077832
0.076251
0.078781
0.080361
0.080361
0.081942
0.082574
0.081942
0.082574
0.083523
0.083839
0.085104
0.084471
0.083523
0.085104
0.084787
0.087949
0.087317
0.087633
0.087001
0.086684
0.088897
0.089214
0.089214
0.088265
0.087949
0.087633
0.087001
0.088897
0.088897
0.090478
0.089214
0.087633
0.086684
0.085420
0.087633
0.088581
0.087633
0.087001
0.086368
0.085104
0.084155
0.085420
0.084787
0.082891
0.081942
0.079729
0.079729
0.080045
0.079729
0.079413
0.078464
0.077200
0.078464
0.078781
0.076884
0.074987
0.074355
0.074038
0.074355
0.075303
0.074671
0.075303
0.074671
0.074038
0.074355
0.074355
0.074355
0.075619
0.076251
0.074671
0.073406
0.073090
0.074671
0.075935
0.076251
0.075935
0.076251
0.075303
0.077516
0.076884
0.076568
0.077832
0.076884
0.077832
0.077832
0.080361
0.080361
0.080994
0.081310
0.081942
0.083207
0.083207
0.083523
0.083839
0.084155
0.084155
0.084787
0.085736
0.086368
0.088581
0.087949
0.086368
0.088265
0.088581
0.088265
0.088897
0.089846
0.089214
0.087949
0.087317
0.087633
0.089530
0.090162
0.090478
0.088897
0.087317
0.088897
0.087633
0.086368
0.087633
0.087317
0.087949
0.086684
0.085420
0.086052
0.084155
0.082891
0.082891
0.082574
0.080678
0.080045
0.080994
0.079729
0.079413
0.078781
0.078464
0.078464
0.078464
0.077832
0.076251
0.075303
0.074987
0.074355
0.074987
0.074671
0.074671
0.074355
0.071825
0.074671
0.074671
0.074038
0.076568
0.075619
0.074038
0.072141
0.074038
0.074355
0.076251
0.076568
0.075619
0.076251
0.075619
0.075935
0.075935
0.077832
0.077832
0.078148
0.077832
0.079413
0.080045
0.080678
0.081942
0.082891
0.081942
0.082258
0.083523
0.084155
0.084471
0.084155
0.084787
0.087001
0.086684
0.088581
0.089214
0.088265
0.087317
0.087633
0.087949
0.088897
0.088581
0.088897
0.089530
0.087949
0.086684
0.087949
0.088897
0.089530
0.088265
0.087001
0.085736
0.086052
0.086684
0.087317
0.087633
0.087001
0.085736
0.085736
0.084787
0.084155
0.084155
0.081942
0.082891
0.081626
0.080045
0.079097
0.079729
0.079097
0.079097
0.078148
0.076568
0.077516
0.077200
0.077200
0.077516
0.074671
0.074671
0.076251
0.076251
0.074355
0.074987
0.074671
0.074671
0.073722
0.074355
0.075619
0.075619
0.073406
0.072774
0.073090
0.073722
0.077516
0.077832
0.076568
0.075935
0.076568
0.077832
0.077516
0.077832
0.078781
0.077516
0.078464
0.079097
0.081942
0.082258
0.081942
0.082891
0.083523
0.084155
0.085420
0.085420
0.086052
0.084787
0.084471
0.085104
0.086052
0.087949
0.087633
0.088897
0.086368
0.087001
0.088581
0.089214
0.089214
0.088581
0.087949
0.088581
0.087949
0.087633
0.089530
0.090162
0.089846
0.088581
0.086684
0.087001
0.088581
0.087317
0.087001
0.086684
0.086684
0.086052
0.086368
0.086052
0.086052
0.085420
0.083523
0.082574
0.080678
0.080361
0.080994
0.079413
0.079097
0.078781
0.078781
0.079097
0.077832
0.075935
0.076251
0.074038
0.073722
0.074987
0.076251
0.074671
0.073406
0.073406
0.074038
0.074038
0.074038
0.074987
0.076568
0.074987
0.073722
0.072458
0.073406
0.074038
0.075619
0.075619
0.074987
0.076251
0.076568
0.076884
0.075619
0.077516
0.077516
0.078148
0.079097
0.080045
0.080045
0.082258
0.082258
0.083207
0.081942
0.083207
0.083523
0.085736
0.086052
0.083839
0.085736
0.086368
0.085736
0.087949
0.088265
0.087633
0.088265
0.089530
0.088265
0.089846
0.089530
0.088897
0.087633
0.087317
0.087317
0.088897
0.089214
0.090162
0.089214
0.087949
0.087949
0.087001
0.087001
0.085736
0.085736
0.086368
0.085420
0.084787
0.085104
0.084471
0.084155
0.082258
0.082891
0.080994
0.080045
0.079413
0.079413
0.079729
0.079097
0.078148
0.078464
0.077516
0.077832
0.077832
0.075935
0.075619
0.075303
0.076568
0.075303
0.074355
0.074355
0.073722
0.074355
0.074671
0.075303
0.075935
0.075303
0.074355
0.071825
0.073722
0.074987
0.077200
0.077832
0.076251
0.076251
0.076884
0.077516
0.076884
0.077516
0.078148
0.077516
0.078464
0.080678
0.080994
0.080994
0.082574
0.082891
0.082891
0.082574
0.084155
0.086368
0.085420
0.084787
0.085420
0.085736
0.086368
0.087949
0.088581
0.088581
0.087317
0.088897
0.089214
0.090478
0.089214
0.089530
0.088897
0.088897
0.087949
0.089214
0.089530
0.090478
0.090478
0.089846
0.087949
0.087633
0.087317
0.088265
0.088581
0.087633
0.087633
0.086684
0.085736
0.086052
0.086052
0.083207
0.083523
0.083523
0.082574
0.080361
0.080994
0.080361
0.079729
0.079413
0.079413
0.078148
0.078148
0.076568
0.075935
0.074671
0.074355
0.075935
0.074987
0.074038
0.072774
0.074355
0.074355
0.074355
0.075619
0.075935
0.076251
0.073722
0.073722
0.072774
0.074038
0.076884
0.076568
0.076884
0.075619
0.075935
0.076568
0.077516
0.077832
0.079097
0.079729
0.078464
0.080678
0.081942
0.081626
0.081942
0.081942
0.083839
0.083523
0.084155
0.084787
0.086368
0.085104
0.084787
0.085736
0.086368
0.087001
0.087001
0.089530
0.087001
0.087949
0.089214
0.090162
0.089530
0.089214
0.089214
0.089214
0.087317
0.088897
0.089214
0.090162
0.089214
0.089530
0.087633
0.085420
0.087633
0.087949
0.086368
0.087949
0.087317
0.086052
0.085104
0.086052
0.086684
0.084471
0.082258
0.082258
0.080994
0.080361
0.080994
0.080045
0.079729
0.078781
0.078781
0.080678
0.078464
0.076568
0.076884
0.076251
0.075619
0.074355
0.075619
0.075303
0.073722
0.073406
0.074038
0.074671
0.074671
0.074671
0.076251
0.074987
0.074038
0.072774
0.074038
0.075619
0.076884
0.075935
0.076251
0.076251
0.076251
0.076568
0.077516
0.078148
0.077832
0.078148
0.079097
0.079729
0.080994
0.081310
0.082258
0.083523
0.084155
0.084155
0.085104
0.084787
0.085420
0.084155
0.085104
0.086684
0.086684
0.087633
0.087317
0.088265
0.087633
0.088265
0.089214
0.089214
0.088581
0.088897
0.088265
0.087001
0.086684
0.088581
0.089846
0.089530
0.089214
0.087949
0.087317
0.087001
0.086052
0.086052
0.088265
0.087001
0.086684
0.085420
0.085420
0.087317
0.085104
0.083207
0.083207
0.081942
0.081626
0.080994
0.079729
0.080361
0.078781
0.078464
0.078464
0.078781
0.077200
0.076568
0.076884
0.074671
0.074671
0.076251
0.074987
0.074355
0.073722
0.073406
0.074671
0.074671
0.074987
0.075935
0.075619
0.074987
0.073090
0.074987
0.075303
0.077832
0.076884
0.076251
0.075935
0.076251
0.077200
0.077516
0.077516
0.078781
0.078464
0.079097
0.080994
0.080678
0.080994
0.081942
0.082574
0.082891
0.083839
0.084471
0.083839
0.084471
0.085104
0.085104
0.086368
0.086052
0.088581
0.087633
0.087633
0.087001
0.088581
0.089846
0.088897
0.090478
0.089530
0.089214
0.088265
0.087949
0.090478
0.090162
0.091110
0.090162
0.090478
0.087001
0.087001
0.087001
0.087633
0.088581
0.087001
0.087317
0.087001
0.084787
0.086052
0.085420
0.083523
0.083839
0.083207
0.082574
0.082891
0.081626
0.080678
0.079413
0.079413
0.079097
0.080045
0.079097
0.078148
0.077200
0.074355
0.075303
0.076568
0.075619
0.076884
0.075619
0.074355
0.075303
0.075619
0.074987
0.076568
0.075935
0.074355
0.073722
0.073406
0.076251
0.076568
0.076884
0.077200
0.076251
0.075935
0.076568
0.076884
0.077516
0.079413
0.079413
0.077832
0.078464
0.080361
0.080994
0.082574
0.083523
0.084471
0.084471
0.084787
0.085104
0.085736
0.086368
0.087001
0.086684
0.088265
0.087633
0.089846
0.089214
0.088581
0.089530
0.089846
0.091427
0.090794
0.089846
0.090162
0.089846
0.089530
0.089214
0.090162
0.091743
0.091110
0.090162
0.087949
0.087949
0.088581
0.088581
0.088581
0.087949
0.087317
0.086684
0.086052
0.087001
0.086052
0.085736
0.083839
0.082891
0.081942
0.081942
0.081942
0.080678
0.080678
0.079729
0.079097
0.078464
0.079097
0.078464
0.077516
0.076251
0.075303
0.076251
0.078464
0.076884
0.075303
0.074987
0.075303
0.076251
0.076568
0.076568
0.077832
0.076251
0.074038
0.073090
0.074671
0.075303
0.077516
0.077516
0.076884
0.077832
0.077516
0.077832
0.078148
0.078464
0.079413
0.078781
0.079097
0.080678
0.080678
0.082258
0.083207
0.084787
0.083839
0.084471
0.085736
0.086684
0.085736
0.085736
0.085104
0.087317
0.087317
0.089846
0.089530
0.088897
0.088897
0.088897
0.090162
0.089846
0.088581
0.089214
0.088897
0.087633
0.087633
0.089530
0.091427
0.090794
0.089846
0.088581
0.087633
0.088265
0.088265
0.087633
0.088265
0.087317
0.087001
0.086368
0.085420
0.086684
0.085736
0.083839
0.083839
0.081942
0.080678
0.080045
0.080678
0.079413
0.078781
0.078464
0.078148
0.079413
0.078781
0.078148
0.075935
0.075935
0.074987
0.076568
0.075935
0.075619
0.074987
0.074355
0.074987
0.074987
0.074355
0.075619
0.076568
0.074671
0.073406
0.074355
0.074671
0.076884
0.075935
0.075619
0.076884
0.075619
0.077200
0.077832
0.077832
0.079097
0.078148
0.077832
0.079097
0.080994
0.080045
0.081310
0.082574
0.083207
0.083523
0.082258
0.083839
0.086684
0.085420
0.085104
0.086368
0.087633
0.087949
0.088265
0.087633
0.087317
0.087317
0.089530
0.088897
0.090162
0.089214
0.088897
0.088581
0.087001
0.089214
0.091743
0.092375
0.090794
0.090162
0.087317
0.087317
0.087633
0.088265
0.088265
0.086684
0.086368
0.086052
0.085736
0.087001
0.085736
0.083523
0.082574
0.082891
0.082258
0.081626
0.082574
0.080994
0.080361
0.079413
0.079729
0.079413
0.079413
0.077516
0.076884
0.075619
0.074987
0.075303
0.076884
0.076568
0.074987
0.073406
0.074355
0.074038
0.074671
0.075619
0.075935
0.075619
0.074987
0.072774
0.074671
0.074987
0.077200
0.077200
0.076251
0.075619
0.077200
0.077200
0.077516
0.079097
0.078781
0.078464
0.078464
0.080361
0.080045
0.080994
0.081626
0.084155
0.084155
0.084155
0.084471
0.085420
0.085736
0.084787
0.085104
0.083839
0.086052
0.087633
0.087949
0.086052
0.087949
0.089530
0.088265
0.088581
0.089530
0.089214
0.089214
0.087317
0.088581
0.090478
0.090478
0.091110
0.090162
0.088581
0.087949
0.087317
0.089214
0.087317
0.087949
0.087317
0.087317
0.085420
0.086684
0.086368
0.085420
0.084155
0.083523
0.082258
0.082574
0.080678
0.079729
0.079097
0.079413
0.078781
0.078781
0.079097
0.078464
0.078464
0.076884
0.075935
0.075619
0.077832
0.075935
0.075935
0.075303
0.074987
0.076568
0.074987
0.075935
0.077832
0.076251
0.074671
0.074671
0.074987
0.075619
0.076884
0.077832
0.075935
0.076568
0.076568
0.076884
0.078464
0.077832
0.079729
0.078781
0.078148
0.080361
0.081942
0.082258
0.084471
0.084471
0.084787
0.086052
0.087317
0.086684
0.086684
0.086052
0.085420
0.087317
0.087949
0.090478
0.090794
0.090478
0.089530
0.089214
0.091743
0.091743
0.089846
0.089846
0.091110
0.090794
0.088897
0.090162
0.091743
0.092691
0.091427
0.088897
0.088265
0.088581
0.089530
0.089214
0.089846
0.088581
0.088265
0.087317
0.086052
0.086684
0.086684
0.085104
0.082891
0.082258
0.082258
0.081626
0.081310
0.080678
0.080045
0.079413
0.079413
0.078781
0.078464
0.078148
0.077832
0.075935
0.075303
0.076884
0.076884
0.075619
0.074671
0.074671
0.074038
0.074671
0.075619
0.075935
0.077200
0.074987
0.073406
0.073722
0.074038
0.074671
0.076568
0.076884
0.077832
0.076884
0.078148
0.077516
0.078781
0.080045
0.079729
0.078781
0.079729
0.081942
0.081310
0.083207
0.082574
0.084471
0.084787
0.086052
0.084787
0.084787
0.086052
0.086368
0.087633
0.087317
0.087633
0.089846
0.090162
0.087633
0.089214
0.089530
0.090162
0.089530
0.089846
0.089214
0.089530
0.088265
0.089214
0.090794
0.090478
0.091110
0.090162
0.088581
0.088581
0.089530
0.087949
0.088897
0.088897
0.087001
0.087633
0.086368
0.087001
0.085104
0.084471
0.083207
0.083839
0.081626
0.080994
0.080994
0.080678
0.079413
0.079413
0.079413
0.079413
0.080045
0.078781
0.078148
0.076251
0.076251
0.076568
0.077200
0.075619
0.075935
0.075619
0.075935
0.075619
0.074355
0.075303
0.076568
0.074987
0.074355
0.073406
0.075303
0.076251
0.078464
0.077516
0.077200
0.077832
0.078781
0.078148
0.078464
0.078781
0.079729
0.078781
0.078781
0.081310
0.080994
0.082258
0.083523
0.083523
0.083839
0.083523
0.084155
0.084155
0.086052
0.085104
0.084787
0.087633
0.086684
0.089530
0.089214
0.088265
0.088897
0.089214
0.089846
0.090162
0.088897
0.089214
0.089530
0.089530
0.088581
0.089530
0.091110
0.092059
0.090478
0.087633
0.088265
0.088581
0.088265
0.089214
0.088897
0.087949
0.087633
0.086368
0.086684
0.085736
0.085420
0.083839
0.085104
0.082258
0.082891
0.081626
0.081942
0.081626
0.080045
0.080361
0.078781
0.078781
0.079413
0.077832
0.076568
0.075619
0.076568
0.078464
0.076568
0.074987
0.074671
0.075303
0.075619
0.076568
0.077200
0.078781
0.078464
0.076251
0.074987
0.075303
0.075619
0.077832
0.076884
0.078148
0.076568
0.076884
0.078148
0.078464
0.078148
0.079097
0.079413
0.079413
0.080678
0.080361
0.080994
0.082258
0.083839
0.084471
0.084471
0.085736
0.087001
0.087317
0.085420
0.085420
0.086684
0.087317
0.088265
0.089846
0.088897
0.087633
0.087317
0.090162
0.091743
0.089530
0.089530
0.089846
0.088897
0.087633
0.088581
0.090478
0.090794
0.089846
0.089846
0.087633
0.087317
0.088897
0.089214
0.087949
0.087001
0.087317
0.086684
0.085104
0.086368
0.085420
0.083839
0.083207
0.083207
0.082258
0.080678
0.080678
0.080994
0.079413
0.080678
0.080361
0.080045
0.079413
0.078464
0.078148
0.076251
0.076568
0.076884
0.076251
0.076251
0.075935
0.074355
0.075303
0.074987
0.074987
0.078148
0.077516
0.076251
0.074987
0.074355
0.075935
0.076884
0.078464
0.077516
0.076251
0.076568
0.077516
0.076884
0.078148
0.080045
0.079729
0.080045
0.080045
0.081626
0.081310
0.082574
0.083207
0.084471
0.084787
0.083839
0.084471
0.086052
0.087001
0.086684
0.085420
0.087949
0.088897
0.089530
0.089214
0.087633
0.089530
0.090162
0.090794
0.090794
0.089846
0.090162
0.090162
0.087949
0.088265
0.091110
0.090478
0.090478
0.090794
0.087633
0.089214
0.088897
0.088897
0.089214
0.088581
0.088265
0.087317
0.086684
0.086684
0.087317
0.086684
0.084155
0.082891
0.082891
0.082258
0.082258
0.080045
0.079413
0.079097
0.078781
0.079729
0.080045
0.078781
0.077832
0.077200
0.077516
0.076251
0.077832
0.076568
0.075619
0.075619
0.076568
0.075935
0.074671
0.074671
0.076568
0.075303
0.074987
0.073406
0.074671
0.075303
0.076884
0.077200
0.076251
0.077200
0.077832
0.078148
0.078148
0.077832
0.079097
0.078464
0.079097
0.081626
0.081310
0.080994
0.083207
0.084471
0.083523
0.083839
0.084787
0.085104
0.086052
0.085420
0.086368
0.087001
0.087001
0.090162
0.088581
0.088265
0.087633
0.088581
0.089214
0.089214
0.090478
0.089846
0.088581
0.088897
0.088265
0.089846
0.091110
0.092059
0.091427
0.089530
0.087317
0.088265
0.087949
0.088265
0.088581
0.087949
0.087949
0.087633
0.086684
0.086368
0.086368
0.084155
0.083839
0.082891
0.082574
0.081626
0.081626
0.081310
0.080994
0.079729
0.079729
0.079413
0.079097
0.077516
0.077200
0.077200
0.077200
0.077516
0.076884
0.075303
0.075619
0.074355
0.074671
0.075619
0.076251
0.076884
0.076884
0.075619
0.075303
0.074671
0.074671
0.077832
0.078148
0.077200
0.077200
0.076884
0.077832
0.078148
0.078464
0.080045
0.080994
0.078464
0.081310
0.082574
0.081942
0.083523
0.083839
0.084787
0.084787
0.085736
0.087633
0.087001
0.086684
0.086052
0.087317
0.087633
0.088581
0.089214
0.090162
0.088265
0.089530
0.090478
0.091110
0.090478
0.090478
0.090478
0.091427
0.089530
0.090162
0.090478
0.092691
0.091427
0.090162
0.088265
0.087949
0.088581
0.088265
0.088581
0.088265
0.087949
0.087633
0.087317
0.087001
0.087001
0.085420
0.085104
0.085104
0.083207
0.081942
0.083207
0.080361
0.081310
0.080678
0.080045
0.078781
0.080045
0.080045
0.079413
0.077832
0.077200
0.076884
0.076884
0.077516
0.075303
0.076251
0.076251
0.077200
0.076251
0.076884
0.078148
0.076568
0.076251
0.074355
0.076251
0.076884
0.078148
0.079413
0.079097
0.078148
0.078148
0.078148
0.078464
0.079729
0.080678
0.080361
0.079729
0.080994
0.080994
0.082891
0.083523
0.084787
0.084787
0.085420
0.085420
0.086684
0.086052
0.085420
0.086684
0.088265
0.087949
0.088897
0.089214
0.088581
0.089846
0.089530
0.090162
0.090478
0.090478
0.089846
0.090162
0.089214
0.088897
0.089530
0.091427
0.091427
0.091743
0.089214
0.088897
0.089214
0.090162
0.089530
0.088265
0.087633
0.087317
0.087633
0.087317
0.087317
0.086368
0.085420
0.084787
0.082891
0.083523
0.081310
0.081942
0.081310
0.080361
0.080045
0.079729
0.079413
0.078464
0.078148
0.078148
0.075619
0.076251
0.077832
0.077516
0.076884
0.075935
0.074038
0.075935
0.076568
0.077516
0.077200
0.077832
0.075303
0.073722
0.074355
0.074671
0.079097
0.077516
0.077516
0.077832
0.077832
0.078148
0.079097
0.080045
0.080678
0.078781
0.078781
0.080994
0.080678
0.081310
0.083839
0.084471
0.083523
0.084471
0.086368
0.087317
0.086368
0.086368
0.085420
0.087317
0.087949
0.089530
0.088897
0.090162
0.088581
0.089530
0.088581
0.090794
0.089846
0.089846
0.090162
0.089214
0.088265
0.089846
0.090162
0.091427
0.089530
0.088581
0.088265
0.087633
0.087317
0.088265
0.087949
0.088581
0.087317
0.085420
0.085104
0.085420
0.086368
0.084787
0.084155
0.083207
0.081626
0.080678
0.080678
0.081310
0.080678
0.080678
0.080361
0.079097
0.078464
0.078148
0.077516
0.075619
0.076251
0.077200
0.076884
0.075303
0.074038
0.074038
0.075303
0.075935
0.074987
0.075619
0.076884
0.075303
0.073722
0.073406
0.075303
0.076884
0.078464
0.077832
0.076568
0.075935
0.077516
0.077200
0.078148
0.078148
0.078781
0.077516
0.079097
0.081310
0.081310
0.082574
0.081942
0.083207
0.083207
0.084155
0.084787
0.087001
0.086684
0.086684
0.087001
0.086684
0.088265
0.089530
0.088897
0.087949
0.088581
0.090478
0.091743
0.091110
0.090794
0.089846
0.090794
0.089214
0.089846
0.090478
0.091743
0.091427
0.092375
0.089846
0.088897
0.089530
0.089214
0.089214
0.088265
0.088897
0.088581
0.087317
0.087949
0.087001
0.085104
0.082891
0.082574
0.080994
0.081310
0.081626
0.080994
0.080994
0.079413
0.078464
0.078781
0.079729
0.077516
0.078148
0.077200
0.076251
0.076568
0.078148
0.077516
0.076884
0.074987
0.075303
0.074987
0.074987
0.075303
0.076568
0.074987
0.074671
0.073722
0.075935
0.075935
0.077516
0.078464
0.076884
0.076884
0.078148
0.078148
0.076884
0.078148
0.078148
0.078464
0.079729
0.081942
0.081626
0.080361
0.083207
0.083839
0.083207
0.083839
0.085420
0.085736
0.086368
0.085420
0.086052
0.087317
0.087949
0.089530
0.090794
0.088265
0.087633
0.088581
0.090794
0.090794
0.091110
0.089846
0.089846
0.088897
0.089530
0.090794
0.090794
0.091427
0.090794
0.089846
0.088265
0.087949
0.089214
0.089530
0.088581
0.088265
0.089214
0.087633
0.086684
0.087001
0.087317
0.084471
0.084155
0.083523
0.084155
0.083839
0.082891
0.081626
0.079729
0.079729
0.079413
0.080678
0.078464
0.078464
0.076884
0.077200
0.075935
0.077200
0.076568
0.076884
0.075935
0.074987
0.075303
0.075303
0.075935
0.076251
0.075935
0.075303
0.073722
0.074671
0.075303
0.076568
0.076884
0.076884
0.077200
0.077832
0.077516
0.077832
0.079097
0.080045
0.079729
0.079413
0.080678
0.080361
0.081310
0.083839
0.083839
0.083207
0.084471
0.084471
0.085104
0.086368
0.085736
0.085420
0.087001
0.086368
0.088581
0.089214
0.089846
0.088265
0.088897
0.088897
0.090162
0.090478
0.089846
0.089214
0.089530
0.088897
0.090478
0.091110
0.091743
0.090794
0.089214
0.087317
0.087633
0.088581
0.088265
0.088265
0.087001
0.088265
0.087317
0.086368
0.086684
0.086684
0.084471
0.083523
0.084155
0.081310
0.080994
0.081626
0.082574
0.080045
0.080045
0.079413
0.079729
0.079413
0.078148
0.077516
0.075619
0.074987
0.075935
0.075619
0.076884
0.076884
0.074987
0.074671
0.075935
0.075619
0.077200
0.078148
0.075303
0.072774
0.073406
0.075619
0.076251
0.077200
0.077832
0.077516
0.077200
0.077832
0.078464
0.077200
0.078464
0.078781
0.078464
0.079413
0.080678
0.081310
0.082574
0.082574
0.082891
0.085104
0.084471
0.086052
0.087949
0.087317
0.086368
0.087001
0.088581
0.089214
0.089846
0.089846
0.088265
0.088265
0.089846
0.090162
0.090478
0.090162
0.089530
0.089846
0.087949
0.089214
0.089846
0.091110
0.090478
0.090794
0.087949
0.087949
0.087949
0.088581
0.087317
0.087317
0.086368
0.085736
0.085104
0.083839
0.084471
0.083839
0.083207
0.083839
0.081626
0.081310
0.081310
0.080361
0.081626
0.080045
0.078781
0.078464
0.079097
0.077516
0.077200
0.075935
0.075619
0.075619
0.077832
0.076251
0.075303
0.074355
0.074355
0.075303
0.075935
0.076568
0.076884
0.076568
0.075303
0.074038
0.074671
0.075303
0.078464
0.077516
0.076884
0.077200
0.077200
0.076884
0.077832
0.078464
0.080361
0.078464
0.078781
0.079413
0.080994
0.081942
0.082891
0.082258
0.082891
0.082258
0.085104
0.085420
0.084155
0.084155
0.085420
0.087949
0.087317
0.089530
0.090478
0.088265
0.087001
0.087633
0.088581
0.089846
0.090162
0.089214
0.088265
0.087949
0.086684
0.088581
0.089530
0.091427
0.089214
0.087949
0.086684
0.087949
0.088581
0.088897
0.087949
0.086684
0.087633
0.085736
0.086368
0.086052
0.085736
0.084155
0.082574
0.081626
0.081626
0.081626
0.080678
0.081310
0.080045
0.079097
0.078781
0.079729
0.079413
0.078781
0.078464
0.075619
0.074987
0.076568
0.075303
0.074987
0.075619
0.074038
0.075303
0.074671
0.075303
0.075935
0.075619
0.074355
0.074038
0.073722
0.074038
0.076251
0.077200
0.076251
0.076251
0.076884
0.077200
0.076568
0.077200
0.078781
0.078464
0.078464
0.079413
0.080361
0.081310
0.082258
0.082574
0.083207
0.084155
0.083839
0.084155
0.085104
0.085420
0.085736
0.086052
0.086368
0.087633
0.088897
0.088897
0.087317
0.087949
0.088265
0.089530
0.090478
0.089846
0.089214
0.089846
0.088265
0.088897
0.089530
0.091110
0.090162
0.089214
0.087001
0.087633
0.088265
0.087317
0.088265
0.087949
0.087633
0.087317
0.085736
0.086052
0.086052
0.083839
0.083839
0.083839
0.081942
0.080994
0.081626
0.080045
0.079729
0.079413
0.078464
0.079413
0.078464
0.078464
0.077516
0.075303
0.076568
0.076251
0.077200
0.076568
0.074671
0.074987
0.074987
0.075935
0.075935
0.076568
0.076251
0.076251
0.074038
0.074038
0.075619
0.077516
0.077832
0.077516
0.076568
0.076568
0.076884
0.077832
0.077516
0.078781
0.078781
0.078781
0.079413
0.081626
0.081626
0.081626
0.082891
0.084155
0.082891
0.083207
0.084155
0.085736
0.085420
0.085104
0.084787
0.086052
0.087001
0.089214
0.087633
0.087633
0.087633
0.089214
0.088897
0.089214
0.089214
0.088265
0.087949
0.088265
0.088581
0.088265
0.090478
0.091110
0.091427
0.088265
0.088265
0.087317
0.087949
0.087949
0.086684
0.086368
0.085736
0.084787
0.084787
0.086052
0.085104
0.083839
0.083839
0.081942
0.082574
0.081942
0.081310
0.080361
0.080678
0.079729
0.079729
0.079097
0.078148
0.078148
0.076568
0.076251
0.076568
0.077832
0.075935
0.074987
0.074355
0.075303
0.075303
0.075619
0.075935
0.077516
0.075619
0.074355
0.073406
0.073406
0.074987
0.076568
0.076251
0.074987
0.076884
0.076884
0.077200
0.077200
0.077516
0.080361
0.079413
0.079097
0.080361
0.081942
0.081626
0.082574
0.082891
0.082891
0.085104
0.084155
0.083839
0.085104
0.086052
0.084787
0.087001
0.086368
0.087949
0.089530
0.088581
0.088581
0.087949
0.088897
0.089846
0.090162
0.089846
0.089214
0.088897
0.086368
0.088581
0.091110
0.090478
0.090162
0.090478
0.087949
0.087949
0.088581
0.088581
0.087317
0.087317
0.085736
0.086368
0.085736
0.087001
0.084787
0.082891
0.082574
0.081942
0.081942
0.080994
0.080361
0.079729
0.079729
0.080045
0.079097
0.079097
0.078148
0.077200
0.077516
0.075303
0.074987
0.076568
0.076568
0.075303
0.075303
0.074038
0.074987
0.074671
0.075619
0.075619
0.076251
0.074355
0.074038
0.074038
0.074987
0.076251
0.075935
0.076568
0.076884
0.076884
0.076251
0.078148
0.078464
0.079097
0.079729
0.078781
0.079413
0.080678
0.081310
0.081942
0.081942
0.082891
0.083839
0.083839
0.084787
0.085104
0.084787
0.084155
0.085736
0.085420
0.087317
0.088581
0.087633
0.087633
0.088265
0.088581
0.090162
0.090478
0.088265
0.088265
0.087317
0.087633
0.087633
0.089846
0.091743
0.090794
0.088581
0.087317
0.087317
0.087633
0.087949
0.087633
0.087317
0.086684
0.085736
0.085420
0.086368
0.085736
0.085420
0.084155
0.083839
0.081626
0.082574
0.081942
0.081626
0.080361
0.078781
0.078464
0.078464
0.078781
0.078781
0.077516
0.076251
0.075619
0.075619
0.076884
0.076568
0.075619
0.075619
0.074987
0.075619
0.074987
0.076251
0.077200
0.076251
0.075303
0.074038
0.075619
0.075303
0.078464
0.077832
0.075619
0.076884
0.077516
0.077516
0.079097
0.079097
0.078781
0.077832
0.078781
0.080994
0.081942
0.082574
0.081626
0.082574
0.082574
0.082574
0.084155
0.084471
0.084787
0.085736
0.083839
0.085736
0.085736
0.087633
0.089214
0.087317
0.087001
0.087633
0.089846
0.089846
0.089214
0.089530
0.090162
0.089214
0.088897
0.089530
0.089846
0.090478
0.089530
0.087949
0.087001
0.088265
0.089214
0.089214
0.088265
0.086368
0.087317
0.086052
0.085104
0.085104
0.085736
0.083839
0.083523
0.082574
0.081626
0.080994
0.080678
0.080045
0.080361
0.079097
0.080678
0.079729
0.079413
0.078781
0.078148
0.074987
0.074355
0.076884
0.076884
0.076884
0.075619
0.074987
0.075303
0.075303
0.075935
0.076251
0.075935
0.075303
0.074038
0.074987
0.074038
0.077200
0.076884
0.076568
0.077200
0.076884
0.077516
0.077832
0.078781
0.079097
0.079729
0.078148
0.080045
0.081626
0.081626
0.083523
0.083523
0.083207
0.083839
0.084471
0.084471
0.084471
0.085104
0.084471
0.086684
0.087633
0.088581
0.088581
0.088897
0.087949
0.088581
0.089530
0.088581
0.088581
0.088897
0.087317
0.088897
0.087317
0.088581
0.090162
0.090794
0.090162
0.088897
0.087633
0.087633
0.087317
0.088265
0.088581
0.087633
0.087001
0.086368
0.085420
0.084471
0.086052
0.084471
0.084471
0.082891
0.082574
0.081942
0.081942
0.080994
0.080678
0.080045
0.080045
0.079729
0.079413
0.078148
0.075935
0.074987
0.076251
0.077200
0.076568
0.076884
0.075303
0.074355
0.074987
0.076251
0.075935
0.075935
0.076884
0.075619
0.074671
0.073722
0.074987
0.075619
0.076568
0.077200
0.077200
0.076568
0.077832
0.078148
0.078781
0.079729
0.079097
0.079413
0.081310
0.081942
0.082574
0.083839
0.084471
0.085736
0.084787
0.085104
0.085736
0.085736
0.086684
0.087001
0.086052
0.087317
0.088265
0.089530
0.088897
0.089214
0.088897
0.088897
0.090162
0.090478
0.089846
0.089530
0.089214
0.089846
0.088581
0.089846
0.091427
0.090162
0.090794
0.087949
0.088581
0.088897
0.088897
0.089214
0.087001
0.087949
0.087317
0.085736
0.086368
0.086052
0.084155
0.084787
0.082891
0.081626
0.081626
0.080678
0.080045
0.078781
0.079097
0.079413
0.078148
0.078781
0.079729
0.077516
0.076568
0.075619
0.075303
0.075935
0.076568
0.075619
0.075303
0.073722
0.074671
0.075935
0.075303
0.076251
0.077200
0.075303
0.073406
0.074671
0.075619
0.076884
0.077516
0.076251
0.076884
0.075619
0.076568
0.076884
0.077200
0.078781
0.077516
0.079097
0.080045
0.079097
0.080361
0.082258
0.082258
0.082891
0.083523
0.084471
0.085420
0.086368
0.086052
0.085420
0.086368
0.085736
0.089214
0.088897
0.089214
0.087633
0.087949
0.088897
0.089530
0.089530
0.088265
0.089214
0.089530
0.087317
0.088581
0.089530
0.090478
0.090162
0.088897
0.087633
0.087949
0.087949
0.088581
0.087949
0.087949
0.086368
0.086684
0.084787
0.085736
0.085736
0.083523
0.083207
0.082891
0.082258
0.079729
0.080361
0.080045
0.079729
0.079413
0.078464
0.078781
0.078781
0.077832
0.076568
0.074987
0.074671
0.076884
0.076251
0.075303
0.073406
0.072458
0.074671
0.075303
0.074355
0.075619
0.076568
0.074987
0.073090
0.073722
0.074987
0.076251
0.077200
0.076568
0.076251
0.075935
0.077200
0.077832
0.077832
0.080045
0.078781
0.078781
0.079413
0.081310
0.080994
0.083207
0.082258
0.083839
0.083523
0.083839
0.084471
0.085420
0.085736
0.086368
0.086368
0.087317
0.087949
0.088581
0.088897
0.087317
0.087633
0.089214
0.091110
0.089846
0.088581
0.088581
0.088897
0.088265
0.088581
0.090478
0.090794
0.090162
0.090478
0.087633
0.087633
0.088265
0.087317
0.086684
0.087001
0.086684
0.086684
0.085736
0.085736
0.086052
0.083839
0.083839
0.083523
0.082574
0.080678
0.080994
0.079729
0.080678
0.079413
0.079729
0.078781
0.078781
0.077200
0.077516
0.076251
0.074987
0.077200
0.076251
0.076251
0.075619
0.074355
0.074671
0.075303
0.074355
0.075935
0.077516
0.074987
0.074671
0.074038
0.074355
0.075303
0.077200
0.078148
0.077200
0.076884
0.075935
0.076568
0.077832
0.077832
0.078781
0.078148
0.077516
0.080678
0.081942
0.082891
0.082258
0.083207
0.083839
0.084155
0.084787
0.085736
0.085736
0.086052
0.087317
0.087633
0.087001
0.089846
0.089214
0.088581
0.088897
0.088897
0.090162
0.090162
0.089846
0.089846
0.089846
0.087949
0.087949
0.089530
0.089214
0.091427
0.091427
0.088581
0.088265
0.086684
0.088897
0.088581
0.087317
0.087001
0.086684
0.084787
0.086368
0.087001
0.084787
0.084155
0.083839
0.083207
0.082891
0.080994
0.080678
0.080678
0.078781
0.079729
0.079097
0.079413
0.079097
0.077200
0.077200
0.075935
0.075935
0.076251
0.076251
0.074355
0.074671
0.074038
0.074671
0.074987
0.075619
0.077832
0.077200
0.074671
0.073090
0.073722
0.075303
0.077200
0.078148
0.077832
0.077200
0.076884
0.077832
0.076568
0.078148
0.079413
0.078464
0.079729
0.080678
0.081310
0.083207
0.083839
0.085104
0.085104
0.085104
0.086052
0.085104
0.085420
0.087001
0.086368
0.086684
0.087949
0.088581
0.089530
0.088897
0.088265
0.087949
0.089846
0.090162
0.092691
0.090162
0.089214
0.089530
0.088581
0.089846
0.090478
0.092375
0.090478
0.090162
0.088265
0.088265
0.088581
0.087317
0.087317
0.087633
0.088265
0.086052
0.085420
0.087001
0.085736
0.085104
0.084471
0.083207
0.081942
0.081942
0.082574
0.081626
0.079413
0.079413
0.078148
0.078781
0.078781
0.077200
0.077516
0.075619
0.074671
0.076568
0.076251
0.074987
0.075303
0.074987
0.076251
0.074987
0.075619
0.077200
0.077200
0.075619
0.074355
0.074671
0.075303
0.075935
0.076568
0.076251
0.077200
0.076251
0.078148
0.079097
0.079097
0.079413
0.078781
0.079413
0.079413
0.081626
0.082258
0.084155
0.083207
0.085104
0.084787
0.085736
0.086052
0.085736
0.086052
0.086368
0.086368
0.087949
0.088581
0.089214
0.089530
0.088897
0.088265
0.090478
0.091110
0.089846
0.091110
0.089846
0.089214
0.088265
0.088581
0.089530
0.090794
0.091110
0.089846
0.086684
0.087949
0.087633
0.088897
0.088581
0.086368
0.087317
0.086684
0.084471
0.085104
0.085736
0.083839
0.082891
0.083839
0.081626
0.081310
0.080045
0.080045
0.079413
0.078464
0.078781
0.079097
0.079097
0.078781
0.078148
0.076251
0.074355
0.074671
0.076884
0.075935
0.074987
0.074987
0.074987
0.074671
0.075619
0.075303
0.076884
0.074671
0.073722
0.073406
0.074355
0.074355
0.077832
0.077516
0.076884
0.077200
0.077832
0.076884
0.078148
0.078464
0.078781
0.078464
0.079097
0.080361
0.080678
0.080361
0.082258
0.082891
0.082891
0.084155
0.084155
0.084787
0.083839
0.085736
0.085420
0.087317
0.087949
0.087949
0.089214
0.088897
0.089846
0.089214
0.089530
0.089214
0.089846
0.090162
0.088897
0.087633
0.087633
0.089530
0.090478
0.090794
0.089846
0.089530
0.087317
0.087317
0.087001
0.088581
0.087317
0.087949
0.086052
0.085420
0.085736
0.087633
0.085736
0.084471
0.084471
0.082891
0.082891
0.080361
0.081626
0.080361
0.080361
0.080045
0.078464
0.078464
0.078464
0.077832
0.076884
0.076251
0.074987
0.077516
0.076251
0.075303
0.076251
0.074355
0.075303
0.075935
0.075935
0.076884
0.076251
0.075303
0.074671
0.074987
0.074671
0.078464
0.077516
0.076884
0.076251
0.076884
0.077516
0.077832
0.078464
0.079097
0.080361
0.079413
0.080678
0.082574
0.081626
0.083207
0.083839
0.084155
0.085104
0.084155
0.085736
0.086684
0.086368
0.087001
0.087633
0.088265
0.087949
0.089846
0.089214
0.087633
0.088897
0.089530
0.090162
0.088897
0.088581
0.088897
0.089530
0.087317
0.088581
0.088897
0.092059
0.091743
0.089530
0.086684
0.087001
0.089214
0.088265
0.087001
0.087949
0.086368
0.086684
0.085736
0.086368
0.085420
0.085104
0.083839
0.083207
0.081942
0.080994
0.082258
0.081310
0.080678
0.079729
0.079729
0.080045
0.079097
0.076884
0.078148
0.076884
0.076251
0.076884
0.078464
0.077200
0.075303
0.075619
0.075935
0.075935
0.075619
0.076568
0.078464
0.077200
0.075303
0.074987
0.076568
0.076884
0.078148
0.079413
0.077516
0.076251
0.077516
0.078781
0.078464
0.079413
0.079413
0.078781
0.079413
0.081626
0.081942
0.082574
0.082574
0.084471
0.085420
0.085420
0.085736
0.087317
0.087001
0.087001
0.086368
0.087317
0.087317
0.088265
0.089214
0.089530
0.089214
0.089846
0.089846
0.089846
0.090162
0.089530
0.088897
0.088581
0.088581
0.090478
0.091110
0.090794
0.090794
0.087949
0.087633
0.088581
0.089214
0.088897
0.088265
0.087633
0.086684
0.086052
0.085736
0.087001
0.084787
0.082891
0.084471
0.082258
0.081942
0.082574
0.081626
0.081626
0.080045
0.079729
0.079413
0.080678
0.079097
0.078148
0.077516
0.075303
0.075303
0.077200
0.077516
0.075935
0.074987
0.074671
0.075303
0.075303
0.074987
0.075619
0.075935
0.074355
0.072458
0.074038
0.075619
0.076568
0.078464
0.075619
0.076251
0.076884
0.078148
0.078148
0.077516
0.079413
0.078781
0.078464
0.081310
0.080361
0.081626
0.082891
0.083207
0.082574
0.083207
0.086052
0.085104
0.086684
0.085104
0.085736
0.087317
0.087317
0.089214
0.088581
0.088581
0.088581
0.088265
0.089214
0.089530
0.089846
0.089530
0.088897
0.089214
0.089214
0.089214
0.090794
0.091427
0.091427
0.090162
0.087001
0.086368
0.088581
0.088897
0.087317
0.088265
0.087949
0.085736
0.084787
0.086684
0.085736
0.084155
0.084471
0.082891
0.082574
0.080994
0.081310
0.080678
0.080045
0.079097
0.078781
0.079413
0.078148
0.077516
0.077832
0.077516
0.075303
0.076251
0.075619
0.076568
0.074671
0.074987
0.074355
0.075303
0.074671
0.076884
0.076568
0.074987
0.074355
0.074355
0.074671
0.075935
0.078464
0.077516
0.077516
0.074987
0.078148
0.078148
0.078464
0.078781
0.079097
0.078781
0.079413
0.081310
0.080994
0.082258
0.082891
0.083523
0.083839
0.084787
0.083839
0.084155
0.085104
0.084787
0.085104
0.086368
0.087633
0.088581
0.088265
0.087317
0.089530
0.089214
0.090162
0.089530
0.088897
0.090162
0.089530
0.088265
0.089846
0.091427
0.092375
0.091427
0.090162
0.087317
0.088581
0.088581
0.088265
0.087633
0.087001
0.088265
0.087949
0.086684
0.086368
0.087001
0.084155
0.083207
0.083839
0.082574
0.081310
0.080678
0.080678
0.079413
0.080361
0.079729
0.078781
0.078464
0.077516
0.077200
0.076568
0.076251
0.076884
0.077832
0.077200
0.075935
0.074671
0.076251
0.076568
0.075619
0.074987
0.077200
0.076251
0.074355
0.074355
0.075303
0.075619
0.077832
0.078148
0.076884
0.076884
0.077200
0.077832
0.078464
0.078464
0.078781
0.079097
0.078781
0.080361
0.081942
0.081626
0.081626
0.083839
0.083839
0.083839
0.084155
0.083839
0.085104
0.085420
0.085104
0.086684
0.087001
0.088581
0.088581
0.086684
0.088581
0.089214
0.090162
0.089846
0.089530
0.088581
0.088265
0.087633
0.087949
0.089846
0.089846
0.090794
0.089846
0.088265
0.087001
0.087633
0.087949
0.088897
0.087317
0.087317
0.087633
0.086052
0.086052
0.086684
0.084787
0.083523
0.083839
0.082574
0.081942
0.081310
0.080678
0.080994
0.080361
0.079097
0.078781
0.079729
0.079413
0.077832
0.077200
0.075619
0.075935
0.076884
0.076251
0.075303
0.075303
0.075303
0.075619
0.074987
0.075303
0.076251
0.075935
0.075303
0.073090
0.073722
0.075303
0.077832
0.076884
0.076568
0.078464
0.076884
0.077832
0.078148
0.078148
0.079097
0.079097
0.078464
0.080994
0.082574
0.082258
0.083207
0.083207
0.083523
0.084787
0.085104
0.085736
0.084787
0.085736
0.085420
0.087001
0.087949
0.088265
0.089530
0.090162
0.088581
0.089214
0.090478
0.090794
0.091743
0.090478
0.090478
0.089214
0.090162
0.091427
0.091110
0.092691
0.091743
0.089530
0.087633
0.086684
0.088581
0.089846
0.088581
0.087633
0.086052
0.086684
0.086368
0.087317
0.085104
0.084471
0.083523
0.082891
0.082258
0.081310
0.081942
0.079729
0.079097
0.079729
0.078464
0.080361
0.080361
0.079413
0.077832
0.076568
0.075619
0.076568
0.075935
0.074987
0.074355
0.073722
0.074987
0.075619
0.075619
0.077200
0.077200
0.074987
0.074355
0.074987
0.075619
0.077516
0.078148
0.077200
0.079097
0.078148
0.078148
0.078464
0.078464
0.079097
0.079097
0.079413
0.079729
0.081942
0.081942
0.084155
0.084471
0.083523
0.084155
0.084155
0.084787
0.085420
0.086052
0.085420
0.086368
0.086684
0.087949
0.089214
0.088897
0.087001
0.087949
0.090162
0.090162
0.088897
0.089214
0.088265
0.088581
0.087949
0.087949
0.089530
0.090794
0.091110
0.090794
0.087949
0.088265
0.088581
0.087949
0.087949
0.086684
0.086684
0.086368
0.085420
0.086684
0.086052
0.085104
0.083523
0.083207
0.082574
0.082574
0.082891
0.080361
0.079729
0.080045
0.078781
0.078148
0.079413
0.078464
0.077200
0.076251
0.075619
0.076884
0.077832
0.076251
0.075303
0.074038
0.075303
0.075303
0.076568
0.075935
0.078464
0.077832
0.075303
0.073722
0.075935
0.076251
0.078464
0.078464
0.076568
0.076568
0.077200
0.078148
0.077832
0.078781
0.078464
0.079729
0.079729
0.080045
0.081626
0.082574
0.082574
0.084787
0.084155
0.085104
0.085736
0.086684
0.087001
0.086684
0.086368
0.087317
0.087949
0.089214
0.089846
0.089530
0.089214
0.089530
0.090478
0.091110
0.090162
0.089846
0.089846
0.089846
0.090478
0.090478
0.091743
0.091743
0.089214
0.089214
0.086684
0.087633
0.088897
0.089214
0.088265
0.089214
0.087317
0.087949
0.087633
0.086684
0.085736
0.084787
0.085104
0.082258
0.083207
0.081942
0.082574
0.080678
0.080678
0.080994
0.080994
0.081310
0.080361
0.078781
0.077832
0.076884
0.075935
0.077200
0.076568
0.074671
0.074038
0.074987
0.076568
0.076568
0.077516
0.077200
0.077516
0.075935
0.075303
0.076251
0.076251
0.078781
0.078148
0.077200
0.078464
0.077516
0.079097
0.079413
0.078781
0.079729
0.080045
0.079413
0.080361
0.082574
0.081942
0.084155
0.084787
0.085104
0.085104
0.085104
0.085104
0.087317
0.086368
0.087317
0.087633
0.088897
0.088897
0.090162
0.090478
0.088581
0.090162
0.091427
0.090794
0.090794
0.090794
0.089846
0.090478
0.088265
0.090162
0.092059
0.093007
0.091743
0.090794
0.088581
0.089214
0.089530
0.088897
0.087949
0.088897
0.088897
0.086684
0.087001
0.087633
0.087317
0.085420
0.083523
0.084155
0.082891
0.081626
0.081942
0.080994
0.080994
0.081310
0.079729
0.080678
0.080361
0.078781
0.079097
0.076884
0.076251
0.077200
0.077200
0.076884
0.076568
0.076884
0.075935
0.076251
0.076568
0.077200
0.077516
0.075619
0.075935
0.074987
0.076884
0.076884
0.080361
0.080045
0.078464
0.077516
0.079413
0.079413
0.080678
0.080361
0.081626
0.079729
0.080994
0.082574
0.082258
0.083207
0.083839
0.084787
0.085104
0.085420
0.085736
0.084787
0.085736
0.086684
0.087001
0.087001
0.087633
0.088897
0.089846
0.088581
0.088897
0.089530
0.089846
0.090162
0.089530
0.089530
0.088897
0.088581
0.088581
0.088897
0.090478
0.091110
0.090794
0.088581
0.087949
0.089214
0.088265
0.088897
0.087633
0.088265
0.087949
0.086684
0.087001
0.087317
0.086684
0.085420
0.084787
0.082574
0.083207
0.080994
0.082258
0.081942
0.080994
0.080045
0.079729
0.080361
0.079413
0.079097
0.079413
0.077832
0.076884
0.077832
0.077200
0.076568
0.076884
0.076251
0.075935
0.076251
0.076568
0.077516
0.077516
0.075303
0.074038
0.074987
0.076251
0.079729
0.077516
0.076568
0.078464
0.077516
0.078781
0.078148
0.078781
0.080045
0.079729
0.080361
0.081626
0.081942
0.080994
0.083523
0.083839
0.085104
0.084787
0.085104
0.086684
0.086684
0.085420
0.085736
0.087317
0.088897
0.088581
0.089530
0.089214
0.087633
0.088265
0.090162
0.090794
0.090794
0.089214
0.090478
0.089530
0.087317
0.090478
0.090794
0.092691
0.091427
0.089214
0.088897
0.088265
0.088897
0.089530
0.088265
0.087001
0.088265
0.087633
0.087317
0.087949
0.087001
0.084787
0.084787
0.083207
0.082891
0.082574
0.083523
0.081626
0.080678
0.080994
0.080361
0.080361
0.080045
0.079097
0.077516
0.077200
0.075619
0.077516
0.077200
0.076251
0.076568
0.076568
0.076568
0.076884
0.077516
0.077832
0.078464
0.077832
0.075619
0.074355
0.075619
0.077832
0.078464
0.078781
0.078148
0.076884
0.077832
0.078781
0.079413
0.080045
0.080678
0.080361
0.081310
0.082574
0.082574
0.085420
0.083839
0.083839
0.085420
0.086684
0.086684
0.086368
0.086684
0.087001
0.086368
0.087633
0.088581
0.090478
0.091110
0.088897
0.089846
0.091110
0.091427
0.090478
0.090478
0.090162
0.090794
0.089530
0.090478
0.092059
0.092691
0.091427
0.091110
0.088581
0.088581
0.088581
0.089214
0.089214
0.087949
0.087633
0.087949
0.086368
0.085736
0.087633
0.086052
0.086052
0.084471
0.083523
0.082258
0.082258
0.081626
0.081942
0.080678
0.080361
0.080045
0.080045
0.079413
0.079729
0.078781
0.077832
0.077200
0.078464
0.077832
0.076568
0.077516
0.076568
0.077516
0.077516
0.077832
0.078781
0.076884
0.075935
0.076251
0.076884
0.077832
0.079097
0.079729
0.077516
0.078148
0.078781
0.077832
0.078781
0.079729
0.080361
0.080045
0.081626
0.082891
0.082891
0.083207
0.083207
0.084471
0.084787
0.085104
0.086368
0.087001
0.087001
0.086684
0.087317
0.087001
0.087001
0.089214
0.089846
0.089530
0.090162
0.090478
0.090794
0.090794
0.091110
0.089846
0.090162
0.090162
0.090162
0.090794
0.092059
0.093007
0.091743
0.089846
0.088897
0.088265
0.090162
0.089846
0.089846
0.088897
0.087949
0.087633
0.087317
0.087317
0.087001
0.084787
0.085736
0.083523
0.084155
0.081626
0.081310
0.080994
0.081310
0.080994
0.080361
0.081942
0.079413
0.078464
0.077832
0.077200
0.076884
0.078148
0.076251
0.075935
0.076251
0.075619
0.076568
0.076884
0.077200
0.078464
0.077200
0.076568
0.075935
0.076251
0.076568
0.079413
0.079413
0.078464
0.078781
0.078464
0.078781
0.079729
0.079413
0.080994
0.080045
0.079729
0.081942
0.080994
0.082574
0.084787
0.085420
0.084155
0.084155
0.086052
0.086368
0.086684
0.087001
0.086368
0.087317
0.088581
0.089214
0.090794
0.090162
0.089846
0.090162
0.091427
0.091743
0.090794
0.091110
0.090162
0.089214
0.089530
0.091427
0.091427
0.092059
0.091110
0.090478
0.088581
0.089530
0.090478
0.090162
0.090794
0.089214
0.088897
0.089214
0.087949
0.087949
0.087633
0.085104
0.085420
0.084155
0.083523
0.082574
0.084155
0.082891
0.082258
0.082574
0.082258
0.081310
0.080994
0.080678
0.079413
0.079097
0.077832
0.077832
0.078464
0.078148
0.077516
0.077832
0.078781
0.077200
0.077516
0.079413
0.078464
0.078148
0.076568
0.075935
0.076568
0.079097
0.078464
0.079729
0.077832
0.078148
0.080045
0.080045
0.080361
0.080678
0.081942
0.080994
0.081310
0.082574
0.083207
0.082574
0.082574
0.085104
0.085736
0.086368
0.087001
0.087317
0.087001
0.086368
0.087001
0.088581
0.088581
0.090794
0.090794
0.088897
0.089214
0.089214
0.090162
0.091110
0.091110
0.089846
0.090162
0.089214
0.088265
0.090478
0.091743
0.091743
0.089530
0.088897
0.089530
0.089214
0.089214
0.088581
0.089214
0.087633
0.087633
0.086684
0.086684
0.088265
0.087001
0.084787
0.084787
0.084787
0.083207
0.083523
0.081942
0.082258
0.081310
0.080678
0.080994
0.079413
0.079729
0.079413
0.078148
0.077516
0.078148
0.078148
0.078464
0.077516
0.076251
0.077516
0.076568
0.076251
0.076884
0.077832
0.078148
0.075935
0.075619
0.076251
0.076884
0.079413
0.079413
0.078148
0.077832
0.079413
0.079097
0.079413
0.079413
0.080678
0.080361
0.080361
0.081626
0.082258
0.082574
0.083839
0.084787
0.085420
0.085736
0.087317
0.086684
0.086684
0.087317
0.087001
0.088897
0.088897
0.090162
0.091110
0.090478
0.089214
0.089846
0.090162
0.090794
0.090794
0.090478
0.090478
0.089530
0.088581
0.090478
0.091110
0.092375
0.090794
0.090478
0.088265
0.087633
0.088897
0.090162
0.088265
0.089214
0.088581
0.087633
0.087001
0.087001
0.086684
0.084471
0.084787
0.084471
0.083523
0.081942
0.082574
0.081626
0.080678
0.079729
0.080678
0.080678
0.078781
0.078148
0.077516
0.077200
0.075935
0.077516
0.077200
0.076251
0.076251
0.076251
0.076251
0.077200
0.076251
0.078464
0.076884
0.075935
0.075619
0.076251
0.076568
0.078464
0.079413
0.077516
0.077832
0.077832
0.078464
0.078781
0.080045
0.080045
0.080045
0.079729
0.081942
0.081942
0.082258
0.084471
0.083839
0.084787
0.085420
0.086684
0.087001
0.087949
0.087633
0.086684
0.086052
0.087317
0.088581
0.089846
0.090162
0.088265
0.089530
0.090478
0.091743
0.091743
0.089846
0.090162
0.090162
0.089214
0.091110
0.091110
0.092375
0.091743
0.091110
0.087633
0.087633
0.089530
0.088897
0.088265
0.088265
0.087317
0.087001
0.086684
0.085420
0.086052
0.084155
0.084787
0.084787
0.082891
0.082574
0.082258
0.082574
0.082258
0.080361
0.081310
0.080678
0.080994
0.080361
0.078781
0.079413
0.077200
0.077832
0.078464
0.077200
0.077200
0.077516
0.077200
0.078148
0.077516
0.078148
0.078148
0.076884
0.076568
0.077200
0.076884
0.078781
0.079097
0.079729
0.078781
0.077832
0.079097
0.079729
0.080361
0.081626
0.080994
0.081310
0.080994
0.081942
0.082891
0.084155
0.084155
0.085420
0.085736
0.086052
0.086368
0.086368
0.087001
0.086684
0.086368
0.087633
0.089214
0.089846
0.090794
0.089846
0.089846
0.090162
0.090794
0.090478
0.090794
0.089530
0.089530
0.088265
0.089846
0.090162
0.092375
0.090794
0.089846
0.090162
0.088581
0.089214
0.088581
0.089530
0.087633
0.087317
0.086684
0.087633
0.087001
0.087633
0.086684
0.086368
0.084787
0.083207
0.084155
0.081942
0.081942
0.080361
0.080994
0.080361
0.080361
0.080361
0.079729
0.078464
0.079097
0.078464
0.077200
0.079729
0.078148
0.077200
0.075935
0.076568
0.076884
0.077516
0.077516
0.078148
0.078148
0.077200
0.074987
0.076251
0.076884
0.078781
0.077832
0.078148
0.078781
0.078781
0.079413
0.080678
0.081310
0.081310
0.081310
0.080994
0.082574
0.083839
0.083207
0.084471
0.084787
0.084787
0.085736
0.086684
0.087633
0.087001
0.086684
0.087001
0.088265
0.088581
0.088581
0.090162
0.089214
0.088265
0.088897
0.090478
0.091743
0.092691
0.091110
0.090162
0.088897
0.088897
0.090162
0.091427
0.092059
0.091427
0.091110
0.089530
0.088265
0.089214
0.089530
0.089214
0.088265
0.087633
0.087949
0.087001
0.087633
0.087317
0.084787
0.084155
0.083523
0.082891
0.081942
0.082258
0.081942
0.080994
0.080361
0.080678
0.080994
0.081626
0.080045
0.078148
0.077832
0.076251
0.079413
0.077832
0.077200
0.077200
0.076568
0.076568
0.076251
0.076884
0.077832
0.078148
0.076568
0.075935
0.075935
0.076251
0.079097
0.078464
0.079097
0.078464
0.077832
0.079097
0.078148
0.079413
0.080678
0.080678
0.079729
0.080045
0.080994
0.081310
0.084787
0.083207
0.084471
0.086368
0.085104
0.087001
0.088897
0.087949
0.087001
0.087317
0.089846
0.090162
0.090478
0.090794
0.090478
0.090794
0.090478
0.091110
0.091110
0.090794
0.090794
0.090794
0.089846
0.089846
0.091427
0.092059
0.091427
0.091427
0.089214
0.089846
0.089846
0.090478
0.089530
0.089846
0.088581
0.087633
0.086368
0.087317
0.088265
0.086368
0.085420
0.084155
0.083523
0.082574
0.083207
0.082258
0.082258
0.081310
0.080678
0.080361
0.079729
0.079097
0.078781
0.079413
0.077200
0.078148
0.078464
0.076884
0.076884
0.076251
0.076884
0.077516
0.077832
0.078464
0.077832
0.076884
0.075619
0.074355
0.076884
0.077200
0.079729
0.080045
0.078148
0.078148
0.079413
0.080678
0.078781
0.079413
0.081310
0.080678
0.080045
0.082258
0.082891
0.084155
0.084471
0.084471
0.084155
0.085420
0.087317
0.087317
0.087001
0.087317
0.086052
0.087001
0.088897
0.089214
0.088897
0.088581
0.090162
0.090162
0.090794
0.091110
0.090794
0.090162
0.089530
0.088897
0.090478
0.091110
0.092059
0.091427
0.090794
0.089214
0.088897
0.087949
0.089214
0.088581
0.087949
0.088581
0.087949
0.086684
0.087317
0.087633
0.087001
0.086368
0.086052
0.084471
0.084155
0.082574
0.082891
0.081942
0.082258
0.081626
0.080361
0.081310
0.080678
0.079097
0.079097
0.076568
0.077200
0.078464
0.078148
0.076568
0.076884
0.076568
0.077516
0.076568
0.078148
0.078148
0.077832
0.076568
0.075303
0.075935
0.077200
0.079729
0.078781
0.078148
0.077832
0.077200
0.079097
0.078781
0.080045
0.080361
0.080361
0.080045
0.080678
0.082574
0.083839
0.085104
0.084155
0.084471
0.085736
0.087001
0.086684
0.087633
0.088265
0.088581
0.087949
0.089530
0.089846
0.090478
0.090794
0.089530
0.089846
0.090162
0.090478
0.091743
0.090162
0.090478
0.088897
0.088897
0.091427
0.091427
0.092375
0.091743
0.090478
0.087949
0.088265
0.089530
0.089214
0.089214
0.089214
0.089530
0.088581
0.087317
0.087317
0.088265
0.085736
0.087001
0.084787
0.084155
0.082574
0.083523
0.082574
0.082574
0.081626
0.081310
0.080678
0.081310
0.080361
0.079097
0.077516
0.076884
0.078148
0.078464
0.078148
0.077200
0.077200
0.075303
0.077200
0.076884
0.077516
0.077832
0.075619
0.076251
0.075619
0.076568
0.078781
0.079097
0.079413
0.078464
0.078781
0.080361
0.078781
0.079413
0.080045
0.080994
0.081626
0.081310
0.082891
0.083839
0.085420
0.085104
0.085420
0.087001
0.087001
0.086368
0.087317
0.087949
0.088265
0.087633
0.088581
0.089846
0.090478
0.091743
0.090162
0.090162
0.091110
0.090794
0.091743
0.090794
0.090794
0.091110
0.089846
0.090162
0.092059
0.092375
0.091743
0.091743
0.089846
0.090162
0.090162
0.089214
0.089846
0.089214
0.089530
0.088897
0.087317
0.087317
0.087633
0.086368
0.086368
0.086368
0.082891
0.083523
0.081942
0.081942
0.081942
0.080678
0.080045
0.080678
0.079413
0.080045
0.079097
0.077832
0.077200
0.077200
0.078781
0.077200
0.076251
0.076568
0.076884
0.077832
0.077200
0.076884
0.078148
0.077516
0.077200
0.075303
0.075619
0.076251
0.079729
0.080045
0.077832
0.078781
0.078781
0.079097
0.078781
0.080361
0.080361
0.080045
0.080045
0.081942
0.082891
0.083839
0.084787
0.085736
0.084787
0.085420
0.086052
0.086368
0.087317
0.086052
0.086684
0.087317
0.089530
0.088897
0.090162
0.089214
0.088897
0.089530
0.090478
0.090794
0.090794
0.089530
0.089214
0.091427
0.089214
0.090794
0.092059
0.093007
0.091427
0.089846
0.088581
0.089530
0.089214
0.089214
0.088581
0.087317
0.087949
0.087633
0.087001
0.088265
0.086052
0.085104
0.085104
0.084471
0.083523
0.081942
0.082891
0.083207
0.081626
0.080994
0.080994
0.081310
0.081626
0.078781
0.078781
0.077200
0.076884
0.079097
0.077516
0.077832
0.076884
0.076568
0.076884
0.077200
0.076884
0.076884
0.077832
0.077200
0.075619
0.076251
0.075935
0.077516
0.077832
0.077516
0.078464
0.077832
0.078781
0.077832
0.078781
0.078464
0.080361
0.080361
0.080361
0.081942
0.082574
0.083839
0.083523
0.082891
0.084787
0.086052
0.086052
0.087633
0.087633
0.086684
0.087317
0.088897
0.090162
0.090162
0.091110
0.088581
0.089530
0.090794
0.090794
0.090478
0.089214
0.090794
0.089846
0.089214
0.089530
0.091427
0.093007
0.091427
0.090162
0.088897
0.089214
0.089846
0.089214
0.088897
0.088897
0.088897
0.087633
0.086684
0.087949
0.087001
0.086368
0.085736
0.085104
0.083839
0.083839
0.082891
0.081942
0.081310
0.081942
0.081310
0.081310
0.081310
0.080045
0.078464
0.077832
0.076568
0.078148
0.077516
0.077200
0.076568
0.077516
0.076884
0.077516
0.076568
0.076884
0.077516
0.076884
0.075303
0.073722
0.075303
0.075935
0.078148
0.077200
0.076884
0.078464
0.078464
0.077832
0.078464
0.080045
0.080361
0.078148
0.081310
0.081310
0.082574
0.083207
0.083523
0.084155
0.085104
0.085736
0.087317
0.087001
0.086368
0.086052
0.087317
0.088265
0.089214
0.090162
0.091427
0.088897
0.089214
0.089530
0.090478
0.090162
0.090794
0.089846
0.089214
0.088897
0.088265
0.091110
0.091110
0.092691
0.091743
0.089530
0.089846
0.090478
0.090794
0.089214
0.088897
0.088581
0.088897
0.087001
0.087317
0.088581
0.087949
0.085104
0.085420
0.083839
0.083839
0.082574
0.082891
0.082574
0.080994
0.081310
0.080994
0.081310
0.080045
0.079413
0.077832
0.079097
0.077832
0.078781
0.076568
0.076568
0.076884
0.075935
0.076884
0.076884
0.076568
0.077516
0.078464
0.076884
0.075303
0.074987
0.076568
0.078464
0.078148
0.078148
0.078781
0.078781
0.079413
0.078781
0.077832
0.079097
0.080045
0.080678
0.081310
0.081626
0.082574
0.084155
0.084155
0.084471
0.084471
0.086052
0.086368
0.086684
0.087001
0.085736
0.086684
0.088265
0.089846
0.089214
0.088581
0.089214
0.089530
0.090162
0.090794
0.090162
0.089214
0.089846
0.089530
0.088897
0.090794
0.091110
0.091743
0.092375
0.090794
0.087633
0.088581
0.089530
0.089846
0.090478
0.088897
0.087001
0.087633
0.087001
0.088897
0.087633
0.085736
0.085104
0.084471
0.082891
0.081942
0.083207
0.082258
0.080994
0.080678
0.080045
0.080361
0.080045
0.079729
0.077516
0.076884
0.078148
0.079413
0.078148
0.076884
0.076251
0.076251
0.075935
0.077200
0.076884
0.076884
0.078148
0.076568
0.075935
0.074671
0.076251
0.076568
0.076884
0.077832
0.077516
0.077200
0.077516
0.077832
0.078148
0.079413
0.080045
0.079413
0.078464
0.080678
0.081942
0.083839
0.083523
0.083523
0.083523
0.083523
0.085104
0.087001
0.086684
0.086684
0.087001
0.087317
0.088581
0.088897
0.089214
0.087633
0.088581
0.090162
0.090478
0.090478
0.090794
0.090478
0.090794
0.088897
0.089530
0.090794
0.091743
0.091110
0.091110
0.088265
0.088581
0.089214
0.088897
0.087949
0.088897
0.088265
0.088265
0.087001
0.087949
0.087633
0.086684
0.085104
0.085104
0.081310
0.081942
0.080678
0.082258
0.081626
0.080994
0.080045
0.080994
0.078781
0.079097
0.077516
0.077516
0.077200
0.077516
0.079097
0.076884
0.076568
0.076568
0.075303
0.076884
0.076251
0.076884
0.077832
0.076568
0.075303
0.075619
0.076251
0.077516
0.078464
0.078781
0.077832
0.078148
0.077516
0.078781
0.078464
0.079729
0.079729
0.080045
0.079413
0.081626
0.081942
0.082574
0.084155
0.084155
0.084155
0.084155
0.084787
0.085104
0.086052
0.085420
0.085104
0.086368
0.087001
0.089214
0.088581
0.088581
0.088581
0.088265
0.089846
0.090162
0.089530
0.090162
0.089214
0.089846
0.088897
0.089846
0.091110
0.091427
0.091110
0.088897
0.088581
0.087633
0.088581
0.089214
0.089214
0.088265
0.087001
0.087001
0.087001
0.087317
0.087317
0.086052
0.086052
0.084155
0.082891
0.082891
0.081310
0.082258
0.081310
0.081310
0.080361
0.080045
0.079729
0.078781
0.077832
0.077516
0.076884
0.078464
0.077516
0.076251
0.076251
0.075303
0.076884
0.075619
0.076251
0.078148
0.077516
0.075935
0.073722
0.075619
0.075619
0.078464
0.078148
0.078464
0.077832
0.077516
0.077832
0.077832
0.077516
0.080361
0.079729
0.079413
0.081310
0.081626
0.081310
0.083207
0.082258
0.083839
0.084471
0.084471
0.085420
0.086368
0.085104
0.085736
0.086684
0.087317
0.088581
0.089530
0.090162
0.088897
0.088897
0.089530
0.092059
0.090478
0.090162
0.090478
0.090478
0.089214
0.090478
0.091427
0.092691
0.092059
0.089530
0.088265
0.087949
0.089214
0.089530
0.088897
0.087317
0.088265
0.088265
0.087633
0.087949
0.087001
0.086368
0.084787
0.084787
0.082891
0.081942
0.081942
0.081310
0.081310
0.080045
0.081310
0.079729
0.079097
0.079729
0.078148
0.077516
0.076251
0.076884
0.077516
0.076251
0.076251
0.076884
0.076251
0.076251
0.076251
0.077832
0.078781
0.077200
0.076251
0.076251
0.076251
0.077516
0.078148
0.078148
0.077832
0.078464
0.078464
0.078148
0.077832
0.079097
0.079097
0.078464
0.079097
0.081626
0.082574
0.083523
0.083207
0.084155
0.084787
0.085736
0.087001
0.087317
0.086368
0.085420
0.086052
0.087633
0.088897
0.091110
0.089214
0.088897
0.091743
0.091427
0.090478
0.091110
0.090794
0.090162
0.090162
0.089846
0.089214
0.090794
0.092059
0.091743
0.090478
0.088897
0.088897
0.089846
0.087633
0.088265
0.087949
0.088265
0.088265
0.087949
0.087949
0.087317
0.085104
0.085104
0.085736
0.082891
0.082891
0.082574
0.083207
0.080361
0.080994
0.080678
0.080361
0.080994
0.080045
0.080045
0.077832
0.076884
0.076568
0.078464
0.077832
0.076568
0.077200
0.076251
0.076884
0.076251
0.077200
0.078464
0.077200
0.075619
0.074671
0.075935
0.077200
0.078464
0.079097
0.078781
0.078148
0.078464
0.079729
0.079729
0.079097
0.080045
0.081310
0.080361
0.081626
0.083523
0.083839
0.084787
0.084471
0.083207
0.085420
0.085420
0.086684
0.086684
0.086684
0.087949
0.088581
0.089530
0.089214
0.091110
0.089846
0.088581
0.090478
0.089846
0.089846
0.089214
0.089214
0.089846
0.089530
0.087949
0.090794
0.091110
0.092059
0.090478
0.089530
0.087949
0.088897
0.089530
0.088581
0.087949
0.088265
0.088581
0.087317
0.086368
0.087633
0.088265
0.084471
0.084471
0.084155
0.083839
0.081626
0.080994
0.081310
0.080678
0.079413
0.079729
0.080994
0.080361
0.078464
0.078148
0.077200
0.077516
0.078464
0.077516
0.076568
0.076568
0.075935
0.076251
0.076251
0.076251
0.077200
0.077516
0.075619
0.075303
0.075303
0.074987
0.076884
0.077200
0.077516
0.078148
0.077516
0.078148
0.078781
0.078781
0.081310
0.080361
0.079729
0.081626
0.082891
0.081310
0.082258
0.081942
0.083207
0.084787
0.084787
0.084471
0.085736
0.086368
0.085736
0.086684
0.087317
0.089214
0.089214
0.089846
0.088265
0.088581
0.090478
0.091427
0.091427
0.089846
0.089530
0.089846
0.088581
0.089846
0.091110
0.091427
0.090162
0.089214
0.089530
0.088265
0.088581
0.088897
0.089530
0.088265
0.087633
0.087001
0.086368
0.087949
0.088265
0.085736
0.086052
0.085104
0.083207
0.081942
0.081626
0.081310
0.080045
0.079097
0.080361
0.079097
0.079413
0.078781
0.077516
0.077516
0.075935
0.077200
0.077832
0.076568
0.075303
0.074671
0.075935
0.075619
0.075935
0.076884
0.076884
0.076251
0.075619
0.074038
0.075303
0.076568
0.078464
0.078464
0.077200
0.077200
0.078148
0.078464
0.079097
0.078464
0.079097
0.078464
0.078781
0.080994
0.081942
0.081626
0.082574
0.083523
0.083207
0.084155
0.085420
0.087001
0.085104
0.085736
0.086052
0.086368
0.089214
0.091427
0.090478
0.088581
0.089530
0.090162
0.091427
0.090478
0.089846
0.090794
0.088897
0.089530
0.089530
0.091110
0.091427
0.091427
0.089846
0.088897
0.088265
0.087949
0.088897
0.088581
0.088581
0.088581
0.087317
0.085736
0.087001
0.087001
0.086052
0.084155
0.085104
0.082891
0.083207
0.082258
0.081942
0.080994
0.080678
0.080678
0.080045
0.080678
0.079729
0.078148
0.078781
0.076568
0.075619
0.079413
0.077200
0.076251
0.076251
0.076251
0.075619
0.075303
0.075619
0.077516
0.077200
0.075303
0.073722
0.074355
0.074987
0.077200
0.076884
0.076884
0.077200
0.076884
0.076884
0.078464
0.078781
0.080045
0.079729
0.079413
0.079097
0.081310
0.081626
0.082891
0.084155
0.083839
0.084155
0.084471
0.085104
0.085736
0.087317
0.087001
0.087001
0.087317
0.088581
0.090162
0.090162
0.088897
0.089846
0.090162
0.090794
0.090794
0.091110
0.090162
0.089530
0.089846
0.091427
0.091427
0.091743
0.090478
0.090162
0.088581
0.087949
0.090478
0.089530
0.088897
0.089214
0.088265
0.087001
0.087633
0.087317
0.087949
0.085104
0.084787
0.084155
0.082574
0.081310
0.080678
0.080994
0.080994
0.080994
0.080678
0.079097
0.079097
0.078464
0.077516
0.076568
0.077516
0.078464
0.077200
0.076884
0.075619
0.075935
0.075619
0.076568
0.076568
0.077516
0.077832
0.076251
0.075619
0.074987
0.074987
0.076568
0.077832
0.078148
0.077200
0.077516
0.079729
0.080045
0.079097
0.078781
0.080678
0.080361
0.080678
0.081310
0.080994
0.081310
0.082574
0.084155
0.083839
0.085736
0.087001
0.087001
0.086368
0.086684
0.087001
0.088581
0.089846
0.090162
0.089846
0.088897
0.091427
0.091110
0.091427
0.090794
0.091110
0.091110
0.090478
0.090162
0.089846
0.091110
0.092059
0.092375
0.091110
0.087317
0.087949
0.089530
0.089214
0.088581
0.088265
0.087633
0.087317
0.086052
0.086684
0.087001
0.085420
0.082891
0.084155
0.081626
0.083207
0.081626
0.081626
0.080678
0.079729
0.080361
0.080361
0.080361
0.079729
0.078464
0.076568
0.075619
0.076568
0.078464
0.076884
0.076568
0.076884
0.075619
0.075935
0.076884
0.076884
0.077832
0.076884
0.074987
0.074671
0.075935
0.076568
0.079413
0.078148
0.077200
0.077832
0.078148
0.076884
0.079413
0.078464
0.080045
0.079097
0.079729
0.081942
0.081626
0.082258
0.082891
0.083207
0.083207
0.085104
0.086684
0.086052
0.087317
0.087317
0.087317
0.087633
0.088265
0.090162
0.091427
0.090162
0.089214
0.089846
0.090478
0.090162
0.089530
0.089214
0.089214
0.088897
0.087949
0.091110
0.091743
0.091743
0.090794
0.089214
0.089214
0.087317
0.088265
0.089214
0.087949
0.088265
0.087317
0.086368
0.086052
0.086368
0.085420
0.084787
0.084471
0.083523
0.082891
0.081942
0.082258
0.082258
0.079729
0.079729
0.079413
0.081310
0.080045
0.079413
0.078148
0.076568
0.076568
0.078464
0.077200
0.076884
0.075935
0.075935
0.075619
0.075935
0.074355
0.076884
0.077516
0.076251
0.074671
0.075619
0.076251
0.077832
0.076884
0.078464
0.077516
0.077832
0.078781
0.078464
0.079413
0.079729
0.080045
0.079729
0.080361
0.082574
0.081626
0.084155
0.083523
0.084787
0.084155
0.086368
0.085736
0.085736
0.086368
0.086684
0.087633
0.088265
0.088581
0.088897
0.089530
0.088265
0.088265
0.089530
0.090794
0.090794
0.089846
0.088265
0.089846
0.088581
0.089214
0.091110
0.092059
0.091427
0.089214
0.087633
0.086368
0.088581
0.089214
0.087317
0.088265
0.088265
0.087317
0.085104
0.086684
0.087317
0.085104
0.084787
0.084155
0.082891
0.082574
0.082258
0.081626
0.080678
0.080678
0.080045
0.079729
0.079413
0.078781
0.077200
0.076884
0.076884
0.077200
0.076568
0.076251
0.076251
0.075619
0.076568
0.076251
0.075935
0.077832
0.077832
0.076251
0.074671
0.074038
0.076251
0.077832
0.077200
0.078464
0.077832
0.077832
0.077516
0.078148
0.079097
0.079413
0.078781
0.079413
0.079729
0.081942
0.081626
0.082574
0.082258
0.083207
0.082574
0.084787
0.085420
0.085736
0.086368
0.085104
0.085736
0.087001
0.088265
0.088581
0.088581
0.088265
0.088897
0.090162
0.090478
0.090478
0.090794
0.090478
0.089846
0.088265
0.089530
0.090162
0.092375
0.093007
0.091110
0.088265
0.087949
0.087949
0.088581
0.089530
0.089530
0.089214
0.088897
0.086368
0.087001
0.086368
0.086684
0.084155
0.085104
0.083523
0.082891
0.081310
0.081942
0.080678
0.080361
0.080045
0.078781
0.079729
0.080678
0.078781
0.078148
0.077200
0.077200
0.077516
0.077200
0.076251
0.075303
0.075303
0.076251
0.076568
0.076568
0.077832
0.076568
0.075619
0.073722
0.074355
0.076251
0.078148
0.078781
0.077200
0.077516
0.077832
0.079413
0.078781
0.079729
0.080678
0.080361
0.080045
0.081626
0.081942
0.081626
0.082891
0.085736
0.085420
0.086368
0.086684
0.086684
0.087001
0.087633
0.088265
0.087633
0.087949
0.089214
0.090162
0.089214
0.087949
0.090794
0.090478
0.091110
0.090794
0.089846
0.090162
0.089846
0.088265
0.088897
0.090478
0.091743
0.090794
0.090162
0.087949
0.088581
0.089214
0.088581
0.086684
0.088581
0.087633
0.085736
0.086684
0.086684
0.086052
0.084787
0.083523
0.083839
0.083207
0.082574
0.081942
0.081626
0.080994
0.080045
0.079729
0.079729
0.080994
0.079097
0.077516
0.075935
0.074355
0.077200
0.075935
0.076251
0.075303
0.074671
0.075303
0.075619
0.075935
0.076568
0.076251
0.076568
0.074987
0.074038
0.075935
0.077516
0.076884
0.077832
0.077832
0.077516
0.077832
0.078464
0.078148
0.078781
0.078781
0.079729
0.080994
0.082258
0.082258
0.083839
0.083523
0.084155
0.084155
0.084155
0.084155
0.085736
0.086052
0.086052
0.087001
0.087949
0.089530
0.090478
0.090162
0.088265
0.088581
0.090162
0.089530
0.091743
0.089846
0.090478
0.089846
0.089214
0.089214
0.090478
0.091427
0.091110
0.089530
0.087949
0.088581
0.089214
0.089530
0.089214
0.088581
0.087633
0.087949
0.086368
0.087317
0.086368
0.084787
0.084471
0.084471
0.082891
0.081942
0.083523
0.081626
0.080678
0.078464
0.079729
0.079729
0.079097
0.078148
0.076884
0.075303
0.074355
0.074987
0.076251
0.075935
0.074987
0.074987
0.073406
0.075303
0.073722
0.076568
0.076568
0.074038
0.074671
0.074038
0.074355
0.076251
0.077832
0.078148
0.077516
0.077200
0.077516
0.078781
0.078148
0.077516
0.079729
0.079097
0.078464
0.080361
0.081626
0.081310
0.082258
0.083839
0.083523
0.083839
0.084787
0.086684
0.086052
0.085736
0.084787
0.085736
0.088265
0.089214
0.088581
0.088581
0.088581
0.089214
0.090794
0.090794
0.088897
0.090162
0.090478
0.089530
0.088897
0.090478
0.089846
0.091743
0.090478
0.088581
0.087317
0.087633
0.088265
0.088581
0.087633
0.087317
0.087001
0.085420
0.085104
0.086052
0.084787
0.084787
0.083839
0.082891
0.082258
0.081626
0.081626
0.080361
0.079413
0.080361
0.079729
0.080361
0.080361
0.078148
0.077200
0.075935
0.075619
0.077832
0.077200
0.075935
0.074671
0.074671
0.075303
0.075619
0.075619
0.077832
0.076568
0.074671
0.073090
0.074987
0.075619
0.077832
0.077832
0.077200
0.077516
0.076568
0.078781
0.077200
0.078781
0.078464
0.078464
0.078464
0.080045
0.081310
0.081626
0.082574
0.082574
0.083523
0.083839
0.084787
0.085104
0.085736
0.085420
0.086368
0.087317
0.088581
0.087949
0.089214
0.088897
0.088897
0.087949
0.089846
0.090794
0.090478
0.089846
0.090162
0.089846
0.088581
0.089846
0.089846
0.091743
0.090794
0.090162
0.087317
0.088581
0.088897
0.088581
0.088265
0.087633
0.086368
0.087633
0.086368
0.085736
0.086368
0.084787
0.084787
0.083839
0.082891
0.081942
0.082258
0.080361
0.080678
0.080678
0.080045
0.080045
0.079413
0.078781
0.076568
0.075303
0.074987
0.077200
0.076884
0.075935
0.075935
0.075303
0.075303
0.077200
0.075935
0.076884
0.076568
0.075303
0.074355
0.074038
0.074038
0.077516
0.077832
0.077200
0.076884
0.077832
0.077516
0.078148
0.077832
0.079729
0.079413
0.078464
0.078781
0.080045
0.081310
0.081942
0.082574
0.083839
0.082574
0.084471
0.085104
0.086368
0.087001
0.085420
0.086368
0.087633
0.088265
0.087317
0.090162
0.087317
0.088265
0.089846
0.090794
0.091427
0.089846
0.090478
0.089214
0.087949
0.088897
0.089846
0.091110
0.091427
0.089214
0.087949
0.088265
0.088581
0.088897
0.089846
0.089214
0.087949
0.087001
0.085420
0.085736
0.086368
0.085736
0.084787
0.082891
0.082574
0.081942
0.081942
0.081310
0.080045
0.079097
0.080361
0.079097
0.078148
0.078781
0.078148
0.076251
0.074987
0.076251
0.078148
0.077200
0.075619
0.075935
0.074038
0.075935
0.075303
0.075303
0.076568
0.075935
0.074671
0.072141
0.075303
0.074671
0.077832
0.077832
0.077200
0.077516
0.077832
0.078464
0.077832
0.079097
0.079729
0.079097
0.079097
0.080994
0.081310
0.081626
0.083207
0.083839
0.082891
0.085104
0.085736
0.086368
0.086052
0.085736
0.085420
0.086684
0.088265
0.088265
0.088897
0.088897
0.088897
0.090162
0.088581
0.089214
0.089530
0.087633
0.089530
0.089530
0.087949
0.089530
0.090794
0.091743
0.090162
0.089530
0.088265
0.087317
0.087949
0.087317
0.087001
0.087001
0.087317
0.086684
0.086368
0.086052
0.084471
0.083207
0.082891
0.081626
0.080678
0.080994
0.081626
0.081310
0.080678
0.078781
0.078781
0.080045
0.078464
0.078148
0.075935
0.075935
0.074671
0.076884
0.077516
0.074987
0.075935
0.075619
0.075303
0.075303
0.076251
0.075935
0.075619
0.075619
0.073406
0.074355
0.074038
0.078148
0.077200
0.076884
0.076884
0.076884
0.076251
0.076884
0.077832
0.079097
0.079097
0.078781
0.079413
0.080361
0.081626
0.083207
0.083207
0.083839
0.083839
0.085736
0.087001
0.085104
0.086052
0.084471
0.085420
0.087001
0.088581
0.089214
0.089530
0.087317
0.089530
0.090162
0.090478
0.089846
0.088897
0.089530
0.088897
0.088581
0.088581
0.090162
0.092375
0.091427
0.090162
0.087317
0.087317
0.087633
0.088581
0.087949
0.087949
0.087633
0.086368
0.086052
0.086684
0.087001
0.084471
0.083839
0.083207
0.082574
0.081310
0.081942
0.080678
0.081310
0.080045
0.079729
0.078781
0.079097
0.079413
0.078464
0.077516
0.076568
0.076251
0.077832
0.076568
0.075935
0.075619
0.075303
0.076884
0.075303
0.076568
0.077516
0.076568
0.075303
0.073406
0.075935
0.075619
0.078148
0.077832
0.076251
0.076884
0.077832
0.077200
0.077832
0.079729
0.078464
0.078148
0.078781
0.080361
0.080994
0.081942
0.081942
0.083839
0.083523
0.084155
0.085736
0.084787
0.085736
0.086052
0.086368
0.087317
0.087633
0.089214
0.087949
0.087633
0.089530
0.088897
0.089214
0.089846
0.089846
0.089530
0.089214
0.088265
0.088265
0.089530
0.090794
0.091427
0.089846
0.088265
0.088265
0.088265
0.087949
0.088581
0.087633
0.087633
0.087317
0.087317
0.086684
0.086684
0.086684
0.083523
0.083839
0.081626
0.081310
0.081942
0.081310
0.079729
0.080045
0.079729
0.078781
0.079413
0.077832
0.077832
0.076568
0.076884
0.075935
0.078148
0.076251
0.075935
0.076251
0.076251
0.075935
0.074987
0.076251
0.078464
0.077200
0.075935
0.074355
0.074671
0.075303
0.078464
0.078464
0.077200
0.077200
0.077516
0.078148
0.078464
0.079097
0.079729
0.079097
0.078781
0.080678
0.081310
0.082258
0.083839
0.082258
0.084155
0.084471
0.085420
0.086052
0.086684
0.087001
0.086684
0.087633
0.087317
0.088265
0.089530
0.089530
0.089214
0.088581
0.090162
0.089846
0.089214
0.088897
0.089846
0.089846
0.088265
0.090162
0.090478
0.092691
0.090794
0.090794
0.087949
0.088581
0.087633
0.089530
0.089214
0.089846
0.088265
0.087001
0.086684
0.087001
0.085736
0.083523
0.083839
0.082891
0.082891
0.082574
0.081626
0.081310
0.080361
0.079729
0.079729
0.079413
0.079729
0.078464
0.076251
0.075935
0.075935
0.077516
0.077832
0.076884
0.076251
0.075619
0.075303
0.075303
0.076884
0.078148
0.077516
0.075619
0.074987
0.072774
0.074671
0.077516
0.077200
0.076884
0.076568
0.076884
0.075619
0.077200
0.078148
0.079729
0.079413
0.079097
0.079413
0.081310
0.080994
0.082574
0.083207
0.083523
0.083523
0.085420
0.085420
0.085420
0.085736
0.085104
0.084155
0.087001
0.087633
0.089214
0.089214
0.087317
0.088581
0.090478
0.089530
0.090794
0.089846
0.089530
0.089214
0.088265
0.089530
0.090162
0.091110
0.090478
0.090162
0.088581
0.087001
0.087633
0.088265
0.088897
0.088265
0.087949
0.087001
0.086368
0.085104
0.085736
0.083839
0.083839
0.083839
0.082258
0.081942
0.081310
0.081310
0.080361
0.080045
0.078464
0.079097
0.079097
0.077516
0.076884
0.076251
0.075619
0.076568
0.077200
0.075619
0.074671
0.074987
0.076251
0.075303
0.075935
0.075619
0.076251
0.075619
0.074038
0.073406
0.074355
0.074987
0.075935
0.076884
0.076568
0.075619
0.078148
0.077516
0.077832
0.078781
0.079097
0.077832
0.078781
0.080994
0.080994
0.081626
0.082574
0.083523
0.083207
0.085104
0.085104
0.086368
0.085736
0.084471
0.085736
0.087001
0.087633
0.088581
0.088897
0.088897
0.088581
0.090478
0.089846
0.089530
0.089846
0.089846
0.090478
0.088581
0.087633
0.089214
0.090162
0.091427
0.090794
0.088897
0.088897
0.088581
0.088581
0.088265
0.087633
0.086684
0.087317
0.086052
0.086052
0.086052
0.085420
0.083523
0.084471
0.083207
0.083523
0.082258
0.082258
0.081310
0.079729
0.078464
0.078781
0.080361
0.079413
0.077832
0.075619
0.076251
0.074038
0.077200
0.076251
0.075619
0.074671
0.075619
0.075935
0.075619
0.075619
0.076884
0.076251
0.075619
0.073722
0.074671
0.074987
0.076568
0.076884
0.076251
0.076568
0.075619
0.077516
0.077832
0.078148
0.079097
0.077516
0.078148
0.079729
0.080678
0.080678
0.082891
0.083839
0.083207
0.084787
0.085736
0.085420
0.086684
0.086052
0.085736
0.087949
0.087949
0.088581
0.089214
0.089846
0.088581
0.089214
0.090478
0.089846
0.090162
0.090162
0.089530
0.089214
0.087317
0.089846
0.090478
0.091110
0.090794
0.089214
0.086052
0.087633
0.089214
0.089530
0.087317
0.087317
0.087317
0.087317
0.086052
0.086052
0.085736
0.084155
0.084471
0.084471
0.082891
0.081942
0.081310
0.080678
0.079413
0.079729
0.078148
0.079729
0.079729
0.077516
0.076568
0.077516
0.075303
0.075935
0.076884
0.078148
0.076251
0.075619
0.076884
0.076884
0.075935
0.075619
0.077200
0.075935
0.075303
0.074038
0.074987
0.076251
0.077516
0.078148
0.078464
0.077516
0.077516
0.078781
0.079097
0.079729
0.079729
0.079729
0.080361
0.080994
0.082574
0.083523
0.083207
0.083839
0.084471
0.084471
0.086052
0.087001
0.087317
0.085420
0.085104
0.087633
0.087949
0.088581
0.089214
0.088581
0.087949
0.089846
0.091110
0.090162
0.088581
0.089530
0.090478
0.088581
0.088581
0.090162
0.090478
0.090478
0.089530
0.088265
0.087633
0.088265
0.087949
0.087949
0.087001
0.087633
0.086684
0.086368
0.085736
0.085736
0.084471
0.083839
0.083839
0.082258
0.081942
0.080678
0.081310
0.079729
0.079729
0.079413
0.078464
0.077832
0.079413
0.077516
0.077200
0.076568
0.074671
0.077516
0.076884
0.076251
0.075935
0.075619
0.076568
0.076251
0.074671
0.076568
0.076568
0.075935
0.074038
0.074987
0.076251
0.077516
0.077832
0.077832
0.078148
0.077200
0.077832
0.077832
0.078781
0.079413
0.078464
0.078781
0.081626
0.082574
0.082574
0.083839
0.083523
0.083523
0.085104
0.084471
0.085420
0.085104
0.086368
0.085420
0.087001
0.087633
0.088265
0.089530
0.088265
0.087317
0.087633
0.088581
0.089846
0.090162
0.090478
0.089530
0.089214
0.087949
0.089846
0.090478
0.091743
0.090162
0.088897
0.088265
0.087633
0.087001
0.088265
0.088897
0.086368
0.087633
0.087001
0.086052
0.086684
0.085420
0.083523
0.081942
0.081942
0.081942
0.080045
0.080678
0.081310
0.079097
0.079097
0.079729
0.078464
0.077832
0.077832
0.076568
0.075303
0.075303
0.077516
0.076568
0.075619
0.074671
0.074987
0.074987
0.074987
0.074987
0.075619
0.075619
0.074355
0.074038
0.074038
0.074987
0.078464
0.077516
0.076884
0.076884
0.076568
0.077516
0.077832
0.076884
0.078781
0.079097
0.078148
0.078464
0.081310
0.082258
0.083523
0.083839
0.083207
0.083523
0.084155
0.085736
0.086052
0.086052
0.085736
0.087317
0.085736
0.088581
0.089530
0.088581
0.086684
0.087317
0.087949
0.089214
0.088265
0.088897
0.087949
0.088897
0.087317
0.087949
0.088897
0.091110
0.090478
0.089530
0.088265
0.087949
0.088265
0.087633
0.087001
0.086368
0.086368
0.086684
0.086368
0.086368
0.086052
0.085104
0.081942
0.083207
0.080994
0.081310
0.080994
0.080361
0.080678
0.079729
0.079097
0.078781
0.078781
0.077832
0.076568
0.076884
0.075303
0.076251
0.077516
0.074987
0.074671
0.074987
0.076568
0.076251
0.076251
0.076251
0.077832
0.076251
0.074038
0.074038
0.075619
0.075935
0.077516
0.077516
0.075935
0.076251
0.076884
0.076884
0.076884
0.078148
0.078464
0.078464
0.079097
0.080994
0.081942
0.081942
0.082574
0.083523
0.083839
0.083207
0.085104
0.085104
0.084471
0.084471
0.084787
0.085736
0.088265
0.088897
0.089530
0.087633
0.087949
0.088897
0.089846
0.090162
0.089846
0.089530
0.089846
0.087949
0.087949
0.089214
0.090794
0.091427
0.090162
0.086684
0.088265
0.087317
0.088581
0.087001
0.087949
0.087317
0.086684
0.086368
0.087001
0.086052
0.084471
0.083523
0.084155
0.081626
0.082258
0.082258
0.081626
0.079097
0.079729
0.079097
0.079729
0.078781
0.078781
0.077200
0.075935
0.075935
0.075303
0.076568
0.076251
0.076251
0.075303
0.074987
0.075303
0.075619
0.074355
0.076251
0.075619
0.074355
0.073722
0.073722
0.074671
0.076884
0.077516
0.077200
0.076251
0.076884
0.076884
0.077200
0.077832
0.078781
0.079729
0.079097
0.080045
0.080994
0.081626
0.082258
0.082574
0.083523
0.081942
0.083839
0.084471
0.085736
0.084787
0.084155
0.086052
0.085736
0.088581
0.088265
0.088265
0.086052
0.088581
0.089846
0.090794
0.089530
0.088265
0.087949
0.089214
0.087001
0.088897
0.089530
0.090478
0.090794
0.089530
0.087949
0.087317
0.088897
0.088265
0.087949
0.087001
0.087317
0.086052
0.085736
0.087001
0.087317
0.084471
0.083839
0.084155
0.082891
0.080361
0.081942
0.081310
0.080045
0.079729
0.079729
0.080045
0.078148
0.078148
0.077832
0.077516
0.076251
0.077832
0.075935
0.075303
0.075619
0.073406
0.074038
0.074987
0.076568
0.076251
0.075935
0.076251
0.075619
0.074355
0.075303
0.076884
0.077516
0.077200
0.076884
0.075935
0.076884
0.078148
0.078464
0.079413
0.080361
0.078781
0.079097
0.081310
0.080361
0.083207
0.082891
0.083839
0.083839
0.085736
0.085736
0.085420
0.084787
0.084155
0.084155
0.085420
0.087317
0.087633
0.088897
0.087317
0.088897
0.090162
0.089846
0.089530
0.087633
0.089214
0.089846
0.088581
0.088581
0.090478
0.092375
0.090478
0.090478
0.088897
0.087949
0.087633
0.088581
0.088581
0.087633
0.087949
0.087001
0.085104
0.085104
0.084471
0.084155
0.082258
0.082574
0.081942
0.081626
0.080994
0.081310
0.080678
0.080045
0.079413
0.080361
0.080361
0.078781
0.077516
0.076251
0.075619
0.075619
0.078464
0.076568
0.074671
0.075303
0.075619
0.075303
0.076251
0.076251
0.076884
0.076884
0.074987
0.072458
0.074355
0.074987
0.077200
0.077516
0.076884
0.077200
0.078148
0.078148
0.078464
0.079413
0.079097
0.078781
0.080994
0.081626
0.081626
0.082574
0.084155
0.084787
0.084155
0.084155
0.086052
0.086368
0.086684
0.086368
0.086052
0.087001
0.087317
0.088265
0.089214
0.088581
0.089530
0.088265
0.087949
0.090478
0.090478
0.088897
0.087949
0.089530
0.087633
0.089530
0.089530
0.092059
0.090478
0.088265
0.087949
0.087633
0.087633
0.088265
0.087633
0.086368
0.087949
0.085736
0.086052
0.085736
0.084787
0.083839
0.084787
0.081942
0.082891
0.082574
0.081942
0.080994
0.080361
0.080045
0.078781
0.080361
0.079729
0.077832
0.076884
0.075619
0.075619
0.076884
0.076884
0.076251
0.074671
0.075619
0.075935
0.074671
0.075303
0.075935
0.076251
0.074987
0.073722
0.075303
0.075303
0.078148
0.078464
0.077832
0.077200
0.077200
0.078781
0.077832
0.078148
0.080045
0.080045
0.078781
0.080045
0.082258
0.081942
0.084155
0.083523
0.083839
0.083207
0.084471
0.087001
0.086684
0.086684
0.086684
0.086684
0.086684
0.089846
0.090794
0.090478
0.088581
0.088897
0.089846
0.090162
0.089530
0.088897
0.088265
0.088581
0.088897
0.090162
0.090162
0.091110
0.090478
0.088581
0.087633
0.087001
0.087949
0.087633
0.087001
0.087949
0.087633
0.086368
0.086368
0.086052
0.086368
0.084471
0.085104
0.083523
0.081626
0.080994
0.081310
0.080361
0.079729
0.080045
0.080361
0.079729
0.079097
0.079413
0.077200
0.075935
0.076568
0.076251
0.077832
0.076884
0.076251
0.075303
0.076568
0.076884
0.075303
0.075619
0.077200
0.075619
0.074038
0.073090
0.075619
0.075935
0.076884
0.077200
0.076884
0.077200
0.077200
0.078464
0.078148
0.079097
0.079729
0.079097
0.079097
0.079413
0.081310
0.082258
0.082574
0.083207
0.083207
0.084155
0.084471
0.085420
0.085420
0.085420
0.085104
0.087317
0.086684
0.088897
0.089214
0.087949
0.088265
0.090162
0.089214
0.089530
0.089530
0.090162
0.089530
0.088581
0.088897
0.090162
0.091110
0.091743
0.091427
0.088897
0.088897
0.087317
0.088897
0.088265
0.087949
0.087317
0.087317
0.085736
0.086052
0.086368
0.084471
0.083839
0.084155
0.082574
0.081310
0.081626
0.079729
0.079729
0.078781
0.078148
0.079097
0.078464
0.077832
0.078148
0.076568
0.076251
0.076884
0.077200
0.076251
0.075303
0.074355
0.074038
0.074671
0.074671
0.075619
0.076568
0.075303
0.074671
0.073406
0.074355
0.075935
0.076884
0.077200
0.076251
0.076251
0.076568
0.077832
0.078148
0.078148
0.078464
0.078148
0.078464
0.079413
0.080994
0.081942
0.082891
0.082574
0.083523
0.083523
0.084787
0.086052
0.084787
0.085104
0.086052
0.087001
0.086684
0.088265
0.088897
0.088265
0.087317
0.087317
0.089214
0.088897
0.088581
0.089530
0.088265
0.087317
0.086684
0.088265
0.090162
0.090794
0.090478
0.087949
0.087633
0.087001
0.087633
0.088265
0.086684
0.087001
0.087317
0.086052
0.086684
0.086368
0.086368
0.086052
0.083839
0.082891
0.083207
0.080994
0.082258
0.081942
0.080678
0.080045
0.079729
0.079097
0.077832
0.077516
0.076884
0.076251
0.074671
0.076568
0.076568
0.076251
0.075303
0.075935
0.074987
0.074671
0.076568
0.076884
0.076251
0.075303
0.074355
0.073406
0.074987
0.076568
0.076884
0.076568
0.077832
0.077200
0.077832
0.077200
0.077832
0.078464
0.078464
0.077832
0.078781
0.080994
0.080994
0.083523
0.082891
0.083523
0.083839
0.084155
0.084471
0.085420
0.084787
0.085420
0.085420
0.086368
0.087317
0.087949
0.087317
0.087633
0.088265
0.089214
0.089214
0.089846
0.088265
0.089214
0.088581
0.088581
0.088581
0.088897
0.090794
0.089214
0.089530
0.086684
0.087317
0.088265
0.088581
0.087949
0.087001
0.087317
0.085420
0.085736
0.086052
0.086052
0.083839
0.083207
0.083839
0.082258
0.082258
0.082258
0.081942
0.080994
0.079413
0.078464
0.079413
0.079413
0.077200
0.076884
0.076568
0.076251
0.076251
0.077832
0.076251
0.075303
0.074671
0.076251
0.076884
0.076568
0.076568
0.076568
0.075619
0.074987
0.073090
0.074987
0.075619
0.077200
0.076568
0.076568
0.075935
0.077516
0.077516
0.079097
0.078148
0.078464
0.077832
0.078464
0.080994
0.080045
0.081626
0.082258
0.083207
0.083207
0.086052
0.085420
0.086052
0.084471
0.085104
0.085104
0.087317
0.087949
0.089214
0.089214
0.088265
0.087949
0.088581
0.090162
0.089214
0.089214
0.089214
0.088897
0.087317
0.087949
0.089214
0.089530
0.091743
0.090162
0.088897
0.087317
0.087949
0.089214
0.088897
0.087317
0.087633
0.087317
0.086368
0.086368
0.085736
0.085420
0.085104
0.084471
0.082891
0.082891
0.082574
0.080361
0.080361
0.080045
0.079729
0.079413
0.079729
0.079413
0.077832
0.075935
0.076568
0.075303
0.077200
0.075619
0.076568
0.074671
0.074671
0.075935
0.074987
0.074987
0.076884
0.075619
0.074038
0.072774
0.074038
0.074987
0.077200
0.077516
0.075935
0.077200
0.076568
0.078464
0.077200
0.077832
0.079729
0.078781
0.079097
0.080678
0.081310
0.081310
0.082891
0.084471
0.084155
0.084155
0.084155
0.085736
0.086368
0.084155
0.086052
0.085420
0.086052
0.088897
0.088581
0.088897
0.087949
0.088265
0.089214
0.090162
0.090794
0.089846
0.087949
0.088897
0.087633
0.088265
0.089214
0.091110
0.090478
0.089214
0.087001
0.086684
0.088581
0.087949
0.087949
0.086052
0.086684
0.086368
0.085736
0.086052
0.086684
0.085420
0.084155
0.081942
0.081310
0.081310
0.081942
0.079413
0.079729
0.079413
0.079413
0.078781
0.079413
0.078464
0.075935
0.075303
0.074355
0.075619
0.075303
0.074355
0.074671
0.074355
0.074987
0.075303
0.075303
0.076568
0.076251
0.074987
0.074038
0.073406
0.074038
0.075303
0.076568
0.075935
0.074987
0.074987
0.075303
0.074671
0.076568
0.078781
0.078148
0.078148
0.079097
0.080994
0.081310
0.082574
0.083207
0.083207
0.082891
0.083207
0.083523
0.084787
0.085104
0.085736
0.085420
0.085420
0.086684
0.087317
0.087001
0.087001
0.087317
0.087001
0.087949
0.087949
0.087949
0.088581
0.087633
0.087001
0.087001
0.088581
0.089846
0.089530
0.087317
0.087317
0.086684
0.087001
0.087317
0.087633
0.087317
0.085736
0.086368
0.084155
0.085104
0.084787
0.083523
0.083523
0.082891
0.081310
0.080994
0.080994
0.080361
0.079097
0.079413
0.079097
0.079097
0.079097
0.077832
0.077200
0.074987
0.075935
0.076568
0.077200
0.075619
0.075619
0.075303
0.074671
0.075935
0.076568
0.076251
0.077832
0.075935
0.075303
0.073406
0.074038
0.073722
0.075935
0.076884
0.076251
0.075619
0.077200
0.077516
0.077832
0.078148
0.078148
0.077516
0.077832
0.079729
0.079729
0.080678
0.080678
0.083207
0.083207
0.083207
0.084787
0.084787
0.084155
0.084471
0.084471
0.085104
0.086684
0.088897
0.088265
0.087949
0.087317
0.089214
0.089530
0.089846
0.088581
0.088897
0.089214
0.087949
0.087949
0.087949
0.090478
0.090794
0.089530
0.088581
0.087317
0.087317
0.088897
0.088265
0.086368
0.087001
0.087001
0.086052
0.085104
0.085736
0.086368
0.083839
0.084155
0.082891
0.082258
0.081626
0.081310
0.080361
0.079413
0.079097
0.078781
0.079413
0.079729
0.077516
0.076884
0.075619
0.074987
0.076251
0.075935
0.074671
0.074038
0.074038
0.075303
0.074671
0.074987
0.076251
0.074671
0.073406
0.073406
0.072774
0.074987
0.077200
0.076568
0.076251
0.077200
0.076884
0.076884
0.076568
0.077516
0.078464
0.078464
0.078148
0.079097
0.080994
0.080678
0.082574
0.083207
0.083839
0.084787
0.085104
0.083839
0.084787
0.084787
0.085736
0.086052
0.086368
0.087317
0.087949
0.088581
0.087001
0.088265
0.088265
0.088897
0.089846
0.089530
0.088897
0.087633
0.087317
0.088265
0.088897
0.091743
0.090162
0.089530
0.087949
0.088265
0.087317
0.088265
0.088265
0.087633
0.086368
0.086368
0.085104
0.086368
0.086684
0.084471
0.082891
0.082258
0.082258
0.081310
0.081626
0.081310
0.080045
0.078464
0.079729
0.079729
0.078464
0.077200
0.076251
0.075619
0.075619
0.075303
0.076251
0.076568
0.073722
0.074671
0.074987
0.074038
0.074671
0.075935
0.077200
0.075303
0.073722
0.074355
0.074355
0.074987
0.075303
0.076568
0.075303
0.076568
0.077516
0.076884
0.077832
0.079729
0.078148
0.077516
0.079097
0.081310
0.080045
0.082258
0.082258
0.082891
0.082891
0.084787
0.085420
0.085104
0.085104
0.085104
0.086052
0.086052
0.087633
0.089530
0.089214
0.086684
0.088265
0.088581
0.088581
0.089214
0.087949
0.087317
0.087633
0.087317
0.087633
0.088265
0.089214
0.090794
0.089530
0.087633
0.088265
0.087949
0.087633
0.088265
0.087001
0.087317
0.086684
0.085420
0.086052
0.086052
0.084787
0.085104
0.083839
0.082574
0.082258
0.081310
0.079729
0.080361
0.079413
0.079729
0.078148
0.079097
0.078464
0.077832
0.077200
0.075935
0.076568
0.076884
0.076568
0.075619
0.075935
0.077200
0.075935
0.076251
0.076251
0.075935
0.075935
0.075935
0.074355
0.074671
0.074355
0.077516
0.077516
0.076884
0.077516
0.076568
0.076884
0.077516
0.078464
0.079413
0.078464
0.079729
0.079729
0.080678
0.081626
0.083207
0.083523
0.084471
0.083523
0.083839
0.084471
0.084787
0.085420
0.085104
0.085420
0.086684
0.088265
0.087949
0.087949
0.088265
0.088265
0.089846
0.089530
0.090162
0.090162
0.089846
0.088265
0.087633
0.089846
0.090162
0.091110
0.089214
0.088897
0.086052
0.087633
0.088265
0.087633
0.087001
0.087001
0.086684
0.086684
0.086368
0.085420
0.086684
0.084471
0.083839
0.082891
0.083207
0.081310
0.081310
0.080361
0.080045
0.079413
0.079097
0.078464
0.078781
0.078148
0.075619
0.075935
0.074355
0.074987
0.074987
0.074987
0.074671
0.074355
0.075303
0.074671
0.075619
0.076568
0.076568
0.074987
0.073406
0.072458
0.074038
0.076251
0.076884
0.076884
0.076568
0.075619
0.077200
0.077200
0.077832
0.078781
0.079097
0.078148
0.080045
0.080678
0.081310
0.082574
0.082258
0.083207
0.083839
0.084155
0.083207
0.083523
0.084787
0.085420
0.085736
0.086368
0.087317
0.087317
0.087949
0.086052
0.087317
0.087633
0.088581
0.089846
0.088265
0.089214
0.088581
0.087317
0.088265
0.089846
0.090794
0.088265
0.089214
0.087001
0.085736
0.087001
0.087317
0.087317
0.087001
0.086684
0.087001
0.083839
0.084787
0.086684
0.084471
0.083839
0.082891
0.080994
0.080361
0.081310
0.080678
0.079097
0.079413
0.078464
0.078148
0.078781
0.078148
0.077832
0.075303
0.076251
0.076251
0.077516
0.076251
0.074987
0.074671
0.074355
0.075935
0.074671
0.075619
0.076568
0.074987
0.073722
0.072774
0.074038
0.075303
0.077200
0.077516
0.076884
0.076568
0.077516
0.076884
0.077832
0.077832
0.078781
0.077832
0.078464
0.081310
0.081626
0.081626
0.082574
0.083207
0.083207
0.083839
0.083523
0.084471
0.085736
0.084787
0.085420
0.087633
0.087949
0.087633
0.088897
0.087317
0.087949
0.088265
0.089214
0.088581
0.088581
0.089530
0.087949
0.088265
0.087949
0.088265
0.090794
0.090162
0.089530
0.087001
0.087001
0.087317
0.088897
0.087633
0.087317
0.087001
0.086684
0.085420
0.085420
0.085420
0.084155
0.082891
0.083523
0.081942
0.081942
0.081310
0.080045
0.080678
0.079097
0.078464
0.078148
0.078781
0.078464
0.077516
0.076251
0.074987
0.074671
0.075935
0.075619
0.074038
0.074355
0.074987
0.075303
0.074671
0.076251
0.075935
0.074671
0.073722
0.073406
0.073722
0.075303
0.076884
0.077200
0.075619
0.076251
0.076568
0.077200
0.077832
0.078464
0.079097
0.078464
0.078148
0.078464
0.080045
0.080361
0.082258
0.081942
0.082891
0.083523
0.083523
0.084155
0.084787
0.085420
0.085104
0.085420
0.086684
0.088581
0.087317
0.087001
0.086684
0.087001
0.089214
0.090162
0.088897
0.090478
0.089214
0.088897
0.087949
0.089214
0.090478
0.090162
0.089214
0.089530
0.086684
0.087317
0.086684
0.086368
0.087317
0.086052
0.086052
0.086368
0.086052
0.086368
0.086052
0.083207
0.082258
0.081626
0.082258
0.080361
0.080678
0.079729
0.078781
0.078781
0.078464
0.078781
0.078148
0.076568
0.076251
0.075619
0.074355
0.075619
0.077516
0.074987
0.074987
0.074038
0.074355
0.074671
0.074987
0.074671
0.075935
0.074038
0.072774
0.073090
0.074038
0.075619
0.075935
0.076251
0.075935
0.075303
0.076884
0.077200
0.077200
0.078148
0.079097
0.078464
0.078464
0.080994
0.080361
0.081942
0.081626
0.081942
0.083839
0.084155
0.084787
0.084155
0.084787
0.083839
0.084471
0.085736
0.087949
0.087317
0.088265
0.087001
0.087949
0.088581
0.089530
0.089214
0.087949
0.087633
0.088581
0.086368
0.087317
0.088897
0.090478
0.089846
0.088581
0.085736
0.086052
0.087949
0.087633
0.087317
0.086684
0.086684
0.086684
0.085736
0.086368
0.085104
0.084155
0.083523
0.084471
0.081942
0.081310
0.082258
0.082258
0.080678
0.080361
0.078781
0.078148
0.078781
0.079729
0.078781
0.076251
0.075619
0.075935
0.077200
0.077200
0.076251
0.074987
0.074038
0.075619
0.075619
0.075619
0.076568
0.076884
0.075303
0.074038
0.074355
0.075303
0.076884
0.077200
0.076251
0.076568
0.077200
0.076884
0.077516
0.077516
0.078464
0.077516
0.078464
0.078781
0.079413
0.080994
0.082891
0.082258
0.081626
0.083207
0.083839
0.084155
0.083839
0.084155
0.084787
0.087001
0.087633
0.089530
0.088265
0.088265
0.088897
0.087949
0.089846
0.088581
0.088581
0.089530
0.088265
0.088581
0.088265
0.089530
0.091743
0.092691
0.090478
0.088581
0.087949
0.087317
0.087949
0.087633
0.087001
0.087633
0.087633
0.086684
0.085420
0.086052
0.086368
0.083523
0.084471
0.083207
0.081942
0.081310
0.080678
0.080361
0.079413
0.079097
0.078464
0.080361
0.078464
0.078148
0.076884
0.075935
0.076251
0.077516
0.076568
0.076251
0.075619
0.074987
0.075619
0.075619
0.074671
0.076568
0.076251
0.074038
0.073406
0.073090
0.074671
0.075935
0.075619
0.075935
0.075303
0.075935
0.076568
0.076884
0.076884
0.078464
0.078781
0.077832
0.079097
0.080361
0.081626
0.082258
0.082891
0.082258
0.083207
0.083523
0.084155
0.085420
0.084787
0.084471
0.084471
0.086052
0.087633
0.087633
0.087317
0.086684
0.088265
0.088581
0.088581
0.088581
0.087949
0.088897
0.087317
0.087317
0.087317
0.089214
0.090478
0.089214
0.088265
0.086368
0.086368
0.087633
0.087949
0.087633
0.086684
0.086684
0.085104
0.084471
0.085736
0.085420
0.085420
0.084787
0.083839
0.081942
0.080678
0.081626
0.080994
0.079097
0.079097
0.078148
0.078464
0.079097
0.077200
0.077200
0.075619
0.075619
0.075619
0.076251
0.073722
0.074355
0.074671
0.074671
0.074987
0.075935
0.075935
0.077200
0.074987
0.074355
0.073406
0.074038
0.074038
0.075935
0.076568
0.074355
0.075619
0.076884
0.076568
0.077200
0.078781
0.078781
0.078148
0.078781
0.080678
0.080361
0.080045
0.081310
0.082891
0.083207
0.083523
0.084471
0.085104
0.084155
0.084787
0.084155
0.086368
0.087317
0.088581
0.088897
0.087633
0.087633
0.088581
0.088581
0.089846
0.089530
0.089214
0.087317
0.087001
0.087949
0.088897
0.091110
0.091110
0.089530
0.087317
0.087001
0.087633
0.087633
0.086684
0.086684
0.086368
0.085104
0.083839
0.084471
0.085420
0.084787
0.083207
0.081942
0.081310
0.081942
0.081626
0.080361
0.080045
0.078781
0.079413
0.078464
0.078464
0.078781
0.076884
0.074987
0.075619
0.074355
0.076884
0.075935
0.074987
0.074355
0.074355
0.074671
0.074355
0.074671
0.076251
0.074671
0.074355
0.074038
0.074355
0.075619
0.076884
0.077832
0.076884
0.076251
0.076884
0.077516
0.077200
0.077516
0.077832
0.077832
0.078781
0.079729
0.081310
0.081942
0.082574
0.082891
0.083523
0.084787
0.085736
0.084787
0.084155
0.084787
0.085736
0.086052
0.087001
0.089214
0.089214
0.088581
0.087633
0.088897
0.089530
0.089846
0.090478
0.088265
0.089846
0.089530
0.088897
0.089530
0.090478
0.091427
0.090794
0.089214
0.087633
0.088265
0.087633
0.088265
0.088581
0.087633
0.087317
0.086684
0.086368
0.086684
0.085736
0.083523
0.084155
0.082574
0.081942
0.080994
0.081942
0.081310
0.079729
0.079729
0.078781
0.079097
0.080045
0.078781
0.077516
0.075935
0.076251
0.077200
0.077516
0.075619
0.074671
0.075619
0.074671
0.075935
0.075619
0.076884
0.077200
0.074987
0.074355
0.073722
0.074355
0.076251
0.076568
0.076568
0.077516
0.075935
0.077200
0.076884
0.077200
0.077516
0.078148
0.078148
0.077516
0.080045
0.080678
0.082891
0.082574
0.083839
0.084787
0.083839
0.084787
0.085736
0.086368
0.086368
0.086368
0.087317
0.087317
0.087949
0.088581
0.087633
0.087633
0.088581
0.088897
0.089214
0.087949
0.089214
0.088897
0.087949
0.088265
0.089846
0.090794
0.091110
0.090794
0.087317
0.088265
0.088581
0.088265
0.088265
0.087633
0.087317
0.087001
0.086368
0.086052
0.086052
0.084787
0.083523
0.083523
0.082574
0.081626
0.082574
0.080678
0.080994
0.079413
0.079097
0.078781
0.078464
0.077832
0.077832
0.075619
0.075935
0.076568
0.076884
0.074987
0.074038
0.073406
0.073090
0.075303
0.075619
0.075303
0.077516
0.075619
0.074038
0.073090
0.075303
0.074671
0.076568
0.077200
0.075935
0.075935
0.076568
0.077200
0.077832
0.078781
0.077832
0.079097
0.078781
0.080045
0.080678
0.081310
0.082258
0.082891
0.083207
0.083839
0.085104
0.084471
0.085420
0.086052
0.084787
0.086052
0.087317
0.088581
0.089214
0.087633
0.087633
0.088897
0.090162
0.090162
0.089214
0.089530
0.089530
0.088897
0.089530
0.091427
0.091743
0.090478
0.089214
0.088897
0.088581
0.087949
0.089214
0.088265
0.088265
0.086684
0.087317
0.083839
0.085104
0.086052
0.085104
0.082891
0.083207
0.081942
0.082891
0.080678
0.080361
0.080361
0.079413
0.079413
0.078781
0.078781
0.078464
0.078148
0.075935
0.074987
0.074987
0.076884
0.076568
0.075619
0.074987
0.074671
0.075303
0.074987
0.075935
0.077200
0.076568
0.074355
0.073722
0.074671
0.074987
0.077200
0.076884
0.076251
0.076251
0.075935
0.076884
0.078148
0.078148
0.078781
0.078148
0.078148
0.079413
0.080994
0.080678
0.082574
0.081942
0.083207
0.083207
0.083839
0.084155
0.084787
0.084787
0.084155
0.086368
0.086368
0.087949
0.088581
0.088581
0.086684
0.087633
0.087633
0.088265
0.089214
0.088581
0.087317
0.087949
0.087633
0.089846
0.090162
0.091110
0.089846
0.089846
0.087633
0.087633
0.087633
0.088265
0.087317
0.086052
0.086368
0.087001
0.085736
0.087001
0.086368
0.084471
0.084155
0.082891
0.081310
0.081310
0.080045
0.079413
0.080045
0.079097
0.078464
0.078148
0.076568
0.077200
0.075619
0.075935
0.075303
0.075619
0.074355
0.075303
0.074038
0.074038
0.074987
0.074671
0.074987
0.076884
0.076568
0.075303
0.073722
0.072458
0.074038
0.076568
0.076568
0.075619
0.076568
0.074987
0.076251
0.076568
0.076568
0.078781
0.079097
0.077832
0.078148
0.080361
0.080361
0.081942
0.081626
0.083523
0.083207
0.083839
0.085104
0.084787
0.084471
0.084787
0.084155
0.085420
0.086368
0.087317
0.088897
0.086368
0.087633
0.089214
0.089530
0.088265
0.088897
0.088265
0.087317
0.087317
0.087949
0.089846
0.090478
0.090162
0.089530
0.086368
0.087001
0.087949
0.087949
0.086052
0.086052
0.085736
0.085736
0.084787
0.085736
0.085420
0.084155
0.083839
0.083523
0.081310
0.081942
0.080361
0.079097
0.079097
0.078781
0.079413
0.077832
0.078781
0.077200
0.076251
0.076251
0.075619
0.074987
0.076251
0.074987
0.073722
0.073722
0.073090
0.073722
0.074038
0.074987
0.076251
0.075303
0.073090
0.072774
0.073406
0.074038
0.075935
0.076884
0.076251
0.075619
0.076568
0.077832
0.077832
0.077516
0.078148
0.077832
0.077832
0.079729
0.080045
0.080678
0.081626
0.083839
0.082891
0.083523
0.084155
0.085104
0.085420
0.084471
0.084787
0.086368
0.087001
0.088897
0.087317
0.086684
0.086368
0.087633
0.087949
0.088897
0.090162
0.089530
0.088897
0.087949
0.088265
0.089214
0.090162
0.090794
0.090162
0.087633
0.087001
0.087317
0.087949
0.087949
0.086368
0.085104
0.086368
0.084787
0.084787
0.085420
0.085420
0.082258
0.081942
0.081626
0.081310
0.080361
0.080361
0.079729
0.080045
0.077832
0.077832
0.077832
0.077832
0.077200
0.075303
0.074038
0.075303
0.076568
0.075619
0.073722
0.074038
0.074987
0.074355
0.074038
0.074671
0.075303
0.074987
0.073722
0.072458
0.072141
0.073406
0.075619
0.075935
0.074987
0.075303
0.075303
0.075619
0.074987
0.076884
0.078464
0.077200
0.077516
0.078781
0.080994
0.080994
0.081626
0.080994
0.081310
0.082891
0.084471
0.084471
0.084787
0.085104
0.086052
0.085736
0.087317
0.088265
0.088265
0.088581
0.086684
0.088897
0.088265
0.088897
0.089530
0.089530
0.089214
0.089846
0.087633
0.088581
0.090162
0.091743
0.090794
0.088897
0.087633
0.087633
0.087949
0.087001
0.087001
0.086684
0.087317
0.085420
0.085104
0.085104
0.084787
0.084471
0.084155
0.082574
0.080994
0.080994
0.080994
0.079729
0.079413
0.078464
0.077516
0.078781
0.077516
0.077832
0.076251
0.075935
0.074671
0.075619
0.078148
0.076568
0.075303
0.074355
0.074671
0.074671
0.074355
0.074987
0.076568
0.074038
0.074038
0.073406
0.073722
0.075935
0.078464
0.076568
0.077516
0.075935
0.078464
0.077516
0.077832
0.079097
0.080361
0.079729
0.079729
0.080045
0.081310
0.081942
0.082891
0.083839
0.083523
0.083523
0.083839
0.084787
0.085736
0.084787
0.085420
0.086684
0.086684
0.088581
0.088581
0.087633
0.088265
0.088265
0.089214
0.089214
0.088897
0.089846
0.089530
0.088581
0.087949
0.090478
0.091110
0.090478
0.088581
0.086052
0.087633
0.087633
0.087001
0.087001
0.087001
0.086368
0.087001
0.087317
0.086368
0.085420
0.084155
0.084155
0.084787
0.082574
0.080678
0.080994
0.080045
0.079413
0.079097
0.079413
0.079413
0.077832
0.077516
0.077516
0.075303
0.076251
0.076568
0.077516
0.076884
0.075935
0.074671
0.074671
0.075619
0.074671
0.075303
0.075935
0.075303
0.073722
0.073090
0.073406
0.074987
0.078148
0.077200
0.076251
0.076884
0.076568
0.077200
0.077516
0.078464
0.079413
0.078464
0.078464
0.080045
0.081942
0.081310
0.082258
0.083839
0.083207
0.083839
0.084155
0.084471
0.084787
0.085420
0.085736
0.086684
0.087001
0.089214
0.088897
0.089214
0.087633
0.087633
0.089530
0.089214
0.089530
0.087949
0.088581
0.088581
0.087633
0.089846
0.089214
0.089846
0.089214
0.087317
0.086684
0.087949
0.087317
0.087949
0.087001
0.086684
0.087001
0.085736
0.084787
0.086368
0.086368
0.082258
0.083523
0.082574
0.081942
0.080361
0.081310
0.080361
0.080361
0.079097
0.078464
0.079097
0.077832
0.077516
0.075619
0.074355
0.075303
0.075935
0.075619
0.074355
0.074038
0.074038
0.074355
0.074038
0.074038
0.074987
0.075619
0.073090
0.073090
0.073722
0.074355
0.076251
0.076884
0.076568
0.076884
0.076884
0.076568
0.077516
0.077832
0.078464
0.079413
0.077832
0.079413
0.081310
0.081310
0.082574
0.082574
0.082574
0.083839
0.083839
0.083839
0.085104
0.085104
0.085420
0.085736
0.087001
0.086684
0.087633
0.088265
0.087633
0.087949
0.088897
0.091110
0.090794
0.089214
0.089214
0.088581
0.086368
0.088581
0.089530
0.091110
0.090478
0.088897
0.085104
0.085420
0.088265
0.088581
0.087001
0.087001
0.086684
0.085104
0.084787
0.085736
0.086368
0.084155
0.083839
0.082574
0.080678
0.080678
0.080678
0.078781
0.078781
0.078464
0.077832
0.078464
0.078148
0.077832
0.076884
0.075303
0.074987
0.074987
0.076251
0.074987
0.074038
0.073722
0.072458
0.073722
0.073722
0.074987
0.076251
0.074671
0.074355
0.073406
0.073406
0.074671
0.076568
0.075935
0.074671
0.075619
0.075935
0.076251
0.076251
0.077832
0.077832
0.077200
0.078464
0.080361
0.080361
0.081310
0.082258
0.084155
0.082891
0.084471
0.085420
0.084787
0.085736
0.085736
0.086368
0.087001
0.087633
0.089530
0.089846
0.087317
0.088581
0.089846
0.089214
0.089214
0.089530
0.088581
0.088897
0.087949
0.087001
0.088897
0.090162
0.090478
0.088581
0.087633
0.087001
0.087633
0.087317
0.086684
0.086052
0.087317
0.087001
0.086368
0.084471
0.085420
0.084155
0.082574
0.083839
0.081942
0.080994
0.080045
0.078781
0.079097
0.079097
0.078464
0.078781
0.078464
0.077516
0.077200
0.076884
0.075619
0.075303
0.076251
0.075619
0.075303
0.074355
0.074671
0.075303
0.074671
0.075303
0.076884
0.075935
0.073722
0.072774
0.074038
0.074671
0.076884
0.076568
0.075619
0.076884
0.076884
0.077200
0.076884
0.076884
0.079097
0.078781
0.078464
0.079413
0.080678
0.081310
0.081942
0.083207
0.082891
0.083523
0.083839
0.084787
0.083523
0.084155
0.084471
0.084787
0.085420
0.088265
0.088581
0.089214
0.086368
0.087317
0.088581
0.088897
0.088265
0.088265
0.088581
0.088265
0.087001
0.087949
0.089530
0.090162
0.088897
0.088581
0.085736
0.086684
0.087633
0.086684
0.085104
0.085420
0.084155
0.084471
0.084471
0.084787
0.086684
0.083839
0.082574
0.082258
0.080994
0.080361
0.080678
0.079413
0.077832
0.077832
0.078464
0.078148
0.077200
0.076884
0.075619
0.073090
0.074671
0.075619
0.075303
0.074987
0.073722
0.073090
0.072774
0.073722
0.072774
0.073722
0.074038
0.074038
0.073406
0.072774
0.073722
0.074038
0.075935
0.077200
0.076251
0.075303
0.076568
0.075935
0.076251
0.078148
0.078148
0.077832
0.079413
0.079097
0.080678
0.080994
0.081942
0.083207
0.083523
0.083839
0.085104
0.085420
0.085736
0.084471
0.086052
0.086684
0.087317
0.088265
0.087949
0.086684
0.088265
0.087317
0.089214
0.088897
0.088581
0.087949
0.088265
0.087633
0.087633
0.089846
0.091110
0.090162
0.088897
0.087317
0.086368
0.087633
0.087317
0.087317
0.086684
0.085736
0.085104
0.084787
0.084155
0.084471
0.083207
0.081942
0.081942
0.080045
0.080678
0.080045
0.079097
0.079097
0.078464
0.079097
0.078464
0.077516
0.076884
0.075935
0.075303
0.074671
0.074355
0.076251
0.075303
0.074038
0.073090
0.073406
0.074671
0.073406
0.074355
0.075619
0.074355
0.073090
0.072458
0.072774
0.074038
0.076884
0.075935
0.075303
0.074671
0.074987
0.075935
0.076884
0.076884
0.078148
0.077516
0.079097
0.079729
0.080678
0.081626
0.081942
0.083207
0.082574
0.082891
0.084155
0.084787
0.085104
0.085104
0.085104
0.087317
0.087949
0.090162
0.088581
0.088265
0.087317
0.088897
0.089530
0.090162
0.089214
0.088897
0.089846
0.088897
0.087949
0.088897
0.089530
0.091110
0.089530
0.088581
0.086684
0.087001
0.087949
0.087949
0.086684
0.087317
0.087001
0.085420
0.084787
0.086368
0.085736
0.084471
0.083207
0.081626
0.081942
0.080045
0.080361
0.080045
0.079097
0.078148
0.077516
0.078781
0.079413
0.078148
0.076568
0.075619
0.075619
0.075619
0.075303
0.074038
0.074355
0.073406
0.074038
0.073722
0.074355
0.075303
0.074355
0.074038
0.073090
0.072458
0.073406
0.075303
0.076251
0.075303
0.075303
0.074987
0.076568
0.076884
0.076251
0.077200
0.076251
0.077200
0.078781
0.079413
0.078781
0.081310
0.081310
0.082574
0.082891
0.082574
0.084787
0.084471
0.085736
0.084471
0.085736
0.086368
0.087949
0.086368
0.087949
0.085736
0.087949
0.088897
0.088581
0.088581
0.087001
0.087001
0.088265
0.087317
0.088265
0.089530
0.091427
0.090478
0.089530
0.086052
0.087001
0.087001
0.087317
0.087001
0.086684
0.086684
0.087001
0.084155
0.084787
0.084471
0.083839
0.082891
0.082258
0.081310
0.080361
0.079413
0.079729
0.078464
0.079097
0.078148
0.077832
0.078781
0.077200
0.076568
0.075303
0.074671
0.075619
0.076251
0.074355
0.074038
0.074355
0.074355
0.074987
0.074671
0.076251
0.076884
0.074355
0.073722
0.072774
0.074355
0.074987
0.077516
0.076251
0.075935
0.075935
0.076568
0.077516
0.076884
0.078464
0.079413
0.078781
0.078781
0.080678
0.081310
0.082258
0.082891
0.082891
0.082258
0.082258
0.084787
0.085104
0.085420
0.085420
0.086368
0.086684
0.086684
0.089214
0.088897
0.086684
0.087633
0.088265
0.088581
0.089530
0.088897
0.088581
0.088897
0.087001
0.088581
0.089214
0.091427
0.090478
0.088897
0.086684
0.086368
0.086368
0.088581
0.087949
0.086368
0.086684
0.086684
0.085736
0.084471
0.086052
0.085104
0.083523
0.083523
0.082258
0.081310
0.080678
0.079729
0.080361
0.078781
0.077516
0.077200
0.077516
0.077832
0.076251
0.075303
0.074987
0.074671
0.075303
0.075619
0.074038
0.073406
0.072774
0.074038
0.074671
0.074355
0.076251
0.076251
0.074355
0.072774
0.072774
0.073722
0.075619
0.076568
0.076251
0.074355
0.074671
0.077200
0.077516
0.077200
0.077832
0.079097
0.079097
0.079097
0.080994
0.080361
0.082574
0.083839
0.083839
0.083523
0.084471
0.084787
0.084787
0.086368
0.084787
0.086368
0.087317
0.088581
0.088581
0.088581
0.087949
0.087949
0.088581
0.089214
0.089214
0.088581
0.089214
0.088581
0.087317
0.088265
0.089846
0.091743
0.089530
0.089214
0.087317
0.087001
0.087949
0.088265
0.087949
0.086684
0.086052
0.085420
0.084787
0.084787
0.085736
0.084155
0.082258
0.082258
0.082574
0.080678
0.079729
0.080045
0.078781
0.078464
0.078781
0.078464
0.078148
0.078148
0.076884
0.075303
0.074671
0.075935
0.075935
0.076251
0.074355
0.074671
0.075935
0.074671
0.075303
0.076251
0.076884
0.074987
0.073406
0.073406
0.074355
0.075619
0.075619
0.076251
0.075935
0.076251
0.076884
0.075935
0.077516
0.078464
0.080045
0.078781
0.078781
0.080994
0.082258
0.083207
0.083523
0.083523
0.083839
0.083523
0.084155
0.085420
0.085420
0.085420
0.085736
0.085736
0.087949
0.089846
0.088581
0.087317
0.088581
0.088581
0.089846
0.090478
0.088581
0.088897
0.089530
0.087633
0.089214
0.089846
0.089846
0.091427
0.089214
0.086684
0.087001
0.087317
0.088265
0.087633
0.087317
0.087001
0.087001
0.086684
0.086684
0.086052
0.085104
0.083207
0.082891
0.080361
0.081310
0.080678
0.079729
0.080045
0.080045
0.079097
0.079097
0.078781
0.078464
0.077832
0.075935
0.074038
0.074987
0.076568
0.076568
0.075303
0.075303
0.073722
0.075619
0.074671
0.075303
0.076251
0.075303
0.073406
0.072774
0.073090
0.074038
0.076568
0.076568
0.075303
0.075935
0.075619
0.076884
0.077516
0.076884
0.077832
0.078148
0.077832
0.079729
0.080678
0.081310
0.081942
0.082574
0.081942
0.082574
0.085104
0.084155
0.084787
0.084471
0.084787
0.086684
0.087949
0.088581
0.088581
0.088897
0.089214
0.088897
0.089530
0.088897
0.089846
0.089214
0.088897
0.087633
0.087633
0.089214
0.090162
0.090478
0.089846
0.088265
0.087317
0.086368
0.087001
0.087949
0.087949
0.086684
0.087001
0.085736
0.086684
0.086052
0.083839
0.082891
0.082574
0.081310
0.081310
0.079097
0.079413
0.080678
0.079097
0.078464
0.078464
0.079097
0.077832
0.077832
0.075619
0.074671
0.074355
0.075935
0.075935
0.074671
0.074671
0.073722
0.074355
0.075619
0.075303
0.075303
0.076251
0.072774
0.072458
0.072774
0.074671
0.076884
0.076884
0.076884
0.075619
0.074355
0.075935
0.076884
0.075935
0.078781
0.077516
0.077516
0.080045
0.080361
0.080994
0.082258
0.083207
0.083207
0.083207
0.083839
0.084471
0.083523
0.085736
0.085104
0.085736
0.086052
0.087949
0.087633
0.088265
0.087317
0.088897
0.088265
0.089530
0.089530
0.089214
0.089214
0.087949
0.087317
0.088581
0.089530
0.090794
0.089846
0.088265
0.086684
0.086684
0.087633
0.088897
0.087949
0.087633
0.086052
0.085104
0.083839
0.085104
0.085104
0.083207
0.083207
0.081942
0.081310
0.080361
0.080678
0.078781
0.079413
0.078781
0.077200
0.078464
0.078464
0.076568
0.076568
0.074671
0.074355
0.073722
0.074671
0.074355
0.073722
0.073722
0.072774
0.074987
0.074987
0.075935
0.076251
0.073722
0.072141
0.071825
0.074671
0.075619
0.076568
0.076568
0.075619
0.076251
0.075303
0.077200
0.075935
0.077832
0.078464
0.077832
0.078464
0.080678
0.080361
0.081310
0.081310
0.082574
0.082574
0.082258
0.084155
0.085104
0.085104
0.084471
0.084471
0.085420
0.086684
0.087633
0.088265
0.086368
0.087949
0.087949
0.089530
0.088897
0.089530
0.090162
0.089214
0.087633
0.087949
0.089846
0.089214
0.089530
0.088897
0.086368
0.087001
0.087633
0.087001
0.087317
0.086052
0.085104
0.085420
0.084787
0.085104
0.086052
0.083523
0.083523
0.083207
0.080045
0.080045
0.079413
0.079413
0.078148
0.078464
0.077516
0.078148
0.077832
0.076568
0.076568
0.075303
0.076251
0.074987
0.075935
0.075303
0.074038
0.073722
0.074671
0.074355
0.075619
0.074987
0.076251
0.075303
0.073090
0.072774
0.074355
0.074038
0.076884
0.077516
0.075303
0.076251
0.076251
0.076568
0.076884
0.077832
0.079729
0.078781
0.078464
0.080045
0.080678
0.081626
0.084471
0.083207
0.082891
0.083523
0.083207
0.084155
0.084787
0.084471
0.084471
0.087001
0.087317
0.087317
0.087633
0.088265
0.088581
0.088265
0.088581
0.089214
0.090162
0.088581
0.088897
0.087633
0.087633
0.089530
0.089530
0.090478
0.088581
0.088897
0.086052
0.086052
0.086368
0.087633
0.087001
0.086684
0.085736
0.085104
0.084471
0.085420
0.085736
0.083523
0.083839
0.082258
0.082574
0.080045
0.080678
0.080678
0.078464
0.077832
0.077200
0.077832
0.076884
0.076251
0.075935
0.074355
0.074355
0.077200
0.076884
0.075303
0.074987
0.074355
0.073406
0.074987
0.074355
0.075303
0.075619
0.074355
0.074038
0.073406
0.074671
0.076251
0.076251
0.075619
0.075619
0.075303
0.076568
0.076884
0.076568
0.078781
0.077200
0.078148
0.077516
0.079097
0.079097
0.081310
0.080994
0.081942
0.083207
0.083207
0.084155
0.084155
0.084471
0.084787
0.084787
0.084471
0.087001
0.087317
0.087633
0.086368
0.086052
0.087633
0.088265
0.088897
0.087949
0.087001
0.088897
0.087317
0.087949
0.089846
0.090478
0.088897
0.088897
0.088265
0.087317
0.088265
0.088581
0.087633
0.088265
0.086684
0.087633
0.086052
0.085736
0.086052
0.084787
0.082574
0.081626
0.080994
0.080045
0.080045
0.079729
0.077832
0.078781
0.078781
0.079413
0.078781
0.077516
0.076568
0.076568
0.075935
0.076251
0.076884
0.074671
0.074671
0.074671
0.074987
0.075303
0.074671
0.076251
0.076251
0.074355
0.074987
0.073722
0.074671
0.074671
0.076568
0.077200
0.075619
0.076251
0.077200
0.076568
0.075935
0.079413
0.078781
0.076884
0.076884
0.078464
0.080678
0.081626
0.081626
0.082258
0.082891
0.082574
0.084471
0.084471
0.084787
0.083523
0.082574
0.084787
0.086684
0.087001
0.087317
0.087317
0.086684
0.088265
0.089530
0.088265
0.089530
0.087317
0.088581
0.087317
0.087317
0.088265
0.089530
0.091743
0.088897
0.087001
0.086684
0.087001
0.087317
0.087001
0.086684
0.087001
0.085736
0.084787
0.084155
0.084471
0.083839
0.082574
0.083523
0.080678
0.080045
0.080045
0.078781
0.080361
0.079097
0.079097
0.077832
0.078464
0.076251
0.075619
0.074987
0.075303
0.074987
0.075935
0.075935
0.074038
0.074038
0.074355
0.074987
0.074671
0.074038
0.075303
0.074671
0.074671
0.072774
0.073406
0.074038
0.075619
0.076251
0.076568
0.075619
0.075303
0.076251
0.077516
0.077200
0.077516
0.078148
0.078148
0.079097
0.080045
0.080361
0.082258
0.082891
0.082258
0.084155
0.083839
0.083839
0.084155
0.084155
0.083839
0.085736
0.086368
0.087001
0.087001
0.087633
0.086368
0.086684
0.087317
0.087949
0.089214
0.087949
0.087633
0.086368
0.086052
0.087949
0.088265
0.091110
0.088581
0.088265
0.086368
0.087001
0.087633
0.087949
0.085736
0.086368
0.086052
0.085420
0.084471
0.085420
0.085420
0.082574
0.082258
0.081626
0.080994
0.080994
0.081626
0.080045
0.079097
0.078781
0.078464
0.079413
0.078781
0.077200
0.076251
0.074987
0.075303
0.076884
0.076251
0.075935
0.075303
0.074987
0.074987
0.075935
0.075619
0.075935
0.075935
0.075303
0.074038
0.073406
0.074038
0.076251
0.076251
0.076884
0.076884
0.075619
0.077200
0.077200
0.077200
0.078781
0.078464
0.078148
0.079729
0.080361
0.080361
0.081626
0.081626
0.083207
0.082891
0.083523
0.082891
0.084471
0.084787
0.085420
0.083839
0.085420
0.087317
0.087949
0.087949
0.086052
0.086684
0.088265
0.088581
0.088581
0.087633
0.087633
0.088265
0.086052
0.087317
0.089846
0.089214
0.090162
0.088897
0.086052
0.086684
0.086052
0.087317
0.087317
0.085104
0.086052
0.086368
0.084787
0.085104
0.084787
0.084471
0.083839
0.082891
0.081310
0.080678
0.080045
0.080361
0.079729
0.078464
0.078148
0.077200
0.077200
0.076884
0.077200
0.074038
0.075619
0.074355
0.075935
0.073722
0.073722
0.073090
0.074355
0.074038
0.074038
0.074038
0.074987
0.074038
0.072774
0.072774
0.073406
0.074671
0.076251
0.076251
0.076251
0.074987
0.075935
0.075935
0.076251
0.076568
0.077832
0.076884
0.077516
0.078781
0.078781
0.079729
0.081942
0.081310
0.082258
0.082258
0.084471
0.083207
0.084471
0.083839
0.082891
0.084471
0.085736
0.087633
0.087317
0.085736
0.086052
0.087001
0.087317
0.087949
0.087949
0.086368
0.087001
0.086684
0.086052
0.088265
0.089214
0.089530
0.088265
0.086684
0.086052
0.086052
0.086052
0.086684
0.085420
0.085104
0.084787
0.084787
0.084155
0.083207
0.084787
0.083207
0.082574
0.081626
0.079729
0.079729
0.078148
0.079097
0.077200
0.077832
0.076884
0.076884
0.076568
0.075935
0.075303
0.074355
0.073722
0.075619
0.073722
0.073090
0.073406
0.072774
0.073090
0.073406
0.074355
0.075303
0.074671
0.073722
0.072141
0.073722
0.074671
0.076884
0.076568
0.076568
0.076884
0.075303
0.075619
0.074987
0.076884
0.076884
0.077832
0.079097
0.078781
0.080994
0.080361
0.081942
0.082258
0.081310
0.082574
0.082574
0.084155
0.085104
0.082891
0.084155
0.084155
0.084471
0.087001
0.086368
0.086368
0.084155
0.086052
0.087633
0.088265
0.088581
0.087949
0.087001
0.086684
0.086368
0.088581
0.088897
0.088581
0.087317
0.087633
0.085104
0.086368
0.086684
0.086684
0.087001
0.085420
0.085736
0.084787
0.083207
0.083839
0.083839
0.082258
0.081942
0.081942
0.080045
0.079413
0.079729
0.079097
0.079097
0.078464
0.077516
0.077200
0.078781
0.076568
0.075935
0.073406
0.073406
0.074987
0.075619
0.074355
0.073406
0.073090
0.073090
0.073722
0.074038
0.073090
0.075935
0.073722
0.071825
0.071825
0.074355
0.075303
0.075303
0.075303
0.074987
0.074671
0.075935
0.077200
0.076884
0.077832
0.077200
0.077200
0.077832
0.080678
0.080994
0.081310
0.080678
0.082574
0.083523
0.082891
0.083207
0.084155
0.084471
0.083839
0.083839
0.084787
0.086052
0.085420
0.087001
0.086684
0.086368
0.087001
0.088897
0.087633
0.087001
0.087001
0.086684
0.086684
0.087001
0.088265
0.089530
0.090162
0.088897
0.086052
0.085420
0.086684
0.086052
0.085736
0.086684
0.086368
0.085420
0.083839
0.085420
0.084471
0.084155
0.083207
0.083523
0.080045
0.079729
0.080045
0.079729
0.080045
0.079413
0.078781
0.077832
0.078148
0.077832
0.078464
0.075619
0.075935
0.075303
0.075303
0.075619
0.075619
0.074671
0.074038
0.073722
0.074038
0.073406
0.075935
0.074671
0.073090
0.071825
0.073090
0.074038
0.076251
0.076884
0.076251
0.075619
0.075303
0.076251
0.076568
0.077516
0.077832
0.078781
0.078148
0.079097
0.079729
0.080994
0.081942
0.082258
0.081942
0.082574
0.083839
0.084787
0.084787
0.084471
0.085420
0.087001
0.086368
0.088581
0.087633
0.087633
0.087633
0.088265
0.087633
0.088581
0.088581
0.088265
0.087633
0.087001
0.086684
0.087633
0.089846
0.091427
0.089214
0.088265
0.086368
0.087317
0.087317
0.087633
0.087317
0.086368
0.086684
0.085736
0.085736
0.086684
0.085420
0.083523
0.083207
0.081626
0.080994
0.080361
0.080361
0.080045
0.079097
0.079729
0.079097
0.079413
0.079413
0.077832
0.076884
0.075619
0.074671
0.075935
0.074671
0.073406
0.074671
0.074671
0.074355
0.074355
0.074355
0.076251
0.076251
0.074987
0.073090
0.072458
0.074987
0.075935
0.075619
0.075935
0.076568
0.075619
0.074671
0.076884
0.077516
0.078148
0.079097
0.078148
0.079729
0.080994
0.081310
0.082891
0.083207
0.083839
0.082891
0.082574
0.082891
0.083839
0.083839
0.083523
0.083523
0.085104
0.086684
0.086684
0.087317
0.086052
0.087317
0.087633
0.088581
0.088897
0.089214
0.088897
0.088581
0.087317
0.088581
0.089214
0.089846
0.089530
0.088897
0.087317
0.085736
0.087317
0.086684
0.086368
0.086052
0.084787
0.085420
0.084471
0.085104
0.086052
0.084155
0.081942
0.082258
0.081626
0.080678
0.081310
0.080361
0.080361
0.080045
0.078781
0.078781
0.078781
0.078464
0.077200
0.075303
0.074987
0.074038
0.075619
0.075303
0.074355
0.074671
0.074355
0.075303
0.074987
0.075303
0.075619
0.074671
0.074038
0.072458
0.074671
0.074987
0.076884
0.077516
0.076251
0.075303
0.076251
0.077200
0.076884
0.079413
0.078781
0.078148
0.077200
0.079729
0.080361
0.080994
0.081310
0.082891
0.083523
0.082891
0.083523
0.084155
0.083839
0.085104
0.085736
0.085104
0.086684
0.087949
0.087317
0.087317
0.087633
0.087949
0.088581
0.088897
0.088581
0.089214
0.087633
0.087001
0.087949
0.088897
0.089846
0.090162
0.090162
0.087317
0.086684
0.087001
0.087949
0.086368
0.087633
0.086684
0.085104
0.084471
0.083523
0.083207
0.084155
0.082258
0.083207
0.081310
0.081310
0.081626
0.079729
0.081310
0.079729
0.080045
0.078148
0.079097
0.077516
0.077516
0.075935
0.074987
0.074355
0.075935
0.076568
0.075935
0.073722
0.074671
0.074355
0.074671
0.074987
0.076568
0.075935
0.074671
0.073406
0.073722
0.074671
0.077832
0.076251
0.076568
0.076884
0.075303
0.076568
0.077832
0.078148
0.078464
0.078781
0.077832
0.079097
0.081626
0.080678
0.080994
0.081626
0.081942
0.084155
0.083523
0.085104
0.085104
0.084155
0.084155
0.085104
0.086368
0.088265
0.087949
0.087317
0.087633
0.087949
0.088897
0.088581
0.088581
0.088265
0.088897
0.087633
0.087633
0.088581
0.089530
0.092059
0.089530
0.089214
0.086368
0.086684
0.087001
0.088265
0.086684
0.086684
0.086052
0.085420
0.084471
0.085420
0.084471
0.082574
0.082258
0.082258
0.080994
0.080045
0.079729
0.079097
0.078464
0.077516
0.077200
0.077832
0.077832
0.076568
0.076251
0.074355
0.073406
0.075303
0.074987
0.073722
0.074038
0.073406
0.073722
0.073722
0.074038
0.074987
0.076251
0.074987
0.072774
0.072774
0.073722
0.076568
0.077516
0.075619
0.076251
0.076568
0.077200
0.076884
0.077516
0.078148
0.078464
0.077832
0.079097
0.079729
0.080678
0.080994
0.081626
0.084155
0.084471
0.083207
0.083839
0.085420
0.085104
0.084155
0.084787
0.085420
0.086368
0.087317
0.088265
0.087633
0.086684
0.088897
0.088897
0.088265
0.087949
0.088265
0.087949
0.087317
0.087633
0.089530
0.090794
0.090478
0.087633
0.086368
0.087001
0.087949
0.087317
0.086684
0.086052
0.087317
0.087001
0.085420
0.085104
0.085420
0.084155
0.082891
0.082258
0.079413
0.081942
0.081310
0.079729
0.079413
0.080045
0.077832
0.078148
0.078464
0.078148
0.077200
0.074987
0.074671
0.074987
0.076568
0.074355
0.073406
0.074355
0.073722
0.074987
0.074355
0.075303
0.074355
0.073090
0.073406
0.071193
0.074038
0.074671
0.076568
0.077516
0.075619
0.076251
0.075303
0.076568
0.076251
0.077516
0.078464
0.077516
0.077516
0.079097
0.080994
0.081310
0.080994
0.082574
0.081942
0.082891
0.083523
0.083523
0.084155
0.083839
0.084787
0.084787
0.086368
0.087633
0.087317
0.088265
0.087633
0.088581
0.088265
0.088265
0.088897
0.089214
0.089530
0.087949
0.087317
0.089214
0.089846
0.089530
0.089214
0.087633
0.086368
0.087317
0.086368
0.087001
0.087001
0.087317
0.085420
0.085104
0.084471
0.084155
0.086052
0.083207
0.083207
0.081626
0.081310
0.080045
0.080045
0.079097
0.079097
0.079729
0.078781
0.078781
0.078781
0.077200
0.076884
0.075935
0.076251
0.076884
0.075935
0.075935
0.073722
0.073722
0.074355
0.074038
0.074987
0.076251
0.076884
0.073722
0.074355
0.074671
0.074355
0.076884
0.076251
0.075935
0.076568
0.076568
0.077516
0.076884
0.078781
0.079097
0.078464
0.078781
0.079729
0.080361
0.080045
0.083207
0.083839
0.082574
0.082574
0.082891
0.084471
0.084787
0.085104
0.084155
0.085736
0.086368
0.086684
0.087317
0.088265
0.086052
0.087001
0.088265
0.088265
0.088897
0.087001
0.088265
0.087633
0.087001
0.088581
0.089530
0.089214
0.089214
0.089530
0.086052
0.087001
0.087633
0.086368
0.087317
0.086684
0.086368
0.086052
0.085420
0.086052
0.085104
0.084471
0.083839
0.083207
0.081942
0.078781
0.081310
0.080045
0.080361
0.078148
0.078781
0.079413
0.078464
0.078148
0.077516
0.076251
0.075619
0.076568
0.076251
0.075935
0.074355
0.073406
0.073406
0.074671
0.074038
0.075619
0.076568
0.074355
0.072458
0.072458
0.074355
0.075619
0.075619
0.076568
0.075303
0.076251
0.076884
0.076884
0.076568
0.077832
0.078464
0.077832
0.078148
0.078781
0.079729
0.079729
0.080361
0.082258
0.082258
0.081626
0.082258
0.083839
0.085104
0.083523
0.084155
0.086368
0.086684
0.088581
0.088581
0.087001
0.087633
0.087317
0.088897
0.089530
0.088265
0.088265
0.087949
0.087633
0.087317
0.089846
0.091110
0.089846
0.089530
0.086684
0.087317
0.087633
0.087001
0.087317
0.087949
0.087317
0.087317
0.086368
0.085736
0.086052
0.084471
0.082891
0.083207
0.080678
0.080678
0.080045
0.079729
0.080045
0.079729
0.079097
0.078781
0.078464
0.077832
0.077200
0.075303
0.076251
0.075619
0.076884
0.075619
0.074355
0.073722
0.073722
0.074355
0.075303
0.074987
0.076251
0.075303
0.073722
0.073406
0.074038
0.075619
0.076568
0.076568
0.076568
0.075935
0.076251
0.077200
0.076884
0.078464
0.078781
0.077832
0.078464
0.078781
0.080361
0.080678
0.081942
0.083839
0.082891
0.083839
0.085104
0.085104
0.085420
0.085104
0.085104
0.086684
0.086052
0.088581
0.089214
0.087633
0.087949
0.088581
0.088897
0.089530
0.089530
0.089214
0.089214
0.088897
0.087949
0.087949
0.088897
0.090162
0.089846
0.087001
0.086368
0.086684
0.087317
0.088581
0.087633
0.087949
0.086684
0.086052
0.085420
0.087001
0.086684
0.083523
0.082574
0.081942
0.082574
0.081942
0.081942
0.082258
0.080361
0.079413
0.078464
0.079413
0.079729
0.079097
0.077516
0.077516
0.075619
0.076884
0.075303
0.075619
0.075303
0.074987
0.075935
0.076251
0.075935
0.077200
0.077200
0.075619
0.075303
0.074671
0.075935
0.076568
0.077516
0.076568
0.077200
0.076568
0.077832
0.078148
0.078148
0.077832
0.078464
0.078464
0.079413
0.080994
0.080678
0.082258
0.082891
0.084155
0.082574
0.084155
0.084471
0.085736
0.086052
0.085104
0.085736
0.087633
0.088265
0.089214
0.089214
0.087949
0.089530
0.087633
0.089214
0.090478
0.090478
0.089846
0.088581
0.088581
0.088581
0.089846
0.090794
0.090162
0.089846
0.087633
0.087949
0.088265
0.088581
0.087949
0.087633
0.087317
0.086052
0.084787
0.086684
0.085420
0.085420
0.083839
0.084787
0.081942
0.081310
0.080045
0.080045
0.079729
0.080045
0.078148
0.078464
0.079097
0.077832
0.078464
0.076884
0.075619
0.076251
0.077516
0.075303
0.075935
0.075935
0.075619
0.076251
0.075935
0.076884
0.077516
0.074671
0.074038
0.074987
0.075303
0.075303
0.076568
0.077200
0.076884
0.078148
0.077200
0.077516
0.077516
0.079413
0.079413
0.078464
0.078464
0.080678
0.081310
0.080678
0.082258
0.083839
0.084787
0.083839
0.085104
0.084787
0.084787
0.085104
0.085736
0.085736
0.086684
0.087317
0.088897
0.087633
0.087949
0.088581
0.088897
0.088897
0.089214
0.090478
0.089214
0.087001
0.087001
0.088581
0.089214
0.090794
0.089530
0.087949
0.087001
0.087317
0.087001
0.087317
0.087001
0.086684
0.085736
0.084787
0.084787
0.085420
0.084471
0.083207
0.082574
0.081626
0.081626
0.081310
0.080994
0.080994
0.081310
0.079729
0.080045
0.079729
0.077832
0.077516
0.076251
0.075619
0.074038
0.076884
0.075935
0.075303
0.075303
0.074987
0.076251
0.075935
0.077200
0.077200
0.076884
0.075935
0.074355
0.075303
0.075303
0.077200
0.077200
0.076251
0.076251
0.076568
0.077832
0.078148
0.077832
0.078148
0.077832
0.079413
0.079729
0.080994
0.080994
0.083207
0.082891
0.082574
0.083207
0.083523
0.084787
0.086368
0.086052
0.086052
0.086368
0.087001
0.087949
0.089214
0.089214
0.087001
0.087633
0.088581
0.088581
0.089846
0.089846
0.089530
0.088897
0.086368
0.088581
0.091743
0.092059
0.090162
0.089846
0.087317
0.087317
0.089214
0.088897
0.086368
0.087633
0.087317
0.085104
0.085104
0.086052
0.085736
0.085104
0.083839
0.083207
0.082574
0.081942
0.082258
0.081310
0.080045
0.080361
0.079729
0.080678
0.080045
0.078781
0.077200
0.077516
0.077200
0.076251
0.076568
0.074987
0.075303
0.074987
0.075303
0.075303
0.074355
0.075303
0.074987
0.074355
0.074355
0.073722
0.074038
0.076568
0.077200
0.076884
0.075935
0.075935
0.076568
0.076568
0.076884
0.078464
0.078781
0.078464
0.078781
0.079413
0.079729
0.081626
0.082258
0.082574
0.082891
0.083207
0.085104
0.084787
0.085736
0.084155
0.085104
0.086684
0.088265
0.087949
0.087633
0.087633
0.087949
0.088897
0.090162
0.090162
0.089530
0.089530
0.089530
0.089846
0.089530
0.090162
0.091743
0.090794
0.090478
0.088581
0.087949
0.088265
0.088265
0.088581
0.087001
0.086368
0.086368
0.085104
0.086368
0.087001
0.085420
0.084471
0.084155
0.082258
0.081626
0.081626
0.080994
0.081310
0.079729
0.080361
0.079729
0.080361
0.078464
0.078148
0.077516
0.076568
0.076884
0.079097
0.077832
0.075935
0.075619
0.075935
0.076884
0.075935
0.077832
0.076568
0.075303
0.074987
0.074355
0.074671
0.075935
0.077516
0.077516
0.077516
0.077516
0.078148
0.077516
0.078464
0.079097
0.079729
0.079413
0.078781
0.079729
0.081626
0.081310
0.083523
0.083839
0.083839
0.084155
0.085736
0.085736
0.085104
0.086052
0.085736
0.087633
0.087001
0.089530
0.088897
0.088265
0.088897
0.089214
0.091427
0.091427
0.089846
0.089530
0.088897
0.088581
0.087633
0.090162
0.091743
0.092691
0.090794
0.089530
0.088265
0.088265
0.088265
0.088581
0.087949
0.086052
0.087001
0.087317
0.086052
0.087001
0.086368
0.084155
0.083839
0.083523
0.082258
0.080678
0.081626
0.081626
0.080678
0.079729
0.078781
0.078781
0.078781
0.077200
0.075619
0.076568
0.075935
0.077200
0.076251
0.076251
0.076568
0.075303
0.075935
0.075619
0.075303
0.077200
0.076884
0.075935
0.074987
0.074355
0.073406
0.075619
0.076884
0.076568
0.077200
0.077516
0.077516
0.077516
0.078781
0.079729
0.078148
0.079413
0.080994
0.080994
0.080678
0.082891
0.082574
0.083207
0.083839
0.083839
0.084155
0.084471
0.085420
0.085104
0.085420
0.086052
0.088581
0.088897
0.089530
0.088581
0.089530
0.090162
0.091427
0.089530
0.088897
0.089846
0.089846
0.088897
0.089846
0.090794
0.092059
0.090794
0.089846
0.087317
0.087633
0.087949
0.087633
0.087949
0.087317
0.087001
0.087001
0.086368
0.085736
0.087317
0.085104
0.083839
0.082891
0.081942
0.080361
0.081626
0.081310
0.081310
0.080045
0.079413
0.079729
0.079413
0.077832
0.076884
0.076884
0.076568
0.076568
0.076884
0.076568
0.075303
0.073406
0.075303
0.075303
0.075619
0.077200
0.077200
0.076251
0.074671
0.073090
0.075303
0.074987
0.078148
0.077200
0.076884
0.076884
0.077832
0.078464
0.078781
0.080045
0.079097
0.078148
0.079413
0.081310
0.081310
0.083523
0.083839
0.083207
0.085104
0.083523
0.085104
0.086052
0.084787
0.084155
0.086368
0.088265
0.087949
0.089530
0.089530
0.088581
0.088897
0.089214
0.089530
0.091110
0.089214
0.090794
0.089214
0.089846
0.089530
0.090478
0.091427
0.090794
0.089846
0.087633
0.087949
0.086684
0.089214
0.088265
0.088265
0.088265
0.087949
0.086052
0.086052
0.086052
0.086368
0.083523
0.082891
0.082891
0.083207
0.082574
0.082258
0.081942
0.080994
0.079413
0.079097
0.079097
0.078781
0.077832
0.077832
0.077516
0.077516
0.079097
0.077516
0.076251
0.075619
0.074987
0.076251
0.076251
0.075619
0.077832
0.076251
0.075619
0.073722
0.075935
0.075619
0.078464
0.077832
0.077516
0.079413
0.077516
0.079097
0.079413
0.078464
0.079413
0.079097
0.079729
0.081310
0.080994
0.081626
0.083523
0.084471
0.083523
0.084155
0.085104
0.085736
0.085420
0.086052
0.084155
0.087001
0.087949
0.088897
0.089846
0.090162
0.089214
0.089530
0.090162
0.090794
0.090794
0.089846
0.090162
0.089530
0.088581
0.089530
0.091110
0.092059
0.090162
0.089846
0.087633
0.087317
0.089214
0.088265
0.088265
0.087317
0.088581
0.087001
0.086368
0.086368
0.087001
0.085420
0.085104
0.083839
0.083207
0.081626
0.081942
0.081942
0.080361
0.080361
0.079097
0.079413
0.080361
0.078464
0.077516
0.075935
0.076884
0.077832
0.076884
0.076251
0.075303
0.074987
0.075303
0.075619
0.076884
0.077200
0.076251
0.074987
0.074355
0.074355
0.074671
0.077516
0.077516
0.076884
0.078148
0.077832
0.078464
0.079097
0.078781
0.079413
0.079413
0.079097
0.080361
0.081626
0.082258
0.083207
0.083839
0.084155
0.085736
0.085420
0.085420
0.087317
0.086684
0.087001
0.087001
0.087949
0.088897
0.088581
0.089214
0.087949
0.088265
0.089846
0.090162
0.090478
0.088581
0.088897
0.089530
0.088897
0.089846
0.091427
0.091427
0.091743
0.091110
0.088897
0.089846
0.089214
0.089530
0.089846
0.088897
0.087949
0.088581
0.086368
0.086684
0.087949
0.086684
0.084471
0.084787
0.083839
0.082258
0.082258
0.081626
0.080045
0.081626
0.079729
0.079413
0.079729
0.078148
0.077200
0.076251
0.076884
0.076568
0.078148
0.076568
0.076251
0.076568
0.075935
0.077200
0.077200
0.077516
0.078148
0.076884
0.075303
0.074671
0.075935
0.075935
0.077832
0.078464
0.078464
0.079097
0.078464
0.079097
0.079097
0.080361
0.080361
0.079413
0.080678
0.080994
0.082258
0.084155
0.084155
0.084787
0.085420
0.084787
0.085104
0.086052
0.086368
0.087001
0.086684
0.087001
0.089530
0.089530
0.091110
0.089846
0.089214
0.090794
0.089846
0.089846
0.090478
0.089846
0.089846
0.089530
0.089214
0.090794
0.091743
0.092691
0.091110
0.089846
0.089530
0.088897
0.089214
0.089530
0.089846
0.089530
0.088897
0.087949
0.088581
0.088265
0.087317
0.084155
0.084787
0.082258
0.082891
0.083207
0.081942
0.082574
0.079729
0.080045
0.079097
0.079097
0.079729
0.078781
0.076884
0.076568
0.076884
0.078148
0.077516
0.075935
0.076251
0.075935
0.076568
0.076568
0.076884
0.077200
0.076884
0.075619
0.074355
0.074671
0.075619
0.078148
0.078148
0.076568
0.077832
0.077200
0.078464
0.078464
0.078148
0.080361
0.079097
0.079097
0.080678
0.080678
0.080678
0.083523
0.082574
0.082574
0.084155
0.085104
0.086052
0.085104
0.086368
0.086052
0.086368
0.087949
0.088897
0.090478
0.089214
0.088897
0.088897
0.089530
0.091110
0.091743
0.090162
0.090478
0.089846
0.088265
0.089530
0.089846
0.092059
0.090478
0.090162
0.087949
0.087633
0.088581
0.088581
0.088897
0.088581
0.086052
0.087001
0.085736
0.086684
0.085736
0.083839
0.085104
0.083839
0.082258
0.081310
0.081942
0.080678
0.079413
0.079729
0.078781
0.079729
0.079097
0.077832
0.076251
0.076884
0.076884
0.077832
0.077832
0.076568
0.076251
0.075619
0.076251
0.075619
0.075619
0.077516
0.077516
0.075935
0.075303
0.073090
0.075619
0.077200
0.078148
0.077516
0.077832
0.077200
0.079097
0.077832
0.079097
0.079729
0.079729
0.079097
0.080045
0.081626
0.081626
0.083207
0.083839
0.084787
0.084155
0.084155
0.086052
0.085104
0.086052
0.084471
0.086368
0.087633
0.088265
0.087949
0.088897
0.088581
0.089214
0.090478
0.091110
0.091743
0.090478
0.090794
0.089530
0.089530
0.090162
0.090162
0.091427
0.090478
0.089530
0.088265
0.087633
0.087633
0.088897
0.088897
0.087633
0.088265
0.088581
0.086368
0.086052
0.086052
0.084787
0.085104
0.084155
0.083207
0.082574
0.083523
0.083207
0.081310
0.080361
0.079097
0.080045
0.080994
0.079729
0.078781
0.078148
0.077200
0.076568
0.078148
0.075935
0.075935
0.075935
0.075935
0.077200
0.078148
0.077516
0.078464
0.077200
0.076251
0.076251
0.075935
0.077516
0.079413
0.077832
0.076884
0.077832
0.078148
0.078781
0.078148
0.078464
0.080045
0.078148
0.078464
0.080994
0.081626
0.081626
0.084155
0.084787
0.084471
0.084471
0.085104
0.086368
0.087633
0.086368
0.086052
0.087633
0.088265
0.089846
0.089846
0.088265
0.088265
0.088897
0.090794
0.090794
0.089214
0.091110
0.090794
0.091110
0.088581
0.090478
0.092691
0.092375
0.090478
0.089530
0.089846
0.088897
0.088897
0.088897
0.088265
0.088581
0.087633
0.086368
0.087317
0.087317
0.086684
0.084471
0.084787
0.084155
0.084155
0.082891
0.082258
0.080994
0.080994
0.080994
0.080361
0.080994
0.080361
0.079413
0.077832
0.076568
0.075303
0.078464
0.077200
0.075303
0.075935
0.076884
0.076568
0.076251
0.077832
0.078464
0.077200
0.074671
0.075619
0.075619
0.076568
0.078464
0.078148
0.077516
0.078148
0.076568
0.078464
0.079729
0.079097
0.080045
0.079097
0.080045
0.080045
0.081626
0.082258
0.083523
0.084787
0.084155
0.084471
0.085420
0.085104
0.086684
0.086052
0.087001
0.086684
0.087633
0.089214
0.088897
0.089214
0.088265
0.089530
0.089846
0.088265
0.090162
0.090478
0.088897
0.089530
0.089214
0.089846
0.090162
0.090794
0.091743
0.090478
0.088897
0.088581
0.089530
0.089530
0.088897
0.088581
0.087317
0.087001
0.086684
0.086684
0.086368
0.086052
0.084787
0.084155
0.082574
0.081942
0.083523
0.082574
0.081942
0.080678
0.080361
0.080361
0.079729
0.079097
0.078464
0.078781
0.076568
0.076568
0.076568
0.076568
0.075619
0.075303
0.075619
0.075935
0.075619
0.077200
0.077200
0.075303
0.075619
0.073722
0.075619
0.077832
0.078781
0.078781
0.076568
0.076884
0.078464
0.078464
0.080361
0.079413
0.078464
0.078464
0.080045
0.081626
0.082258
0.082891
0.082574
0.084471
0.083523
0.085104
0.085736
0.085736
0.086684
0.085736
0.086052
0.087949
0.087001
0.088265
0.087633
0.088265
0.088897
0.089846
0.089846
0.089846
0.088581
0.091743
0.090794
0.088897
0.088581
0.090162
0.091427
0.093007
0.090794
0.088897
0.089530
0.089214
0.089530
0.088897
0.088265
0.088581
0.088265
0.087001
0.087001
0.087317
0.086684
0.085104
0.085420
0.082891
0.084155
0.083523
0.081626
0.081626
0.080994
0.080678
0.079413
0.079729
0.078464
0.077516
0.076884
0.077516
0.078148
0.078781
0.078148
0.077516
0.076884
0.076884
0.077832
0.077832
0.077200
0.078148
0.076568
0.076568
0.075935
0.075935
0.077200
0.079413
0.078464
0.078781
0.078148
0.078781
0.078781
0.079413
0.079097
0.080045
0.079413
0.079729
0.081626
0.082891
0.081626
0.083523
0.084471
0.083839
0.083839
0.086368
0.086052
0.086368
0.086368
0.086052
0.088897
0.088897
0.088897
0.089214
0.089214
0.088265
0.089846
0.090162
0.090478
0.090478
0.090162
0.090794
0.089530
0.089530
0.090162
0.091110
0.091427
0.091110
0.090794
0.088581
0.087317
0.088581
0.088897
0.089214
0.089214
0.089214
0.086684
0.086368
0.086052
0.086684
0.085104
0.084155
0.084155
0.083207
0.081942
0.082891
0.081626
0.080678
0.080361
0.079413
0.080045
0.079729
0.078781
0.078781
0.077832
0.076884
0.078148
0.077832
0.076884
0.076568
0.075619
0.076251
0.076568
0.076251
0.077832
0.077516
0.076251
0.075303
0.073722
0.075935
0.077832
0.077832
0.078148
0.078148
0.077516
0.077832
0.077516
0.078148
0.079097
0.079413
0.080045
0.080678
0.082574
0.081626
0.083523
0.083839
0.083839
0.084471
0.084471
0.084155
0.085420
0.086368
0.086052
0.086368
0.086368
0.089214
0.087949
0.090162
0.088265
0.088897
0.090162
0.090794
0.090162
0.090794
0.089846
0.089846
0.088265
0.088581
0.091743
0.092059
0.090478
0.090794
0.087633
0.087317
0.088265
0.089530
0.089214
0.088265
0.087949
0.087633
0.086368
0.086052
0.087001
0.084471
0.084471
0.084155
0.082258
0.081626
0.081942
0.081942
0.080045
0.080994
0.079729
0.078781
0.079729
0.078464
0.079097
0.077516
0.076568
0.076251
0.078464
0.077200
0.074987
0.076884
0.076884
0.076568
0.076251
0.077200
0.077832
0.076251
0.075303
0.073722
0.075935
0.076568
0.078781
0.078464
0.078148
0.078464
0.079097
0.078148
0.079097
0.079413
0.080361
0.079413
0.080361
0.081942
0.081942
0.083207
0.082574
0.084155
0.083523
0.084787
0.085104
0.084787
0.086052
0.084787
0.085420
0.087317
0.087633
0.090478
0.089530
0.088897
0.088897
0.088897
0.090162
0.091427
0.090478
0.090162
0.089530
0.088897
0.088265
0.090794
0.091110
0.091743
0.091110
0.089214
0.087949
0.088581
0.089214
0.089846
0.087317
0.087949
0.088581
0.088265
0.086684
0.088265
0.087001
0.085420
0.085736
0.083207
0.083839
0.084787
0.082258
0.081626
0.081942
0.082258
0.080678
0.081626
0.080361
0.080361
0.078148
0.078464
0.077832
0.079413
0.077832
0.077832
0.077200
0.077200
0.077832
0.077516
0.077832
0.079413
0.077516
0.076884
0.075619
0.075935
0.078148
0.078781
0.078464
0.077516
0.078464
0.077516
0.079097
0.079729
0.080045
0.081310
0.080678
0.081310
0.082891
0.082891
0.083207
0.084471
0.084155
0.084787
0.084471
0.086368
0.087001
0.087633
0.087633
0.086368
0.086684
0.088581
0.089214
0.089530
0.089214
0.088265
0.088581
0.090478
0.090478
0.089530
0.090794
0.091427
0.090794
0.090478
0.090162
0.091743
0.092691
0.091427
0.091743
0.088897
0.089530
0.089846
0.089846
0.089214
0.089214
0.089214
0.087317
0.086684
0.088265
0.088265
0.086368
0.085736
0.084787
0.083839
0.081626
0.081626
0.081942
0.080045
0.080678
0.081626
0.081626
0.080361
0.079729
0.077832
0.078464
0.077516
0.077516
0.078464
0.078781
0.076568
0.075935
0.075303
0.077200
0.076568
0.077516
0.077832
0.076251
0.074671
0.074987
0.076568
0.077200
0.078464
0.078148
0.077832
0.077200
0.078148
0.079729
0.079097
0.080361
0.080994
0.080361
0.080678
0.081310
0.081942
0.084471
0.084155
0.084787
0.086052
0.085420
0.087317
0.086684
0.087317
0.087949
0.087317
0.088265
0.089846
0.089530
0.089846
0.088581
0.088581
0.089214
0.091110
0.091110
0.089846
0.089530
0.091110
0.089846
0.090478
0.091110
0.090478
0.092059
0.090794
0.089530
0.088581
0.089214
0.088265
0.089530
0.089530
0.088265
0.089214
0.087633
0.087633
0.087317
0.086684
0.086052
0.083839
0.082891
0.082891
0.082258
0.080678
0.080994
0.080678
0.080361
0.080361
0.080361
0.080045
0.078464
0.077832
0.077200
0.076884
0.078464
0.077200
0.076251
0.076568
0.076251
0.077516
0.076251
0.076884
0.079097
0.077200
0.076251
0.075303
0.075303
0.076251
0.079097
0.077832
0.077200
0.077832
0.078781
0.077832
0.077832
0.080045
0.081310
0.079729
0.080361
0.080678
0.081626
0.083523
0.082891
0.084471
0.083207
0.084155
0.084471
0.086684
0.086684
0.086684
0.087001
0.086368
0.088265
0.089530
0.089846
0.088897
0.089846
0.090478
0.091110
0.091427
0.091110
0.091743
0.090162
0.089530
0.089530
0.091427
0.092375
0.092059
0.090794
0.090162
0.090162
0.089530
0.088581
0.090162
0.088265
0.089214
0.089214
0.088265
0.087001
0.087317
0.086684
0.084787
0.084471
0.082258
0.082891
0.081310
0.081626
0.081310
0.081310
0.080045
0.080361
0.079729
0.079729
0.078781
0.077832
0.077516
0.077200
0.078464
0.077832
0.077200
0.077516
0.076884
0.077516
0.077200
0.076568
0.079097
0.078464
0.077200
0.076884
0.075619
0.077200
0.079097
0.079413
0.079097
0.079413
0.077832
0.079097
0.079729
0.079413
0.079729
0.080678
0.080045
0.080994
0.082258
0.081942
0.083523
0.084155
0.084787
0.086368
0.087001
0.086052
0.086684
0.086368
0.087317
0.087317
0.088897
0.088265
0.088897
0.090478
0.088581
0.088897
0.089846
0.090794
0.090794
0.089214
0.090162
0.090162
0.089214
0.089214
0.091110
0.092059
0.091110
0.089846
0.088265
0.086684
0.088897
0.088897
0.089214
0.089846
0.088265
0.087633
0.087317
0.086052
0.086368
0.084471
0.083207
0.084155
0.082258
0.081626
0.082574
0.081626
0.080994
0.080678
0.080045
0.080678
0.080994
0.079729
0.077832
0.077516
0.076568
0.075935
0.077200
0.077832
0.075303
0.074987
0.074987
0.075619
0.076251
0.076568
0.077832
0.076251
0.075935
0.075619
0.075935
0.078464
0.077832
0.078464
0.077516
0.077832
0.078148
0.078148
0.078781
0.080045
0.080361
0.079097
0.079729
0.082574
0.082574
0.083523
0.083523
0.084787
0.084155
0.084471
0.085736
0.085736
0.086052
0.086368
0.085736
0.087949
0.088581
0.089530
0.089846
0.088897
0.089530
0.089530
0.090162
0.090794
0.090794
0.090794
0.089846
0.088265
0.089214
0.090162
0.091110
0.091427
0.091110
0.087949
0.088581
0.090478
0.088581
0.089214
0.088581
0.088581
0.086684
0.086684
0.087001
0.086368
0.085104
0.084787
0.085104
0.082258
0.082258
0.081310
0.081942
0.080678
0.080361
0.080045
0.080045
0.078781
0.080678
0.077516
0.076884
0.077516
0.077200
0.078148
0.076884
0.076884
0.075935
0.075303
0.075935
0.075619
0.077200
0.077516
0.076568
0.074987
0.074671
0.075303
0.075935
0.078781
0.078464
0.078148
0.078464
0.078148
0.079729
0.079097
0.079097
0.079413
0.080994
0.080045
0.080994
0.081942
0.083207
0.083523
0.083523
0.085104
0.086052
0.087001
0.087317
0.087317
0.086368
0.086368
0.087949
0.088897
0.088581
0.089214
0.090162
0.088581
0.089530
0.090794
0.090162
0.089846
0.090162
0.090162
0.089214
0.088581
0.089530
0.090794
0.091743
0.090162
0.088265
0.088265
0.087001
0.088265
0.089214
0.087949
0.087001
0.086368
0.086684
0.087001
0.087633
0.086684
0.085736
0.084787
0.084155
0.083207
0.081626
0.082258
0.081626
0.080361
0.079729
0.080361
0.080045
0.080045
0.079413
0.078464
0.076251
0.075935
0.078148
0.077516
0.075935
0.077200
0.077200
0.075935
0.077832
0.077200
0.077200
0.077200
0.075619
0.074987
0.075303
0.076568
0.079097
0.078464
0.079097
0.078464
0.078781
0.079097
0.078781
0.079097
0.080994
0.079413
0.080045
0.080678
0.081942
0.082258
0.082891
0.084155
0.083839
0.083523
0.084471
0.085104
0.086684
0.087317
0.087001
0.087633
0.089214
0.088265
0.088897
0.089846
0.088581
0.089530
0.090794
0.090794
0.090478
0.089846
0.090162
0.089846
0.089214
0.090478
0.090794
0.092691
0.092059
0.090794
0.089214
0.088897
0.089530
0.089530
0.088581
0.089846
0.089530
0.088581
0.087633
0.087001
0.087633
0.086684
0.085420
0.084787
0.082574
0.082891
0.081942
0.081626
0.081310
0.080361
0.080678
0.080045
0.079097
0.078464
0.077516
0.076251
0.077200
0.076884
0.079413
0.077200
0.076884
0.076251
0.076251
0.076884
0.075935
0.076568
0.078148
0.076568
0.075303
0.074355
0.075303
0.076884
0.078781
0.079097
0.077200
0.077832
0.078464
0.078148
0.079097
0.078148
0.080361
0.079413
0.078781
0.080994
0.081310
0.082574
0.083839
0.084155
0.084155
0.085420
0.086052
0.086052
0.085736
0.085420
0.086052
0.087317
0.087949
0.089214
0.089846
0.088581
0.088265
0.089530
0.090162
0.091427
0.090794
0.090478
0.089530
0.089530
0.088581
0.089846
0.091743
0.092691
0.090162
0.088581
0.089214
0.088581
0.089846
0.090162
0.088897
0.088265
0.089214
0.087633
0.087001
0.086684
0.086052
0.084155
0.083839
0.082891
0.082574
0.083207
0.080361
0.082574
0.081626
0.080994
0.079729
0.079729
0.079729
0.079097
0.077832
0.077200
0.076568
0.078781
0.078148
0.076568
0.076568
0.075935
0.077832
0.076251
0.076884
0.078464
0.077516
0.076568
0.075303
0.076251
0.076251
0.078781
0.079097
0.078781
0.079413
0.078148
0.078781
0.079097
0.080045
0.080361
0.080678
0.080361
0.080678
0.082258
0.082891
0.084787
0.085420
0.085104
0.084471
0.087317
0.087317
0.087317
0.087001
0.087001
0.087633
0.089214
0.088581
0.090162
0.089846
0.088897
0.089214
0.090478
0.090162
0.091743
0.091110
0.091110
0.091743
0.089846
0.091110
0.092059
0.092375
0.092375
0.092375
0.089214
0.089846
0.089846
0.089214
0.088897
0.088897
0.088897
0.088581
0.087001
0.087633
0.087317
0.086052
0.086684
0.085420
0.084155
0.083207
0.083523
0.083207
0.082258
0.081942
0.080678
0.080994
0.080045
0.080361
0.079413
0.076568
0.077200
0.078148
0.079097
0.077516
0.078148
0.076884
0.076884
0.077516
0.078464
0.077516
0.078781
0.077516
0.075935
0.075935
0.077200
0.078464
0.078464
0.079097
0.078148
0.078781
0.078464
0.079097
0.080045
0.081626
0.080678
0.080678
0.080994
0.083207
0.083523
0.084787
0.084155
0.087317
0.086052
0.086052
0.087633
0.087949
0.086052
0.087001
0.087633
0.089530
0.090162
0.090162
0.090794
0.088897
0.091743
0.092059
0.091743
0.091427
0.090794
0.091110
0.090478
0.089846
0.090478
0.091110
0.093007
0.092059
0.092691
0.089214
0.089214
0.089846
0.089530
0.090162
0.088897
0.089214
0.089214
0.087949
0.087633
0.087317
0.086368
0.083839
0.085736
0.082574
0.082258
0.083207
0.082574
0.082258
0.081626
0.080994
0.080361
0.080678
0.080678
0.079097
0.079097
0.077516
0.077832
0.079413
0.079097
0.076251
0.075303
0.076251
0.075619
0.075935
0.076568
0.078781
0.077200
0.076568
0.074671
0.076568
0.076884
0.078464
0.078781
0.078148
0.077832
0.078148
0.079097
0.079729
0.080678
0.080361
0.080678
0.080361
0.082574
0.083207
0.083839
0.084155
0.084787
0.084155
0.085104
0.084787
0.084787
0.086684
0.086684
0.085420
0.087949
0.088265
0.090162
0.088897
0.089846
0.089214
0.089530
0.090478
0.091743
0.090794
0.090478
0.090478
0.088265
0.088581
0.089846
0.091743
0.092059
0.091110
0.089530
0.088897
0.088897
0.088265
0.088581
0.088581
0.088581
0.087001
0.086368
0.086368
0.087317
0.086368
0.084155
0.085104
0.082574
0.083207
0.082574
0.081626
0.081310
0.081310
0.080361
0.080361
0.080361
0.081310
0.079097
0.078464
0.077832
0.078464
0.078148
0.078148
0.077516
0.076251
0.077832
0.076251
0.076884
0.077516
0.078781
0.079097
0.076884
0.076884
0.076568
0.076568
0.079729
0.080045
0.078464
0.078148
0.079097
0.079413
0.079413
0.080045
0.082258
0.081310
0.080678
0.081942
0.083523
0.082891
0.085736
0.084155
0.084155
0.086052
0.087001
0.087001
0.087001
0.087633
0.088581
0.088265
0.089214
0.089846
0.089846
0.091110
0.089846
0.089846
0.090794
0.090794
0.092059
0.091110
0.091110
0.089846
0.090162
0.091110
0.092691
0.093007
0.093007
0.091743
0.090478
0.089530
0.089846
0.089846
0.091110
0.089214
0.089530
0.088265
0.087317
0.087633
0.087317
0.085736
0.085420
0.085420
0.084155
0.082891
0.082574
0.083207
0.081942
0.080994
0.081310
0.081626
0.081310
0.079729
0.079097
0.079097
0.078464
0.077516
0.079413
0.078148
0.076251
0.077516
0.077516
0.076884
0.077832
0.078464
0.078781
0.077200
0.076251
0.074671
0.076884
0.078148
0.077200
0.078781
0.077516
0.077200
0.080045
0.080361
0.079097
0.080678
0.081942
0.080678
0.080045
0.082574
0.084787
0.086052
0.084787
0.086684
0.087001
0.086684
0.087317
0.088265
0.088265
0.087633
0.088897
0.090478
0.090478
0.091743
0.092691
0.090794
0.090162
0.092375
0.092375
0.092691
0.091427
0.091743
0.091427
0.091110
0.090162
0.091427
0.093324
0.093640
0.092691
0.089846
0.090162
0.090794
0.090478
0.091427
0.089530
0.088897
0.089214
0.087949
0.088265
0.087949
0.087317
0.086052
0.086052
0.084471
0.085104
0.082891
0.084155
0.082258
0.082258
0.081942
0.080994
0.080361
0.080678
0.079413
0.078148
0.078148
0.078148
0.080045
0.079729
0.078781
0.078464
0.078148
0.079097
0.077200
0.076568
0.078781
0.077516
0.077200
0.076251
0.077516
0.077832
0.080994
0.080678
0.078781
0.077832
0.078148
0.078781
0.080361
0.080361
0.081626
0.081942
0.081310
0.081626
0.083839
0.083839
0.084471
0.084787
0.085104
0.086684
0.087001
0.087949
0.088581
0.087633
0.087317
0.089530
0.089530
0.091110
0.091743
0.091743
0.089846
0.091427
0.092059
0.092691
0.092375
0.091110
0.090162
0.091427
0.090478
0.091427
0.092375
0.093007
0.092375
0.091110
0.089846
0.090478
0.091110
0.090794
0.090162
0.089214
0.088897
0.088897
0.087001
0.088897
0.087633
0.085420
0.086684
0.086052
0.083839
0.082891
0.082258
0.081942
0.081626
0.081626
0.080678
0.080678
0.079097
0.077832
0.079413
0.079097
0.078148
0.078781
0.079413
0.077832
0.077200
0.076568
0.077200
0.077832
0.078148
0.078781
0.078148
0.077200
0.077516
0.076568
0.076568
0.079097
0.079413
0.077832
0.077516
0.078148
0.078781
0.078781
0.079413
0.080994
0.080361
0.081310
0.081310
0.082891
0.083207
0.085104
0.084787
0.085736
0.085736
0.086368
0.087317
0.088265
0.087633
0.087317
0.087317
0.088581
0.090478
0.090162
0.090478
0.088897
0.090794
0.091110
0.092691
0.092375
0.090794
0.090794
0.091110
0.089530
0.090478
0.091110
0.093640
0.093007
0.092059
0.088897
0.089214
0.088897
0.090162
0.089846
0.090162
0.089214
0.088897
0.087001
0.087633
0.088265
0.086684
0.085420
0.085420
0.082891
0.082258
0.080678
0.081310
0.081942
0.080994
0.081942
0.081626
0.080678
0.079729
0.078464
0.077200
0.077200
0.075935
0.077200
0.077200
0.076884
0.077200
0.076568
0.076884
0.076251
0.078148
0.078781
0.077200
0.076251
0.074038
0.076251
0.076884
0.077832
0.078148
0.078148
0.078464
0.079413
0.079413
0.079413
0.079729
0.080994
0.080994
0.081626
0.082258
0.082891
0.083207
0.085104
0.084471
0.084155
0.085736
0.086052
0.087949
0.087633
0.087633
0.087949
0.088581
0.089846
0.090162
0.090478
0.089530
0.089846
0.090162
0.091110
0.090794
0.090794
0.091110
0.091427
0.090478
0.089214
0.090162
0.091743
0.092059
0.091427
0.089530
0.089214
0.089530
0.088897
0.088897
0.087949
0.088581
0.089530
0.087949
0.087949
0.087001
0.087633
0.086368
0.084155
0.082891
0.083523
0.082891
0.081942
0.083207
0.081942
0.081310
0.080361
0.079097
0.078464
0.079729
0.079413
0.078781
0.077200
0.079097
0.077832
0.077516
0.076251
0.077832
0.078464
0.077832
0.077200
0.079413
0.077832
0.076568
0.076251
0.075935
0.077200
0.080361
0.079097
0.078464
0.079729
0.079413
0.080045
0.080045
0.080045
0.082258
0.081942
0.080994
0.082891
0.082891
0.083523
0.084471
0.084471
0.085104
0.086684
0.087001
0.087633
0.088265
0.088265
0.087633
0.088265
0.087949
0.089214
0.089846
0.090794
0.089530
0.090478
0.090478
0.089846
0.091427
0.090478
0.091427
0.090794
0.089530
0.090478
0.091743
0.092059
0.091427
0.091427
0.088897
0.088581
0.089846
0.090162
0.090478
0.089530
0.088897
0.087633
0.087633
0.088265
0.087633
0.085104
0.085420
0.084787
0.083207
0.082258
0.082891
0.081942
0.080678
0.081626
0.080678
0.081310
0.081310
0.079729
0.079413
0.078464
0.077832
0.079097
0.079729
0.079413
0.077832
0.078148
0.077200
0.078781
0.078464
0.078464
0.079097
0.078148
0.075935
0.074355
0.076884
0.077516
0.079097
0.079097
0.077832
0.078464
0.079413
0.079413
0.080045
0.080045
0.081626
0.080994
0.081310
0.082574
0.082574
0.085104
0.084471
0.086684
0.086368
0.084471
0.086368
0.087949
0.087949
0.086684
0.087001
0.088265
0.088265
0.089214
0.088897
0.088581
0.089530
0.090162
0.091110
0.091743
0.090794
0.090794
0.091743
0.090162
0.090794
0.092375
0.093007
0.092691
0.091110
0.088897
0.089846
0.090794
0.090478
0.090794
0.089214
0.088265
0.088265
0.087001
0.087317
0.088265
0.086368
0.086368
0.085420
0.084471
0.083523
0.083207
0.082891
0.081626
0.080994
0.081310
0.080678
0.081310
0.081310
0.079729
0.078464
0.079413
0.079413
0.079729
0.078464
0.077200
0.076884
0.078148
0.077200
0.078464
0.077516
0.079413
0.078148
0.077200
0.074987
0.076568
0.077516
0.078148
0.078464
0.077200
0.077832
0.078148
0.078464
0.079729
0.080678
0.081626
0.080045
0.080045
0.081942
0.081942
0.083839
0.084471
0.085104
0.083523
0.085104
0.086052
0.087317
0.087949
0.086684
0.086368
0.087949
0.089214
0.090162
0.090478
0.089530
0.089530
0.089530
0.090162
0.091743
0.090794
0.089530
0.090162
0.089846
0.089846
0.089530
0.091427
0.092691
0.091427
0.090162
0.088581
0.088265
0.089214
0.090162
0.089530
0.088581
0.090162
0.087949
0.086684
0.087001
0.086368
0.085104
0.084787
0.083839
0.082891
0.081626
0.082891
0.081942
0.081310
0.081310
0.081626
0.080994
0.080994
0.080045
0.078464
0.076568
0.076251
0.078464
0.078464
0.077200
0.075619
0.076884
0.076884
0.075935
0.077200
0.078148
0.077516
0.075935
0.075619
0.075619
0.077200
0.079729
0.079729
0.078464
0.078464
0.077200
0.078148
0.079097
0.078781
0.080361
0.079729
0.080678
0.080361
0.083207
0.083523
0.086052
0.084155
0.083207
0.084787
0.087001
0.086052
0.087001
0.086684
0.086684
0.087633
0.088581
0.089214
0.089214
0.089530
0.088897
0.089530
0.090794
0.090794
0.091743
0.090794
0.091743
0.090478
0.089846
0.089846
0.090478
0.092059
0.090794
0.090162
0.087949
0.088897
0.089214
0.088265
0.087317
0.088265
0.087949
0.089530
0.087001
0.087633
0.087001
0.086052
0.084471
0.084155
0.081626
0.082574
0.083207
0.082891
0.082258
0.081942
0.080994
0.080678
0.080994
0.078781
0.080361
0.078464
0.077516
0.076884
0.078464
0.077832
0.077200
0.075935
0.076251
0.076251
0.077200
0.077516
0.078464
0.077516
0.076884
0.075935
0.076884
0.078148
0.079413
0.080045
0.078781
0.078148
0.079413
0.079097
0.080045
0.080361
0.080678
0.079729
0.081626
0.083523
0.083207
0.084471
0.083207
0.086052
0.085420
0.085736
0.087317
0.087633
0.087317
0.087949
0.087633
0.088897
0.088897
0.089846
0.090794
0.088265
0.090162
0.090162
0.090162
0.091427
0.090162
0.089530
0.089846
0.089530
0.089530
0.091110
0.092691
0.091743
0.091743
0.090794
0.089530
0.090794
0.089846
0.088897
0.088581
0.088581
0.088897
0.087633
0.087001
0.088897
0.087001
0.086368
0.085736
0.082574
0.083207
0.083839
0.082574
0.081942
0.082891
0.080994
0.079729
0.080361
0.080678
0.078464
0.078781
0.078464
0.077832
0.080045
0.077516
0.078148
0.077832
0.076568
0.076884
0.077200
0.077516
0.079413
0.078148
0.076884
0.076251
0.076251
0.077200
0.079729
0.079097
0.078781
0.079097
0.080361
0.080678
0.080994
0.081626
0.081626
0.082891
0.080678
0.082574
0.083523
0.084471
0.085420
0.084787
0.085420
0.086368
0.086052
0.087949
0.088897
0.087001
0.087633
0.088265
0.088897
0.090478
0.091427
0.091110
0.089214
0.089846
0.091110
0.090794
0.090478
0.091110
0.091110
0.090162
0.089846
0.091427
0.092375
0.094588
0.091427
0.091743
0.090162
0.089214
0.090794
0.090794
0.089530
0.089214
0.089846
0.088581
0.087001
0.088265
0.087949
0.085736
0.086684
0.085736
0.082891
0.080994
0.083207
0.081942
0.080994
0.079729
0.079729
0.081310
0.080994
0.079413
0.077832
0.076568
0.075619
0.078148
0.076251
0.075303
0.075935
0.074038
0.076251
0.075303
0.076251
0.077200
0.077200
0.075303
0.073406
0.072141
0.073722
0.076251
0.077200
0.077516
0.076251
0.075619
0.077200
0.077200
0.078464
0.077516
0.079097
0.078781
0.079097
0.081310
0.081942
0.084471
0.082891
0.084471
0.084155
0.084155
0.086052
0.087001
0.087317
0.086684
0.087317
0.088897
0.091110
0.089846
0.091427
0.088897
0.091110
0.091743
0.091743
0.093007
0.092375
0.091110
0.092059
0.090162
0.089530
0.092375
0.093956
0.093324
0.093324
0.090478
0.090162
0.091743
0.089846
0.089846
0.088581
0.089214
0.088897
0.087633
0.089214
0.090162
0.088581
0.086368
0.084471
0.082574
0.082258
0.082574
0.080994
0.081626
0.079729
0.080045
0.080678
0.079729
0.079413
0.076884
0.075935
0.076251
0.076884
0.077832
0.076884
0.075303
0.075935
0.074671
0.074671
0.075619
0.076251
0.076568
0.075935
0.074038
0.073090
0.074671
0.075935
0.078148
0.078148
0.076568
0.076884
0.076568
0.076568
0.077516
0.077832
0.079413
0.079097
0.078148
0.079729
0.079729
0.080678
0.082258
0.083523
0.083839
0.083523
0.084471
0.085104
0.087317
0.087001
0.087001
0.088265
0.089530
0.091110
0.091110
0.089214
0.090478
0.090478
0.091743
0.092691
0.092059
0.091110
0.091743
0.089846
0.089214
0.092375
0.093324
0.095537
0.093007
0.090478
0.090162
0.089214
0.090162
0.091427
0.089846
0.089214
0.088581
0.088581
0.087001
0.087317
0.087633
0.085420
0.084471
0.082258
0.083207
0.081310
0.081310
0.080678
0.079413
0.079097
0.078781
0.079413
0.078148
0.077516
0.076568
0.075935
0.076251
0.076884
0.075303
0.074671
0.074038
0.073406
0.074355
0.074671
0.074671
0.076251
0.075619
0.074987
0.072774
0.072774
0.074355
0.078464
0.076568
0.075303
0.075935
0.074987
0.075935
0.076251
0.076251
0.078464
0.078148
0.078148
0.079413
0.080994
0.080361
0.082574
0.082891
0.082574
0.083207
0.085104
0.085104
0.085420
0.085104
0.086368
0.087633
0.088581
0.089846
0.090478
0.089846
0.088581
0.089846
0.091427
0.090794
0.091743
0.091427
0.090478
0.089530
0.088581
0.090478
0.091743
0.093956
0.092059
0.091427
0.088897
0.087949
0.090162
0.090794
0.090162
0.088897
0.089214
0.087317
0.087001
0.087317
0.087633
0.086368
0.084471
0.083839
0.082574
0.081942
0.082258
0.081942
0.080045
0.080361
0.080361
0.078148
0.078464
0.077516
0.076568
0.076251
0.074671
0.074671
0.075619
0.074038
0.073406
0.073722
0.074038
0.074038
0.074038
0.074038
0.074671
0.073406
0.072141
0.072458
0.074355
0.075619
0.076568
0.076251
0.074987
0.075303
0.076884
0.076568
0.076884
0.077516
0.078464
0.077516
0.077832
0.080361
0.080678
0.082891
0.082574
0.084155
0.083207
0.083839
0.084471
0.085420
0.087001
0.086368
0.086368
0.087001
0.088265
0.089530
0.089530
0.087633
0.090162
0.091110
0.091427
0.090794
0.091110
0.091110
0.089846
0.090162
0.089846
0.092059
0.093640
0.093324
0.092691
0.089214
0.089214
0.091427
0.092059
0.090162
0.090162
0.089214
0.089846
0.087949
0.088265
0.088265
0.086052
0.085420
0.084787
0.081310
0.081310
0.082258
0.081942
0.081942
0.079729
0.080045
0.080361
0.079729
0.079413
0.076884
0.075935
0.075619
0.074671
0.076251
0.075303
0.074671
0.074355
0.072774
0.074038
0.073722
0.074038
0.076251
0.075303
0.072774
0.072774
0.073090
0.074671
0.076568
0.076251
0.074355
0.074987
0.074987
0.075619
0.075619
0.076251
0.076568
0.076568
0.077516
0.079097
0.080994
0.082258
0.083839
0.082891
0.082891
0.084155
0.084787
0.086052
0.086052
0.086368
0.086684
0.087001
0.087949
0.088897
0.091110
0.090162
0.089846
0.089846
0.092059
0.092691
0.091743
0.092059
0.091743
0.090478
0.088897
0.092691
0.094272
0.093956
0.092059
0.091110
0.089846
0.090478
0.091110
0.091427
0.090162
0.088581
0.090478
0.087633
0.087001
0.087001
0.087949
0.086684
0.086368
0.082891
0.082574
0.080994
0.082258
0.081626
0.081310
0.080678
0.079729
0.079729
0.078464
0.077832
0.076884
0.074987
0.074355
0.076884
0.076568
0.074355
0.074038
0.073406
0.072774
0.073406
0.073406
0.075303
0.075619
0.074671
0.071825
0.071825
0.072141
0.075303
0.075935
0.074987
0.074987
0.075303
0.077200
0.076568
0.076884
0.078148
0.078148
0.077832
0.078464
0.080045
0.080361
0.082574
0.082891
0.082574
0.083839
0.084155
0.085736
0.086684
0.087317
0.087001
0.087949
0.087949
0.089530
0.090162
0.089846
0.089530
0.091110
0.091743
0.091427
0.092375
0.092375
0.092691
0.091743
0.089530
0.091110
0.092691
0.093324
0.093640
0.093007
0.090794
0.089530
0.091743
0.091110
0.090794
0.090162
0.089846
0.089530
0.088265
0.088897
0.088897
0.086368
0.086684
0.085420
0.083839
0.081310
0.082574
0.081626
0.080678
0.080045
0.079729
0.079729
0.079729
0.078781
0.076568
0.076568
0.076568
0.077200
0.076568
0.074987
0.074671
0.074038
0.074355
0.074671
0.073722
0.074355
0.075935
0.075303
0.074355
0.070877
0.073090
0.073722
0.075619
0.075935
0.074987
0.075619
0.075935
0.076884
0.076251
0.077516
0.078781
0.078148
0.076884
0.080045
0.080045
0.081310
0.082891
0.083839
0.081942
0.084155
0.087001
0.085420
0.087001
0.086052
0.084787
0.088265
0.089214
0.091427
0.092059
0.090162
0.089530
0.091110
0.091427
0.092375
0.091110
0.091110
0.090794
0.089846
0.091110
0.091427
0.094272
0.094272
0.092375
0.089530
0.089530
0.091110
0.092375
0.091427
0.091427
0.090162
0.089214
0.087949
0.088897
0.088581
0.087633
0.086052
0.085736
0.083207
0.084787
0.082574
0.082258
0.081942
0.081626
0.079729
0.079097
0.079097
0.078781
0.079097
0.076251
0.074987
0.075303
0.076884
0.075935
0.074987
0.074038
0.074038
0.074671
0.076884
0.075303
0.076251
0.075303
0.073406
0.071825
0.072774
0.074038
0.074987
0.076568
0.074038
0.075303
0.074987
0.074355
0.076568
0.075935
0.077200
0.076884
0.076884
0.078781
0.080678
0.081310
0.081942
0.083523
0.083523
0.083207
0.084471
0.085420
0.086368
0.087317
0.085736
0.087317
0.088581
0.090162
0.090162
0.090478
0.088897
0.090162
0.091743
0.092375
0.092059
0.091743
0.090794
0.090162
0.089530
0.092375
0.092375
0.094904
0.092375
0.091743
0.089530
0.088265
0.090478
0.090162
0.090162
0.090478
0.090478
0.089530
0.087949
0.088897
0.087317
0.086052
0.086368
0.083523
0.081942
0.081626
0.082891
0.081310
0.080361
0.078781
0.078464
0.079729
0.079413
0.078148
0.076568
0.075303
0.074355
0.075619
0.074987
0.074671
0.074355
0.073406
0.073406
0.074671
0.075303
0.075303
0.075935
0.073090
0.072141
0.070877
0.071825
0.075303
0.075935
0.074987
0.075935
0.075303
0.075935
0.076568
0.076251
0.078148
0.077832
0.077200
0.077516
0.079413
0.079413
0.082258
0.082891
0.083839
0.084471
0.084155
0.085736
0.086052
0.086684
0.087317
0.086684
0.087949
0.088581
0.089214
0.090162
0.089530
0.090162
0.091427
0.092691
0.093007
0.091427
0.091743
0.092375
0.090162
0.090162
0.091427
0.095220
0.094588
0.093640
0.089846
0.090794
0.091110
0.090794
0.091110
0.090794
0.090162
0.089530
0.087949
0.088897
0.090162
0.087317
0.086684
0.086052
0.082258
0.082574
0.082258
0.081942
0.081942
0.080678
0.079097
0.079729
0.080045
0.079413
0.079097
0.075303
0.074987
0.075619
0.076251
0.076884
0.074987
0.074355
0.073722
0.075935
0.074671
0.074987
0.076251
0.075935
0.073090
0.072141
0.073406
0.074355
0.077200
0.076884
0.074355
0.075619
0.075619
0.075935
0.077516
0.078464
0.079413
0.076568
0.078464
0.080361
0.079729
0.081942
0.083207
0.083839
0.082574
0.084787
0.086052
0.086052
0.086684
0.085736
0.086684
0.088581
0.090478
0.090478
0.090478
0.089530
0.089214
0.091427
0.091427
0.091427
0.092059
0.093007
0.092691
0.090162
0.090478
0.092375
0.093956
0.094904
0.094272
0.091110
0.090478
0.090478
0.089846
0.092059
0.090794
0.090162
0.090162
0.089214
0.088897
0.089214
0.089530
0.086052
0.085104
0.083207
0.085420
0.083839
0.083839
0.082258
0.081310
0.080994
0.081626
0.081310
0.080361
0.078781
0.077832
0.076884
0.074987
0.077832
0.075935
0.074987
0.074671
0.074671
0.074671
0.074355
0.074671
0.075619
0.076251
0.074038
0.073722
0.074038
0.073406
0.077516
0.075935
0.074355
0.076568
0.075935
0.076568
0.077516
0.077832
0.079097
0.078464
0.077832
0.079097
0.080361
0.081310
0.083523
0.084155
0.083839
0.085736
0.086052
0.085736
0.087001
0.087317
0.087633
0.088897
0.088897
0.089214
0.090162
0.091743
0.090478
0.090478
0.092059
0.092059
0.093007
0.091743
0.091427
0.090162
0.090478
0.091743
0.093007
0.094904
0.094588
0.092059
0.090794
0.091110
0.090794
0.091743
0.091743
0.091110
0.089846
0.089846
0.088581
0.090162
0.088897
0.086684
0.086684
0.085736
0.084155
0.082574
0.083207
0.082574
0.080361
0.080678
0.080994
0.080361
0.080361
0.078464
0.078464
0.077200
0.076568
0.077516
0.077832
0.076568
0.075303
0.074355
0.074038
0.075619
0.074987
0.075935
0.076251
0.074038
0.072774
0.071509
0.073406
0.075935
0.076568
0.076884
0.076251
0.076251
0.076251
0.076251
0.076251
0.078781
0.078464
0.078148
0.078464
0.081310
0.080678
0.083207
0.083839
0.085420
0.085104
0.084471
0.087001
0.086684
0.087633
0.087317
0.088265
0.088581
0.090162
0.090162
0.091427
0.090478
0.092059
0.092691
0.092375
0.093324
0.092691
0.093007
0.093324
0.091427
0.092375
0.093956
0.095220
0.094588
0.093640
0.091743
0.092059
0.093007
0.092059
0.091110
0.092059
0.091110
0.090794
0.089214
0.089846
0.090162
0.088265
0.086684
0.086368
0.083523
0.084471
0.084471
0.084471
0.082574
0.081626
0.082258
0.080678
0.080994
0.080994
0.080045
0.077200
0.075935
0.075935
0.076884
0.075935
0.075303
0.075619
0.075619
0.076568
0.075619
0.074987
0.076884
0.075619
0.074038
0.072458
0.073722
0.074038
0.078464
0.077516
0.076251
0.075935
0.076884
0.076568
0.076568
0.078148
0.079413
0.078464
0.078464
0.079729
0.080045
0.081626
0.083523
0.084155
0.083839
0.084471
0.085736
0.085420
0.086368
0.087001
0.087633
0.087633
0.088581
0.091110
0.090162
0.089530
0.089846
0.091110
0.091743
0.092691
0.092691
0.091743
0.093007
0.091743
0.089214
0.092375
0.093640
0.095220
0.094272
0.093007
0.090478
0.091427
0.092691
0.092691
0.091427
0.090794
0.090478
0.089846
0.088897
0.088581
0.088897
0.086052
0.086684
0.085736
0.084155
0.082258
0.082258
0.082258
0.080678
0.081310
0.081310
0.080678
0.080361
0.080045
0.078464
0.076251
0.075935
0.076884
0.077200
0.075303
0.074038
0.074671
0.075619
0.074355
0.074355
0.076251
0.075303
0.074671
0.071825
0.072774
0.072774
0.077516
0.076568
0.076251
0.076568
0.076251
0.077200
0.076251
0.076251
0.078464
0.077832
0.076568
0.079097
0.079413
0.078781
0.082574
0.081626
0.083523
0.083523
0.083207
0.085736
0.086684
0.086052
0.087317
0.087001
0.087633
0.088897
0.089846
0.089846
0.088265
0.090162
0.091743
0.092375
0.092691
0.092691
0.091427
0.091743
0.091427
0.091743
0.093324
0.094904
0.093956
0.093640
0.090478
0.089530
0.091427
0.092375
0.091743
0.090794
0.090162
0.089846
0.088897
0.088897
0.089846
0.088581
0.087633
0.086052
0.084155
0.083207
0.082574
0.082574
0.080994
0.080361
0.080045
0.080678
0.080045
0.080045
0.077832
0.077200
0.076568
0.076884
0.077832
0.075935
0.074987
0.073722
0.074038
0.075303
0.074987
0.075303
0.076251
0.074038
0.072458
0.070877
0.073722
0.074355
0.077516
0.076568
0.075935
0.075935
0.076568
0.076568
0.076884
0.078781
0.078464
0.078464
0.077832
0.079413
0.080045
0.080361
0.083523
0.084787
0.083523
0.083839
0.086684
0.086368
0.086684
0.086052
0.085420
0.088265
0.088897
0.090162
0.092059
0.090478
0.090794
0.092059
0.093007
0.092059
0.092375
0.093007
0.092375
0.090794
0.090794
0.093324
0.093956
0.094588
0.093640
0.090478
0.090478
0.090794
0.090162
0.089846
0.090478
0.090162
0.089846
0.088897
0.087949
0.089214
0.088265
0.086684
0.086052
0.082574
0.084155
0.082574
0.081310
0.080994
0.080361
0.079729
0.078464
0.079413
0.079413
0.078148
0.077200
0.076884
0.074355
0.077200
0.075935
0.074038
0.073722
0.072774
0.073090
0.073406
0.073090
0.075303
0.074355
0.072774
0.071509
0.073722
0.073722
0.076568
0.076251
0.075303
0.075619
0.074355
0.077200
0.075935
0.076251
0.077832
0.077516
0.077200
0.079413
0.080361
0.080678
0.082891
0.082574
0.083207
0.083523
0.084471
0.086052
0.086684
0.086684
0.086052
0.086684
0.087001
0.089214
0.087949
0.090478
0.091110
0.091427
0.093324
0.091743
0.091743
0.090478
0.092059
0.091110
0.090478
0.091110
0.092375
0.095537
0.093640
0.092691
0.090478
0.088897
0.089846
0.091110
0.089846
0.091110
0.090794
0.089214
0.087949
0.088897
0.088265
0.087633
0.085420
0.085736
0.084787
0.082258
0.082258
0.082891
0.080045
0.079413
0.079413
0.079729
0.079413
0.078464
0.077200
0.075619
0.076251
0.077200
0.075935
0.074671
0.075303
0.074038
0.074038
0.074038
0.074671
0.074987
0.074987
0.074038
0.073090
0.071825
0.072458
0.075303
0.074987
0.074671
0.074355
0.075619
0.076884
0.075935
0.076568
0.076884
0.077516
0.076884
0.077832
0.080678
0.080678
0.082258
0.082574
0.083207
0.084787
0.085104
0.085104
0.086684
0.087001
0.087949
0.086684
0.087949
0.089846
0.088897
0.090794
0.089530
0.089214
0.091427
0.092375
0.093324
0.092059
0.091110
0.092691
0.090162
0.090478
0.092375
0.093640
0.094272
0.093640
0.089530
0.090162
0.090794
0.091427
0.091743
0.090794
0.091427
0.090478
0.089214
0.088897
0.089214
0.088581
0.086684
0.085736
0.082891
0.082891
0.082891
0.082574
0.080678
0.081310
0.079729
0.080678
0.081626
0.079413
0.078148
0.076251
0.074987
0.075935
0.077200
0.075619
0.075303
0.073406
0.073722
0.074671
0.074987
0.074355
0.075935
0.074987
0.074038
0.071193
0.073406
0.074355
0.077516
0.077832
0.075303
0.076884
0.075935
0.075935
0.076568
0.078148
0.078464
0.077516
0.078464
0.080678
0.079729
0.081310
0.083207
0.083207
0.083839
0.083523
0.085420
0.085420
0.086368
0.086684
0.086684
0.087949
0.088897
0.091110
0.090794
0.089846
0.089846
0.090794
0.090794
0.089214
0.092375
0.092059
0.091427
0.091743
0.089846
0.092059
0.094588
0.093640
0.092375
0.089846
0.090162
0.089530
0.091110
0.091110
0.090794
0.090478
0.090794
0.089214
0.089530
0.089846
0.088897
0.087633
0.087001
0.083523
0.084787
0.083523
0.083207
0.082574
0.082258
0.080678
0.080361
0.080678
0.080045
0.079413
0.078464
0.076251
0.075935
0.077200
0.076251
0.074671
0.074355
0.074671
0.075619
0.075619
0.075303
0.076884
0.076884
0.074038
0.072458
0.072458
0.074355
0.076568
0.076251
0.074987
0.076251
0.075935
0.076568
0.077200
0.077832
0.080045
0.078781
0.078148
0.080361
0.081942
0.081942
0.083839
0.084787
0.083523
0.084787
0.085420
0.086684
0.087949
0.087949
0.087949
0.087633
0.088265
0.090478
0.091110
0.092691
0.090794
0.091427
0.092059
0.093640
0.093007
0.092691
0.093324
0.092375
0.090794
0.093324
0.095220
0.095853
0.094272
0.094904
0.091427
0.091743
0.093640
0.092375
0.090794
0.091743
0.091427
0.089530
0.089530
0.090478
0.089214
0.087317
0.086684
0.086052
0.084155
0.083207
0.084787
0.083523
0.081310
0.081942
0.081310
0.080678
0.080678
0.079413
0.077516
0.076251
0.074355
0.076251
0.077516
0.075303
0.074671
0.074355
0.074987
0.075935
0.075935
0.076884
0.077200
0.076884
0.074987
0.073406
0.074038
0.077200
0.077516
0.078148
0.076884
0.077832
0.077516
0.078464
0.078464
0.079413
0.080678
0.079097
0.080361
0.082891
0.081942
0.084471
0.083523
0.085736
0.086368
0.086052
0.087949
0.087317
0.089214
0.088581
0.088897
0.089846
0.089846
0.091110
0.092375
0.088897
0.091110
0.093007
0.093007
0.093956
0.093007
0.093324
0.093324
0.092375
0.092375
0.093640
0.094272
0.096485
0.094904
0.092059
0.092059
0.093956
0.094588
0.092691
0.090794
0.093324
0.092059
0.090162
0.090162
0.089846
0.089846
0.088265
0.087949
0.085420
0.085104
0.084471
0.084787
0.084471
0.083523
0.081942
0.082574
0.081626
0.082258
0.080994
0.078781
0.077200
0.076568
0.078464
0.076884
0.076251
0.075935
0.074671
0.077200
0.077200
0.076884
0.077832
0.075619
0.074355
0.073090
0.074987
0.076251
0.078781
0.078148
0.076568
0.076884
0.077516
0.077516
0.078148
0.080045
0.080361
0.079729
0.079413
0.080361
0.081310
0.081626
0.084787
0.086052
0.084471
0.085420
0.087317
0.088265
0.087949
0.088265
0.089214
0.089846
0.089214
0.091427
0.092059
0.092691
0.093640
0.093956
0.093640
0.093956
0.093956
0.093640
0.093640
0.093640
0.092375
0.094272
0.095537
0.096169
0.094272
0.093640
0.092059
0.091427
0.092691
0.094588
0.093007
0.093324
0.091427
0.090478
0.089530
0.091743
0.090162
0.089530
0.087633
0.087317
0.085420
0.083839
0.084155
0.084155
0.082891
0.082258
0.082574
0.082574
0.081310
0.080678
0.079729
0.078781
0.076884
0.079097
0.078781
0.076568
0.076251
0.075935
0.076568
0.075619
0.075935
0.078464
0.077516
0.076568
0.074987
0.074671
0.075619
0.079413
0.077832
0.077832
0.078781
0.077832
0.078464
0.080045
0.080045
0.080678
0.079729
0.079413
0.080994
0.082574
0.083207
0.086052
0.086684
0.085420
0.087001
0.087001
0.088265
0.089846
0.088581
0.088581
0.089530
0.090794
0.091743
0.093324
0.093007
0.092375
0.092375
0.094272
0.094272
0.095853
0.094272
0.094588
0.094272
0.093324
0.093640
0.096169
0.097434
0.096801
0.095220
0.092691
0.093324
0.094588
0.094272
0.093640
0.093640
0.093956
0.092691
0.091110
0.091427
0.091743
0.089846
0.090162
0.088897
0.087001
0.086052
0.087001
0.085736
0.084787
0.083523
0.084155
0.082891
0.083523
0.082574
0.081626
0.080045
0.078464
0.078781
0.080678
0.078148
0.076884
0.077832
0.076568
0.076568
0.076251
0.077832
0.079729
0.077516
0.075619
0.074038
0.076251
0.076884
0.079097
0.079097
0.078148
0.078781
0.079097
0.080361
0.080361
0.080994
0.082258
0.080678
0.081626
0.083207
0.085420
0.085104
0.086052
0.087633
0.085420
0.088265
0.088897
0.088581
0.088581
0.089530
0.088581
0.089846
0.092375
0.093640
0.094904
0.093324
0.093956
0.095220
0.096169
0.094588
0.095220
0.095220
0.094272
0.094272
0.094272
0.095853
0.097750
0.099330
0.097434
0.094272
0.093640
0.095220
0.094904
0.094904
0.094904
0.095220
0.094588
0.092375
0.092375
0.094272
0.092691
0.091110
0.089530
0.089214
0.088897
0.087317
0.086684
0.087001
0.085104
0.084155
0.085104
0.084471
0.082891
0.082574
0.080678
0.079729
0.079413
0.080994
0.079729
0.078781
0.077200
0.077200
0.078781
0.079097
0.078464
0.079097
0.079097
0.077516
0.075619
0.076884
0.076568
0.081310
0.080678
0.078148
0.077832
0.078781
0.079413
0.080045
0.080045
0.081310
0.081626
0.081626
0.083523
0.082258
0.084155
0.087001
0.087317
0.086052
0.087633
0.087949
0.088581
0.089530
0.088897
0.089846
0.090478
0.091743
0.093956
0.094904
0.093640
0.094272
0.094272
0.095853
0.096169
0.096169
0.094904
0.095853
0.095537
0.093324
0.094588
0.097117
0.098382
0.098382
0.096801
0.094272
0.093640
0.094272
0.095220
0.093956
0.093640
0.093640
0.093007
0.092059
0.091743
0.091743
0.090478
0.089530
0.087949
0.087317
0.086052
0.087001
0.085736
0.084155
0.084471
0.084155
0.083207
0.083523
0.082574
0.079729
0.079413
0.079413
0.080678
0.080994
0.078781
0.078781
0.078148
0.078148
0.078464
0.077832
0.079413
0.079097
0.077200
0.075935
0.075303
0.076568
0.078781
0.079097
0.080361
0.079097
0.077832
0.079097
0.079729
0.080361
0.081942
0.081626
0.080678
0.082258
0.082891
0.083523
0.085420
0.085104
0.085736
0.087001
0.087633
0.088265
0.088265
0.089530
0.089530
0.090478
0.091110
0.093007
0.093640
0.094904
0.093324
0.094904
0.094272
0.096485
0.096169
0.094588
0.095220
0.096169
0.093640
0.094272
0.095853
0.097434
0.097750
0.096801
0.093324
0.094588
0.095537
0.095220
0.094904
0.094272
0.093640
0.093324
0.092059
0.093007
0.092059
0.091110
0.089846
0.090162
0.086368
0.087001
0.087633
0.085420
0.085104
0.083839
0.084787
0.083839
0.084155
0.082574
0.081310
0.079729
0.079729
0.079413
0.081310
0.080045
0.078781
0.078464
0.078781
0.080361
0.079097
0.079413
0.080361
0.078464
0.076884
0.074987
0.077516
0.078148
0.080045
0.079097
0.078464
0.078464
0.078148
0.079729
0.080361
0.080361
0.081626
0.081310
0.080678
0.083523
0.083523
0.085104
0.086368
0.087317
0.087633
0.087949
0.089214
0.088897
0.089846
0.089530
0.090794
0.091743
0.092375
0.093324
0.095220
0.093956
0.093640
0.094904
0.093956
0.094588
0.095537
0.095537
0.095220
0.095220
0.095537
0.096485
0.098066
0.099014
0.097750
0.095220
0.095220
0.094588
0.095220
0.096169
0.094588
0.095220
0.094904
0.093640
0.092375
0.092691
0.092375
0.091110
0.091110
0.088897
0.088581
0.086684
0.086684
0.086684
0.084787
0.084787
0.083839
0.085104
0.084471
0.083207
0.081626
0.080045
0.080045
0.080678
0.079413
0.079413
0.079413
0.077832
0.079097
0.080361
0.079729
0.080045
0.079729
0.078148
0.076251
0.076884
0.078464
0.081626
0.080994
0.079413
0.080678
0.079413
0.080678
0.080361
0.082574
0.081942
0.082574
0.081310
0.082891
0.083839
0.085420
0.087001
0.088265
0.088265
0.088265
0.089214
0.090162
0.090478
0.090162
0.090162
0.091743
0.092375
0.093640
0.094904
0.094588
0.092691
0.095220
0.096485
0.096801
0.096801
0.096485
0.096169
0.095853
0.094588
0.096169
0.097117
0.100279
0.099963
0.098382
0.093956
0.094588
0.096801
0.096485
0.095537
0.095220
0.093956
0.094272
0.093640
0.094588
0.092375
0.093007
0.091427
0.091427
0.088265
0.087633
0.088897
0.087633
0.087317
0.085736
0.084471
0.085104
0.085104
0.083523
0.082574
0.080678
0.080994
0.080994
0.081626
0.080994
0.080678
0.078464
0.078464
0.079729
0.079413
0.080994
0.080994
0.077516
0.077200
0.075935
0.077516
0.079413
0.080994
0.081310
0.080994
0.079413
0.080678
0.081942
0.080994
0.082891
0.083839
0.083207
0.082891
0.083839
0.085104
0.086368
0.086684
0.089214
0.087949
0.088897
0.090162
0.092059
0.092375
0.091427
0.091743
0.092691
0.094588
0.095853
0.096169
0.095537
0.095537
0.096485
0.097117
0.097434
0.097434
0.097117
0.097434
0.095537
0.095537
0.097117
0.099330
0.100595
0.099014
0.095853
0.096169
0.096801
0.096485
0.097117
0.095537
0.095853
0.096169
0.094588
0.094272
0.095220
0.093007
0.092375
0.093324
0.089530
0.089214
0.088581
0.088581
0.088265
0.087317
0.087001
0.085104
0.084471
0.085420
0.084471
0.082574
0.081310
0.081626
0.082891
0.081310
0.081310
0.080678
0.080045
0.080045
0.081626
0.081942
0.082891
0.082258
0.080678
0.078148
0.079413
0.080994
0.082258
0.081942
0.081310
0.082258
0.081942
0.082258
0.082574
0.081942
0.084155
0.084471
0.084155
0.084787
0.086052
0.087317
0.088265
0.090162
0.088897
0.090794
0.092375
0.093324
0.092691
0.091743
0.092691
0.093956
0.093956
0.096801
0.096485
0.096485
0.095853
0.098698
0.099014
0.099647
0.098382
0.098698
0.098066
0.096801
0.096169
0.098698
0.099963
0.102492
0.099963
0.099014
0.097750
0.096485
0.098382
0.098382
0.096801
0.097117
0.095853
0.094272
0.094272
0.095853
0.096485
0.093324
0.093007
0.091427
0.089214
0.088897
0.088897
0.088897
0.087317
0.087001
0.086052
0.085736
0.086368
0.083839
0.084471
0.083207
0.081942
0.083523
0.082574
0.081626
0.080678
0.081626
0.081626
0.080361
0.080678
0.080994
0.081942
0.079413
0.078781
0.077200
0.079413
0.081942
0.081942
0.082891
0.081310
0.080678
0.080994
0.082891
0.083523
0.084155
0.084471
0.083207
0.084787
0.086684
0.086368
0.090478
0.089530
0.089530
0.091427
0.090794
0.092375
0.093007
0.093956
0.093324
0.093640
0.095853
0.096485
0.096169
0.096801
0.095220
0.096485
0.098066
0.098698
0.099330
0.098382
0.098382
0.099330
0.097117
0.098382
0.100911
0.101860
0.100595
0.099330
0.096169
0.097434
0.097434
0.097434
0.098066
0.097117
0.096485
0.096485
0.094272
0.096169
0.095537
0.094272
0.093956
0.092059
0.089846
0.089530
0.090478
0.089846
0.088581
0.087633
0.087317
0.086052
0.086052
0.085420
0.084787
0.083839
0.083839
0.083207
0.084155
0.080361
0.080361
0.081942
0.080678
0.081310
0.081942
0.081942
0.082258
0.081310
0.079097
0.078781
0.079729
0.081310
0.081942
0.082891
0.080678
0.081310
0.082574
0.081310
0.081942
0.084471
0.085736
0.083839
0.084155
0.087633
0.088581
0.089214
0.089530
0.091110
0.090478
0.090478
0.091743
0.092059
0.093007
0.093640
0.094588
0.096169
0.096801
0.097434
0.098066
0.096801
0.097434
0.098698
0.099330
0.098382
0.097750
0.098698
0.099330
0.097434
0.098382
0.100279
0.101227
0.102176
0.100279
0.096485
0.097117
0.097750
0.097434
0.097117
0.097750
0.097117
0.097434
0.096169
0.094588
0.094904
0.094588
0.094272
0.092691
0.090478
0.090794
0.089530
0.089846
0.089846
0.088265
0.087633
0.086684
0.087001
0.087317
0.085420
0.084471
0.083523
0.081626
0.083207
0.081942
0.080994
0.080994
0.080361
0.080361
0.079413
0.080994
0.082574
0.082258
0.079729
0.079413
0.078781
0.079729
0.082258
0.082258
0.081310
0.081626
0.081942
0.081942
0.082891
0.083523
0.085104
0.083839
0.082574
0.084155
0.085420
0.087633
0.090794
0.090794
0.090162
0.091427
0.090478
0.093007
0.093007
0.092375
0.092059
0.093324
0.095537
0.096801
0.097750
0.098066
0.096485
0.097434
0.099647
0.099963
0.098382
0.099647
0.098698
0.098382
0.097750
0.099014
0.101227
0.102492
0.100911
0.099330
0.098066
0.097434
0.098382
0.098698
0.098066
0.097117
0.097434
0.096485
0.094904
0.096801
0.097117
0.094588
0.093007
0.093007
0.092375
0.090162
0.090478
0.088897
0.088897
0.088265
0.087317
0.085736
0.087001
0.084787
0.084471
0.083523
0.082574
0.083207
0.082574
0.082891
0.081626
0.080361
0.081310
0.081626
0.081310
0.081942
0.081942
0.080994
0.080045
0.078781
0.080994
0.082891
0.081942
0.082891
0.081626
0.081626
0.082574
0.083523
0.083839
0.086052
0.087001
0.085420
0.086368
0.088897
0.087949
0.089214
0.090162
0.091110
0.091427
0.091743
0.093324
0.094904
0.094272
0.094904
0.094272
0.095220
0.096169
0.098382
0.099014
0.096169
0.099014
0.099647
0.099647
0.100595
0.100911
0.099330
0.100595
0.098382
0.099963
0.101543
0.102492
0.102176
0.101227
0.097117
0.098066
0.098066
0.099014
0.099330
0.097750
0.097750
0.097750
0.096485
0.097117
0.098066
0.096485
0.093956
0.093956
0.091110
0.090478
0.091427
0.090794
0.089214
0.089530
0.088897
0.088265
0.088581
0.087001
0.086368
0.084471
0.083523
0.083207
0.084787
0.083523
0.081942
0.082258
0.082574
0.081942
0.083207
0.082574
0.084155
0.081626
0.080678
0.079729
0.080678
0.080678
0.083839
0.084155
0.083207
0.082891
0.082891
0.083523
0.082891
0.085104
0.086052
0.084787
0.085420
0.087317
0.088265
0.089214
0.091427
0.091110
0.090478
0.091743
0.092691
0.093324
0.094272
0.094272
0.093640
0.096169
0.096485
0.097434
0.098382
0.097117
0.097434
0.098066
0.099014
0.099963
0.099014
0.100279
0.099014
0.099330
0.098066
0.099963
0.101227
0.102492
0.100911
0.100279
0.098382
0.098382
0.098066
0.099014
0.097750
0.099330
0.099963
0.096801
0.095853
0.096801
0.097117
0.096485
0.093956
0.092375
0.091743
0.090794
0.091427
0.089846
0.090794
0.089214
0.089846
0.089846
0.088581
0.087633
0.085104
0.084787
0.084471
0.084787
0.083523
0.084155
0.082574
0.082258
0.082574
0.081942
0.082574
0.084471
0.084471
0.082258
0.081626
0.081626
0.082574
0.084787
0.085104
0.084155
0.084155
0.083839
0.084155
0.084787
0.084471
0.086684
0.086052
0.086368
0.088581
0.089530
0.089530
0.091110
0.091427
0.091743
0.092375
0.093324
0.094272
0.093640
0.093956
0.094588
0.096169
0.097117
0.099330
0.099330
0.100279
0.097750
0.098382
0.100911
0.101543
0.101227
0.101543
0.100911
0.100279
0.099330
0.100279
0.101227
0.102808
0.102492
0.101227
0.099014
0.099014
0.100279
0.099963
0.098698
0.098382
0.099647
0.097750
0.096485
0.097117
0.098698
0.096169
0.094904
0.093324
0.091427
0.091427
0.091743
0.091427
0.091427
0.089530
0.088897
0.088897
0.089530
0.087317
0.086368
0.084787
0.083523
0.084787
0.086052
0.084471
0.083523
0.082574
0.083207
0.083523
0.083523
0.083839
0.084787
0.083523
0.082258
0.079413
0.081310
0.081626
0.082891
0.084787
0.083839
0.083523
0.084155
0.084155
0.084471
0.086052
0.087001
0.086684
0.086368
0.088581
0.088581
0.091110
0.090794
0.092375
0.090794
0.091110
0.092375
0.092691
0.094588
0.094272
0.094272
0.095220
0.097117
0.099014
0.099330
0.099014
0.097750
0.098382
0.100595
0.099647
0.099963
0.100279
0.101543
0.099647
0.098066
0.099963
0.101860
0.101860
0.101543
0.099014
0.098698
0.097750
0.099330
0.099963
0.099330
0.098066
0.098066
0.097117
0.097117
0.097750
0.096169
0.093640
0.094904
0.091110
0.091110
0.091110
0.090794
0.089846
0.090162
0.088897
0.089530
0.088581
0.088897
0.087317
0.086684
0.084787
0.084471
0.085420
0.084155
0.083207
0.082891
0.082574
0.083207
0.082574
0.082891
0.084471
0.083523
0.082258
0.080678
0.081626
0.081942
0.086368
0.086368
0.083523
0.084787
0.084787
0.085104
0.086368
0.086052
0.088265
0.086368
0.086684
0.087633
0.087317
0.089530
0.092691
0.092059
0.091743
0.094588
0.093324
0.094272
0.094272
0.095853
0.094904
0.096485
0.097434
0.099014
0.099014
0.098066
0.097434
0.098698
0.100279
0.100595
0.100911
0.101543
0.100911
0.099330
0.099647
0.100595
0.100911
0.103440
0.102808
0.101227
0.098698
0.098066
0.099330
0.099330
0.099014
0.099014
0.099647
0.097434
0.096801
0.098382
0.097434
0.095220
0.094904
0.093324
0.093324
0.092375
0.091110
0.091743
0.088897
0.087949
0.089214
0.089846
0.088897
0.088897
0.087633
0.085420
0.084787
0.087001
0.085104
0.083839
0.083523
0.083523
0.083839
0.082574
0.083523
0.085420
0.084787
0.082574
0.080678
0.080361
0.082574
0.085104
0.084155
0.084471
0.085420
0.084787
0.085736
0.086052
0.086684
0.087317
0.087633
0.087317
0.087949
0.090794
0.089846
0.091110
0.092059
0.093007
0.093007
0.093640
0.094272
0.096169
0.095220
0.094588
0.096169
0.096485
0.097750
0.099014
0.099330
0.097434
0.098382
0.099963
0.101227
0.101543
0.101543
0.101227
0.100595
0.099647
0.101227
0.102808
0.105021
0.103757
0.102492
0.099647
0.100279
0.101543
0.100911
0.101227
0.100595
0.100279
0.099647
0.098382
0.098066
0.099014
0.096485
0.096169
0.094904
0.092691
0.091743
0.091743
0.091743
0.091427
0.091110
0.090162
0.090478
0.090162
0.089530
0.087949
0.086052
0.084471
0.083523
0.084471
0.085420
0.082891
0.082891
0.082574
0.083523
0.084155
0.085104
0.085736
0.083839
0.082574
0.082574
0.081942
0.083839
0.085104
0.087633
0.085104
0.084155
0.085420
0.085736
0.085104
0.086684
0.087949
0.085420
0.087317
0.089214
0.088897
0.089214
0.092059
0.093007
0.092691
0.092375
0.093956
0.094588
0.094588
0.094588
0.095537
0.097117
0.097117
0.100279
0.100911
0.098698
0.099014
0.099647
0.099963
0.101543
0.100279
0.101860
0.101227
0.099963
0.100595
0.100911
0.102176
0.103124
0.102492
0.100279
0.100595
0.099963
0.100595
0.100595
0.099330
0.099014
0.099014
0.097750
0.098382
0.098698
0.097750
0.096801
0.095537
0.092691
0.093956
0.092691
0.092375
0.091743
0.090478
0.090162
0.088581
0.090162
0.088897
0.087633
0.086368
0.085420
0.084155
0.085104
0.084787
0.083839
0.083523
0.082574
0.085420
0.083207
0.084155
0.085736
0.084155
0.082574
0.080361
0.081310
0.082891
0.085736
0.084155
0.083207
0.084155
0.084787
0.086052
0.085420
0.087317
0.088265
0.087001
0.087001
0.087949
0.090478
0.088897
0.093007
0.093324
0.092691
0.093956
0.093640
0.094588
0.094588
0.095537
0.095537
0.096485
0.097117
0.099014
0.099330
0.100279
0.099647
0.099647
0.100911
0.102176
0.101543
0.099647
0.100911
0.101227
0.099014
0.100595
0.101860
0.103440
0.103440
0.101860
0.099963
0.099014
0.099963
0.100911
0.099647
0.099014
0.099963
0.099330
0.097750
0.099014
0.099963
0.097434
0.094904
0.094904
0.093324
0.092059
0.093007
0.092059
0.090478
0.091110
0.089846
0.090162
0.089214
0.087949
0.086684
0.085104
0.084787
0.086368
0.086684
0.084787
0.083523
0.084155
0.083523
0.083207
0.084787
0.084155
0.086052
0.083839
0.083207
0.081310
0.081942
0.082891
0.085104
0.083839
0.084787
0.083523
0.084787
0.086052
0.085420
0.087633
0.087949
0.087001
0.087633
0.088897
0.088897
0.091743
0.091743
0.093007
0.093324
0.092375
0.094588
0.094272
0.094588
0.095853
0.095537
0.096169
0.098698
0.099963
0.100911
0.097750
0.099647
0.100911
0.100595
0.100911
0.100595
0.101227
0.100911
0.099330
0.099963
0.101227
0.103124
0.103757
0.102492
0.099014
0.098382
0.099014
0.100595
0.100279
0.099330
0.098382
0.099014
0.098066
0.097750
0.099014
0.096485
0.096169
0.095537
0.092691
0.092375
0.092691
0.091110
0.091743
0.089846
0.089846
0.088581
0.089214
0.087949
0.087317
0.086052
0.085420
0.086052
0.087633
0.085104
0.084471
0.083523
0.083523
0.083839
0.084155
0.083523
0.086684
0.085104
0.082574
0.081310
0.081626
0.083207
0.086684
0.086052
0.083523
0.085104
0.084155
0.085736
0.086684
0.086368
0.087317
0.087001
0.087317
0.088897
0.090478
0.090478
0.093324
0.092691
0.091110
0.093324
0.094272
0.095537
0.095537
0.095853
0.095220
0.096801
0.098382
0.099014
0.099330
0.099647
0.099330
0.100595
0.101227
0.101543
0.101543
0.100911
0.101860
0.100595
0.099647
0.101227
0.103440
0.105337
0.103124
0.100279
0.099330
0.100279
0.100595
0.100279
0.100595
0.099330
0.099014
0.098382
0.097434
0.099014
0.098382
0.096801
0.096485
0.094588
0.094272
0.093324
0.093956
0.092691
0.090794
0.090478
0.089214
0.090478
0.089214
0.088581
0.086684
0.085736
0.085420
0.087317
0.085736
0.084787
0.084155
0.083523
0.084155
0.084155
0.084787
0.084787
0.085420
0.083839
0.081942
0.081310
0.082258
0.085420
0.085736
0.085736
0.086052
0.085736
0.086684
0.086368
0.087317
0.088265
0.088265
0.086684
0.088897
0.088897
0.089530
0.093640
0.093007
0.093324
0.094588
0.093956
0.095537
0.096485
0.095853
0.095537
0.097750
0.097750
0.099647
0.100279
0.100595
0.099330
0.100279
0.101543
0.102492
0.101860
0.100911
0.100911
0.101227
0.099014
0.100279
0.103124
0.104073
0.103440
0.103124
0.099647
0.099647
0.102176
0.101227
0.099963
0.100279
0.100279
0.099330
0.097117
0.098382
0.098382
0.097434
0.095537
0.095220
0.093007
0.092375
0.093324
0.092059
0.091427
0.091110
0.090794
0.089530
0.088897
0.089846
0.088581
0.087001
0.084471
0.085736
0.087001
0.084471
0.084787
0.083523
0.084471
0.084471
0.084155
0.085420
0.086368
0.085104
0.083207
0.081626
0.084155
0.084155
0.086052
0.086052
0.084471
0.084787
0.087001
0.085736
0.086684
0.087001
0.088265
0.087949
0.087949
0.090162
0.089214
0.092059
0.092375
0.092691
0.092691
0.093007
0.094904
0.095220
0.097117
0.096169
0.096485
0.097117
0.098698
0.100279
0.100279
0.099014
0.101543
0.101227
0.102492
0.102176
0.102176
0.102808
0.102176
0.101227
0.101227
0.102808
0.104073
0.104389
0.103440
0.100595
0.100911
0.100911
0.101227
0.102176
0.100911
0.100279
0.100279
0.098066
0.098066
0.098066
0.097750
0.096485
0.096169
0.093324
0.092691
0.093640
0.093007
0.092059
0.091110
0.090794
0.089846
0.090162
0.088581
0.087949
0.086052
0.086052
0.086368
0.088581
0.086684
0.084471
0.084155
0.084787
0.084471
0.084155
0.084471
0.086052
0.085736
0.083839
0.081942
0.083839
0.083839
0.087317
0.088265
0.085104
0.085104
0.086368
0.085420
0.087317
0.087949
0.089530
0.088581
0.087949
0.089846
0.091110
0.090162
0.092375
0.093956
0.092691
0.094272
0.095537
0.094904
0.095220
0.096169
0.097117
0.097750
0.098382
0.099963
0.100279
0.100279
0.098382
0.099963
0.101860
0.102492
0.101227
0.101543
0.102492
0.102492
0.100279
0.101543
0.103124
0.105653
0.105337
0.102492
0.102492
0.100595
0.102176
0.102492
0.101860
0.101543
0.100595
0.099963
0.099330
0.098698
0.099330
0.097434
0.096485
0.096169
0.093956
0.093324
0.093640
0.091743
0.091110
0.090794
0.090794
0.090478
0.090478
0.088581
0.087317
0.086368
0.086052
0.087633
0.086684
0.086052
0.086684
0.085736
0.085420
0.086052
0.084787
0.086052
0.086368
0.084787
0.082574
0.083207
0.084787
0.087317
0.086052
0.086368
0.087633
0.086052
0.086368
0.087001
0.087001
0.089530
0.089530
0.087949
0.087949
0.089530
0.090794
0.093007
0.093007
0.095220
0.094272
0.095220
0.096169
0.097117
0.095537
0.096485
0.097117
0.097117
0.098698
0.100911
0.100911
0.099647
0.100595
0.101860
0.102492
0.100911
0.100911
0.102492
0.102176
0.100279
0.102176
0.103757
0.104389
0.103757
0.103440
0.100595
0.100911
0.102808
0.101860
0.100595
0.101227
0.100595
0.099963
0.097750
0.098698
0.099963
0.098382
0.096801
0.096485
0.093640
0.093640
0.093640
0.092691
0.091743
0.092059
0.090478
0.090794
0.091110
0.090794
0.089530
0.087001
0.088265
0.087317
0.088581
0.087949
0.085736
0.084471
0.084471
0.084155
0.085104
0.085420
0.087001
0.085420
0.082574
0.081942
0.083523
0.084471
0.087001
0.087317
0.084471
0.085736
0.086368
0.086684
0.087317
0.088265
0.088265
0.088265
0.087633
0.090478
0.092059
0.093640
0.093007
0.093324
0.094272
0.093956
0.095220
0.096485
0.097117
0.096485
0.096485
0.097434
0.098382
0.100595
0.100595
0.099963
0.099963
0.102176
0.101860
0.103440
0.101860
0.102176
0.103124
0.102492
0.100911
0.102176
0.104073
0.105653
0.103124
0.101227
0.100595
0.101227
0.102492
0.102176
0.100595
0.100279
0.100595
0.099963
0.099647
0.099963
0.099330
0.097117
0.096485
0.094272
0.093956
0.093324
0.094272
0.092375
0.092691
0.091427
0.090794
0.091743
0.090478
0.090162
0.088581
0.087949
0.085420
0.087633
0.087633
0.085736
0.084155
0.085420
0.085420
0.085104
0.085420
0.086052
0.084787
0.083839
0.081626
0.082258
0.083207
0.086368
0.085736
0.084155
0.083523
0.085104
0.084787
0.085420
0.086052
0.087633
0.087633
0.087001
0.089846
0.090162
0.090478
0.093007
0.093007
0.091743
0.093956
0.094904
0.095537
0.096169
0.095853
0.097117
0.099014
0.098698
0.099647
0.101543
0.101860
0.100279
0.101227
0.102176
0.102808
0.103757
0.102492
0.103440
0.101543
0.101543
0.101860
0.104073
0.105653
0.103124
0.104073
0.099647
0.100279
0.101860
0.102492
0.101227
0.100595
0.101543
0.100279
0.099014
0.099963
0.100911
0.099014
0.096801
0.096801
0.094588
0.093007
0.093956
0.093956
0.093640
0.091743
0.089846
0.090794
0.090794
0.088897
0.090162
0.087317
0.086368
0.087949
0.086684
0.087001
0.085104
0.084787
0.085104
0.085736
0.085736
0.087317
0.086684
0.086684
0.084471
0.083523
0.083207
0.085736
0.087317
0.087001
0.087001
0.086368
0.087949
0.087317
0.087633
0.089214
0.089214
0.089214
0.089214
0.090794
0.090794
0.093640
0.093956
0.094588
0.094272
0.094588
0.095220
0.096485
0.096485
0.096169
0.096169
0.099330
0.100279
0.100279
0.102492
0.099963
0.100595
0.102492
0.103124
0.102808
0.102492
0.103440
0.102176
0.101543
0.101860
0.104073
0.105337
0.105021
0.103440
0.101860
0.101227
0.102492
0.102808
0.101860
0.101227
0.102492
0.101227
0.100911
0.099330
0.099647
0.099014
0.097434
0.097434
0.094588
0.095537
0.094272
0.093640
0.093640
0.092375
0.092375
0.092059
0.092059
0.092375
0.089214
0.089214
0.087317
0.087633
0.088265
0.087001
0.086368
0.085420
0.084471
0.086052
0.086684
0.087317
0.087949
0.086368
0.084471
0.083523
0.084155
0.085104
0.088265
0.087949
0.085736
0.087001
0.086368
0.087317
0.087633
0.089214
0.088265
0.089214
0.089530
0.091110
0.091427
0.091110
0.094272
0.094904
0.094272
0.095220
0.095537
0.096801
0.097117
0.096485
0.098698
0.098382
0.098698
0.099963
0.101227
0.099963
0.099963
0.100911
0.102808
0.103440
0.101860
0.101860
0.102176
0.101227
0.100595
0.102176
0.104389
0.105653
0.103757
0.102176
0.100911
0.100595
0.101860
0.102176
0.101543
0.100595
0.101543
0.100279
0.099014
0.101227
0.099963
0.098382
0.097434
0.094904
0.095853
0.093956
0.093640
0.093956
0.093640
0.091110
0.092375
0.092375
0.093007
0.090794
0.089214
0.089214
0.088265
0.088897
0.087317
0.087001
0.087001
0.085736
0.085420
0.085736
0.087001
0.087633
0.088581
0.085736
0.082891
0.082891
0.084155
0.087633
0.087001
0.085736
0.086368
0.086052
0.086368
0.087633
0.086684
0.088581
0.087633
0.087001
0.089530
0.091110
0.091743
0.093007
0.093324
0.093640
0.093956
0.094904
0.096485
0.096485
0.096801
0.097117
0.097750
0.098066
0.099330
0.099963
0.101227
0.099647
0.100911
0.101543
0.102808
0.101860
0.100911
0.102176
0.101543
0.100595
0.100911
0.102808
0.105021
0.104073
0.101860
0.099330
0.101227
0.102176
0.101543
0.101860
0.101860
0.101227
0.100279
0.099330
0.099647
0.099963
0.099014
0.098066
0.097750
0.093956
0.093956
0.095853
0.094904
0.093640
0.093007
0.091427
0.090478
0.089846
0.088581
0.088581
0.087633
0.086684
0.087001
0.087633
0.086368
0.086684
0.085420
0.084787
0.086684
0.085420
0.087001
0.087633
0.087317
0.085104
0.082574
0.084787
0.086684
0.087949
0.087633
0.087001
0.086368
0.087001
0.087317
0.088265
0.088581
0.089530
0.087949
0.088897
0.089846
0.089530
0.091427
0.093956
0.095853
0.093324
0.093956
0.095220
0.095853
0.096169
0.095537
0.097750
0.098382
0.100279
0.100279
0.101543
0.099963
0.099963
0.102176
0.101860
0.101860
0.102808
0.102808
0.102808
0.102492
0.101860
0.102808
0.104073
0.105970
0.104073
0.100279
0.101227
0.101543
0.101860
0.102492
0.102808
0.101860
0.101860
0.100911
0.099963
0.101543
0.100279
0.099330
0.097434
0.094588
0.096169
0.095220
0.094588
0.093324
0.092375
0.092059
0.092691
0.092059
0.091427
0.090794
0.088897
0.089214
0.088265
0.089530
0.088897
0.086684
0.085736
0.085736
0.087317
0.087001
0.086052
0.088581
0.087949
0.085420
0.084155
0.084471
0.085736
0.088265
0.088265
0.086368
0.087949
0.087317
0.089214
0.089214
0.089530
0.089530
0.089214
0.088581
0.090478
0.090794
0.092375
0.094588
0.095537
0.095853
0.095220
0.095853
0.095853
0.096169
0.096801
0.098382
0.098382
0.098698
0.100595
0.101227
0.100279
0.099963
0.101227
0.102176
0.102808
0.102808
0.102492
0.102492
0.102176
0.099963
0.101543
0.104073
0.106602
0.104389
0.102808
0.100911
0.101227
0.102492
0.102492
0.102808
0.101543
0.101860
0.100595
0.100279
0.100595
0.101227
0.099014
0.098382
0.097434
0.096485
0.095220
0.095537
0.094904
0.093640
0.092059
0.092059
0.092691
0.091743
0.090794
0.089214
0.087949
0.087317
0.089530
0.087949
0.085420
0.087001
0.086368
0.086368
0.086052
0.086684
0.087317
0.087001
0.084471
0.084471
0.083839
0.085104
0.087317
0.087317
0.087317
0.087633
0.087317
0.087317
0.088265
0.087001
0.088897
0.089214
0.087633
0.087949
0.088897
0.089214
0.093324
0.092691
0.094588
0.093956
0.094904
0.095853
0.096801
0.095853
0.096169
0.097117
0.099330
0.098698
0.099647
0.099647
0.099014
0.101227
0.101543
0.102808
0.103124
0.103124
0.103440
0.103440
0.100911
0.102176
0.103124
0.105021
0.105970
0.103440
0.101543
0.101543
0.102176
0.102176
0.101860
0.102176
0.101860
0.101227
0.099014
0.099647
0.100911
0.100595
0.099330
0.098698
0.095853
0.095220
0.094904
0.093956
0.093007
0.093007
0.092375
0.092691
0.093324
0.091110
0.089846
0.088897
0.088897
0.088897
0.089214
0.088897
0.086684
0.085736
0.086684
0.086684
0.087001
0.087001
0.089214
0.087001
0.085104
0.083523
0.084155
0.084155
0.087317
0.086684
0.086368
0.087317
0.086052
0.086684
0.086368
0.088265
0.089530
0.087949
0.087001
0.089846
0.091110
0.091110
0.092375
0.093956
0.092691
0.093007
0.093324
0.095853
0.096485
0.095537
0.095537
0.098066
0.099014
0.100911
0.100911
0.098698
0.099014
0.100595
0.101543
0.101860
0.100595
0.100911
0.100911
0.100911
0.100911
0.102492
0.103757
0.105021
0.103124
0.101543
0.101543
0.100595
0.101543
0.101860
0.101543
0.100279
0.100595
0.100279
0.099647
0.099647
0.098698
0.097117
0.096485
0.094904
0.095220
0.093956
0.092375
0.091743
0.092059
0.090478
0.090794
0.090478
0.090794
0.089214
0.087949
0.087001
0.087317
0.087633
0.087949
0.087001
0.085736
0.084155
0.085736
0.084155
0.086368
0.087001
0.085104
0.085104
0.082891
0.083839
0.086052
0.087317
0.087001
0.086052
0.086052
0.084787
0.086684
0.088265
0.087633
0.087949
0.088581
0.086684
0.088265
0.089846
0.089846
0.093007
0.093324
0.092375
0.093640
0.094272
0.094588
0.095853
0.096169
0.096485
0.097434
0.098698
0.099963
0.100911
0.101543
0.098382
0.101227
0.101227
0.101543
0.101860
0.101227
0.101860
0.100911
0.100595
0.103124
0.103124
0.105337
0.105337
0.103757
0.101227
0.100279
0.102492
0.102176
0.102492
0.100911
0.100279
0.100279
0.099014
0.101543
0.101543
0.099014
0.098698
0.097750
0.095220
0.094272
0.093956
0.093956
0.093007
0.092691
0.092691
0.091110
0.090794
0.090478
0.088581
0.086368
0.087317
0.088897
0.088897
0.087633
0.086684
0.086368
0.085104
0.086368
0.086684
0.087001
0.087001
0.085420
0.084787
0.083207
0.083523
0.086052
0.085420
0.085104
0.084471
0.084471
0.086052
0.086052
0.087001
0.087949
0.087949
0.087949
0.087949
0.089846
0.090162
0.093007
0.093007
0.093007
0.092059
0.093640
0.094588
0.095853
0.096169
0.096169
0.096169
0.098066
0.097750
0.099330
0.101227
0.099330
0.099014
0.100595
0.102176
0.101227
0.100911
0.102176
0.100911
0.099963
0.100595
0.102808
0.104705
0.104389
0.103757
0.100279
0.100595
0.101227
0.101227
0.100595
0.101227
0.100911
0.099330
0.099330
0.099647
0.100279
0.099014
0.098382
0.097434
0.095853
0.095537
0.094904
0.094904
0.093956
0.093007
0.092691
0.092059
0.090794
0.089530
0.089530
0.087633
0.087633
0.087317
0.089214
0.086684
0.086052
0.085420
0.084787
0.086052
0.086368
0.085736
0.087949
0.085104
0.084787
0.083839
0.083523
0.085420
0.088265
0.087317
0.086052
0.085736
0.086684
0.087317
0.087317
0.088265
0.089214
0.087001
0.086368
0.089530
0.089214
0.090794
0.093324
0.093956
0.093007
0.094588
0.096485
0.094904
0.095537
0.095537
0.096169
0.097117
0.097117
0.099014
0.099963
0.100279
0.099330
0.101227
0.100595
0.101543
0.102176
0.102176
0.101227
0.101543
0.100279
0.102808
0.103757
0.104705
0.103440
0.101543
0.100595
0.100595
0.101543
0.102492
0.100911
0.100911
0.101227
0.099330
0.099963
0.100279
0.100595
0.098382
0.096801
0.095853
0.094904
0.093324
0.093956
0.093956
0.092691
0.091743
0.091110
0.091427
0.090794
0.090478
0.088265
0.087949
0.087633
0.088581
0.087633
0.084471
0.085420
0.085736
0.086052
0.085104
0.085420
0.087317
0.087001
0.084471
0.082891
0.082258
0.084155
0.086684
0.086368
0.086368
0.086052
0.084787
0.086052
0.087001
0.086684
0.088265
0.088897
0.088581
0.089846
0.089846
0.091110
0.092059
0.092691
0.094904
0.094272
0.093956
0.095537
0.097117
0.097750
0.097117
0.097117
0.098698
0.098698
0.100279
0.100279
0.099647
0.100595
0.100595
0.101860
0.103757
0.102492
0.101543
0.101543
0.099647
0.101543
0.102492
0.104705
0.104389
0.103124
0.099014
0.100595
0.102176
0.101543
0.101543
0.100911
0.101543
0.099963
0.098698
0.099014
0.099014
0.098382
0.097434
0.096801
0.093956
0.093007
0.093956
0.093956
0.092059
0.092375
0.092375
0.092375
0.092691
0.091743
0.090162
0.088897
0.087001
0.087001
0.087633
0.086684
0.085104
0.084787
0.084155
0.085420
0.085736
0.086368
0.087317
0.085420
0.083839
0.082258
0.083523
0.085104
0.086368
0.087001
0.086052
0.085104
0.086368
0.086052
0.087317
0.087633
0.088897
0.088265
0.088265
0.090478
0.090794
0.090794
0.093007
0.093324
0.092375
0.093640
0.094904
0.094904
0.096169
0.095853
0.096801
0.097750
0.098698
0.099963
0.099963
0.099014
0.099963
0.099963
0.100279
0.100279
0.101227
0.100279
0.100595
0.099647
0.099647
0.102492
0.103440
0.104705
0.103124
0.100595
0.100595
0.100279
0.100279
0.100911
0.100911
0.100595
0.100279
0.099014
0.098066
0.098066
0.097750
0.096801
0.095537
0.092691
0.093640
0.093007
0.093324
0.093007
0.091427
0.090478
0.090162
0.090478
0.090794
0.089846
0.088581
0.087317
0.084787
0.087317
0.086052
0.085104
0.085104
0.084787
0.084787
0.085104
0.086052
0.087001
0.086684
0.083523
0.083207
0.083207
0.083207
0.087317
0.085736
0.085420
0.085736
0.085420
0.084471
0.085736
0.086684
0.087317
0.087001
0.086052
0.088581
0.089846
0.088897
0.092375
0.092691
0.091743
0.093007
0.094588
0.095220
0.096169
0.096169
0.095853
0.097117
0.098066
0.099330
0.099647
0.099330
0.098698
0.100911
0.100279
0.101543
0.102176
0.101860
0.101543
0.102492
0.101543
0.102176
0.103124
0.105021
0.102808
0.101227
0.098698
0.100279
0.101543
0.101543
0.100595
0.100279
0.100279
0.098698
0.098382
0.099647
0.100595
0.099014
0.098698
0.095853
0.095220
0.093956
0.094272
0.093640
0.092059
0.092375
0.091743
0.089846
0.091110
0.089846
0.088265
0.087317
0.086368
0.088897
0.087633
0.086052
0.086368
0.086052
0.086368
0.086368
0.087001
0.087949
0.087001
0.084787
0.083207
0.083207
0.084155
0.087001
0.086684
0.086368
0.085736
0.084787
0.086052
0.084787
0.085420
0.087001
0.088265
0.087633
0.087949
0.089530
0.090478
0.093324
0.092691
0.092691
0.093324
0.093956
0.094904
0.095853
0.095537
0.096485
0.096485
0.097117
0.098382
0.100279
0.101543
0.098382
0.100279
0.102492
0.101860
0.101227
0.101543
0.101227
0.099963
0.099963
0.101543
0.102808
0.104389
0.103757
0.103757
0.099647
0.100279
0.100279
0.102808
0.100595
0.100595
0.099963
0.100279
0.098382
0.098382
0.099963
0.098698
0.097750
0.096485
0.093324
0.094272
0.094904
0.092691
0.091110
0.092691
0.092059
0.091743
0.092059
0.091110
0.089214
0.088265
0.087633
0.085420
0.089214
0.086368
0.086052
0.084787
0.086052
0.085420
0.085420
0.086684
0.087949
0.084787
0.084787
0.082574
0.083523
0.085104
0.087001
0.086052
0.085420
0.087001
0.086368
0.087001
0.087001
0.087317
0.088265
0.087949
0.088265
0.089530
0.090162
0.090794
0.092375
0.093007
0.093640
0.094588
0.094904
0.095220
0.097117
0.095853
0.096485
0.096801
0.098382
0.099963
0.099963
0.099330
0.100279
0.099963
0.101543
0.102176
0.101860
0.100911
0.100911
0.101543
0.100279
0.101860
0.104705
0.104705
0.104073
0.102492
0.099963
0.100595
0.101227
0.101227
0.100595
0.101227
0.099963
0.098698
0.098698
0.099330
0.099014
0.098066
0.097750
0.095220
0.095537
0.093324
0.093956
0.093007
0.091743
0.091110
0.090478
0.090794
0.090478
0.089846
0.088581
0.087001
0.087633
0.088581
0.087949
0.086052
0.086684
0.086368
0.086052
0.085420
0.087633
0.087001
0.087317
0.084471
0.084471
0.083839
0.084471
0.086684
0.085736
0.085736
0.086052
0.086052
0.086684
0.087001
0.086684
0.089214
0.087633
0.087949
0.088581
0.090162
0.089530
0.092691
0.093956
0.093956
0.093007
0.095537
0.095220
0.095220
0.096485
0.097117
0.095537
0.097434
0.099330
0.099014
0.099963
0.098698
0.099647
0.099647
0.101860
0.102492
0.102176
0.101860
0.101543
0.099330
0.102176
0.102808
0.105337
0.103440
0.102808
0.099647
0.100279
0.101543
0.101860
0.101227
0.101227
0.100279
0.100595
0.098382
0.099963
0.100279
0.097750
0.098382
0.097750
0.093640
0.093324
0.093956
0.093324
0.092375
0.092691
0.090794
0.091743
0.090794
0.090794
0.089214
0.087317
0.087633
0.088265
0.087633
0.085736
0.084471
0.085736
0.086368
0.085736
0.087317
0.087317
0.087001
0.084471
0.083839
0.081942
0.085104
0.086368
0.087001
0.087949
0.085736
0.085420
0.085736
0.086684
0.085420
0.086368
0.087949
0.087633
0.087001
0.090478
0.090162
0.091110
0.090478
0.093324
0.093007
0.094272
0.094904
0.095537
0.096169
0.095537
0.095537
0.096801
0.097434
0.099014
0.100595
0.099014
0.099014
0.100595
0.102176
0.102176
0.101860
0.102176
0.102176
0.099963
0.100911
0.103124
0.105021
0.105021
0.103440
0.099647
0.100911
0.102176
0.102176
0.101860
0.100595
0.101543
0.100911
0.098698
0.099647
0.100911
0.099330
0.097434
0.097750
0.095220
0.094272
0.093640
0.093956
0.092375
0.091110
0.091427
0.091427
0.090794
0.090478
0.089214
0.087633
0.086052
0.087001
0.088581
0.087633
0.087001
0.086052
0.085420
0.085420
0.084155
0.086368
0.086684
0.085104
0.083839
0.082258
0.082891
0.084787
0.087317
0.087317
0.085104
0.085736
0.085104
0.084787
0.087001
0.086684
0.087001
0.086684
0.087001
0.088581
0.089530
0.091427
0.093007
0.092691
0.092691
0.093640
0.094904
0.095853
0.095853
0.095537
0.095537
0.096485
0.096801
0.098698
0.099330
0.098382
0.099330
0.099963
0.100279
0.101860
0.101543
0.100279
0.099963
0.100279
0.099963
0.101543
0.102176
0.103440
0.102808
0.101543
0.099647
0.099647
0.100279
0.100911
0.101543
0.101543
0.100595
0.099330
0.098698
0.098382
0.099647
0.097434
0.097434
0.095853
0.094588
0.093640
0.093640
0.094588
0.092375
0.091743
0.091110
0.092059
0.090162
0.089214
0.088897
0.087949
0.087317
0.088265
0.087001
0.086052
0.086052
0.083839
0.083523
0.085104
0.084471
0.086684
0.086052
0.084787
0.083839
0.083523
0.085420
0.087317
0.087001
0.086052
0.084471
0.085420
0.086052
0.086368
0.087001
0.088265
0.088581
0.087633
0.088265
0.088897
0.090162
0.092375
0.092691
0.093007
0.093640
0.094904
0.095537
0.094904
0.095537
0.095537
0.096485
0.098698
0.099014
0.100911
0.099647
0.099963
0.099647
0.101227
0.101860
0.101543
0.101860
0.101543
0.100595
0.100279
0.100595
0.102808
0.104389
0.104073
0.103440
0.099647
0.101227
0.101227
0.101860
0.101227
0.100279
0.100279
0.099647
0.098382
0.099014
0.099330
0.097750
0.097117
0.097434
0.094588
0.093324
0.093956
0.092375
0.091743
0.091743
0.090478
0.090478
0.089846
0.089530
0.088581
0.086052
0.086368
0.087633
0.087949
0.085736
0.085104
0.084787
0.085420
0.085736
0.084787
0.085104
0.086368
0.084787
0.084155
0.080994
0.084155
0.085736
0.087001
0.086684
0.085104
0.085104
0.085420
0.086052
0.086052
0.087001
0.088581
0.087317
0.088897
0.090162
0.089846
0.090162
0.091427
0.093640
0.093007
0.093324
0.094588
0.094588
0.094272
0.095537
0.096801
0.096801
0.097434
0.099330
0.099963
0.098382
0.099014
0.099963
0.100911
0.102492
0.100911
0.100595
0.100595
0.099647
0.099647
0.100595
0.101543
0.103124
0.101860
0.099647
0.099647
0.100595
0.101227
0.100595
0.100911
0.099330
0.099014
0.098066
0.098698
0.098382
0.097750
0.097434
0.096801
0.093956
0.093324
0.093956
0.092375
0.091427
0.091110
0.091110
0.090794
0.090478
0.089846
0.090162
0.087001
0.086368
0.085104
0.087633
0.087949
0.085104
0.083839
0.083523
0.085736
0.084787
0.084471
0.085736
0.085736
0.083839
0.081942
0.082574
0.084155
0.086368
0.087317
0.084155
0.086368
0.085420
0.085420
0.086684
0.087317
0.087949
0.087001
0.087001
0.088581
0.089530
0.090162
0.092375
0.091427
0.092059
0.093640
0.093640
0.093956
0.095220
0.093956
0.095853
0.095853
0.096485
0.099647
0.099014
0.099647
0.098066
0.099330
0.101543
0.099963
0.100911
0.100279
0.100911
0.100911
0.099647
0.102176
0.101860
0.103757
0.102492
0.102492
0.100595
0.099330
0.100595
0.100911
0.100279
0.100595
0.100595
0.099014
0.098382
0.098066
0.099014
0.097117
0.097117
0.095853
0.094588
0.091427
0.093007
0.093324
0.091427
0.090794
0.090478
0.089530
0.090478
0.087949
0.088265
0.086684
0.085736
0.087949
0.086052
0.085104
0.084787
0.084155
0.084787
0.084787
0.083839
0.085736
0.086684
0.084471
0.082258
0.082258
0.083523
0.084787
0.085104
0.085420
0.085420
0.085736
0.086368
0.086052
0.086684
0.087317
0.087949
0.087001
0.087633
0.088897
0.089530
0.091743
0.091427
0.093640
0.092691
0.093324
0.094904
0.095220
0.096169
0.095853
0.095853
0.097117
0.098698
0.099647
0.100911
0.099330
0.099963
0.101227
0.101227
0.102176
0.101227
0.100279
0.101860
0.099963
0.099330
0.099963
0.103124
0.103124
0.101227
0.099014
0.099963
0.099647
0.099963
0.101227
0.100595
0.099647
0.099330
0.096801
0.097434
0.098066
0.097434
0.095537
0.096169
0.093007
0.093324
0.094272
0.093007
0.093324
0.091427
0.091110
0.091427
0.091427
0.089846
0.089530
0.087949
0.088265
0.087001
0.087949
0.087949
0.086052
0.084787
0.085420
0.085420
0.084471
0.085420
0.086684
0.086052
0.084155
0.082574
0.083839
0.085420
0.086684
0.088265
0.085104
0.085736
0.086052
0.086052
0.086684
0.087633
0.088897
0.087633
0.087949
0.089846
0.090794
0.090478
0.092375
0.093956
0.093324
0.094272
0.095220
0.095853
0.095537
0.095853
0.096801
0.097434
0.098382
0.099963
0.099963
0.099330
0.099963
0.101227
0.101543
0.101860
0.101543
0.101227
0.101543
0.100279
0.100595
0.102176
0.103440
0.105653
0.105021
0.102176
0.100595
0.101543
0.101227
0.101860
0.101543
0.100595
0.100279
0.099647
0.099647
0.100911
0.099647
0.098382
0.097117
0.093956
0.094588
0.093956
0.094272
0.094588
0.093324
0.091743
0.090478
0.091743
0.091743
0.090162
0.088897
0.087949
0.087317
0.089214
0.087001
0.086052
0.085104
0.086052
0.086684
0.086052
0.085736
0.087001
0.087001
0.085736
0.083207
0.083523
0.083207
0.086684
0.087317
0.087949
0.087949
0.087633
0.086684
0.086684
0.087317
0.089214
0.087949
0.086684
0.089214
0.090794
0.090162
0.093007
0.093007
0.093007
0.093640
0.094588
0.095537
0.095853
0.094904
0.095537
0.096801
0.097750
0.098066
0.099647
0.100279
0.099330
0.100595
0.101543
0.101860
0.102176
0.101227
0.100279
0.100911
0.099647
0.099963
0.101860
0.103757
0.103440
0.102808
0.100595
0.099647
0.100595
0.101860
0.100595
0.101227
0.100911
0.099963
0.098382
0.099014
0.099963
0.097750
0.097117
0.096169
0.094588
0.092691
0.093640
0.092691
0.091743
0.091743
0.090794
0.090478
0.089846
0.089530
0.088581
0.087001
0.085736
0.086368
0.086052
0.086052
0.084155
0.084155
0.084471
0.084787
0.084155
0.085420
0.085736
0.084155
0.082258
0.081310
0.082891
0.084787
0.086368
0.087317
0.086368
0.086368
0.085736
0.085736
0.086052
0.086684
0.087949
0.087633
0.087949
0.088265
0.089214
0.091743
0.091427
0.093007
0.092691
0.093007
0.093640
0.096801
0.095537
0.096485
0.095853
0.097117
0.097750
0.099014
0.099647
0.099647
0.100279
0.100279
0.100595
0.099963
0.101543
0.100911
0.100279
0.100279
0.099647
0.102808
0.103440
0.104073
0.102492
0.099963
0.100911
0.100911
0.100595
0.101227
0.101227
0.101227
0.100911
0.099330
0.098698
0.099963
0.099014
0.098066
0.097434
0.094588
0.095537
0.093640
0.093956
0.094588
0.092375
0.092375
0.091743
0.091427
0.089846
0.089846
0.089214
0.087633
0.086684
0.088897
0.088265
0.086368
0.085736
0.086052
0.086684
0.086052
0.087317
0.089214
0.087949
0.086684
0.083839
0.083207
0.084787
0.087633
0.087633
0.086684
0.086368
0.086684
0.086684
0.087317
0.088897
0.089846
0.089214
0.087949
0.089214
0.089846
0.091743
0.095220
0.094272
0.093007
0.094588
0.094904
0.094588
0.095853
0.096169
0.095537
0.097434
0.098382
0.099330
0.099647
0.100279
0.099014
0.100595
0.101227
0.102492
0.102492
0.101543
0.101860
0.101860
0.101227
0.101860
0.103757
0.104705
0.104389
0.101860
0.101227
0.100911
0.102808
0.101860
0.099963
0.099963
0.100911
0.099963
0.099647
0.099647
0.100595
0.098066
0.097117
0.095537
0.094904
0.093324
0.093007
0.093007
0.091743
0.091110
0.091110
0.091427
0.091110
0.088897
0.088581
0.087949
0.085736
0.087317
0.087317
0.086052
0.084155
0.084787
0.086684
0.085420
0.084471
0.084471
0.085736
0.083839
0.083207
0.083207
0.083207
0.086052
0.085104
0.086684
0.086052
0.085736
0.087001
0.087317
0.087633
0.087949
0.087949
0.086684
0.088265
0.089530
0.090162
0.092059
0.092375
0.092691
0.093640
0.092375
0.093956
0.095853
0.095537
0.095853
0.096169
0.096801
0.098698
0.099963
0.100911
0.098066
0.099014
0.101543
0.101227
0.101543
0.100911
0.100911
0.101227
0.100595
0.101227
0.102808
0.105653
0.103440
0.102808
0.100279
0.100279
0.100595
0.101543
0.100911
0.100911
0.100279
0.100595
0.098382
0.099014
0.099963
0.098066
0.097434
0.096485
0.094272
0.094588
0.095220
0.093007
0.091743
0.092375
0.092059
0.090478
0.090162
0.089214
0.089214
0.088265
0.087001
0.086052
0.087949
0.087001
0.086684
0.083839
0.084787
0.084787
0.084787
0.087001
0.086684
0.084471
0.083207
0.081310
0.082891
0.085104
0.084787
0.087317
0.085104
0.085736
0.086684
0.085736
0.087001
0.087317
0.087633
0.087949
0.086368
0.087317
0.088265
0.090478
0.091427
0.093324
0.093007
0.092691
0.094588
0.095537
0.094904
0.095220
0.095853
0.096801
0.096801
0.099014
0.100595
0.098382
0.098382
0.100595
0.100911
0.101860
0.100911
0.100911
0.101543
0.100279
0.099647
0.102492
0.102808
0.103124
0.102176
0.100595
0.100279
0.101227
0.102176
0.101543
0.101543
0.101227
0.099014
0.097750
0.099330
0.099647
0.099014
0.098382
0.096485
0.094904
0.095853
0.093640
0.093324
0.093324
0.093007
0.092059
0.091427
0.090162
0.091427
0.089214
0.088265
0.086684
0.086684
0.088265
0.086684
0.086052
0.084787
0.086684
0.084787
0.086684
0.085104
0.087001
0.085736
0.083207
0.082258
0.083839
0.084471
0.087317
0.086052
0.083839
0.085736
0.085736
0.086368
0.087001
0.086368
0.088581
0.087001
0.087949
0.087633
0.088897
0.090794
0.093007
0.093640
0.092059
0.094272
0.093640
0.094272
0.095220
0.095220
0.095537
0.096801
0.098382
0.099014
0.099330
0.098382
0.098382
0.099330
0.102176
0.101543
0.101227
0.100595
0.100279
0.099647
0.099647
0.100279
0.102808
0.103440
0.103124
0.101860
0.099963
0.100279
0.100911
0.102176
0.100279
0.099330
0.100279
0.099014
0.097434
0.098698
0.100279
0.097750
0.096485
0.096801
0.094904
0.093324
0.094588
0.093324
0.092059
0.090794
0.090478
0.089846
0.090162
0.089214
0.088581
0.087949
0.085420
0.088265
0.086684
0.086052
0.086052
0.083839
0.084155
0.083839
0.083839
0.084155
0.087001
0.084471
0.082574
0.082258
0.083207
0.085736
0.084787
0.085736
0.084155
0.084155
0.085736
0.085736
0.086052
0.087633
0.087949
0.087001
0.087317
0.089530
0.089530
0.091743
0.091427
0.092691
0.092059
0.092375
0.094272
0.094588
0.094588
0.094272
0.095220
0.097434
0.098382
0.098382
0.100595
0.098382
0.099647
0.101227
0.102176
0.101227
0.100911
0.101227
0.100279
0.099330
0.100279
0.101543
0.102808
0.103757
0.102176
0.101227
0.099647
0.100595
0.101227
0.101227
0.099963
0.100279
0.099963
0.097117
0.097750
0.099963
0.098382
0.096485
0.096485
0.093956
0.093956
0.093640
0.093007
0.093324
0.092059
0.090794
0.091110
0.090478
0.089530
0.089846
0.088265
0.086052
0.086052
0.087317
0.086052
0.085104
0.084155
0.084471
0.085104
0.085420
0.086368
0.087633
0.085736
0.085736
0.082891
0.084471
0.084787
0.087949
0.087001
0.085736
0.086368
0.086368
0.087001
0.086368
0.088581
0.087317
0.087949
0.088265
0.089214
0.089530
0.090478
0.092375
0.093956
0.091743
0.093007
0.093956
0.094272
0.095537
0.096169
0.094904
0.097750
0.097434
0.099014
0.100911
0.100279
0.099330
0.100911
0.100279
0.102492
0.103124
0.101227
0.101860
0.100911
0.099330
0.101860
0.103440
0.104705
0.104389
0.102176
0.101543
0.100595
0.100279
0.100911
0.100911
0.100279
0.099963
0.098698
0.098698
0.100279
0.099014
0.098066
0.098382
0.095853
0.096169
0.093640
0.095537
0.094272
0.093324
0.092375
0.092059
0.090794
0.090794
0.090162
0.087949
0.086684
0.087001
0.088897
0.087001
0.085736
0.086052
0.086368
0.084787
0.085736
0.084787
0.087001
0.087001
0.085104
0.083839
0.082258
0.083523
0.086052
0.085104
0.086052
0.086052
0.085104
0.085420
0.086052
0.087949
0.088265
0.087949
0.087633
0.088581
0.088897
0.091110
0.092375
0.092059
0.093007
0.094588
0.093956
0.095220
0.095220
0.096801
0.096485
0.096801
0.097434
0.099330
0.099647
0.099330
0.098698
0.099330
0.101860
0.102176
0.101227
0.101860
0.101543
0.100911
0.100595
0.101227
0.102808
0.104073
0.102492
0.103124
0.100279
0.099963
0.101543
0.101860
0.101227
0.100279
0.100595
0.099963
0.099014
0.098382
0.099647
0.098066
0.097750
0.095537
0.093640
0.093324
0.094904
0.093956
0.093324
0.092059
0.092059
0.091110
0.091427
0.089846
0.089530
0.087949
0.086052
0.088265
0.087949
0.086052
0.085104
0.085420
0.085736
0.085420
0.086052
0.085736
0.085420
0.085104
0.083839
0.082574
0.082891
0.086052
0.087001
0.087633
0.086052
0.085736
0.087317
0.085736
0.085736
0.086368
0.087949
0.086684
0.087317
0.090478
0.089846
0.092375
0.093007
0.093640
0.093956
0.093956
0.094272
0.094588
0.094904
0.095853
0.096169
0.097117
0.096801
0.098382
0.099963
0.099014
0.099647
0.100595
0.100911
0.101860
0.099963
0.100595
0.100911
0.100595
0.099963
0.100911
0.103440
0.104073
0.102176
0.099647
0.099014
0.100595
0.101227
0.101543
0.099014
0.099330
0.099014
0.098382
0.099014
0.100595
0.098382
0.097750
0.098066
0.094588
0.093956
0.093640
0.094588
0.092375
0.093640
0.091743
0.091110
0.091427
0.090478
0.089214
0.088265
0.086052
0.086052
0.088265
0.087317
0.085104
0.084471
0.085104
0.085736
0.086052
0.086052
0.087317
0.084471
0.083207
0.081942
0.082891
0.083523
0.086368
0.087633
0.085736
0.085736
0.085420
0.086684
0.086368
0.087633
0.088897
0.087633
0.087949
0.089846
0.089214
0.091427
0.093007
0.093640
0.092375
0.094272
0.094272
0.093956
0.095220
0.096169
0.096485
0.097117
0.097750
0.098698
0.098698
0.099330
0.098382
0.099014
0.100279
0.101227
0.101227
0.101227
0.100595
0.100595
0.100911
0.101227
0.101860
0.104389
0.102176
0.100911
0.099647
0.100279
0.101543
0.100595
0.100595
0.100595
0.099330
0.099014
0.097434
0.100279
0.099014
0.097434
0.096801
0.093956
0.094272
0.093640
0.094272
0.092691
0.091743
0.090794
0.091743
0.091110
0.091743
0.090794
0.089214
0.087001
0.085736
0.088265
0.086368
0.085104
0.085104
0.085104
0.084471
0.085420
0.084471
0.087001
0.086368
0.083523
0.082891
0.082258
0.083523
0.086684
0.086684
0.085420
0.086368
0.084471
0.087001
0.088265
0.086684
0.086684
0.088265
0.086684
0.088265
0.089214
0.090162
0.092691
0.092691
0.092691
0.093324
0.093640
0.094588
0.095537
0.095853
0.096485
0.096169
0.097750
0.098382
0.099647
0.099014
0.098066
0.100279
0.101543
0.102808
0.103124
0.101227
0.101227
0.100595
0.100911
0.101227
0.102176
0.103440
0.103440
0.103440
0.099963
0.099330
0.101543
0.102492
0.100595
0.099647
0.101227
0.100911
0.099963
0.099647
0.100279
0.099014
0.098382
0.097117
0.093640
0.094272
0.095220
0.093956
0.092375
0.091110
0.091427
0.091427
0.090478
0.091427
0.089214
0.087633
0.087949
0.087949
0.086684
0.084787
0.084155
0.084471
0.084471
0.086368
0.086368
0.086684
0.087001
0.086052
0.084787
0.081626
0.082258
0.085104
0.086368
0.087317
0.085104
0.085420
0.086052
0.086368
0.085736
0.087001
0.087949
0.087317
0.087001
0.088581
0.088897
0.090794
0.091743
0.094272
0.092375
0.093324
0.094588
0.095537
0.095853
0.095853
0.096485
0.098066
0.096801
0.100595
0.099647
0.098382
0.098382
0.099330
0.099963
0.101227
0.101227
0.099647
0.101227
0.099330
0.099647
0.101543
0.103124
0.103757
0.102176
0.100595
0.099963
0.099963
0.101227
0.101227
0.101543
0.100911
0.099330
0.098066
0.099330
0.100595
0.099014
0.098066
0.096169
0.094904
0.094588
0.094588
0.093324
0.092691
0.091743
0.090794
0.091427
0.091427
0.090794
0.089214
0.088581
0.086368
0.086368
0.087949
0.086684
0.086368
0.085420
0.084155
0.085736
0.085736
0.086684
0.087949
0.087001
0.084155
0.083207
0.083523
0.083839
0.087949
0.086368
0.086052
0.084471
0.086052
0.086684
0.086052
0.087001
0.087949
0.087001
0.086684
0.088897
0.090794
0.090478
0.093324
0.093007
0.093007
0.094272
0.095220
0.095220
0.095220
0.095220
0.096485
0.098382
0.097750
0.099014
0.099647
0.100595
0.099330
0.099647
0.101227
0.102492
0.101543
0.100911
0.100911
0.100279
0.098066
0.101860
0.102492
0.105337
0.104389
0.102808
0.100911
0.100595
0.101543
0.101227
0.100911
0.100279
0.099963
0.099647
0.098066
0.099014
0.099014
0.097434
0.096801
0.097117
0.095220
0.093956
0.094588
0.094588
0.093324
0.093324
0.092059
0.091427
0.091110
0.090162
0.088897
0.087001
0.086368
0.088265
0.087317
0.086368
0.087633
0.086684
0.086368
0.085736
0.085104
0.086368
0.087317
0.085104
0.083207
0.082258
0.082891
0.086684
0.086684
0.087949
0.087317
0.086684
0.087949
0.086684
0.087317
0.087949
0.088897
0.087317
0.088581
0.091427
0.091110
0.092691
0.093324
0.094588
0.093956
0.094588
0.095220
0.095537
0.096485
0.096169
0.095853
0.097434
0.098066
0.100595
0.100279
0.098698
0.100595
0.100911
0.101543
0.102176
0.101860
0.102492
0.102176
0.100595
0.101543
0.102492
0.104073
0.103757
0.104073
0.100279
0.101227
0.101543
0.101543
0.100911
0.100279
0.100595
0.099647
0.098066
0.098698
0.099330
0.099330
0.097434
0.097117
0.094904
0.094272
0.094904
0.094904
0.092691
0.092059
0.091743
0.091110
0.092375
0.091743
0.090478
0.089846
0.087633
0.087949
0.087949
0.087317
0.087001
0.086052
0.085736
0.087633
0.086052
0.085104
0.086052
0.084471
0.084787
0.082574
0.082574
0.084787
0.086368
0.086684
0.084787
0.086684
0.085104
0.086052
0.087001
0.088581
0.087633
0.086684
0.087949
0.089846
0.090478
0.090478
0.092059
0.094588
0.092691
0.094272
0.094904
0.095220
0.095537
0.095853
0.095853
0.097117
0.097750
0.099014
0.100279
0.099963
0.100279
0.099647
0.101543
0.101860
0.101227
0.101227
0.100911
0.101227
0.100279
0.102176
0.104389
0.105337
0.104705
0.101860
0.100911
0.101860
0.101860
0.102176
0.101543
0.101860
0.100911
0.100279
0.099647
0.099963
0.099647
0.098066
0.096169
0.095537
0.095220
0.093324
0.094904
0.093640
0.092375
0.093007
0.092059
0.092691
0.091110
0.091427
0.090478
0.087949
0.087001
0.088897
0.086368
0.087317
0.085420
0.084787
0.085736
0.086052
0.086684
0.087633
0.086684
0.084787
0.083207
0.084155
0.083839
0.087633
0.086684
0.086052
0.086368
0.086368
0.086368
0.087633
0.088897
0.089530
0.089214
0.087949
0.089846
0.090162
0.090794
0.093640
0.093007
0.094272
0.093956
0.094904
0.094588
0.095220
0.096485
0.097117
0.099014
0.098382
0.099014
0.100911
0.099963
0.099647
0.100595
0.101860
0.103757
0.102492
0.102808
0.101543
0.101860
0.101227
0.101860
0.103440
0.105021
0.104705
0.104073
0.101227
0.099963
0.102176
0.102176
0.102176
0.101543
0.101227
0.100911
0.098698
0.099014
0.099330
0.098066
0.097750
0.095537
0.093956
0.094272
0.094588
0.092691
0.092059
0.092375
0.090794
0.090794
0.090162
0.090478
0.090162
0.088897
0.087633
0.087633
0.088265
0.087317
0.085104
0.085420
0.085420
0.085736
0.085420
0.087001
0.087001
0.084787
0.082574
0.083523
0.084155
0.086368
0.087633
0.087001
0.086368
0.086052
0.086684
0.086684
0.085420
0.087317
0.088581
0.086052
0.086684
0.088265
0.089530
0.090794
0.093007
0.093956
0.093324
0.093640
0.094904
0.094904
0.094904
0.094272
0.095220
0.097434
0.096485
0.098698
0.099647
0.098382
0.099647
0.100279
0.100911
0.100911
0.100595
0.101227
0.101227
0.099647
0.099963
0.100911
0.103124
0.104073
0.102176
0.099330
0.100595
0.100595
0.100595
0.101227
0.100595
0.099330
0.099647
0.098382
0.098382
0.099014
0.098066
0.097117
0.096169
0.093956
0.093640
0.094272
0.093640
0.091427
0.092059
0.089846
0.090478
0.090162
0.089530
0.088581
0.087949
0.086052
0.086368
0.087949
0.087633
0.085420
0.084155
0.084155
0.084787
0.086684
0.084471
0.086052
0.084787
0.083207
0.081626
0.082574
0.083207
0.086368
0.087317
0.084787
0.085736
0.085420
0.085736
0.086368
0.087633
0.088897
0.088265
0.087001
0.088581
0.090478
0.091743
0.093956
0.092059
0.092059
0.093324
0.094588
0.094588
0.095537
0.096169
0.095537
0.096485
0.097434
0.100595
0.100911
0.099330
0.099647
0.100595
0.101227
0.102176
0.102808
0.101543
0.102492
0.101543
0.099647
0.101860
0.102808
0.104073
0.103440
0.102176
0.100911
0.101227
0.101227
0.102176
0.100279
0.100279
0.100279
0.097750
0.097750
0.099330
0.098698
0.097750
0.096485
0.096801
0.094904
0.094272
0.093956
0.093640
0.091743
0.090794
0.091427
0.091427
0.091743
0.089530
0.089846
0.087633
0.086052
0.088265
0.087001
0.086368
0.084787
0.083839
0.085420
0.085420
0.084787
0.085736
0.086684
0.083839
0.081942
0.082258
0.084155
0.086368
0.085736
0.086684
0.086052
0.085420
0.087001
0.087633
0.087001
0.087949
0.087949
0.088265
0.087949
0.090478
0.090162
0.092375
0.092375
0.094272
0.094272
0.094272
0.095220
0.096169
0.096169
0.095537
0.096801
0.097750
0.098382
0.100279
0.100595
0.099330
0.100595
0.100279
0.101860
0.102176
0.100911
0.100595
0.101860
0.100911
0.102176
0.102808
0.104073
0.104389
0.102808
0.099963
0.100279
0.101860
0.101860
0.102492
0.100279
0.099963
0.099963
0.097750
0.098066
0.098382
0.097117
0.097750
0.096169
0.095537
0.094588
0.095220
0.093324
0.091743
0.091743
0.091427
0.090794
0.090162
0.090162
0.089530
0.087317
0.086368
0.087633
0.087633
0.086052
0.084155
0.084155
0.084155
0.084787
0.084155
0.085420
0.087317
0.085104
0.083207
0.083207
0.084471
0.083839
0.087001
0.087949
0.085420
0.086368
0.086368
0.086684
0.086684
0.086684
0.087633
0.087949
0.087001
0.089530
0.088581
0.091110
0.093640
0.093956
0.093324
0.093007
0.094272
0.096169
0.095220
0.096485
0.096169
0.097117
0.097117
0.099330
0.100911
0.100279
0.099647
0.101543
0.102176
0.101543
0.101860
0.102176
0.101227
0.100595
0.101227
0.102492
0.103124
0.104389
0.103124
0.100595
0.101543
0.100911
0.101543
0.100911
0.100911
0.101227
0.099014
0.098382
0.098066
0.098698
0.098382
0.097117
0.097117
0.093956
0.095220
0.094272
0.093007
0.093324
0.093007
0.091110
0.091427
0.091110
0.089846
0.087949
0.087633
0.086684
0.087001
0.087949
0.087317
0.086052
0.085736
0.086368
0.086684
0.086684
0.086052
0.087001
0.086684
0.084155
0.082258
0.083523
0.084787
0.087633
0.085736
0.085104
0.084471
0.085736
0.086684
0.086368
0.087317
0.088265
0.087633
0.087001
0.088581
0.089530
0.088581
0.091743
0.093640
0.092691
0.093956
0.094272
0.094272
0.094904
0.095220
0.096485
0.096485
0.097434
0.097434
0.099330
0.099330
0.097434
0.099647
0.101227
0.102808
0.101543
0.100279
0.101860
0.100595
0.099647
0.099963
0.101860
0.103440
0.103124
0.101860
0.099330
0.099330
0.102492
0.100911
0.100911
0.099647
0.099014
0.098382
0.098382
0.098698
0.099963
0.097117
0.096801
0.095853
0.094272
0.093007
0.093324
0.092375
0.092059
0.090794
0.090794
0.090794
0.090794
0.089846
0.089530
0.087317
0.086052
0.087949
0.086684
0.086684
0.085736
0.085104
0.085420
0.085736
0.084471
0.085736
0.086052
0.085104
0.082891
0.082574
0.084155
0.086052
0.084787
0.087317
0.086052
0.085736
0.086684
0.087633
0.087317
0.088265
0.087633
0.087633
0.087317
0.089846
0.090162
0.092691
0.093007
0.092375
0.093640
0.093956
0.095220
0.096169
0.097434
0.095220
0.097117
0.097750
0.097434
0.098382
0.100279
0.099647
0.099963
0.100911
0.102492
0.102808
0.103124
0.102808
0.102176
0.099963
0.100595
0.103124
0.104389
0.104073
0.103440
0.101543
0.099963
0.101543
0.101860
0.101543
0.100595
0.101227
0.099963
0.099014
0.099014
0.100595
0.099330
0.097750
0.096801
0.095220
0.094588
0.094588
0.093324
0.091743
0.091743
0.090794
0.091427
0.090478
0.090794
0.089846
0.088897
0.088265
0.088265
0.087949
0.087317
0.085736
0.085104
0.086052
0.085736
0.086368
0.087001
0.087633
0.086368
0.084787
0.084155
0.084471
0.084787
0.087317
0.087001
0.086052
0.085420
0.085736
0.086052
0.086684
0.087633
0.087317
0.088581
0.086684
0.089530
0.091110
0.091743
0.092375
0.093956
0.093640
0.093956
0.094904
0.094272
0.094588
0.094588
0.095537
0.097750
0.098382
0.099330
0.099014
0.099647
0.099647
0.099963
0.101543
0.101227
0.101227
0.101543
0.100911
0.099330
0.098382
0.101227
0.102808
0.104389
0.102492
0.101860
0.100279
0.099647
0.100911
0.102492
0.101227
0.101860
0.100911
0.098382
0.098382
0.099014
0.099330
0.098382
0.097434
0.096169
0.095220
0.094904
0.093324
0.093324
0.091743
0.092059
0.091743
0.091427
0.090794
0.089530
0.089214
0.087949
0.087317
0.087633
0.087633
0.086052
0.086052
0.085420
0.085104
0.085736
0.085420
0.086684
0.086052
0.084787
0.082891
0.083839
0.084471
0.087317
0.086368
0.086368
0.086052
0.085736
0.086368
0.085420
0.087317
0.088897
0.088581
0.088581
0.088897
0.090478
0.090794
0.092059
0.093324
0.093324
0.093324
0.095537
0.095537
0.096169
0.095853
0.095853
0.097750
0.098066
0.099014
0.101227
0.100911
0.099330
0.101227
0.101227
0.101543
0.102492
0.101860
0.102176
0.102808
0.099963
0.101227
0.102808
0.105021
0.104389
0.103440
0.100595
0.100595
0.101860
0.102176
0.101860
0.101860
0.101860
0.099647
0.098698
0.100595
0.100911
0.098698
0.097750
0.096801
0.094588
0.093956
0.096169
0.094904
0.093956
0.092375
0.091110
0.091427
0.091427
0.089214
0.089530
0.088897
0.086684
0.088897
0.087949
0.087001
0.086684
0.085104
0.086368
0.086684
0.086684
0.086368
0.087317
0.084787
0.084155
0.081942
0.083523
0.085104
0.086052
0.086684
0.086052
0.084155
0.086052
0.086052
0.086368
0.086684
0.087001
0.087001
0.086368
0.088897
0.089530
0.091427
0.091427
0.092691
0.093007
0.093324
0.094904
0.095853
0.095853
0.095853
0.094904
0.096801
0.097434
0.099647
0.100595
0.099014
0.099963
0.100279
0.102492
0.102808
0.100595
0.100595
0.100595
0.100279
0.100279
0.101227
0.102176
0.103757
0.103124
0.099963
0.099647
0.101227
0.100911
0.100595
0.100911
0.100595
0.100595
0.099014
0.099330
0.100279
0.099330
0.097434
0.098066
0.094272
0.094904
0.093956
0.093640
0.093007
0.091743
0.093324
0.091743
0.092059
0.091110
0.089846
0.087949
0.085736
0.087633
0.087949
0.086684
0.086368
0.084787
0.085104
0.085736
0.085104
0.086368
0.087633
0.086368
0.085736
0.082574
0.082891
0.085736
0.088265
0.087949
0.085736
0.085420
0.085420
0.086684
0.087001
0.087317
0.088265
0.087633
0.087949
0.090162
0.090162
0.090794
0.092691
0.094588
0.092059
0.093007
0.094272
0.094272
0.095853
0.094904
0.094904
0.096801
0.097434
0.098698
0.099963
0.099330
0.099014
0.099330
0.100911
0.101227
0.102176
0.101543
0.100911
0.100595
0.099647
0.101543
0.102808
0.104073
0.103124
0.101860
0.099963
0.099647
0.100595
0.100595
0.100595
0.100279
0.099963
0.099014
0.098698
0.099647
0.099330
0.097750
0.096801
0.095853
0.094904
0.093324
0.092691
0.093007
0.093007
0.092691
0.092375
0.091427
0.091110
0.089530
0.089530
0.088265
0.087001
0.087633
0.087001
0.086052
0.085736
0.085420
0.084787
0.085736
0.086684
0.087633
0.086052
0.085736
0.083523
0.082574
0.084787
0.087949
0.087317
0.087001
0.086684
0.086052
0.087317
0.087001
0.085736
0.087317
0.087633
0.087633
0.089214
0.089530
0.089530
0.092375
0.091743
0.094272
0.093640
0.093640
0.093956
0.094588
0.095220
0.095537
0.095853
0.098066
0.098066
0.099014
0.099014
0.099014
0.099963
0.100911
0.102492
0.101860
0.101227
0.101543
0.100595
0.099963
0.100911
0.102176
0.104705
0.104073
0.102492
0.099330
0.098698
0.099647
0.101860
0.101227
0.100911
0.100279
0.100279
0.099330
0.099647
0.099963
0.098066
0.097117
0.096485
0.093956
0.093640
0.093640
0.093324
0.093007
0.092059
0.091427
0.091427
0.089214
0.090162
0.088897
0.087001
0.086684
0.087633
0.086684
0.087317
0.084787
0.084471
0.084787
0.084155
0.084471
0.085420
0.086684
0.086368
0.084471
0.080994
0.083839
0.085104
0.086368
0.086684
0.083523
0.083523
0.084155
0.085420
0.086052
0.087317
0.087633
0.087317
0.087001
0.087949
0.089530
0.090162
0.090794
0.093324
0.092059
0.092691
0.094904
0.094904
0.094588
0.096169
0.095853
0.098066
0.097750
0.099963
0.099647
0.098382
0.099963
0.100595
0.100279
0.102176
0.101543
0.101860
0.101227
0.099963
0.100911
0.102176
0.103757
0.103757
0.101543
0.098698
0.099963
0.099014
0.100595
0.101543
0.100279
0.099647
0.099963
0.097750
0.097434
0.099330
0.098698
0.096801
0.097750
0.094904
0.094588
0.094588
0.093640
0.093640
0.091427
0.091110
0.091427
0.091743
0.091110
0.089846
0.089214
0.087317
0.086684
0.087317
0.086684
0.085420
0.084155
0.083523
0.085104
0.085736
0.085420
0.086684
0.085736
0.083839
0.084155
0.083523
0.084471
0.086368
0.085104
0.085104
0.087001
0.086052
0.086684
0.086368
0.086684
0.088581
0.087001
0.087001
0.089530
0.091427
0.091427
0.093956
0.093007
0.093324
0.093324
0.094904
0.094904
0.096169
0.095537
0.095853
0.096801
0.097750
0.098698
0.101227
0.100279
0.098698
0.100279
0.100595
0.099963
0.100911
0.101543
0.100911
0.099963
0.099647
0.101227
0.103124
0.104073
0.102808
0.101543
0.100279
0.100911
0.101543
0.100595
0.099963
0.100279
0.099647
0.099014
0.098066
0.099014
0.099330
0.097117
0.096169
0.096169
0.094588
0.093640
0.093324
0.093324
0.091427
0.091743
0.090478
0.090162
0.090162
0.088897
0.088897
0.087317
0.086368
0.087949
0.088265
0.086368
0.085104
0.085736
0.084471
0.085420
0.085104
0.086684
0.087001
0.085736
0.083207
0.081626
0.083523
0.086052
0.086684
0.085420
0.085736
0.084155
0.085736
0.085420
0.086684
0.087633
0.088897
0.087633
0.087001
0.088581
0.090162
0.092375
0.092059
0.092059
0.093640
0.093956
0.093640
0.093007
0.095537
0.095537
0.094588
0.095537
0.097750
0.099014
0.099014
0.098382
0.099963
0.100595
0.101860
0.101860
0.099963
0.100595
0.100595
0.099647
0.099963
0.102176
0.102492
0.103757
0.102808
0.099647
0.100279
0.102176
0.100911
0.101227
0.100911
0.100279
0.100279
0.098698
0.098382
0.098698
0.096801
0.097117
0.098066
0.094588
0.094272
0.093007
0.092691
0.092691
0.091427
0.091743
0.091743
0.090478
0.089214
0.090478
0.087633
0.085420
0.087317
0.087633
0.085420
0.085420
0.085736
0.083523
0.084787
0.084787
0.084787
0.086052
0.085736
0.083523
0.082258
0.082891
0.084471
0.086684
0.087001
0.085736
0.086052
0.085104
0.087317
0.087633
0.087633
0.088265
0.088581
0.087001
0.089846
0.090162
0.091427
0.092691
0.093007
0.092691
0.093007
0.094588
0.095537
0.095853
0.096169
0.096485
0.097117
0.098382
0.099647
0.100279
0.098382
0.099014
0.100595
0.102492
0.101543
0.102492
0.101227
0.102176
0.101227
0.099963
0.102492
0.103757
0.104705
0.103440
0.101227
0.100911
0.099647
0.101860
0.101543
0.100911
0.099963
0.099647
0.099014
0.097750
0.098382
0.098382
0.095537
0.096485
0.094904
0.094904
0.093324
0.093640
0.093007
0.091743
0.092375
0.092375
0.091110
0.089846
0.088897
0.087949
0.087001
0.085420
0.087633
0.086368
0.085420
0.084471
0.083839
0.085104
0.085420
0.084155
0.086684
0.084471
0.083207
0.082258
0.081942
0.083839
0.086368
0.086684
0.085420
0.084787
0.086368
0.085736
0.086368
0.087001
0.087949
0.087633
0.087001
0.087633
0.090478
0.089846
0.092059
0.091743
0.093324
0.092691
0.093956
0.093956
0.094272
0.094588
0.095537
0.095853
0.096169
0.098382
0.098382
0.099014
0.098382
0.099330
0.099963
0.100595
0.101543
0.100595
0.100911
0.101860
0.099330
0.100595
0.102176
0.104073
0.102492
0.101860
0.099014
0.099647
0.100279
0.101543
0.101543
0.100279
0.100279
0.098382
0.098066
0.099014
0.098698
0.097434
0.096801
0.097117
0.093956
0.093640
0.093640
0.092691
0.092059
0.090794
0.092375
0.090478
0.091110
0.090478
0.088581
0.087949
0.086684
0.087633
0.087317
0.086684
0.085420
0.085104
0.084787
0.085104
0.084787
0.085736
0.086684
0.084471
0.082258
0.081942
0.083207
0.085104
0.086368
0.086684
0.084787
0.085736
0.085420
0.085736
0.086052
0.086368
0.087317
0.087317
0.087001
0.089846
0.089846
0.091110
0.091743
0.093956
0.093007
0.093640
0.094272
0.095537
0.095537
0.095537
0.095220
0.096485
0.098382
0.099014
0.099330
0.099330
0.098698
0.099963
0.101543
0.102176
0.100911
0.102176
0.099647
0.100279
0.100279
0.102176
0.103124
0.104073
0.102808
0.100279
0.100279
0.100595
0.100595
0.100279
0.100279
0.099330
0.098382
0.098382
0.097750
0.098066
0.098382
0.097117
0.096169
0.095220
0.093956
0.094272
0.093007
0.092691
0.091427
0.091743
0.090478
0.089846
0.090478
0.087949
0.088581
0.087317
0.087317
0.089214
0.087633
0.086368
0.085736
0.084155
0.086368
0.083839
0.086052
0.086368
0.086368
0.084787
0.082258
0.083207
0.083523
0.086368
0.087317
0.085736
0.085420
0.084787
0.086052
0.087001
0.087633
0.088581
0.089214
0.087949
0.089846
0.089530
0.090794
0.092059
0.093956
0.092375
0.094272
0.093956
0.093956
0.094904
0.096169
0.095853
0.098382
0.098382
0.099647
0.099963
0.099014
0.098382
0.099963
0.102176
0.101227
0.101543
0.100595
0.100911
0.101227
0.100279
0.100911
0.102492
0.105021
0.103124
0.101860
0.100279
0.100279
0.101543
0.101860
0.099647
0.101227
0.101860
0.099330
0.098698
0.099330
0.099330
0.098066
0.097750
0.097117
0.095220
0.093956
0.094904
0.093007
0.092691
0.092375
0.092059
0.090478
0.089530
0.088897
0.088581
0.087949
0.087001
0.087633
0.086368
0.087949
0.086368
0.085420
0.085420
0.085420
0.085420
0.088265
0.087317
0.085104
0.084787
0.083207
0.084155
0.087001
0.087633
0.086684
0.086684
0.086684
0.086684
0.086684
0.088581
0.088581
0.090162
0.088897
0.090478
0.092059
0.092059
0.093956
0.093956
0.093640
0.093956
0.095220
0.095537
0.096485
0.097117
0.097434
0.097117
0.096801
0.098698
0.099330
0.100595
0.099014
0.100911
0.102176
0.101860
0.103124
0.102176
0.102176
0.102176
0.101860
0.102808
0.103757
0.105653
0.105337
0.103440
0.099647
0.100911
0.102176
0.102176
0.102808
0.102808
0.101860
0.100911
0.099963
0.100279
0.100595
0.099014
0.098698
0.098382
0.095853
0.095853
0.095853
0.094904
0.093324
0.093324
0.093324
0.092059
0.091110
0.090162
0.089846
0.088265
0.087633
0.088897
0.088265
0.087633
0.086052
0.085420
0.084787
0.085736
0.087001
0.086368
0.087001
0.085104
0.084471
0.082891
0.085104
0.086052
0.087317
0.088265
0.085736
0.086684
0.088581
0.087317
0.087317
0.087949
0.087633
0.087633
0.088265
0.091110
0.091427
0.091743
0.093640
0.095220
0.093640
0.093956
0.095537
0.095220
0.096485
0.096485
0.095220
0.096801
0.096485
0.100595
0.100911
0.099330
0.101227
0.101543
0.101860
0.103440
0.103124
0.103124
0.101227
0.100911
0.101543
0.103440
0.103757
0.104705
0.104705
0.102492
0.101543
0.102176
0.103124
0.102492
0.101227
0.101227
0.100279
0.100595
0.100279
0.100279
0.100595
0.099014
0.099014
0.096485
0.096801
0.094904
0.094272
0.093324
0.092059
0.092375
0.092059
0.093007
0.091427
0.089530
0.090162
0.088265
0.087317
0.088897
0.087001
0.087317
0.086368
0.084787
0.086368
0.085420
0.087317
0.088265
0.086684
0.084787
0.083839
0.083839
0.085736
0.088897
0.087949
0.087317
0.086684
0.085736
0.087001
0.088265
0.088581
0.089530
0.088897
0.088897
0.089846
0.090162
0.092059
0.093324
0.093640
0.093640
0.093640
0.095537
0.095220
0.095853
0.094904
0.096169
0.096485
0.097434
0.099647
0.100911
0.099330
0.099014
0.100595
0.101227
0.102808
0.103757
0.101227
0.102492
0.101227
0.099647
0.101860
0.103757
0.105970
0.104389
0.103757
0.100911
0.100279
0.103440
0.102176
0.102492
0.101227
0.099647
0.099014
0.098698
0.100595
0.100595
0.099014
0.098382
0.096485
0.095853
0.094272
0.095537
0.094904
0.094272
0.092691
0.091427
0.092375
0.091743
0.089846
0.089214
0.087317
0.087001
0.088265
0.088265
0.088265
0.086052
0.085420
0.085104
0.086684
0.086368
0.085736
0.086368
0.084787
0.084787
0.083523
0.085420
0.086052
0.087633
0.087317
0.086368
0.085420
0.086684
0.085104
0.087317
0.089214
0.089530
0.087949
0.087949
0.089530
0.089846
0.092375
0.092059
0.093007
0.093640
0.095537
0.096485
0.095853
0.096169
0.096485
0.095853
0.097117
0.098698
0.099014
0.099014
0.097750
0.099330
0.100595
0.101543
0.101860
0.102492
0.103124
0.101543
0.101543
0.101860
0.103124
0.105021
0.105970
0.103124
0.101227
0.101543
0.101860
0.102492
0.102492
0.101860
0.100911
0.100279
0.100911
0.100279
0.099963
0.099014
0.097434
0.098382
0.095853
0.094588
0.094588
0.094272
0.094272
0.092691
0.093324
0.092691
0.092375
0.091427
0.089530
0.088897
0.086684
0.088265
0.088581
0.088265
0.086684
0.086052
0.087317
0.086684
0.087317
0.086052
0.087317
0.086368
0.084155
0.082258
0.083207
0.085736
0.087317
0.088265
0.086052
0.087001
0.085420
0.087317
0.087949
0.089214
0.088897
0.088581
0.087317
0.090162
0.090162
0.092059
0.094272
0.094588
0.093324
0.093956
0.095537
0.095537
0.096801
0.096485
0.097750
0.097750
0.097434
0.099963
0.100279
0.099963
0.100279
0.100911
0.101543
0.102176
0.101860
0.102176
0.102492
0.101543
0.100911
0.102808
0.105021
0.105970
0.103757
0.101860
0.102492
0.101227
0.102808
0.102176
0.101860
0.102176
0.101860
0.100279
0.099014
0.099647
0.099647
0.099330
0.097117
0.096801
0.096485
0.094588
0.095853
0.094588
0.093640
0.093007
0.092375
0.092059
0.092059
0.090794
0.089214
0.087949
0.087949
0.089530
0.087949
0.086684
0.087001
0.086052
0.087317
0.087633
0.087633
0.087317
0.088581
0.086368
0.084471
0.084155
0.085420
0.089214
0.086368
0.086052
0.087001
0.086368
0.086684
0.087317
0.087949
0.088897
0.087949
0.087949
0.089846
0.090794
0.090478
0.093956
0.092691
0.093007
0.095220
0.095853
0.096169
0.097117
0.096801
0.096169
0.096801
0.098698
0.099330
0.100279
0.099647
0.099963
0.100595
0.102176
0.101860
0.102176
0.100911
0.100911
0.103124
0.100911
0.101860
0.104389
0.105653
0.104705
0.103440
0.100595
0.100911
0.101543
0.102176
0.101227
0.101543
0.101227
0.100279
0.098698
0.099014
0.099963
0.099014
0.098698
0.097117
0.094904
0.094588
0.094904
0.093956
0.092059
0.092691
0.092691
0.093007
0.092691
0.091427
0.091743
0.090162
0.087633
0.088265
0.089214
0.087317
0.087317
0.086684
0.084787
0.086052
0.086368
0.087949
0.087633
0.085736
0.083523
0.082258
0.083207
0.085736
0.087317
0.088581
0.085736
0.085420
0.087317
0.087949
0.087633
0.088897
0.089530
0.088265
0.088897
0.091427
0.091743
0.092691
0.091743
0.094588
0.094904
0.093324
0.094588
0.094588
0.096169
0.096485
0.097117
0.098066
0.098698
0.100279
0.101543
0.099014
0.100279
0.100911
0.101543
0.101543
0.102492
0.102176
0.102808
0.100911
0.102176
0.103124
0.105337
0.105021
0.104389
0.100595
0.102176
0.101860
0.103757
0.103124
0.101860
0.101543
0.102176
0.100911
0.100595
0.099963
0.099330
0.098066
0.098698
0.096169
0.096485
0.094272
0.093956
0.093324
0.093324
0.092375
0.092691
0.092691
0.091110
0.090478
0.090162
0.088265
0.088897
0.088265
0.088265
0.087001
0.087001
0.085736
0.086684
0.087317
0.087001
0.087633
0.086684
0.085104
0.082891
0.084155
0.084471
0.087317
0.087949
0.086368
0.086368
0.087633
0.087001
0.088897
0.088897
0.090162
0.089214
0.088581
0.089214
0.089530
0.091743
0.094272
0.093640
0.093640
0.095220
0.095853
0.096169
0.097750
0.098066
0.096485
0.099014
0.099014
0.100595
0.101543
0.100279
0.099330
0.099647
0.102176
0.102492
0.102808
0.102492
0.102176
0.102492
0.101227
0.101860
0.104073
0.106286
0.104389
0.102808
0.101860
0.101543
0.103440
0.104073
0.101860
0.101227
0.101860
0.101543
0.099330
0.099963
0.100279
0.099014
0.098698
0.097117
0.096169
0.093956
0.095537
0.094904
0.092375
0.093007
0.092375
0.092375
0.092059
0.090794
0.091427
0.088265
0.087633
0.088581
0.087001
0.086368
0.086368
0.085420
0.085420
0.086052
0.086684
0.088265
0.087949
0.086368
0.083523
0.084155
0.084471
0.086684
0.086684
0.086684
0.086368
0.086684
0.087949
0.087949
0.087317
0.088581
0.089846
0.088581
0.089846
0.090162
0.090794
0.093324
0.093007
0.093324
0.093956
0.095537
0.095853
0.097117
0.097117
0.097750
0.097750
0.098066
0.098698
0.101860
0.099963
0.099330
0.101543
0.101543
0.103124
0.103124
0.101860
0.102176
0.102492
0.100595
0.100911
0.102492
0.104073
0.103440
0.103440
0.099014
0.101543
0.102176
0.101860
0.102808
0.101227
0.101543
0.100279
0.099330
0.100279
0.100595
0.099647
0.098698
0.098066
0.094904
0.094904
0.095537
0.094272
0.093956
0.093956
0.092375
0.093324
0.091110
0.091743
0.091427
0.089214
0.087949
0.088897
0.089214
0.088265
0.085420
0.085104
0.086368
0.086684
0.086368
0.086052
0.087317
0.085420
0.085104
0.082891
0.085104
0.086684
0.087317
0.086368
0.085736
0.084471
0.087001
0.086368
0.086684
0.088581
0.087949
0.087949
0.087949
0.088897
0.090478
0.091427
0.092059
0.093956
0.093956
0.093324
0.094904
0.096485
0.096801
0.097117
0.096485
0.097750
0.096801
0.098382
0.100595
0.098698
0.100595
0.100911
0.101543
0.101227
0.102176
0.102176
0.101860
0.101543
0.099647
0.102176
0.103757
0.104389
0.103757
0.100595
0.100595
0.101227
0.101543
0.102492
0.101227
0.100595
0.101543
0.098698
0.098698
0.100279
0.099963
0.097750
0.097750
0.096169
0.095220
0.092691
0.094272
0.093324
0.093324
0.092375
0.091110
0.091427
0.089846
0.089530
0.089846
0.087001
0.087001
0.088581
0.087633
0.085420
0.084787
0.084787
0.085104
0.084471
0.085736
0.087317
0.085736
0.084155
0.083207
0.083839
0.085104
0.087633
0.087949
0.087633
0.087633
0.087317
0.087317
0.087949
0.088581
0.088581
0.089214
0.088265
0.088897
0.089530
0.090794
0.094272
0.093640
0.093324
0.093956
0.095853
0.096485
0.095853
0.095220
0.096169
0.095537
0.097434
0.099014
0.100279
0.099963
0.100279
0.100911
0.101860
0.102492
0.103124
0.102808
0.102492
0.101860
0.100595
0.103440
0.103757
0.105337
0.105021
0.103757
0.100911
0.100911
0.101860
0.102492
0.103124
0.101543
0.101227
0.101227
0.098066
0.099330
0.100279
0.098382
0.098698
0.098066
0.095853
0.094588
0.094588
0.094588
0.092059
0.091743
0.091743
0.091743
0.091743
0.090162
0.090162
0.088265
0.087001
0.088581
0.087633
0.087317
0.087001
0.085104
0.085104
0.085104
0.087317
0.087001
0.087317
0.087001
0.085736
0.082891
0.085736
0.087001
0.086684
0.087317
0.087001
0.086052
0.087317
0.087317
0.087317
0.089530
0.089530
0.088581
0.088265
0.090162
0.091427
0.092691
0.092375
0.093640
0.093007
0.095537
0.095220
0.095853
0.096485
0.097750
0.096801
0.099647
0.098698
0.101543
0.100595
0.100279
0.101227
0.101543
0.102176
0.102808
0.102808
0.102492
0.102808
0.101860
0.102808
0.103440
0.104389
0.105021
0.103124
0.100279
0.100911
0.101860
0.101227
0.102492
0.100911
0.100279
0.100911
0.099330
0.099647
0.100911
0.099647
0.098698
0.097117
0.095220
0.095220
0.094904
0.093640
0.094272
0.093640
0.092059
0.091427
0.090478
0.089846
0.090794
0.089846
0.088265
0.088581
0.089846
0.087001
0.087317
0.085420
0.085420
0.086368
0.087001
0.086368
0.088581
0.085736
0.085420
0.082574
0.083523
0.084471
0.088265
0.088581
0.087317
0.087001
0.086684
0.087001
0.086684
0.088581
0.088581
0.088581
0.087317
0.089214
0.090162
0.091743
0.092691
0.093640
0.092059
0.094904
0.094904
0.095537
0.096485
0.096485
0.096485
0.098382
0.098066
0.100911
0.101227
0.099647
0.100279
0.101543
0.101543
0.102808
0.102176
0.102176
0.101860
0.101227
0.099963
0.102808
0.102176
0.105021
0.103124
0.101543
0.101227
0.102176
0.101860
0.102176
0.101860
0.100279
0.101227
0.099963
0.099330
0.100911
0.099963
0.098382
0.098382
0.096485
0.095537
0.095220
0.094588
0.093956
0.093007
0.092059
0.091743
0.092059
0.091427
0.090478
0.089530
0.086368
0.086684
0.089530
0.087317
0.086684
0.084787
0.084155
0.086684
0.085104
0.085104
0.087633
0.087949
0.085420
0.085420
0.083523
0.085104
0.087949
0.087001
0.087001
0.087633
0.086684
0.087949
0.088581
0.087949
0.089214
0.088265
0.088265
0.088265
0.089846
0.090478
0.092691
0.092691
0.092691
0.094272
0.094904
0.094904
0.096169
0.095853
0.095853
0.097434
0.098066
0.098382
0.100595
0.100595
0.099014
0.100911
0.101543
0.102808
0.101860
0.102176
0.102492
0.102492
0.101227
0.102492
0.104389
0.105970
0.104705
0.104389
0.100911
0.099963
0.101543
0.102808
0.102176
0.101860
0.101860
0.100595
0.099330
0.099014
0.101860
0.098698
0.098382
0.098382
0.094588
0.094272
0.095220
0.094588
0.093956
0.093324
0.093324
0.091743
0.092375
0.090794
0.089846
0.088265
0.088265
0.089530
0.088897
0.087633
0.087317
0.087001
0.086052
0.087001
0.086368
0.086684
0.087001
0.086052
0.084787
0.082574
0.085736
0.086684
0.088265
0.088265
0.087001
0.087001
0.088265
0.086684
0.086684
0.088581
0.088897
0.088265
0.088581
0.089846
0.090478
0.092691
0.092059
0.093324
0.093640
0.093640
0.095220
0.095537
0.096485
0.096485
0.095537
0.097434
0.097750
0.099014
0.099647
0.099014
0.099647
0.101227
0.101543
0.102176
0.102176
0.102808
0.100911
0.101860
0.101227
0.102492
0.103124
0.103440
0.103440
0.100595
0.099963
0.100595
0.102176
0.102808
0.101860
0.101860
0.100595
0.099014
0.098698
0.099647
0.099330
0.098066
0.099014
0.094588
0.094904
0.094904
0.094588
0.094272
0.092691
0.092375
0.091743
0.090162
0.090162
0.090162
0.089214
0.087317
0.087949
0.087949
0.087001
0.086052
0.086368
0.085104
0.085420
0.086052
0.086684
0.088265
0.086052
0.085420
0.083523
0.083523
0.084471
0.088265
0.088581
0.086052
0.087001
0.086052
0.087001
0.087633
0.087633
0.089530
0.088897
0.087949
0.090162
0.090478
0.092059
0.093640
0.093640
0.093640
0.093640
0.094272
0.094904
0.094904
0.094588
0.095853
0.097117
0.097117
0.099014
0.099014
0.099330
0.099014
0.099963
0.101227
0.101543
0.102808
0.102492
0.101227
0.100595
0.099963
0.101543
0.102492
0.104705
0.104389
0.103440
0.100279
0.101227
0.101860
0.101860
0.101227
0.100911
0.100595
0.099963
0.099014
0.100911
0.100595
0.098066
0.097434
0.096485
0.094272
0.094588
0.094588
0.093956
0.092375
0.091743
0.090794
0.091427
0.091743
0.089214
0.088897
0.087317
0.085420
0.088265
0.088265
0.087633
0.084471
0.084155
0.085420
0.086368
0.086684
0.087001
0.087001
0.085420
0.083207
0.082891
0.083839
0.086684
0.085736
0.086684
0.086052
0.086368
0.087317
0.087633
0.087633
0.087949
0.088897
0.088265
0.088897
0.091110
0.091110
0.092375
0.093007
0.094904
0.094272
0.094272
0.094588
0.096169
0.096485
0.097434
0.097750
0.097750
0.097750
0.098382
0.099963
0.099014
0.100911
0.101543
0.101543
0.100911
0.100911
0.100911
0.101860
0.100595
0.101860
0.103124
0.105337
0.104705
0.103124
0.099647
0.100279
0.102176
0.102492
0.101227
0.099963
0.100595
0.099330
0.098066
0.099014
0.100279
0.097750
0.098066
0.097434
0.094904
0.094588
0.094588
0.092691
0.092375
0.091110
0.092059
0.091427
0.091427
0.090794
0.089846
0.088581
0.087001
0.087949
0.088581
0.087633
0.085104
0.085104
0.084787
0.084787
0.085420
0.085420
0.086684
0.085420
0.083839
0.081942
0.082891
0.085420
0.086368
0.087001
0.084471
0.084787
0.086684
0.087317
0.086368
0.087001
0.087633
0.087949
0.087633
0.089846
0.089846
0.090794
0.091110
0.093640
0.093007
0.093007
0.094588
0.093956
0.095220
0.095220
0.095537
0.097117
0.095537
0.098382
0.100911
0.098698
0.099330
0.099647
0.101227
0.102176
0.101860
0.102176
0.101860
0.101543
0.101543
0.103124
0.102808
0.104073
0.102808
0.101543
0.100595
0.101860
0.101860
0.101543
0.102492
0.100911
0.101227
0.099963
0.100595
0.100911
0.100595
0.097434
0.099014
0.095853
0.094904
0.093640
0.094272
0.093956
0.093007
0.092691
0.091110
0.091427
0.091743
0.089846
0.089846
0.087001
0.087317
0.089214
0.087949
0.087317
0.086052
0.084787
0.085104
0.085420
0.086052
0.088265
0.087949
0.085736
0.083207
0.083523
0.083523
0.087633
0.086684
0.086052
0.087633
0.086368
0.087633
0.087633
0.088265
0.090478
0.088265
0.088897
0.089214
0.090162
0.090478
0.093324
0.093007
0.093324
0.093324
0.093956
0.095220
0.096169
0.095537
0.095537
0.097117
0.097117
0.100279
0.100279
0.099014
0.098066
0.099963
0.100595
0.100911
0.101543
0.101860
0.101227
0.101860
0.099963
0.102176
0.102808
0.104073
0.103124
0.101543
0.100279
0.099963
0.101860
0.101227
0.100911
0.101860
0.101227
0.099647
0.099014
0.099014
0.100279
0.098066
0.097117
0.095853
0.094272
0.094588
0.093640
0.093956
0.093007
0.093007
0.090162
0.090478
0.090162
0.089846
0.089530
0.087949
0.087317
0.088265
0.087317
0.086684
0.086684
0.085104
0.085420
0.085104
0.084787
0.086684
0.087633
0.085420
0.083207
0.082891
0.085420
0.086684
0.086684
0.085736
0.085104
0.086052
0.086368
0.086684
0.087317
0.087317
0.087317
0.087001
0.088265
0.089530
0.090162
0.091743
0.092375
0.093324
0.093640
0.093640
0.095220
0.096169
0.096485
0.095220
0.095537
0.097117
0.096801
0.099963
0.099647
0.098382
0.100279
0.101227
0.101543
0.102492
0.101227
0.102492
0.101860
0.099330
0.100595
0.102492
0.103440
0.104389
0.102808
0.101227
0.100595
0.100911
0.101860
0.101227
0.100279
0.099963
0.101227
0.099647
0.099014
0.099647
0.098066
0.098698
0.096485
0.094272
0.095220
0.093956
0.093640
0.092691
0.092375
0.091110
0.093007
0.091110
0.090794
0.089846
0.089214
0.085736
0.087317
0.087633
0.087317
0.085736
0.085736
0.085736
0.085736
0.086684
0.087633
0.088265
0.086684
0.085104
0.084155
0.085420
0.085420
0.087633
0.087317
0.087001
0.086684
0.087317
0.085736
0.086684
0.088581
0.090162
0.089214
0.088897
0.088581
0.089530
0.091110
0.093640
0.094272
0.093324
0.093640
0.096169
0.096169
0.096169
0.096801
0.097750
0.097750
0.097750
0.099963
0.100279
0.099014
0.098698
0.101227
0.100279
0.101860
0.102176
0.101543
0.101227
0.099647
0.099647
0.100911
0.102492
0.103757
0.103124
0.099330
0.099330
0.099963
0.099647
0.101860
0.100911
0.100595
0.099963
0.098382
0.097750
0.099330
0.098698
0.095853
0.095537
0.094272
0.094272
0.091743
0.092375
0.093007
0.090794
0.090794
0.089530
0.090478
0.088897
0.088265
0.088581
0.086368
0.085420
0.086684
0.087317
0.085420
0.084787
0.085104
0.086052
0.086684
0.086052
0.086684
0.086052
0.085104
0.083207
0.081942
0.083523
0.086368
0.087001
0.085104
0.086052
0.085104
0.087633
0.087317
0.087949
0.089214
0.088581
0.086684
0.087949
0.089530
0.089214
0.092059
0.092375
0.092691
0.094588
0.094904
0.094272
0.096169
0.095537
0.096169
0.097117
0.098698
0.097750
0.099330
0.099330
0.098066
0.099647
0.101227
0.101227
0.102176
0.101227
0.100595
0.100595
0.099963
0.101227
0.102492
0.105021
0.102176
0.101543
0.099330
0.099014
0.100595
0.100595
0.099647
0.100279
0.099330
0.099647
0.098066
0.099330
0.099647
0.097750
0.097117
0.095853
0.093640
0.092375
0.093324
0.093007
0.091743
0.091427
0.091427
0.091110
0.090478
0.089530
0.089214
0.087633
0.087001
0.086368
0.087001
0.087317
0.085104
0.084471
0.085420
0.084155
0.084787
0.085104
0.086052
0.084471
0.082574
0.080361
0.084155
0.084471
0.086052
0.085736
0.084471
0.085420
0.084787
0.085736
0.086368
0.086052
0.088897
0.087317
0.087633
0.088581
0.089530
0.091427
0.091427
0.093007
0.092691
0.093324
0.094588
0.093956
0.096169
0.094588
0.095220
0.097434
0.097434
0.098698
0.099647
0.097750
0.099330
0.100911
0.102176
0.102492
0.102176
0.101860
0.101227
0.099647
0.100595
0.100911
0.103440
0.104389
0.102176
0.100595
0.100279
0.101543
0.100595
0.101227
0.101227
0.100595
0.100595
0.098698
0.097750
0.099647
0.099330
0.097434
0.096801
0.093640
0.094588
0.093007
0.092691
0.092691
0.093007
0.092375
0.091427
0.090794
0.090794
0.090162
0.089214
0.087317
0.087949
0.088265
0.087949
0.084471
0.084787
0.084471
0.085736
0.085736
0.086368
0.087001
0.086368
0.085104
0.083839
0.083839
0.085104
0.088265
0.087633
0.086368
0.086052
0.085420
0.086368
0.085736
0.087001
0.088265
0.088581
0.087949
0.088897
0.089530
0.090794
0.093007
0.092375
0.092691
0.093007
0.095220
0.094904
0.095220
0.094904
0.096485
0.098066
0.097434
0.098382
0.099647
0.098698
0.099014
0.099963
0.100911
0.102176
0.100279
0.101227
0.100911
0.100279
0.099963
0.101860
0.102492
0.105021
0.104073
0.102492
0.100595
0.100279
0.101543
0.102176
0.100911
0.102176
0.100911
0.099330
0.099330
0.100279
0.099647
0.098698
0.098382
0.096801
0.096169
0.093956
0.094588
0.094904
0.093324
0.093007
0.091743
0.090794
0.092059
0.088897
0.089214
0.088265
0.087317
0.088265
0.087317
0.086684
0.085104
0.085104
0.084471
0.085104
0.085420
0.086368
0.086684
0.084155
0.083523
0.082258
0.082891
0.085104
0.087001
0.087317
0.085420
0.086052
0.086368
0.086368
0.087001
0.088581
0.087949
0.087949
0.088581
0.090794
0.090162
0.092691
0.092691
0.093324
0.093640
0.093640
0.095537
0.095853
0.095220
0.095853
0.097117
0.098382
0.099014
0.101543
0.101227
0.099963
0.100911
0.100911
0.101543
0.102808
0.101860
0.101860
0.102492
0.101860
0.102492
0.103440
0.104705
0.103757
0.103757
0.099647
0.100595
0.101543
0.102492
0.101227
0.101543
0.100595
0.099647
0.099014
0.099330
0.099647
0.099647
0.098066
0.097434
0.095220
0.094272
0.093640
0.092375
0.092059
0.092375
0.091110
0.090794
0.091743
0.090478
0.089846
0.088581
0.087001
0.088581
0.087949
0.088265
0.087001
0.086684
0.086368
0.086684
0.086368
0.086684
0.088581
0.085104
0.083839
0.082574
0.084471
0.085736
0.087949
0.087633
0.086052
0.086052
0.086368
0.086368
0.085736
0.088265
0.088897
0.088265
0.087317
0.088897
0.090162
0.091110
0.093007
0.094588
0.094588
0.093640
0.094904
0.095220
0.095537
0.094904
0.095220
0.097434
0.097434
0.099963
0.100279
0.097434
0.098382
0.100595
0.100595
0.100911
0.101227
0.100279
0.100279
0.099647
0.100279
0.102176
0.102492
0.104389
0.103440
0.101860
0.101860
0.100911
0.100279
0.101227
0.099647
0.099647
0.100279
0.098066
0.098382
0.099330
0.099963
0.098382
0.097434
0.094588
0.096169
0.093956
0.094904
0.093324
0.092691
0.093007
0.091427
0.091427
0.091427
0.089846
0.089530
0.087001
0.085420
0.087949
0.087001
0.084787
0.084787
0.084155
0.085736
0.085736
0.086052
0.087001
0.086684
0.084787
0.082891
0.083523
0.083839
0.087949
0.086684
0.085736
0.085104
0.085104
0.085420
0.086052
0.086052
0.087949
0.088265
0.087633
0.088265
0.089214
0.090478
0.093007
0.093007
0.093324
0.094904
0.093324
0.094588
0.095537
0.096169
0.096485
0.096485
0.097117
0.098382
0.098698
0.099014
0.099647
0.100279
0.100911
0.101227
0.102176
0.100595
0.101227
0.100279
0.098382
0.101543
0.103757
0.104389
0.103757
0.103124
0.099647
0.100595
0.101227
0.102808
0.101227
0.102176
0.101543
0.099647
0.098382
0.099330
0.100279
0.098066
0.097434
0.095853
0.094272
0.091743
0.092691
0.093007
0.092059
0.092691
0.090478
0.091427
0.091427
0.090794
0.089846
0.087001
0.087317
0.088265
0.087949
0.087633
0.086052
0.085104
0.085736
0.085104
0.085736
0.087001
0.087317
0.084471
0.083839
0.081942
0.083839
0.085104
0.086368
0.087001
0.085736
0.085420
0.086684
0.086368
0.086684
0.087949
0.088265
0.088581
0.087949
0.089214
0.089846
0.092059
0.093956
0.093956
0.093956
0.093956
0.094272
0.096169
0.097434
0.096485
0.096485
0.097750
0.097750
0.100279
0.099647
0.099647
0.100911
0.101543
0.101860
0.102808
0.101543
0.101227
0.101543
0.100595
0.100911
0.100911
0.103124
0.104705
0.102808
0.100279
0.100279
0.102176
0.101543
0.101227
0.100595
0.099647
0.099330
0.098066
0.098382
0.099963
0.099014
0.099014
0.096485
0.094272
0.095220
0.094272
0.093324
0.093007
0.092691
0.091743
0.090794
0.090794
0.090794
0.089530
0.087633
0.087317
0.087001
0.087317
0.085736
0.084155
0.084471
0.085104
0.085420
0.085104
0.084787
0.085420
0.084155
0.084155
0.081942
0.082891
0.084471
0.087317
0.087949
0.085104
0.085104
0.085104
0.086684
0.086684
0.087633
0.088581
0.087317
0.086684
0.089846
0.088581
0.089214
0.091427
0.093956
0.092375
0.092691
0.094904
0.096169
0.095853
0.095537
0.096169
0.099014
0.099014
0.099647
0.099963
0.100911
0.099963
0.100911
0.102176
0.102492
0.102492
0.102492
0.101227
0.100595
0.098698
0.102808
0.104705
0.106602
0.103757
0.102176
0.101860
0.100595
0.101860
0.101860
0.100911
0.100911
0.100911
0.099330
0.098066
0.099330
0.099330
0.097434
0.095853
0.095537
0.096169
0.093956
0.093640
0.093324
0.092691
0.091743
0.091427
0.090162
0.091110
0.089214
0.089214
0.087001
0.086368
0.087633
0.087317
0.085736
0.083523
0.084155
0.085736
0.086052
0.084471
0.085736
0.086052
0.083839
0.082574
0.081310
0.083207
0.085104
0.086052
0.086052
0.086368
0.084787
0.085420
0.087633
0.087317
0.087949
0.087001
0.086684
0.087317
0.088897
0.089846
0.091427
0.092691
0.093007
0.094588
0.095220
0.095220
0.095537
0.095853
0.095853
0.095220
0.096485
0.099014
0.099330
0.099963
0.099330
0.100279
0.100911
0.101227
0.101860
0.102492
0.101860
0.101227
0.100595
0.100279
0.101227
0.104073
0.104073
0.103440
0.099014
0.099963
0.101860
0.102808
0.101860
0.101227
0.100595
0.100595
0.099014
0.098698
0.099014
0.097434
0.097117
0.097117
0.093956
0.094272
0.095537
0.094904
0.091427
0.092059
0.091110
0.092059
0.090478
0.091110
0.091110
0.088265
0.087001
0.087317
0.087001
0.086052
0.085420
0.084787
0.084787
0.086368
0.086368
0.086684
0.087633
0.086052
0.083839
0.081310
0.082574
0.085104
0.087949
0.087001
0.085420
0.085736
0.085420
0.086368
0.087001
0.087633
0.088265
0.086052
0.086684
0.088897
0.089214
0.091743
0.092375
0.092059
0.092691
0.093640
0.094904
0.095220
0.095853
0.094904
0.094904
0.097117
0.098066
0.098382
0.099330
0.099330
0.100279
0.099647
0.100911
0.101543
0.101543
0.100279
0.100911
0.099014
0.099014
0.100279
0.102808
0.103757
0.101543
0.100911
0.099963
0.100279
0.100279
0.099963
0.098698
0.099963
0.101227
0.099014
0.099014
0.098698
0.098382
0.097434
0.097434
0.094588
0.095537
0.094272
0.094588
0.093324
0.092691
0.091427
0.091743
0.091743
0.091743
0.089214
0.089530
0.087949
0.087949
0.089214
0.086684
0.085736
0.086368
0.085736
0.087001
0.087001
0.085420
0.087001
0.085736
0.085104
0.082891
0.083839
0.084787
0.087949
0.087317
0.085420
0.086052
0.085420
0.087633
0.087001
0.088581
0.088581
0.088265
0.087633
0.088265
0.089214
0.091427
0.094272
0.093956
0.092691
0.094272
0.093956
0.095220
0.095853
0.096169
0.096801
0.097434
0.098382
0.099014
0.100279
0.099014
0.099330
0.100911
0.100911
0.100911
0.101227
0.101227
0.102808
0.102808
0.101227
0.101227
0.104073
0.105337
0.104389
0.102492
0.101227
0.101543
0.103440
0.103440
0.101860
0.101543
0.101227
0.100595
0.099014
0.099647
0.100595
0.100279
0.097750
0.096485
0.095537
0.093640
0.095853
0.093956
0.092375
0.091743
0.092375
0.092375
0.092059
0.089846
0.088897
0.087949
0.087317
0.088897
0.088265
0.087317
0.087001
0.086368
0.086052
0.086368
0.087317
0.088265
0.085736
0.086052
0.085420
0.082574
0.085104
0.087317
0.087317
0.087001
0.087633
0.087001
0.087001
0.087633
0.088897
0.089846
0.090794
0.088581
0.089214
0.090794
0.092059
0.092691
0.093007
0.093956
0.094904
0.095853
0.096169
0.097117
0.096485
0.097434
0.098066
0.098382
0.098698
0.101227
0.100911
0.099647
0.100279
0.102176
0.102176
0.102176
0.102808
0.102492
0.101543
0.099963
0.100595
0.103757
0.104389
0.104705
0.103757
0.099963
0.099963
0.102176
0.101860
0.101860
0.100911
0.100279
0.100911
0.099330
0.099330
0.099647
0.099330
0.098382
0.098066
0.095537
0.094272
0.094588
0.094272
0.093640
0.093007
0.092691
0.092059
0.091110
0.089846
0.090162
0.088581
0.087633
0.087317
0.089530
0.088265
0.085736
0.085736
0.084471
0.086684
0.086052
0.086368
0.087949
0.085420
0.083839
0.082258
0.084787
0.087001
0.087949
0.088265
0.086684
0.085736
0.087317
0.086684
0.087633
0.087949
0.089846
0.087949
0.088581
0.089214
0.091427
0.092691
0.093007
0.094272
0.094272
0.094588
0.096801
0.095537
0.096801
0.096485
0.097117
0.097750
0.099330
0.100279
0.101543
0.099330
0.099963
0.101227
0.103124
0.102176
0.102176
0.103124
0.102492
0.101227
0.100911
0.102808
0.104073
0.104389
0.102492
0.101543
0.100911
0.101227
0.102176
0.102808
0.100911
0.102176
0.103124
0.099963
0.100279
0.100279
0.100279
0.098698
0.097750
0.095537
0.096801
0.095537
0.095537
0.093640
0.092691
0.092691
0.091110
0.092059
0.092375
0.090162
0.089530
0.088265
0.088265
0.089846
0.086684
0.087001
0.087001
0.085420
0.086052
0.086368
0.086052
0.087633
0.086684
0.085420
0.083839
0.082891
0.085420
0.087633
0.086368
0.086684
0.087317
0.086684
0.087001
0.087001
0.087949
0.088581
0.088265
0.087949
0.089214
0.090794
0.092059
0.093640
0.093640
0.092375
0.095537
0.093956
0.094904
0.095853
0.095537
0.095853
0.097117
0.098382
0.099330
0.099647
0.100595
0.099963
0.099647
0.101543
0.101860
0.102492
0.101543
0.102808
0.102808
0.100595
0.101543
0.103757
0.105653
0.103440
0.102492
0.101227
0.099963
0.102492
0.103440
0.101543
0.101860
0.101860
0.100279
0.100279
0.100911
0.100279
0.098066
0.097117
0.096485
0.095220
0.093640
0.094588
0.094588
0.092375
0.093007
0.092375
0.091427
0.091110
0.090478
0.090478
0.088265
0.087317
0.088581
0.088265
0.087001
0.086368
0.086368
0.085736
0.086368
0.086684
0.087001
0.087633
0.086684
0.084155
0.081626
0.083523
0.086052
0.086368
0.086684
0.086684
0.087001
0.085736
0.087633
0.087633
0.088897
0.088581
0.087633
0.088581
0.090162
0.090162
0.092691
0.092375
0.094588
0.093324
0.094272
0.094588
0.094272
0.095853
0.096169
0.095853
0.098066
0.097750
0.100279
0.100279
0.099963
0.100911
0.101860
0.101227
0.101860
0.101227
0.100911
0.100595
0.101227
0.100911
0.103757
0.105021
0.105970
0.103757
0.101227
0.101227
0.100911
0.101227
0.101543
0.100911
0.101543
0.100595
0.099963
0.099647
0.100911
0.099963
0.097750
0.096485
0.094588
0.096169
0.094904
0.093640
0.093324
0.092691
0.091743
0.092059
0.091110
0.090794
0.089846
0.088897
0.088265
0.087317
0.087949
0.086684
0.086368
0.085736
0.085736
0.085736
0.087633
0.086684
0.087317
0.085736
0.084155
0.084787
0.085104
0.084787
0.087949
0.087633
0.084471
0.085736
0.086368
0.086368
0.086684
0.087633
0.088581
0.087949
0.087001
0.089846
0.091110
0.092059
0.093640
0.094272
0.093640
0.094588
0.095537
0.095537
0.095537
0.096801
0.096801
0.098066
0.097750
0.098698
0.101227
0.100911
0.101227
0.101860
0.102492
0.103440
0.103124
0.102176
0.101860
0.100911
0.101860
0.101860
0.103757
0.105021
0.105021
0.101860
0.101227
0.100279
0.102808
0.103440
0.101227
0.101543
0.100911
0.100595
0.098382
0.100595
0.099330
0.098066
0.098066
0.097117
0.095220
0.093956
0.093956
0.093640
0.093324
0.091427
0.090794
0.091110
0.091110
0.089846
0.089214
0.087949
0.088265
0.088581
0.087001
0.086684
0.085420
0.085104
0.086368
0.086052
0.085736
0.086684
0.087317
0.087001
0.083839
0.082891
0.084471
0.087633
0.087633
0.086052
0.087001
0.087001
0.087317
0.087317
0.087317
0.089530
0.089214
0.088581
0.089846
0.090162
0.090478
0.092691
0.092691
0.093007
0.093640
0.093956
0.096169
0.096485
0.095537
0.096801
0.096485
0.097434
0.098698
0.101860
0.100595
0.099963
0.100911
0.102176
0.101860
0.102176
0.100911
0.100911
0.100595
0.100279
0.101860
0.103124
0.105021
0.104705
0.104073
0.100279
0.101543
0.102176
0.101543
0.100911
0.100595
0.100911
0.100911
0.100595
0.099963
0.099647
0.099330
0.098382
0.097117
0.094272
0.093640
0.094588
0.094272
0.093640
0.092375
0.091743
0.091110
0.092059
0.090478
0.089214
0.087949
0.087317
0.089530
0.088581
0.087949
0.085736
0.085104
0.086368
0.087633
0.086368
0.087949
0.088265
0.086368
0.085420
0.082891
0.086052
0.085736
0.087001
0.088897
0.087001
0.086368
0.086684
0.087633
0.089214
0.088897
0.088581
0.089530
0.087949
0.089214
0.089846
0.092059
0.092691
0.094588
0.093956
0.094272
0.094904
0.096169
0.096169
0.095853
0.097117
0.098382
0.098382
0.100279
0.101860
0.099330
0.100595
0.100595
0.102492
0.103124
0.101860
0.101860
0.102176
0.100911
0.100595
0.102492
0.104073
0.103440
0.102492
0.099963
0.100279
0.101860
0.101860
0.102492
0.101227
0.101227
0.100911
0.099014
0.098382
0.100595
0.099963
0.097750
0.098066
0.095220
0.094904
0.093956
0.094272
0.092691
0.092691
0.092059
0.092691
0.090478
0.090478
0.089214
0.088897
0.087317
0.087001
0.088897
0.086684
0.085420
0.084787
0.084787
0.086052
0.086052
0.086052
0.087317
0.086052
0.084155
0.082891
0.082258
0.084155
0.087317
0.087949
0.084471
0.086684
0.085736
0.085736
0.086052
0.087633
0.087949
0.086684
0.087949
0.090478
0.089846
0.090162
0.093007
0.093007
0.092691
0.094272
0.094272
0.095853
0.095853
0.094588
0.094272
0.096801
0.098066
0.098382
0.099014
0.099647
0.099014
0.100595
0.102492
0.101860
0.100279
0.101227
0.100911
0.100595
0.100279
0.102808
0.103124
0.105337
0.103440
0.101543
0.099963
0.101227
0.103124
0.102176
0.101543
0.100911
0.100595
0.101227
0.100279
0.100911
0.100279
0.098066
0.097117
0.094904
0.095537
0.093640
0.094588
0.093324
0.091743
0.092059
0.091743
0.090794
0.091427
0.089846
0.090478
0.088265
0.085736
0.088265
0.087633
0.085736
0.085420
0.085104
0.085736
0.085420
0.086684
0.087949
0.088581
0.086368
0.083839
0.083839
0.084787
0.086684
0.087949
0.086684
0.086684
0.086684
0.086368
0.087317
0.087633
0.088897
0.088581
0.087633
0.087949
0.089214
0.089846
0.091427
0.091427
0.093640
0.093640
0.094588
0.093956
0.095853
0.094588
0.095853
0.095853
0.098698
0.098382
0.100279
0.099963
0.098698
0.100595
0.100279
0.100911
0.102176
0.102176
0.100279
0.100911
0.099963
0.099963
0.101543
0.103757
0.104389
0.102492
0.099647
0.099963
0.102176
0.101227
0.100911
0.100911
0.100595
0.099647
0.097750
0.098066
0.099330
0.098382
0.098382
0.097117
0.095220
0.094272
0.094904
0.093324
0.093007
0.092375
0.092691
0.091427
0.091427
0.090794
0.090162
0.088897
0.088897
0.087633
0.087633
0.088581
0.086052
0.086052
0.086368
0.087001
0.087001
0.086052
0.087317
0.085420
0.084471
0.083207
0.083523
0.085104
0.088581
0.089214
0.087317
0.085104
0.085736
0.086684
0.087001
0.087949
0.088581
0.087633
0.088265
0.090794
0.089846
0.092691
0.093324
0.094904
0.093324
0.094588
0.096169
0.095853
0.097117
0.096801
0.096485
0.098382
0.098698
0.100911
0.101227
0.099014
0.100595
0.100911
0.100911
0.102176
0.104389
0.102808
0.102492
0.101543
0.100595
0.102176
0.103757
0.104389
0.104389
0.101860
0.101543
0.101227
0.101860
0.101860
0.099963
0.101543
0.100279
0.099014
0.100279
0.100911
0.099014
0.097434
0.096485
0.094904
0.095220
0.093640
0.093640
0.093640
0.092691
0.092691
0.091427
0.092691
0.092375
0.089530
0.089530
0.087317
0.087317
0.088897
0.087633
0.086052
0.086052
0.085736
0.086684
0.087317
0.087317
0.088897
0.088265
0.085736
0.083839
0.084155
0.084155
0.086684
0.087949
0.087001
0.087317
0.086368
0.086684
0.087633
0.087633
0.089214
0.089214
0.087949
0.088581
0.089846
0.091110
0.093324
0.093640
0.093640
0.094904
0.094272
0.095537
0.096485
0.096169
0.096485
0.096801
0.098382
0.099014
0.100911
0.099963
0.099647
0.100279
0.100911
0.102176
0.103124
0.103124
0.102492
0.101543
0.101543
0.102176
0.103124
0.105970
0.103440
0.103757
0.099963
0.102176
0.101543
0.102176
0.101543
0.102176
0.102176
0.099647
0.099647
0.099014
0.099647
0.098698
0.099014
0.096485
0.095220
0.094272
0.096485
0.095853
0.093640
0.091743
0.092691
0.092691
0.091743
0.091110
0.090478
0.089214
0.089214
0.089214
0.088581
0.087949
0.086368
0.085736
0.084787
0.086052
0.086368
0.087001
0.089214
0.087001
0.085104
0.084471
0.085736
0.087949
0.087633
0.087633
0.087317
0.086684
0.087317
0.087949
0.087949
0.089214
0.089214
0.088897
0.089214
0.089846
0.091110
0.093007
0.092691
0.095220
0.094272
0.094904
0.096801
0.096485
0.096485
0.096801
0.097434
0.099330
0.099330
0.100279
0.101860
0.099647
0.100911
0.101860
0.102808
0.102176
0.102176
0.102176
0.100595
0.099963
0.100911
0.102808
0.104705
0.102808
0.103124
0.100911
0.099963
0.102176
0.101227
0.101227
0.100279
0.099963
0.100911
0.099330
0.098382
0.099963
0.099647
0.097750
0.097434
0.095220
0.094588
0.094588
0.093640
0.092691
0.092059
0.092375
0.091427
0.090794
0.090478
0.088581
0.087633
0.087001
0.087001
0.088897
0.087633
0.087001
0.087001
0.087633
0.085736
0.086684
0.086684
0.087949
0.088265
0.086052
0.083523
0.085420
0.085736
0.088265
0.088265
0.086684
0.085420
0.086052
0.087001
0.087633
0.089214
0.088897
0.088265
0.088581
0.089530
0.089846
0.091427
0.093956
0.093640
0.093324
0.094904
0.095220
0.096801
0.096169
0.095853
0.096801
0.098066
0.098382
0.099963
0.099963
0.099963
0.100595
0.101860
0.101860
0.102492
0.100911
0.101543
0.102176
0.101227
0.101227
0.102808
0.105021
0.105653
0.105021
0.103440
0.101543
0.101860
0.103440
0.102176
0.100911
0.100595
0.100595
0.100279
0.099014
0.100595
0.101543
0.098698
0.098382
0.096169
0.095853
0.094588
0.094272
0.093956
0.093324
0.092375
0.092059
0.092059
0.091427
0.090478
0.090162
0.088265
0.086684
0.088897
0.087001
0.086052
0.086368
0.084787
0.086368
0.085736
0.086368
0.087633
0.086684
0.084787
0.083207
0.084155
0.083839
0.087633
0.087001
0.085420
0.086684
0.087317
0.087633
0.087317
0.086684
0.089530
0.089530
0.088265
0.089846
0.090478
0.091110
0.094272
0.093956
0.094588
0.094904
0.094272
0.095853
0.096485
0.096485
0.096801
0.097750
0.098066
0.099647
0.101227
0.101227
0.100279
0.101227
0.101860
0.102808
0.102492
0.100911
0.101227
0.101227
0.101543
0.102492
0.103124
0.105021
0.105970
0.104705
0.101227
0.101860
0.103757
0.103440
0.101543
0.102176
0.102176
0.101860
0.100279
0.100279
0.100595
0.099647
0.099963
0.097750
0.094904
0.095537
0.095853
0.094904
0.093324
0.092059
0.091743
0.091110
0.091427
0.090478
0.090794
0.088581
0.087633
0.087949
0.088581
0.088581
0.086052
0.084787
0.085736
0.086052
0.086052
0.087949
0.088265
0.086684
0.085104
0.084471
0.086052
0.086052
0.086684
0.087317
0.087001
0.087633
0.087001
0.087317
0.087317
0.088581
0.089530
0.087949
0.088265
0.090162
0.089530
0.092691
0.094588
0.095220
0.094272
0.094272
0.094272
0.095853
0.097117
0.096169
0.096169
0.097434
0.099014
0.101227
0.101227
0.099330
0.101227
0.101860
0.102492
0.101860
0.102176
0.102492
0.102176
0.101543
0.101543
0.103124
0.105021
0.105337
0.104389
0.102176
0.102808
0.101860
0.102808
0.102492
0.101860
0.102808
0.100595
0.098382
0.099963
0.100595
0.099330
0.098066
0.097750
0.095537
0.096169
0.094904
0.094588
0.093640
0.093956
0.092691
0.092375
0.090794
0.091743
0.089846
0.088897
0.087317
0.087633
0.088897
0.087001
0.086368
0.085104
0.085420
0.086052
0.084471
0.086052
0.087317
0.087949
0.084787
0.082574
0.083207
0.084787
0.087317
0.086684
0.085104
0.086052
0.085736
0.087633
0.088265
0.087317
0.089530
0.087633
0.086684
0.089214
0.089530
0.090162
0.092375
0.093324
0.093324
0.093956
0.094904
0.095853
0.095853
0.097117
0.096169
0.098066
0.097750
0.099330
0.099647
0.099014
0.099014
0.100911
0.101227
0.102492
0.101227
0.100911
0.101227
0.100911
0.100911
0.101543
0.102492
0.104389
0.102808
0.101543
0.099014
0.099647
0.100911
0.101543
0.101543
0.100279
0.100279
0.099647
0.098382
0.099963
0.099014
0.097117
0.096801
0.095853
0.094904
0.092691
0.093007
0.092691
0.092059
0.092375
0.090162
0.090162
0.089846
0.090162
0.088581
0.087001
0.087001
0.088581
0.086684
0.087001
0.086052
0.084471
0.086052
0.086052
0.086368
0.086684
0.087633
0.085104
0.084155
0.083207
0.083523
0.086052
0.086052
0.086052
0.085736
0.086368
0.086684
0.086052
0.086684
0.088265
0.088897
0.088265
0.087949
0.089530
0.088897
0.092691
0.092375
0.094588
0.094272
0.093640
0.095220
0.094904
0.094588
0.094272
0.095853
0.098066
0.098698
0.099014
0.100279
0.099330
0.099014
0.101227
0.101227
0.101227
0.102492
0.101543
0.100595
0.099963
0.100911
0.102492
0.104389
0.104389
0.102808
0.099647
0.100279
0.100595
0.101227
0.100279
0.100595
0.099330
0.098698
0.098698
0.098698
0.098382
0.097117
0.094588
0.095853
0.093640
0.092691
0.093640
0.093007
0.091427
0.091110
0.090162
0.090162
0.089214
0.089530
0.088897
0.088581
0.087001
0.087317
0.087633
0.086684
0.085104
0.083523
0.084471
0.085420
0.085104
0.085736
0.087317
0.085104
0.083839
0.081626
0.083523
0.083523
0.085736
0.086684
0.086052
0.086052
0.086368
0.087001
0.088265
0.089846
0.089530
0.088581
0.087949
0.090162
0.090478
0.091743
0.092691
0.094588
0.092691
0.093324
0.096485
0.096169
0.096801
0.097750
0.097434
0.099330
0.099647
0.101543
0.101860
0.099014
0.099963
0.101227
0.102176
0.101543
0.102176
0.101860
0.102808
0.101860
0.100595
0.102176
0.103757
0.104389
0.103440
0.102176
0.101860
0.101860
0.101860
0.101860
0.101860
0.100911
0.101543
0.099963
0.099330
0.099963
0.100279
0.097750
0.098066
0.095220
0.096485
0.093640
0.094904
0.093324
0.092691
0.092059
0.091743
0.092375
0.091427
0.089846
0.089214
0.087949
0.087001
0.087633
0.087949
0.086052
0.085420
0.084787
0.086052
0.084787
0.086052
0.087317
0.088265
0.085736
0.083839
0.084155
0.084471
0.088581
0.087001
0.087633
0.087949
0.087317
0.088581
0.087633
0.088265
0.088581
0.088581
0.087633
0.089214
0.091427
0.090478
0.093640
0.093324
0.092375
0.093640
0.094588
0.094588
0.094588
0.095537
0.095537
0.095537
0.098698
0.097434
0.099963
0.100279
0.098698
0.098066
0.100595
0.100595
0.101543
0.100595
0.100595
0.100911
0.100595
0.101543
0.103440
0.104705
0.102808
0.101543
0.100911
0.100911
0.100595
0.101543
0.100595
0.100595
0.100279
0.100279
0.099647
0.100279
0.099330
0.098698
0.097750
0.096485
0.094272
0.094904
0.095537
0.093640
0.092691
0.093007
0.092059
0.092691
0.091427
0.090162
0.090478
0.089214
0.088265
0.088265
0.087317
0.085420
0.086684
0.086368
0.086368
0.086684
0.086684
0.087949
0.088897
0.085420
0.084155
0.082574
0.083839
0.085736
0.087001
0.087317
0.085736
0.084155
0.085736
0.086684
0.087001
0.088897
0.089214
0.088897
0.087949
0.089846
0.090478
0.092691
0.091743
0.094272
0.095220
0.094588
0.095853
0.096169
0.096169
0.095537
0.096169
0.098066
0.098382
0.098698
0.100595
0.098698
0.099963
0.101227
0.102176
0.101860
0.101227
0.102492
0.101543
0.101543
0.101543
0.103124
0.104705
0.105021
0.104389
0.100279
0.100279
0.102492
0.101543
0.101860
0.101543
0.102176
0.100595
0.099963
0.100279
0.100911
0.098066
0.098066
0.097434
0.095537
0.094904
0.093956
0.093640
0.093007
0.093640
0.091743
0.092375
0.091743
0.091110
0.088581
0.088897
0.087633
0.087633
0.087633
0.086684
0.086052
0.085420
0.084787
0.084471
0.086684
0.085420
0.087317
0.085420
0.084787
0.083207
0.083839
0.084155
0.086684
0.086368
0.086684
0.086684
0.086368
0.087949
0.087949
0.087949
0.089214
0.088897
0.087949
0.089530
0.089214
0.090162
0.092691
0.093640
0.093324
0.093007
0.094272
0.093640
0.094272
0.094588
0.096485
0.096801
0.097750
0.100279
0.099963
0.099014
0.100279
0.099647
0.100595
0.102176
0.102492
0.100911
0.101227
0.101227
0.101227
0.102176
0.102808
0.105653
0.104389
0.102492
0.101227
0.099647
0.101860
0.103124
0.101543
0.100595
0.100595
0.098698
0.099014
0.100279
0.099647
0.097434
0.096801
0.096169
0.095853
0.093956
0.094588
0.093640
0.092691
0.091427
0.090478
0.090478
0.089530
0.088897
0.088265
0.087001
0.086368
0.088265
0.087317
0.087001
0.085104
0.084787
0.086052
0.086052
0.085736
0.087001
0.087949
0.084787
0.083839
0.083839
0.083839
0.086684
0.087001
0.086052
0.086368
0.086052
0.087949
0.087633
0.086052
0.089530
0.088897
0.087317
0.088897
0.090478
0.090478
0.092691
0.092375
0.093324
0.093956
0.095220
0.095853
0.097434
0.097434
0.096801
0.096801
0.098698
0.098698
0.100595
0.100279
0.099963
0.098698
0.100911
0.100911
0.102492
0.101543
0.102808
0.101860
0.100595
0.100911
0.104073
0.105337
0.104073
0.104389
0.101860
0.101860
0.102808
0.102176
0.101860
0.101543
0.101860
0.101860
0.099330
0.099963
0.099963
0.098698
0.098382
0.096801
0.094904
0.093956
0.094904
0.093324
0.093324
0.092375
0.092691
0.092375
0.091743
0.090162
0.090478
0.087317
0.086684
0.087949
0.089214
0.087949
0.085736
0.085736
0.084471
0.085736
0.086368
0.087317
0.087633
0.086368
0.083839
0.082574
0.084787
0.085420
0.087317
0.088581
0.086052
0.087317
0.087001
0.087001
0.087949
0.088581
0.088581
0.088581
0.087633
0.090162
0.090794
0.092691
0.093324
0.094904
0.093956
0.093640
0.095853
0.096801
0.097434
0.097750
0.096801
0.098066
0.097750
0.099963
0.100279
0.100279
0.100595
0.101543
0.101860
0.102808
0.102492
0.102492
0.102176
0.102176
0.101543
0.101543
0.105021
0.105021
0.104389
0.101860
0.101227
0.103440
0.102492
0.102176
0.101860
0.102176
0.100595
0.099330
0.099963
0.100911
0.099647
0.099014
0.098066
0.096801
0.095537
0.094272
0.093956
0.093007
0.092375
0.092059
0.090794
0.091110
0.092059
0.091427
0.089530
0.087633
0.087317
0.088897
0.087633
0.087317
0.086052
0.084787
0.087317
0.085420
0.087001
0.087633
0.086684
0.085736
0.082891
0.085104
0.084471
0.087317
0.088265
0.085104
0.085420
0.087001
0.087949
0.087949
0.089214
0.088581
0.089530
0.088265
0.090478
0.089846
0.092059
0.094588
0.096485
0.095537
0.095853
0.097434
0.096801
0.097117
0.096485
0.097117
0.097117
0.098066
0.099330
0.101543
0.101227
0.100279
0.101227
0.101543
0.102176
0.103757
0.101227
0.101543
0.102492
0.100595
0.102808
0.103757
0.105337
0.104073
0.103440
0.101227
0.101860
0.102176
0.102176
0.102176
0.101543
0.100911
0.100279
0.099647
0.099647
0.099963
0.098382
0.097434
0.095853
0.095220
0.093640
0.095853
0.094588
0.093324
0.092059
0.091427
0.091743
0.091427
0.090794
0.091427
0.087949
0.088581
0.089214
0.087949
0.088265
0.087001
0.086368
0.087633
0.087317
0.087633
0.087317
0.087317
0.087001
0.084787
0.084155
0.085420
0.087317
0.087949
0.086684
0.087633
0.087633
0.087317
0.087317
0.088265
0.089214
0.089846
0.087633
0.087949
0.090162
0.091110
0.092691
0.093324
0.093640
0.094272
0.094588
0.095220
0.096169
0.096485
0.097117
0.098066
0.098066
0.098382
0.101227
0.100595
0.099014
0.100279
0.102176
0.103124
0.101860
0.102176
0.102176
0.101860
0.100595
0.101227
0.102176
0.105653
0.105970
0.104073
0.100595
0.101543
0.102176
0.102176
0.102492
0.101860
0.102492
0.100911
0.099963
0.099014
0.100911
0.100279
0.099014
0.099647
0.095537
0.095537
0.094904
0.094588
0.093956
0.092691
0.091743
0.091427
0.092059
0.091743
0.090162
0.089846
0.088581
0.087949
0.089846
0.088581
0.087001
0.085736
0.086052
0.086684
0.086368
0.086368
0.087949
0.087317
0.086052
0.082891
0.084787
0.084787
0.087949
0.088897
0.087633
0.086052
0.086368
0.087001
0.087317
0.088265
0.090162
0.088265
0.089530
0.091427
0.092059
0.093007
0.094272
0.094588
0.093324
0.094588
0.095853
0.095853
0.096801
0.095537
0.096169
0.096169
0.097434
0.099963
0.099963
0.099647
0.100279
0.101860
0.100911
0.103124
0.101860
0.101860
0.102176
0.102176
0.101227
0.101860
0.103440
0.104389
0.103124
0.101227
0.101543
0.101227
0.101227
0.102176
0.102492
0.100595
0.101860
0.099330
0.099963
0.100595
0.100911
0.097750
0.097434
0.094588
0.093956
0.093640
0.094272
0.094272
0.093324
0.092691
0.092059
0.091743
0.092059
0.089214
0.088265
0.087949
0.086368
0.088581
0.087317
0.086368
0.085104
0.086684
0.084787
0.086052
0.086684
0.087949
0.087001
0.085104
0.083839
0.084155
0.084787
0.087633
0.087633
0.086684
0.087001
0.085736
0.086368
0.087949
0.088581
0.089530
0.088581
0.088265
0.089530
0.090162
0.091110
0.093640
0.093640
0.093007
0.094904
0.093956
0.096801
0.097117
0.096485
0.096801
0.096801
0.097434
0.099014
0.100595
0.099963
0.098698
0.100279
0.100279
0.101860
0.102176
0.101543
0.102176
0.101227
0.100279
0.101543
0.103757
0.105970
0.104073
0.102176
0.100595
0.101227
0.101227
0.101543
0.101227
0.100595
0.100279
0.099014
0.099014
0.099330
0.100911
0.098382
0.097117
0.096801
0.094588
0.093956
0.093956
0.093324
0.092375
0.091743
0.092691
0.092375
0.092375
0.092059
0.089846
0.087633
0.087001
0.088265
0.087949
0.086684
0.085420
0.085736
0.086684
0.086368
0.085420
0.087949
0.086684
0.086052
0.084471
0.082891
0.084155
0.086368
0.087317
0.087001
0.086684
0.086684
0.087633
0.087317
0.088265
0.089846
0.090478
0.089846
0.089846
0.091743
0.092691
0.093956
0.093640
0.095853
0.094904
0.093956
0.096169
0.097117
0.097750
0.097434
0.098066
0.099647
0.098066
0.100595
0.101860
0.098698
0.100911
0.102176
0.101860
0.102808
0.101543
0.102492
0.102808
0.102176
0.102176
0.103124
0.103757
0.105337
0.103440
0.100595
0.101543
0.102176
0.102492
0.102176
0.101227
0.101543
0.099647
0.099647
0.100279
0.101227
0.099014
0.098382
0.096801
0.095537
0.093640
0.094904
0.094588
0.093640
0.093007
0.092059
0.092375
0.091110
0.090794
0.090478
0.088265
0.086684
0.086052
0.087633
0.086368
0.086684
0.086052
0.085420
0.086684
0.087001
0.086368
0.088265
0.087001
0.086368
0.083839
0.084471
0.086684
0.088581
0.087949
0.087001
0.087317
0.087317
0.087001
0.087001
0.088581
0.088897
0.087949
0.087317
0.089214
0.090478
0.091427
0.093007
0.093956
0.093007
0.093324
0.093640
0.095220
0.096485
0.096169
0.096169
0.097117
0.097750
0.099647
0.099647
0.099330
0.100279
0.100279
0.100911
0.102808
0.101860
0.102176
0.102808
0.100911
0.100595
0.102492
0.103124
0.105021
0.103757
0.102176
0.100911
0.101227
0.101543
0.102492
0.101227
0.101543
0.100911
0.099963
0.099014
0.100595
0.099330
0.097750
0.097750
0.096801
0.095220
0.094904
0.095220
0.093956
0.092375
0.092059
0.091427
0.091110
0.091110
0.089846
0.089214
0.087317
0.087317
0.088265
0.087633
0.087001
0.085736
0.085420
0.085736
0.087001
0.087949
0.087949
0.087949
0.086368
0.085104
0.084155
0.084155
0.086684
0.087317
0.086368
0.087633
0.087001
0.087001
0.087949
0.087633
0.089530
0.088897
0.087949
0.088897
0.089530
0.090162
0.093640
0.092691
0.093956
0.094588
0.095220
0.094904
0.095853
0.095537
0.097117
0.097117
0.098382
0.099647
0.099963
0.100595
0.099647
0.098698
0.102176
0.102492
0.102492
0.102176
0.101860
0.101860
0.101543
0.102176
0.103124
0.105021
0.104389
0.103124
0.100595
0.099963
0.101227
0.101543
0.102492
0.100595
0.099963
0.099963
0.099647
0.099647
0.099963
0.099014
0.097117
0.095537
0.094272
0.094272
0.095537
0.093956
0.093956
0.093007
0.093324
0.091743
0.092059
0.091427
0.091110
0.088897
0.087317
0.088897
0.088581
0.087949
0.087317
0.086684
0.086368
0.086368
0.087317
0.087001
0.087001
0.086368
0.084787
0.084471
0.085104
0.085736
0.087633
0.088897
0.087633
0.087001
0.087001
0.087317
0.087317
0.087633
0.089846
0.088265
0.088581
0.089530
0.091110
0.092375
0.093640
0.095220
0.093640
0.094272
0.096801
0.095853
0.096801
0.097750
0.098382
0.098698
0.098382
0.099647
0.101860
0.100595
0.101227
0.100911
0.101860
0.102176
0.101543
0.102176
0.102176
0.100911
0.100911
0.102176
0.105337
0.105337
0.103757
0.100595
0.100595
0.101860
0.102808
0.102492
0.102176
0.100595
0.100595
0.100595
0.099963
0.101227
0.100279
0.098066
0.096801
0.095537
0.095220
0.093640
0.094588
0.094272
0.093956
0.093640
0.093007
0.092375
0.092059
0.091110
0.089214
0.088265
0.087633
0.089214
0.088897
0.087633
0.087001
0.086368
0.087949
0.086368
0.085736
0.087949
0.087633
0.084787
0.083839
0.083839
0.084471
0.088581
0.087633
0.086052
0.085736
0.086052
0.086368
0.087317
0.087317
0.088897
0.087949
0.087949
0.089846
0.091427
0.091743
0.094272
0.095220
0.093956
0.095220
0.094588
0.096485
0.096801
0.096801
0.096801
0.097434
0.098066
0.099014
0.099647
0.100279
0.099330
0.100595
0.101860
0.102808
0.103440
0.102176
0.103124
0.101860
0.101227
0.103757
0.103757
0.105970
0.104389
0.104073
0.099963
0.101860
0.103440
0.103757
0.102492
0.102808
0.101860
0.102176
0.100595
0.100911
0.100595
0.098698
0.098698
0.097750
0.095220
0.094588
0.095853
0.094588
0.093007
0.092375
0.091743
0.091743
0.092691
0.091743
0.090794
0.088897
0.088265
0.089530
0.088265
0.087633
0.085736
0.086684
0.087001
0.086684
0.087949
0.087633
0.087001
0.087317
0.085104
0.084155
0.084787
0.087317
0.087317
0.087633
0.087949
0.086684
0.087949
0.087633
0.088265
0.089846
0.090478
0.089214
0.090162
0.090794
0.092059
0.094588
0.093956
0.094904
0.095853
0.095220
0.096801
0.097117
0.097117
0.097750
0.097434
0.099014
0.099647
0.102176
0.101227
0.100595
0.101543
0.102492
0.103757
0.102176
0.102808
0.102808
0.101860
0.100279
0.102492
0.103757
0.105337
0.104389
0.103440
0.100911
0.102176
0.104073
0.103757
0.103124
0.101227
0.102176
0.100911
0.100595
0.100279
0.101860
0.099963
0.099963
0.099963
0.096801
0.095537
0.096169
0.095537
0.094904
0.093640
0.093956
0.093007
0.092375
0.091743
0.091743
0.090794
0.089530
0.089846
0.089214
0.088581
0.087633
0.086684
0.086052
0.086684
0.087001
0.087633
0.088581
0.087001
0.085420
0.083523
0.085104
0.086052
0.087317
0.088265
0.087001
0.087001
0.087949
0.087949
0.088265
0.089214
0.088897
0.089214
0.089846
0.089846
0.091110
0.092059
0.093956
0.094904
0.094272
0.095537
0.096169
0.096485
0.097750
0.095853
0.097750
0.099330
0.098698
0.101227
0.103440
0.100595
0.101543
0.101860
0.102808
0.103757
0.101860
0.102808
0.102176
0.101860
0.102808
0.103440
0.104389
0.106602
0.104705
0.102176
0.101860
0.102176
0.102492
0.101227
0.100911
0.101543
0.101543
0.099014
0.099963
0.101543
0.100279
0.099014
0.098698
0.095853
0.096485
0.094588
0.095853
0.094588
0.093640
0.092691
0.092375
0.090794
0.091110
0.090794
0.089530
0.088265
0.087633
0.090162
0.088265
0.087317
0.088265
0.086368
0.086368
0.085104
0.085420
0.087001
0.084787
0.085104
0.082891
0.082574
0.084471
0.087317
0.087317
0.086052
0.084787
0.084787
0.087001
0.087001
0.087001
0.089214
0.089214
0.087317
0.089214
0.090794
0.089530
0.094588
0.093956
0.093640
0.094272
0.094904
0.095537
0.095537
0.096169
0.096801
0.096485
0.097434
0.098066
0.099963
0.099963
0.099330
0.099647
0.102808
0.101227
0.102176
0.101860
0.101543
0.101543
0.100595
0.101543
0.103757
0.105021
0.104705
0.101543
0.099330
0.100911
0.102492
0.101543
0.101543
0.101860
0.101860
0.099963
0.098066
0.099014
0.099330
0.099014
0.098066
0.098066
0.093956
0.093324
0.094588
0.093324
0.093324
0.093324
0.092059
0.092691
0.090794
0.091110
0.090162
0.087949
0.087317
0.089214
0.087949
0.088265
0.086684
0.086368
0.086052
0.087001
0.087001
0.087317
0.087001
0.086052
0.085736
0.083523
0.084787
0.086052
0.087633
0.087001
0.085736
0.085736
0.086684
0.088265
0.087633
0.089530
0.090162
0.089846
0.089530
0.091427
0.091427
0.092691
0.093324
0.094588
0.093640
0.093007
0.096801
0.097117
0.096801
0.097434
0.097434
0.099014
0.098698
0.101227
0.103124
0.100911
0.102176
0.102808
0.101860
0.102808
0.102808
0.102808
0.103124
0.101543
0.102176
0.104073
0.104705
0.105337
0.103757
0.101227
0.101227
0.101543
0.103124
0.101227
0.102176
0.102176
0.100595
0.100911
0.099963
0.100279
0.099963
0.098698
0.098066
0.095220
0.095220
0.096169
0.094904
0.095220
0.092691
0.093007
0.092691
0.093324
0.091427
0.090478
0.089530
0.087001
0.088265
0.089214
0.087949
0.087633
0.086052
0.086052
0.088265
0.086684
0.086368
0.086684
0.086368
0.085420
0.082258
0.084155
0.084787
0.087633
0.087949
0.087317
0.086368
0.086684
0.087317
0.088265
0.089530
0.090478
0.089214
0.088897
0.090478
0.089530
0.091743
0.093324
0.093640
0.094272
0.095537
0.095537
0.096485
0.096801
0.096801
0.095537
0.097434
0.097117
0.099647
0.100279
0.099647
0.099963
0.102176
0.102492
0.102808
0.103124
0.102808
0.101860
0.102176
0.100595
0.101543
0.104073
0.105653
0.104705
0.103440
0.100911
0.102492
0.103440
0.103124
0.103124
0.101860
0.102176
0.099963
0.100279
0.101543
0.100911
0.098382
0.098698
0.097434
0.097117
0.094272
0.095220
0.093007
0.093640
0.093007
0.092691
0.092059
0.091743
0.091110
0.089530
0.088581
0.088897
0.088897
0.087317
0.086684
0.086368
0.086684
0.086368
0.086684
0.086684
0.088265
0.086368
0.086052
0.085104
0.082891
0.084471
0.087949
0.087317
0.087633
0.086368
0.086368
0.086684
0.087317
0.087633
0.089214
0.089846
0.088265
0.090478
0.092691
0.093324
0.095220
0.094272
0.094904
0.095853
0.094904
0.097117
0.097117
0.096485
0.097434
0.097434
0.098066
0.099014
0.100911
0.101227
0.099647
0.100279
0.101227
0.101860
0.102492
0.102808
0.102492
0.101543
0.100595
0.100911
0.102492
0.105021
0.104389
0.103124
0.100911
0.099963
0.101543
0.100595
0.102176
0.100911
0.100595
0.099647
0.098698
0.099647
0.100595
0.099647
0.098066
0.097750
0.095537
0.095220
0.095537
0.094588
0.094272
0.093324
0.092375
0.092059
0.091743
0.090794
0.091110
0.089214
0.087949
0.088897
0.089214
0.088581
0.087633
0.086052
0.085420
0.087633
0.087001
0.087633
0.087317
0.087633
0.085104
0.083839
0.083839
0.085104
0.085736
0.088265
0.085736
0.086052
0.087633
0.087317
0.087001
0.089214
0.089214
0.089214
0.088265
0.088581
0.090478
0.091743
0.092375
0.094904
0.093640
0.094588
0.095220
0.096801
0.097117
0.096169
0.096169
0.098382
0.098382
0.099647
0.100595
0.099963
0.100279
0.102808
0.101227
0.102176
0.102492
0.102176
0.102176
0.101227
0.101860
0.102492
0.105021
0.105337
0.104073
0.102492
0.102492
0.100911
0.101227
0.101543
0.101543
0.102492
0.102492
0.099963
0.099014
0.099963
0.099330
0.098382
0.097434
0.095537
0.096169
0.094272
0.095220
0.093956
0.094272
0.093324
0.092691
0.092059
0.091743
0.090478
0.090162
0.088897
0.088265
0.088897
0.088265
0.087001
0.087001
0.085736
0.087949
0.086684
0.086684
0.088581
0.088265
0.086052
0.084787
0.085104
0.085104
0.090162
0.088581
0.085736
0.087317
0.086368
0.087001
0.087001
0.088897
0.089214
0.089214
0.089530
0.089846
0.090794
0.091110
0.094272
0.094272
0.093956
0.094904
0.095853
0.095537
0.096801
0.096801
0.097750
0.097750
0.099014
0.100595
0.100595
0.100911
0.100911
0.101543
0.102808
0.102808
0.102492
0.103440
0.102492
0.102492
0.101227
0.101860
0.103440
0.105337
0.104389
0.104073
0.102176
0.101860
0.103757
0.103757
0.102808
0.103757
0.102176
0.101860
0.100911
0.101227
0.099963
0.099014
0.098698
0.099330
0.097117
0.094588
0.095220
0.095220
0.093007
0.093007
0.092375
0.092375
0.092375
0.091110
0.089846
0.088581
0.087633
0.090162
0.088265
0.088265
0.087001
0.087317
0.087633
0.087317
0.087633
0.087949
0.088897
0.086684
0.085736
0.083523
0.086052
0.087317
0.087633
0.087001
0.086368
0.086684
0.087949
0.088581
0.088581
0.089214
0.088897
0.088581
0.089530
0.091110
0.090162
0.092375
0.093640
0.094588
0.094904
0.095853
0.097117
0.096801
0.097750
0.099014
0.097750
0.098382
0.098382
0.100911
0.101543
0.100279
0.101860
0.103124
0.102808
0.102492
0.102176
0.101543
0.101543
0.100279
0.101227
0.103757
0.105970
0.105021
0.103757
0.100595
0.102176
0.102808
0.102492
0.101543
0.101543
0.100595
0.101543
0.099014
0.099963
0.101543
0.099647
0.098382
0.098066
0.094588
0.094588
0.094588
0.093956
0.093324
0.092691
0.092375
0.092059
0.092059
0.090794
0.089530
0.088897
0.087949
0.087949
0.088581
0.087001
0.087001
0.086368
0.086052
0.086684
0.085736
0.086368
0.087949
0.086684
0.085420
0.083523
0.084155
0.085736
0.088265
0.087317
0.086052
0.087317
0.087633
0.087317
0.088265
0.088897
0.089530
0.087949
0.088265
0.090478
0.091110
0.092059
0.093640
0.093956
0.093324
0.094272
0.095537
0.097117
0.096801
0.095853
0.096485
0.097750
0.098698
0.099647
0.101543
0.100595
0.100595
0.101543
0.102176
0.102808
0.101543
0.102808
0.102176
0.102492
0.103124
0.103124
0.104705
0.105337
0.103757
0.100595
0.101543
0.101227
0.101227
0.101860
0.101543
0.100911
0.101860
0.099330
0.099014
0.100279
0.099963
0.098698
0.098066
0.094272
0.095537
0.093324
0.093956
0.094588
0.090794
0.091427
0.091427
0.091743
0.091427
0.089846
0.089214
0.087633
0.087001
0.088265
0.087633
0.086684
0.086368
0.085104
0.086684
0.085420
0.086368
0.088581
0.086368
0.084787
0.083839
0.083523
0.085420
0.087317
0.086368
0.085736
0.086684
0.087317
0.086052
0.087633
0.088265
0.087949
0.087949
0.087633
0.089530
0.090162
0.090794
0.093324
0.093956
0.092691
0.093640
0.094904
0.096169
0.095537
0.096485
0.095220
0.096485
0.098382
0.099330
0.101227
0.100595
0.099647
0.100279
0.101860
0.102176
0.102492
0.102176
0.102808
0.102492
0.100595
0.103757
0.105337
0.105653
0.104705
0.104073
0.100911
0.101227
0.101860
0.102492
0.101543
0.101543
0.102492
0.101543
0.099963
0.100595
0.100595
0.098066
0.099330
0.097434
0.095853
0.095537
0.095853
0.094272
0.093324
0.092375
0.091110
0.092059
0.092375
0.090478
0.090478
0.087633
0.088581
0.088897
0.088581
0.087949
0.087633
0.086368
0.087317
0.086368
0.086368
0.086684
0.087317
0.085736
0.085420
0.084155
0.085736
0.086684
0.085736
0.086052
0.086052
0.086684
0.087317
0.088265
0.087633
0.088897
0.088897
0.088897
0.088265
0.090162
0.091110
0.092691
0.093324
0.094588
0.094588
0.094272
0.095220
0.096485
0.097117
0.096485
0.095537
0.098066
0.097750
0.100595
0.101543
0.099963
0.101543
0.101227
0.102492
0.102492
0.102492
0.102176
0.102808
0.101543
0.101227
0.101860
0.104705
0.104705
0.102176
0.100595
0.101860
0.101227
0.102492
0.102492
0.102492
0.101860
0.101543
0.099647
0.098698
0.100595
0.099647
0.099330
0.099014
0.096169
0.096485
0.096801
0.095220
0.094904
0.093640
0.092375
0.092691
0.092059
0.091110
0.091110
0.089846
0.087949
0.087633
0.088897
0.088265
0.087001
0.086684
0.086684
0.087001
0.085104
0.087001
0.088265
0.085420
0.084155
0.082891
0.084155
0.085104
0.087001
0.087001
0.086684
0.087317
0.087001
0.086684
0.087317
0.087317
0.088897
0.087317
0.087633
0.089530
0.090162
0.091110
0.093324
0.093956
0.093640
0.093956
0.095220
0.096169
0.095537
0.097434
0.096801
0.098382
0.098066
0.099330
0.099963
0.099963
0.099963
0.100595
0.100595
0.102176
0.101860
0.102492
0.102176
0.101543
0.100595
0.102808
0.104073
0.105337
0.103440
0.101543
0.101227
0.101543
0.101860
0.101543
0.100911
0.100911
0.100911
0.098698
0.098698
0.100595
0.099963
0.098382
0.097434
0.096485
0.095220
0.093956
0.093956
0.093324
0.092691
0.091743
0.090794
0.091427
0.091427
0.091110
0.088581
0.087949
0.086684
0.088265
0.088581
0.086368
0.087317
0.085420
0.084787
0.085104
0.085736
0.087317
0.086684
0.084787
0.083207
0.082574
0.084155
0.087317
0.086368
0.085736
0.086368
0.086368
0.086368
0.087949
0.088265
0.090162
0.089846
0.088265
0.087949
0.088265
0.090478
0.093007
0.092691
0.093956
0.094272
0.094272
0.095537
0.096169
0.097117
0.098698
0.097434
0.098698
0.098382
0.100279
0.100595
0.099014
0.100279
0.103124
0.101860
0.102176
0.101227
0.100595
0.101860
0.100279
0.099963
0.102176
0.104705
0.104389
0.103124
0.100911
0.101227
0.102808
0.101543
0.101860
0.101543
0.100595
0.099963
0.100279
0.100911
0.098698
0.097750
0.098066
0.096801
0.093640
0.093640
0.093324
0.093640
0.093956
0.093007
0.091743
0.091743
0.090794
0.089530
0.088897
0.086684
0.086368
0.087633
0.087317
0.087633
0.086052
0.086368
0.085420
0.087001
0.087001
0.087317
0.087001
0.086052
0.086052
0.083839
0.086052
0.085736
0.087317
0.087001
0.086368
0.085736
0.086368
0.087001
0.086368
0.087317
0.088265
0.086684
0.087949
0.090478
0.090162
0.091427
0.093007
0.094272
0.094272
0.093640
0.095220
0.094904
0.095853
0.095537
0.096169
0.097117
0.098382
0.099647
0.099963
0.099330
0.099647
0.100595
0.102808
0.101860
0.102492
0.101860
0.102492
0.100911
0.100595
0.103124
0.104705
0.105337
0.103440
0.101227
0.101227
0.101860
0.102492
0.100595
0.100911
0.100911
0.101227
0.100279
0.100279
0.100911
0.099963
0.098066
0.099330
0.097117
0.095853
0.094588
0.093324
0.092691
0.092059
0.092059
0.092059
0.091110
0.091427
0.090162
0.089846
0.088897
0.087633
0.089846
0.088581
0.085736
0.085736
0.085736
0.085420
0.086368
0.086368
0.087949
0.087633
0.086684
0.082574
0.083207
0.085420
0.087633
0.086684
0.084787
0.086052
0.085420
0.087001
0.087317
0.087317
0.089530
0.088265
0.087949
0.087949
0.091110
0.090794
0.093640
0.094588
0.092691
0.094588
0.094588
0.094588
0.094588
0.095537
0.095220
0.096485
0.097434
0.098066
0.099014
0.099647
0.099647
0.099963
0.101543
0.101227
0.102176
0.101227
0.101860
0.101543
0.099963
0.102492
0.102808
0.105970
0.104073
0.102492
0.099963
0.100911
0.102808
0.101860
0.100279
0.100279
0.100279
0.099647
0.098382
0.099014
0.099963
0.098382
0.096801
0.096169
0.095537
0.093324
0.094588
0.092691
0.092059
0.090794
0.091743
0.090478
0.090794
0.089530
0.089846
0.088581
0.086684
0.088265
0.087317
0.087317
0.085736
0.084471
0.085420
0.085736
0.086368
0.087001
0.087317
0.086368
0.083523
0.083523
0.085104
0.086368
0.086368
0.087001
0.087001
0.085736
0.087317
0.087317
0.086368
0.088265
0.087949
0.087633
0.088265
0.089846
0.089530
0.092059
0.093007
0.095220
0.094272
0.093956
0.095853
0.095220
0.096801
0.096485
0.095537
0.096169
0.097434
0.099330
0.099963
0.098382
0.098698
0.100595
0.100595
0.101543
0.101227
0.101543
0.101860
0.100279
0.100279
0.101860
0.104389
0.103757
0.102176
0.099330
0.099963
0.099963
0.101227
0.100279
0.100279
0.100279
0.100595
0.099330
0.099647
0.099330
0.099014
0.098382
0.096801
0.094272
0.094904
0.095537
0.093640
0.094272
0.092059
0.092375
0.091743
0.092375
0.091110
0.090478
0.088581
0.087317
0.087001
0.088265
0.087949
0.085736
0.085104
0.084471
0.085104
0.087001
0.086684
0.088265
0.085736
0.085420
0.083207
0.084787
0.085104
0.087001
0.087317
0.085420
0.085736
0.086052
0.087317
0.087317
0.088265
0.088897
0.086368
0.088897
0.089530
0.090478
0.091110
0.092059
0.093640
0.094588
0.094272
0.094904
0.095853
0.096169
0.096169
0.094272
0.096169
0.098066
0.099014
0.099330
0.098698
0.098382
0.100279
0.100279
0.100279
0.099963
0.100911
0.101227
0.101543
0.099647
0.101860
0.102808
0.104705
0.103757
0.101543
0.100911
0.101543
0.100279
0.101227
0.100911
0.101543
0.101543
0.099330
0.099963
0.100595
0.099330
0.098066
0.098066
0.095537
0.095853
0.094272
0.093324
0.093956
0.093007
0.092375
0.092375
0.092375
0.091743
0.090794
0.089214
0.087317
0.087001
0.088897
0.087949
0.087633
0.087633
0.087001
0.086368
0.087001
0.086368
0.087001
0.086052
0.084471
0.083523
0.083523
0.083523
0.087317
0.087001
0.087633
0.086684
0.086684
0.086052
0.087317
0.087633
0.088581
0.088581
0.087633
0.088581
0.090162
0.091110
0.093007
0.093640
0.093640
0.094588
0.094904
0.096169
0.095220
0.095537
0.096801
0.097434
0.097750
0.099647
0.100279
0.099647
0.099014
0.099963
0.101860
0.101543
0.102176
0.101227
0.101543
0.100911
0.099330
0.101543
0.103124
0.103757
0.102808
0.102492
0.099647
0.100279
0.101227
0.100911
0.100595
0.100595
0.101227
0.099963
0.099014
0.099330
0.100279
0.098698
0.097117
0.096169
0.094588
0.093324
0.094272
0.093640
0.092691
0.092059
0.091743
0.090794
0.091427
0.088897
0.087633
0.086684
0.086368
0.087317
0.087633
0.087317
0.085104
0.086052
0.085736
0.085736
0.086368
0.087317
0.086684
0.084787
0.083523
0.082258
0.082574
0.085420
0.086684
0.086684
0.086052
0.085104
0.085736
0.084471
0.084787
0.086368
0.087317
0.087001
0.087633
0.088581
0.088897
0.090794
0.090794
0.091743
0.091743
0.092375
0.094588
0.094272
0.095853
0.095220
0.095220
0.097434
0.097117
0.099014
0.098698
0.098382
0.099014
0.100911
0.101543
0.100911
0.101543
0.101860
0.099963
0.099014
0.099647
0.101860
0.102808
0.102808
0.102176
0.099330
0.100279
0.100595
0.101860
0.100911
0.099647
0.100279
0.099647
0.099014
0.098382
0.099647
0.098382
0.096801
0.095853
0.093956
0.093956
0.093956
0.093956
0.092375
0.093007
0.091427
0.090794
0.090162
0.089530
0.089214
0.089846
0.088265
0.087001
0.087949
0.087001
0.085420
0.085104
0.085104
0.086368
0.086052
0.086052
0.087633
0.086368
0.084471
0.082574
0.083839
0.083839
0.086368
0.087001
0.086368
0.085736
0.084471
0.087001
0.086052
0.087001
0.087949
0.087317
0.086684
0.088265
0.089530
0.090794
0.091110
0.093324
0.093007
0.093007
0.095220
0.094904
0.095853
0.095220
0.096485
0.097117
0.098066
0.099963
0.099647
0.098066
0.098698
0.101543
0.102492
0.102176
0.102492
0.101860
0.100911
0.101543
0.099963
0.103124
0.103757
0.104705
0.105021
0.102492
0.100595
0.100595
0.101227
0.101860
0.099647
0.101227
0.099963
0.099963
0.099330
0.100279
0.100279
0.096801
0.097434
0.095853
0.096485
0.093640
0.095537
0.095537
0.093640
0.092375
0.091110
0.091427
0.091110
0.091110
0.090162
0.087949
0.087001
0.088897
0.087949
0.087317
0.086684
0.085420
0.087001
0.086368
0.085736
0.087633
0.087633
0.085736
0.083839
0.082258
0.084471
0.086684
0.087949
0.087001
0.087001
0.086684
0.086368
0.086684
0.087633
0.088581
0.088265
0.087633
0.088581
0.089214
0.091110
0.093640
0.092691
0.091743
0.093324
0.093956
0.094588
0.095537
0.095220
0.096801
0.096169
0.097434
0.097434
0.100595
0.100279
0.098698
0.099963
0.101543
0.102808
0.102808
0.101543
0.102492
0.101860
0.100911
0.101860
0.103757
0.104705
0.105021
0.104705
0.101227
0.100279
0.101543
0.100911
0.101860
0.101227
0.101543
0.100595
0.099330
0.100595
0.099647
0.100279
0.098382
0.098066
0.094272
0.095220
0.095537
0.093956
0.093324
0.092375
0.091110
0.092059
0.091743
0.090794
0.090162
0.089214
0.087001
0.088897
0.088581
0.087633
0.085736
0.086368
0.087317
0.086368
0.086368
0.087001
0.086368
0.085420
0.084471
0.081942
0.083839
0.085104
0.087317
0.086684
0.085420
0.085736
0.086684
0.086052
0.086368
0.087317
0.088265
0.087949
0.088581
0.089214
0.090162
0.091427
0.092059
0.094588
0.094272
0.095220
0.095537
0.095537
0.097750
0.097434
0.096485
0.097750
0.099330
0.099647
0.100279
0.098382
0.099647
0.100279
0.101227
0.102176
0.102176
0.101860
0.101543
0.100911
0.099647
0.101543
0.104073
0.104389
0.102492
0.101543
0.101860
0.101543
0.101860
0.102492
0.100595
0.100279
0.099330
0.099963
0.099963
0.099963
0.099014
0.097117
0.097117
0.094904
0.094272
0.093640
0.093324
0.092691
0.092059
0.090478
0.091110
0.092059
0.091110
0.090162
0.088897
0.087001
0.087949
0.088265
0.087633
0.086052
0.085104
0.085104
0.085736
0.085736
0.087001
0.087001
0.085420
0.083523
0.082574
0.083207
0.083523
0.087317
0.085736
0.084155
0.084787
0.086052
0.085736
0.087317
0.086052
0.088265
0.087317
0.087633
0.088581
0.089530
0.091110
0.092691
0.093324
0.093007
0.094904
0.094904
0.094904
0.095853
0.097117
0.097117
0.097434
0.097434
0.099647
0.098382
0.097434
0.098698
0.100595
0.101543
0.101860
0.102176
0.102492
0.101227
0.101543
0.100279
0.102176
0.103124
0.104389
0.103124
0.101543
0.100279
0.099963
0.101227
0.100911
0.100595
0.100911
0.100279
0.099014
0.098382
0.099330
0.100279
0.097434
0.096801
0.096169
0.093640
0.092691
0.094272
0.092691
0.092059
0.090794
0.091427
0.091427
0.092691
0.090162
0.089530
0.087949
0.086684
0.088581
0.087633
0.087317
0.086684
0.085420
0.086052
0.085420
0.085420
0.086684
0.085736
0.084787
0.084787
0.083523
0.083523
0.087317
0.087001
0.087949
0.085420
0.085420
0.087317
0.085420
0.086684
0.088581
0.088897
0.087633
0.087949
0.090478
0.090162
0.093007
0.091743
0.093640
0.094272
0.094272
0.095853
0.095220
0.095537
0.095853
0.096485
0.097434
0.097750
0.098698
0.099963
0.098066
0.099647
0.101227
0.101543
0.101227
0.100911
0.100595
0.100279
0.099963
0.100911
0.103124
0.103757
0.104389
0.103757
0.100911
0.100595
0.102176
0.101543
0.099647
0.100595
0.100911
0.099647
0.099014
0.098066
0.099014
0.099014
0.096485
0.095537
0.093007
0.094272
0.094272
0.093324
0.093640
0.092059
0.091743
0.090478
0.091427
0.089846
0.089214
0.087949
0.086684
0.088265
0.087949
0.086684
0.086052
0.084471
0.085420
0.085420
0.086368
0.086052
0.086368
0.086368
0.084787
0.082574
0.084471
0.085420
0.087001
0.087001
0.084787
0.084155
0.086368
0.087317
0.085104
0.087001
0.087949
0.087633
0.087633
0.089846
0.088897
0.091427
0.092059
0.093956
0.093007
0.093956
0.094272
0.095537
0.095853
0.094904
0.095220
0.097117
0.098066
0.100911
0.100911
0.098382
0.099330
0.099330
0.101543
0.101227
0.101543
0.102176
0.100279
0.100279
0.099647
0.101543
0.102808
0.105337
0.103440
0.100595
0.100279
0.100595
0.101227
0.101543
0.101227
0.101543
0.100911
0.099647
0.099014
0.099330
0.098698
0.098698
0.096801
0.094588
0.095220
0.093956
0.094272
0.093956
0.092375
0.091743
0.092059
0.091743
0.090478
0.088897
0.089530
0.086368
0.086684
0.089214
0.088265
0.086368
0.085420
0.086052
0.086684
0.086368
0.087317
0.087317
0.087001
0.084471
0.083207
0.083207
0.084471
0.086368
0.087001
0.084787
0.085736
0.084787
0.086368
0.086684
0.087633
0.088581
0.087633
0.087949
0.088581
0.090478
0.090794
0.093324
0.093007
0.092691
0.093007
0.094588
0.094904
0.094904
0.094904
0.095220
0.095220
0.097117
0.098382
0.099963
0.099330
0.097750
0.099014
0.099330
0.101860
0.102492
0.101227
0.102492
0.101227
0.100279
0.101543
0.102808
0.104073
0.104389
0.102808
0.099647
0.100279
0.101860
0.102176
0.101860
0.100279
0.100595
0.100279
0.098382
0.100279
0.099963
0.097750
0.097117
0.096169
0.094904
0.094272
0.094588
0.093956
0.092691
0.092059
0.091743
0.091743
0.091427
0.090162
0.088265
0.087633
0.087001
0.088265
0.086684
0.087633
0.086052
0.085104
0.084787
0.086052
0.085420
0.086684
0.086684
0.084471
0.083523
0.082891
0.083523
0.085104
0.086684
0.087317
0.085420
0.086052
0.086052
0.087001
0.087317
0.088265
0.089214
0.087949
0.087949
0.090162
0.091743
0.092375
0.093007
0.093007
0.093640
0.093640
0.095853
0.095853
0.097117
0.096801
0.097750
0.099330
0.098066
0.100279
0.101860
0.099330
0.100595
0.100911
0.100911
0.102492
0.102176
0.101860
0.101860
0.100911
0.100595
0.102492
0.103757
0.103757
0.103124
0.100595
0.101543
0.102808
0.101860
0.100911
0.099963
0.100595
0.100279
0.099647
0.099647
0.099330
0.099014
0.099014
0.098382
0.094588
0.094272
0.094272
0.093324
0.093324
0.092059
0.092375
0.091110
0.090478
0.089846
0.088265
0.088581
0.087001
0.086684
0.087633
0.086052
0.086368
0.085420
0.086052
0.084471
0.085420
0.084787
0.087001
0.086368
0.084155
0.083839
0.083839
0.084787
0.087001
0.087633
0.084787
0.084787
0.085104
0.086368
0.086684
0.086052
0.087949
0.086052
0.086052
0.088581
0.088897
0.090162
0.092691
0.092375
0.093324
0.094272
0.095220
0.095220
0.095537
0.095537
0.095537
0.096485
0.096485
0.098698
0.099647
0.099330
0.098698
0.099014
0.101227
0.102492
0.101543
0.100279
0.099963
0.100911
0.099963
0.101543
0.103440
0.104705
0.103440
0.102176
0.101543
0.101543
0.101227
0.101860
0.100911
0.100911
0.100279
0.098698
0.098382
0.099647
0.099647
0.097434
0.098382
0.096485
0.094904
0.094904
0.095220
0.094272
0.092691
0.092059
0.092059
0.089846
0.091427
0.088897
0.090162
0.087633
0.087633
0.088265
0.087633
0.086684
0.086368
0.085104
0.086684
0.085104
0.086368
0.087001
0.087317
0.085736
0.083839
0.082258
0.084471
0.086368
0.085104
0.086368
0.085736
0.085420
0.086052
0.087949
0.088265
0.088265
0.089214
0.088581
0.089214
0.089846
0.089846
0.093007
0.091743
0.092375
0.093640
0.093640
0.095537
0.096485
0.096169
0.096169
0.097117
0.098066
0.097750
0.100279
0.099014
0.098382
0.099647
0.100595
0.101543
0.102808
0.101543
0.102492
0.101543
0.099963
0.101543
0.102492
0.104073
0.104389
0.103124
0.100911
0.101227
0.102808
0.102176
0.102176
0.101227
0.100595
0.099963
0.098698
0.100279
0.098698
0.098066
0.097750
0.097434
0.095220
0.093007
0.094588
0.093640
0.092691
0.091743
0.091427
0.091427
0.091110
0.090794
0.089214
0.088265
0.087001
0.087633
0.087949
0.087001
0.084787
0.086052
0.084787
0.086368
0.086052
0.086684
0.087633
0.085736
0.084471
0.083207
0.083523
0.084471
0.087317
0.088265
0.087633
0.086052
0.086368
0.086684
0.087949
0.088897
0.088897
0.087949
0.087633
0.090478
0.089846
0.092059
0.093324
0.094904
0.093956
0.094904
0.095537
0.096485
0.096169
0.097117
0.096801
0.098698
0.098066
0.100279
0.099963
0.099647
0.099330
0.101227
0.101227
0.102176
0.101543
0.102176
0.102492
0.099963
0.098698
0.101227
0.102808
0.103440
0.103440
0.101227
0.101227
0.101227
0.101860
0.101860
0.101227
0.100279
0.101543
0.099647
0.098698
0.099330
0.099647
0.098066
0.097750
0.094904
0.095220
0.094904
0.093640
0.092059
0.092375
0.090478
0.090794
0.090162
0.091110
0.088265
0.088897
0.087949
0.087001
0.088265
0.086368
0.084787
0.085104
0.085104
0.085420
0.086684
0.087317
0.087633
0.086368
0.084155
0.083523
0.084155
0.082891
0.087317
0.087633
0.086368
0.085736
0.085736
0.085736
0.087317
0.087001
0.089214
0.088581
0.087633
0.088265
0.089214
0.091110
0.092375
0.093640
0.092375
0.093324
0.094588
0.095220
0.095853
0.094904
0.095853
0.097117
0.098066
0.098698
0.099330
0.099330
0.099330
0.099963
0.099647
0.101543
0.101227
0.100279
0.101227
0.099647
0.100595
0.101543
0.103757
0.105021
0.103124
0.102176
0.100279
0.100911
0.101860
0.102492
0.101227
0.101543
0.101543
0.099963
0.099014
0.100911
0.100279
0.098382
0.097750
0.097117
0.096169
0.093956
0.095537
0.094904
0.093956
0.092375
0.091427
0.091743
0.090794
0.090478
0.089846
0.088265
0.086684
0.088265
0.087633
0.087317
0.085736
0.086368
0.085736
0.086368
0.085104
0.087001
0.087949
0.085104
0.083523
0.084155
0.085104
0.087317
0.087001
0.087317
0.087001
0.086052
0.086684
0.087317
0.086368
0.087949
0.087949
0.086684
0.087633
0.090162
0.090478
0.093007
0.092375
0.094272
0.093324
0.094588
0.095220
0.095853
0.095537
0.096485
0.096169
0.098066
0.097750
0.099647
0.100595
0.098698
0.099330
0.100911
0.101227
0.101543
0.101227
0.100911
0.101227
0.100595
0.101227
0.101543
0.103440
0.105337
0.104389
0.100279
0.100911
0.102808
0.102176
0.103124
0.101227
0.100595
0.099963
0.098698
0.099647
0.100595
0.099647
0.098066
0.097434
0.094588
0.093640
0.093640
0.093324
0.093007
0.092691
0.091427
0.091110
0.092375
0.090162
0.089530
0.088581
0.088265
0.086684
0.089214
0.088897
0.086368
0.087317
0.087001
0.087001
0.087001
0.087317
0.088265
0.086684
0.085736
0.082891
0.083523
0.085420
0.087633
0.088265
0.085104
0.085104
0.085420
0.086052
0.086368
0.088265
0.088265
0.088265
0.087949
0.089846
0.091110
0.091427
0.094272
0.093640
0.093324
0.094272
0.094272
0.095853
0.096801
0.095537
0.096169
0.097750
0.098066
0.099330
0.100911
0.099963
0.100279
0.101227
0.102176
0.101543
0.101227
0.102492
0.101860
0.101543
0.099963
0.102808
0.104073
0.104389
0.102808
0.100595
0.099963
0.099647
0.101227
0.102176
0.100279
0.101227
0.099963
0.099647
0.099014
0.099647
0.099963
0.097750
0.097117
0.094588
0.094588
0.093640
0.094904
0.094272
0.093007
0.092375
0.091743
0.092375
0.089846
0.089214
0.088581
0.087317
0.086684
0.087317
0.086368
0.086368
0.085420
0.085420
0.086368
0.085420
0.087001
0.087317
0.086684
0.086052
0.083207
0.082258
0.083207
0.087949
0.088265
0.087633
0.087633
0.085736
0.087317
0.086052
0.086684
0.087949
0.087001
0.087001
0.088897
0.089530
0.089530
0.093324
0.093324
0.092691
0.093007
0.093956
0.095220
0.095220
0.095537
0.094904
0.096485
0.098698
0.098382
0.098382
0.099330
0.098066
0.098382
0.101227
0.101543
0.100279
0.099647
0.100911
0.100911
0.099014
0.101543
0.102176
0.105337
0.103124
0.101860
0.100595
0.101227
0.101227
0.100595
0.100279
0.100279
0.099647
0.099647
0.098066
0.099647
0.098698
0.096801
0.097117
0.095853
0.094588
0.093956
0.094904
0.093007
0.091743
0.092059
0.091110
0.092059
0.091110
0.089214
0.088897
0.088265
0.086684
0.088581
0.087633
0.086684
0.085420
0.084787
0.086052
0.085420
0.086684
0.086684
0.086368
0.085420
0.084155
0.082574
0.084155
0.084787
0.085420
0.085420
0.084471
0.084471
0.085736
0.087317
0.087317
0.088897
0.088265
0.087633
0.088265
0.090478
0.090162
0.091743
0.092059
0.093640
0.093324
0.093640
0.093640
0.094904
0.095220
0.095853
0.094904
0.097117
0.097117
0.100279
0.100279
0.097750
0.098698
0.099963
0.100911
0.101227
0.099963
0.100595
0.099014
0.100279
0.099647
0.100279
0.102492
0.102808
0.102808
0.099330
0.099014
0.100911
0.100279
0.101543
0.100911
0.099963
0.098698
0.098698
0.099014
0.099014
0.099963
0.097750
0.096801
0.094588
0.094904
0.093956
0.093640
0.092691
0.092375
0.092375
0.090794
0.090162
0.089214
0.088265
0.087633
0.086368
0.085736
0.087633
0.085736
0.085420
0.084471
0.083839
0.084787
0.084155
0.086368
0.086368
0.084787
0.084155
0.080994
0.082258
0.084155
0.086368
0.086052
0.083839
0.085104
0.084155
0.084787
0.086368
0.086684
0.087633
0.086684
0.084471
0.087001
0.088897
0.089846
0.093007
0.093956
0.091427
0.092059
0.093324
0.094272
0.094904
0.094904
0.095537
0.095853
0.097434
0.099014
0.100279
0.098698
0.098382
0.099014
0.099963
0.101543
0.101227
0.100595
0.100595
0.100911
0.100279
0.101543
0.102808
0.104705
0.102492
0.100911
0.099963
0.099647
0.100595
0.100595
0.099647
0.099963
0.099330
0.098066
0.097750
0.098698
0.098698
0.097434
0.095853
0.095220
0.094904
0.093007
0.093007
0.092691
0.092375
0.090794
0.090794
0.090162
0.088897
0.087317
0.087317
0.086052
0.083839
0.086684
0.084787
0.085420
0.084471
0.084471
0.083839
0.083839
0.082891
0.085104
0.086052
0.083207
0.081626
0.081942
0.082574
0.086052
0.085420
0.085420
0.085736
0.085104
0.085736
0.086052
0.086684
0.086684
0.086052
0.086368
0.087317
0.088265
0.089214
0.092691
0.091427
0.092691
0.093324
0.093007
0.093640
0.094272
0.094588
0.094272
0.095537
0.097750
0.097434
0.098066
0.098698
0.097434
0.099647
0.099330
0.100279
0.100595
0.100911
0.100595
0.100595
0.098698
0.099963
0.101860
0.102808
0.102176
0.101860
0.097434
0.099014
0.100279
0.100595
0.099963
0.099330
0.099014
0.099014
0.096169
0.098066
0.098066
0.096801
0.095537
0.095537
0.092375
0.091743
0.091743
0.092059
0.091110
0.092375
0.090794
0.090162
0.089846
0.088265
0.086684
0.085420
0.086684
0.086368
0.086052
0.084787
0.084155
0.083207
0.083207
0.083839
0.083839
0.084155
0.085420
0.085104
0.082574
0.080678
0.082574
0.084787
0.085736
0.086052
0.084155
0.083839
0.084471
0.086052
0.085736
0.087317
0.087317
0.087317
0.086684
0.088265
0.089214
0.091110
0.091743
0.092375
0.092375
0.093007
0.093324
0.094588
0.094904
0.094588
0.095537
0.097434
0.096801
0.098698
0.100279
0.096801
0.098382
0.099963
0.100595
0.100279
0.099330
0.099963
0.100279
0.099014
0.099330
0.099963
0.103124
0.103440
0.102492
0.099330
0.099330
0.100279
0.100911
0.100279
0.098698
0.099647
0.099330
0.098066
0.096485
0.099330
0.097750
0.096169
0.095220
0.094272
0.095220
0.093324
0.091743
0.092375
0.091427
0.089846
0.090162
0.088897
0.089214
0.088265
0.088581
0.085736
0.086052
0.087949
0.085736
0.084471
0.084787
0.084471
0.085736
0.084787
0.084155
0.085420
0.084787
0.083839
0.081626
0.081942
0.082891
0.086684
0.085736
0.084471
0.084471
0.083207
0.085736
0.087001
0.085420
0.087633
0.086368
0.086368
0.087001
0.088265
0.088581
0.091427
0.091743
0.090794
0.092375
0.093324
0.093324
0.094904
0.093956
0.094588
0.095537
0.097434
0.097434
0.099014
0.099330
0.097434
0.099014
0.100279
0.100279
0.100911
0.100911
0.099963
0.099330
0.097434
0.099330
0.099647
0.103440
0.100595
0.099963
0.098698
0.099014
0.099647
0.100595
0.099647
0.098698
0.099014
0.098066
0.098066
0.099014
0.098698
0.095537
0.096485
0.095220
0.094588
0.092059
0.092691
0.092691
0.090794
0.090478
0.088581
0.089530
0.089530
0.087949
0.086684
0.084155
0.084471
0.085736
0.085736
0.084471
0.082258
0.082574
0.082891
0.082891
0.083523
0.085420
0.085736
0.083523
0.081626
0.080045
0.080994
0.083839
0.084787
0.086052
0.083839
0.084155
0.083523
0.085104
0.084787
0.086052
0.087317
0.085736
0.086052
0.088265
0.087949
0.090478
0.090794
0.092059
0.093007
0.092059
0.093324
0.093640
0.093324
0.094904
0.093324
0.096169
0.095853
0.097117
0.098066
0.097117
0.098698
0.100279
0.099963
0.100911
0.099647
0.099647
0.098698
0.098698
0.098698
0.100279
0.101227
0.102492
0.101543
0.098382
0.098382
0.100279
0.099330
0.099014
0.099330
0.099014
0.099330
0.097750
0.098066
0.099014
0.097434
0.096801
0.096485
0.093324
0.093007
0.093956
0.092375
0.091743
0.089846
0.090478
0.089530
0.089530
0.089214
0.088265
0.087001
0.086368
0.085420
0.085420
0.085420
0.083523
0.084155
0.083839
0.083207
0.083207
0.085104
0.085104
0.084155
0.083207
0.080678
0.081310
0.083207
0.085104
0.086052
0.082891
0.082574
0.085104
0.084155
0.084787
0.086684
0.087633
0.085736
0.086368
0.088265
0.087949
0.088581
0.089846
0.091743
0.090794
0.092691
0.092691
0.094904
0.096169
0.094588
0.094588
0.096169
0.096801
0.098382
0.098698
0.098382
0.098382
0.098698
0.100595
0.100595
0.099647
0.098698
0.099963
0.099014
0.098698
0.100595
0.102492
0.101860
0.101543
0.099330
0.099014
0.099963
0.100595
0.099963
0.099963
0.098382
0.099014
0.098066
0.096801
0.099014
0.098066
0.096169
0.096485
0.093324
0.093640
0.092059
0.091743
0.092059
0.091110
0.088897
0.089846
0.089214
0.088897
0.087633
0.087001
0.086052
0.084155
0.087001
0.084787
0.083839
0.083523
0.082891
0.082891
0.083839
0.083523
0.085736
0.085104
0.082891
0.080994
0.080994
0.082574
0.085420
0.084155
0.083523
0.083523
0.084155
0.084471
0.085104
0.085736
0.087317
0.087001
0.086368
0.087949
0.087949
0.088581
0.090478
0.090794
0.092059
0.091743
0.092375
0.093324
0.095220
0.093956
0.094272
0.094904
0.095537
0.096485
0.097750
0.098698
0.098066
0.099647
0.099647
0.100279
0.100279
0.099963
0.099647
0.098698
0.097434
0.099647
0.100911
0.101860
0.101543
0.100911
0.097434
0.098066
0.097434
0.098698
0.098382
0.099014
0.097434
0.097117
0.096485
0.096485
0.096485
0.095537
0.095220
0.094588
0.091743
0.091743
0.091427
0.090162
0.090794
0.090162
0.089214
0.089530
0.089214
0.088265
0.087001
0.084787
0.084471
0.084155
0.085420
0.084787
0.084471
0.082574
0.082574
0.082891
0.082574
0.083523
0.084471
0.082258
0.080361
0.080994
0.082891
0.083523
0.084155
0.084155
0.082574
0.083207
0.084155
0.085104
0.084787
0.085104
0.086684
0.085420
0.085420
0.088581
0.088265
0.088897
0.090478
0.091110
0.090478
0.091427
0.093640
0.094272
0.093956
0.094272
0.094272
0.094272
0.095853
0.097750
0.098382
0.096801
0.098698
0.099330
0.099014
0.099330
0.098698
0.098698
0.097750
0.098698
0.098382
0.099330
0.101227
0.101860
0.101227
0.098382
0.098066
0.098382
0.099014
0.099647
0.099014
0.099014
0.098066
0.097434
0.097434
0.099014
0.097117
0.096801
0.096169
0.092375
0.093007
0.092691
0.092059
0.092059
0.091427
0.089846
0.090162
0.089530
0.088581
0.087633
0.086052
0.086052
0.085736
0.087001
0.086368
0.085104
0.084471
0.083523
0.084155
0.082891
0.083839
0.085736
0.084471
0.082258
0.081942
0.080994
0.083207
0.084787
0.083839
0.082891
0.084155
0.083207
0.084787
0.085104
0.084471
0.085420
0.085104
0.084787
0.087633
0.088265
0.087949
0.090478
0.091743
0.089846
0.091110
0.091743
0.093640
0.092375
0.092691
0.094272
0.093956
0.094272
0.096485
0.097750
0.097750
0.096485
0.099014
0.098698
0.099963
0.100279
0.099330
0.099014
0.099014
0.098382
0.100279
0.100911
0.103124
0.102176
0.100595
0.099647
0.099647
0.099963
0.099647
0.098382
0.099963
0.099330
0.097750
0.096801
0.098382
0.097434
0.095853
0.096169
0.094904
0.093007
0.091110
0.092375
0.091110
0.090478
0.088897
0.089530
0.091110
0.089214
0.088581
0.088265
0.086684
0.084787
0.086052
0.084471
0.084155
0.082574
0.083207
0.083839
0.083523
0.083839
0.084471
0.084155
0.082574
0.081310
0.080361
0.082258
0.085104
0.084155
0.084787
0.083207
0.082891
0.083839
0.083839
0.084787
0.085736
0.086052
0.085104
0.085420
0.088581
0.088897
0.091427
0.090478
0.091110
0.091427
0.091743
0.093324
0.093956
0.093324
0.093956
0.094904
0.096169
0.095537
0.097117
0.099014
0.096801
0.098066
0.099647
0.100279
0.100595
0.099330
0.099963
0.100279
0.098382
0.099963
0.100595
0.102176
0.102176
0.100595
0.097750
0.096485
0.099647
0.099014
0.099647
0.099014
0.098066
0.097750
0.097117
0.097434
0.097117
0.097434
0.096485
0.094904
0.092375
0.092691
0.092375
0.091743
0.091110
0.091110
0.089530
0.089846
0.090478
0.088897
0.088265
0.086368
0.086368
0.087633
0.086684
0.085420
0.085420
0.083523
0.084155
0.084787
0.085420
0.085420
0.087317
0.085104
0.083207
0.081310
0.081942
0.083523
0.085736
0.084471
0.084471
0.084471
0.084471
0.085420
0.084471
0.086052
0.086052
0.085736
0.085736
0.088265
0.088265
0.089530
0.090478
0.091743
0.091427
0.091743
0.092375
0.092059
0.094588
0.093640
0.093956
0.094272
0.094588
0.096485
0.098382
0.097750
0.098382
0.098066
0.099014
0.099963
0.099014
0.098382
0.099014
0.097434
0.098066
0.099647
0.102176
0.101860
0.101543
0.098382
0.098382
0.099014
0.098698
0.099014
0.098698
0.097750
0.098066
0.097117
0.095853
0.096801
0.097434
0.096485
0.095853
0.092691
0.093324
0.091743
0.091743
0.091743
0.090794
0.088897
0.089846
0.089214
0.087633
0.087633
0.087317
0.084787
0.084471
0.086052
0.084471
0.082258
0.082891
0.082258
0.083523
0.082574
0.084155
0.084787
0.083207
0.081626
0.080045
0.081310
0.082574
0.084471
0.083523
0.083523
0.083523
0.084471
0.083839
0.084155
0.084155
0.085420
0.084787
0.085736
0.087001
0.087633
0.088265
0.091427
0.091110
0.091110
0.091427
0.091743
0.093007
0.092691
0.092375
0.094904
0.095220
0.096169
0.096485
0.097750
0.097750
0.096801
0.098066
0.098698
0.099647
0.099330
0.098698
0.098066
0.099014
0.097750
0.099647
0.100595
0.103124
0.101227
0.099963
0.098698
0.098698
0.099647
0.099647
0.099014
0.098382
0.097434
0.097117
0.095853
0.097434
0.097750
0.096485
0.094904
0.093324
0.092691
0.091110
0.091743
0.092059
0.090478
0.089846
0.089214
0.088897
0.088265
0.087633
0.085736
0.084787
0.083839
0.085736
0.084471
0.083523
0.082891
0.081942
0.083839
0.084155
0.082258
0.083839
0.084787
0.083207
0.081310
0.079729
0.080994
0.082258
0.082574
0.083523
0.082891
0.083523
0.084155
0.083523
0.085104
0.086368
0.087317
0.084787
0.085420
0.087001
0.088581
0.089846
0.089530
0.091110
0.091427
0.092059
0.093324
0.093640
0.094272
0.093640
0.094904
0.095220
0.097117
0.097434
0.098066
0.096169
0.097117
0.098382
0.099647
0.099963
0.099014
0.098698
0.099963
0.098382
0.097750
0.099330
0.101860
0.101227
0.101227
0.098382
0.098066
0.100279
0.099330
0.099014
0.097434
0.098066
0.098382
0.096485
0.096485
0.096801
0.096169
0.095853
0.095853
0.091743
0.093324
0.091743
0.091110
0.091427
0.089530
0.090162
0.089214
0.090162
0.087317
0.087633
0.086684
0.085104
0.085420
0.086052
0.085104
0.082258
0.081942
0.082891
0.084471
0.083207
0.083839
0.085736
0.083523
0.082891
0.080678
0.082258
0.082891
0.085420
0.085736
0.084155
0.084787
0.083839
0.082891
0.086052
0.086368
0.086368
0.084471
0.084155
0.086684
0.088265
0.088897
0.089846
0.091427
0.090478
0.091743
0.093324
0.093640
0.092691
0.093956
0.094588
0.095537
0.095220
0.097434
0.097117
0.097434
0.097117
0.098066
0.099014
0.098382
0.099330
0.099330
0.098066
0.097750
0.097434
0.099963
0.100279
0.101227
0.099963
0.099014
0.098698
0.098698
0.098382
0.098382
0.098382
0.097434
0.098382
0.097117
0.096169
0.097117
0.097117
0.095537
0.094588
0.091743
0.093007
0.090794
0.091743
0.091110
0.089530
0.088581
0.088265
0.087949
0.088897
0.087317
0.085736
0.084471
0.083839
0.086052
0.084155
0.083207
0.083523
0.082891
0.083207
0.084787
0.083839
0.084155
0.084471
0.083523
0.080045
0.081626
0.081942
0.084787
0.084787
0.084787
0.083839
0.084155
0.084787
0.085420
0.084787
0.087949
0.085104
0.085104
0.085736
0.087633
0.087317
0.090162
0.090162
0.091427
0.091743
0.092059
0.093640
0.093640
0.093956
0.093640
0.093640
0.095220
0.096485
0.097117
0.098382
0.097117
0.099014
0.099330
0.100911
0.098382
0.098698
0.098698
0.099014
0.097434
0.098698
0.101543
0.102492
0.101543
0.099963
0.097434
0.097434
0.099330
0.099014
0.098698
0.097434
0.098382
0.096801
0.096801
0.097750
0.097117
0.095537
0.095537
0.094904
0.093007
0.091110
0.093007
0.092059
0.090162
0.090478
0.088897
0.089214
0.089214
0.087949
0.087317
0.085420
0.084787
0.084471
0.084787
0.084787
0.083207
0.083839
0.082574
0.083207
0.083207
0.083839
0.084471
0.083839
0.082258
0.080045
0.080678
0.082574
0.084787
0.084155
0.083523
0.083207
0.083523
0.083839
0.083839
0.085736
0.087317
0.085420
0.085420
0.087317
0.087001
0.088581
0.089846
0.091110
0.091743
0.092059
0.093324
0.092691
0.093956
0.093640
0.093956
0.094904
0.096169
0.096485
0.097434
0.096485
0.097117
0.099014
0.099014
0.100595
0.099963
0.099647
0.099014
0.098698
0.099330
0.099330
0.102492
0.102492
0.101227
0.098698
0.099963
0.099330
0.099014
0.099647
0.098698
0.098382
0.097434
0.097117
0.097117
0.099330
0.097750
0.095537
0.094272
0.092375
0.091427
0.091427
0.091743
0.091743
0.089846
0.090162
0.088265
0.089214
0.088581
0.087001
0.085736
0.085104
0.084787
0.087317
0.084787
0.083523
0.084155
0.082574
0.083839
0.083839
0.084787
0.085736
0.084155
0.083207
0.081310
0.082258
0.082574
0.085420
0.085104
0.083839
0.083207
0.083839
0.084787
0.085420
0.085736
0.087001
0.086368
0.086368
0.087317
0.087633
0.089530
0.091743
0.092059
0.090478
0.091427
0.093324
0.093007
0.093640
0.093956
0.093640
0.094904
0.096485
0.097117
0.097750
0.097434
0.096485
0.098066
0.098382
0.099330
0.099014
0.098698
0.099647
0.099330
0.098066
0.099647
0.100595
0.103124
0.100911
0.099963
0.097750
0.098066
0.099647
0.099014
0.098382
0.099330
0.098382
0.095853
0.096801
0.098382
0.097117
0.095853
0.093956
0.093640
0.091743
0.091110
0.092059
0.091427
0.090794
0.089846
0.089846
0.089214
0.090162
0.086368
0.087317
0.085420
0.085104
0.087001
0.085104
0.083207
0.083523
0.084155
0.084155
0.084471
0.083839
0.085104
0.084787
0.082891
0.080994
0.080361
0.082258
0.084155
0.083839
0.084155
0.082258
0.082574
0.084155
0.084155
0.083839
0.086684
0.086368
0.085104
0.086052
0.087633
0.087949
0.089530
0.089530
0.090794
0.090478
0.091110
0.091427
0.093007
0.093007
0.093640
0.093640
0.095537
0.096801
0.098066
0.097434
0.096485
0.098382
0.099014
0.099014
0.098698
0.099647
0.099330
0.099330
0.098066
0.098698
0.100279
0.101543
0.101860
0.100911
0.097750
0.099014
0.100279
0.099647
0.099647
0.099330
0.098066
0.097117
0.095853
0.097434
0.097434
0.096169
0.096169
0.094588
0.090794
0.092375
0.092375
0.090478
0.091110
0.090478
0.089846
0.089214
0.088897
0.089214
0.087633
0.086368
0.085420
0.086368
0.087001
0.085736
0.084155
0.083523
0.083207
0.084155
0.083839
0.084787
0.084155
0.083523
0.083839
0.080994
0.081942
0.084155
0.084155
0.085736
0.083839
0.083839
0.084155
0.084471
0.085104
0.085736
0.086368
0.084471
0.085104
0.086368
0.087633
0.089530
0.090162
0.091743
0.089846
0.091743
0.092375
0.093324
0.094272
0.093640
0.094272
0.095220
0.096801
0.097750
0.098698
0.096485
0.097750
0.098066
0.099330
0.098698
0.099014
0.098698
0.098382
0.098066
0.099330
0.099647
0.100911
0.102492
0.102176
0.098698
0.099014
0.099014
0.099647
0.098698
0.097750
0.097117
0.096485
0.096169
0.096169
0.098382
0.097117
0.093324
0.093640
0.092691
0.093640
0.090794
0.091110
0.089846
0.090162
0.088581
0.088265
0.089530
0.088581
0.087633
0.086684
0.085420
0.084155
0.085736
0.086052
0.083839
0.082574
0.082574
0.083207
0.082258
0.082574
0.083523
0.083839
0.082258
0.080994
0.080678
0.081310
0.084787
0.084787
0.083207
0.083523
0.082891
0.084155
0.084471
0.084471
0.086368
0.085736
0.085736
0.086684
0.088581
0.087949
0.089530
0.089530
0.090478
0.091110
0.092375
0.092375
0.093324
0.093007
0.093324
0.094272
0.096485
0.097117
0.098066
0.098382
0.097750
0.098382
0.098066
0.098382
0.099647
0.098066
0.099647
0.100279
0.097750
0.098382
0.100595
0.103440
0.100595
0.100595
0.096801
0.097434
0.097434
0.098698
0.097434
0.099014
0.098698
0.097434
0.096485
0.097750
0.097117
0.096169
0.095220
0.094588
0.092691
0.092375
0.093007
0.092059
0.090794
0.088897
0.087949
0.089530
0.088581
0.087633
0.086684
0.085420
0.083839
0.086052
0.085104
0.084155
0.083523
0.082574
0.083839
0.083523
0.084155
0.084471
0.083839
0.081942
0.082258
0.080361
0.082258
0.085420
0.084471
0.084155
0.084471
0.083523
0.083839
0.083207
0.082574
0.085104
0.086052
0.085420
0.085736
0.087633
0.088581
0.090478
0.091110
0.091743
0.090794
0.092691
0.093324
0.093007
0.093956
0.093640
0.093007
0.093640
0.096169
0.096485
0.098382
0.096169
0.098066
0.098382
0.099014
0.099014
0.098382
0.099330
0.099647
0.099330
0.099014
0.100595
0.102176
0.101227
0.100911
0.097434
0.097750
0.099963
0.099647
0.098698
0.098066
0.098066
0.098066
0.097434
0.097117
0.097434
0.097117
0.095220
0.095220
0.093007
0.092059
0.092059
0.092375
0.091427
0.090162
0.089530
0.088897
0.088265
0.088265
0.086684
0.087001
0.085420
0.084471
0.085420
0.083839
0.082574
0.083207
0.082574
0.083523
0.083207
0.083839
0.085736
0.084155
0.082258
0.080361
0.080678
0.083207
0.084787
0.084787
0.083523
0.084471
0.084155
0.084787
0.083839
0.085420
0.086052
0.085736
0.086368
0.087317
0.087633
0.088897
0.091427
0.092375
0.091743
0.091110
0.092691
0.092375
0.095220
0.094272
0.093956
0.094272
0.095853
0.097750
0.097750
0.097117
0.098698
0.098698
0.099647
0.099014
0.099647
0.099014
0.099330
0.098066
0.097750
0.099963
0.101543
0.101860
0.102176
0.099963
0.099014
0.098382
0.098698
0.099330
0.099330
0.099330
0.098066
0.098698
0.098066
0.098066
0.097750
0.096801
0.094272
0.093007
0.092691
0.091427
0.090794
0.091427
0.090478
0.090478
0.089530
0.089214
0.088581
0.086368
0.086368
0.086368
0.083839
0.085104
0.084787
0.083839
0.083523
0.082258
0.083207
0.083207
0.083207
0.085104
0.084787
0.082574
0.081310
0.080994
0.081310
0.084471
0.084471
0.083839
0.083839
0.083207
0.083839
0.084155
0.084787
0.084155
0.085104
0.084155
0.084787
0.087633
0.087317
0.089846
0.088897
0.090794
0.090794
0.091427
0.092059
0.093324
0.093640
0.092691
0.093324
0.094272
0.095537
0.096169
0.096485
0.094272
0.096485
0.097750
0.098698
0.099963
0.098382
0.099330
0.097750
0.096485
0.096801
0.100279
0.101860
0.100279
0.101227
0.098382
0.097750
0.099963
0.099963
0.099014
0.097434
0.097750
0.097434
0.095537
0.097117
0.097750
0.096169
0.095220
0.094272
0.092375
0.091427
0.092691
0.090478
0.090794
0.090162
0.089530
0.089530
0.088897
0.087633
0.086368
0.084787
0.083523
0.085104
0.085104
0.083207
0.083207
0.082891
0.082258
0.083523
0.084155
0.083523
0.085736
0.083207
0.081626
0.081310
0.081626
0.082891
0.084155
0.085104
0.083839
0.082891
0.084155
0.082574
0.083839
0.085736
0.086052
0.083523
0.085420
0.087949
0.087001
0.088581
0.089530
0.091743
0.090794
0.091110
0.092375
0.093324
0.093640
0.092059
0.093956
0.095853
0.094904
0.096801
0.097434
0.095537
0.095853
0.097434
0.099014
0.099014
0.098698
0.099014
0.098698
0.097117
0.098066
0.099330
0.102176
0.102492
0.102176
0.099330
0.099330
0.098698
0.098698
0.099014
0.097750
0.097117
0.097750
0.095853
0.097117
0.097117
0.096801
0.095537
0.094904
0.092059
0.093324
0.092059
0.091427
0.091743
0.089530
0.089530
0.089530
0.088265
0.089214
0.088897
0.088265
0.086052
0.084787
0.086052
0.084471
0.083839
0.083523
0.082891
0.082258
0.082891
0.082891
0.083839
0.083839
0.082574
0.080361
0.081942
0.082258
0.084471
0.086052
0.083839
0.084471
0.084155
0.083839
0.084471
0.085420
0.085420
0.085104
0.085736
0.087633
0.088897
0.089214
0.090794
0.091743
0.089846
0.092059
0.092375
0.092375
0.093640
0.093956
0.093324
0.094904
0.095853
0.097117
0.096801
0.097117
0.097434
0.096801
0.098698
0.097750
0.099014
0.099647
0.099963
0.098698
0.098066
0.099963
0.102176
0.103440
0.101543
0.100595
0.097750
0.099014
0.099330
0.098698
0.098698
0.098698
0.097750
0.096485
0.095853
0.097117
0.097117
0.095220
0.094272
0.093324
0.092059
0.092059
0.092059
0.092059
0.091110
0.090478
0.089214
0.087949
0.088265
0.087949
0.085420
0.083839
0.083523
0.085104
0.084471
0.083839
0.083207
0.083523
0.083523
0.083207
0.084155
0.084155
0.084787
0.083207
0.080994
0.081626
0.082258
0.085104
0.084155
0.082891
0.084155
0.083523
0.084155
0.084787
0.084155
0.086052
0.087317
0.084787
0.086684
0.088581
0.088897
0.091110
0.090162
0.091743
0.091110
0.092059
0.091427
0.093324
0.093956
0.094588
0.093956
0.094588
0.094588
0.097434
0.097750
0.096801
0.097434
0.098066
0.099963
0.099330
0.098698
0.099014
0.098698
0.097750
0.099330
0.099963
0.101543
0.100911
0.100279
0.097434
0.097750
0.099647
0.098698
0.098382
0.098698
0.098382
0.099014
0.097117
0.098382
0.097750
0.095853
0.095220
0.095220
0.092691
0.090794
0.092059
0.090794
0.088897
0.090478
0.090478
0.089214
0.088265
0.088265
0.087317
0.085104
0.084155
0.084787
0.085104
0.085104
0.084787
0.083523
0.083207
0.083207
0.083523
0.084471
0.084787
0.082891
0.081942
0.079413
0.080678
0.082258
0.083523
0.083839
0.083207
0.083207
0.082574
0.084155
0.083523
0.086368
0.087317
0.085736
0.085736
0.087633
0.087949
0.089530
0.089846
0.091427
0.090794
0.090478
0.092059
0.093007
0.093324
0.093007
0.093640
0.094904
0.095220
0.097750
0.099014
0.096801
0.097434
0.099330
0.100279
0.099647
0.099014
0.099963
0.099963
0.099014
0.099647
0.099014
0.100595
0.102176
0.101543
0.099647
0.098382
0.099647
0.099014
0.099647
0.099330
0.098698
0.098066
0.097117
0.097750
0.098382
0.096801
0.096485
0.095537
0.093007
0.093007
0.091743
0.092059
0.090794
0.088897
0.088897
0.088265
0.088265
0.087633
0.087633
0.086684
0.085104
0.084155
0.086052
0.084155
0.083523
0.084471
0.082574
0.083207
0.083523
0.083207
0.084471
0.083839
0.082258
0.080361
0.081310
0.082891
0.086052
0.085420
0.084155
0.083523
0.084155
0.083523
0.084155
0.085104
0.085420
0.085104
0.085736
0.086368
0.087317
0.088581
0.091743
0.090794
0.090478
0.090794
0.093956
0.092375
0.093324
0.093007
0.093640
0.093956
0.095537
0.094904
0.097434
0.096485
0.095853
0.096801
0.098382
0.099963
0.099647
0.098698
0.099330
0.099647
0.098066
0.099963
0.101860
0.102492
0.102808
0.101227
0.097750
0.097750
0.099330
0.099647
0.099014
0.099330
0.099014
0.097750
0.096801
0.097750
0.097434
0.098066
0.095853
0.095537
0.093324
0.092375
0.093007
0.092059
0.089530
0.090162
0.089846
0.089214
0.089846
0.088897
0.086684
0.087317
0.085104
0.087001
0.086368
0.085104
0.083523
0.082574
0.082891
0.082574
0.084471
0.084471
0.084155
0.083523
0.081942
0.080994
0.082258
0.083839
0.085104
0.084155
0.083839
0.084787
0.086052
0.085420
0.085104
0.087001
0.086684
0.084787
0.086684
0.086684
0.087949
0.090478
0.089846
0.091743
0.091110
0.092059
0.093640
0.093640
0.093956
0.095537
0.095853
0.096485
0.097434
0.096801
0.098382
0.096801
0.097117
0.097750
0.098698
0.099963
0.099014
0.099647
0.100279
0.098382
0.099330
0.101227
0.102176
0.102492
0.100279
0.098066
0.098066
0.099014
0.100595
0.099963
0.100279
0.098382
0.099014
0.097434
0.097434
0.098382
0.098066
0.095853
0.095537
0.092375
0.091427
0.092375
0.091427
0.090794
0.090794
0.089530
0.089214
0.089846
0.088265
0.087949
0.086052
0.085420
0.087001
0.086684
0.084471
0.084787
0.084471
0.084155
0.083839
0.084155
0.084471
0.086684
0.084471
0.082891
0.081626
0.081942
0.082258
0.084787
0.086052
0.083207
0.084155
0.085104
0.084787
0.084787
0.086052
0.086684
0.086684
0.086368
0.087949
0.089214
0.089214
0.091427
0.091427
0.092059
0.092059
0.093324
0.093640
0.094272
0.094904
0.095220
0.095853
0.096169
0.098066
0.099014
0.096801
0.097117
0.098698
0.099647
0.099963
0.100279
0.099963
0.100279
0.099330
0.098698
0.099963
0.099963
0.103124
0.101860
0.099330
0.098066
0.098382
0.099014
0.099963
0.099647
0.098382
0.098698
0.097434
0.096485
0.098066
0.097117
0.096169
0.094904
0.091743
0.092691
0.093007
0.092059
0.091110
0.090794
0.091743
0.089846
0.089846
0.088581
0.087317
0.086684
0.085104
0.084787
0.086684
0.085104
0.084155
0.082891
0.081942
0.084471
0.084787
0.083523
0.084155
0.084787
0.083207
0.080994
0.079729
0.082258
0.083523
0.084155
0.083839
0.084155
0.082891
0.085420
0.085420
0.084471
0.086368
0.086052
0.086368
0.087317
0.087949
0.089530
0.091743
0.091427
0.091110
0.090794
0.093324
0.093007
0.093007
0.092059
0.092691
0.094904
0.095537
0.096485
0.096801
0.098066
0.097117
0.098066
0.099647
0.101227
0.099963
0.099647
0.099330
0.099647
0.098382
0.099647
0.100911
0.102492
0.101543
0.099647
0.096485
0.097434
0.099963
0.099014
0.099014
0.099014
0.097750
0.098066
0.096169
0.097750
0.098066
0.095853
0.096169
0.094272
0.091743
0.090794
0.092059
0.091110
0.089846
0.090162
0.089530
0.087949
0.089530
0.087633
0.086684
0.084787
0.083839
0.084787
0.085104
0.084155
0.083207
0.084471
0.082891
0.083839
0.083523
0.083207
0.084471
0.082574
0.081626
0.080045
0.081626
0.083523
0.084787
0.085104
0.083523
0.084787
0.084787
0.084471
0.084787
0.086368
0.086368
0.085104
0.086368
0.087949
0.088581
0.091110
0.090478
0.092059
0.091110
0.090794
0.092375
0.093324
0.093640
0.093956
0.094272
0.095537
0.095537
0.097117
0.098066
0.097117
0.098698
0.098382
0.099014
0.099647
0.099963
0.099647
0.099330
0.096485
0.097750
0.099330
0.101227
0.102492
0.099963
0.098382
0.098698
0.099647
0.098698
0.098382
0.099330
0.099330
0.098698
0.097750
0.097117
0.097117
0.096169
0.095853
0.095537
0.093324
0.093640
0.092691
0.090162
0.090794
0.090478
0.090478
0.089530
0.089214
0.088897
0.087633
0.087633
0.086368
0.084471
0.087001
0.086684
0.084471
0.083839
0.083839
0.084155
0.084787
0.084787
0.085736
0.084471
0.082891
0.081310
0.081310
0.083207
0.086052
0.085104
0.084155
0.083839
0.084471
0.084471
0.085104
0.085420
0.086684
0.086052
0.084471
0.086684
0.087949
0.089530
0.090794
0.092691
0.090478
0.092691
0.093640
0.094272
0.094588
0.094272
0.094588
0.095853
0.096485
0.098066
0.097434
0.097750
0.097434
0.098382
0.099014
0.100279
0.100595
0.099014
0.099014
0.098066
0.096801
0.098698
0.100911
0.102176
0.101860
0.099963
0.099014
0.098698
0.099330
0.100279
0.099014
0.098698
0.099014
0.097750
0.096485
0.098698
0.098066
0.096169
0.094904
0.093640
0.093956
0.091427
0.091427
0.091427
0.090162
0.089214
0.088897
0.089214
0.088265
0.086368
0.087949
0.085736
0.084155
0.085420
0.085104
0.083207
0.082574
0.082891
0.083839
0.083839
0.083839
0.085104
0.086052
0.083207
0.081942
0.081942
0.082574
0.085736
0.084787
0.083207
0.083839
0.084155
0.085104
0.084471
0.084787
0.087317
0.086368
0.085736
0.085736
0.088897
0.087633
0.091110
0.090162
0.091427
0.091110
0.091743
0.093007
0.092691
0.092691
0.094588
0.094904
0.095853
0.096169
0.097750
0.097434
0.096485
0.097117
0.098698
0.099330
0.099014
0.098382
0.099647
0.098698
0.097434
0.098066
0.100911
0.102176
0.101860
0.100911
0.099014
0.098698
0.099963
0.099330
0.099330
0.098382
0.098698
0.097434
0.095853
0.096801
0.097434
0.096801
0.094904
0.094904
0.092375
0.092059
0.093956
0.092059
0.091110
0.090478
0.089846
0.089530
0.089530
0.088265
0.086684
0.086368
0.084787
0.084787
0.084787
0.084787
0.083523
0.084155
0.082891
0.083207
0.082574
0.083839
0.084787
0.081942
0.082574
0.080678
0.082258
0.082574
0.086368
0.085736
0.083523
0.083207
0.084471
0.083839
0.085104
0.085420
0.087633
0.086684
0.086052
0.088581
0.087949
0.089846
0.091427
0.093007
0.090478
0.091427
0.092691
0.093007
0.093956
0.095537
0.094588
0.095537
0.096801
0.097750
0.098066
0.097117
0.099330
0.099014
0.099963
0.100595
0.100595
0.100911
0.099963
0.099014
0.099014
0.100911
0.103440
0.104073
0.101860
0.099647
0.100279
0.100911
0.099330
0.100911
0.099330
0.099014
0.099014
0.098066
0.098382
0.099330
0.098066
0.096485
0.097117
0.093956
0.094904
0.092375
0.092691
0.091110
0.090162
0.090478
0.090162
0.089214
0.088581
0.087949
0.087317
0.086684
0.086052
0.087001
0.085420
0.084155
0.084471
0.083207
0.084155
0.084787
0.083839
0.086052
0.085736
0.082891
0.080678
0.082891
0.083207
0.087001
0.085420
0.085736
0.085104
0.084471
0.085736
0.085420
0.085104
0.087317
0.086684
0.086052
0.087949
0.087317
0.088581
0.091110
0.092375
0.091427
0.092691
0.092375
0.093007
0.093640
0.093956
0.093324
0.095853
0.097117
0.097117
0.098066
0.098066
0.097750
0.098382
0.098066
0.099647
0.100911
0.099330
0.099330
0.099014
0.098698
0.100279
0.101543
0.103440
0.100911
0.100911
0.099647
0.099330
0.100279
0.098698
0.098382
0.099014
0.099330
0.098382
0.096485
0.096801
0.098066
0.095220
0.096169
0.093956
0.093007
0.091427
0.091427
0.090794
0.089846
0.089846
0.090162
0.090162
0.089530
0.088265
0.086684
0.086052
0.084471
0.085736
0.086368
0.083839
0.083523
0.084155
0.083207
0.084787
0.084471
0.086368
0.085420
0.085420
0.082891
0.082891
0.082258
0.085420
0.085104
0.085420
0.084471
0.085420
0.086368
0.085420
0.085420
0.087633
0.088265
0.086052
0.086684
0.087633
0.088265
0.089846
0.091743
0.093324
0.092691
0.093324
0.094588
0.095220
0.096169
0.094904
0.096169
0.096801
0.098382
0.099014
0.099014
0.097434
0.098698
0.098698
0.100595
0.100911
0.101227
0.100595
0.100279
0.098698
0.099330
0.100595
0.102492
0.102808
0.101860
0.098698
0.099647
0.099963
0.100595
0.099963
0.099647
0.098698
0.099963
0.097434
0.097750
0.098698
0.097750
0.096169
0.095220
0.093640
0.094272
0.093640
0.092059
0.091743
0.091427
0.090478
0.090162
0.089214
0.088897
0.088265
0.087317
0.086052
0.085736
0.085736
0.084787
0.083839
0.084471
0.083207
0.084155
0.084155
0.085104
0.086368
0.084787
0.082574
0.082574
0.082574
0.083839
0.086052
0.087317
0.083839
0.084155
0.084155
0.085420
0.087001
0.086684
0.087317
0.087001
0.087001
0.089214
0.089214
0.090794
0.092691
0.092691
0.092375
0.092375
0.093956
0.093956
0.095220
0.094904
0.095853
0.096801
0.096801
0.099647
0.099647
[truncated: 19,261,831 more chars]
