# Supplementary material for: Forces applied during classical touch assays for Caenorhabditis elegans
Source: PLoS One. 2017 May 19;12(5):e0178080. doi: 10.1371/journal.pone.0178080 (PMC5438190; doi:10.1371/journal.pone.0178080)
Supplement: S2 Data — These text files contain raw voltage data collected as described in the Methods section. The analysis scripts in S1 Analysis Code were used to process these data. (ZIP) [file pone.0178080.s004.zip › RawDataFiles/Subject10.txt]

frequency=5000
Gain=1000
2016-10-21 09:56:56
Cantilever 2A
-0.096989
-0.097622
-0.097938
-0.098254
-0.097306
-0.098254
-0.098254
-0.098570
-0.098570
-0.099202
-0.097306
-0.098570
-0.098570
-0.098886
-0.099834
-0.101099
-0.099518
-0.099518
-0.100151
-0.099518
-0.100467
-0.099518
-0.100467
-0.100151
-0.099834
-0.099518
-0.097938
-0.100467
-0.099518
-0.100467
-0.098886
-0.099518
-0.099202
-0.097622
-0.098570
-0.097938
-0.098570
-0.097622
-0.096673
-0.097938
-0.096989
-0.096357
-0.097306
-0.096357
-0.096041
-0.096673
-0.096357
-0.095725
-0.095409
-0.095725
-0.094777
-0.094460
-0.094777
-0.096041
-0.095725
-0.094777
-0.094460
-0.093196
-0.093512
-0.094777
-0.094777
-0.095409
-0.094460
-0.093828
-0.093828
-0.093512
-0.094144
-0.095725
-0.094777
-0.094144
-0.093828
-0.093512
-0.095093
-0.095093
-0.094144
-0.094777
-0.094144
-0.094777
-0.096041
-0.096989
-0.096357
-0.096989
-0.095409
-0.095409
-0.095725
-0.096989
-0.096357
-0.096357
-0.097938
-0.098570
-0.098254
-0.098886
-0.098254
-0.097938
-0.097938
-0.097622
-0.096357
-0.098254
-0.097938
-0.099834
-0.099518
-0.098254
-0.099518
-0.099202
-0.098570
-0.099834
-0.100151
-0.098886
-0.098886
-0.099202
-0.099518
-0.099202
-0.100783
-0.100467
-0.099834
-0.099202
-0.098570
-0.100151
-0.099202
-0.099202
-0.098886
-0.098886
-0.099202
-0.098254
-0.098570
-0.097622
-0.097622
-0.096041
-0.096357
-0.096041
-0.096989
-0.096357
-0.096041
-0.095725
-0.096041
-0.096673
-0.095409
-0.095725
-0.094777
-0.095093
-0.093196
-0.094144
-0.094144
-0.095725
-0.095093
-0.093828
-0.094144
-0.094460
-0.094777
-0.095409
-0.094777
-0.095409
-0.095093
-0.095725
-0.096357
-0.094777
-0.095725
-0.094777
-0.095409
-0.095409
-0.095409
-0.095093
-0.096041
-0.096357
-0.096041
-0.096673
-0.096989
-0.096673
-0.097938
-0.098254
-0.096989
-0.097622
-0.098570
-0.098570
-0.097938
-0.097938
-0.098886
-0.099202
-0.097622
-0.098886
-0.099202
-0.099202
-0.100151
-0.100151
-0.099518
-0.098570
-0.100151
-0.100783
-0.100151
-0.101099
-0.100151
-0.099834
-0.099834
-0.100151
-0.100151
-0.100783
-0.100151
-0.099834
-0.100467
-0.099202
-0.099834
-0.099202
-0.099202
-0.098254
-0.099518
-0.099202
-0.097938
-0.097306
-0.097938
-0.097622
-0.096673
-0.097622
-0.097938
-0.096041
-0.096041
-0.096357
-0.096989
-0.095725
-0.095725
-0.096357
-0.096989
-0.096041
-0.096041
-0.094144
-0.094777
-0.094460
-0.095093
-0.094777
-0.094777
-0.095093
-0.095725
-0.094144
-0.094144
-0.095725
-0.095409
-0.094144
-0.094777
-0.093828
-0.094144
-0.094777
-0.096357
-0.096357
-0.095409
-0.096357
-0.095093
-0.096041
-0.096041
-0.096357
-0.096357
-0.096989
-0.097938
-0.098254
-0.098254
-0.099518
-0.098254
-0.097306
-0.098570
-0.099834
-0.099834
-0.098570
-0.098254
-0.098570
-0.097938
-0.098570
-0.100151
-0.101099
-0.100151
-0.099834
-0.099834
-0.098254
-0.099202
-0.101099
-0.100151
-0.100467
-0.099518
-0.098886
-0.098886
-0.100151
-0.100467
-0.099834
-0.099518
-0.099834
-0.099202
-0.098254
-0.099518
-0.099202
-0.098886
-0.097622
-0.098886
-0.098254
-0.097938
-0.097622
-0.098570
-0.097306
-0.097306
-0.097938
-0.097938
-0.096989
-0.096673
-0.097938
-0.096041
-0.095409
-0.096673
-0.096357
-0.094460
-0.094777
-0.095093
-0.094460
-0.094460
-0.094777
-0.095409
-0.096041
-0.095409
-0.094144
-0.093512
-0.093828
-0.094777
-0.096041
-0.095409
-0.094777
-0.095409
-0.094777
-0.095409
-0.096357
-0.096989
-0.095409
-0.095725
-0.096357
-0.096041
-0.096673
-0.097306
-0.097306
-0.097622
-0.097622
-0.098254
-0.098254
-0.096989
-0.097622
-0.098570
-0.097306
-0.096989
-0.099202
-0.098886
-0.098570
-0.098254
-0.099202
-0.098886
-0.099202
-0.099834
-0.100151
-0.099518
-0.099202
-0.099202
-0.099202
-0.100783
-0.100467
-0.099202
-0.098254
-0.098886
-0.098254
-0.099202
-0.099202
-0.099834
-0.099518
-0.098886
-0.097938
-0.097938
-0.098570
-0.098570
-0.097938
-0.098254
-0.097306
-0.097306
-0.097622
-0.097622
-0.096989
-0.097306
-0.096989
-0.095409
-0.095725
-0.095725
-0.095093
-0.095409
-0.096041
-0.096041
-0.095725
-0.096673
-0.097306
-0.094777
-0.094144
-0.093828
-0.094460
-0.093512
-0.093512
-0.095093
-0.093828
-0.092564
-0.094460
-0.093512
-0.093828
-0.093828
-0.094460
-0.092880
-0.094144
-0.094460
-0.094460
-0.093828
-0.094460
-0.096041
-0.094777
-0.095409
-0.095409
-0.095725
-0.095409
-0.095409
-0.095725
-0.097306
-0.096989
-0.097622
-0.097622
-0.097306
-0.098886
-0.098570
-0.097938
-0.097306
-0.099518
-0.098886
-0.099518
-0.098254
-0.097938
-0.099518
-0.099518
-0.100783
-0.099202
-0.099202
-0.099202
-0.099834
-0.099518
-0.099202
-0.100151
-0.099518
-0.099834
-0.099834
-0.099202
-0.099834
-0.099518
-0.098886
-0.099518
-0.099202
-0.098254
-0.098570
-0.099202
-0.098570
-0.099834
-0.099202
-0.098570
-0.097938
-0.097622
-0.097938
-0.097622
-0.097622
-0.097306
-0.096989
-0.096673
-0.096673
-0.097306
-0.096041
-0.095409
-0.096989
-0.095093
-0.095409
-0.095093
-0.096041
-0.094777
-0.094460
-0.094460
-0.095725
-0.095409
-0.095093
-0.093828
-0.095409
-0.094777
-0.095093
-0.094777
-0.095093
-0.095409
-0.094144
-0.094144
-0.094460
-0.095093
-0.095725
-0.094777
-0.097306
-0.095409
-0.095725
-0.096357
-0.097938
-0.096673
-0.096989
-0.098254
-0.097306
-0.097938
-0.097306
-0.097622
-0.097938
-0.098570
-0.098570
-0.098886
-0.098570
-0.098570
-0.099202
-0.099518
-0.098570
-0.099518
-0.100151
-0.099834
-0.099834
-0.100783
-0.099518
-0.099202
-0.100151
-0.100467
-0.098570
-0.099518
-0.099518
-0.098570
-0.099202
-0.099518
-0.100467
-0.099202
-0.098886
-0.099518
-0.099202
-0.097938
-0.098570
-0.098254
-0.098886
-0.098570
-0.098886
-0.098254
-0.097306
-0.096989
-0.097938
-0.096673
-0.096989
-0.097306
-0.097622
-0.096041
-0.096041
-0.097622
-0.096041
-0.096673
-0.097306
-0.096989
-0.096673
-0.097622
-0.095725
-0.095093
-0.094777
-0.095093
-0.095093
-0.094460
-0.093828
-0.093828
-0.094777
-0.094777
-0.094460
-0.096041
-0.095093
-0.095093
-0.095093
-0.094777
-0.095093
-0.096673
-0.096357
-0.096041
-0.095409
-0.097306
-0.096357
-0.095725
-0.096989
-0.097622
-0.096041
-0.096989
-0.096989
-0.096673
-0.095725
-0.097306
-0.097938
-0.096989
-0.099202
-0.098886
-0.098570
-0.098886
-0.099518
-0.099202
-0.098254
-0.099518
-0.099834
-0.099834
-0.098886
-0.099202
-0.099834
-0.100467
-0.100151
-0.100467
-0.100783
-0.100783
-0.100151
-0.099518
-0.099834
-0.099518
-0.100151
-0.099834
-0.099518
-0.098886
-0.098886
-0.099202
-0.100151
-0.100151
-0.100151
-0.099518
-0.099202
-0.099202
-0.098254
-0.097938
-0.098570
-0.097938
-0.096989
-0.098254
-0.097306
-0.096673
-0.095725
-0.096041
-0.096357
-0.096989
-0.096989
-0.097306
-0.096357
-0.095093
-0.094460
-0.095725
-0.095093
-0.096357
-0.096357
-0.094144
-0.093828
-0.094460
-0.094777
-0.094777
-0.095409
-0.096357
-0.095093
-0.094777
-0.094777
-0.095725
-0.096357
-0.096041
-0.096989
-0.095725
-0.095409
-0.096673
-0.096989
-0.097306
-0.097306
-0.096673
-0.097938
-0.098886
-0.098254
-0.097306
-0.096989
-0.099202
-0.099834
-0.098570
-0.098254
-0.098886
-0.099834
-0.099202
-0.097938
-0.098886
-0.099202
-0.099834
-0.100783
-0.099202
-0.098886
-0.099518
-0.100467
-0.100783
-0.099834
-0.099834
-0.100151
-0.100151
-0.098570
-0.099834
-0.100151
-0.100783
-0.102047
-0.100467
-0.100151
-0.099834
-0.099834
-0.100151
-0.099518
-0.099518
-0.099518
-0.099834
-0.099202
-0.099202
-0.097622
-0.097622
-0.097306
-0.098570
-0.097938
-0.097938
-0.097306
-0.097622
-0.096041
-0.096357
-0.096989
-0.097622
-0.097938
-0.096041
-0.096989
-0.096041
-0.095093
-0.096673
-0.096357
-0.096041
-0.096041
-0.095725
-0.095409
-0.096041
-0.095409
-0.095409
-0.096041
-0.095093
-0.094460
-0.095093
-0.095093
-0.096041
-0.096673
-0.096673
-0.096357
-0.096673
-0.095093
-0.097306
-0.097306
-0.095725
-0.096357
-0.097306
-0.097306
-0.097622
-0.098886
-0.097938
-0.097622
-0.097306
-0.098570
-0.099202
-0.099202
-0.099834
-0.099202
-0.097938
-0.099202
-0.099202
-0.099834
-0.100467
-0.099518
-0.100783
-0.099518
-0.099202
-0.099834
-0.100151
-0.100783
-0.099834
-0.100467
-0.098886
-0.099834
-0.101099
-0.100151
-0.099202
-0.100151
-0.100783
-0.099834
-0.098254
-0.100151
-0.100151
-0.099518
-0.098570
-0.099834
-0.099202
-0.097938
-0.098570
-0.097938
-0.098254
-0.096673
-0.096673
-0.097306
-0.096357
-0.097306
-0.096357
-0.096357
-0.096041
-0.098254
-0.097938
-0.096357
-0.097306
-0.095725
-0.095409
-0.096673
-0.096989
-0.095725
-0.095093
-0.096357
-0.096357
-0.094777
-0.096041
-0.097306
-0.096673
-0.095409
-0.095093
-0.095093
-0.094460
-0.095409
-0.096357
-0.095725
-0.095725
-0.097622
-0.096673
-0.096041
-0.096989
-0.098570
-0.098570
-0.098254
-0.098254
-0.097622
-0.098886
-0.097938
-0.098570
-0.098570
-0.098570
-0.099518
-0.100151
-0.099518
-0.099834
-0.099518
-0.099202
-0.099202
-0.099834
-0.101731
-0.101415
-0.100783
-0.100783
-0.100151
-0.101099
-0.102680
-0.100783
-0.100783
-0.101731
-0.100467
-0.099834
-0.101415
-0.101099
-0.101415
-0.102047
-0.100467
-0.099518
-0.099834
-0.099518
-0.098254
-0.098886
-0.097938
-0.099518
-0.099202
-0.098570
-0.097306
-0.098570
-0.099518
-0.097622
-0.097938
-0.097306
-0.097622
-0.094777
-0.096357
-0.096357
-0.096041
-0.096673
-0.096357
-0.096673
-0.094777
-0.095093
-0.095725
-0.095093
-0.095409
-0.097306
-0.095409
-0.095409
-0.096673
-0.096041
-0.094777
-0.095409
-0.095409
-0.095725
-0.095725
-0.096041
-0.095725
-0.094777
-0.094144
-0.096357
-0.096989
-0.096673
-0.096041
-0.096989
-0.096357
-0.096673
-0.097306
-0.098570
-0.096989
-0.097622
-0.098886
-0.098570
-0.098254
-0.098886
-0.098886
-0.098886
-0.099202
-0.099518
-0.099202
-0.099202
-0.099202
-0.098886
-0.100151
-0.100783
-0.100783
-0.100467
-0.101415
-0.100783
-0.101415
-0.101099
-0.100783
-0.100783
-0.101099
-0.100467
-0.101415
-0.100151
-0.101099
-0.101731
-0.101415
-0.101415
-0.099834
-0.100783
-0.100467
-0.100467
-0.100467
-0.100151
-0.100151
-0.098886
-0.099202
-0.099834
-0.098570
-0.097622
-0.099202
-0.098254
-0.098570
-0.097938
-0.097938
-0.097622
-0.096673
-0.096673
-0.096357
-0.096989
-0.097938
-0.096673
-0.096041
-0.096357
-0.094777
-0.095093
-0.095725
-0.096673
-0.095093
-0.095093
-0.094777
-0.094777
-0.095409
-0.095093
-0.095725
-0.095409
-0.095409
-0.094777
-0.096041
-0.095409
-0.096357
-0.096357
-0.096357
-0.096673
-0.097622
-0.096673
-0.097306
-0.097622
-0.097938
-0.097306
-0.096673
-0.098254
-0.099202
-0.098254
-0.098254
-0.098570
-0.098570
-0.100467
-0.099518
-0.099202
-0.099834
-0.099202
-0.098886
-0.098886
-0.098886
-0.100151
-0.099518
-0.100783
-0.100467
-0.100151
-0.101099
-0.101099
-0.101415
-0.101415
-0.101415
-0.100151
-0.101415
-0.101415
-0.101415
-0.100467
-0.101415
-0.100783
-0.099834
-0.100783
-0.101099
-0.101415
-0.100151
-0.100783
-0.100783
-0.100151
-0.099518
-0.099202
-0.099834
-0.099518
-0.097938
-0.097938
-0.097622
-0.096989
-0.097622
-0.097622
-0.097306
-0.097306
-0.096989
-0.096673
-0.096989
-0.096989
-0.096673
-0.094144
-0.095725
-0.095725
-0.096041
-0.095093
-0.095093
-0.094777
-0.093828
-0.095093
-0.095093
-0.094460
-0.095409
-0.096041
-0.095093
-0.094777
-0.095093
-0.096041
-0.096989
-0.096357
-0.096673
-0.096357
-0.096673
-0.097306
-0.097938
-0.097938
-0.096989
-0.097306
-0.098254
-0.097306
-0.099202
-0.099518
-0.098570
-0.099518
-0.099202
-0.098886
-0.100467
-0.099202
-0.099518
-0.098570
-0.099202
-0.100151
-0.101415
-0.099518
-0.101099
-0.101731
-0.100151
-0.101415
-0.101415
-0.100783
-0.100783
-0.101731
-0.101099
-0.099834
-0.100783
-0.100783
-0.101415
-0.100783
-0.100467
-0.100467
-0.100151
-0.100467
-0.100151
-0.099202
-0.100151
-0.100467
-0.099202
-0.097938
-0.098886
-0.098886
-0.097938
-0.097938
-0.099202
-0.098570
-0.098570
-0.098570
-0.098254
-0.097622
-0.096673
-0.097938
-0.097622
-0.096041
-0.097306
-0.097622
-0.096673
-0.096357
-0.096673
-0.096357
-0.096357
-0.096673
-0.095725
-0.095725
-0.095725
-0.096357
-0.096673
-0.096673
-0.096041
-0.096673
-0.096989
-0.097306
-0.096673
-0.098570
-0.097306
-0.096989
-0.097622
-0.095409
-0.096041
-0.096989
-0.097622
-0.098570
-0.098254
-0.099518
-0.098570
-0.098886
-0.099518
-0.099202
-0.098886
-0.099834
-0.099834
-0.099834
-0.099518
-0.099202
-0.099202
-0.099834
-0.099834
-0.100151
-0.100783
-0.099834
-0.099834
-0.100467
-0.100151
-0.100151
-0.101415
-0.101099
-0.101731
-0.099834
-0.099834
-0.100151
-0.100783
-0.100467
-0.100467
-0.101099
-0.099202
-0.100151
-0.099202
-0.099834
-0.099834
-0.098570
-0.099202
-0.099202
-0.099202
-0.098886
-0.098886
-0.097938
-0.099518
-0.098570
-0.096673
-0.097306
-0.096357
-0.096673
-0.096357
-0.095725
-0.096041
-0.095409
-0.096673
-0.096041
-0.096357
-0.094144
-0.095093
-0.096041
-0.095725
-0.096041
-0.094777
-0.094460
-0.094460
-0.095409
-0.094460
-0.095093
-0.095409
-0.095409
-0.094460
-0.095725
-0.095409
-0.095725
-0.096989
-0.096989
-0.096357
-0.096041
-0.098254
-0.096673
-0.097622
-0.097622
-0.096989
-0.098570
-0.097938
-0.098254
-0.098886
-0.097938
-0.098886
-0.099834
-0.099202
-0.099518
-0.100151
-0.099834
-0.099834
-0.099202
-0.099834
-0.100151
-0.099834
-0.102047
-0.100783
-0.101099
-0.100467
-0.101415
-0.101731
-0.101415
-0.101731
-0.100783
-0.101099
-0.100783
-0.100783
-0.102047
-0.101731
-0.101415
-0.100783
-0.099518
-0.099202
-0.099202
-0.100151
-0.100783
-0.100467
-0.099518
-0.099202
-0.099834
-0.100151
-0.098886
-0.099202
-0.098886
-0.098570
-0.098886
-0.098254
-0.098570
-0.098254
-0.096673
-0.098570
-0.098254
-0.098254
-0.097306
-0.096041
-0.095409
-0.095725
-0.094460
-0.095409
-0.095725
-0.096041
-0.095725
-0.095725
-0.095093
-0.094777
-0.095093
-0.095093
-0.096357
-0.095725
-0.095409
-0.095725
-0.096673
-0.096357
-0.097306
-0.097622
-0.096989
-0.096357
-0.096989
-0.098254
-0.097938
-0.097622
-0.098570
-0.096989
-0.098570
-0.100151
-0.098886
-0.099202
-0.099518
-0.100151
-0.099834
-0.099202
-0.098886
-0.099202
-0.099518
-0.099834
-0.099202
-0.100783
-0.099834
-0.101415
-0.102047
-0.100783
-0.100783
-0.100467
-0.101099
-0.100467
-0.099202
-0.100783
-0.101731
-0.099834
-0.100467
-0.100783
-0.101099
-0.100467
-0.099834
-0.100783
-0.099518
-0.099834
-0.100151
-0.100151
-0.099518
-0.099518
-0.099834
-0.098886
-0.098570
-0.098254
-0.098570
-0.098254
-0.097938
-0.096989
-0.096673
-0.097938
-0.096989
-0.097306
-0.096673
-0.096041
-0.096989
-0.096989
-0.097622
-0.096357
-0.095093
-0.094460
-0.095409
-0.096357
-0.095725
-0.096357
-0.095725
-0.094777
-0.094777
-0.095093
-0.095093
-0.095725
-0.095725
-0.094777
-0.096041
-0.095725
-0.095725
-0.096673
-0.097622
-0.097622
-0.097622
-0.097306
-0.096673
-0.097622
-0.097622
-0.097622
-0.097622
-0.098570
-0.098254
-0.098886
-0.098254
-0.098570
-0.099834
-0.098886
-0.098886
-0.099518
-0.099518
-0.099202
-0.100467
-0.099202
-0.100151
-0.099834
-0.100467
-0.100783
-0.101099
-0.100151
-0.101099
-0.100467
-0.099518
-0.101731
-0.100783
-0.101731
-0.101731
-0.100783
-0.099518
-0.100783
-0.101415
-0.100467
-0.100467
-0.099202
-0.101099
-0.100467
-0.100151
-0.101099
-0.100783
-0.100151
-0.099518
-0.099834
-0.099518
-0.098570
-0.097938
-0.098254
-0.097938
-0.099202
-0.098570
-0.097938
-0.096357
-0.097306
-0.096357
-0.096673
-0.096989
-0.096989
-0.096041
-0.096673
-0.095409
-0.095725
-0.096357
-0.096673
-0.095725
-0.094460
-0.094460
-0.094460
-0.095409
-0.096673
-0.096357
-0.096041
-0.095409
-0.095409
-0.095409
-0.096989
-0.096041
-0.097622
-0.097306
-0.096673
-0.096989
-0.097938
-0.097938
-0.097938
-0.097622
-0.097938
-0.098254
-0.100151
-0.099202
-0.097938
-0.099202
-0.099518
-0.099202
-0.099834
-0.099834
-0.100783
-0.099202
-0.099202
-0.099202
-0.099202
-0.099834
-0.100467
-0.102363
-0.101415
-0.100151
-0.099834
-0.101415
-0.101415
-0.100467
-0.100151
-0.101099
-0.101415
-0.100151
-0.099518
-0.100467
-0.099518
-0.100467
-0.100467
-0.100467
-0.099518
-0.100467
-0.100783
-0.100467
-0.100151
-0.100151
-0.097938
-0.097938
-0.099202
-0.098570
-0.097622
-0.097622
-0.098570
-0.098886
-0.098886
-0.097938
-0.096673
-0.097306
-0.096989
-0.097306
-0.097622
-0.097938
-0.096673
-0.097306
-0.096357
-0.095093
-0.096357
-0.095409
-0.095725
-0.094460
-0.095093
-0.095725
-0.095409
-0.094777
-0.094460
-0.095725
-0.096357
-0.094777
-0.095409
-0.096041
-0.095093
-0.097306
-0.096989
-0.096041
-0.096041
-0.097622
-0.096673
-0.097306
-0.096673
-0.097306
-0.098570
-0.098254
-0.098570
-0.099834
-0.098570
-0.098254
-0.099202
-0.098886
-0.099202
-0.099202
-0.100151
-0.100151
-0.099518
-0.099518
-0.100151
-0.100151
-0.100783
-0.101731
-0.101099
-0.099518
-0.100783
-0.101099
-0.101415
-0.101415
-0.101099
-0.100783
-0.100151
-0.099518
-0.101099
-0.099834
-0.101099
-0.100783
-0.100783
-0.100151
-0.101415
-0.100467
-0.100151
-0.099202
-0.098886
-0.099834
-0.099518
-0.097938
-0.097938
-0.096989
-0.099202
-0.097622
-0.097938
-0.097306
-0.096989
-0.096989
-0.096673
-0.096989
-0.096673
-0.097622
-0.096989
-0.097622
-0.097306
-0.096989
-0.096041
-0.095725
-0.096673
-0.096041
-0.097306
-0.096041
-0.095409
-0.096357
-0.094460
-0.097622
-0.096989
-0.096989
-0.096041
-0.096673
-0.096673
-0.096357
-0.096357
-0.097306
-0.096989
-0.096357
-0.096673
-0.097306
-0.097938
-0.098570
-0.098570
-0.098570
-0.098254
-0.098254
-0.099518
-0.098886
-0.099518
-0.099202
-0.100783
-0.101099
-0.099518
-0.099518
-0.100467
-0.100467
-0.099834
-0.098886
-0.099518
-0.100783
-0.101415
-0.101099
-0.101415
-0.100467
-0.102047
-0.101099
-0.101099
-0.100467
-0.100467
-0.100151
-0.100151
-0.100467
-0.101415
-0.101099
-0.100467
-0.100467
-0.099518
-0.099834
-0.099834
-0.100783
-0.099834
-0.099834
-0.100151
-0.101415
-0.099834
-0.097938
-0.099202
-0.098254
-0.098254
-0.098886
-0.099202
-0.098886
-0.098254
-0.097622
-0.096989
-0.097938
-0.097306
-0.097938
-0.098570
-0.098570
-0.096989
-0.095725
-0.095725
-0.096041
-0.096357
-0.096357
-0.096357
-0.095409
-0.096041
-0.095725
-0.095409
-0.095409
-0.097306
-0.096989
-0.096989
-0.096041
-0.095725
-0.096989
-0.097938
-0.097622
-0.097622
-0.097306
-0.096989
-0.096041
-0.097622
-0.097622
-0.097306
-0.098570
-0.098254
-0.100467
-0.098886
-0.100467
-0.100467
-0.098254
-0.099518
-0.100151
-0.100783
-0.101099
-0.100151
-0.100151
-0.100151
-0.100467
-0.101415
-0.102047
-0.100467
-0.101415
-0.101099
-0.100783
-0.100151
-0.100783
-0.102047
-0.101415
-0.101415
-0.101731
-0.101415
-0.102996
-0.102680
-0.101731
-0.101415
-0.100783
-0.099834
-0.099834
-0.101099
-0.100151
-0.100151
-0.100151
-0.100783
-0.098886
-0.099518
-0.099202
-0.098254
-0.099202
-0.098254
-0.098886
-0.098570
-0.098570
-0.097938
-0.097938
-0.097622
-0.096673
-0.097938
-0.096989
-0.096673
-0.096041
-0.096357
-0.095725
-0.096989
-0.096357
-0.097306
-0.095409
-0.095409
-0.096041
-0.095725
-0.095409
-0.096041
-0.096989
-0.096673
-0.095093
-0.096041
-0.095093
-0.094777
-0.096357
-0.097306
-0.097306
-0.098254
-0.098254
-0.096673
-0.097622
-0.097938
-0.097938
-0.098570
-0.098886
-0.099202
-0.099202
-0.099202
-0.098570
-0.099518
-0.099834
-0.099518
-0.100151
-0.101415
-0.100783
-0.100467
-0.099518
-0.099834
-0.100467
-0.101099
-0.100783
-0.100783
-0.099834
-0.100467
-0.101099
-0.101731
-0.100783
-0.101099
-0.101415
-0.100467
-0.101099
-0.102363
-0.101099
-0.100783
-0.101415
-0.099518
-0.100467
-0.101099
-0.101415
-0.100467
-0.101099
-0.100783
-0.100783
-0.100151
-0.100467
-0.099834
-0.099518
-0.098570
-0.099202
-0.099202
-0.098570
-0.099202
-0.098570
-0.098254
-0.096989
-0.097306
-0.097306
-0.098570
-0.098570
-0.097306
-0.096357
-0.095725
-0.097306
-0.096989
-0.096673
-0.096673
-0.095093
-0.096357
-0.096673
-0.094460
-0.095725
-0.096357
-0.096041
-0.095409
-0.096357
-0.096041
-0.096357
-0.098570
-0.096673
-0.098254
-0.097622
-0.096989
-0.097306
-0.097938
-0.097938
-0.098570
-0.098570
-0.098254
-0.099202
-0.099834
-0.100151
-0.099834
-0.100151
-0.100151
-0.099834
-0.101415
-0.101731
-0.099202
-0.099834
-0.098886
-0.100467
-0.100783
-0.101731
-0.102680
-0.102047
-0.100467
-0.100783
-0.100467
-0.101415
-0.102680
-0.102047
-0.101099
-0.101415
-0.100467
-0.101731
-0.101415
-0.101099
-0.099834
-0.101099
-0.099202
-0.099518
-0.100151
-0.098886
-0.098886
-0.100151
-0.098570
-0.098886
-0.099202
-0.099202
-0.099202
-0.098570
-0.098570
-0.098254
-0.097938
-0.096041
-0.096673
-0.096989
-0.096989
-0.096357
-0.097306
-0.097938
-0.098254
-0.096989
-0.096989
-0.096357
-0.095725
-0.096357
-0.096041
-0.095409
-0.094777
-0.094777
-0.096357
-0.095409
-0.095409
-0.095725
-0.095725
-0.096357
-0.096041
-0.096041
-0.096357
-0.096989
-0.097306
-0.097622
-0.096989
-0.097306
-0.096989
-0.097938
-0.097306
-0.097938
-0.098886
-0.098570
-0.098886
-0.098254
-0.097938
-0.098570
-0.098886
-0.099518
-0.100467
-0.101415
-0.101099
-0.100783
-0.100151
-0.100467
-0.100151
-0.100783
-0.100467
-0.101415
-0.099834
-0.101415
-0.100783
-0.100151
-0.100783
-0.100783
-0.101099
-0.100783
-0.101415
-0.100783
-0.099834
-0.101415
-0.100467
-0.100467
-0.101415
-0.100151
-0.100151
-0.099834
-0.099834
-0.098570
-0.099834
-0.099834
-0.099518
-0.098570
-0.098254
-0.099518
-0.098570
-0.097938
-0.097622
-0.097622
-0.097306
-0.096989
-0.096357
-0.097622
-0.096673
-0.096357
-0.097306
-0.096989
-0.096357
-0.097306
-0.095409
-0.093828
-0.094777
-0.094460
-0.094777
-0.094777
-0.095725
-0.093828
-0.094144
-0.094144
-0.095093
-0.095409
-0.094777
-0.095409
-0.095409
-0.096357
-0.096041
-0.097306
-0.095725
-0.095409
-0.095725
-0.096041
-0.095725
-0.095725
-0.097306
-0.096989
-0.097306
-0.097306
-0.096989
-0.098886
-0.098570
-0.098886
-0.098570
-0.099518
-0.098570
-0.098570
-0.099518
-0.100151
-0.101099
-0.098254
-0.099834
-0.099834
-0.100151
-0.101099
-0.100783
-0.099834
-0.100467
-0.100151
-0.100151
-0.100467
-0.100783
-0.100151
-0.100467
-0.099202
-0.099834
-0.100151
-0.101099
-0.100467
-0.099834
-0.100467
-0.099834
-0.099834
-0.099834
-0.100467
-0.099518
-0.099518
-0.098570
-0.099518
-0.098254
-0.099202
-0.098254
-0.098570
-0.098570
-0.097938
-0.098570
-0.096041
-0.097622
-0.096673
-0.096041
-0.097938
-0.098254
-0.097938
-0.097306
-0.096989
-0.095409
-0.096357
-0.096041
-0.096041
-0.096357
-0.094777
-0.095093
-0.096357
-0.095409
-0.095725
-0.096989
-0.096989
-0.096357
-0.095725
-0.095725
-0.096041
-0.096041
-0.096989
-0.097306
-0.095725
-0.096041
-0.097306
-0.097938
-0.096041
-0.097622
-0.096673
-0.097622
-0.098254
-0.098570
-0.098570
-0.097938
-0.098570
-0.099202
-0.099834
-0.099202
-0.100783
-0.099834
-0.099518
-0.100151
-0.099202
-0.099834
-0.101099
-0.101731
-0.101099
-0.100151
-0.101731
-0.101731
-0.101099
-0.101731
-0.101415
-0.100783
-0.100783
-0.099834
-0.101099
-0.100783
-0.100783
-0.102363
-0.102363
-0.100151
-0.101099
-0.101731
-0.100467
-0.100151
-0.100151
-0.099518
-0.098570
-0.100151
-0.100467
-0.099202
-0.097622
-0.098886
-0.099202
-0.096357
-0.097622
-0.096673
-0.096357
-0.097622
-0.096357
-0.096041
-0.096357
-0.096041
-0.097306
-0.095725
-0.095409
-0.095093
-0.095725
-0.095093
-0.096357
-0.095725
-0.095093
-0.094777
-0.095093
-0.095409
-0.096041
-0.096989
-0.096357
-0.096041
-0.095409
-0.096041
-0.097622
-0.096673
-0.096989
-0.097622
-0.096989
-0.096673
-0.096357
-0.097622
-0.096673
-0.096989
-0.097938
-0.097938
-0.097622
-0.098254
-0.097622
-0.097622
-0.099202
-0.099518
-0.098570
-0.099834
-0.100467
-0.100467
-0.100151
-0.099202
-0.099202
-0.100783
-0.101415
-0.099834
-0.100467
-0.099518
-0.099518
-0.100467
-0.101099
-0.099834
-0.098886
-0.098886
-0.098570
-0.098886
-0.099518
-0.099834
-0.100783
-0.100151
-0.099834
-0.099518
-0.099518
-0.099834
-0.101415
-0.100151
-0.098570
-0.098254
-0.098886
-0.098886
-0.099202
-0.098886
-0.097622
-0.098254
-0.097622
-0.097622
-0.096673
-0.096673
-0.097306
-0.096673
-0.096041
-0.097306
-0.098254
-0.096673
-0.096673
-0.096041
-0.094777
-0.095093
-0.096041
-0.096357
-0.095093
-0.095093
-0.094777
-0.094144
-0.095409
-0.094777
-0.095409
-0.095409
-0.095093
-0.095093
-0.095725
-0.095409
-0.096357
-0.096357
-0.094460
-0.095409
-0.096041
-0.095725
-0.095409
-0.097306
-0.096989
-0.095093
-0.096989
-0.098254
-0.097622
-0.097306
-0.097622
-0.097622
-0.098254
-0.097938
-0.098886
-0.099202
-0.098886
-0.099518
-0.098886
-0.099202
-0.099834
-0.100783
-0.101731
-0.099834
-0.100151
-0.100467
-0.100467
-0.100151
-0.100467
-0.099518
-0.101099
-0.099202
-0.099518
-0.099834
-0.099834
-0.100467
-0.100151
-0.099518
-0.097938
-0.100151
-0.099518
-0.099834
-0.099518
-0.098570
-0.098254
-0.099834
-0.098254
-0.098254
-0.097938
-0.098886
-0.097622
-0.097938
-0.096357
-0.096357
-0.096989
-0.097938
-0.097306
-0.096989
-0.095725
-0.096989
-0.097306
-0.096989
-0.095093
-0.095725
-0.095093
-0.095093
-0.095409
-0.094777
-0.096041
-0.094777
-0.095093
-0.093512
-0.094460
-0.095409
-0.096041
-0.095093
-0.095093
-0.094777
-0.094777
-0.095725
-0.096357
-0.095409
-0.096673
-0.096041
-0.097306
-0.096357
-0.097938
-0.096989
-0.097306
-0.096673
-0.097622
-0.097306
-0.097306
-0.097622
-0.097622
-0.097622
-0.098254
-0.098570
-0.098254
-0.099202
-0.098886
-0.097622
-0.098570
-0.099518
-0.099202
-0.099202
-0.099202
-0.099202
-0.098254
-0.099202
-0.100467
-0.100151
-0.099834
-0.099834
-0.099518
-0.099202
-0.100783
-0.099834
-0.100467
-0.099518
-0.099834
-0.099202
-0.098570
-0.098254
-0.099834
-0.098886
-0.098886
-0.098886
-0.098254
-0.097306
-0.098570
-0.097622
-0.097306
-0.097306
-0.097622
-0.097938
-0.096041
-0.096041
-0.095725
-0.096041
-0.096041
-0.096041
-0.096357
-0.095093
-0.096041
-0.096041
-0.094144
-0.094460
-0.094777
-0.094460
-0.094144
-0.095093
-0.095093
-0.095093
-0.095093
-0.093828
-0.093512
-0.095725
-0.095093
-0.095093
-0.095093
-0.095093
-0.095409
-0.095725
-0.096041
-0.096357
-0.096357
-0.096989
-0.097622
-0.097622
-0.096673
-0.097622
-0.098570
-0.096673
-0.097306
-0.098886
-0.097938
-0.099202
-0.098254
-0.099518
-0.098570
-0.098886
-0.099202
-0.099202
-0.099834
-0.098254
-0.099518
-0.099834
-0.099518
-0.099834
-0.099834
-0.098886
-0.099518
-0.100783
-0.100783
-0.099834
-0.099518
-0.101099
-0.099834
-0.099202
-0.100467
-0.100151
-0.099518
-0.100151
-0.098886
-0.098570
-0.098254
-0.099834
-0.098886
-0.098886
-0.098886
-0.098886
-0.097622
-0.097622
-0.097938
-0.097622
-0.097622
-0.096989
-0.097306
-0.096989
-0.096673
-0.096673
-0.097938
-0.096041
-0.096357
-0.096041
-0.096989
-0.096357
-0.096041
-0.095093
-0.095093
-0.096041
-0.096673
-0.096673
-0.095725
-0.096041
-0.096673
-0.095725
-0.096357
-0.096041
-0.096357
-0.095409
-0.095093
-0.096357
-0.096357
-0.095725
-0.096673
-0.096041
-0.096357
-0.096357
-0.097306
-0.096673
-0.096041
-0.096041
-0.098570
-0.098254
-0.098254
-0.099518
-0.098886
-0.097938
-0.097622
-0.098254
-0.099518
-0.099518
-0.099834
-0.100151
-0.099518
-0.100783
-0.099518
-0.100467
-0.099518
-0.101099
-0.100783
-0.099834
-0.099202
-0.099518
-0.100467
-0.100783
-0.101731
-0.100783
-0.101099
-0.101099
-0.100467
-0.100467
-0.101099
-0.100467
-0.101415
-0.099518
-0.099518
-0.100151
-0.099834
-0.099518
-0.099518
-0.099518
-0.098254
-0.097938
-0.098886
-0.097938
-0.097306
-0.098570
-0.098570
-0.096989
-0.096673
-0.097938
-0.097306
-0.097306
-0.095725
-0.095409
-0.096357
-0.096989
-0.096357
-0.096673
-0.096041
-0.095725
-0.095409
-0.095725
-0.095725
-0.095725
-0.094460
-0.094144
-0.095409
-0.095093
-0.094144
-0.095725
-0.095409
-0.095093
-0.094777
-0.095725
-0.095725
-0.096041
-0.096041
-0.095409
-0.096673
-0.096357
-0.096989
-0.097306
-0.096357
-0.097306
-0.097306
-0.097622
-0.097938
-0.097306
-0.097938
-0.098254
-0.099202
-0.098886
-0.099834
-0.100467
-0.099834
-0.100467
-0.099202
-0.099518
-0.099518
-0.099834
-0.099202
-0.101415
-0.100467
-0.099518
-0.099202
-0.099202
-0.100151
-0.099834
-0.099518
-0.099202
-0.099202
-0.098886
-0.100467
-0.100151
-0.099518
-0.100151
-0.099202
-0.098570
-0.098570
-0.098886
-0.100151
-0.098886
-0.098570
-0.097938
-0.098570
-0.096989
-0.097622
-0.097938
-0.096357
-0.097306
-0.097306
-0.098254
-0.096673
-0.097622
-0.096989
-0.096989
-0.096673
-0.096041
-0.096989
-0.097306
-0.096673
-0.096673
-0.096041
-0.095409
-0.096673
-0.096041
-0.096989
-0.095725
-0.094460
-0.094144
-0.094777
-0.095093
-0.095093
-0.094777
-0.095409
-0.095093
-0.094777
-0.095409
-0.095409
-0.096041
-0.096673
-0.095409
-0.095093
-0.096041
-0.096673
-0.096673
-0.096673
-0.096673
-0.096989
-0.099202
-0.098886
-0.098254
-0.097938
-0.098254
-0.097938
-0.097938
-0.099202
-0.100151
-0.099834
-0.099518
-0.099202
-0.099834
-0.099202
-0.101731
-0.101731
-0.100783
-0.099834
-0.100783
-0.099834
-0.101731
-0.102047
-0.101415
-0.100783
-0.100783
-0.100783
-0.100151
-0.101099
-0.101099
-0.099834
-0.099518
-0.099834
-0.098886
-0.099834
-0.099518
-0.100783
-0.099518
-0.099202
-0.098886
-0.097938
-0.099202
-0.098254
-0.097938
-0.096989
-0.096989
-0.096041
-0.096989
-0.096357
-0.096041
-0.095725
-0.096041
-0.096357
-0.095725
-0.095725
-0.095725
-0.095725
-0.094460
-0.094144
-0.095409
-0.095093
-0.095093
-0.094777
-0.093828
-0.093196
-0.094144
-0.095093
-0.095093
-0.096041
-0.096041
-0.095725
-0.095093
-0.096357
-0.095409
-0.096357
-0.096673
-0.096673
-0.096041
-0.095725
-0.096041
-0.096041
-0.097622
-0.097938
-0.097938
-0.097938
-0.096989
-0.097306
-0.098254
-0.097622
-0.097622
-0.097938
-0.098254
-0.098570
-0.098886
-0.097622
-0.098254
-0.097306
-0.098570
-0.099834
-0.099202
-0.100467
-0.099518
-0.098570
-0.098254
-0.098886
-0.100467
-0.098570
-0.099518
-0.099518
-0.099202
-0.098886
-0.100151
-0.099202
-0.098886
-0.100151
-0.098254
-0.097938
-0.098570
-0.098254
-0.097622
-0.097622
-0.098254
-0.098254
-0.097622
-0.096673
-0.096989
-0.096989
-0.096673
-0.096989
-0.096989
-0.096357
-0.096357
-0.096041
-0.095725
-0.094777
-0.095093
-0.095725
-0.095409
-0.095093
-0.095725
-0.095409
-0.094144
-0.094460
-0.094144
-0.095725
-0.095725
-0.094777
-0.093196
-0.093512
-0.094460
-0.093512
-0.094144
-0.094460
-0.094460
-0.095725
-0.094777
-0.094144
-0.094777
-0.095409
-0.096673
-0.096989
-0.096041
-0.096989
-0.095725
-0.095409
-0.095725
-0.096989
-0.097306
-0.098570
-0.096673
-0.097938
-0.098254
-0.097938
-0.097938
-0.098570
-0.098254
-0.098570
-0.099202
-0.098570
-0.098570
-0.097306
-0.099202
-0.100151
-0.099834
-0.100467
-0.099202
-0.099834
-0.100783
-0.101415
-0.100467
-0.101099
-0.099834
-0.100151
-0.099202
-0.099202
-0.100151
-0.100151
-0.099834
-0.099202
-0.099202
-0.099518
-0.098886
-0.097622
-0.097938
-0.097306
-0.097938
-0.098254
-0.097938
-0.097938
-0.097306
-0.097622
-0.095093
-0.095725
-0.096989
-0.097306
-0.096673
-0.096673
-0.095409
-0.095409
-0.096041
-0.095725
-0.096357
-0.096673
-0.096357
-0.093512
-0.093196
-0.094777
-0.094144
-0.094144
-0.093828
-0.093512
-0.094144
-0.093828
-0.093512
-0.093828
-0.094460
-0.095093
-0.095093
-0.093828
-0.094460
-0.095409
-0.095725
-0.096989
-0.096041
-0.096357
-0.096357
-0.095725
-0.095725
-0.096041
-0.096041
-0.096989
-0.096357
-0.096673
-0.097622
-0.097938
-0.098254
-0.098886
-0.097938
-0.097938
-0.096673
-0.098570
-0.098886
-0.098254
-0.097938
-0.098886
-0.098254
-0.099202
-0.099518
-0.097938
-0.098254
-0.098570
-0.098254
-0.099834
-0.098570
-0.098570
-0.099202
-0.098886
-0.098254
-0.099518
-0.099202
-0.099834
-0.098886
-0.098570
-0.098570
-0.096673
-0.098886
-0.097622
-0.096989
-0.097938
-0.096989
-0.096673
-0.096989
-0.096357
-0.096673
-0.095409
-0.096357
-0.095725
-0.096357
-0.096989
-0.095409
-0.095409
-0.095093
-0.094777
-0.095409
-0.095725
-0.094460
-0.094144
-0.094460
-0.093828
-0.094144
-0.094460
-0.094144
-0.093512
-0.093512
-0.093512
-0.093196
-0.094144
-0.094144
-0.094777
-0.094144
-0.094460
-0.094144
-0.095093
-0.094777
-0.095409
-0.095093
-0.094144
-0.095409
-0.095409
-0.095093
-0.094777
-0.095725
-0.096673
-0.096673
-0.096357
-0.096673
-0.096989
-0.096041
-0.096989
-0.096673
-0.096357
-0.099202
-0.098570
-0.098254
-0.098886
-0.099202
-0.098254
-0.097938
-0.098886
-0.098886
-0.099202
-0.099518
-0.099518
-0.098570
-0.099202
-0.098570
-0.098886
-0.098254
-0.098886
-0.099202
-0.097622
-0.098570
-0.098254
-0.099202
-0.099834
-0.098254
-0.097938
-0.098254
-0.097622
-0.097938
-0.096989
-0.097306
-0.097622
-0.097306
-0.097306
-0.097306
-0.096673
-0.096989
-0.097306
-0.095725
-0.094460
-0.095409
-0.095409
-0.095409
-0.093512
-0.092880
-0.093512
-0.094777
-0.095093
-0.094144
-0.093512
-0.093828
-0.093512
-0.094144
-0.094777
-0.093828
-0.093196
-0.093828
-0.093828
-0.093512
-0.094460
-0.094777
-0.093512
-0.094460
-0.094460
-0.094144
-0.093196
-0.092880
-0.093828
-0.095409
-0.094460
-0.095409
-0.095093
-0.094777
-0.094777
-0.095725
-0.095409
-0.095725
-0.096989
-0.096041
-0.096989
-0.097306
-0.097622
-0.097306
-0.097938
-0.096673
-0.098570
-0.097306
-0.097306
-0.096989
-0.098570
-0.098570
-0.098886
-0.098886
-0.099202
-0.097622
-0.098570
-0.098254
-0.098886
-0.099518
-0.098570
-0.097306
-0.097938
-0.096673
-0.097622
-0.098886
-0.098254
-0.097622
-0.098886
-0.097306
-0.097306
-0.098570
-0.096041
-0.096989
-0.096673
-0.096989
-0.098254
-0.096989
-0.096357
-0.095093
-0.095725
-0.095725
-0.096673
-0.095409
-0.095725
-0.095093
-0.094460
-0.094777
-0.094460
-0.094460
-0.094460
-0.094144
-0.095093
-0.093196
-0.092564
-0.092880
-0.093512
-0.093828
-0.093196
-0.093828
-0.092880
-0.092564
-0.093196
-0.092248
-0.094144
-0.092880
-0.093196
-0.093196
-0.093512
-0.092248
-0.094144
-0.093196
-0.094460
-0.093512
-0.093828
-0.095093
-0.095725
-0.095725
-0.094777
-0.094777
-0.095725
-0.095725
-0.096041
-0.096041
-0.096989
-0.096673
-0.096989
-0.097622
-0.097622
-0.097306
-0.096989
-0.096989
-0.098254
-0.096989
-0.096041
-0.098886
-0.098254
-0.098570
-0.098254
-0.098570
-0.098886
-0.099834
-0.098570
-0.099518
-0.098254
-0.098570
-0.096989
-0.097306
-0.097622
-0.097938
-0.098254
-0.097622
-0.097938
-0.097938
-0.097306
-0.097622
-0.096989
-0.095725
-0.096357
-0.096357
-0.096357
-0.095409
-0.095093
-0.095409
-0.095093
-0.094460
-0.094777
-0.095093
-0.094777
-0.093196
-0.092880
-0.093828
-0.092880
-0.094460
-0.093828
-0.094460
-0.093512
-0.092880
-0.091299
-0.093196
-0.093828
-0.094777
-0.092564
-0.092564
-0.091299
-0.091931
-0.092248
-0.092248
-0.093512
-0.093828
-0.092248
-0.092564
-0.092564
-0.092564
-0.094144
-0.094144
-0.093828
-0.094144
-0.094144
-0.095093
-0.094460
-0.095409
-0.095725
-0.094144
-0.094144
-0.095409
-0.095093
-0.095725
-0.096041
-0.096989
-0.096989
-0.096673
-0.098570
-0.098254
-0.097938
-0.097306
-0.096357
-0.096989
-0.096989
-0.098886
-0.098254
-0.097306
-0.096989
-0.097938
-0.098570
-0.097938
-0.098570
-0.097622
-0.097938
-0.097622
-0.097622
-0.098254
-0.097622
-0.098254
-0.098254
-0.098886
-0.097306
-0.097622
-0.097306
-0.096989
-0.096357
-0.097306
-0.096989
-0.095725
-0.095725
-0.095725
-0.095093
-0.095409
-0.095409
-0.094460
-0.095409
-0.094460
-0.094144
-0.093828
-0.093512
-0.093196
-0.093512
-0.093828
-0.094144
-0.092880
-0.093196
-0.091931
-0.092248
-0.092564
-0.093512
-0.092564
-0.092880
-0.091931
-0.092248
-0.092248
-0.093196
-0.093196
-0.093828
-0.092880
-0.093196
-0.092248
-0.093196
-0.094144
-0.093828
-0.093828
-0.094144
-0.095409
-0.094460
-0.095093
-0.096041
-0.095093
-0.096357
-0.096041
-0.096357
-0.097306
-0.096989
-0.096673
-0.096673
-0.096989
-0.096989
-0.096989
-0.097306
-0.097622
-0.096673
-0.096357
-0.096989
-0.098254
-0.099518
-0.100467
-0.099202
-0.097622
-0.097622
-0.098254
-0.098886
-0.098886
-0.098886
-0.097938
-0.098886
-0.097622
-0.096673
-0.098886
-0.099518
-0.098254
-0.098886
-0.097306
-0.097622
-0.097306
-0.097622
-0.097622
-0.097622
-0.097306
-0.097306
-0.095725
-0.096357
-0.095093
-0.095093
-0.094777
-0.095093
-0.095725
-0.095725
-0.094777
-0.094144
-0.093512
-0.094144
-0.094144
-0.094144
-0.094144
-0.093196
-0.093196
-0.093196
-0.092564
-0.092880
-0.094460
-0.092248
-0.094460
-0.093196
-0.093196
-0.092564
-0.092564
-0.092880
-0.093196
-0.093828
-0.092880
-0.093196
-0.093196
-0.092248
-0.094777
-0.094144
-0.094460
-0.095409
-0.094460
-0.094144
-0.094144
-0.094460
-0.095093
-0.094777
-0.096041
-0.095409
-0.096357
-0.096041
-0.096989
-0.096357
-0.096673
-0.096357
-0.096989
-0.097622
-0.096673
-0.096989
-0.096673
-0.097622
-0.097306
-0.098886
-0.097622
-0.097938
-0.096989
-0.097938
-0.097306
-0.098254
-0.097306
-0.097938
-0.098254
-0.099518
-0.098254
-0.099202
-0.098886
-0.097622
-0.097938
-0.096041
-0.094777
-0.096673
-0.096357
-0.096041
-0.095725
-0.095725
-0.096041
-0.096357
-0.096041
-0.096357
-0.096357
-0.094777
-0.095409
-0.095409
-0.095409
-0.094460
-0.094144
-0.094144
-0.093512
-0.093512
-0.093828
-0.094777
-0.095093
-0.092880
-0.093828
-0.091615
-0.093196
-0.092880
-0.093196
-0.092564
-0.091931
-0.092880
-0.092248
-0.092880
-0.092248
-0.093196
-0.093196
-0.092564
-0.093512
-0.092248
-0.093196
-0.093196
-0.093828
-0.093512
-0.092880
-0.092880
-0.093196
-0.094460
-0.093512
-0.094777
-0.095093
-0.094777
-0.094777
-0.096041
-0.096041
-0.094777
-0.095409
-0.096041
-0.096989
-0.096673
-0.096673
-0.096673
-0.096989
-0.096673
-0.097622
-0.098254
-0.098254
-0.097938
-0.098254
-0.097622
-0.097306
-0.097938
-0.097938
-0.098886
-0.098886
-0.097938
-0.097306
-0.097306
-0.098570
-0.098570
-0.098886
-0.098570
-0.097938
-0.098254
-0.097622
-0.098254
-0.098570
-0.097306
-0.097306
-0.096673
-0.095093
-0.096357
-0.096673
-0.095093
-0.096041
-0.095725
-0.096041
-0.095409
-0.095409
-0.094144
-0.093196
-0.093196
-0.093512
-0.094144
-0.094460
-0.094777
-0.093196
-0.093828
-0.092248
-0.091615
-0.092564
-0.092564
-0.092880
-0.091299
-0.092248
-0.092564
-0.092564
-0.091615
-0.092564
-0.092564
-0.091931
-0.093196
-0.091615
-0.091615
-0.093196
-0.093512
-0.094460
-0.093512
-0.094777
-0.093512
-0.092564
-0.093828
-0.093512
-0.095093
-0.094777
-0.094460
-0.096357
-0.095409
-0.095725
-0.096041
-0.096357
-0.096989
-0.097938
-0.096357
-0.097306
-0.097306
-0.096673
-0.096673
-0.097306
-0.097938
-0.098886
-0.096989
-0.097938
-0.096673
-0.097938
-0.097622
-0.096989
-0.097622
-0.096989
-0.097306
-0.097622
-0.098254
-0.097938
-0.097938
-0.097306
-0.097306
-0.096989
-0.096989
-0.097306
-0.097938
-0.097622
-0.096673
-0.096989
-0.096989
-0.095725
-0.096041
-0.096357
-0.095725
-0.095409
-0.094777
-0.094460
-0.094777
-0.093828
-0.093828
-0.093512
-0.093512
-0.093196
-0.093828
-0.093828
-0.093828
-0.093196
-0.092880
-0.091931
-0.092880
-0.094460
-0.093196
-0.092880
-0.092880
-0.092564
-0.093828
-0.092880
-0.092880
-0.094144
-0.092880
-0.092248
-0.093196
-0.093512
-0.093512
-0.095093
-0.094460
-0.093828
-0.094777
-0.094777
-0.094777
-0.094144
-0.096357
-0.095409
-0.095409
-0.096989
-0.096989
-0.095725
-0.095093
-0.097622
-0.096989
-0.097622
-0.097306
-0.097622
-0.098254
-0.096989
-0.097306
-0.097306
-0.097938
-0.097938
-0.099834
-0.098886
-0.098886
-0.097622
-0.097938
-0.098254
-0.097938
-0.098886
-0.098886
-0.098886
-0.097306
-0.097938
-0.098254
-0.097938
-0.097622
-0.097306
-0.096357
-0.097938
-0.096357
-0.097622
-0.096989
-0.096673
-0.097306
-0.096357
-0.097306
-0.096357
-0.095093
-0.096041
-0.095409
-0.095725
-0.094777
-0.094460
-0.094460
-0.094777
-0.093828
-0.093512
-0.094777
-0.093512
-0.094777
-0.093828
-0.091931
-0.092880
-0.092248
-0.093196
-0.093512
-0.092880
-0.093196
-0.093196
-0.092564
-0.093196
-0.092248
-0.092564
-0.093196
-0.093512
-0.092564
-0.092564
-0.093828
-0.093828
-0.094144
-0.093828
-0.094144
-0.094460
-0.094777
-0.095725
-0.094777
-0.094460
-0.095409
-0.094777
-0.096357
-0.096041
-0.096357
-0.095725
-0.096357
-0.096989
-0.096989
-0.097622
-0.096357
-0.098254
-0.098254
-0.097306
-0.096357
-0.097622
-0.097938
-0.098254
-0.098570
-0.097622
-0.097938
-0.097938
-0.099202
-0.099518
-0.098886
-0.097622
-0.098254
-0.097306
-0.098886
-0.098570
-0.098570
-0.098570
-0.098254
-0.097622
-0.097306
-0.096673
-0.097306
-0.096357
-0.096989
-0.096673
-0.096989
-0.096989
-0.096041
-0.096673
-0.096357
-0.096357
-0.095725
-0.096357
-0.095725
-0.095093
-0.093828
-0.094460
-0.095409
-0.094460
-0.095409
-0.094777
-0.094144
-0.094144
-0.094144
-0.093828
-0.093828
-0.093828
-0.094777
-0.094777
-0.093828
-0.093828
-0.094144
-0.094144
-0.093196
-0.094144
-0.094460
-0.093196
-0.094144
-0.093512
-0.094144
-0.095093
-0.094460
-0.095725
-0.094460
-0.095409
-0.095409
-0.094460
-0.095725
-0.096041
-0.095409
-0.096673
-0.097306
-0.096357
-0.097622
-0.097306
-0.096673
-0.097622
-0.098254
-0.097622
-0.097938
-0.097938
-0.097938
-0.097306
-0.097622
-0.098254
-0.099202
-0.099518
-0.099518
-0.099202
-0.097938
-0.098886
-0.099834
-0.099202
-0.098886
-0.098570
-0.099202
-0.098254
-0.098254
-0.098886
-0.098254
-0.098570
-0.099202
-0.097622
-0.098254
-0.098886
-0.097938
-0.096673
-0.096673
-0.096673
-0.097306
-0.095725
-0.096041
-0.095725
-0.096673
-0.095725
-0.095725
-0.096041
-0.095409
-0.094777
-0.093828
-0.094460
-0.093828
-0.093512
-0.095725
-0.095093
-0.093512
-0.094777
-0.093196
-0.093512
-0.094144
-0.094144
-0.094777
-0.092880
-0.093196
-0.094460
-0.093828
-0.093512
-0.093512
-0.094777
-0.093512
-0.094144
-0.093828
-0.093196
-0.094777
-0.095093
-0.093512
-0.094777
-0.093828
-0.094777
-0.095093
-0.094777
-0.094777
-0.095409
-0.095725
-0.095725
-0.096673
-0.095725
-0.096989
-0.097938
-0.097306
-0.096989
-0.096673
-0.098254
-0.096989
-0.097622
-0.097622
-0.097622
-0.097938
-0.097938
-0.100151
-0.098570
-0.098886
-0.098254
-0.098254
-0.099518
-0.100151
-0.099834
-0.098254
-0.098254
-0.098886
-0.098886
-0.099202
-0.099202
-0.097938
-0.097938
-0.097306
-0.096041
-0.096673
-0.096673
-0.097622
-0.096673
-0.096673
-0.097306
-0.096041
-0.096673
-0.096989
-0.096041
-0.096989
-0.096041
-0.095093
-0.095409
-0.094144
-0.094144
-0.094144
-0.095093
-0.094777
-0.094460
-0.094460
-0.095093
-0.094460
-0.093512
-0.092248
-0.093196
-0.094777
-0.093196
-0.094144
-0.093196
-0.093196
-0.092880
-0.092564
-0.092880
-0.093828
-0.093512
-0.093196
-0.092564
-0.093512
-0.093512
-0.094777
-0.095725
-0.094777
-0.093828
-0.094460
-0.094460
-0.094777
-0.095093
-0.096041
-0.094460
-0.094777
-0.096673
-0.096357
-0.096041
-0.095725
-0.095725
-0.096989
-0.096673
-0.096989
-0.097306
-0.098886
-0.097938
-0.097306
-0.097938
-0.098570
-0.098254
-0.097306
-0.097622
-0.096673
-0.097622
-0.098254
-0.098570
-0.098254
-0.097938
-0.097306
-0.097306
-0.097306
-0.097938
-0.097622
-0.097306
-0.098254
-0.098254
-0.097622
-0.096989
-0.097622
-0.096673
-0.096673
-0.096357
-0.096673
-0.096357
-0.095409
-0.095725
-0.095409
-0.094460
-0.094144
-0.095409
-0.094460
-0.094460
-0.094144
-0.094460
-0.093512
-0.093196
-0.094144
-0.093196
-0.092880
-0.092880
-0.092248
-0.091931
-0.092564
-0.092880
-0.092880
-0.093828
-0.091615
-0.093196
-0.093512
-0.093512
-0.093512
-0.093196
-0.094144
-0.093512
-0.093196
-0.093196
-0.092248
-0.093196
-0.094777
-0.093512
-0.092564
-0.093196
-0.093196
-0.094144
-0.093828
-0.094777
-0.094460
-0.095725
-0.095725
-0.096357
-0.096357
-0.095409
-0.096357
-0.096673
-0.096673
-0.096989
-0.097622
-0.097306
-0.096357
-0.095725
-0.096673
-0.096989
-0.097306
-0.100783
-0.097938
-0.098570
-0.097306
-0.098254
-0.098886
-0.098886
-0.097938
-0.097622
-0.099202
-0.098254
-0.096989
-0.099202
-0.098254
-0.098254
-0.099202
-0.097938
-0.096673
-0.097622
-0.096989
-0.097306
-0.097306
-0.096989
-0.095409
-0.095725
-0.095725
-0.095093
-0.094777
-0.093828
-0.094460
-0.094144
-0.095409
-0.094460
-0.094144
-0.093196
-0.094777
-0.094460
-0.093828
-0.094777
-0.093512
-0.094144
-0.093196
-0.091931
-0.094460
-0.094144
-0.093196
-0.092564
-0.092248
-0.091299
-0.092248
-0.091299
-0.092564
-0.092880
-0.093196
-0.092564
-0.092880
-0.092248
-0.092564
-0.093196
-0.094144
-0.093196
-0.092880
-0.093828
-0.094144
-0.094777
-0.093512
-0.095409
-0.094144
-0.096041
-0.095409
-0.096041
-0.095725
-0.096041
-0.096357
-0.096357
-0.097622
-0.096989
-0.096673
-0.096989
-0.096041
-0.096041
-0.096673
-0.097306
-0.099518
-0.097938
-0.097622
-0.097622
-0.097622
-0.097622
-0.098570
-0.098254
-0.098254
-0.098254
-0.097306
-0.096989
-0.096673
-0.097622
-0.097938
-0.096989
-0.096357
-0.096041
-0.096357
-0.097306
-0.097306
-0.096041
-0.096041
-0.095725
-0.096041
-0.096357
-0.095093
-0.095409
-0.096041
-0.094144
-0.094144
-0.094460
-0.094144
-0.093828
-0.093828
-0.093196
-0.093512
-0.093512
-0.094144
-0.093196
-0.093196
-0.092880
-0.091615
-0.092880
-0.092564
-0.093512
-0.091931
-0.093512
-0.092564
-0.092248
-0.092880
-0.093196
-0.092880
-0.093512
-0.092248
-0.092564
-0.092564
-0.093196
-0.093828
-0.093512
-0.093512
-0.093512
-0.093512
-0.094460
-0.094777
-0.094460
-0.094777
-0.094777
-0.095093
-0.095409
-0.096041
-0.094777
-0.096041
-0.094460
-0.096041
-0.096673
-0.096673
-0.097622
-0.097622
-0.096989
-0.096041
-0.096357
-0.096989
-0.098570
-0.099202
-0.097938
-0.096357
-0.098254
-0.097938
-0.098570
-0.096989
-0.097938
-0.097938
-0.097306
-0.096673
-0.096673
-0.095725
-0.098570
-0.098570
-0.097306
-0.095409
-0.095725
-0.097622
-0.097938
-0.096673
-0.096673
-0.095725
-0.096357
-0.095093
-0.094777
-0.095093
-0.094777
-0.095409
-0.095409
-0.094460
-0.094777
-0.093828
-0.092880
-0.093828
-0.093828
-0.093196
-0.093828
-0.095093
-0.094144
-0.093196
-0.091615
-0.092880
-0.093196
-0.092564
-0.093196
-0.093196
-0.092564
-0.093512
-0.092880
-0.092564
-0.093512
-0.093828
-0.092880
-0.092248
-0.093828
-0.092248
-0.093196
-0.094144
-0.093828
-0.094144
-0.093828
-0.094144
-0.094144
-0.094777
-0.095409
-0.094460
-0.095093
-0.095409
-0.095725
-0.096357
-0.096041
-0.095725
-0.096673
-0.096673
-0.097938
-0.096673
-0.096989
-0.097622
-0.097622
-0.098254
-0.098254
-0.099518
-0.099834
-0.098254
-0.097306
-0.097622
-0.096673
-0.098254
-0.097622
-0.097306
-0.098570
-0.097622
-0.098254
-0.097306
-0.097306
-0.096989
-0.096989
-0.097938
-0.096989
-0.096357
-0.096357
-0.097306
-0.096673
-0.095725
-0.096673
-0.096673
-0.095409
-0.096041
-0.096041
-0.096041
-0.094460
-0.094460
-0.094777
-0.094144
-0.093828
-0.093828
-0.093828
-0.093512
-0.092564
-0.093512
-0.094144
-0.092564
-0.093196
-0.092248
-0.092564
-0.093196
-0.092248
-0.092880
-0.093512
-0.091931
-0.092248
-0.092564
-0.093512
-0.092248
-0.093828
-0.092880
-0.092564
-0.091931
-0.091615
-0.093828
-0.092564
-0.092880
-0.093512
-0.093512
-0.093512
-0.094144
-0.094777
-0.093828
-0.093512
-0.094777
-0.095725
-0.095725
-0.095725
-0.096041
-0.094777
-0.095409
-0.096989
-0.096673
-0.095725
-0.096989
-0.097306
-0.096989
-0.096989
-0.098570
-0.098254
-0.097306
-0.096357
-0.097938
-0.096673
-0.096357
-0.097938
-0.098254
-0.097938
-0.097938
-0.097938
-0.098254
-0.097622
-0.098570
-0.097938
-0.097622
-0.097622
-0.096357
-0.096357
-0.096041
-0.097306
-0.096989
-0.096673
-0.096357
-0.096673
-0.095409
-0.095093
-0.095725
-0.095093
-0.094460
-0.095409
-0.095409
-0.094144
-0.094460
-0.094144
-0.093828
-0.092880
-0.093196
-0.092564
-0.092880
-0.093828
-0.093196
-0.092880
-0.092248
-0.093512
-0.093512
-0.092880
-0.092880
-0.092248
-0.092564
-0.090983
-0.091615
-0.092880
-0.092564
-0.092248
-0.091931
-0.091931
-0.093196
-0.092564
-0.093512
-0.093512
-0.093512
-0.093512
-0.092880
-0.094144
-0.094144
-0.094460
-0.095409
-0.095093
-0.095725
-0.095725
-0.094777
-0.095093
-0.095093
-0.094777
-0.096357
-0.095409
-0.096989
-0.097938
-0.097938
-0.097306
-0.096989
-0.096989
-0.097306
-0.098886
-0.096989
-0.097306
-0.098254
-0.096989
-0.098254
-0.096989
-0.098570
-0.098570
-0.099518
-0.099202
-0.097622
-0.098254
-0.098570
-0.098254
-0.098886
-0.097938
-0.095725
-0.096673
-0.097306
-0.096673
-0.096357
-0.096357
-0.097306
-0.096673
-0.095093
-0.095093
-0.095093
-0.096041
-0.094144
-0.094460
-0.093828
-0.093196
-0.094460
-0.093196
-0.093196
-0.093512
-0.093196
-0.093196
-0.093196
-0.092248
-0.092564
-0.091299
-0.092248
-0.091615
-0.093196
-0.092564
-0.092564
-0.091931
-0.092564
-0.093196
-0.092564
-0.091931
-0.093828
-0.092248
-0.091931
-0.092248
-0.092880
-0.092880
-0.094144
-0.093196
-0.092564
-0.093512
-0.093828
-0.093512
-0.094460
-0.094144
-0.093196
-0.093196
-0.095093
-0.095093
-0.095725
-0.094777
-0.096357
-0.095409
-0.096673
-0.096357
-0.097622
-0.097306
-0.097938
-0.095725
-0.096357
-0.097306
-0.097622
-0.099202
-0.097306
-0.096673
-0.097306
-0.099202
-0.099518
-0.098886
-0.098886
-0.098886
-0.097622
-0.097622
-0.098886
-0.098886
-0.098254
-0.097622
-0.098570
-0.096673
-0.097306
-0.096673
-0.096357
-0.097306
-0.096989
-0.096673
-0.095409
-0.096041
-0.095093
-0.094777
-0.096041
-0.095409
-0.095093
-0.095409
-0.095725
-0.094777
-0.093828
-0.094460
-0.093828
-0.093828
-0.093512
-0.094777
-0.093512
-0.094144
-0.093512
-0.091931
-0.093828
-0.092880
-0.093196
-0.091931
-0.091931
-0.092564
-0.092248
-0.091615
-0.092564
-0.093828
-0.093196
-0.093196
-0.092880
-0.093828
-0.093512
-0.095093
-0.094144
-0.094144
-0.094460
-0.093512
-0.093828
-0.095409
-0.094777
-0.095093
-0.095409
-0.095409
-0.096041
-0.096357
-0.095409
-0.095725
-0.096041
-0.097306
-0.096673
-0.097306
-0.096673
-0.096673
-0.095725
-0.097622
-0.096989
-0.097306
-0.098886
-0.098254
-0.098886
-0.096989
-0.097306
-0.098254
-0.097622
-0.097938
-0.099202
-0.097306
-0.096989
-0.096673
-0.097622
-0.097622
-0.097622
-0.098254
-0.097306
-0.096673
-0.096989
-0.097622
-0.097306
-0.096989
-0.096989
-0.095725
-0.095093
-0.095093
-0.095409
-0.094777
-0.094777
-0.094777
-0.094144
-0.092880
-0.094144
-0.094144
-0.093196
-0.092564
-0.092880
-0.093196
-0.093512
-0.093512
-0.091931
-0.092248
-0.091931
-0.093512
-0.093512
-0.092564
-0.092248
-0.090983
-0.091299
-0.091931
-0.092248
-0.092248
-0.092880
-0.093828
-0.092248
-0.091931
-0.091299
-0.092248
-0.093512
-0.093196
-0.093828
-0.092880
-0.093512
-0.094460
-0.095093
-0.094460
-0.093828
-0.094460
-0.093828
-0.095409
-0.096357
-0.095725
-0.095409
-0.095409
-0.095093
-0.095725
-0.096673
-0.096041
-0.096989
-0.095093
-0.095725
-0.097622
-0.097622
-0.097306
-0.097306
-0.096673
-0.096041
-0.096357
-0.097306
-0.097938
-0.097306
-0.098254
-0.095725
-0.096357
-0.097306
-0.097306
-0.097306
-0.096989
-0.096357
-0.096989
-0.096357
-0.096041
-0.095725
-0.095409
-0.096041
-0.095409
-0.095409
-0.095725
-0.094777
-0.095409
-0.094144
-0.093828
-0.095093
-0.095093
-0.094460
-0.093196
-0.093196
-0.092564
-0.091931
-0.092564
-0.091931
-0.092564
-0.091615
-0.092564
-0.091615
-0.091615
-0.091615
-0.092880
-0.091931
-0.092564
-0.092248
-0.091615
-0.090983
-0.090667
-0.091615
-0.093512
-0.091615
-0.092880
-0.092564
-0.091299
-0.090983
-0.092880
-0.093196
-0.093512
-0.093512
-0.093196
-0.093512
-0.092248
-0.094777
-0.094460
-0.093196
-0.094144
-0.094460
-0.095093
-0.095725
-0.096041
-0.095093
-0.095409
-0.096041
-0.096989
-0.096357
-0.095725
-0.096357
-0.095409
-0.095409
-0.096673
-0.096989
-0.098254
-0.097938
-0.097622
-0.096989
-0.096673
-0.096989
-0.097938
-0.096989
-0.096673
-0.096673
-0.097622
-0.096989
-0.096357
-0.096989
-0.097306
-0.096673
-0.095093
-0.095409
-0.096673
-0.095409
-0.096041
-0.096989
-0.095725
-0.096041
-0.096673
-0.095725
-0.094460
-0.095725
-0.095725
-0.094777
-0.094460
-0.095409
-0.093828
-0.094777
-0.093196
-0.093828
-0.092880
-0.094144
-0.094144
-0.093196
-0.092880
-0.092564
-0.092248
-0.093512
-0.093512
-0.093512
-0.092564
-0.092564
-0.092880
-0.092880
-0.090983
-0.091615
-0.092248
-0.092248
-0.091931
-0.093512
-0.093512
-0.093196
-0.093196
-0.093828
-0.093196
-0.093828
-0.093512
-0.093828
-0.093512
-0.093828
-0.094777
-0.094144
-0.093512
-0.095093
-0.096041
-0.094460
-0.095093
-0.096041
-0.095409
-0.095725
-0.095725
-0.096357
-0.095725
-0.094777
-0.096041
-0.096357
-0.096673
-0.097622
-0.097306
-0.096357
-0.096357
-0.097306
-0.097622
-0.096673
-0.096989
-0.096673
-0.096673
-0.096989
-0.096673
-0.097622
-0.096357
-0.097622
-0.098570
-0.097622
-0.097622
-0.096673
-0.097622
-0.096989
-0.097622
-0.096673
-0.095725
-0.095725
-0.096357
-0.096041
-0.095725
-0.096041
-0.094777
-0.095725
-0.095093
-0.095409
-0.094144
-0.094777
-0.094777
-0.093196
-0.092564
-0.094144
-0.094777
-0.094460
-0.093196
-0.093196
-0.093512
-0.093828
-0.094144
-0.093512
-0.091615
-0.092564
-0.093512
-0.093196
-0.092248
-0.094144
-0.093828
-0.092564
-0.092248
-0.092564
-0.091931
-0.094460
-0.093512
-0.093512
-0.094144
-0.093196
-0.094777
-0.094460
-0.093828
-0.095409
-0.094777
-0.094777
-0.093828
-0.096357
-0.096673
-0.096357
-0.096357
-0.097622
-0.097622
-0.097306
-0.096673
-0.097306
-0.096357
-0.095725
-0.096041
-0.096989
-0.097306
-0.098254
-0.097622
-0.096357
-0.095725
-0.096989
-0.098570
-0.097306
-0.098254
-0.097622
-0.097306
-0.097306
-0.098254
-0.098254
-0.097622
-0.097622
-0.097306
-0.095409
-0.096673
-0.097622
-0.097306
-0.096989
-0.097306
-0.095725
-0.094777
-0.095725
-0.096041
-0.094460
-0.094460
-0.094460
-0.093512
-0.094460
-0.093196
-0.092880
-0.093512
-0.092248
-0.093512
-0.092248
-0.092880
-0.092564
-0.092880
-0.091615
-0.091299
-0.092248
-0.092248
-0.093512
-0.092564
-0.091931
-0.090983
-0.091299
-0.090983
-0.092880
-0.091615
-0.092564
-0.092880
-0.092880
-0.091931
-0.092880
-0.093512
-0.093512
-0.095093
-0.093196
-0.093828
-0.092880
-0.094144
-0.094777
-0.095725
-0.095409
-0.095725
-0.095093
-0.095409
-0.094144
-0.095725
-0.095409
-0.094777
-0.096357
-0.096041
-0.096357
-0.096041
-0.096041
-0.095725
-0.095093
-0.095725
-0.096357
-0.097938
-0.096041
-0.096357
-0.096041
-0.096673
-0.096673
-0.096041
-0.096041
-0.097306
-0.096673
-0.096357
-0.096357
-0.097306
-0.096989
-0.096673
-0.096357
-0.096673
-0.096673
-0.096989
-0.096989
-0.095409
-0.096041
-0.095725
-0.095725
-0.094460
-0.094777
-0.095409
-0.096357
-0.094144
-0.093828
-0.095093
-0.094777
-0.093512
-0.093828
-0.093828
-0.093828
-0.094777
-0.094460
-0.094460
-0.093196
-0.092248
-0.092248
-0.092564
-0.092564
-0.093512
-0.092880
-0.092564
-0.092880
-0.091931
-0.092564
-0.090983
-0.093196
-0.092880
-0.091299
-0.092248
-0.092880
-0.091299
-0.093196
-0.094460
-0.092248
-0.093196
-0.092880
-0.093828
-0.093512
-0.093196
-0.094144
-0.093828
-0.093828
-0.093512
-0.094144
-0.095093
-0.095409
-0.095725
-0.096041
-0.096673
-0.097622
-0.096357
-0.096357
-0.096041
-0.096357
-0.096357
-0.096041
-0.096357
-0.097306
-0.097306
-0.097306
-0.096673
-0.096357
-0.096673
-0.097306
-0.097622
-0.097622
-0.097306
-0.096357
-0.096357
-0.096041
-0.096357
-0.096989
-0.096041
-0.096989
-0.096357
-0.096357
-0.094777
-0.096357
-0.096357
-0.095093
-0.096041
-0.095409
-0.094777
-0.094460
-0.094144
-0.095093
-0.094777
-0.094144
-0.093512
-0.093196
-0.093196
-0.094144
-0.093828
-0.093828
-0.093196
-0.093196
-0.093828
-0.092880
-0.091931
-0.091299
-0.091615
-0.092880
-0.092880
-0.093196
-0.091299
-0.092564
-0.092880
-0.092564
-0.093196
-0.092880
-0.093196
-0.093196
-0.092564
-0.092880
-0.092880
-0.093512
-0.093828
-0.092880
-0.093512
-0.093512
-0.094144
-0.093828
-0.093828
-0.094460
-0.094777
-0.095093
-0.095409
-0.094777
-0.094144
-0.095725
-0.096673
-0.095725
-0.096041
-0.097622
-0.098570
-0.097306
-0.095409
-0.094777
-0.096989
-0.096673
-0.098570
-0.098570
-0.097938
-0.096673
-0.097306
-0.096989
-0.096989
-0.098570
-0.097622
-0.097938
-0.096989
-0.096673
-0.096989
-0.096673
-0.096989
-0.096989
-0.098254
-0.097306
-0.097938
-0.096673
-0.096673
-0.096989
-0.096989
-0.096041
-0.096041
-0.095409
-0.094777
-0.094144
-0.094460
-0.094460
-0.094777
-0.093512
-0.095093
-0.092880
-0.093828
-0.093196
-0.091931
-0.093512
-0.094460
-0.093512
-0.092248
-0.090983
-0.090983
-0.092248
-0.090983
-0.091299
-0.092248
-0.092248
-0.092248
-0.091299
-0.091931
-0.091615
-0.092248
-0.091931
-0.092248
-0.091299
-0.091615
-0.093196
-0.091931
-0.092880
-0.093512
-0.093512
-0.093196
-0.093512
-0.094460
-0.094777
-0.093828
-0.094460
-0.093828
-0.094777
-0.095409
-0.095725
-0.095409
-0.096041
-0.094777
-0.096673
-0.096673
-0.096673
-0.096357
-0.096357
-0.095409
-0.095725
-0.096989
-0.096673
-0.098886
-0.097622
-0.096041
-0.096357
-0.096357
-0.096673
-0.097306
-0.096989
-0.096989
-0.097306
-0.096989
-0.098254
-0.097306
-0.096989
-0.096989
-0.096989
-0.096357
-0.095725
-0.096041
-0.096673
-0.096041
-0.096673
-0.095409
-0.095409
-0.095093
-0.095093
-0.095409
-0.095093
-0.094777
-0.094460
-0.094777
-0.093196
-0.093828
-0.093512
-0.094144
-0.093512
-0.094144
-0.092880
-0.093512
-0.093196
-0.092564
-0.090983
-0.090351
-0.091615
-0.091299
-0.091299
-0.090983
-0.090667
-0.091931
-0.091299
-0.091615
-0.091615
-0.092248
-0.092880
-0.092880
-0.092880
-0.091931
-0.091931
-0.093512
-0.093196
-0.093512
-0.092564
-0.093512
-0.093196
-0.093828
-0.094460
-0.094777
-0.094777
-0.094144
-0.094777
-0.096041
-0.094777
-0.095725
-0.096357
-0.096989
-0.097622
-0.096989
-0.096357
-0.096357
-0.096989
-0.097306
-0.096357
-0.097938
-0.097622
-0.097622
-0.097622
-0.096673
-0.097306
-0.097622
-0.098254
-0.096989
-0.097938
-0.097306
-0.096041
-0.096673
-0.097938
-0.096357
-0.097306
-0.096673
-0.096989
-0.096041
-0.095725
-0.095409
-0.096041
-0.096041
-0.095409
-0.094460
-0.094460
-0.094777
-0.094460
-0.094777
-0.094144
-0.093828
-0.093828
-0.092880
-0.092880
-0.093196
-0.092880
-0.092564
-0.091615
-0.093196
-0.093196
-0.092880
-0.092880
-0.093196
-0.091931
-0.091931
-0.092248
-0.092564
-0.091299
-0.091931
-0.091931
-0.091931
-0.092248
-0.091299
-0.092248
-0.091615
-0.090667
-0.090983
-0.091931
-0.091615
-0.094460
-0.093196
-0.092564
-0.092564
-0.093196
-0.092564
-0.093196
-0.094144
-0.094144
-0.094777
-0.094777
-0.095093
-0.094144
-0.094777
-0.095409
-0.095093
-0.095725
-0.097306
-0.095725
-0.095725
-0.096041
-0.095725
-0.094777
-0.096989
-0.096673
-0.097622
-0.098254
-0.096989
-0.096989
-0.096357
-0.097306
-0.096673
-0.097622
-0.096673
-0.097622
-0.096041
-0.096673
-0.096989
-0.096357
-0.097938
-0.096673
-0.096673
-0.096357
-0.094144
-0.096357
-0.096673
-0.095725
-0.095725
-0.096041
-0.096673
-0.096357
-0.095093
-0.094144
-0.094777
-0.093828
-0.094777
-0.094460
-0.094144
-0.091615
-0.092880
-0.093196
-0.092564
-0.092564
-0.093196
-0.093512
-0.091931
-0.093196
-0.090351
-0.091299
-0.092564
-0.093196
-0.092248
-0.090983
-0.091299
-0.090667
-0.091615
-0.091931
-0.092880
-0.091931
-0.091299
-0.090667
-0.091615
-0.091615
-0.092564
-0.093196
-0.092880
-0.092564
-0.093196
-0.094144
-0.093196
-0.092564
-0.094144
-0.093196
-0.093828
-0.094460
-0.094460
-0.094777
-0.095093
-0.096041
-0.095725
-0.096041
-0.096041
-0.096673
-0.096041
-0.096357
-0.095725
-0.096041
-0.096357
-0.097622
-0.097938
-0.097306
-0.096041
-0.097306
-0.095725
-0.097938
-0.097306
-0.097938
-0.096673
-0.096989
-0.096989
-0.096989
-0.097306
-0.096673
-0.096673
-0.096041
-0.095409
-0.094777
-0.095725
-0.096673
-0.096041
-0.095093
-0.096041
-0.094777
-0.094777
-0.095093
-0.094460
-0.094460
-0.093512
-0.094460
-0.094777
-0.094144
-0.092248
-0.092880
-0.093828
-0.093828
-0.093196
-0.093512
-0.093828
-0.093196
-0.092880
-0.091931
-0.091299
-0.091299
-0.092880
-0.093196
-0.093196
-0.091615
-0.092248
-0.091931
-0.092248
-0.091931
-0.092564
-0.092564
-0.091615
-0.092248
-0.092564
-0.092880
-0.093828
-0.094144
-0.092880
-0.093512
-0.094144
-0.093512
-0.092880
-0.093828
-0.095409
-0.095093
-0.096041
-0.095409
-0.096041
-0.096041
-0.096041
-0.096041
-0.096673
-0.097622
-0.097938
-0.097622
-0.097938
-0.096357
-0.096357
-0.097306
-0.097306
-0.098254
-0.098254
-0.096989
-0.096989
-0.097622
-0.097938
-0.097622
-0.097622
-0.097622
-0.097938
-0.097938
-0.096989
-0.098254
-0.097938
-0.097622
-0.097306
-0.096989
-0.095725
-0.095409
-0.096989
-0.096673
-0.095409
-0.096357
-0.095409
-0.095093
-0.094777
-0.094144
-0.094144
-0.093828
-0.094777
-0.094460
-0.093828
-0.093828
-0.092880
-0.092248
-0.092248
-0.092248
-0.093512
-0.092880
-0.092248
-0.091931
-0.091615
-0.091299
-0.093828
-0.091615
-0.092564
-0.091615
-0.091931
-0.091931
-0.091615
-0.091615
-0.092880
-0.092880
-0.093196
-0.092248
-0.091931
-0.092880
-0.093196
-0.094777
-0.092564
-0.093512
-0.092564
-0.091931
-0.092564
-0.094777
-0.093828
-0.094144
-0.094777
-0.095409
-0.095409
-0.094777
-0.096357
-0.096041
-0.096989
-0.096673
-0.097306
-0.097306
-0.097622
-0.097938
-0.097938
-0.096357
-0.098570
-0.097938
-0.098254
-0.098254
-0.097938
-0.097306
-0.097938
-0.097306
-0.098570
-0.098886
-0.098570
-0.097622
-0.097306
-0.096673
-0.097622
-0.096989
-0.097622
-0.097306
-0.096357
-0.096357
-0.096673
-0.096041
-0.097306
-0.096041
-0.096989
-0.097622
-0.096357
-0.095409
-0.095093
-0.095409
-0.096041
-0.094777
-0.095093
-0.094777
-0.094777
-0.094144
-0.093196
-0.093512
-0.093196
-0.094144
-0.093828
-0.093828
-0.092564
-0.092248
-0.092880
-0.091299
-0.092248
-0.092880
-0.092880
-0.092880
-0.092248
-0.091931
-0.091931
-0.091615
-0.092880
-0.092248
-0.092248
-0.091615
-0.092248
-0.091931
-0.093196
-0.092564
-0.092248
-0.092248
-0.093196
-0.093512
-0.094144
-0.094144
-0.093512
-0.094144
-0.094460
-0.096357
-0.095409
-0.095409
-0.095093
-0.096357
-0.096041
-0.096673
-0.096673
-0.097622
-0.097938
-0.096989
-0.097622
-0.096357
-0.096673
-0.097938
-0.098254
-0.096357
-0.096357
-0.097622
-0.096673
-0.096673
-0.097622
-0.096989
-0.096673
-0.097306
-0.098254
-0.096357
-0.096673
-0.096357
-0.097622
-0.096673
-0.095409
-0.096357
-0.096041
-0.095725
-0.095725
-0.095093
-0.096041
-0.095409
-0.095093
-0.094144
-0.095725
-0.094777
-0.094777
-0.093828
-0.093512
-0.094144
-0.093512
-0.093828
-0.093828
-0.093512
-0.093828
-0.093828
-0.094777
-0.093196
-0.092564
-0.091931
-0.091931
-0.092564
-0.092880
-0.093828
-0.092248
-0.092248
-0.091615
-0.091299
-0.091615
-0.092248
-0.092248
-0.091931
-0.091615
-0.092248
-0.093196
-0.091615
-0.092564
-0.092564
-0.092248
-0.091931
-0.092880
-0.093512
-0.093828
-0.093512
-0.092880
-0.093512
-0.094144
-0.093512
-0.094777
-0.094144
-0.094460
-0.096357
-0.095093
-0.095725
-0.094777
-0.095409
-0.095725
-0.095725
-0.096041
-0.096989
-0.097306
-0.097622
-0.097306
-0.096357
-0.095725
-0.096673
-0.096989
-0.098254
-0.097938
-0.096357
-0.096673
-0.096673
-0.096673
-0.097938
-0.097306
-0.097938
-0.096357
-0.096357
-0.095725
-0.094777
-0.096989
-0.095409
-0.095409
-0.096041
-0.095725
-0.095093
-0.096041
-0.095093
-0.094460
-0.094460
-0.094777
-0.094777
-0.094144
-0.094460
-0.093196
-0.092880
-0.093828
-0.093196
-0.093512
-0.093196
-0.093512
-0.092248
-0.090983
-0.091299
-0.092248
-0.090983
-0.092564
-0.091615
-0.091299
-0.091299
-0.091299
-0.090983
-0.092880
-0.091615
-0.091299
-0.091615
-0.092248
-0.092248
-0.092248
-0.093196
-0.093828
-0.093196
-0.091931
-0.093196
-0.094144
-0.093512
-0.094144
-0.094777
-0.095093
-0.095725
-0.095409
-0.095725
-0.095093
-0.096041
-0.096041
-0.097306
-0.097306
-0.096989
-0.096989
-0.095725
-0.096989
-0.096673
-0.096357
-0.098886
-0.098886
-0.098254
-0.097622
-0.097622
-0.096989
-0.097622
-0.096673
-0.097622
-0.096041
-0.097938
-0.096989
-0.097306
-0.097938
-0.098570
-0.096357
-0.098886
-0.096989
-0.096357
-0.096357
-0.096041
-0.096041
-0.096673
-0.096041
-0.096041
-0.096041
-0.096357
-0.094144
-0.096357
-0.094777
-0.095409
-0.095093
-0.095409
-0.094777
-0.094460
-0.095093
-0.092564
-0.093196
-0.092564
-0.092880
-0.092880
-0.092564
-0.092564
-0.092248
-0.092564
-0.091931
-0.093196
-0.092880
-0.091931
-0.092248
-0.090983
-0.092564
-0.092880
-0.092880
-0.093196
-0.091615
-0.091615
-0.092564
-0.093828
-0.092880
-0.094144
-0.093512
-0.094144
-0.093512
-0.094144
-0.094777
-0.093828
-0.095409
-0.093512
-0.094144
-0.096041
-0.095409
-0.095409
-0.096673
-0.095725
-0.096041
-0.096041
-0.096673
-0.098254
-0.097938
-0.097622
-0.096673
-0.097938
-0.097938
-0.097622
-0.098254
-0.096989
-0.096673
-0.096673
-0.097306
-0.097938
-0.097622
-0.097622
-0.098254
-0.096989
-0.096989
-0.096989
-0.096989
-0.096989
-0.097306
-0.096989
-0.095725
-0.097306
-0.096041
-0.096041
-0.096357
-0.095725
-0.096989
-0.095409
-0.095409
-0.095409
-0.095409
-0.093512
-0.095725
-0.095725
-0.093512
-0.093828
-0.092880
-0.092564
-0.093196
-0.093512
-0.092564
-0.092880
-0.094144
-0.094144
-0.091615
-0.091615
-0.091615
-0.091615
-0.092880
-0.091931
-0.091931
-0.091931
-0.090983
-0.091931
-0.092564
-0.093196
-0.093196
-0.092564
-0.092880
-0.092564
-0.093196
-0.092564
-0.093828
-0.092564
-0.091931
-0.092248
-0.092248
-0.093196
-0.093828
-0.094460
-0.093196
-0.094144
-0.094460
-0.095409
-0.094144
-0.095409
-0.095725
-0.095409
-0.096357
-0.097306
-0.096041
-0.096673
-0.096673
-0.096357
-0.096041
-0.096357
-0.096673
-0.098570
-0.096673
-0.096989
-0.097306
-0.095725
-0.096989
-0.097938
-0.096989
-0.096989
-0.096357
-0.096041
-0.096357
-0.096673
-0.096357
-0.096357
-0.096041
-0.095725
-0.096989
-0.096673
-0.096357
-0.095093
-0.095409
-0.096041
-0.095093
-0.093828
-0.094460
-0.094460
-0.094460
-0.093828
-0.092880
-0.093512
-0.094460
-0.093828
-0.092564
-0.093828
-0.092248
-0.093512
-0.092880
-0.093828
-0.092564
-0.093828
-0.092564
-0.090667
-0.092248
-0.092248
-0.091931
-0.090351
-0.090667
-0.090351
-0.090667
-0.090667
-0.090667
-0.091615
-0.091615
-0.092248
-0.092248
-0.092564
-0.091615
-0.093196
-0.092880
-0.093196
-0.092248
-0.093196
-0.093828
-0.093828
-0.093828
-0.094460
-0.094777
-0.094777
-0.096357
-0.096673
-0.096357
-0.096673
-0.096357
-0.096041
-0.096041
-0.096989
-0.096673
-0.096357
-0.097306
-0.096673
-0.096989
-0.096357
-0.097622
-0.097306
-0.096357
-0.096357
-0.096989
-0.096989
-0.097306
-0.097622
-0.096989
-0.097938
-0.097306
-0.096041
-0.096041
-0.097306
-0.096989
-0.096673
-0.096041
-0.096041
-0.095725
-0.096041
-0.096041
-0.097306
-0.096357
-0.095725
-0.095725
-0.095093
-0.094777
-0.094144
-0.093512
-0.094144
-0.094144
-0.093196
-0.093828
-0.092880
-0.092880
-0.093512
-0.092564
-0.091931
-0.092248
-0.092564
-0.092880
-0.090983
-0.090667
-0.090983
-0.090667
-0.091615
-0.091931
-0.090983
-0.090351
-0.092248
-0.091615
-0.091615
-0.092880
-0.092880
-0.091615
-0.092248
-0.091931
-0.092564
-0.092248
-0.093196
-0.092880
-0.092880
-0.092564
-0.092564
-0.093196
-0.095725
-0.094144
-0.094777
-0.094777
-0.094777
-0.094777
-0.094777
-0.094144
-0.095725
-0.095725
-0.095725
-0.095093
-0.095725
-0.095409
-0.096041
-0.094460
-0.095093
-0.096357
-0.096357
-0.096673
-0.096041
-0.096673
-0.097622
-0.097938
-0.097306
-0.096041
-0.096673
-0.096989
-0.096989
-0.096357
-0.096041
-0.097306
-0.096989
-0.096357
-0.096673
-0.095409
-0.095409
-0.095409
-0.096357
-0.095093
-0.095093
-0.095093
-0.095409
-0.094460
-0.095093
-0.093512
-0.092564
-0.094144
-0.094144
-0.093196
-0.092880
-0.093196
-0.092248
-0.090667
-0.090983
-0.091299
-0.092564
-0.091931
-0.092248
-0.091299
-0.091299
-0.091615
-0.090983
-0.090983
-0.091615
-0.092880
-0.092248
-0.090983
-0.092248
-0.092880
-0.092880
-0.092248
-0.092880
-0.092880
-0.092880
-0.093196
-0.092880
-0.092880
-0.093512
-0.091931
-0.093828
-0.092564
-0.091615
-0.092880
-0.092880
-0.094144
-0.094777
-0.094460
-0.095725
-0.094460
-0.095409
-0.095725
-0.096357
-0.097306
-0.096041
-0.096989
-0.097938
-0.096673
-0.096989
-0.095725
-0.097306
-0.097622
-0.098254
-0.097306
-0.096989
-0.096673
-0.097306
-0.097938
-0.098570
-0.097622
-0.097306
-0.097938
-0.097622
-0.096041
-0.096357
-0.096673
-0.096673
-0.097306
-0.096357
-0.096041
-0.095725
-0.096673
-0.095409
-0.095409
-0.094777
-0.094777
-0.095409
-0.094460
-0.094144
-0.094144
-0.093828
-0.093828
-0.094777
-0.092880
-0.093196
-0.091931
-0.092564
-0.092564
-0.091931
-0.092564
-0.092564
-0.092880
-0.091931
-0.090351
-0.090351
-0.091299
-0.091615
-0.091931
-0.090983
-0.092248
-0.091615
-0.091299
-0.092248
-0.092248
-0.093196
-0.093512
-0.091615
-0.091299
-0.090983
-0.091931
-0.091931
-0.093512
-0.093512
-0.092880
-0.093828
-0.094460
-0.094144
-0.093512
-0.094460
-0.094460
-0.094777
-0.094777
-0.095409
-0.096041
-0.095725
-0.094777
-0.096989
-0.096989
-0.096989
-0.096989
-0.097306
-0.095725
-0.096673
-0.096357
-0.097306
-0.097622
-0.097622
-0.096673
-0.097306
-0.097622
-0.096673
-0.096989
-0.097622
-0.098254
-0.097622
-0.097938
-0.095725
-0.096989
-0.096673
-0.097938
-0.096041
-0.095725
-0.095093
-0.094777
-0.095093
-0.095725
-0.095409
-0.094460
-0.094777
-0.095093
-0.093196
-0.093828
-0.095093
-0.093828
-0.094144
-0.093512
-0.093828
-0.093512
-0.092564
-0.092564
-0.092564
-0.092564
-0.091931
-0.093196
-0.093196
-0.093196
-0.091931
-0.091931
-0.092564
-0.091931
-0.092564
-0.092880
-0.090983
-0.090983
-0.090667
-0.092248
-0.092564
-0.093512
-0.093196
-0.092248
-0.092880
-0.092880
-0.092248
-0.092880
-0.093512
-0.092880
-0.094460
-0.093196
-0.094460
-0.094144
-0.093828
-0.094460
-0.094777
-0.094777
-0.095725
-0.096357
-0.095409
-0.096357
-0.095725
-0.096673
-0.096673
-0.096989
-0.096041
-0.096673
-0.096989
-0.096041
-0.096673
-0.097622
-0.096989
-0.098570
-0.098570
-0.097306
-0.097622
-0.098254
-0.098570
-0.097938
-0.098570
-0.098570
-0.098570
-0.098254
-0.097622
-0.096989
-0.097622
-0.098886
-0.098886
-0.097622
-0.097622
-0.096989
-0.097622
-0.097938
-0.096989
-0.096357
-0.096357
-0.096357
-0.095725
-0.095093
-0.094460
-0.095409
-0.096041
-0.095409
-0.094144
-0.093512
-0.093512
-0.092880
-0.092564
-0.092880
-0.092880
-0.094144
-0.092880
-0.093512
-0.090983
-0.091615
-0.092880
-0.092248
-0.092248
-0.091299
-0.091299
-0.090983
-0.090667
-0.092248
-0.093512
-0.093196
-0.093196
-0.092248
-0.092564
-0.092248
-0.092248
-0.093828
-0.094144
-0.093512
-0.092880
-0.094460
-0.095093
-0.094460
-0.094777
-0.095409
-0.095725
-0.094777
-0.095409
-0.095409
-0.095725
-0.096673
-0.096041
-0.095725
-0.097306
-0.097622
-0.097622
-0.095725
-0.096989
-0.096357
-0.096989
-0.097306
-0.098254
-0.098886
-0.097622
-0.097938
-0.097306
-0.098570
-0.098254
-0.097938
-0.097622
-0.097306
-0.096989
-0.096041
-0.097622
-0.097622
-0.097622
-0.096673
-0.096989
-0.096041
-0.096041
-0.096041
-0.095725
-0.095725
-0.096041
-0.095409
-0.094460
-0.096673
-0.094144
-0.093828
-0.094777
-0.095093
-0.094777
-0.093512
-0.093512
-0.093512
-0.093512
-0.093196
-0.093196
-0.093828
-0.092564
-0.093196
-0.092564
-0.092564
-0.089403
-0.091299
-0.091615
-0.091299
-0.091931
-0.092248
-0.090983
-0.092564
-0.092564
-0.092248
-0.093196
-0.091931
-0.092248
-0.091931
-0.093196
-0.092248
-0.093512
-0.094144
-0.093828
-0.092880
-0.092880
-0.093512
-0.093196
-0.094777
-0.094144
-0.094144
-0.096357
-0.096041
-0.095409
-0.095093
-0.096357
-0.094777
-0.095093
-0.096989
-0.097622
-0.097622
-0.098254
-0.097622
-0.096041
-0.096989
-0.097938
-0.098570
-0.097622
-0.096041
-0.096357
-0.096989
-0.098570
-0.097306
-0.096989
-0.096357
-0.096357
-0.096673
-0.095093
-0.095725
-0.096989
-0.097306
-0.096989
-0.096041
-0.095725
-0.096357
-0.097306
-0.096673
-0.095409
-0.095409
-0.094777
-0.094460
-0.094777
-0.095093
-0.095409
-0.094144
-0.093828
-0.093512
-0.094777
-0.093828
-0.093196
-0.092564
-0.091931
-0.092248
-0.091299
-0.092564
-0.092564
-0.093196
-0.092564
-0.091615
-0.092880
-0.091931
-0.091931
-0.091931
-0.091615
-0.092564
-0.091615
-0.091299
-0.091299
-0.092880
-0.092248
-0.091931
-0.091615
-0.092564
-0.092564
-0.092880
-0.094144
-0.094144
-0.094144
-0.092880
-0.094460
-0.094460
-0.095409
-0.096357
-0.094144
-0.095093
-0.096041
-0.095725
-0.096357
-0.096357
-0.096357
-0.096673
-0.096673
-0.095725
-0.096673
-0.095725
-0.095725
-0.095725
-0.096041
-0.096673
-0.097306
-0.097938
-0.097938
-0.097306
-0.097622
-0.096357
-0.097622
-0.097938
-0.096989
-0.097306
-0.096989
-0.097306
-0.096673
-0.097306
-0.098570
-0.097306
-0.097306
-0.096357
-0.096989
-0.095725
-0.096041
-0.096989
-0.096041
-0.095409
-0.096673
-0.095725
-0.094460
-0.094777
-0.095093
-0.093828
-0.092880
-0.093512
-0.093828
-0.092564
-0.094144
-0.094144
-0.092880
-0.093196
-0.094144
-0.093512
-0.092564
-0.093196
-0.092564
-0.090983
-0.091615
-0.092880
-0.093196
-0.092880
-0.092564
-0.092248
-0.090667
-0.091299
-0.092564
-0.092564
-0.092564
-0.091931
-0.090667
-0.092564
-0.093828
-0.093828
-0.094144
-0.093196
-0.093196
-0.093196
-0.094144
-0.093196
-0.093828
-0.095093
-0.096357
-0.095093
-0.096041
-0.096357
-0.096357
-0.095725
-0.096357
-0.096357
-0.096041
-0.096673
-0.096357
-0.096041
-0.096989
-0.096041
-0.096989
-0.096989
-0.098254
-0.097938
-0.097622
-0.096989
-0.097622
-0.098570
-0.098254
-0.098570
-0.097938
-0.098570
-0.097622
-0.097622
-0.097306
-0.097622
-0.097622
-0.097938
-0.096357
-0.096989
-0.096673
-0.097306
-0.096357
-0.096041
-0.096357
-0.096357
-0.096357
-0.095093
-0.095409
-0.094460
-0.093828
-0.094460
-0.095093
-0.095093
-0.094144
-0.094144
-0.093196
-0.093196
-0.093828
-0.092880
-0.093828
-0.093512
-0.093512
-0.090983
-0.090351
-0.092880
-0.093196
-0.093196
-0.092564
-0.092248
-0.092248
-0.091615
-0.092564
-0.092248
-0.091931
-0.091931
-0.091615
-0.091615
-0.092248
-0.091615
-0.092880
-0.093828
-0.093828
-0.093512
-0.092880
-0.093828
-0.094460
-0.093512
-0.092880
-0.093828
-0.094460
-0.094460
-0.095093
-0.095725
-0.095725
-0.094777
-0.095725
-0.095409
-0.095409
-0.095725
-0.095093
-0.096041
-0.096041
-0.095725
-0.095409
-0.096673
-0.096989
-0.097306
-0.097306
-0.096357
-0.096673
-0.096357
-0.097306
-0.097306
-0.097306
-0.096673
-0.096989
-0.095725
-0.096357
-0.095725
-0.096989
-0.096989
-0.095725
-0.096041
-0.096673
-0.095093
-0.096041
-0.096041
-0.095093
-0.095093
-0.096041
-0.095093
-0.095409
-0.094460
-0.093196
-0.093196
-0.093512
-0.093828
-0.090983
-0.092880
-0.093196
-0.092248
-0.093512
-0.092880
-0.091931
-0.090983
-0.091931
-0.090983
-0.091615
-0.090983
-0.091931
-0.093196
-0.091931
-0.091931
-0.093196
-0.092564
-0.091615
-0.092880
-0.092880
-0.092880
-0.093196
-0.093196
-0.092880
-0.093828
-0.093828
-0.093196
-0.093512
-0.094460
-0.094777
-0.094144
-0.094777
-0.095725
-0.094460
-0.095093
-0.095093
-0.095409
-0.095409
-0.095409
-0.096357
-0.096357
-0.097306
-0.097306
-0.096673
-0.097306
-0.097306
-0.096357
-0.097306
-0.096989
-0.098254
-0.099518
-0.097306
-0.098254
-0.096989
-0.096989
-0.097622
-0.096989
-0.097306
-0.097622
-0.096989
-0.096041
-0.096989
-0.096989
-0.097622
-0.096989
-0.097622
-0.096673
-0.097622
-0.097622
-0.096673
-0.096041
-0.095409
-0.096357
-0.096357
-0.095725
-0.096041
-0.094777
-0.095093
-0.093828
-0.095093
-0.094460
-0.094144
-0.094777
-0.093828
-0.094460
-0.093828
-0.093196
-0.093196
-0.094777
-0.092564
-0.093196
-0.092880
-0.092564
-0.092248
-0.092880
-0.092880
-0.091615
-0.091615
-0.092248
-0.092564
-0.092880
-0.092564
-0.092564
-0.092564
-0.092564
-0.092564
-0.092564
-0.093512
-0.093196
-0.093828
-0.093196
-0.094144
-0.093512
-0.092880
-0.093828
-0.094777
-0.094777
-0.095093
-0.095093
-0.095093
-0.094144
-0.095409
-0.095725
-0.095093
-0.096989
-0.097938
-0.097622
-0.097622
-0.096989
-0.096357
-0.096989
-0.098254
-0.097622
-0.098570
-0.097938
-0.097622
-0.097938
-0.097306
-0.098886
-0.097622
-0.097938
-0.098254
-0.097938
-0.097938
-0.098254
-0.098254
-0.098254
-0.099202
-0.098886
-0.098254
-0.096673
-0.097622
-0.096673
-0.097622
-0.097622
-0.097306
-0.097306
-0.096357
-0.097938
-0.095409
-0.095409
-0.095725
-0.095409
-0.094460
-0.094460
-0.095409
-0.094144
-0.094777
-0.094777
-0.095093
-0.094777
-0.094460
-0.094460
-0.092880
-0.092880
-0.092248
-0.091931
-0.093196
-0.092880
-0.093196
-0.092248
-0.092564
-0.093196
-0.093512
-0.092248
-0.094144
-0.093512
-0.094144
-0.094144
-0.092880
-0.093828
-0.094777
-0.093828
-0.095093
-0.093196
-0.094777
-0.095725
-0.095725
-0.094460
-0.094777
-0.095725
-0.096041
-0.096041
-0.096357
-0.096041
-0.096357
-0.097306
-0.096041
-0.097306
-0.097306
-0.097306
-0.096041
-0.098254
-0.097306
-0.096989
-0.097938
-0.098254
-0.097622
-0.097938
-0.096673
-0.096673
-0.097938
-0.097938
-0.098570
-0.098886
-0.098254
-0.096357
-0.097622
-0.097306
-0.097306
-0.097938
-0.098570
-0.097938
-0.096041
-0.096673
-0.097306
-0.096673
-0.096989
-0.097938
-0.096041
-0.097306
-0.097306
-0.096357
-0.096357
-0.096673
-0.096041
-0.094460
-0.094777
-0.094777
-0.093828
-0.095409
-0.094460
-0.094460
-0.094144
-0.094460
-0.095093
-0.095093
-0.093828
-0.093512
-0.092880
-0.093512
-0.093828
-0.093512
-0.092880
-0.092880
-0.092248
-0.092880
-0.093828
-0.094144
-0.094460
-0.094144
-0.094144
-0.093512
-0.094460
-0.094460
-0.094777
-0.093196
-0.094460
-0.093196
-0.093512
-0.095093
-0.095093
-0.095409
-0.096041
-0.095725
-0.096673
-0.097306
-0.096989
-0.096357
-0.096989
-0.097306
-0.097622
-0.098254
-0.099202
-0.098254
-0.098570
-0.097622
-0.098254
-0.098570
-0.098570
-0.100151
-0.099202
-0.098570
-0.098886
-0.098570
-0.098886
-0.099202
-0.098886
-0.099834
-0.098570
-0.098254
-0.097938
-0.098254
-0.099202
-0.097938
-0.098254
-0.097622
-0.096989
-0.096673
-0.097306
-0.097622
-0.097306
-0.097306
-0.096989
-0.095725
-0.096673
-0.095725
-0.096041
-0.095409
-0.094460
-0.095093
-0.096041
-0.095093
-0.094144
-0.093512
-0.093512
-0.093828
-0.094460
-0.094144
-0.093196
-0.093512
-0.092248
-0.092564
-0.092564
-0.092564
-0.093512
-0.093512
-0.093512
-0.092880
-0.092248
-0.092564
-0.092564
-0.093828
-0.093512
-0.094144
-0.092880
-0.093196
-0.093512
-0.094777
-0.094144
-0.093196
-0.094460
-0.095409
-0.095093
-0.094144
-0.094777
-0.095409
-0.095409
-0.096041
-0.096673
-0.096357
-0.096673
-0.097622
-0.097622
-0.097938
-0.097306
-0.097938
-0.096673
-0.096673
-0.098254
-0.096357
-0.097306
-0.098254
-0.098570
-0.098570
-0.099834
-0.097622
-0.098254
-0.098254
-0.099202
-0.098570
-0.097938
-0.098254
-0.097938
-0.097938
-0.097622
-0.098254
-0.098570
-0.098254
-0.097622
-0.096989
-0.096989
-0.096989
-0.097938
-0.098254
-0.098570
-0.096673
-0.097938
-0.096357
-0.096357
-0.096357
-0.095093
-0.095725
-0.095725
-0.095093
-0.094777
-0.094460
-0.095093
-0.094460
-0.094777
-0.094777
-0.094460
-0.094144
-0.094144
-0.093828
-0.092248
-0.094144
-0.094460
-0.094777
-0.094777
-0.093828
-0.093512
-0.094460
-0.093512
-0.093512
-0.094460
-0.093196
-0.093196
-0.095409
-0.094144
-0.094777
-0.094460
-0.094777
-0.093512
-0.093196
-0.093512
-0.094460
-0.094777
-0.094460
-0.095093
-0.095725
-0.096041
-0.095409
-0.095725
-0.096041
-0.095725
-0.094777
-0.096673
-0.096989
-0.096989
-0.096673
-0.097938
-0.096989
-0.096989
-0.097622
-0.097622
-0.098886
-0.099202
-0.097622
-0.097306
-0.097938
-0.097938
-0.098886
-0.099202
-0.098570
-0.099202
-0.098886
-0.097938
-0.098254
-0.098886
-0.097938
-0.098570
-0.097622
-0.096673
-0.098254
-0.099202
-0.096673
-0.097622
-0.098254
-0.096989
-0.096989
-0.096673
-0.096989
-0.096041
-0.095409
-0.096673
-0.096673
-0.096041
-0.095725
-0.095725
-0.094777
-0.095409
-0.095409
-0.095725
-0.096357
-0.095725
-0.094460
-0.093828
-0.093512
-0.093196
-0.093196
-0.093828
-0.094144
-0.094460
-0.093512
-0.092880
-0.094144
-0.093512
-0.093512
-0.095093
-0.093196
-0.093512
-0.092880
-0.093512
-0.094460
-0.094777
-0.095093
-0.093512
-0.095725
-0.095409
-0.096041
-0.094777
-0.095409
-0.094777
-0.095093
-0.096041
-0.097622
-0.096989
-0.096357
-0.096673
-0.097622
-0.098570
-0.098886
-0.097938
-0.097622
-0.098254
-0.097622
-0.097938
-0.099202
-0.098886
-0.099834
-0.098886
-0.098886
-0.098886
-0.098886
-0.099518
-0.098886
-0.100151
-0.099518
-0.099202
-0.098254
-0.098886
-0.099202
-0.099518
-0.098570
-0.099202
-0.097306
-0.097306
-0.097938
-0.099202
-0.098570
-0.098254
-0.098886
-0.098254
-0.097306
-0.097622
-0.096357
-0.096673
-0.096041
-0.096673
-0.096989
-0.095409
-0.095409
-0.095409
-0.095725
-0.094460
-0.095093
-0.094460
-0.094144
-0.093512
-0.094144
-0.093196
-0.092880
-0.094144
-0.095093
-0.092880
-0.093512
-0.094460
-0.094460
-0.093828
-0.094777
-0.094460
-0.096357
-0.095093
-0.094144
-0.094777
-0.094144
-0.094460
-0.095725
-0.096041
-0.095409
-0.095093
-0.094460
-0.095093
-0.096041
-0.096041
-0.096041
-0.096989
-0.096041
-0.098254
-0.097938
-0.096989
-0.097938
-0.097622
-0.098570
-0.097622
-0.097938
-0.098254
-0.099202
-0.097306
-0.098254
-0.097306
-0.097622
-0.099518
-0.099834
-0.100151
-0.098886
-0.099202
-0.100151
-0.099834
-0.100151
-0.099202
-0.100151
-0.097938
-0.098886
-0.099518
-0.099834
-0.098570
-0.098254
-0.098254
-0.097938
-0.097938
-0.098254
-0.097622
-0.098886
-0.098886
-0.097622
-0.097938
-0.097622
-0.097622
-0.096357
-0.096357
-0.096357
-0.096041
-0.095409
-0.094777
-0.095409
-0.095409
-0.094777
-0.095093
-0.095093
-0.095409
-0.095409
-0.093828
-0.093196
-0.091931
-0.094144
-0.094777
-0.095093
-0.093196
-0.092564
-0.093196
-0.094777
-0.093512
-0.094144
-0.094144
-0.094144
-0.093828
-0.092880
-0.092880
-0.093828
-0.094777
-0.094460
-0.094460
-0.094144
-0.095093
-0.094144
-0.095093
-0.094777
-0.096041
-0.096041
-0.096041
-0.098570
-0.096989
-0.096989
-0.096989
-0.098254
-0.097306
-0.097938
-0.099202
-0.098886
-0.098886
-0.098254
-0.096989
-0.098886
-0.099834
-0.099518
-0.100467
-0.100151
-0.099202
-0.099518
-0.099518
-0.099518
-0.099202
-0.098570
-0.099202
-0.098886
-0.098254
-0.099518
-0.098570
-0.098886
-0.098886
-0.099202
-0.097306
-0.098254
-0.097622
-0.097938
-0.097622
-0.097306
-0.097938
-0.096989
-0.097306
-0.097938
-0.097306
-0.096673
-0.096041
-0.096041
-0.095409
-0.094460
-0.095093
-0.094777
-0.095409
-0.094777
-0.096989
-0.096041
-0.095725
-0.094144
-0.094144
-0.093196
-0.093512
-0.093512
-0.093512
-0.094777
-0.094144
-0.093512
-0.094460
-0.094777
-0.095409
-0.093828
-0.095093
-0.094460
-0.095093
-0.093512
-0.094144
-0.093512
-0.095093
-0.095725
-0.094460
-0.095093
-0.095093
-0.094777
-0.094777
-0.096357
-0.095725
-0.096673
-0.096673
-0.097622
-0.098570
-0.097306
-0.097622
-0.098570
-0.098570
-0.098254
-0.098570
-0.097622
-0.098254
-0.098254
-0.097306
-0.098254
-0.099518
-0.100151
-0.098570
-0.098570
-0.098570
-0.099202
-0.100151
-0.099202
-0.098254
-0.099202
-0.099834
-0.099202
-0.099202
-0.099834
-0.100151
-0.099834
-0.099834
-0.098570
-0.098254
-0.097938
-0.098886
-0.098886
-0.099518
-0.097622
-0.096989
-0.097622
-0.098254
-0.097622
-0.096989
-0.097306
-0.096989
-0.096357
-0.096673
-0.096357
-0.096041
-0.095093
-0.096041
-0.093828
-0.095093
-0.095725
-0.094777
-0.095409
-0.093828
-0.093196
-0.094460
-0.094460
-0.093512
-0.093828
-0.093828
-0.093196
-0.093512
-0.093196
-0.093512
-0.093828
-0.093512
-0.094144
-0.094144
-0.094777
-0.094144
-0.095725
-0.096041
-0.094777
-0.093828
-0.095093
-0.094777
-0.095093
-0.095093
-0.096673
-0.097306
-0.096673
-0.096673
-0.097938
-0.097306
-0.097306
-0.097622
-0.099202
-0.098570
-0.099202
-0.098570
-0.098886
-0.097622
-0.098570
-0.098254
-0.100467
-0.100151
-0.098570
-0.099202
-0.098254
-0.097306
-0.098254
-0.098254
-0.097938
-0.099834
-0.099202
-0.099202
-0.097938
-0.099202
-0.098886
-0.099834
-0.099202
-0.099834
-0.098570
-0.097938
-0.097622
-0.097938
-0.097938
-0.098254
-0.097938
-0.097622
-0.097306
-0.096989
-0.097938
-0.095725
-0.096673
-0.096673
-0.096041
-0.096357
-0.095093
-0.095409
-0.095093
-0.093828
-0.094777
-0.095093
-0.094460
-0.093828
-0.093828
-0.092880
-0.094460
-0.094460
-0.094777
-0.095409
-0.094460
-0.094144
-0.094777
-0.092880
-0.094144
-0.094777
-0.094460
-0.093196
-0.093512
-0.094460
-0.094460
-0.096041
-0.094777
-0.095093
-0.095725
-0.095409
-0.096041
-0.096989
-0.095725
-0.096041
-0.096673
-0.097622
-0.097938
-0.098886
-0.098886
-0.099518
-0.097622
-0.098570
-0.099518
-0.098254
-0.099518
-0.099202
-0.100467
-0.099834
-0.100783
-0.100467
-0.099834
-0.100783
-0.099518
-0.099834
-0.099202
-0.100151
-0.100783
-0.100151
-0.100151
-0.100151
-0.098886
-0.099518
-0.099518
-0.099834
-0.099834
-0.099518
-0.099834
-0.097938
-0.097938
-0.098570
-0.098254
-0.097622
-0.097622
-0.096989
-0.098254
-0.096041
-0.097306
-0.096041
-0.095093
-0.096989
-0.097306
-0.096673
-0.095093
-0.095093
-0.096989
-0.095409
-0.094777
-0.095093
-0.096041
-0.096357
-0.094144
-0.094144
-0.093828
-0.093828
-0.093196
-0.094777
-0.093828
-0.093512
-0.093828
-0.093512
-0.093828
-0.094144
-0.095725
-0.094777
-0.094144
-0.093512
-0.094460
-0.093828
-0.094777
-0.095409
-0.096041
-0.094777
-0.095093
-0.094460
-0.094777
-0.094777
-0.094460
-0.096041
-0.096357
-0.096989
-0.096673
-0.097622
-0.097622
-0.096989
-0.096989
-0.097622
-0.098570
-0.098254
-0.097938
-0.098254
-0.098254
-0.097938
-0.099202
-0.098886
-0.099202
-0.098254
-0.098570
-0.098886
-0.097938
-0.098886
-0.098886
-0.099518
-0.097938
-0.098570
-0.097622
-0.098886
-0.098886
-0.099518
-0.098570
-0.098886
-0.097938
-0.098254
-0.096989
-0.097622
-0.097622
-0.096989
-0.097938
-0.097622
-0.096673
-0.097306
-0.096357
-0.094460
-0.096041
-0.096357
-0.096041
-0.094460
-0.095725
-0.095725
-0.095409
-0.095409
-0.095409
-0.095409
-0.094144
-0.094777
-0.093828
-0.092880
-0.092564
-0.094144
-0.093512
-0.093828
-0.093196
-0.093512
-0.093828
-0.093512
-0.093512
-0.093828
-0.094144
-0.092880
-0.093828
-0.092880
-0.094144
-0.095409
-0.095725
-0.094777
-0.094460
-0.094144
-0.094460
-0.095093
-0.095725
-0.096357
-0.095409
-0.096673
-0.096357
-0.096357
-0.097306
-0.096989
-0.097622
-0.096357
-0.097938
-0.097622
-0.097306
-0.098254
-0.097938
-0.096989
-0.097306
-0.097938
-0.098570
-0.099202
-0.099202
-0.098886
-0.098254
-0.097622
-0.098570
-0.099202
-0.098254
-0.099518
-0.099518
-0.097938
-0.098886
-0.098570
-0.098570
-0.098254
-0.099518
-0.098886
-0.097622
-0.097622
-0.097622
-0.097622
-0.096989
-0.097622
-0.096673
-0.096357
-0.096041
-0.096673
-0.096041
-0.096673
-0.094777
-0.095409
-0.095409
-0.095093
-0.096041
-0.094777
-0.094777
-0.095093
-0.095093
-0.096041
-0.093828
-0.093512
-0.094144
-0.093196
-0.093828
-0.094144
-0.091931
-0.093196
-0.093196
-0.093196
-0.093512
-0.092564
-0.094460
-0.094144
-0.094144
-0.093512
-0.093828
-0.093512
-0.093828
-0.095409
-0.095093
-0.093828
-0.094460
-0.094460
-0.094144
-0.095409
-0.095725
-0.096041
-0.096041
-0.096989
-0.096041
-0.096989
-0.097306
-0.096989
-0.096989
-0.097938
-0.098254
-0.096357
-0.097622
-0.097938
-0.097938
-0.096989
-0.098254
-0.098886
-0.099202
-0.098886
-0.098886
-0.097938
-0.098886
-0.097938
-0.099202
-0.099518
-0.100151
-0.099202
-0.099518
-0.097622
-0.098886
-0.097938
-0.098570
-0.099202
-0.098570
-0.097622
-0.097938
-0.097938
-0.097938
-0.097938
-0.097938
-0.096673
-0.096673
-0.097938
-0.096357
-0.096357
-0.095725
-0.096041
-0.096989
-0.095409
-0.094777
-0.095409
-0.095093
-0.096041
-0.094777
-0.095409
-0.095409
-0.096041
-0.095725
-0.094777
-0.094144
-0.093196
-0.093196
-0.093828
-0.093828
-0.092564
-0.093196
-0.093512
-0.092880
-0.093512
-0.094460
-0.094460
-0.094460
-0.093512
-0.094144
-0.094460
-0.094777
-0.095409
-0.094777
-0.095409
-0.095409
-0.095725
-0.095725
-0.096357
-0.096041
-0.095409
-0.096989
-0.096357
-0.096673
-0.096673
-0.096989
-0.097622
-0.098254
-0.098886
-0.098570
-0.100467
-0.099518
-0.099518
-0.098886
-0.098570
-0.099518
-0.099518
-0.099518
-0.099518
-0.099518
-0.099834
-0.100467
-0.098886
-0.100151
-0.099834
-0.099202
-0.098254
-0.098254
-0.097622
-0.099202
-0.099202
-0.099518
-0.098570
-0.098570
-0.098570
-0.098570
-0.097622
-0.099202
-0.097938
-0.097622
-0.098570
-0.096357
-0.096673
-0.097306
-0.096041
-0.095725
-0.095093
-0.096357
-0.096673
-0.095093
-0.094460
-0.095093
-0.095409
-0.095725
-0.096673
-0.095093
-0.095093
-0.093828
-0.093196
-0.093196
-0.094144
-0.093828
-0.093828
-0.093196
-0.093828
-0.094460
-0.093828
-0.093196
-0.095409
-0.095725
-0.093828
-0.094777
-0.093828
-0.094144
-0.094777
-0.096357
-0.096041
-0.096041
-0.096357
-0.095409
-0.096357
-0.095725
-0.096989
-0.095409
-0.096357
-0.096989
-0.097306
-0.095409
-0.096989
-0.098570
-0.098254
-0.098886
-0.098570
-0.098570
-0.097938
-0.098254
-0.098570
-0.097622
-0.098570
-0.099202
-0.099518
-0.098886
-0.099518
-0.098886
-0.098886
-0.099834
-0.099834
-0.099518
-0.098886
-0.099518
-0.097622
-0.099518
-0.100151
-0.098570
-0.098570
-0.098254
-0.097938
-0.098254
-0.097938
-0.097622
-0.098254
-0.098254
-0.098254
-0.096989
-0.096989
-0.098254
-0.097938
-0.098886
-0.097622
-0.096989
-0.096673
-0.096673
-0.096041
-0.095093
-0.094777
-0.095409
-0.095093
-0.095093
-0.095409
-0.094144
-0.094144
-0.092880
-0.090983
-0.093828
-0.093828
-0.094144
-0.094460
-0.092880
-0.092248
-0.094777
-0.093196
-0.092564
-0.094460
-0.093512
-0.093512
-0.093828
-0.094777
-0.093828
-0.094460
-0.094777
-0.096989
-0.095093
-0.094777
-0.096673
-0.096357
-0.096041
-0.095725
-0.096673
-0.095725
-0.096673
-0.097306
-0.096041
-0.096357
-0.097306
-0.098570
-0.098886
-0.097938
-0.098254
-0.098886
-0.098886
-0.097622
-0.099518
-0.100467
-0.099834
-0.098886
-0.099518
-0.098886
-0.098886
-0.099518
-0.098570
-0.098570
-0.099518
-0.098254
-0.098570
-0.098570
-0.098570
-0.099834
-0.098570
-0.098254
-0.098570
-0.098254
-0.097622
-0.098254
-0.097622
-0.096989
-0.096989
-0.098254
-0.097938
-0.096989
-0.096041
-0.096673
-0.096357
-0.096357
-0.096041
-0.095725
-0.095093
-0.095409
-0.094144
-0.095093
-0.094460
-0.095093
-0.095409
-0.095093
-0.094777
-0.093512
-0.092880
-0.093512
-0.093196
-0.093828
-0.092880
-0.094144
-0.092880
-0.092564
-0.093828
-0.093512
-0.094144
-0.094460
-0.093196
-0.093196
-0.094144
-0.093828
-0.094777
-0.094460
-0.095093
-0.094144
-0.094777
-0.095409
-0.095725
-0.095409
-0.096041
-0.095725
-0.096673
-0.097938
-0.097306
-0.096357
-0.096673
-0.097622
-0.097306
-0.097938
-0.097622
-0.097938
-0.097622
-0.098570
-0.097938
-0.097938
-0.097938
-0.097938
-0.099202
-0.098254
-0.098254
-0.098570
-0.097938
-0.098254
-0.099202
-0.099518
-0.098886
-0.097938
-0.097938
-0.099202
-0.098570
-0.098570
-0.097938
-0.097938
-0.097938
-0.098254
-0.096673
-0.096673
-0.098886
-0.098570
-0.096673
-0.097306
-0.096673
-0.095725
-0.096041
-0.096041
-0.095409
-0.096041
-0.095093
-0.094144
-0.096357
-0.095093
-0.094460
-0.095093
-0.093196
-0.094144
-0.095093
-0.094777
-0.094460
-0.092880
-0.093512
-0.093512
-0.094144
-0.092880
-0.092564
-0.092248
-0.091615
-0.092880
-0.092248
-0.093512
-0.092564
-0.093512
-0.092564
-0.092248
-0.093196
-0.093512
-0.094460
-0.093512
-0.094144
-0.094460
-0.093512
-0.094460
-0.095093
-0.096357
-0.096041
-0.095725
-0.096673
-0.097306
-0.097622
-0.097622
-0.098254
-0.096989
-0.098886
-0.097622
-0.097622
-0.097622
-0.097622
-0.097622
-0.096673
-0.097622
-0.098254
-0.097622
-0.097938
-0.098570
-0.096989
-0.096989
-0.098570
-0.098570
-0.099518
-0.099834
-0.099834
-0.098254
-0.096989
-0.098254
-0.098570
-0.098886
-0.098254
-0.098570
-0.097622
-0.096673
-0.098886
-0.097938
-0.096357
-0.096041
-0.096989
-0.097306
-0.096041
-0.097306
-0.095093
-0.094144
-0.094144
-0.093512
-0.093828
-0.094144
-0.093828
-0.093828
-0.093512
-0.092880
-0.093196
-0.092880
-0.092564
-0.093196
-0.092564
-0.092248
-0.092880
-0.091615
-0.092880
-0.092564
-0.092248
-0.091615
-0.091615
-0.091615
-0.092880
-0.093196
-0.093512
-0.092880
-0.093196
-0.093196
-0.092564
-0.093196
-0.094144
-0.093196
-0.092564
-0.092564
-0.093828
-0.094460
-0.094144
-0.095725
-0.095409
-0.095409
-0.095725
-0.096673
-0.096041
-0.096357
-0.095725
-0.096989
-0.096357
-0.096673
-0.097938
-0.096989
-0.097306
-0.097306
-0.097938
-0.098254
-0.099518
-0.098886
-0.097938
-0.097306
-0.097306
-0.098254
-0.097306
-0.098254
-0.097622
-0.098570
-0.097306
-0.098254
-0.098254
-0.097938
-0.097306
-0.098254
-0.097306
-0.096041
-0.098254
-0.097938
-0.096989
-0.096357
-0.097938
-0.097306
-0.096673
-0.096673
-0.095409
-0.094777
-0.095093
-0.094460
-0.093512
-0.093828
-0.093828
-0.093828
-0.093512
-0.094144
-0.093828
-0.092880
-0.092880
-0.093828
-0.092880
-0.092248
-0.090983
-0.093196
-0.092880
-0.092564
-0.092564
-0.092248
-0.090983
-0.092248
-0.092248
-0.092880
-0.092564
-0.093512
-0.092248
-0.092248
-0.093828
-0.093512
-0.092564
-0.091615
-0.094144
-0.092880
-0.092880
-0.092880
-0.093512
-0.093196
-0.094144
-0.095409
-0.096041
-0.095093
-0.096357
-0.096673
-0.095725
-0.095093
-0.096357
-0.096989
-0.096357
-0.097622
-0.097622
-0.098254
-0.096041
-0.097938
-0.098886
-0.098570
-0.098886
-0.097622
-0.097938
-0.098254
-0.097938
-0.099518
-0.098254
-0.098254
-0.098570
-0.097622
-0.098570
-0.098254
-0.098254
-0.098886
-0.098570
-0.099202
-0.098254
-0.097622
-0.097306
-0.097306
-0.097622
-0.095725
-0.097306
-0.096357
-0.096041
-0.095409
-0.096041
-0.096041
-0.095093
-0.094777
-0.095093
-0.095409
-0.094777
-0.093196
-0.094460
-0.092880
-0.093196
-0.094144
-0.093828
-0.093196
-0.092880
-0.092564
-0.091931
-0.092880
-0.093196
-0.092880
-0.093196
-0.092564
-0.092880
-0.092880
-0.091931
-0.094144
-0.094144
-0.093196
-0.094460
-0.093512
-0.092564
-0.092248
-0.093512
-0.094144
-0.093196
-0.094460
-0.094777
-0.094460
-0.096041
-0.094777
-0.095093
-0.095725
-0.095725
-0.095725
-0.095409
-0.095093
-0.097622
-0.096041
-0.097938
-0.096989
-0.097938
-0.097938
-0.097938
-0.097306
-0.098254
-0.099202
-0.099834
-0.098886
-0.097622
-0.098570
-0.098254
-0.097938
-0.099202
-0.099202
-0.098570
-0.097306
-0.099202
-0.098570
-0.097622
-0.098886
-0.098254
-0.097938
-0.097938
-0.098570
-0.098254
-0.096357
-0.096989
-0.097306
-0.096673
-0.095725
-0.095725
-0.096041
-0.095093
-0.094777
-0.095093
-0.095093
-0.095409
-0.095093
-0.093512
-0.094144
-0.094144
-0.092880
-0.093196
-0.092564
-0.093828
-0.094460
-0.094460
-0.093512
-0.092564
-0.091615
-0.092880
-0.092880
-0.092564
-0.093196
-0.093512
-0.092880
-0.093512
-0.092248
-0.093512
-0.093196
-0.094144
-0.093196
-0.093828
-0.093828
-0.091615
-0.094777
-0.094460
-0.095093
-0.094777
-0.094460
-0.094777
-0.093828
-0.095093
-0.095725
-0.095725
-0.095725
-0.096989
-0.096673
-0.096041
-0.096989
-0.097306
-0.097306
-0.097306
-0.096989
-0.097622
-0.098570
-0.098254
-0.095725
-0.097938
-0.097622
-0.099202
-0.098886
-0.098254
-0.098570
-0.097306
-0.098886
-0.098254
-0.097938
-0.098570
-0.097306
-0.097938
-0.097938
-0.098254
-0.097938
-0.098886
-0.098254
-0.097938
-0.095409
-0.097622
-0.096989
-0.097938
-0.096989
-0.096357
-0.096989
-0.096673
-0.096673
-0.095725
-0.094777
-0.094777
-0.094777
-0.094777
-0.095093
-0.094777
-0.094144
-0.093828
-0.093196
-0.094144
-0.093512
-0.093828
-0.094460
-0.093196
-0.093512
-0.092248
-0.090983
-0.092564
-0.093196
-0.092880
-0.093196
-0.091615
-0.092564
-0.092248
-0.091931
-0.092880
-0.093196
-0.093512
-0.094144
-0.093196
-0.092564
-0.093196
-0.093828
-0.093828
-0.093196
-0.094460
-0.093512
-0.094777
-0.094460
-0.094460
-0.094460
-0.095409
-0.095409
-0.094460
-0.096041
-0.094777
-0.096357
-0.096989
-0.097306
-0.097622
-0.097306
-0.097938
-0.097622
-0.096041
-0.097306
-0.096989
-0.097306
-0.098570
-0.098570
-0.097938
-0.098570
-0.097938
-0.098886
-0.098886
-0.099202
-0.099518
-0.097306
-0.097622
-0.097306
-0.098886
-0.097622
-0.096989
-0.098886
-0.096357
-0.096357
-0.096673
-0.096673
-0.096989
-0.095725
-0.096989
-0.095409
-0.095725
-0.096041
-0.095409
-0.094777
-0.095093
-0.093828
-0.093512
-0.094777
-0.094460
-0.093512
-0.093828
-0.093828
-0.095093
-0.095409
-0.095409
-0.095093
-0.093828
-0.093512
-0.091931
-0.092880
-0.093512
-0.093512
-0.094460
-0.092248
-0.091931
-0.093196
-0.093512
-0.092880
-0.092880
-0.093196
-0.093512
-0.092880
-0.092880
-0.093512
-0.094460
-0.093828
-0.093196
-0.093196
-0.093512
-0.095093
-0.095093
-0.094144
-0.094777
-0.094460
-0.095409
-0.096673
-0.096673
-0.096357
-0.096041
-0.096989
-0.097622
-0.097622
-0.097622
-0.097306
-0.097622
-0.096989
-0.096673
-0.097938
-0.097938
-0.097938
-0.099202
-0.098570
-0.096673
-0.098886
-0.098254
-0.099202
-0.098254
-0.099518
-0.097622
-0.097622
-0.097938
-0.097938
-0.097306
-0.097938
-0.097306
-0.096041
-0.096041
-0.095725
-0.096357
-0.096989
-0.095725
-0.096673
-0.095725
-0.095725
-0.096357
-0.096041
-0.095093
-0.094777
-0.095725
-0.096041
-0.095409
-0.094144
-0.093196
-0.093196
-0.092880
-0.093828
-0.093512
-0.093512
-0.093512
-0.092880
-0.092248
-0.091931
-0.093196
-0.091931
-0.093512
-0.091931
-0.092564
-0.092564
-0.092564
-0.092564
-0.092880
-0.094144
-0.093828
-0.092880
-0.093828
-0.092564
-0.093196
-0.094777
-0.094144
-0.094144
-0.093828
-0.092564
-0.093828
-0.094460
-0.095409
-0.095409
-0.094144
-0.095409
-0.096673
-0.096673
-0.096989
-0.096989
-0.095409
-0.096357
-0.096673
-0.097622
-0.097938
-0.097306
-0.096357
-0.096041
-0.097938
-0.096989
-0.099202
-0.098570
-0.098570
-0.097938
-0.097306
-0.097938
-0.097622
-0.097622
-0.098254
-0.098254
-0.097938
-0.096989
-0.096989
-0.096357
-0.096357
-0.097306
-0.096041
-0.095409
-0.096041
-0.096673
-0.095409
-0.095725
-0.095409
-0.094460
-0.095409
-0.095409
-0.095725
-0.095725
-0.094460
-0.094777
-0.095409
-0.093828
-0.092880
-0.092248
-0.092880
-0.092880
-0.092880
-0.092880
-0.092880
-0.094144
-0.091931
-0.091931
-0.090983
-0.091615
-0.091615
-0.091931
-0.091615
-0.091299
-0.090983
-0.092248
-0.091299
-0.092564
-0.091615
-0.092564
-0.092248
-0.091615
-0.091931
-0.093196
-0.093196
-0.092880
-0.093196
-0.092248
-0.092564
-0.092564
-0.092564
-0.092564
-0.093512
-0.094144
-0.094144
-0.095725
-0.095409
-0.095409
-0.096041
-0.096041
-0.096673
-0.096989
-0.097306
-0.096673
-0.096357
-0.096357
-0.096041
-0.096673
-0.096673
-0.097938
-0.098254
-0.097622
-0.096989
-0.097306
-0.096041
-0.097306
-0.097938
-0.097938
-0.096989
-0.097622
-0.096989
-0.096673
-0.097622
-0.096989
-0.098254
-0.097306
-0.096357
-0.096041
-0.096357
-0.097622
-0.095725
-0.095093
-0.096041
-0.095725
-0.095093
-0.094144
-0.093828
-0.094460
-0.093828
-0.094777
-0.094777
-0.093512
-0.092564
-0.092564
-0.092564
-0.092564
-0.092248
-0.093512
-0.094144
-0.092248
-0.091615
-0.091615
-0.090983
-0.091615
-0.093196
-0.091931
-0.091299
-0.091615
-0.091931
-0.091615
-0.092880
-0.092248
-0.091615
-0.091931
-0.092564
-0.091931
-0.090983
-0.092564
-0.094144
-0.093512
-0.093196
-0.091931
-0.093512
-0.092880
-0.095093
-0.093828
-0.094144
-0.094777
-0.094460
-0.096041
-0.096041
-0.097306
-0.096989
-0.096989
-0.096041
-0.096041
-0.096673
-0.096673
-0.096989
-0.096673
-0.096673
-0.097622
-0.096989
-0.098254
-0.097938
-0.098570
-0.097622
-0.097622
-0.097938
-0.097938
-0.098886
-0.098570
-0.097938
-0.097938
-0.096989
-0.098254
-0.097622
-0.096989
-0.098254
-0.096989
-0.096357
-0.095409
-0.096673
-0.096989
-0.096989
-0.096357
-0.095725
-0.095093
-0.094460
-0.094777
-0.094777
-0.094144
-0.093512
-0.094144
-0.094460
-0.094460
-0.093828
-0.093828
-0.092880
-0.093512
-0.093196
-0.094144
-0.094460
-0.092564
-0.092564
-0.091299
-0.092248
-0.092248
-0.092564
-0.092248
-0.091615
-0.091299
-0.092248
-0.091931
-0.092248
-0.093196
-0.091931
-0.092564
-0.091931
-0.092880
-0.091931
-0.092880
-0.091615
-0.093196
-0.092880
-0.093196
-0.092880
-0.094144
-0.092880
-0.095409
-0.094777
-0.095725
-0.095093
-0.095093
-0.095725
-0.096673
-0.096041
-0.097306
-0.096989
-0.097306
-0.096673
-0.097622
-0.096673
-0.095725
-0.095725
-0.095409
-0.096989
-0.096357
-0.095725
-0.098254
-0.096673
-0.096357
-0.096989
-0.096673
-0.097306
-0.097622
-0.096357
-0.097306
-0.098254
-0.098570
-0.096989
-0.096673
-0.096357
-0.094777
-0.097306
-0.096989
-0.096041
-0.096041
-0.095093
-0.094460
-0.094144
-0.094144
-0.094777
-0.093512
-0.093828
-0.094144
-0.093828
-0.093512
-0.094144
-0.092564
-0.092248
-0.091931
-0.091299
-0.092248
-0.092248
-0.093196
-0.091299
-0.090983
-0.091615
-0.091299
-0.092248
-0.093512
-0.092564
-0.092564
-0.092880
-0.091615
-0.091931
-0.091299
-0.091931
-0.093512
-0.092248
-0.091615
-0.092564
-0.093512
-0.093512
-0.094144
-0.094144
-0.093828
-0.093512
-0.093196
-0.095093
-0.095093
-0.094777
-0.096041
-0.094460
-0.095725
-0.095409
-0.096357
-0.095409
-0.097306
-0.096673
-0.097622
-0.096989
-0.096357
-0.096989
-0.097306
-0.095725
-0.096989
-0.096673
-0.097622
-0.098886
-0.097306
-0.096673
-0.095409
-0.096673
-0.097306
-0.097306
-0.098254
-0.097938
-0.096673
-0.095725
-0.096673
-0.097938
-0.096357
-0.097306
-0.096673
-0.095725
-0.095409
-0.095725
-0.095725
-0.096673
-0.095093
-0.095725
-0.095093
-0.094460
-0.095409
-0.095409
-0.095093
-0.094777
-0.093828
-0.094144
-0.094144
-0.094460
-0.094144
-0.093196
-0.093196
-0.093828
-0.092564
-0.092880
-0.093828
-0.092880
-0.092248
-0.091931
-0.092248
-0.091931
-0.092248
-0.093196
-0.090667
-0.090983
-0.091931
-0.092880
-0.091931
-0.092880
-0.093196
-0.092248
-0.092248
-0.092564
-0.092880
-0.094144
-0.092564
-0.093828
-0.093828
-0.094777
-0.093196
-0.093828
-0.094460
-0.095093
-0.094777
-0.096041
-0.096041
-0.096989
-0.095409
-0.096041
-0.096673
-0.096357
-0.097622
-0.097622
-0.097938
-0.098254
-0.097938
-0.096357
-0.096673
-0.098570
-0.098254
-0.097938
-0.098570
-0.096673
-0.095725
-0.097622
-0.096989
-0.097306
-0.096357
-0.096989
-0.096041
-0.096357
-0.096041
-0.097306
-0.096989
-0.097306
-0.096357
-0.096041
-0.095093
-0.095409
-0.095725
-0.095409
-0.096357
-0.094777
-0.094777
-0.094777
-0.094777
-0.094460
-0.094144
-0.094777
-0.094144
-0.094460
-0.092880
-0.093512
-0.093196
-0.092880
-0.093512
-0.091931
-0.094144
-0.092248
-0.093196
-0.091931
-0.090351
-0.092564
-0.092564
-0.091931
-0.092248
-0.091931
-0.092248
-0.091615
-0.092248
-0.092564
-0.092248
-0.090035
-0.092248
-0.092564
-0.091931
-0.092880
-0.093512
-0.093512
-0.093828
-0.092564
-0.091931
-0.093512
-0.095409
-0.095725
-0.096357
-0.096357
-0.095409
-0.096673
-0.096041
-0.096357
-0.097938
-0.096357
-0.097622
-0.096989
-0.098570
-0.097306
-0.096673
-0.097622
-0.097622
-0.098570
-0.097622
-0.098570
-0.098570
-0.097306
-0.096673
-0.097938
-0.097622
-0.098254
-0.098254
-0.098570
-0.098886
-0.097938
-0.097622
-0.098886
-0.097306
-0.097622
-0.096673
-0.097622
-0.096989
-0.095409
-0.096989
-0.097306
-0.096041
-0.095725
-0.096041
-0.095093
-0.097306
-0.095725
-0.096357
-0.094777
-0.095093
-0.094460
-0.094460
-0.094777
-0.093828
-0.094777
-0.094777
-0.093828
-0.092564
-0.093828
-0.093828
-0.092880
-0.092248
-0.092880
-0.093828
-0.092880
-0.092564
-0.093512
-0.092564
-0.093512
-0.092248
-0.092880
-0.091931
-0.093512
-0.094460
-0.093512
-0.093196
-0.093512
-0.092880
-0.092880
-0.093512
-0.095409
-0.093828
-0.093512
-0.094460
-0.094460
-0.093828
-0.095725
-0.096041
-0.096357
-0.095093
-0.096357
-0.096673
-0.095409
-0.096673
-0.097938
-0.097938
-0.097622
-0.098570
-0.096357
-0.097622
-0.097622
-0.096989
-0.097622
-0.098570
-0.100151
-0.097306
-0.097306
-0.097938
-0.098570
-0.098570
-0.097306
-0.099202
-0.098886
-0.098570
-0.097622
-0.098570
-0.098570
-0.098254
-0.097622
-0.098570
-0.096041
-0.096989
-0.097622
-0.096673
-0.097306
-0.097306
-0.096041
-0.095725
-0.096357
-0.096357
-0.094460
-0.094777
-0.095409
-0.094144
-0.095093
-0.093828
-0.093196
-0.093512
-0.093828
-0.094144
-0.094144
-0.093512
-0.093828
-0.093196
-0.093196
-0.092248
-0.090983
-0.091931
-0.092880
-0.092564
-0.091931
-0.091931
-0.092248
-0.091615
-0.093196
-0.094144
-0.092880
-0.092248
-0.093196
-0.094777
-0.094144
-0.092880
-0.093196
-0.094144
-0.094777
-0.094777
-0.093828
-0.095725
-0.094460
-0.095093
-0.095725
-0.096357
-0.096041
-0.096673
-0.097306
-0.097306
-0.097622
-0.098570
-0.098254
-0.097306
-0.098570
-0.098254
-0.098886
-0.097622
-0.097306
-0.097622
-0.098254
-0.100151
-0.097622
-0.098570
-0.097938
-0.096989
-0.098570
-0.098570
-0.098886
-0.098886
-0.098886
-0.098254
-0.097306
-0.097938
-0.098570
-0.097622
-0.097938
-0.096357
-0.096357
-0.096673
-0.096673
-0.097938
-0.096673
-0.098254
-0.096989
-0.096357
-0.096357
-0.097306
-0.096357
-0.095093
-0.095725
-0.094777
-0.094777
-0.095409
-0.094144
-0.093196
-0.092564
-0.092564
-0.092880
-0.093828
-0.093828
-0.094144
-0.093196
-0.090983
-0.092880
-0.093196
-0.092880
-0.092880
-0.092564
-0.092248
-0.092248
-0.092564
-0.092248
-0.092564
-0.093828
-0.091931
-0.091931
-0.092880
-0.092248
-0.092880
-0.094460
-0.094144
-0.093828
-0.092880
-0.094460
-0.094777
-0.094777
-0.094460
-0.096357
-0.096673
-0.096041
-0.096673
-0.097622
-0.096673
-0.096357
-0.095725
-0.096673
-0.097938
-0.097622
-0.097938
-0.098570
-0.096357
-0.096673
-0.098254
-0.098254
-0.098254
-0.098254
-0.098254
-0.097938
-0.098254
-0.097938
-0.099202
-0.097306
-0.098886
-0.098254
-0.097622
-0.097306
-0.097938
-0.097306
-0.097622
-0.097622
-0.096041
-0.096673
-0.095725
-0.096357
-0.097306
-0.096041
-0.096041
-0.094777
-0.096989
-0.095409
-0.094777
-0.095093
-0.093828
-0.093828
-0.093512
-0.093196
-0.094777
-0.093196
-0.094144
-0.094460
-0.093512
-0.095409
-0.095093
-0.094144
-0.093512
-0.092880
-0.092880
-0.093196
-0.094144
-0.093828
-0.093828
-0.093196
-0.093196
-0.092880
-0.093196
-0.094144
-0.094144
-0.093512
-0.094144
-0.093196
-0.093828
-0.094144
-0.095409
-0.094460
-0.092880
-0.094460
-0.094460
-0.094777
-0.095093
-0.095409
-0.096673
-0.095409
-0.096041
-0.096357
-0.096673
-0.096357
-0.096673
-0.097306
-0.098254
-0.098570
-0.096357
-0.097622
-0.097622
-0.096673
-0.096357
-0.096989
-0.098570
-0.099834
-0.098254
-0.098254
-0.097622
-0.096989
-0.097306
-0.096989
-0.097622
-0.097622
-0.097938
-0.097306
-0.097938
-0.097622
-0.097306
-0.096357
-0.097306
-0.096673
-0.096989
-0.096041
-0.096357
-0.096673
-0.095725
-0.096357
-0.095409
-0.096989
-0.096673
-0.095409
-0.095725
-0.095725
-0.094460
-0.094144
-0.095093
-0.094460
-0.094460
-0.094144
-0.094144
-0.094777
-0.095725
-0.095093
-0.094460
-0.093196
-0.092564
-0.092564
-0.093512
-0.094460
-0.093196
-0.093196
-0.092880
-0.093196
-0.092880
-0.092564
-0.092880
-0.094144
-0.092880
-0.094144
-0.093828
-0.094460
-0.093828
-0.095409
-0.095725
-0.095725
-0.094777
-0.097306
-0.094460
-0.095725
-0.096357
-0.096041
-0.096673
-0.095409
-0.097306
-0.097306
-0.096989
-0.096989
-0.097622
-0.097306
-0.097306
-0.097622
-0.098254
-0.097306
-0.096989
-0.096989
-0.098254
-0.098886
-0.098886
-0.098886
-0.097622
-0.098254
-0.098570
-0.099202
-0.099518
-0.099202
-0.098886
-0.098570
-0.097938
-0.098254
-0.099202
-0.099518
-0.098570
-0.097938
-0.096989
-0.096989
-0.097622
-0.097938
-0.096989
-0.096041
-0.096673
-0.095725
-0.095409
-0.096041
-0.095725
-0.094460
-0.095093
-0.095093
-0.094144
-0.095093
-0.095093
-0.094777
-0.094460
-0.093828
-0.094460
-0.094777
-0.095093
-0.095093
-0.094144
-0.092564
-0.093196
-0.094144
-0.094144
-0.093196
-0.094460
-0.093512
-0.094144
-0.093828
-0.093512
-0.093828
-0.094777
-0.094460
-0.093512
-0.094460
-0.095093
-0.093828
-0.095409
-0.095093
-0.095725
-0.095725
-0.094144
-0.094777
-0.095409
-0.095725
-0.095409
-0.096041
-0.096673
-0.096357
-0.096041
-0.096357
-0.098254
-0.098254
-0.099202
-0.098570
-0.098886
-0.098886
-0.098886
-0.098570
-0.096673
-0.099202
-0.098254
-0.099518
-0.099518
-0.098570
-0.098570
-0.097938
-0.099202
-0.098886
-0.098886
-0.098570
-0.099202
-0.097938
-0.098254
-0.097938
-0.098254
-0.097938
-0.099202
-0.097938
-0.097306
-0.096357
-0.096673
-0.096989
-0.096989
-0.097622
-0.096041
-0.096673
-0.095725
-0.095409
-0.095725
-0.095725
-0.095409
-0.095725
-0.095093
-0.094777
-0.093828
-0.094460
-0.094460
-0.093512
-0.093828
-0.094144
-0.093828
-0.093828
-0.094144
-0.092880
-0.093196
-0.093512
-0.094460
-0.094144
-0.093196
-0.093828
-0.093828
-0.092880
-0.094144
-0.094777
-0.095093
-0.095409
-0.094144
-0.093828
-0.094460
-0.093828
-0.094460
-0.094460
-0.094777
-0.094777
-0.095409
-0.096041
-0.096357
-0.096673
-0.096673
-0.095725
-0.096673
-0.096673
-0.097306
-0.098886
-0.098254
-0.099518
-0.097622
-0.097938
-0.100151
-0.098570
-0.098570
-0.097306
-0.097622
-0.098570
-0.099202
-0.100151
-0.099202
-0.099834
-0.099834
-0.098570
-0.100151
-0.099518
-0.098886
-0.099834
-0.099202
-0.098886
-0.097938
-0.099518
-0.098886
-0.099202
-0.098254
-0.098570
-0.098570
-0.096041
-0.097306
-0.097622
-0.096989
-0.096673
-0.097622
-0.096041
-0.096989
-0.096673
-0.095725
-0.096357
-0.096041
-0.095409
-0.095725
-0.095093
-0.094777
-0.095093
-0.093828
-0.094460
-0.094460
-0.094144
-0.094460
-0.093828
-0.093196
-0.092564
-0.094460
-0.095409
-0.095725
-0.093196
-0.093828
-0.094144
-0.093828
-0.094144
-0.094460
-0.093828
-0.093196
-0.094144
-0.094460
-0.094460
-0.095093
-0.096989
-0.096673
-0.094777
-0.096989
-0.095409
-0.095409
-0.095725
-0.097622
-0.097306
-0.096673
-0.097306
-0.097622
-0.097306
-0.096357
-0.098254
-0.097306
-0.099518
-0.098886
-0.098570
-0.098570
-0.099518
-0.099202
-0.098254
-0.098254
-0.099518
-0.100783
-0.099518
-0.100151
-0.100783
-0.099518
-0.099518
-0.100467
-0.101099
-0.099518
-0.099518
-0.099834
-0.098570
-0.098254
-0.098886
-0.098570
-0.098254
-0.098254
-0.097938
-0.097622
-0.097938
-0.097938
-0.098254
-0.096989
-0.096357
-0.097306
-0.097622
-0.096673
-0.096041
-0.096357
-0.095725
-0.095725
-0.095409
-0.094144
-0.095093
-0.095725
-0.094144
-0.094460
-0.093196
-0.096357
-0.093512
-0.092880
-0.092880
-0.093828
-0.093828
-0.092880
-0.094144
-0.094144
-0.093828
-0.094460
-0.095093
-0.094777
-0.093828
-0.094777
-0.094460
-0.094144
-0.093512
-0.095409
-0.095725
-0.095409
-0.094460
-0.093828
-0.095409
-0.093196
-0.095725
-0.096357
-0.095409
-0.097306
-0.096673
-0.098570
-0.096673
-0.096989
-0.098570
-0.097622
-0.097622
-0.097938
-0.099202
-0.098886
-0.097938
-0.099202
-0.098886
-0.097938
-0.098886
-0.098254
-0.099202
-0.099834
-0.098570
-0.098886
-0.099518
-0.099834
-0.097938
-0.098886
-0.099202
-0.098570
-0.097306
-0.098570
-0.098570
-0.097306
-0.098886
-0.098886
-0.099518
-0.097622
-0.097938
-0.098886
-0.097938
-0.097622
-0.098254
-0.097622
-0.097622
-0.096357
-0.097306
-0.096041
-0.096357
-0.097306
-0.096041
-0.095725
-0.094460
-0.095093
-0.094777
-0.094777
-0.095725
-0.094460
-0.094144
-0.095409
-0.094460
-0.094144
-0.092564
-0.094460
-0.094460
-0.095093
-0.095409
-0.094144
-0.094144
-0.095093
-0.093828
-0.093512
-0.094460
-0.096041
-0.095093
-0.092880
-0.095093
-0.095409
-0.096041
-0.095725
-0.096673
-0.096673
-0.096673
-0.096041
-0.097306
-0.097622
-0.097306
-0.097622
-0.098254
-0.097622
-0.098254
-0.098886
-0.098570
-0.099518
-0.098886
-0.099202
-0.100151
-0.099834
-0.099834
-0.100467
-0.099202
-0.099202
-0.099518
-0.100467
-0.100783
-0.099202
-0.100151
-0.099834
-0.099518
-0.100783
-0.101099
-0.100783
-0.102363
-0.099834
-0.099202
-0.097938
-0.097622
-0.099518
-0.099834
-0.097938
-0.099518
-0.098886
-0.097938
-0.098570
-0.098886
-0.097938
-0.097306
-0.098254
-0.097306
-0.096989
-0.096989
-0.096989
-0.096041
-0.096357
-0.096989
-0.096989
-0.095409
-0.095409
-0.095725
-0.096989
-0.095725
-0.097306
-0.096673
-0.096989
-0.095093
-0.092564
-0.093828
-0.094460
-0.094144
-0.093828
-0.094144
-0.094460
-0.094144
-0.093196
-0.094460
-0.095725
-0.096041
-0.094460
-0.094144
-0.096357
-0.095093
-0.095409
-0.096041
-0.096673
-0.095093
-0.096989
-0.096989
-0.096357
-0.096041
-0.097622
-0.097938
-0.097938
-0.097938
-0.098570
-0.096989
-0.097306
-0.098254
-0.098570
-0.098886
-0.099202
-0.099202
-0.098570
-0.098886
-0.100467
-0.099834
-0.099202
-0.099518
-0.100783
-0.099834
-0.099518
-0.099202
-0.099202
-0.100467
-0.100467
-0.100467
-0.099202
-0.099834
-0.100467
-0.099202
-0.099202
-0.099518
-0.100467
-0.100151
-0.099518
-0.098886
-0.099518
-0.098886
-0.099518
-0.099834
-0.097938
-0.098886
-0.098570
-0.098570
-0.097306
-0.095725
-0.096989
-0.097938
-0.097622
-0.097622
-0.096357
-0.096357
-0.096357
-0.095093
-0.096041
-0.095725
-0.096673
-0.095725
-0.094777
-0.094777
-0.094144
-0.095725
-0.095093
-0.094777
-0.095093
-0.094777
-0.094460
-0.094144
-0.094144
-0.094777
-0.093828
-0.095725
-0.093828
-0.094144
-0.095409
-0.094777
-0.094144
-0.096041
-0.096989
-0.096989
-0.096041
-0.096989
-0.096673
-0.097306
-0.096673
-0.097622
-0.097938
-0.098570
-0.099202
-0.098886
-0.098886
-0.098254
-0.101099
-0.100151
-0.099834
-0.099834
-0.099834
-0.100467
-0.098570
-0.099518
-0.100467
-0.101099
-0.100151
-0.100151
-0.099202
-0.100151
-0.100151
-0.099518
-0.099202
-0.099834
-0.098886
-0.098570
-0.098570
-0.099834
-0.097938
-0.098570
-0.099202
-0.098570
-0.096673
-0.096989
-0.098570
-0.098254
-0.098886
-0.098886
-0.097622
-0.098254
-0.097306
-0.098254
-0.097622
-0.096041
-0.096041
-0.096673
-0.094777
-0.096357
-0.096041
-0.095725
-0.094777
-0.095409
-0.095093
-0.095725
-0.096357
-0.095409
-0.094777
-0.094144
-0.093828
-0.094460
-0.093828
-0.095409
-0.095093
-0.095093
-0.093828
-0.093512
-0.095093
-0.095093
-0.095409
-0.094460
-0.094777
-0.095093
-0.095409
-0.095093
-0.096357
-0.096357
-0.094777
-0.095725
-0.096041
-0.095725
-0.096041
-0.096989
-0.097306
-0.097622
-0.097938
-0.098570
-0.098254
-0.098570
-0.097938
-0.098570
-0.099834
-0.099518
-0.099834
-0.099834
-0.100151
-0.099202
-0.099834
-0.100467
-0.100467
-0.101731
-0.099834
-0.100467
-0.099834
-0.099518
-0.099518
-0.099202
-0.099834
-0.099518
-0.098886
-0.098886
-0.100151
-0.100467
-0.100151
-0.098886
-0.099834
-0.098254
-0.098570
-0.098570
-0.097938
-0.098254
-0.099202
-0.098886
-0.097306
-0.096041
-0.097938
-0.097622
-0.096989
-0.095725
-0.096041
-0.096041
-0.096041
-0.096041
-0.096041
-0.096041
-0.095409
-0.095725
-0.096041
-0.095725
-0.095093
-0.094144
-0.093828
-0.094144
-0.094144
-0.095093
-0.093828
-0.093512
-0.093512
-0.093828
-0.093828
-0.094460
-0.096041
-0.095725
-0.095093
-0.095093
-0.094777
-0.094777
-0.095409
-0.096357
-0.095725
-0.095409
-0.095409
-0.096989
-0.096357
-0.096357
-0.096357
-0.097306
-0.097622
-0.097306
-0.097306
-0.098254
-0.098254
-0.098254
-0.098254
-0.099518
-0.099518
-0.101099
-0.099834
-0.100151
-0.100151
-0.099834
-0.099834
-0.100151
-0.101415
-0.100151
-0.101415
-0.099202
-0.099202
-0.099834
-0.102047
-0.100783
-0.100151
-0.100151
-0.100467
-0.099834
-0.100467
-0.100151
-0.098886
-0.099518
-0.098886
-0.098886
-0.100151
-0.098886
-0.098886
-0.097938
-0.099518
-0.098254
-0.097622
-0.097306
-0.096041
-0.096357
-0.096357
-0.096357
-0.096357
-0.096989
-0.096673
-0.095725
-0.096673
-0.095093
-0.094777
-0.095725
-0.095725
-0.095409
-0.094777
-0.095093
-0.093196
-0.094144
-0.096041
-0.095093
-0.094144
-0.093196
-0.094460
-0.094144
-0.094460
-0.094144
-0.094144
-0.093828
-0.094777
-0.094144
-0.094777
-0.096041
-0.096041
-0.096357
-0.096357
-0.096673
-0.094460
-0.095093
-0.096673
-0.096673
-0.097622
-0.097306
-0.096673
-0.097938
-0.098254
-0.097622
-0.098254
-0.097622
-0.098254
-0.099518
-0.099518
-0.099518
-0.098886
-0.099202
-0.098886
-0.099202
-0.100151
-0.100151
-0.100783
-0.099202
-0.099202
-0.099518
-0.098886
-0.100783
-0.100467
-0.101415
-0.100467
-0.100151
-0.099834
-0.101099
-0.099518
-0.099202
-0.098886
-0.098570
-0.098570
-0.098570
-0.097938
-0.099202
-0.098886
-0.097306
-0.097938
-0.096989
-0.096357
-0.096673
-0.095409
-0.095409
-0.095725
-0.095409
-0.096041
-0.096673
-0.096041
-0.096041
-0.094777
-0.094777
-0.095725
-0.095725
-0.097306
-0.095725
-0.095409
-0.093196
-0.094777
-0.094460
-0.094777
-0.093828
-0.094777
-0.093828
-0.094460
-0.094144
-0.093828
-0.095093
-0.094144
-0.095409
-0.094144
-0.094777
-0.095409
-0.095725
-0.095725
-0.096357
-0.095409
-0.097306
-0.096041
-0.096041
-0.096041
-0.096357
-0.097306
-0.097306
-0.098886
-0.098570
-0.097938
-0.096989
-0.097622
-0.098254
-0.099202
-0.100467
-0.099834
-0.099834
-0.099518
-0.098254
-0.099834
-0.099518
-0.100783
-0.102363
-0.100151
-0.100467
-0.099202
-0.100467
-0.100151
-0.098886
-0.100151
-0.099202
-0.099518
-0.099834
-0.098570
-0.099518
-0.098254
-0.099518
-0.098570
-0.097622
-0.097622
-0.097306
-0.097622
-0.098254
-0.098570
-0.097938
-0.097622
-0.097938
-0.097306
-0.096989
-0.096041
-0.096673
-0.096041
-0.095725
-0.095093
-0.094777
-0.095093
-0.094460
-0.095409
-0.095409
-0.095725
-0.096357
-0.094460
-0.094144
-0.093196
-0.093512
-0.093828
-0.096041
-0.095093
-0.094777
-0.094144
-0.092880
-0.093196
-0.094460
-0.093512
-0.095409
-0.094460
-0.094777
-0.093828
-0.094144
-0.094460
-0.095409
-0.096041
-0.095409
-0.096041
-0.096041
-0.096673
-0.097622
-0.097622
-0.097938
-0.097622
-0.096989
-0.097306
-0.097622
-0.097938
-0.097938
-0.098254
-0.098570
-0.098886
-0.098570
-0.098254
-0.099834
-0.098570
-0.097622
-0.098570
-0.099518
-0.100151
-0.099834
-0.100467
-0.099834
-0.099518
-0.100467
-0.099834
-0.100467
-0.100467
-0.099834
-0.099202
-0.099518
-0.098886
-0.100467
-0.099518
-0.099202
-0.098886
-0.097622
-0.098570
-0.098570
-0.098254
-0.098254
-0.098254
-0.098254
-0.096357
-0.097938
-0.097938
-0.096041
-0.096357
-0.095725
-0.096357
-0.095725
-0.095093
-0.095093
-0.094777
-0.094144
-0.094144
-0.095093
-0.095725
-0.094460
-0.094460
-0.093196
-0.091931
-0.093512
-0.094144
-0.094777
-0.094144
-0.094460
-0.093512
-0.093512
-0.093512
-0.094144
-0.094460
-0.093828
-0.094777
-0.094777
-0.094777
-0.095409
-0.096357
-0.094777
-0.094777
-0.095093
-0.095409
-0.094777
-0.095409
-0.096673
-0.096673
-0.097622
-0.097306
-0.097306
-0.097938
-0.097306
-0.096989
-0.096673
-0.097938
-0.097938
-0.097938
-0.098570
-0.098570
-0.098570
-0.097938
-0.098570
-0.099202
-0.099834
-0.100467
-0.098886
-0.098254
-0.098570
-0.100151
-0.099834
-0.099518
-0.098886
-0.099834
-0.100151
-0.099202
-0.099202
-0.099518
-0.099202
-0.099518
-0.098886
-0.097938
-0.098254
-0.097938
-0.098570
-0.098886
-0.097622
-0.098570
-0.097306
-0.096673
-0.096673
-0.097306
-0.096989
-0.095725
-0.095093
-0.096041
-0.095725
-0.095409
-0.095725
-0.094777
-0.095409
-0.094460
-0.095093
-0.096041
-0.093512
-0.094777
-0.094460
-0.093828
-0.093196
-0.095409
-0.093828
-0.093196
-0.093512
-0.094144
-0.092564
-0.092564
-0.093512
-0.093828
-0.093196
-0.093828
-0.093512
-0.095093
-0.094460
-0.094777
-0.096041
-0.095409
-0.096673
-0.096357
-0.096673
-0.096041
-0.098254
-0.096357
-0.096989
-0.098254
-0.097622
-0.097306
-0.096673
-0.098570
-0.098886
-0.098254
-0.098254
-0.099202
-0.099834
-0.097938
-0.098254
-0.098886
-0.098886
-0.099202
-0.101099
-0.100151
-0.099834
-0.099518
-0.099518
-0.099518
-0.099518
-0.099202
-0.099202
-0.098886
-0.097938
-0.099202
-0.098570
-0.098570
-0.099202
-0.098570
-0.097938
-0.098570
-0.098570
-0.097622
-0.097306
-0.097622
-0.096673
-0.097306
-0.097306
-0.096989
-0.095409
-0.097306
-0.096989
-0.095725
-0.094460
-0.095409
-0.094460
-0.094777
-0.094777
-0.094460
-0.095093
-0.094777
-0.095725
-0.094460
-0.094144
-0.094777
-0.094144
-0.094777
-0.094777
-0.094460
-0.094460
-0.093828
-0.092564
-0.094144
-0.093828
-0.093828
-0.094460
-0.094144
-0.093196
-0.094144
-0.093512
-0.093196
-0.095725
-0.095409
-0.094777
-0.094777
-0.095725
-0.096041
-0.096041
-0.096357
-0.096673
-0.096673
-0.097306
-0.097938
-0.097622
-0.097306
-0.097938
-0.098254
-0.100467
-0.098570
-0.097938
-0.099202
-0.100151
-0.098254
-0.098254
-0.098254
-0.099518
-0.100151
-0.099834
-0.099202
-0.098886
-0.098886
-0.100151
-0.099518
-0.099202
-0.099202
-0.099202
-0.098570
-0.098886
-0.099202
-0.098570
-0.097938
-0.096989
-0.097938
-0.097938
-0.096989
-0.098254
-0.096989
-0.097622
-0.097306
-0.096673
-0.096989
-0.096673
-0.096041
-0.094777
-0.096357
-0.094777
-0.095725
-0.095093
-0.094777
-0.095409
-0.095725
-0.093828
-0.094777
-0.094460
-0.095409
-0.095409
-0.094460
-0.094144
-0.093196
-0.094777
-0.093196
-0.094144
-0.093828
-0.093828
-0.093828
-0.094144
-0.093196
-0.092248
-0.094144
-0.094460
-0.093512
-0.094460
-0.095093
-0.094777
-0.094777
-0.096673
-0.095725
-0.095725
-0.096041
-0.096041
-0.095409
-0.096041
-0.096357
-0.096673
-0.097306
-0.097938
-0.097938
-0.098254
-0.098254
-0.097938
-0.097938
-0.098886
-0.099834
-0.098886
-0.099202
-0.098570
-0.097306
-0.098254
-0.100151
-0.101099
-0.099202
-0.100151
-0.098254
-0.098886
-0.098886
-0.100783
-0.099834
-0.100467
-0.099202
-0.101099
-0.099202
-0.099202
-0.099834
-0.099834
-0.099834
-0.099202
-0.097938
-0.098254
-0.099202
-0.098570
-0.097938
-0.097938
-0.097622
-0.098254
-0.098254
-0.097306
-0.097622
-0.095409
-0.096673
-0.096357
-0.096673
-0.096673
-0.094777
-0.094460
-0.093828
-0.094460
-0.094460
-0.093828
-0.095409
-0.093828
-0.093828
-0.092880
-0.094144
-0.093828
-0.094144
-0.093196
-0.093512
-0.093512
-0.092880
-0.093512
-0.094777
-0.095409
-0.094460
-0.094777
-0.095725
-0.095093
-0.095093
-0.095725
-0.096041
-0.095725
-0.096041
-0.095725
-0.095093
-0.095409
-0.096041
-0.096041
-0.096989
-0.097938
-0.097622
-0.097622
-0.097622
-0.097622
-0.098254
-0.098570
-0.097938
-0.097306
-0.098886
-0.098254
-0.100151
-0.098254
-0.098570
-0.098886
-0.099834
-0.101731
-0.099518
-0.099518
-0.098886
-0.099518
-0.099834
-0.099834
-0.099202
-0.097938
-0.099518
-0.099202
-0.098570
-0.099202
-0.098570
-0.098570
-0.098570
-0.098254
-0.097622
-0.098254
-0.097938
-0.097938
-0.097306
-0.096989
-0.096989
-0.096989
-0.096673
-0.096673
-0.096989
-0.095725
-0.096041
-0.096357
-0.096357
-0.094144
-0.094777
-0.095093
-0.094460
-0.095093
-0.095725
-0.094777
-0.095409
-0.094777
-0.093196
-0.092248
-0.094777
-0.095725
-0.093512
-0.093828
-0.093196
-0.093828
-0.094777
-0.094460
-0.094777
-0.094777
-0.094460
-0.093828
-0.094777
-0.095409
-0.096041
-0.095409
-0.096041
-0.096357
-0.096041
-0.096357
-0.096673
-0.096673
-0.096357
-0.096357
-0.096673
-0.097622
-0.097622
-0.096989
-0.096673
-0.098570
-0.097622
-0.098570
-0.098886
-0.098886
-0.099518
-0.098570
-0.098886
-0.098886
-0.098570
-0.100467
-0.100467
-0.099518
-0.100151
-0.100151
-0.099202
-0.099518
-0.100151
-0.099518
-0.099202
-0.098886
-0.098570
-0.098886
-0.099834
-0.099834
-0.098570
-0.098254
-0.097622
-0.096673
-0.096357
-0.096357
-0.096357
-0.096041
-0.096989
-0.096989
-0.097622
-0.096041
-0.096041
-0.095093
-0.095725
-0.096041
-0.094777
-0.095093
-0.095409
-0.093828
-0.094144
-0.094460
-0.094144
-0.094777
-0.094460
-0.094144
-0.094144
-0.092564
-0.092880
-0.095093
-0.093512
-0.094144
-0.094460
-0.094144
-0.093828
-0.093828
-0.094144
-0.094777
-0.095093
-0.095409
-0.094460
-0.094144
-0.095093
-0.093828
-0.095409
-0.095725
-0.095409
-0.094777
-0.095725
-0.096041
-0.096673
-0.095725
-0.096357
-0.097938
-0.099202
-0.098254
-0.097938
-0.096989
-0.098254
-0.098254
-0.098886
-0.099518
-0.098570
-0.098886
-0.099202
-0.099518
-0.098254
-0.097622
-0.099202
-0.099518
-0.100151
-0.099834
-0.099202
-0.098254
-0.098570
-0.099518
-0.100783
-0.099518
-0.099834
-0.099202
-0.098570
-0.100151
-0.100467
-0.099518
-0.099518
-0.098886
-0.098254
-0.098254
-0.097938
-0.097622
-0.097622
-0.097306
-0.096673
-0.096989
-0.096673
-0.096357
-0.095409
-0.094460
-0.096041
-0.095409
-0.094144
-0.094777
-0.095093
-0.094144
-0.095093
-0.095409
-0.095093
-0.094777
-0.095093
-0.095093
-0.094144
-0.093828
-0.093512
-0.094460
-0.094144
-0.094144
-0.093828
-0.093196
-0.093828
-0.093512
-0.093196
-0.093828
-0.096041
-0.094777
-0.092880
-0.094777
-0.094777
-0.096357
-0.096673
-0.094777
-0.095093
-0.095409
-0.095093
-0.096673
-0.096673
-0.097306
-0.096989
-0.097622
-0.096989
-0.097938
-0.096989
-0.097938
-0.098254
-0.098254
-0.099202
-0.098570
-0.099518
-0.099834
-0.099834
-0.098254
-0.097938
-0.099518
-0.100151
-0.100151
-0.099834
-0.100151
-0.098886
-0.098254
-0.099518
-0.100783
-0.098886
-0.099202
-0.098570
-0.098570
-0.098254
-0.099202
-0.099202
-0.098254
-0.097938
-0.096989
-0.097938
-0.096989
-0.097938
-0.098254
-0.097306
-0.096673
-0.097622
-0.096989
-0.097622
-0.096357
-0.095093
-0.095409
-0.096673
-0.095725
-0.095409
-0.096041
-0.095093
-0.095409
-0.093828
-0.095093
-0.095409
-0.094460
-0.093196
-0.093828
-0.093512
-0.092880
-0.093512
-0.093828
-0.094777
-0.092880
-0.093828
-0.093196
-0.093512
-0.094777
-0.094460
-0.094460
-0.094777
-0.094144
-0.094777
-0.094460
-0.094460
-0.094777
-0.095093
-0.095409
-0.094460
-0.094777
-0.095725
-0.095409
-0.096041
-0.096357
-0.096989
-0.096989
-0.097306
-0.097622
-0.098570
-0.097938
-0.098570
-0.098570
-0.099518
-0.098254
-0.098886
-0.098254
-0.098254
-0.098570
-0.098886
-0.100151
-0.100783
-0.100151
-0.100783
-0.099202
-0.099518
-0.099202
-0.099202
-0.100467
-0.100467
-0.100783
-0.099202
-0.100467
-0.099834
-0.099202
-0.099202
-0.099202
-0.098570
-0.098254
-0.098570
-0.098570
-0.097938
-0.097622
-0.098570
-0.098570
-0.097306
-0.097622
-0.096989
-0.096357
-0.095409
-0.096357
-0.096673
-0.096041
-0.095725
-0.095725
-0.096357
-0.095409
-0.094777
-0.095409
-0.096041
-0.095725
-0.094777
-0.094144
-0.092564
-0.094460
-0.093512
-0.094460
-0.094460
-0.092880
-0.093512
-0.093828
-0.093828
-0.094460
-0.094777
-0.094460
-0.093828
-0.093196
-0.093828
-0.093828
-0.095725
-0.094777
-0.094777
-0.094777
-0.095093
-0.095725
-0.095093
-0.096673
-0.097306
-0.096989
-0.097938
-0.096989
-0.097938
-0.097306
-0.097622
-0.097306
-0.097622
-0.098254
-0.098570
-0.098570
-0.098570
-0.098886
-0.097306
-0.098254
-0.100151
-0.100783
-0.100151
-0.101099
-0.099834
-0.099834
-0.099202
-0.099518
-0.101099
-0.100783
-0.100783
-0.099518
-0.099518
-0.100467
-0.100151
-0.100151
-0.099202
-0.099202
-0.098886
-0.097306
-0.097938
-0.098254
-0.097938
-0.098886
-0.098254
-0.097622
-0.097306
-0.097306
-0.097306
-0.096357
-0.096041
-0.096041
-0.096357
-0.095409
-0.095093
-0.094460
-0.095409
-0.094144
-0.094777
-0.095093
-0.095409
-0.093828
-0.093512
-0.093828
-0.093512
-0.092564
-0.094460
-0.095093
-0.095093
-0.093196
-0.093828
-0.094144
-0.093828
-0.095725
-0.093196
-0.093828
-0.095093
-0.094460
-0.095409
-0.094777
-0.095093
-0.094777
-0.093828
-0.095409
-0.095093
-0.094460
-0.096673
-0.096041
-0.096673
-0.097622
-0.098254
-0.097306
-0.096673
-0.096989
-0.098570
-0.097622
-0.097938
-0.098254
-0.099202
-0.099202
-0.099202
-0.098254
-0.098570
-0.098886
-0.100783
-0.100783
-0.099202
-0.099834
-0.099202
-0.100783
-0.100151
-0.101415
-0.100783
-0.099834
-0.099518
-0.098886
-0.099202
-0.098886
-0.099518
-0.098886
-0.098886
-0.097622
-0.098570
-0.097938
-0.097306
-0.099834
-0.097938
-0.096673
-0.098570
-0.097622
-0.096989
-0.097622
-0.096357
-0.095725
-0.096989
-0.095725
-0.094777
-0.096041
-0.094460
-0.093512
-0.094777
-0.095093
-0.095409
-0.094144
-0.093828
-0.094144
-0.093828
-0.092880
-0.094777
-0.093512
-0.093512
-0.093512
-0.093196
-0.092880
-0.093828
-0.093512
-0.094460
-0.094777
-0.093828
-0.095093
-0.094460
-0.094460
-0.094777
-0.095725
-0.094777
-0.094777
-0.094460
-0.096041
-0.097306
-0.096357
-0.096041
-0.096989
-0.096989
-0.096673
-0.096989
-0.096673
-0.096041
-0.096357
-0.097306
-0.098254
-0.097938
-0.097622
-0.098570
-0.098254
-0.098886
-0.097306
-0.099518
-0.099518
-0.100783
-0.099834
-0.098254
-0.099202
-0.098254
-0.099202
-0.099834
-0.099202
-0.099834
-0.098886
-0.098886
-0.099202
-0.098570
-0.097938
-0.098254
-0.099202
-0.098886
-0.097306
-0.096989
-0.097938
-0.096989
-0.096673
-0.096357
-0.096357
-0.095725
-0.096673
-0.096357
-0.095725
-0.096357
-0.094777
-0.094460
-0.094144
-0.095725
-0.094144
-0.093512
-0.093512
-0.094144
-0.095093
-0.095409
-0.093828
-0.093512
-0.092880
-0.091931
-0.093196
-0.094144
-0.093196
-0.092564
-0.092564
-0.092880
-0.092880
-0.093196
-0.093828
-0.094777
-0.093828
-0.093828
-0.093512
-0.093512
-0.092564
-0.094144
-0.094460
-0.095409
-0.094777
-0.093828
-0.095093
-0.096041
-0.095409
-0.096041
-0.095725
-0.096673
-0.095725
-0.096673
-0.097306
-0.095725
-0.097622
-0.098254
-0.098254
-0.098254
-0.098886
-0.098254
-0.098886
-0.097622
-0.097938
-0.098254
-0.098570
-0.098886
-0.098254
-0.098570
-0.097306
-0.099834
-0.099518
-0.099202
-0.099202
-0.098886
-0.098254
-0.097306
-0.098254
-0.097938
-0.098570
-0.098254
-0.097306
-0.097306
-0.096041
-0.096357
-0.096673
-0.096041
-0.096673
-0.096673
-0.096041
-0.095409
-0.095409
-0.095093
-0.095409
-0.094460
-0.095409
-0.095093
-0.095093
-0.094460
-0.094777
-0.093196
-0.094144
-0.094777
-0.095409
-0.094460
-0.094144
-0.093828
-0.092880
-0.093512
-0.093512
-0.093196
-0.093828
-0.092880
-0.093828
-0.093196
-0.093196
-0.092880
-0.094460
-0.094144
-0.094460
-0.093828
-0.093512
-0.093196
-0.093196
-0.095409
-0.094460
-0.094144
-0.094777
-0.094144
-0.094460
-0.095409
-0.095409
-0.095093
-0.096673
-0.097622
-0.096989
-0.096989
-0.096989
-0.097622
-0.097622
-0.098254
-0.098570
-0.098254
-0.097938
-0.096989
-0.097306
-0.096989
-0.097938
-0.099202
-0.099834
-0.098570
-0.098254
-0.098886
-0.097938
-0.098886
-0.098570
-0.099518
-0.097938
-0.098886
-0.098254
-0.096989
-0.098254
-0.099202
-0.099202
-0.098886
-0.097306
-0.096989
-0.096673
-0.097306
-0.096673
-0.097306
-0.096989
-0.097622
-0.096989
-0.096989
-0.096673
-0.095725
-0.094777
-0.095725
-0.094144
-0.094777
-0.094460
-0.093828
-0.094144
-0.092564
-0.093828
-0.094460
-0.094777
-0.093512
-0.093196
-0.091931
-0.092564
-0.093196
-0.094460
-0.093512
-0.093196
-0.093828
-0.093512
-0.092248
-0.091615
-0.092880
-0.094144
-0.093512
-0.092880
-0.092880
-0.094144
-0.093196
-0.094460
-0.094460
-0.094777
-0.095093
-0.095725
-0.095725
-0.096041
-0.096673
-0.096357
-0.096357
-0.096989
-0.097622
-0.097938
-0.097622
-0.098886
-0.098254
-0.098254
-0.098570
-0.100151
-0.099202
-0.098886
-0.097306
-0.097938
-0.098886
-0.098886
-0.099834
-0.099202
-0.099518
-0.097938
-0.097938
-0.099202
-0.097938
-0.099202
-0.098886
-0.099202
-0.099518
-0.098570
-0.098570
-0.099202
-0.099202
-0.098570
-0.098570
-0.097938
-0.098254
-0.097938
-0.097938
-0.097306
-0.098254
-0.096989
-0.096989
-0.097306
-0.095409
-0.095725
-0.095093
-0.095409
-0.095725
-0.093828
-0.093828
-0.092880
-0.093512
-0.093512
-0.093512
-0.092564
-0.093512
-0.093196
-0.092880
-0.092880
-0.091615
-0.093512
-0.093196
-0.092564
-0.092564
-0.093512
-0.091299
-0.092880
-0.092880
-0.093512
-0.093196
-0.094777
-0.093196
-0.093512
-0.093512
-0.094460
-0.094144
-0.094144
-0.092880
-0.095093
-0.095093
-0.095093
-0.095093
-0.095725
-0.095725
-0.096357
-0.097306
-0.097306
-0.097622
-0.096989
-0.096673
-0.098254
-0.096673
-0.098570
-0.097622
-0.097938
-0.097938
-0.098570
-0.097306
-0.098886
-0.097938
-0.099202
-0.099202
-0.096989
-0.097938
-0.098886
-0.097938
-0.097622
-0.099202
-0.098570
-0.098886
-0.097306
-0.096989
-0.096989
-0.098570
-0.098570
-0.097938
-0.098254
-0.096357
-0.096357
-0.097306
-0.097622
-0.096357
-0.096357
-0.096041
-0.096357
-0.095725
-0.096357
-0.095725
-0.095409
-0.095093
-0.096357
-0.095093
-0.093512
-0.094144
-0.094144
-0.093828
-0.093512
-0.094777
-0.093512
-0.093828
-0.092564
-0.092880
-0.092564
-0.092880
-0.092248
-0.092880
-0.092248
-0.092880
-0.092248
-0.092248
-0.092248
-0.092564
-0.093512
-0.093196
-0.092880
-0.092248
-0.092564
-0.092880
-0.094144
-0.093828
-0.095093
-0.093828
-0.093828
-0.094460
-0.093512
-0.095093
-0.094144
-0.093828
-0.095725
-0.095725
-0.096989
-0.095725
-0.096357
-0.095409
-0.096357
-0.096357
-0.097306
-0.096357
-0.096989
-0.097306
-0.096673
-0.096357
-0.096989
-0.098254
-0.099834
-0.099202
-0.099202
-0.097938
-0.097938
-0.096989
-0.098570
-0.097938
-0.097938
-0.098254
-0.096673
-0.097306
-0.097938
-0.098254
-0.096989
-0.096673
-0.095725
-0.096357
-0.096041
-0.096357
-0.096041
-0.096041
-0.095725
-0.094777
-0.094777
-0.095725
-0.095409
-0.095093
-0.093828
-0.093828
-0.094460
-0.094144
-0.093196
-0.093512
-0.093512
-0.092248
-0.092880
-0.092564
-0.092880
-0.092248
-0.092564
-0.090983
-0.090667
-0.091299
-0.091931
-0.091615
-0.091931
-0.092564
-0.091615
-0.091931
-0.092880
-0.092880
-0.093196
-0.092248
-0.093196
-0.092564
-0.092564
-0.093196
-0.094144
-0.093828
-0.093828
-0.093512
-0.094777
-0.094460
-0.094144
-0.094460
-0.095725
-0.095409
-0.095093
-0.095725
-0.095409
-0.095093
-0.096673
-0.096041
-0.096357
-0.096357
-0.096989
-0.096989
-0.097938
-0.096989
-0.096041
-0.097306
-0.098254
-0.098886
-0.097938
-0.097938
-0.096989
-0.096673
-0.097622
-0.098886
-0.097938
-0.097622
-0.097938
-0.097938
-0.097306
-0.097622
-0.096989
-0.096989
-0.097622
-0.097622
-0.097306
-0.096041
-0.096989
-0.096673
-0.096357
-0.096673
-0.093828
-0.095093
-0.096357
-0.095409
-0.094460
-0.094460
-0.094144
-0.095093
-0.093512
-0.093196
-0.092564
-0.092880
-0.094460
-0.092564
-0.092564
-0.092880
-0.092880
-0.091615
-0.092248
-0.091299
-0.092564
-0.091615
-0.091931
-0.091615
-0.091615
-0.090351
-0.091931
-0.092564
-0.091615
-0.092248
-0.093196
-0.092880
-0.092248
-0.093196
-0.092880
-0.093196
-0.093512
-0.093196
-0.093512
-0.093196
-0.094144
-0.094144
-0.094144
-0.094144
-0.094777
-0.095093
-0.096041
-0.096041
-0.096357
-0.096041
-0.096673
-0.096357
-0.096357
-0.097622
-0.098254
-0.097306
-0.097306
-0.096673
-0.097938
-0.097622
-0.097938
-0.098254
-0.097306
-0.097622
-0.096989
-0.099202
-0.098886
-0.099202
-0.097622
-0.098254
-0.096989
-0.097622
-0.097306
-0.097622
-0.097306
-0.098570
-0.096989
-0.094777
-0.095093
-0.096989
-0.096673
-0.096673
-0.096989
-0.096041
-0.095093
-0.094777
-0.094777
-0.094460
-0.094144
-0.093512
-0.093828
-0.093196
-0.093828
-0.092880
-0.091615
-0.092880
-0.092880
-0.093196
-0.093512
-0.092880
-0.093512
-0.092248
-0.092248
-0.093196
-0.092248
-0.092248
-0.090983
-0.091615
-0.091615
-0.091931
-0.091931
-0.092564
-0.092880
-0.092248
-0.092248
-0.091931
-0.092880
-0.092248
-0.093828
-0.094144
-0.094460
-0.095093
-0.093512
-0.093512
-0.094460
-0.094777
-0.094460
-0.094777
-0.096041
-0.095093
-0.095409
-0.096357
-0.096989
-0.095093
-0.095725
-0.096673
-0.097306
-0.096357
-0.097306
-0.096041
-0.097306
-0.096989
-0.098254
-0.098570
-0.098570
-0.097622
-0.098570
-0.097622
-0.097622
-0.098886
-0.098254
-0.098570
-0.097622
-0.097306
-0.095409
-0.095725
-0.096989
-0.097306
-0.096673
-0.095725
-0.095725
-0.096041
-0.095409
-0.096041
-0.096673
-0.096041
-0.095725
-0.096357
-0.094460
-0.095409
-0.095409
-0.094460
-0.093828
-0.093828
-0.093828
-0.093828
-0.093828
-0.091931
-0.093196
-0.091931
-0.091931
-0.093196
-0.093196
-0.092248
-0.091615
-0.091299
-0.090983
-0.092248
-0.092880
-0.091931
-0.091931
-0.090983
-0.091931
-0.091931
-0.091299
-0.091615
-0.091931
-0.091299
-0.090983
-0.090667
-0.091931
-0.093196
-0.093828
-0.092248
-0.093196
-0.092248
-0.092248
-0.093512
-0.094777
-0.092880
-0.093512
-0.094144
-0.096673
-0.096041
-0.096041
-0.095409
-0.096041
-0.096673
-0.097622
-0.096989
-0.096041
-0.095409
-0.096041
-0.096357
-0.095725
-0.096673
-0.097306
-0.098254
-0.097306
-0.098254
-0.097622
-0.096673
-0.096989
-0.098254
-0.097306
-0.097622
-0.096041
-0.096673
-0.096041
-0.095409
-0.096357
-0.096357
-0.095093
-0.096357
-0.095093
-0.094460
-0.095725
-0.095409
-0.095725
-0.094777
-0.095409
-0.094144
-0.094460
-0.094144
-0.093512
-0.093828
-0.093196
-0.092880
-0.093196
-0.090983
-0.092880
-0.092564
-0.092248
-0.091931
-0.092248
-0.092564
-0.092880
-0.091931
-0.091299
-0.090667
-0.090983
-0.090667
-0.091299
-0.091931
-0.090667
-0.091299
-0.091299
-0.091615
-0.091931
-0.092880
-0.090983
-0.090667
-0.091931
-0.090983
-0.091299
-0.093196
-0.093196
-0.093828
-0.091299
-0.092564
-0.094460
-0.093828
-0.094144
-0.094460
-0.094460
-0.094460
-0.095725
-0.095725
-0.095725
-0.096041
-0.095725
-0.095725
-0.096357
-0.097306
-0.096673
-0.094777
-0.096041
-0.095725
-0.096673
-0.096989
-0.097938
-0.098570
-0.096989
-0.096357
-0.097306
-0.097938
-0.097306
-0.097938
-0.097306
-0.097306
-0.096989
-0.096673
-0.097306
-0.096673
-0.096041
-0.096357
-0.096041
-0.095409
-0.095409
-0.095409
-0.095409
-0.096357
-0.095409
-0.094144
-0.094144
-0.095093
-0.093196
-0.093828
-0.092564
-0.093196
-0.093196
-0.093196
-0.093512
-0.092564
-0.091615
-0.091931
-0.092248
-0.091615
-0.090667
-0.092248
-0.091931
-0.090667
-0.090035
-0.089719
-0.090983
-0.091615
-0.091615
-0.091615
-0.090667
-0.091299
-0.090035
-0.090983
-0.091299
-0.091931
-0.091615
-0.090983
-0.090351
-0.090983
-0.092248
-0.092880
-0.094144
-0.093196
-0.091615
-0.092248
-0.092564
-0.093196
-0.093512
-0.095093
-0.095725
-0.094777
-0.095725
-0.094777
-0.093828
-0.095409
-0.096357
-0.095725
-0.095725
-0.096673
-0.096357
-0.095725
-0.094777
-0.095725
-0.096357
-0.096041
-0.097306
-0.096989
-0.096041
-0.095409
-0.096041
-0.096989
-0.096673
-0.096357
-0.096673
-0.095093
-0.096357
-0.096357
-0.096989
-0.095725
-0.095725
-0.096041
-0.094777
-0.094777
-0.096041
-0.095725
-0.095093
-0.094460
-0.095409
-0.094777
-0.094460
-0.094777
-0.094777
-0.093196
-0.093196
-0.093512
-0.092564
-0.092880
-0.092248
-0.091615
-0.091615
-0.091931
-0.092880
-0.091931
-0.093196
-0.092248
-0.091615
-0.090351
-0.090983
-0.090035
-0.092248
-0.091299
-0.090983
-0.090983
-0.090351
-0.090667
-0.090667
-0.090983
-0.090667
-0.090667
-0.090667
-0.090351
-0.090667
-0.092248
-0.092564
-0.091931
-0.092564
-0.091615
-0.091931
-0.091615
-0.091931
-0.093512
-0.094144
-0.094144
-0.094460
-0.094460
-0.094777
-0.095093
-0.094777
-0.095409
-0.096989
-0.096041
-0.095725
-0.094777
-0.096041
-0.096041
-0.094460
-0.096041
-0.097622
-0.096989
-0.096673
-0.096989
-0.096673
-0.095409
-0.097622
-0.097306
-0.097306
-0.097622
-0.097306
-0.097306
-0.096357
-0.097938
-0.097622
-0.096357
-0.096673
-0.095725
-0.095409
-0.093828
-0.095093
-0.095409
-0.095093
-0.096041
-0.095725
-0.094777
-0.095093
-0.093512
-0.093828
-0.092564
-0.091931
-0.093828
-0.093196
-0.092880
-0.093512
-0.092564
-0.090667
-0.091615
-0.092564
-0.092880
-0.092880
-0.091931
-0.091299
-0.090983
-0.091931
-0.092564
-0.092564
-0.091299
-0.091931
-0.091299
-0.090983
-0.091615
-0.092564
-0.091931
-0.091931
-0.091299
-0.090983
-0.090983
-0.090983
-0.093828
-0.092564
-0.093196
-0.092880
-0.093512
-0.093512
-0.093196
-0.092880
-0.093512
-0.094144
-0.093512
-0.094460
-0.096041
-0.094460
-0.096357
-0.095725
-0.096673
-0.097306
-0.097306
-0.096041
-0.096041
-0.096041
-0.095725
-0.095725
-0.096989
-0.097938
-0.096673
-0.097622
-0.096357
-0.096357
-0.096357
-0.096357
-0.096673
-0.096673
-0.097306
-0.096357
-0.094777
-0.096357
-0.096357
-0.096357
-0.095409
-0.095725
-0.095409
-0.096041
-0.095093
-0.095409
-0.094777
-0.095093
-0.093196
-0.094460
-0.093512
-0.094144
-0.093828
-0.093196
-0.092564
-0.093512
-0.092880
-0.093196
-0.092248
-0.091931
-0.092880
-0.092248
-0.091299
-0.092564
-0.092564
-0.090983
-0.091615
-0.090667
-0.090983
-0.091299
-0.092564
-0.092248
-0.091931
-0.090983
-0.090667
-0.090351
-0.091615
-0.091299
-0.092564
-0.091299
-0.091931
-0.091615
-0.092248
-0.092880
-0.092880
-0.093828
-0.093512
-0.093196
-0.092880
-0.092880
-0.093512
-0.092880
-0.093512
-0.093512
-0.094777
-0.096357
-0.094777
-0.095725
-0.095725
-0.095725
-0.096041
-0.096989
-0.097622
-0.096673
-0.096357
-0.095093
-0.095725
-0.096989
-0.096357
-0.097622
-0.097306
-0.096673
-0.096989
-0.098254
-0.097622
-0.097938
-0.097306
-0.097622
-0.097938
-0.097306
-0.097622
-0.096673
-0.096673
-0.097622
-0.096989
-0.096673
-0.096041
-0.096041
-0.096357
-0.095725
-0.095093
-0.095725
-0.095725
-0.095725
-0.094777
-0.094460
-0.093512
-0.094144
-0.093828
-0.092564
-0.093196
-0.093512
-0.093196
-0.092248
-0.092880
-0.092248
-0.091299
-0.092248
-0.092880
-0.091299
-0.089403
-0.090667
-0.090983
-0.091615
-0.091931
-0.091615
-0.091615
-0.091299
-0.091299
-0.090351
-0.092248
-0.093196
-0.092880
-0.093196
-0.092248
-0.092880
-0.092880
-0.093512
-0.093512
-0.094460
-0.094144
-0.092880
-0.094144
-0.092564
-0.094144
-0.093828
-0.095409
-0.095725
-0.096357
-0.096673
-0.094460
-0.094460
-0.096357
-0.096357
-0.094777
-0.095409
-0.095725
-0.095093
-0.096357
-0.096041
-0.096357
-0.096673
-0.096673
-0.095725
-0.096673
-0.096041
-0.096041
-0.096989
-0.096989
-0.096673
-0.096673
-0.096989
-0.096673
-0.096673
-0.096357
-0.096041
-0.096673
-0.096673
-0.095725
-0.094460
-0.094460
-0.095409
-0.094777
-0.093512
-0.096041
-0.094460
-0.095093
-0.095093
-0.093512
-0.094460
-0.093196
-0.093512
-0.093196
-0.092564
-0.092880
-0.092248
-0.091931
-0.091615
-0.091931
-0.092248
-0.091299
-0.092564
-0.092880
-0.091931
-0.090667
-0.091615
-0.092880
-0.090983
-0.090983
-0.092248
-0.091299
-0.090983
-0.090983
-0.090983
-0.091615
-0.091931
-0.091931
-0.092248
-0.091931
-0.092564
-0.092880
-0.093512
-0.092564
-0.092564
-0.092564
-0.092248
-0.092880
-0.093828
-0.092880
-0.093828
-0.094777
-0.094777
-0.095409
-0.095409
-0.095093
-0.094777
-0.096357
-0.096357
-0.096357
-0.096357
-0.096041
-0.096989
-0.095093
-0.096673
-0.095725
-0.096357
-0.097306
-0.095725
-0.095725
-0.095409
-0.096041
-0.097306
-0.097938
-0.096041
-0.095409
-0.095093
-0.095725
-0.095725
-0.096673
-0.094777
-0.095093
-0.095725
-0.094777
-0.094777
-0.094777
-0.094460
-0.093828
-0.094777
-0.093828
-0.093512
-0.093828
-0.092564
-0.093512
-0.092564
-0.091931
-0.092248
-0.092248
-0.091931
-0.092564
-0.091931
-0.091615
-0.090983
-0.092564
-0.092880
-0.092248
-0.091299
-0.090983
-0.090351
-0.089719
-0.090667
-0.089719
-0.090035
-0.091299
-0.090035
-0.089086
-0.090035
-0.090983
-0.091615
-0.090983
-0.090667
-0.091299
-0.091299
-0.090351
-0.091299
-0.092248
-0.092880
-0.092564
-0.092880
-0.092564
-0.092248
-0.092248
-0.093828
-0.092564
-0.092880
-0.094144
-0.094777
-0.094460
-0.094777
-0.094460
-0.096041
-0.096357
-0.096041
-0.096357
-0.095725
-0.095409
-0.096357
-0.096357
-0.095725
-0.096357
-0.097306
-0.096357
-0.096041
-0.095409
-0.096673
-0.096357
-0.096357
-0.095725
-0.094460
-0.095725
-0.095409
-0.095725
-0.095093
-0.096673
-0.096041
-0.096041
-0.095093
-0.094777
-0.093828
-0.094460
-0.094144
-0.094777
-0.093828
-0.094144
-0.093196
-0.092248
-0.092564
-0.093512
-0.091931
-0.092248
-0.092564
-0.092564
-0.092880
-0.090667
-0.090983
-0.091615
-0.090983
-0.090983
-0.092248
-0.091299
-0.089719
-0.090035
-0.089719
-0.090983
-0.090983
-0.090351
-0.092248
-0.090351
-0.090667
-0.089719
-0.090035
-0.090983
-0.090983
-0.090035
-0.090351
-0.091615
-0.091299
-0.091615
-0.092880
-0.092564
-0.091931
-0.091931
-0.091615
-0.091931
-0.092880
-0.092880
-0.093828
-0.095093
-0.093828
-0.095093
-0.094144
-0.094144
-0.094777
-0.095409
-0.096673
-0.096041
-0.095725
-0.095409
-0.095093
-0.094460
-0.095093
-0.094777
-0.095725
-0.096989
-0.096673
-0.095409
-0.095093
-0.094777
-0.095093
-0.095409
-0.096673
-0.096041
-0.096041
-0.096673
-0.094144
-0.095409
-0.095725
-0.095409
-0.096673
-0.096041
-0.094460
-0.094460
-0.095409
-0.096357
-0.094460
-0.094777
-0.095725
-0.094460
-0.094144
-0.093828
-0.092564
-0.093196
-0.091931
-0.092564
-0.093196
-0.091931
-0.091299
-0.091931
-0.091931
-0.093196
-0.093196
-0.092880
-0.092248
-0.092564
-0.090667
-0.090035
-0.090983
-0.091299
-0.091299
-0.090351
-0.090983
-0.090667
-0.090667
-0.090035
-0.090351
-0.091615
-0.091931
-0.090667
-0.091931
-0.090983
-0.092564
-0.091931
-0.092564
-0.092880
-0.092564
-0.092248
-0.092564
-0.093512
-0.094144
-0.095409
-0.094144
-0.093828
-0.094460
-0.094460
-0.094460
-0.094460
-0.094144
-0.095409
-0.095409
-0.095725
-0.095409
-0.096989
-0.095093
-0.094460
-0.096989
-0.096357
-0.096989
-0.097306
-0.095409
-0.094460
-0.095409
-0.096673
-0.095725
-0.095725
-0.094460
-0.096041
-0.095409
-0.095409
-0.096041
-0.095409
-0.094777
-0.094777
-0.096357
-0.094460
-0.094144
-0.093196
-0.094460
-0.094777
-0.094144
-0.094460
-0.095093
-0.095093
-0.094460
-0.093828
-0.093512
-0.092248
-0.093512
-0.093512
-0.092564
-0.091299
-0.091931
-0.092248
-0.092564
-0.091931
-0.091299
-0.092564
-0.091931
-0.089719
-0.090351
-0.090035
-0.090667
-0.090983
-0.090667
-0.090983
-0.090351
-0.090667
-0.090035
-0.091299
-0.091615
-0.091299
-0.090667
-0.091615
-0.090667
-0.092248
-0.092564
-0.093828
-0.092564
-0.091931
-0.093512
-0.092880
-0.092564
-0.093512
-0.093512
-0.092564
-0.093828
-0.094144
-0.095409
-0.093828
-0.094460
-0.096041
-0.096041
-0.096673
-0.095409
-0.096041
-0.096673
-0.096673
-0.096041
-0.095409
-0.096673
-0.097306
-0.097938
-0.096673
-0.096989
-0.096357
-0.096041
-0.096673
-0.096357
-0.096041
-0.096357
-0.096673
-0.094460
-0.096041
-0.096041
-0.095725
-0.096357
-0.096041
-0.094144
-0.094144
-0.094460
-0.094144
-0.094460
-0.095093
-0.094144
-0.093828
-0.093512
-0.093196
-0.093512
-0.092880
-0.093828
-0.092564
-0.091931
-0.092564
-0.091931
-0.090667
-0.090983
-0.089719
-0.090035
-0.090667
-0.091299
-0.090983
-0.090035
-0.089719
-0.089719
-0.091615
-0.090667
-0.090035
-0.089086
-0.089719
-0.088138
-0.089086
-0.089086
-0.091299
-0.091931
-0.090667
-0.090667
-0.090667
-0.091615
-0.091931
-0.091615
-0.092564
-0.091615
-0.092248
-0.092880
-0.092564
-0.093196
-0.093196
-0.092564
-0.092564
-0.093512
-0.093196
-0.094460
-0.094460
-0.093828
-0.093512
-0.094460
-0.093828
-0.093828
-0.094777
-0.095409
-0.094777
-0.094777
-0.095725
-0.095093
-0.096989
-0.096041
-0.096041
-0.095093
-0.096041
-0.096357
-0.096041
-0.096041
-0.096989
-0.095409
-0.095093
-0.093828
-0.096041
-0.094777
-0.095725
-0.095409
-0.095409
-0.094460
-0.094460
-0.094460
-0.094777
-0.094460
-0.094144
-0.095093
-0.093828
-0.092880
-0.094144
-0.093512
-0.093512
-0.093196
-0.093512
-0.091931
-0.091931
-0.091615
-0.091931
-0.091615
-0.090667
-0.091615
-0.091299
-0.091615
-0.089719
-0.088454
-0.088770
-0.091299
-0.089719
-0.090351
-0.089403
-0.090035
-0.089719
-0.089403
-0.089086
-0.089719
-0.091615
-0.090667
-0.090667
-0.090983
-0.090983
-0.090667
-0.091931
-0.091299
-0.090983
-0.091931
-0.091931
-0.091615
-0.092564
-0.092248
-0.092564
-0.093828
-0.094144
-0.094144
-0.093828
-0.094460
-0.094460
-0.094144
-0.094777
-0.095725
-0.096357
-0.095093
-0.095093
-0.096357
-0.095725
-0.096041
-0.095725
-0.096673
-0.096989
-0.096357
-0.095409
-0.095725
-0.094777
-0.095093
-0.094144
-0.096357
-0.096041
-0.095409
-0.094460
-0.095409
-0.095093
-0.094777
-0.095093
-0.095409
-0.093196
-0.094144
-0.093828
-0.092880
-0.093828
-0.092880
-0.092564
-0.094144
-0.092880
-0.093196
-0.092880
-0.092564
-0.091931
-0.092248
-0.091615
-0.092564
-0.091931
-0.090351
-0.091615
-0.091299
-0.091299
-0.092248
-0.090983
-0.090351
-0.090035
-0.089403
-0.089403
-0.090035
-0.090983
-0.090667
-0.090351
-0.089403
-0.090035
-0.089403
-0.089403
-0.090351
-0.091299
-0.090035
-0.090667
-0.090667
-0.090351
-0.091615
-0.091931
-0.091615
-0.090983
-0.093196
-0.093196
-0.091615
-0.092880
-0.093196
-0.093196
-0.093512
-0.092880
-0.093828
-0.093828
-0.093512
-0.092880
-0.094460
-0.094460
-0.095093
-0.095725
-0.094144
-0.095093
-0.094777
-0.095093
-0.094460
-0.096673
-0.097306
-0.096357
-0.096357
-0.096357
-0.095409
-0.096989
-0.096673
-0.096357
-0.096041
-0.096357
-0.095093
-0.094777
-0.095093
-0.095725
-0.094777
-0.094777
-0.092880
-0.094777
-0.093828
-0.093828
-0.093196
-0.093828
-0.093196
-0.092564
-0.092880
-0.092564
-0.092880
-0.091615
-0.091615
-0.092248
-0.091931
-0.091615
-0.090035
-0.090667
-0.090667
-0.090667
-0.091615
-0.090667
-0.092248
-0.090667
-0.090035
-0.088770
-0.089403
-0.090035
-0.090667
-0.090035
-0.089719
-0.090351
-0.090667
-0.090351
-0.090035
-0.090035
-0.091299
-0.090351
-0.091615
-0.089403
-0.090667
-0.090351
-0.093196
-0.092564
-0.092248
-0.091931
-0.091931
-0.091931
-0.092248
-0.091931
-0.093196
-0.092880
-0.093828
-0.094460
-0.094460
-0.093512
-0.093828
-0.092880
-0.095093
-0.095093
-0.095409
-0.096673
-0.096673
-0.095409
-0.095093
-0.095093
-0.096357
-0.096357
-0.095093
-0.095725
-0.096041
-0.094777
-0.096673
-0.096357
-0.095725
-0.096041
-0.095409
-0.094460
-0.096041
-0.096041
-0.095725
-0.096041
-0.095725
-0.096041
-0.094460
-0.095093
-0.096041
-0.094777
-0.094460
-0.095093
-0.093828
-0.093828
-0.093512
-0.093512
-0.092880
-0.094460
-0.093512
-0.094460
-0.093196
-0.092248
-0.091931
-0.091931
-0.090983
-0.089403
-0.090667
-0.092248
-0.092564
-0.091931
-0.090351
-0.088138
-0.090667
-0.090351
-0.090667
-0.090667
-0.090983
-0.090667
-0.090667
-0.090351
-0.092564
-0.092248
-0.091931
-0.090351
-0.091299
-0.090035
-0.090667
-0.092880
-0.091615
-0.091299
-0.092248
-0.091299
-0.091299
-0.092248
-0.092564
-0.092248
-0.091931
-0.092880
-0.091931
-0.094460
-0.093828
-0.094144
-0.094777
-0.093828
-0.095409
-0.095409
-0.095093
-0.095409
-0.095093
-0.094460
-0.093512
-0.095093
-0.096357
-0.095725
-0.096041
-0.095093
-0.095093
-0.095409
-0.096041
-0.093828
-0.094460
-0.095093
-0.095093
-0.093512
-0.095409
-0.096041
-0.096041
-0.095093
-0.094460
-0.095093
-0.094144
-0.093828
-0.094777
-0.093828
-0.093512
-0.093828
-0.092564
-0.091931
-0.091931
-0.092880
-0.091931
-0.091299
-0.090983
-0.091615
-0.091299
-0.090667
-0.090983
-0.090035
-0.090667
-0.089719
-0.090351
-0.090035
-0.090035
-0.089086
-0.088770
-0.090035
-0.090351
-0.090035
-0.090035
-0.090351
-0.089086
-0.088770
-0.089086
-0.089403
-0.090351
-0.091299
-0.090035
-0.089719
-0.091615
-0.090667
-0.091615
-0.091299
-0.091931
-0.090035
-0.092564
-0.092248
-0.092880
-0.092248
-0.092248
-0.092248
-0.093828
-0.094777
-0.093196
-0.093196
-0.092880
-0.094144
-0.092880
-0.095093
-0.094777
-0.094144
-0.094460
-0.095093
-0.094777
-0.094144
-0.094777
-0.094777
-0.097306
-0.095725
-0.096041
-0.096041
-0.096041
-0.095725
-0.096041
-0.096673
-0.095409
-0.095093
-0.094777
-0.093828
-0.095409
-0.094460
-0.094460
-0.094460
-0.094144
-0.093512
-0.092880
-0.093828
-0.094144
-0.094777
-0.093512
-0.092564
-0.091931
-0.091931
-0.092880
-0.092880
-0.091931
-0.091299
-0.090983
-0.092248
-0.090983
-0.091299
-0.091299
-0.090983
-0.090351
-0.091615
-0.091615
-0.091299
-0.089719
-0.091299
-0.089403
-0.089719
-0.091299
-0.089403
-0.089719
-0.088138
-0.088770
-0.089086
-0.088770
-0.090983
-0.090351
-0.089086
-0.089086
-0.089403
-0.089403
-0.088770
-0.091615
-0.090667
-0.091299
-0.091299
-0.092564
-0.092564
-0.091299
-0.092564
-0.092564
-0.093828
-0.092880
-0.092880
-0.093828
-0.093512
-0.093828
-0.093828
-0.094460
-0.094777
-0.095409
-0.093828
-0.095409
-0.094460
-0.094144
-0.093828
-0.094777
-0.096041
-0.095409
-0.095409
-0.094460
-0.095093
-0.095725
-0.095725
-0.095093
-0.095725
-0.095093
-0.095093
-0.095409
-0.095725
-0.094460
-0.094460
-0.094144
-0.094460
-0.093196
-0.094460
-0.094777
-0.094144
-0.094144
-0.093196
-0.092248
-0.093196
-0.093196
-0.093512
-0.092248
-0.092248
-0.092248
-0.091615
-0.090983
-0.090667
-0.091615
-0.090667
-0.090983
-0.090035
-0.090983
-0.090667
-0.090983
-0.090351
-0.089086
-0.088138
-0.088770
-0.089719
-0.089719
-0.089403
-0.089719
-0.088454
-0.089086
-0.088454
-0.089086
-0.091615
-0.093196
-0.090983
-0.090351
-0.090351
-0.090667
-0.091299
-0.092248
-0.091299
-0.090983
-0.091299
-0.090983
-0.091299
-0.091299
-0.091931
-0.092248
-0.092880
-0.092880
-0.092564
-0.092564
-0.092564
-0.093828
-0.093196
-0.093828
-0.094460
-0.094144
-0.095409
-0.094460
-0.094144
-0.094777
-0.095409
-0.094777
-0.096673
-0.095409
-0.095093
-0.095409
-0.095093
-0.094460
-0.094460
-0.096041
-0.094144
-0.094777
-0.093828
-0.096041
-0.095409
-0.095093
-0.094460
-0.093512
-0.094144
-0.094144
-0.093828
-0.092880
-0.093512
-0.093196
-0.092880
-0.092880
-0.093828
-0.091931
-0.092248
-0.090983
-0.090983
-0.092248
-0.091299
-0.091931
-0.089403
-0.090351
-0.090035
-0.091615
-0.091299
-0.090667
-0.091615
-0.089719
-0.089403
-0.089403
-0.089719
-0.090035
-0.090035
-0.090351
-0.088770
-0.089086
-0.089086
-0.090035
-0.089403
-0.090035
-0.090351
-0.089719
-0.090351
-0.090983
-0.091299
-0.090983
-0.090667
-0.092248
-0.091931
-0.090983
-0.090983
-0.092248
-0.092564
-0.090983
-0.091615
-0.092248
-0.093196
-0.093828
-0.093828
-0.093828
-0.093196
-0.093196
-0.095409
-0.094777
-0.094144
-0.095409
-0.093512
-0.094144
-0.094777
-0.095409
-0.094777
-0.095725
-0.095409
-0.095725
-0.094460
-0.093828
-0.094460
-0.094144
-0.094460
-0.094777
-0.094460
-0.093828
-0.093512
-0.094460
-0.094144
-0.094460
-0.093828
-0.093828
-0.093196
-0.093196
-0.092880
-0.093196
-0.093512
-0.093196
-0.092564
-0.091931
-0.091931
-0.089719
-0.090667
-0.091615
-0.090351
-0.090667
-0.090983
-0.090983
-0.089086
-0.089719
-0.089403
-0.090035
-0.089719
-0.089403
-0.088770
-0.088770
-0.087822
-0.087506
-0.088138
-0.089086
-0.089403
-0.089403
-0.088454
-0.089086
-0.089403
-0.088454
-0.089719
-0.090351
-0.090351
-0.089086
-0.090351
-0.090667
-0.090035
-0.090983
-0.091299
-0.090351
-0.091615
-0.089719
-0.090035
-0.090983
-0.090351
-0.092248
-0.092248
-0.092564
-0.091931
-0.094144
-0.092880
-0.093512
-0.093512
-0.092248
-0.093512
-0.094777
-0.095093
-0.093196
-0.093512
-0.093196
-0.093196
-0.094144
-0.095725
-0.094144
-0.094777
-0.094144
-0.093828
-0.095725
-0.095093
-0.094777
-0.094777
-0.095409
-0.094144
-0.094460
-0.094460
-0.094144
-0.095093
-0.095093
-0.093512
-0.092880
-0.092880
-0.094777
-0.094460
-0.092564
-0.091615
-0.091931
-0.091931
-0.091299
-0.091931
-0.091299
-0.091299
-0.089719
-0.090667
-0.090351
-0.090667
-0.090351
-0.089719
-0.090035
-0.090351
-0.089403
-0.090035
-0.089719
-0.088770
-0.088770
-0.087822
-0.088138
-0.088454
-0.090035
-0.088770
-0.089086
-0.089403
-0.088770
-0.088454
-0.089086
-0.089403
-0.090351
-0.088770
-0.088454
-0.089403
-0.091299
-0.091299
-0.090035
-0.090983
-0.091615
-0.091299
-0.091299
-0.091299
-0.091299
-0.091931
-0.092880
-0.093512
-0.092880
-0.093828
-0.093828
-0.093512
-0.093828
-0.095093
-0.095093
-0.093828
-0.095093
-0.094144
-0.095409
-0.093828
-0.095093
-0.094777
-0.095409
-0.095725
-0.094777
-0.095409
-0.094460
-0.094777
-0.095725
-0.094777
-0.095725
-0.095409
-0.093828
-0.095409
-0.094777
-0.094777
-0.093828
-0.095093
-0.093512
-0.091931
-0.093196
-0.094144
-0.093196
-0.091931
-0.092564
-0.092248
-0.092564
-0.091299
-0.091299
-0.090667
-0.090983
-0.091615
-0.090983
-0.090983
-0.089719
-0.090351
-0.090351
-0.089719
-0.089719
-0.090035
-0.090035
-0.090351
-0.090035
-0.088770
-0.088770
-0.088770
-0.090035
-0.090351
-0.089719
-0.088770
-0.089086
-0.089086
-0.088770
-0.088454
-0.089719
-0.090667
-0.088770
-0.089086
-0.090035
-0.089086
-0.091615
-0.091615
-0.090351
-0.090983
-0.090983
-0.090667
-0.091299
-0.091931
-0.090983
-0.091615
-0.091299
-0.093196
-0.092248
-0.092880
-0.093196
-0.092564
-0.093512
-0.094144
-0.093512
-0.094460
-0.095409
-0.092564
-0.093196
-0.094144
-0.096041
-0.095725
-0.096357
-0.094777
-0.095409
-0.094777
-0.094777
-0.095093
-0.094460
-0.095725
-0.096357
-0.095725
-0.094460
-0.094460
-0.093828
-0.094144
-0.094144
-0.092880
-0.092880
-0.093512
-0.093512
-0.093512
-0.093196
-0.092880
-0.092564
-0.093828
-0.092248
-0.091615
-0.090983
-0.091615
-0.090667
-0.090983
-0.090667
-0.091299
-0.090983
-0.088770
-0.090351
-0.089403
-0.089719
-0.090667
-0.090351
-0.089403
-0.088770
-0.089086
-0.087822
-0.088770
-0.089086
-0.090351
-0.089719
-0.089086
-0.089719
-0.088454
-0.088454
-0.090035
-0.090035
-0.088770
-0.089403
-0.088138
-0.089719
-0.088770
-0.089719
-0.090667
-0.090035
-0.090667
-0.091931
-0.091615
-0.091931
-0.091931
-0.091931
-0.091615
-0.091615
-0.092564
-0.092880
-0.092880
-0.093196
-0.092880
-0.093512
-0.094144
-0.094460
-0.094144
-0.095093
-0.093512
-0.093196
-0.094460
-0.095725
-0.095093
-0.093512
-0.094144
-0.094460
-0.095093
-0.095725
-0.095725
-0.094460
-0.094460
-0.093828
-0.092880
-0.092880
-0.095093
-0.093828
-0.094144
-0.094144
-0.093196
-0.093828
-0.092880
-0.093828
-0.093828
-0.092880
-0.092880
-0.091931
-0.093828
-0.093512
-0.092564
-0.091931
-0.091299
-0.091299
-0.092248
-0.091299
-0.091615
-0.091299
-0.090983
-0.089403
-0.090351
-0.090351
-0.090983
-0.089719
-0.090351
-0.088454
-0.088454
-0.089719
-0.088770
-0.089403
-0.088770
-0.088138
-0.089086
-0.088770
-0.088454
-0.088770
-0.090035
-0.089719
-0.089403
-0.090667
-0.090667
-0.090351
-0.090983
-0.091615
-0.091299
-0.090351
-0.090983
-0.090667
-0.091615
-0.092248
-0.092248
-0.092248
-0.091931
-0.092248
-0.091615
-0.092880
-0.092564
-0.092880
-0.093512
-0.094460
-0.094460
-0.094777
-0.093828
-0.094777
-0.093828
-0.093512
-0.095725
-0.095725
-0.095409
-0.094460
-0.093828
-0.094144
-0.096041
-0.095725
-0.095409
-0.094777
-0.095093
-0.095093
-0.094460
-0.094460
-0.093828
-0.094144
-0.094460
-0.093512
-0.094460
-0.093196
-0.093512
-0.093828
-0.094460
-0.094144
-0.092880
-0.092564
-0.093828
-0.092564
-0.091615
-0.090983
-0.091615
-0.091299
-0.091931
-0.090035
-0.090035
-0.090983
-0.090351
-0.090667
-0.090035
-0.089719
-0.091299
-0.090351
-0.089719
-0.088770
-0.088770
-0.090035
-0.089086
-0.089086
-0.088770
-0.088454
-0.088138
-0.089086
-0.089086
-0.090035
-0.089086
-0.089719
-0.089403
-0.089403
-0.089403
-0.090035
-0.089719
-0.090035
-0.090351
-0.089719
-0.091615
-0.090983
-0.091299
-0.092248
-0.092564
-0.092564
-0.091931
-0.093512
-0.093512
-0.093196
-0.093196
-0.094144
-0.094144
-0.094777
-0.092880
-0.094144
-0.094144
-0.094460
-0.093828
-0.095409
-0.095725
-0.097306
-0.095409
-0.094777
-0.095409
-0.094460
-0.095409
-0.094777
-0.094144
-0.094777
-0.095093
-0.093828
-0.094460
-0.094460
-0.094460
-0.094144
-0.094777
-0.093196
-0.092880
-0.093828
-0.093196
-0.093512
-0.092880
-0.093196
-0.092564
-0.090983
-0.091931
-0.090983
-0.090667
-0.090351
-0.091931
-0.091299
-0.090983
-0.089719
-0.090035
-0.090035
-0.089719
-0.088770
-0.090035
-0.090667
-0.088770
-0.089719
-0.088770
-0.088454
-0.088454
-0.089719
-0.089403
-0.088770
-0.089403
-0.089403
-0.089719
-0.089403
-0.090351
-0.091615
-0.090667
-0.090351
-0.090667
-0.090983
-0.089403
-0.091615
-0.091931
-0.090667
-0.091931
-0.091931
-0.091931
-0.091931
-0.092564
-0.093512
-0.091615
-0.092564
-0.094144
-0.093512
-0.094144
-0.094460
-0.094777
-0.093512
-0.094777
-0.096357
-0.094460
-0.094777
-0.095093
-0.093196
-0.095093
-0.094460
-0.095725
-0.095409
-0.096041
-0.095409
-0.095093
-0.094144
-0.095409
-0.095409
-0.096041
-0.095409
-0.094460
-0.092880
-0.094777
-0.095093
-0.094144
-0.095093
-0.094144
-0.094144
-0.092564
-0.093512
-0.094144
-0.093196
-0.094144
-0.093512
-0.092564
-0.093512
-0.093196
-0.091931
-0.092248
-0.091931
-0.091299
-0.092564
-0.091299
-0.090667
-0.090983
-0.091299
-0.090983
-0.091615
-0.091615
-0.091299
-0.089719
-0.089086
-0.088454
-0.090351
-0.090035
-0.090667
-0.090667
-0.090035
-0.088138
-0.089403
-0.090351
-0.090035
-0.090351
-0.090035
-0.088770
-0.089403
-0.089403
-0.090351
-0.091615
-0.091615
-0.090983
-0.091615
-0.091615
-0.090667
-0.092564
-0.092248
-0.091615
-0.091299
-0.092880
-0.093512
-0.093196
-0.094460
-0.093828
-0.092880
-0.094460
-0.094144
-0.093828
-0.094460
-0.094144
-0.093512
-0.093196
-0.094460
-0.095409
-0.094777
-0.095093
-0.094777
-0.093828
-0.093512
-0.095725
-0.094144
-0.095093
-0.093828
-0.094777
-0.094777
-0.093196
-0.094460
-0.094460
-0.095409
-0.094777
-0.093512
-0.093512
-0.093828
-0.093512
-0.095093
-0.093196
-0.091615
-0.092880
-0.092564
-0.092564
-0.091615
-0.092248
-0.093196
-0.090351
-0.091615
-0.090667
-0.090351
-0.089086
-0.090667
-0.090667
-0.090035
-0.090035
-0.090667
-0.089719
-0.089086
-0.089403
-0.088454
-0.088138
-0.088454
-0.088770
-0.089086
-0.088770
-0.090035
-0.090983
-0.090667
-0.089719
-0.091299
-0.089719
-0.088454
-0.090035
-0.089719
-0.089719
-0.090351
-0.090983
-0.090667
-0.090035
-0.091299
-0.090983
-0.090983
-0.091615
-0.092564
-0.092880
-0.092248
-0.093828
-0.093196
-0.092564
-0.093512
-0.093828
-0.093828
-0.094460
-0.094777
-0.093512
-0.093512
-0.093512
-0.093196
-0.093512
-0.094460
-0.096041
-0.095409
-0.093828
-0.093512
-0.093512
-0.093828
-0.094144
-0.095409
-0.095725
-0.094144
-0.094144
-0.094460
-0.094460
-0.094777
-0.094777
-0.095409
-0.093828
-0.093196
-0.092880
-0.093828
-0.093196
-0.093828
-0.092880
-0.091931
-0.091931
-0.091931
-0.092564
-0.090667
-0.091931
-0.092564
-0.091299
-0.091299
-0.091299
-0.090035
-0.090035
-0.090351
-0.090351
-0.090667
-0.090983
-0.090351
-0.090035
-0.088770
-0.090035
-0.089719
-0.088454
-0.089403
-0.090983
-0.089719
-0.089086
-0.089403
-0.088454
-0.089719
-0.089719
-0.090035
-0.089719
-0.089086
-0.090035
-0.090983
-0.091299
-0.092564
-0.092248
-0.091299
-0.090983
-0.091931
-0.092564
-0.091615
-0.091615
-0.092564
-0.093196
-0.093512
-0.092564
-0.093828
-0.094460
-0.092880
-0.093828
-0.095409
-0.095725
-0.094777
-0.095093
-0.096041
-0.095409
-0.094777
-0.094460
-0.095093
-0.095725
-0.096041
-0.095725
-0.094777
-0.094777
-0.095725
-0.095725
-0.096673
-0.096357
-0.096673
-0.095409
-0.095725
-0.095093
-0.095725
-0.095093
-0.096041
-0.095409
-0.093196
-0.094777
-0.094460
-0.095093
-0.094144
-0.093828
-0.093512
-0.092880
-0.092248
-0.092248
-0.092880
-0.091931
-0.091615
-0.092248
-0.092248
-0.091931
-0.091299
-0.090351
-0.090351
-0.091615
-0.090035
-0.090667
-0.090667
-0.090667
-0.090035
-0.089719
-0.090035
-0.090351
-0.089403
-0.090667
-0.089086
-0.090351
-0.089403
-0.090035
-0.089719
-0.090351
-0.090351
-0.090351
-0.090351
-0.090035
-0.089719
-0.091299
-0.090983
-0.091931
-0.091931
-0.091299
-0.091931
-0.091615
-0.092880
-0.092880
-0.092564
-0.093512
-0.093828
-0.095093
-0.093196
-0.094460
-0.095093
-0.095409
-0.095093
-0.095093
-0.094777
-0.094777
-0.094460
-0.094144
-0.095093
-0.096357
-0.096989
-0.096673
-0.096041
-0.095725
-0.094777
-0.095093
-0.095409
-0.096673
-0.095093
-0.096041
-0.094777
-0.094777
-0.094460
-0.095093
-0.096041
-0.096357
-0.093828
-0.093196
-0.093196
-0.093512
-0.094460
-0.093512
-0.093196
-0.093512
-0.091931
-0.092564
-0.091931
-0.091931
-0.090983
-0.091299
-0.092564
-0.091299
-0.091299
-0.090351
-0.091931
-0.090351
-0.090351
-0.091931
-0.090983
-0.090983
-0.090351
-0.089719
-0.087822
-0.089719
-0.089719
-0.090983
-0.088770
-0.090351
-0.090035
-0.088770
-0.089403
-0.088454
-0.090035
-0.090351
-0.090035
-0.090667
-0.091299
-0.090983
-0.090983
-0.090983
-0.090351
-0.090667
-0.091299
-0.092880
-0.091615
-0.091615
-0.092248
-0.092880
-0.093512
-0.093512
-0.094460
-0.092564
-0.093512
-0.093828
-0.093828
-0.095093
-0.094460
-0.095725
-0.095093
-0.094460
-0.094144
-0.095093
-0.095409
-0.094777
-0.095409
-0.095409
-0.095725
-0.094777
-0.095093
-0.096041
-0.096357
-0.095725
-0.095725
-0.094777
-0.094460
-0.094144
-0.095093
-0.093828
-0.094460
-0.093828
-0.093196
-0.093196
-0.093828
-0.095409
-0.094144
-0.094144
-0.092880
-0.092564
-0.092880
-0.093828
-0.092564
-0.092564
-0.091931
-0.090983
-0.090983
-0.091299
-0.090667
-0.090983
-0.091299
-0.091299
-0.091299
-0.090667
-0.091931
-0.090667
-0.089403
-0.089403
-0.089086
-0.089719
-0.089086
-0.089719
-0.089403
-0.088770
-0.088138
-0.088770
-0.089086
-0.089403
-0.089719
-0.090035
-0.089719
-0.089403
-0.089719
-0.089403
-0.090351
-0.090983
-0.090351
-0.090035
-0.090351
-0.090983
-0.091931
-0.091931
-0.091615
-0.091615
-0.092880
-0.094144
-0.093512
-0.093828
-0.093828
-0.092880
-0.093828
-0.094460
-0.095725
-0.094144
-0.095725
-0.094460
-0.094777
-0.094144
-0.095725
-0.097622
-0.096673
-0.096989
-0.094777
-0.094460
-0.094777
-0.095725
-0.095409
-0.095093
-0.094777
-0.094144
-0.093828
-0.093828
-0.094144
-0.092880
-0.092880
-0.092880
-0.092564
-0.092564
-0.093512
-0.094144
-0.093196
-0.092880
-0.092248
-0.092248
-0.092880
-0.092564
-0.090983
-0.090351
-0.091931
-0.091615
-0.090983
-0.091299
-0.090667
-0.090351
-0.090983
-0.090983
-0.090351
-0.090035
-0.090351
-0.090351
-0.089086
-0.090351
-0.090035
-0.090035
-0.090351
-0.090667
-0.089403
-0.089403
-0.089403
-0.090035
-0.089719
-0.090351
-0.090983
-0.090035
-0.090667
-0.091931
-0.090351
-0.091299
-0.091615
-0.091299
-0.090351
-0.090983
-0.092248
-0.092880
-0.092248
-0.092880
-0.093512
-0.093828
-0.093828
-0.093828
-0.094777
-0.094144
-0.093196
-0.095725
-0.095409
-0.093828
-0.095093
-0.094460
-0.094460
-0.094777
-0.095093
-0.095093
-0.095409
-0.096673
-0.095093
-0.093512
-0.094460
-0.094460
-0.095409
-0.095409
-0.095093
-0.096041
-0.094460
-0.093196
-0.095093
-0.094777
-0.094144
-0.094144
-0.094144
-0.093828
-0.093196
-0.093828
-0.094144
-0.092880
-0.092880
-0.092880
-0.092880
-0.091299
-0.092880
-0.092248
-0.092248
-0.092564
-0.092248
-0.090983
-0.090667
-0.090983
-0.089719
-0.090667
-0.090035
-0.090351
-0.090351
-0.090667
-0.090983
-0.090035
-0.089086
-0.089719
-0.088138
-0.090035
-0.089086
-0.088138
-0.089719
-0.089719
-0.089719
-0.088454
-0.090351
-0.089403
-0.089086
-0.090667
-0.090351
-0.090351
-0.089719
-0.090983
-0.090983
-0.090351
-0.090667
-0.090035
-0.090983
-0.091615
-0.090983
-0.091299
-0.090983
-0.091931
-0.092564
-0.092564
-0.092564
-0.092880
-0.093512
-0.094460
-0.094460
-0.094460
-0.093196
-0.093196
-0.094777
-0.092880
-0.094460
-0.094460
-0.096041
-0.094777
-0.095093
-0.095409
-0.094144
-0.094777
-0.094777
-0.095409
-0.095093
-0.094144
-0.094144
-0.093828
-0.093828
-0.094460
-0.093512
-0.094460
-0.093828
-0.092880
-0.092248
-0.093828
-0.092880
-0.092248
-0.093512
-0.093828
-0.092248
-0.092248
-0.091299
-0.090983
-0.090667
-0.091931
-0.091615
-0.091615
-0.090035
-0.090035
-0.090983
-0.089719
-0.090035
-0.090351
-0.091299
-0.090035
-0.090035
-0.088770
-0.089086
-0.088454
-0.089719
-0.089719
-0.089086
-0.088454
-0.090983
-0.088770
-0.088770
-0.089403
-0.089403
-0.088770
-0.089403
-0.089719
-0.090035
-0.089719
-0.090351
-0.090667
-0.089719
-0.090035
-0.090667
-0.091931
-0.090667
-0.091299
-0.091615
-0.091299
-0.092880
-0.093196
-0.092248
-0.092248
-0.092880
-0.093512
-0.094460
-0.094777
-0.093512
-0.093512
-0.092880
-0.093512
-0.093828
-0.092564
-0.094460
-0.095093
-0.094777
-0.094144
-0.093512
-0.093828
-0.094460
-0.095093
-0.094460
-0.095093
-0.094460
-0.094144
-0.094460
-0.095409
-0.095093
-0.094777
-0.094460
-0.094144
-0.093196
-0.092880
-0.093512
-0.092880
-0.093196
-0.093512
-0.092880
-0.092248
-0.092880
-0.091299
-0.093196
-0.091615
-0.091615
-0.090667
-0.090667
-0.090667
-0.090351
-0.090351
-0.089719
-0.090035
-0.090983
-0.090667
-0.090351
-0.089719
-0.087822
-0.088770
-0.089403
-0.089403
-0.090351
-0.089719
-0.088454
-0.088770
-0.088770
-0.088770
-0.089719
-0.090351
-0.090035
-0.089719
-0.090035
-0.089719
-0.090667
-0.090351
-0.090983
-0.091299
-0.091299
-0.091615
-0.091615
-0.091299
-0.092248
-0.092564
-0.092564
-0.091931
-0.092564
-0.093828
-0.094460
-0.092880
-0.093196
-0.093512
-0.094777
-0.094460
-0.095409
-0.094777
-0.094460
-0.093196
-0.093828
-0.096357
-0.095409
-0.096041
-0.095409
-0.095093
-0.095409
-0.096041
-0.095725
-0.096041
-0.096041
-0.095409
-0.095725
-0.094777
-0.094144
-0.095093
-0.093828
-0.094777
-0.093828
-0.093196
-0.093512
-0.094460
-0.094144
-0.092880
-0.092248
-0.093196
-0.092880
-0.093196
-0.092248
-0.092880
-0.091615
-0.091615
-0.090983
-0.091299
-0.090667
-0.090351
-0.090351
-0.090035
-0.088770
-0.089086
-0.090035
-0.090351
-0.089086
-0.087506
-0.088138
-0.088454
-0.089086
-0.089719
-0.088770
-0.089086
-0.088138
-0.088138
-0.088770
-0.089719
-0.090351
-0.089719
-0.089719
-0.089086
-0.090351
-0.089719
-0.090667
-0.090035
-0.090035
-0.090667
-0.090667
-0.091299
-0.090035
-0.091615
-0.092248
-0.092880
-0.091931
-0.093196
-0.093196
-0.093196
-0.092880
-0.092248
-0.093828
-0.094144
-0.093512
-0.093512
-0.094460
-0.094144
-0.093196
-0.093828
-0.095409
-0.095725
-0.095725
-0.094777
-0.094144
-0.094460
-0.094777
-0.095093
-0.094777
-0.095093
-0.095409
-0.094777
-0.094777
-0.094460
-0.095725
-0.094777
-0.093828
-0.094777
-0.093512
-0.091931
-0.093828
-0.093828
-0.093512
-0.093196
-0.093512
-0.093196
-0.091299
-0.092248
-0.092248
-0.091299
-0.091299
-0.090351
-0.091299
-0.090983
-0.090667
-0.090351
-0.090351
-0.089086
-0.089086
-0.088770
-0.089719
-0.088770
-0.088454
-0.089719
-0.088454
-0.089403
-0.089403
-0.089719
-0.089403
-0.088770
-0.090351
-0.089086
-0.088454
-0.089719
-0.089719
-0.089403
-0.088770
-0.089719
-0.090667
-0.090351
-0.092248
-0.090667
-0.090035
-0.090667
-0.090667
-0.090035
-0.091931
-0.091931
-0.091299
-0.091615
-0.093196
-0.092880
-0.093196
-0.093196
-0.093196
-0.093828
-0.094777
-0.093828
-0.094777
-0.095409
-0.093512
-0.094460
-0.093512
-0.095093
-0.094777
-0.096357
-0.094777
-0.095409
-0.094777
-0.094777
-0.095725
-0.096673
-0.096041
-0.095409
-0.095093
-0.094144
-0.093512
-0.094777
-0.095409
-0.095093
-0.093828
-0.094777
-0.092880
-0.092880
-0.094144
-0.093196
-0.091931
-0.093196
-0.094144
-0.092880
-0.092248
-0.090667
-0.091615
-0.091299
-0.090035
-0.090983
-0.091299
-0.090983
-0.091299
-0.090035
-0.089719
-0.089719
-0.090667
-0.090983
-0.090351
-0.090035
-0.088770
-0.088454
-0.089719
-0.090035
-0.090035
-0.089403
-0.089403
-0.088454
-0.089719
-0.089719
-0.089719
-0.090351
-0.090667
-0.089719
-0.089719
-0.090667
-0.090351
-0.091299
-0.090983
-0.091931
-0.090351
-0.090667
-0.091615
-0.090351
-0.091931
-0.091931
-0.090983
-0.092564
-0.093512
-0.092880
-0.091931
-0.093828
-0.093512
-0.093196
-0.094144
-0.094144
-0.095093
-0.095409
-0.094777
-0.093512
-0.094144
-0.094777
-0.095409
-0.095409
-0.093828
-0.093512
-0.093828
-0.094144
-0.094777
-0.095409
-0.094777
-0.093828
-0.094777
-0.095409
-0.093512
-0.094144
-0.093196
-0.093828
-0.093828
-0.093196
-0.094460
-0.094460
-0.094460
-0.093512
-0.093196
-0.092564
-0.093196
-0.092880
-0.091615
-0.090983
-0.090351
-0.090035
-0.090351
-0.091299
-0.090983
-0.090351
-0.090351
-0.089403
-0.090035
-0.089403
-0.090035
-0.090351
-0.088454
-0.088770
-0.088454
-0.090035
-0.089086
-0.089719
-0.089403
-0.087506
-0.089403
-0.088138
-0.088138
-0.089086
-0.089403
-0.089403
-0.088138
-0.088454
-0.089086
-0.088770
-0.089403
-0.090351
-0.090667
-0.090035
-0.090351
-0.090983
-0.091931
-0.090351
-0.090983
-0.091299
-0.093512
-0.091615
-0.092564
-0.093512
-0.092880
-0.092880
-0.093512
-0.093512
-0.092880
-0.093196
-0.092564
-0.092564
-0.094144
-0.093512
-0.094144
-0.094460
-0.096041
-0.094777
-0.093196
-0.093196
-0.094460
-0.093512
-0.095093
-0.094777
-0.094777
-0.094144
-0.092880
-0.094144
-0.092880
-0.093196
-0.093512
-0.092880
-0.092564
-0.093512
-0.093828
-0.091931
-0.094144
-0.093196
-0.093196
-0.092248
-0.091931
-0.092248
-0.090667
-0.091299
-0.090667
-0.091299
-0.090351
-0.091299
-0.090667
-0.090351
-0.090351
-0.088770
-0.088770
-0.088770
-0.090351
-0.089086
-0.088454
-0.088138
-0.088770
-0.089403
-0.089086
-0.089403
-0.088454
-0.089086
-0.090035
-0.089719
-0.090035
-0.089086
-0.090351
-0.089086
-0.088770
-0.089086
-0.090351
-0.089403
-0.090351
-0.090667
-0.090351
-0.090351
-0.090351
-0.090035
-0.092248
-0.092564
-0.091615
-0.090983
-0.092248
-0.092248
-0.093512
-0.093512
-0.093196
-0.094460
-0.094144
-0.094144
-0.095093
-0.095093
-0.095725
-0.094144
-0.094144
-0.093512
-0.094777
-0.096357
-0.094777
-0.095409
-0.094777
-0.094777
-0.095409
-0.095725
-0.095409
-0.094777
-0.094777
-0.094460
-0.094144
-0.095409
-0.095725
-0.094460
-0.094460
-0.094460
-0.094460
-0.094460
-0.095093
-0.094144
-0.092564
-0.093512
-0.093196
-0.093512
-0.093196
-0.093828
-0.093196
-0.092248
-0.091931
-0.091931
-0.092248
-0.091931
-0.092880
-0.091931
-0.090667
-0.090351
-0.090667
-0.090983
-0.090667
-0.090351
-0.090351
-0.088454
-0.089086
-0.089086
-0.089719
-0.088770
-0.089086
-0.090351
-0.089403
-0.090035
-0.091299
-0.091931
-0.090667
-0.090351
-0.090667
-0.090351
-0.091299
-0.091931
-0.091299
-0.090983
-0.092248
-0.091615
-0.090983
-0.091615
-0.092880
-0.093512
-0.093196
-0.092880
-0.094144
-0.093828
-0.093512
-0.093196
-0.094144
-0.094460
-0.095093
-0.094460
-0.093828
-0.093828
-0.095093
-0.093512
-0.094144
-0.095725
-0.096041
-0.095725
-0.095725
-0.095409
-0.094460
-0.094144
-0.095093
-0.094460
-0.094777
-0.093828
-0.094144
-0.094144
-0.093828
-0.093512
-0.094144
-0.094144
-0.093828
-0.093196
-0.092880
-0.092564
-0.093828
-0.093512
-0.092248
-0.092880
-0.093512
-0.092248
-0.092248
-0.093512
-0.091615
-0.090983
-0.091931
-0.091615
-0.090667
-0.090035
-0.090667
-0.090035
-0.090351
-0.090351
-0.090983
-0.091615
-0.090035
-0.089719
-0.087822
-0.088770
-0.088770
-0.089086
-0.089086
-0.089403
-0.089086
-0.088770
-0.088770
-0.088770
-0.090351
-0.090035
-0.089086
-0.089403
-0.090667
-0.090983
-0.090983
-0.090667
-0.090351
-0.090983
-0.092248
-0.090983
-0.092248
-0.091931
-0.091615
-0.092248
-0.093512
-0.092248
-0.093196
-0.092248
-0.093196
-0.094460
-0.093512
-0.094460
-0.095093
-0.094777
-0.094460
-0.093828
-0.094144
-0.094144
-0.094460
-0.095093
-0.095409
-0.095093
-0.094144
-0.095725
-0.096673
-0.095725
-0.095409
-0.096357
-0.095093
-0.095093
-0.095409
-0.095093
-0.095093
-0.095725
-0.095409
-0.095725
-0.092880
-0.095409
-0.093512
-0.094144
-0.093828
-0.093512
-0.093196
-0.092248
-0.092564
-0.092564
-0.091615
-0.090983
-0.090983
-0.091931
-0.090035
-0.090667
-0.090983
-0.091299
-0.090351
-0.090035
-0.090351
-0.090667
-0.091615
-0.090667
-0.089403
-0.088770
-0.088770
-0.089403
-0.090983
-0.090983
-0.090035
-0.089403
-0.089086
-0.090035
-0.090351
-0.090667
-0.091299
-0.090667
-0.090667
-0.090983
-0.090351
-0.090667
-0.092564
-0.092564
-0.091931
-0.091299
-0.091299
-0.092248
-0.091931
-0.091615
-0.091931
-0.092564
-0.093512
-0.093512
-0.093828
-0.093512
-0.093512
-0.093828
-0.095725
-0.095093
-0.095093
-0.094777
-0.094777
-0.095093
-0.094777
-0.094777
-0.095725
-0.094777
-0.094460
-0.095725
-0.095409
-0.094460
-0.095409
-0.095409
-0.096041
-0.096673
-0.095409
-0.093512
-0.094144
-0.095093
-0.095409
-0.094460
-0.096989
-0.094460
-0.093196
-0.093828
-0.095409
-0.094460
-0.093512
-0.093512
-0.092880
-0.091931
-0.092248
-0.092248
-0.091931
-0.091299
-0.091931
-0.092564
-0.091931
-0.091299
-0.090983
-0.089719
-0.089719
-0.090035
-0.090983
-0.091299
-0.090667
-0.090983
-0.090035
-0.089086
-0.090351
-0.089086
-0.088770
-0.090667
-0.090351
-0.089403
-0.089086
-0.089403
-0.090035
-0.089719
-0.090351
-0.091299
-0.089719
-0.090351
-0.090983
-0.090983
-0.090983
-0.090983
-0.091931
-0.091299
-0.091931
-0.091299
-0.092564
-0.092248
-0.092880
-0.092880
-0.092564
-0.093828
-0.093196
-0.092564
-0.092880
-0.092880
-0.094460
-0.094777
-0.094460
-0.094777
-0.094777
-0.093512
-0.093828
-0.095409
-0.095409
-0.094777
-0.095093
-0.093828
-0.093828
-0.095093
-0.096673
-0.094777
-0.094777
-0.096041
-0.094777
-0.094777
-0.095409
-0.094777
-0.094777
-0.095409
-0.095409
-0.093196
-0.093828
-0.093828
-0.094460
-0.095409
-0.094460
-0.094144
-0.092880
-0.093512
-0.093828
-0.092880
-0.092564
-0.091299
-0.091931
-0.091615
-0.089403
-0.090351
-0.090983
-0.090035
-0.090035
-0.090035
-0.090351
-0.091299
-0.090351
-0.090351
-0.089086
-0.090035
-0.089403
-0.090351
-0.089086
-0.089403
-0.089719
-0.090351
-0.089086
-0.089403
-0.091299
-0.090983
-0.089086
-0.089403
-0.089086
-0.089086
-0.090035
-0.091931
-0.090983
-0.091299
-0.090351
-0.090351
-0.090351
-0.092880
-0.091931
-0.091931
-0.092564
-0.093512
-0.091931
-0.094144
-0.093828
-0.093196
-0.093512
-0.093828
-0.094777
-0.093512
-0.092880
-0.094460
-0.094144
-0.094460
-0.094144
-0.094460
-0.096041
-0.094144
-0.094777
-0.094144
-0.094460
-0.096041
-0.094777
-0.095093
-0.094460
-0.093828
-0.094144
-0.094460
-0.093828
-0.093512
-0.093828
-0.094144
-0.093512
-0.093196
-0.093196
-0.093512
-0.093196
-0.092880
-0.092880
-0.092564
-0.093196
-0.093196
-0.092880
-0.091931
-0.091615
-0.092248
-0.091931
-0.090983
-0.089719
-0.090035
-0.089719
-0.089719
-0.089086
-0.090035
-0.091615
-0.090351
-0.090035
-0.088454
-0.089086
-0.089086
-0.089719
-0.090035
-0.089403
-0.088454
-0.088770
-0.089403
-0.089403
-0.090035
-0.090983
-0.090035
-0.090351
-0.089086
-0.090351
-0.089086
-0.091615
-0.090667
-0.090983
-0.091931
-0.090983
-0.090983
-0.090667
-0.090983
-0.092248
-0.092880
-0.092248
-0.093512
-0.094460
-0.093196
-0.092880
-0.093196
-0.095093
-0.094460
-0.095725
-0.094777
-0.094460
-0.093828
-0.093512
-0.094144
-0.094460
-0.096041
-0.093828
-0.094460
-0.093196
-0.095093
-0.095725
-0.095725
-0.096357
-0.095093
-0.094777
-0.093828
-0.094144
-0.095725
-0.095409
-0.095093
-0.095409
-0.094460
-0.092880
-0.093196
-0.093196
-0.092880
-0.092880
-0.093512
-0.092880
-0.093512
-0.092880
-0.091931
-0.090983
-0.092248
-0.093512
-0.091931
-0.091931
-0.091299
-0.090983
-0.091299
-0.089719
-0.091299
-0.090351
-0.091299
-0.090983
-0.089719
-0.090351
-0.089086
-0.090667
-0.089719
-0.090351
-0.090667
-0.090035
-0.090351
-0.090351
-0.090983
-0.090035
-0.091299
-0.090667
-0.091299
-0.090035
-0.090667
-0.091615
-0.092880
-0.091615
-0.092564
-0.091299
-0.091299
-0.091615
-0.091931
-0.092564
-0.091931
-0.092564
-0.092880
-0.094777
-0.093828
-0.094144
-0.094460
-0.093828
-0.095093
-0.094777
-0.095093
-0.094144
-0.095093
-0.094144
-0.095093
-0.095725
-0.096357
-0.096357
-0.096989
-0.096673
-0.095409
-0.094777
-0.095409
-0.096041
-0.096041
-0.095725
-0.096357
-0.095409
-0.095093
-0.096357
-0.095725
-0.094777
-0.095725
-0.094777
-0.093828
-0.094144
-0.093828
-0.094144
-0.094144
-0.093828
-0.094460
-0.094144
-0.093828
-0.092248
-0.093196
-0.092248
-0.091615
-0.092564
-0.091931
-0.091931
-0.091931
-0.090983
-0.090983
-0.091615
-0.091615
-0.090983
-0.090983
-0.090351
-0.090351
-0.089403
-0.089719
-0.090351
-0.091299
-0.090667
-0.089719
-0.089719
-0.089086
-0.089403
-0.089403
-0.090351
-0.091299
-0.090351
-0.089086
-0.089403
-0.090351
-0.090667
-0.090983
-0.091931
-0.090667
-0.091299
-0.091299
-0.092564
-0.093828
-0.092248
-0.092880
-0.093196
-0.093512
-0.093196
-0.093196
-0.093828
-0.094144
-0.094144
-0.095725
-0.095093
-0.095409
-0.094460
-0.093828
-0.093828
-0.093828
-0.095409
-0.095725
-0.095409
-0.094460
-0.095725
-0.095093
-0.095093
-0.095409
-0.095725
-0.094777
-0.095093
-0.095409
-0.095725
-0.094460
-0.095725
-0.095409
-0.094144
-0.095093
-0.094777
-0.094460
-0.093196
-0.093196
-0.094460
-0.093196
-0.092248
-0.093828
-0.093196
-0.092880
-0.092248
-0.092564
-0.091931
-0.090983
-0.091931
-0.091299
-0.091299
-0.091615
-0.090983
-0.090667
-0.090983
-0.091299
-0.091615
-0.091299
-0.090035
-0.089403
-0.089403
-0.090035
-0.089719
-0.089719
-0.089403
-0.089719
-0.089403
-0.089719
-0.090035
-0.091299
-0.091615
-0.090035
-0.089403
-0.090667
-0.089719
-0.089403
-0.091299
-0.091615
-0.090351
-0.091615
-0.091615
-0.091299
-0.090983
-0.091931
-0.092880
-0.091931
-0.092880
-0.093196
-0.093512
-0.093196
-0.093828
-0.093828
-0.094144
-0.094460
-0.094777
-0.094460
-0.094460
-0.095093
-0.094144
-0.094460
-0.095409
-0.096357
-0.095093
-0.095409
-0.095093
-0.095409
-0.095725
-0.096989
-0.096041
-0.096041
-0.095409
-0.094777
-0.094144
-0.094144
-0.093196
-0.093828
-0.094144
-0.093196
-0.092564
-0.091931
-0.092880
-0.092880
-0.092564
-0.091615
-0.091931
-0.092248
-0.092248
-0.091615
-0.091299
-0.091615
-0.090983
-0.090667
-0.091931
-0.090983
-0.090035
-0.090667
-0.090351
-0.090983
-0.090667
-0.090351
-0.090351
-0.090351
-0.089719
-0.088770
-0.089403
-0.088770
-0.090035
-0.090351
-0.089719
-0.088770
-0.088770
-0.090351
-0.088770
-0.090667
-0.090351
-0.090351
-0.089719
-0.090351
-0.090667
-0.091299
-0.091299
-0.091615
-0.090983
-0.090035
-0.090667
-0.091299
-0.090983
-0.090983
-0.092248
-0.091931
-0.092564
-0.092880
-0.093828
-0.093196
-0.094777
-0.095093
-0.094777
-0.094144
-0.096041
-0.095409
-0.094144
-0.094144
-0.095409
-0.096357
-0.095409
-0.095093
-0.095409
-0.094144
-0.094777
-0.095409
-0.095725
-0.095725
-0.095409
-0.095409
-0.094144
-0.093828
-0.095409
-0.095725
-0.095725
-0.095093
-0.093828
-0.092564
-0.092880
-0.093512
-0.093512
-0.093512
-0.093196
-0.091931
-0.092564
-0.091615
-0.091931
-0.091615
-0.092248
-0.092880
-0.092248
-0.091615
-0.091931
-0.091931
-0.090351
-0.091615
-0.091931
-0.091615
-0.091299
-0.091615
-0.091299
-0.090351
-0.089403
-0.090983
-0.090667
-0.089403
-0.090667
-0.090667
-0.088770
-0.089403
-0.089719
-0.090351
-0.090667
-0.089086
-0.090035
-0.090351
-0.091299
-0.090983
-0.091931
-0.090667
-0.092564
-0.091615
-0.092564
-0.091931
-0.091931
-0.093196
-0.091931
-0.091931
-0.091931
-0.092564
-0.094460
-0.094460
-0.094777
-0.093512
-0.094460
-0.095409
-0.095725
-0.095725
-0.095093
-0.094460
-0.094460
-0.094144
-0.094460
-0.095409
-0.096989
-0.096357
-0.095725
-0.094777
-0.094460
-0.094777
-0.096041
-0.096041
-0.095725
-0.095409
-0.095409
-0.094144
-0.094460
-0.095725
-0.095409
-0.094777
-0.094460
-0.094144
-0.093512
-0.092880
-0.095409
-0.093196
-0.094144
-0.093196
-0.093196
-0.093828
-0.092248
-0.091931
-0.092880
-0.093196
-0.092564
-0.091615
-0.091299
-0.091299
-0.091299
-0.090667
-0.090983
-0.090667
-0.090667
-0.089719
-0.089403
-0.089719
-0.088770
-0.090035
-0.089719
-0.091299
-0.090983
-0.089403
-0.090035
-0.089086
-0.090351
-0.090983
-0.090351
-0.090035
-0.090035
-0.090667
-0.090667
-0.090667
-0.091931
-0.090035
-0.090351
-0.090667
-0.091931
-0.091615
-0.091931
-0.092248
-0.092564
-0.092880
-0.093828
-0.093828
-0.093196
-0.093196
-0.094460
-0.093512
-0.094144
-0.095093
-0.094144
-0.095725
-0.094144
-0.095409
-0.094460
-0.094777
-0.095725
-0.096357
-0.095093
-0.095093
-0.095409
-0.095409
-0.096357
-0.095409
-0.096989
-0.096041
-0.095409
-0.095409
-0.095093
-0.095409
-0.096041
-0.096041
-0.094460
-0.094460
-0.094144
-0.093196
-0.094460
-0.094777
-0.093828
-0.094144
-0.092880
-0.093828
-0.092564
-0.092248
-0.091615
-0.091615
-0.090667
-0.091931
-0.092248
-0.091615
-0.090983
-0.090667
-0.090667
-0.090983
-0.091931
-0.091299
-0.091931
-0.091931
-0.089403
-0.089719
-0.090667
-0.090351
-0.090667
-0.090035
-0.089403
-0.090351
-0.089403
-0.089403
-0.090351
-0.091931
-0.090035
-0.090351
-0.090667
-0.090983
-0.090983
-0.090983
-0.091931
-0.092880
-0.091931
-0.090983
-0.091615
-0.091615
-0.091615
-0.092248
-0.092248
-0.092248
-0.093196
-0.093512
-0.094144
-0.093512
-0.095093
-0.095093
-0.094144
-0.095409
-0.096357
-0.095093
-0.094460
-0.094460
-0.095093
-0.095725
-0.095409
-0.096357
-0.096673
-0.095093
-0.096357
-0.096357
-0.095725
-0.096041
-0.096673
-0.096673
-0.096041
-0.096673
-0.095409
-0.094460
-0.094777
-0.096357
-0.096041
-0.094777
-0.095725
-0.094777
-0.094144
-0.094144
-0.094144
-0.093828
-0.093828
-0.093196
-0.092880
-0.092248
-0.092564
-0.091931
-0.091615
-0.091615
-0.092248
-0.091931
-0.092564
-0.090983
-0.091615
-0.090983
-0.090667
-0.091931
-0.090983
-0.090983
-0.089403
-0.089719
-0.089403
-0.091299
-0.090667
-0.089403
-0.088454
-0.089086
-0.090351
-0.090351
-0.091299
-0.091299
-0.090035
-0.090351
-0.091615
-0.090983
-0.090983
-0.091615
-0.091615
-0.090667
-0.091615
-0.092248
-0.093196
-0.092880
-0.093512
-0.093512
-0.093828
-0.093512
-0.095093
-0.094460
-0.093828
-0.095093
-0.094144
-0.094777
-0.094777
-0.094777
-0.095093
-0.094777
-0.095409
-0.096041
-0.094777
-0.096041
-0.097622
-0.096673
-0.095725
-0.096041
-0.096357
-0.097306
-0.097938
-0.096673
-0.097622
-0.096673
-0.095093
-0.095409
-0.095725
-0.093828
-0.094777
-0.094460
-0.094144
-0.093512
-0.093828
-0.093828
-0.093512
-0.094144
-0.093196
-0.094144
-0.094777
-0.093828
-0.094144
-0.092564
-0.091615
-0.091615
-0.091615
-0.092564
-0.091615
-0.091299
-0.091931
-0.092248
-0.091299
-0.091931
-0.092248
-0.091299
-0.090983
-0.089719
-0.089403
-0.090035
-0.089719
-0.090351
-0.090035
-0.089403
-0.090035
-0.089086
-0.090035
-0.090983
-0.090351
-0.091615
-0.091299
-0.090983
-0.089086
-0.090983
-0.092564
-0.091299
-0.090351
-0.091615
-0.091299
-0.093196
-0.094144
-0.092248
-0.092248
-0.092564
-0.093512
-0.093512
-0.092880
-0.093828
-0.094460
-0.094460
-0.094460
-0.095725
-0.094460
-0.095409
-0.095409
-0.093828
-0.093512
-0.096041
-0.095409
-0.096041
-0.096357
-0.096357
-0.095093
-0.094777
-0.095725
-0.096357
-0.094777
-0.095725
-0.095093
-0.095409
-0.094144
-0.095409
-0.095093
-0.095093
-0.094777
-0.093828
-0.093828
-0.093512
-0.094144
-0.094460
-0.093828
-0.093512
-0.092880
-0.093512
-0.093196
-0.092248
-0.093196
-0.092564
-0.091615
-0.091931
-0.091615
-0.090351
-0.091615
-0.090351
-0.090667
-0.090351
-0.090983
-0.091299
-0.090667
-0.090351
-0.090351
-0.088454
-0.090351
-0.090035
-0.090035
-0.088770
-0.089403
-0.089086
-0.089403
-0.089086
-0.090667
-0.090667
-0.090351
-0.089719
-0.090035
-0.090035
-0.090035
-0.091615
-0.091931
-0.090667
-0.090351
-0.091931
-0.091299
-0.091299
-0.092564
-0.093196
-0.093196
-0.093828
-0.094144
-0.094144
-0.093828
-0.094460
-0.093828
-0.095093
-0.095725
-0.096041
-0.094777
-0.095093
-0.095409
-0.094460
-0.095093
-0.095409
-0.096041
-0.096357
-0.095409
-0.095409
-0.095093
-0.095725
-0.096041
-0.097622
-0.096673
-0.096989
-0.096357
-0.096041
-0.095409
-0.094777
-0.096041
-0.096357
-0.095093
-0.094460
-0.095409
-0.094460
-0.094777
-0.094777
-0.094460
-0.094777
-0.094777
-0.093512
-0.092880
-0.092880
-0.092248
-0.092248
-0.091615
-0.091931
-0.091931
-0.090351
-0.090667
-0.090035
-0.089403
-0.090351
-0.090983
-0.091615
-0.090035
-0.089719
-0.088770
-0.089403
-0.089403
-0.090351
-0.090035
-0.089403
-0.089086
-0.090667
-0.090351
-0.088770
-0.090035
-0.091615
-0.090351
-0.090983
-0.091931
-0.089719
-0.090983
-0.092564
-0.091615
-0.091931
-0.090667
-0.091931
-0.091931
-0.092880
-0.093196
-0.094144
-0.094460
-0.092880
-0.094460
-0.094777
-0.094144
-0.093828
-0.094777
-0.095409
-0.094460
-0.095409
-0.094460
-0.094460
-0.093828
-0.094777
-0.095093
-0.096357
-0.096673
-0.096041
-0.095409
-0.096357
-0.095093
-0.096041
-0.095093
-0.095725
-0.095409
-0.095409
-0.094144
-0.095409
-0.095093
-0.094144
-0.094144
-0.095093
-0.094144
-0.094144
-0.093828
-0.094460
-0.094460
-0.094144
-0.093828
-0.093828
-0.092880
-0.093828
-0.092564
-0.092564
-0.091931
-0.091931
-0.091299
-0.091299
-0.091299
-0.090667
-0.090035
-0.089403
-0.090667
-0.090667
-0.090983
-0.090035
-0.088770
-0.089403
-0.088454
-0.088454
-0.089403
-0.089719
-0.089086
-0.090035
-0.089719
-0.090667
-0.090351
-0.090035
-0.090035
-0.090035
-0.090667
-0.091615
-0.089086
-0.090667
-0.091931
-0.090983
-0.091299
-0.091615
-0.091931
-0.091615
-0.092564
-0.091615
-0.092880
-0.093512
-0.094460
-0.093828
-0.093196
-0.092880
-0.093828
-0.093512
-0.094460
-0.094460
-0.094777
-0.095409
-0.095093
-0.094460
-0.094777
-0.095409
-0.095725
-0.096357
-0.095725
-0.095409
-0.095725
-0.094460
-0.096357
-0.095409
-0.095725
-0.095725
-0.095725
-0.095093
-0.094460
-0.094460
-0.095093
-0.094144
-0.094144
-0.094144
-0.094144
-0.093196
-0.094144
-0.092564
-0.092880
-0.092880
-0.093196
-0.090983
-0.092248
-0.092880
-0.093512
-0.091299
-0.091615
-0.090983
-0.091931
-0.090351
-0.090035
-0.090351
-0.089086
-0.090035
-0.090351
-0.090035
-0.090035
-0.089086
-0.088770
-0.089086
-0.089086
-0.089403
-0.090351
-0.090667
-0.089086
-0.089086
-0.089403
-0.089086
-0.089719
-0.090667
-0.090035
-0.088770
-0.089086
-0.090035
-0.089403
-0.090983
-0.091299
-0.090983
-0.091615
-0.091931
-0.091299
-0.091931
-0.092564
-0.093512
-0.093512
-0.092880
-0.093828
-0.094777
-0.094460
-0.094144
-0.093828
-0.096041
-0.095093
-0.096041
-0.095093
-0.095093
-0.095093
-0.094460
-0.094144
-0.095725
-0.096989
-0.096357
-0.096673
-0.095725
-0.096041
-0.096989
-0.097306
-0.096041
-0.095093
-0.094777
-0.095409
-0.094460
-0.094460
-0.097306
-0.096041
-0.095093
-0.095409
-0.095093
-0.093196
-0.094144
-0.094460
-0.094460
-0.093512
-0.093512
-0.093196
-0.092880
-0.093512
-0.092564
-0.092880
-0.092248
-0.092248
-0.092248
-0.090667
-0.090983
-0.090667
-0.090351
-0.091615
-0.091615
-0.092248
-0.091615
-0.090351
-0.090667
-0.090983
-0.089719
-0.090667
-0.090351
-0.089086
-0.090351
-0.089719
-0.090351
-0.090351
-0.089719
-0.090667
-0.090667
-0.091615
-0.091931
-0.090983
-0.089719
-0.091615
-0.092248
-0.091931
-0.091931
-0.091931
-0.092248
-0.090983
-0.093512
-0.093512
-0.092564
-0.091931
-0.093828
-0.093828
-0.096041
-0.094777
-0.095093
-0.094777
-0.095093
-0.095409
-0.094777
-0.095093
-0.094460
-0.095093
-0.095409
-0.096357
-0.097306
-0.096357
-0.095409
-0.096041
-0.095409
-0.095409
-0.095725
-0.096041
-0.095409
-0.097306
-0.096989
-0.095725
-0.096041
-0.095409
-0.096989
-0.095409
-0.094777
-0.093196
-0.094144
-0.094460
-0.094144
-0.094777
-0.094460
-0.094144
-0.093196
-0.094460
-0.094144
-0.093512
-0.092880
-0.091931
-0.091931
-0.091931
-0.092564
-0.091615
-0.091931
-0.090667
-0.091299
-0.091299
-0.091299
-0.093512
-0.091931
-0.090667
-0.090351
-0.088770
-0.090351
-0.090035
-0.090351
-0.090351
-0.090667
-0.090351
-0.090351
-0.090983
-0.090983
-0.091615
-0.090035
-0.090351
-0.091299
-0.089403
-0.090035
-0.091299
-0.090983
-0.090983
-0.091299
-0.091615
-0.092248
-0.092248
-0.092248
-0.092248
-0.091931
-0.092880
-0.093196
-0.093828
-0.094144
-0.095093
-0.093512
-0.094460
-0.094777
-0.094777
-0.096041
-0.095725
-0.095409
-0.093512
-0.094777
-0.095409
-0.096357
-0.095409
-0.096041
-0.094777
-0.094144
-0.095409
-0.096673
-0.096673
-0.095725
-0.094777
-0.095409
-0.095409
-0.096041
-0.095409
-0.095725
-0.095725
-0.096357
-0.094460
-0.095093
-0.094777
-0.093512
-0.094144
-0.093512
-0.093828
-0.094144
-0.094144
-0.092880
-0.092248
-0.092564
-0.091931
-0.092248
-0.092248
-0.092880
-0.091615
-0.091299
-0.090667
-0.090983
-0.090667
-0.091931
-0.091299
-0.091615
-0.090983
-0.089086
-0.089403
-0.089719
-0.090351
-0.091299
-0.089086
-0.090035
-0.090351
-0.089086
-0.089403
-0.090983
-0.092248
-0.090667
-0.090667
-0.089719
-0.090035
-0.091615
-0.091615
-0.092248
-0.091931
-0.091299
-0.092248
-0.093512
-0.092564
-0.092248
-0.092564
-0.092880
-0.092880
-0.092880
-0.094144
-0.094144
-0.093196
-0.094460
-0.095409
-0.094777
-0.096041
-0.095409
-0.095409
-0.094777
-0.094777
-0.095409
-0.096041
-0.096673
-0.094460
-0.095725
-0.094460
-0.095725
-0.095725
-0.095409
-0.095093
-0.095725
-0.096357
-0.096673
-0.095725
-0.095725
-0.095409
-0.094460
-0.095093
-0.093512
-0.093512
-0.095093
-0.093828
-0.094144
-0.092880
-0.093196
-0.094144
-0.094144
-0.092248
-0.091931
-0.092564
-0.091615
-0.092248
-0.091299
-0.090983
-0.091299
-0.090351
-0.091299
-0.090667
-0.091931
-0.091299
-0.091299
-0.090667
-0.089719
-0.089086
-0.089719
-0.089719
-0.090667
-0.090351
-0.090035
-0.090035
-0.090667
-0.090351
-0.089719
-0.089719
-0.090983
-0.090667
-0.091299
-0.089719
-0.090983
-0.089403
-0.090983
-0.091299
-0.091931
-0.092564
-0.091615
-0.092248
-0.092564
-0.092564
-0.090667
-0.092248
-0.092880
-0.093196
-0.094460
-0.094144
-0.093512
-0.094144
-0.094144
-0.095093
-0.096357
-0.096357
-0.095093
-0.096041
-0.095093
-0.096357
-0.097938
-0.097306
-0.095725
-0.096041
-0.096357
-0.096041
-0.096357
-0.096673
-0.096357
-0.095725
-0.094777
-0.095093
-0.095725
-0.094777
-0.096041
-0.095093
-0.095409
-0.095093
-0.093828
-0.094144
-0.094460
-0.095409
-0.093828
-0.093196
-0.094777
-0.094460
-0.094460
-0.093828
-0.093512
-0.091615
-0.092564
-0.092248
-0.092564
-0.090983
-0.091615
-0.091299
-0.092248
-0.090983
-0.092880
-0.092564
-0.091615
-0.091299
-0.090351
-0.089403
-0.090035
-0.091299
-0.091299
-0.090983
-0.090667
-0.090351
-0.090983
-0.090983
-0.091615
-0.092564
-0.092248
-0.091299
-0.090983
-0.090667
-0.090983
-0.092564
-0.092564
-0.092564
-0.091931
-0.093196
-0.092564
-0.091615
-0.092248
-0.094144
-0.094460
-0.095093
-0.095409
-0.094777
-0.095093
-0.094777
-0.095093
-0.094777
-0.095725
-0.096357
-0.095725
-0.095725
-0.095725
-0.095093
-0.094777
-0.097306
-0.097622
-0.096673
-0.096673
-0.096673
-0.095725
-0.096357
-0.095725
-0.097306
-0.097306
-0.096989
-0.096357
-0.094777
-0.095093
-0.095725
-0.095093
-0.094777
-0.094777
-0.093512
-0.094777
-0.094460
-0.094144
-0.095409
-0.094777
-0.093512
-0.093828
-0.094460
-0.093512
-0.093512
-0.093512
-0.093196
-0.092880
-0.093196
-0.092564
-0.090983
-0.092564
-0.091615
-0.093196
-0.092564
-0.093512
-0.091615
-0.091931
-0.090667
-0.090035
-0.091615
-0.090983
-0.091615
-0.090983
-0.091299
-0.090351
-0.090983
-0.091615
-0.089719
-0.090035
-0.090667
-0.091299
-0.092564
-0.090351
-0.090035
-0.091931
-0.092564
-0.090351
-0.091931
-0.091931
-0.093196
-0.093512
-0.093512
-0.093512
-0.094144
-0.094144
-0.095093
-0.095409
-0.095093
-0.094460
-0.095409
-0.095409
-0.095409
-0.095725
-0.096357
-0.096673
-0.096041
-0.095409
-0.096357
-0.096673
-0.096357
-0.097306
-0.097306
-0.095725
-0.095725
-0.096041
-0.095725
-0.096673
-0.096041
-0.096041
-0.096041
-0.094460
-0.095409
-0.095093
-0.095725
-0.095409
-0.095409
-0.093828
-0.094144
-0.093828
-0.094460
-0.093828
-0.094460
-0.094460
-0.093196
-0.093828
-0.093196
-0.092880
-0.092564
-0.091931
-0.093196
-0.092564
-0.090983
-0.090035
-0.091615
-0.090983
-0.092248
-0.090035
-0.091931
-0.092248
-0.091615
-0.091931
-0.090035
-0.090983
-0.090035
-0.090667
-0.090983
-0.090351
-0.090035
-0.091299
-0.090351
-0.091299
-0.091299
-0.091615
-0.091615
-0.091931
-0.091615
-0.090983
-0.091615
-0.092880
-0.093512
-0.092880
-0.092880
-0.092248
-0.092564
-0.093196
-0.094144
-0.092880
-0.094777
-0.094777
-0.094777
-0.094460
-0.094777
-0.094460
-0.095093
-0.096357
-0.095409
-0.096673
-0.095409
-0.095093
-0.094144
-0.094777
-0.096357
-0.095409
-0.096989
-0.097622
-0.095409
-0.094460
-0.095409
-0.096357
-0.096041
-0.096673
-0.096041
-0.096357
-0.095093
-0.095725
-0.095093
-0.095725
-0.095093
-0.095725
-0.093828
-0.093196
-0.092880
-0.094460
-0.093196
-0.094460
-0.092564
-0.093828
-0.092880
-0.092880
-0.092248
-0.091931
-0.092880
-0.091931
-0.091615
-0.091931
-0.090983
-0.090667
-0.090667
-0.090983
-0.090983
-0.091615
-0.091299
-0.092564
-0.090667
-0.089719
-0.088770
-0.090035
-0.089719
-0.090667
-0.090667
-0.088770
-0.089719
-0.089719
-0.089719
-0.090351
-0.090351
-0.090351
-0.089719
-0.090983
-0.091299
-0.091931
-0.092248
-0.092248
-0.092564
-0.091615
-0.091615
-0.091615
-0.092564
-0.093196
-0.093512
-0.094460
-0.093512
-0.095409
-0.094460
-0.095093
-0.095725
-0.094777
-0.095093
-0.095093
-0.096357
-0.096041
-0.096357
-0.096041
-0.093828
-0.095725
-0.097306
-0.097938
-0.097938
-0.096989
-0.096041
-0.095725
-0.096357
-0.096989
-0.095409
-0.096673
-0.096357
-0.096357
-0.094777
-0.096041
-0.096357
-0.095725
-0.095093
-0.095725
-0.095093
-0.094777
-0.095409
-0.094460
-0.093828
-0.093828
-0.094777
-0.093828
-0.094144
-0.093828
-0.093196
-0.093512
-0.093828
-0.093512
-0.093828
-0.093196
-0.092248
-0.092564
-0.091615
-0.091931
-0.091299
-0.092564
-0.091615
-0.091299
-0.090035
-0.089403
-0.091299
-0.091615
-0.090983
-0.090351
-0.090983
-0.089403
-0.090983
-0.090667
-0.090351
-0.090983
-0.091615
-0.091299
-0.091299
-0.091931
-0.092564
-0.093196
-0.092564
-0.092880
-0.092564
-0.090983
-0.093512
-0.093512
-0.094144
-0.093512
-0.095093
-0.094777
-0.095725
-0.095093
-0.094460
-0.095725
-0.095409
-0.096041
-0.096357
-0.095725
-0.095409
-0.095725
-0.095093
-0.094777
-0.096041
-0.095409
-0.096357
-0.096989
-0.095409
-0.096041
-0.095093
-0.095725
-0.096357
-0.096673
-0.096673
-0.096041
-0.095409
-0.095725
-0.096989
-0.096673
-0.095725
-0.095725
-0.095725
-0.094777
-0.094777
-0.094460
-0.094777
-0.095725
-0.095409
-0.094460
-0.093828
-0.093828
-0.093828
-0.093196
-0.093828
-0.093512
-0.092564
-0.093196
-0.093828
-0.091615
-0.091615
-0.091615
-0.091931
-0.091615
-0.092248
-0.092248
-0.091931
-0.092248
-0.090351
-0.090351
-0.090667
-0.090983
-0.090983
-0.089719
-0.090351
-0.089719
-0.090351
-0.090983
-0.090035
-0.091615
-0.091299
-0.090983
-0.091299
-0.092248
-0.090983
-0.092248
-0.092880
-0.091931
-0.091931
-0.092564
-0.093196
-0.092564
-0.093512
-0.093512
-0.093196
-0.094460
-0.094144
-0.093828
-0.094460
-0.095725
-0.095409
-0.095093
-0.095725
-0.095093
-0.095409
-0.095093
-0.093828
-0.094144
-0.095409
-0.096041
-0.096989
-0.095093
-0.095093
-0.094460
-0.096041
-0.096041
-0.096989
-0.096989
-0.097306
-0.095725
-0.095725
-0.096357
-0.097306
-0.095725
-0.095409
-0.095409
-0.094460
-0.094777
-0.094460
-0.094460
-0.095093
-0.094777
-0.095725
-0.095409
-0.093828
-0.092564
-0.092880
-0.091931
-0.093196
-0.092248
-0.092564
-0.092564
-0.092248
-0.092248
-0.091615
-0.091931
-0.091931
-0.091299
-0.092248
-0.092880
-0.091615
-0.090035
-0.090351
-0.091931
-0.091299
-0.091615
-0.090667
-0.090983
-0.090035
-0.091299
-0.090351
-0.090983
-0.091299
-0.090667
-0.090351
-0.091615
-0.090983
-0.090983
-0.091615
-0.092564
-0.091931
-0.090983
-0.091299
-0.090667
-0.091615
-0.091299
-0.092248
-0.092564
-0.093512
-0.093512
-0.093512
-0.093828
-0.094460
-0.095093
-0.095093
-0.095409
-0.094777
-0.096041
-0.094777
-0.094777
-0.094777
-0.096041
-0.096673
-0.097306
-0.097306
-0.096357
-0.096673
-0.096041
-0.096041
-0.097938
-0.097306
-0.096041
-0.096989
-0.095093
-0.094777
-0.096041
-0.096357
-0.096041
-0.095725
-0.095409
-0.093828
-0.093828
-0.094777
-0.095409
-0.094460
-0.093828
-0.094777
-0.094460
-0.093828
-0.092564
-0.093828
-0.092880
-0.093196
-0.092564
-0.093196
-0.092880
-0.091615
-0.091299
-0.090351
-0.091931
-0.092248
-0.092564
-0.090667
-0.091615
-0.090035
-0.090667
-0.090667
-0.091615
-0.090983
-0.090983
-0.090983
-0.090667
-0.091615
-0.091615
-0.091299
-0.092880
-0.091931
-0.091931
-0.091931
-0.090351
-0.090667
-0.091931
-0.092880
-0.092564
-0.093512
-0.092248
-0.093196
-0.093512
-0.093512
-0.093196
-0.093828
-0.095409
-0.094777
-0.094460
-0.096041
-0.096041
-0.093828
-0.096041
-0.096041
-0.095725
-0.096357
-0.096357
-0.096357
-0.095725
-0.096041
-0.096673
-0.096041
-0.097622
-0.096041
-0.096357
-0.096357
-0.095725
-0.097622
-0.097622
-0.096041
-0.096673
-0.095409
-0.095409
-0.096357
-0.096357
-0.095409
-0.095725
-0.095093
-0.093512
-0.095725
-0.095409
-0.095093
-0.094144
-0.094460
-0.093828
-0.094144
-0.093512
-0.094144
-0.093828
-0.093828
-0.093196
-0.093512
-0.092248
-0.091931
-0.091931
-0.091931
-0.091299
-0.090667
-0.090035
-0.091931
-0.091931
-0.090667
-0.090351
-0.089403
-0.090983
-0.090667
-0.091615
-0.090667
-0.089719
-0.091299
-0.090983
-0.090035
-0.091299
-0.090667
-0.090667
-0.090035
-0.090667
-0.091615
-0.092564
-0.091615
-0.092564
-0.092880
-0.092880
-0.091615
-0.093196
-0.092880
-0.093196
-0.094144
-0.094144
-0.093512
-0.094460
-0.094777
-0.094144
-0.093828
-0.094777
-0.095093
-0.095093
-0.095409
-0.095725
-0.095725
-0.094777
-0.094144
-0.095093
-0.096041
-0.096357
-0.096673
-0.094777
-0.095093
-0.095093
-0.096041
-0.096041
-0.096673
-0.096357
-0.095409
-0.095409
-0.095093
-0.095409
-0.095725
-0.095093
-0.094777
-0.096041
-0.094460
-0.093512
-0.093828
-0.094144
-0.094460
-0.092564
-0.093512
-0.093512
-0.093828
-0.093828
-0.092564
-0.092564
-0.091615
-0.092564
-0.091615
-0.092248
-0.090983
-0.090667
-0.091931
-0.091615
-0.091299
-0.091931
-0.091931
-0.091299
-0.090035
-0.090351
-0.088770
-0.089719
-0.091615
-0.091299
-0.090351
-0.090667
-0.089403
-0.090351
-0.089403
-0.090667
-0.091615
-0.090667
-0.090667
-0.092248
-0.090983
-0.090667
-0.092564
-0.092564
-0.093196
-0.094144
-0.092880
-0.094144
-0.093828
-0.093196
-0.093196
-0.093196
-0.094144
-0.095093
-0.094777
-0.094777
-0.094144
-0.095725
-0.096041
-0.095725
-0.096041
-0.096041
-0.094777
-0.095409
-0.095409
-0.095093
-0.096673
-0.097622
-0.096673
-0.096357
-0.096041
-0.095409
-0.096041
-0.096357
-0.096989
-0.097306
-0.097622
-0.096041
-0.097306
-0.096989
-0.097622
-0.097306
-0.097306
-0.096041
-0.095409
-0.095409
-0.095093
-0.094144
-0.094460
-0.094460
-0.094144
-0.094144
-0.094460
-0.093196
-0.093196
-0.093828
-0.093512
-0.092564
-0.091931
-0.091615
-0.091615
-0.090983
-0.090983
-0.091299
-0.091299
-0.092564
-0.092564
-0.091931
-0.090667
-0.089719
-0.090351
-0.090667
-0.091615
-0.091615
-0.090351
-0.089403
-0.090035
-0.089719
-0.090351
-0.090667
-0.090667
-0.090351
-0.091299
-0.090667
-0.091299
-0.091615
-0.091299
-0.092248
-0.092880
-0.091931
-0.093196
-0.093196
-0.093512
-0.093828
-0.093196
-0.093828
-0.093512
-0.094144
-0.094460
-0.094777
-0.093512
-0.094144
-0.094777
-0.095409
-0.093828
-0.094144
-0.095093
-0.093828
-0.094144
-0.095093
-0.096989
-0.096989
-0.095093
-0.094777
-0.095725
-0.096041
-0.096673
-0.096041
-0.096357
-0.097306
-0.096357
-0.096041
-0.095725
-0.094777
-0.094144
-0.095725
-0.095409
-0.095093
-0.095093
-0.093512
-0.094144
-0.093512
-0.094144
-0.092880
-0.093196
-0.093512
-0.093196
-0.093828
-0.093196
-0.092248
-0.092880
-0.093196
-0.093196
-0.091615
-0.092248
-0.091615
-0.090667
-0.091615
-0.092248
-0.091615
-0.091299
-0.089719
-0.089719
-0.090035
-0.091299
-0.090983
-0.090983
-0.090035
-0.089403
-0.089719
-0.090351
-0.090983
-0.090983
-0.091615
-0.090351
-0.090667
-0.090667
-0.090983
-0.092248
-0.092564
-0.091299
-0.092248
-0.092248
-0.092564
-0.092880
-0.092564
-0.092880
-0.092880
-0.093196
-0.094460
-0.095093
-0.095725
-0.095409
-0.095093
-0.095409
-0.095725
-0.095409
-0.096357
-0.096041
-0.096357
-0.094777
-0.094144
-0.095409
-0.095409
-0.096989
-0.095409
-0.095409
-0.095725
-0.095409
-0.095093
-0.095409
-0.094777
-0.095093
-0.095725
-0.095409
-0.094777
-0.095409
-0.094777
-0.094777
-0.093196
-0.092880
-0.093828
-0.093512
-0.093196
-0.094144
-0.093828
-0.093828
-0.093196
-0.093512
-0.093196
-0.093512
-0.092880
-0.092564
-0.092248
-0.092564
-0.092248
-0.090667
-0.091299
-0.090667
-0.090035
-0.089719
-0.090667
-0.092248
-0.090351
-0.090983
-0.089403
-0.088770
-0.090035
-0.090667
-0.090035
-0.090351
-0.090035
-0.089719
-0.088770
-0.090035
-0.090667
-0.090035
-0.089086
-0.089719
-0.089719
-0.090351
-0.091299
-0.091299
-0.091299
-0.091615
-0.090983
-0.092248
-0.091299
-0.091615
-0.091931
-0.092564
-0.093512
-0.093512
-0.094144
-0.093828
-0.093828
-0.094460
-0.093828
-0.094460
-0.094460
-0.095409
-0.095093
-0.096041
-0.096357
-0.096041
-0.095725
-0.096041
-0.096989
-0.096673
-0.096673
-0.095409
-0.095725
-0.096041
-0.096041
-0.095409
-0.095409
-0.095093
-0.094460
-0.094777
-0.094144
-0.095093
-0.095093
-0.096673
-0.094460
-0.093828
-0.094144
-0.094777
-0.093512
-0.093828
-0.093828
-0.094460
-0.093828
-0.093828
-0.092880
-0.093196
-0.092880
-0.092564
-0.091931
-0.093196
-0.092248
-0.091615
-0.091615
-0.091615
-0.091615
-0.092248
-0.092564
-0.092248
-0.090351
-0.089719
-0.087822
-0.089719
-0.089719
-0.090351
-0.090667
-0.089403
-0.088770
-0.090351
-0.088770
-0.088454
-0.091299
-0.090351
-0.089403
-0.089719
-0.089403
-0.089719
-0.090983
-0.091615
-0.090351
-0.090351
-0.090351
-0.090035
-0.091299
-0.090351
-0.090983
-0.092248
-0.092248
-0.091615
-0.093512
-0.093196
-0.093828
-0.092880
-0.095409
-0.094777
-0.093828
-0.095093
-0.094460
-0.093828
-0.093512
-0.094460
-0.095725
-0.095409
-0.096041
-0.095409
-0.094460
-0.094460
-0.096673
-0.096041
-0.096041
-0.096357
-0.096041
-0.095725
-0.094777
-0.095409
-0.095725
-0.096041
-0.095409
-0.094777
-0.093512
-0.093828
-0.094777
-0.094460
-0.094460
-0.094460
-0.093828
-0.093196
-0.091931
-0.092880
-0.092880
-0.092564
-0.092564
-0.092248
-0.092248
-0.091931
-0.090351
-0.090983
-0.090667
-0.090351
-0.090667
-0.090667
-0.091299
-0.091615
-0.090351
-0.088770
-0.090351
-0.089086
-0.090351
-0.090351
-0.090667
-0.089403
-0.089719
-0.089719
-0.089719
-0.090983
-0.090667
-0.090035
-0.090035
-0.089086
-0.090351
-0.090351
-0.091299
-0.091615
-0.091931
-0.091299
-0.091299
-0.091931
-0.092248
-0.091615
-0.092248
-0.092248
-0.092248
-0.093828
-0.093512
-0.093196
-0.094460
-0.095409
-0.095409
-0.094460
-0.094460
-0.094460
-0.094777
-0.093828
-0.094144
-0.095093
-0.095093
-0.096989
-0.095093
-0.095093
-0.095093
-0.095409
-0.096989
-0.095093
-0.096357
-0.095725
-0.096041
-0.094777
-0.094777
-0.096041
-0.096041
-0.094777
-0.096041
-0.094460
-0.094777
-0.094460
-0.094777
-0.094460
-0.094144
-0.094144
-0.093196
-0.092564
-0.092564
-0.092564
-0.093196
-0.092564
-0.092564
-0.092564
-0.091615
-0.091931
-0.092248
-0.089719
-0.090351
-0.090351
-0.090667
-0.091615
-0.090351
-0.090351
-0.089719
-0.090351
-0.089403
-0.090351
-0.088770
-0.090035
-0.090035
-0.089403
-0.090035
-0.090035
-0.089403
-0.090351
-0.090035
-0.090035
-0.090667
-0.090035
-0.088770
-0.090351
-0.090667
-0.089403
-0.090351
-0.091299
-0.091931
-0.091931
-0.091931
-0.092564
-0.091615
-0.092248
-0.092564
-0.092880
-0.092564
-0.093512
-0.092564
-0.093828
-0.094144
-0.094460
-0.094460
-0.094144
-0.094460
-0.093828
-0.094460
-0.095409
-0.096041
-0.096041
-0.095409
-0.093512
-0.093828
-0.094460
-0.094144
-0.095093
-0.094460
-0.095093
-0.095725
-0.094777
-0.095093
-0.094144
-0.094777
-0.094460
-0.094144
-0.094777
-0.093828
-0.094777
-0.094460
-0.094144
-0.093512
-0.093828
-0.093512
-0.092564
-0.092564
-0.093196
-0.093196
-0.092564
-0.092880
-0.090983
-0.090667
-0.091615
-0.091615
-0.090351
-0.090667
-0.090351
-0.090351
-0.090351
-0.089086
-0.089086
-0.089086
-0.089719
-0.089086
-0.090035
-0.088454
-0.088454
-0.088138
-0.088138
-0.088770
-0.088770
-0.090351
-0.090035
-0.089086
-0.090351
-0.090351
-0.089719
-0.090351
-0.091299
-0.090667
-0.090351
-0.091299
-0.091299
-0.091299
-0.091615
-0.091615
-0.091615
-0.091615
-0.093196
-0.092880
-0.092248
-0.092248
-0.093196
-0.093828
-0.092564
-0.093828
-0.092880
-0.093828
-0.094460
-0.093512
-0.093828
-0.093196
-0.095093
-0.094777
-0.093828
-0.093512
-0.093196
-0.094460
-0.094460
-0.094460
-0.093512
-0.093828
-0.092880
-0.093828
-0.093828
-0.093196
-0.094460
-0.094777
-0.092880
-0.091615
-0.093512
-0.093196
-0.093196
-0.092880
-0.092248
-0.091615
-0.092564
-0.093196
-0.093196
-0.092248
-0.091615
-0.090667
-0.090667
-0.091615
-0.091299
-0.090667
-0.088770
-0.089403
-0.089403
-0.090667
-0.091299
-0.090667
-0.089403
-0.089403
-0.089403
-0.089086
-0.088770
-0.090351
-0.089403
-0.088770
-0.088770
-0.088138
-0.088770
-0.089086
-0.089403
-0.088138
-0.088770
-0.088454
-0.089086
-0.089403
-0.089719
-0.089403
-0.089719
-0.089086
-0.089403
-0.089086
-0.089403
-0.090351
-0.090667
-0.091931
-0.091931
-0.091299
-0.091931
-0.091299
-0.092564
-0.091931
-0.093512
-0.093512
-0.093196
-0.093196
-0.093196
-0.093828
-0.092880
-0.093828
-0.093828
-0.094777
-0.097306
-0.095409
-0.094777
-0.093512
-0.094460
-0.095409
-0.094144
-0.094144
-0.094777
-0.094144
-0.094460
-0.094777
-0.095093
-0.093512
-0.094460
-0.094460
-0.093828
-0.094144
-0.093512
-0.095093
-0.093196
-0.094460
-0.093828
-0.092880
-0.092248
-0.092880
-0.092248
-0.091931
-0.091615
-0.090667
-0.090667
-0.090351
-0.090667
-0.090667
-0.088770
-0.090351
-0.090667
-0.089403
-0.089403
-0.090035
-0.089719
-0.088770
-0.088454
-0.090351
-0.090983
-0.090351
-0.089403
-0.090667
-0.088454
-0.090035
-0.089719
-0.088770
-0.089086
-0.089719
-0.090035
-0.089403
-0.089403
-0.090667
-0.090035
-0.090667
-0.091615
-0.090667
-0.090351
-0.090035
-0.091299
-0.090351
-0.090351
-0.091615
-0.091931
-0.091299
-0.091299
-0.091615
-0.092880
-0.092564
-0.094144
-0.093828
-0.093828
-0.093828
-0.093512
-0.093196
-0.092564
-0.093196
-0.093512
-0.094460
-0.094144
-0.094460
-0.093828
-0.092564
-0.093828
-0.094460
-0.094777
-0.094777
-0.094777
-0.093828
-0.092880
-0.093196
-0.095093
-0.094144
-0.094144
-0.094460
-0.093512
-0.092880
-0.093196
-0.094460
-0.093196
-0.093828
-0.093828
-0.093828
-0.092564
-0.093196
-0.092880
-0.092248
-0.091299
-0.090351
-0.091931
-0.090351
-0.090351
-0.091299
-0.091299
-0.090667
-0.091931
-0.091299
-0.090351
-0.088454
-0.089719
-0.088138
-0.090351
-0.090035
-0.090351
-0.089403
-0.088770
-0.089086
-0.089086
-0.088770
-0.089719
-0.090667
-0.090035
-0.089403
-0.090351
-0.089086
-0.088454
-0.089719
-0.089719
-0.090983
-0.089086
-0.090035
-0.090667
-0.090667
-0.090983
-0.090983
-0.092564
-0.091615
-0.093196
-0.093828
-0.093196
-0.093828
-0.093828
-0.094777
-0.094144
-0.094144
-0.095093
-0.094777
-0.093512
-0.093512
-0.094460
-0.093512
-0.095409
-0.097306
-0.094144
-0.095409
-0.094777
-0.094777
-0.095409
-0.095725
-0.096041
-0.095093
-0.095409
-0.094777
-0.095093
-0.094460
-0.095093
-0.094777
-0.094144
-0.093828
-0.094144
-0.094144
-0.094460
-0.093828
-0.094144
-0.093828
-0.093512
-0.093828
-0.091931
-0.092880
-0.092880
-0.091299
-0.091931
-0.092880
-0.091931
-0.091931
-0.091299
-0.090983
-0.091615
-0.090351
-0.090035
-0.091931
-0.089719
-0.090035
-0.089086
-0.089403
-0.088454
-0.089086
-0.089719
-0.088770
-0.089086
-0.090035
-0.088454
-0.088770
-0.090035
-0.090983
-0.090035
-0.089719
-0.090035
-0.090351
-0.089403
-0.090667
-0.091299
-0.090667
-0.091931
-0.091299
-0.090667
-0.091299
-0.092248
-0.092248
-0.091931
-0.092564
-0.092880
-0.093512
-0.092564
-0.093512
-0.092880
-0.094144
-0.093512
-0.094777
-0.094460
-0.094144
-0.093828
-0.094460
-0.093512
-0.096041
-0.096673
-0.094777
-0.094777
-0.093512
-0.095093
-0.096989
-0.095409
-0.095409
-0.095725
-0.095409
-0.095093
-0.094777
-0.095725
-0.095409
-0.095409
-0.095409
-0.093828
-0.093512
-0.094460
-0.095093
-0.093196
-0.093828
-0.093196
-0.093196
-0.093196
-0.093512
-0.091615
-0.091931
-0.092880
-0.091299
-0.090983
-0.090667
-0.090667
-0.090983
-0.091299
-0.090035
-0.089719
-0.090667
-0.090667
-0.090035
-0.089086
-0.090035
-0.089719
-0.089403
-0.090351
-0.089719
-0.089086
-0.089403
-0.089403
-0.090035
-0.089719
-0.089719
-0.090035
-0.090035
-0.089403
-0.090035
-0.090351
-0.090351
-0.090667
-0.090983
-0.090035
-0.090035
-0.090667
-0.090667
-0.090983
-0.091299
-0.091931
-0.091299
-0.090983
-0.092248
-0.093196
-0.093196
-0.092564
-0.091299
-0.093828
-0.093196
-0.093196
-0.094460
-0.094777
-0.094460
-0.093828
-0.093828
-0.093512
-0.094777
-0.094460
-0.095093
-0.094144
-0.093512
-0.094144
-0.095093
-0.095093
-0.094460
-0.094144
-0.093828
-0.093828
-0.094460
-0.095093
-0.094144
-0.094144
-0.093828
-0.093828
-0.093512
-0.095093
-0.094460
-0.093512
-0.093512
-0.092248
-0.093512
-0.092564
-0.092880
-0.092564
-0.091931
-0.091931
-0.091615
-0.090983
-0.090983
-0.091299
-0.090667
-0.090351
-0.089719
-0.090035
-0.090667
-0.090035
-0.089403
-0.089719
-0.087506
-0.088770
-0.090667
-0.089719
-0.090035
-0.089086
-0.090035
-0.090035
-0.090351
-0.090667
-0.090667
-0.089719
-0.088454
-0.089086
-0.089719
-0.088770
-0.089719
-0.088454
-0.089719
-0.089086
-0.089719
-0.088770
-0.090351
-0.090667
-0.090035
-0.090035
-0.090983
-0.090983
-0.090667
-0.091615
-0.092248
-0.093196
-0.092248
-0.092880
-0.092248
-0.092248
-0.092880
-0.092248
-0.091299
-0.092564
-0.092880
-0.093828
-0.093828
-0.093196
-0.094460
-0.093196
-0.093828
-0.094777
-0.094144
-0.093512
-0.094777
-0.093828
-0.093196
-0.093196
-0.093512
-0.093196
-0.093828
-0.092564
-0.091931
-0.091615
-0.092248
-0.092248
-0.093196
-0.091931
-0.091931
-0.091931
-0.092564
-0.091615
-0.090983
-0.092564
-0.091299
-0.091615
-0.090667
-0.090983
-0.089719
-0.090667
-0.090667
-0.089719
-0.089086
-0.089719
-0.090667
-0.090351
-0.089719
-0.088138
-0.089403
-0.087822
-0.090035
-0.090035
-0.089086
-0.088770
-0.088454
-0.089719
-0.088138
-0.088138
-0.089719
-0.090035
-0.090351
-0.089719
-0.089719
-0.089403
-0.091931
-0.090667
-0.088770
-0.090035
-0.090035
-0.090351
-0.090035
-0.091931
-0.090983
-0.091615
-0.091615
-0.092880
-0.091615
-0.090983
-0.093196
-0.093196
-0.093512
-0.092880
-0.091931
-0.092880
-0.093196
-0.092248
-0.093196
-0.093512
-0.093512
-0.094144
-0.092880
-0.092880
-0.093512
-0.093828
-0.093828
-0.093828
-0.094144
-0.093512
-0.092880
-0.093196
-0.094460
-0.093828
-0.094460
-0.094144
-0.092564
-0.092248
-0.093196
-0.093828
-0.094144
-0.094144
-0.091931
-0.093196
-0.091931
-0.092248
-0.091931
-0.091299
-0.090667
-0.091299
-0.090983
-0.090983
-0.091615
-0.091299
-0.089403
-0.090035
-0.090983
-0.090035
-0.090035
-0.090983
-0.090667
-0.088454
-0.088138
-0.088138
-0.088138
-0.088454
-0.089086
-0.088770
-0.087190
-0.088454
-0.089086
-0.087822
-0.088770
-0.089719
-0.089086
-0.088138
-0.089086
-0.089403
-0.089719
-0.090351
-0.090035
-0.090035
-0.089403
-0.089719
-0.090035
-0.090351
-0.090351
-0.090667
-0.090667
-0.090983
-0.091931
-0.090667
-0.092880
-0.091931
-0.091931
-0.092880
-0.092880
-0.092880
-0.092564
-0.092564
-0.092880
-0.092248
-0.092880
-0.092880
-0.093512
-0.094460
-0.094460
-0.093512
-0.093196
-0.094144
-0.093196
-0.094460
-0.093828
-0.094460
-0.093828
-0.094460
-0.093828
-0.092880
-0.093512
-0.094777
-0.093512
-0.092564
-0.092880
-0.093512
-0.093828
-0.093512
-0.093196
-0.092564
-0.092880
-0.090983
-0.091615
-0.091615
-0.092880
-0.092564
-0.091299
-0.090983
-0.090351
-0.090983
-0.090351
-0.089403
-0.089719
-0.090351
-0.089719
-0.089086
-0.089403
-0.088454
-0.088454
-0.088770
-0.089086
-0.089403
-0.088770
-0.088138
-0.087190
-0.087822
-0.089086
-0.089403
-0.088454
-0.089719
-0.088454
-0.088770
-0.089086
-0.090035
-0.091615
-0.090351
-0.090667
-0.090035
-0.089086
-0.090667
-0.090983
-0.090035
-0.090667
-0.089719
-0.091615
-0.091615
-0.093196
-0.091931
-0.091931
-0.092564
-0.093196
-0.093196
-0.093512
-0.092880
-0.093196
-0.092248
-0.092880
-0.093196
-0.094777
-0.095093
-0.096041
-0.095093
-0.095093
-0.093828
-0.095409
-0.094144
-0.093196
-0.094144
-0.095093
-0.094144
-0.093828
-0.093828
-0.094460
-0.094777
-0.093828
-0.094144
-0.093196
-0.093196
-0.093828
-0.093828
-0.093828
-0.093512
-0.093196
-0.091299
-0.092248
-0.091931
-0.092564
-0.092248
-0.092248
-0.091931
-0.091931
-0.092248
-0.090667
-0.090667
-0.090035
-0.089719
-0.090983
-0.090035
-0.091299
-0.090351
-0.090035
-0.088770
-0.089086
-0.089403
-0.090035
-0.088454
-0.089403
-0.088770
-0.089719
-0.090035
-0.090035
-0.090351
-0.089719
-0.088454
-0.088770
-0.089403
-0.089403
-0.089719
-0.090351
-0.090983
-0.090667
-0.091299
-0.090667
-0.089719
-0.091615
-0.092248
-0.091931
-0.090983
-0.091931
-0.093196
-0.091615
-0.093196
-0.093196
-0.091931
-0.093512
-0.094144
-0.093196
-0.092880
-0.093196
-0.092564
-0.091931
-0.093512
-0.094144
-0.095093
-0.094460
-0.094144
-0.093828
-0.093512
-0.094777
-0.095409
-0.094144
-0.094777
-0.094460
-0.093512
-0.093828
-0.095409
-0.094777
-0.094460
-0.094460
-0.094144
-0.093196
-0.093196
-0.094144
-0.093828
-0.093512
-0.092248
-0.093512
-0.093828
-0.091931
-0.091615
-0.090983
-0.091299
-0.092248
-0.091615
-0.091299
-0.090983
-0.090667
-0.090035
-0.090351
-0.090983
-0.090983
-0.091299
-0.090351
-0.089403
-0.090035
-0.089086
-0.089403
-0.089719
-0.090351
-0.089086
-0.089086
-0.089403
-0.088454
-0.089403
-0.090035
-0.090667
-0.089403
-0.089086
-0.089719
-0.089719
-0.089086
-0.090667
-0.089719
-0.090035
-0.091299
-0.090667
-0.090667
-0.090983
-0.090983
-0.091615
-0.092248
-0.092248
-0.093828
-0.092564
-0.092564
-0.093196
-0.092564
-0.093196
-0.094144
-0.093512
-0.093828
-0.093828
-0.093512
-0.093828
-0.093512
-0.094777
-0.095725
-0.094777
-0.094460
-0.094144
-0.093196
-0.093196
-0.095409
-0.095725
-0.094777
-0.094777
-0.094144
-0.094777
-0.094144
-0.095409
-0.094144
-0.094460
-0.093196
-0.092564
-0.092880
-0.093828
-0.093828
-0.092880
-0.093196
-0.092880
-0.092880
-0.092564
-0.092564
-0.093196
-0.093512
-0.092248
-0.091931
-0.092248
-0.091931
-0.090983
-0.090983
-0.090351
-0.090983
-0.090351
-0.092564
-0.091299
-0.090035
-0.090035
-0.089719
-0.089403
-0.090035
-0.090667
-0.090351
-0.088454
-0.088770
-0.089719
-0.089719
-0.089086
-0.089403
-0.090351
-0.090035
-0.089719
-0.090035
-0.089719
-0.089086
-0.090351
-0.090667
-0.090983
-0.090983
-0.090667
-0.090983
-0.090035
-0.091299
-0.091931
-0.092248
-0.091931
-0.092880
-0.093196
-0.093196
-0.093196
-0.093828
-0.094777
-0.093828
-0.094460
-0.094144
-0.092880
-0.093196
-0.093196
-0.093196
-0.094777
-0.094460
-0.094144
-0.094460
-0.093828
-0.095725
-0.095409
-0.094777
-0.095093
-0.094777
-0.094460
-0.093828
-0.094144
-0.095093
-0.094777
-0.095725
-0.095409
-0.094460
-0.094144
-0.094144
-0.093196
-0.094460
-0.094144
-0.094777
-0.094144
-0.093828
-0.092880
-0.091931
-0.092564
-0.093512
-0.093512
-0.090983
-0.091931
-0.091931
-0.091931
-0.091299
-0.090667
-0.090983
-0.090035
-0.090667
-0.091615
-0.089403
-0.089719
-0.088454
-0.089086
-0.089086
-0.090351
-0.090351
-0.089719
-0.089719
-0.088454
-0.089403
-0.090035
-0.090035
-0.089719
-0.090035
-0.090351
-0.090351
-0.090667
-0.090983
-0.091931
-0.090983
-0.090351
-0.090983
-0.091299
-0.090983
-0.091615
-0.092248
-0.092248
-0.093196
-0.092880
-0.093196
-0.093512
-0.093196
-0.093828
-0.094460
-0.095409
-0.095093
-0.094460
-0.095093
-0.094144
-0.093828
-0.095093
-0.095409
-0.096357
-0.095093
-0.096041
-0.094460
-0.094777
-0.096357
-0.096357
-0.096041
-0.095093
-0.096357
-0.096041
-0.096041
-0.096041
-0.096673
-0.096041
-0.095093
-0.095409
-0.094777
-0.093828
-0.095093
-0.096041
-0.095409
-0.095409
-0.094777
-0.093196
-0.094144
-0.094460
-0.094460
-0.093196
-0.094144
-0.094144
-0.093828
-0.092880
-0.092880
-0.091931
-0.090983
-0.090983
-0.092564
-0.091931
-0.091931
-0.091931
-0.090667
-0.090351
-0.091931
-0.091615
-0.091615
-0.090983
-0.090667
-0.090667
-0.090983
-0.091931
-0.092248
-0.092248
-0.091299
-0.091299
-0.090983
-0.091615
-0.090667
-0.091299
-0.091299
-0.091615
-0.092564
-0.091615
-0.092248
-0.093512
-0.092564
-0.092248
-0.093512
-0.092880
-0.092880
-0.094460
-0.093196
-0.093828
-0.093512
-0.095725
-0.096673
-0.096041
-0.095725
-0.095093
-0.095409
-0.095409
-0.096041
-0.096989
-0.098254
-0.097306
-0.095093
-0.095725
-0.095409
-0.096041
-0.095409
-0.096357
-0.096041
-0.096041
-0.095725
-0.095093
-0.095409
-0.096357
-0.096041
-0.094777
-0.095409
-0.094777
-0.093828
-0.095093
-0.094144
-0.094460
-0.094460
-0.093828
-0.094777
-0.094144
-0.094460
-0.094777
-0.093828
-0.093196
-0.094460
-0.093196
-0.093512
-0.092880
-0.094144
-0.093512
-0.093512
-0.091615
-0.092564
-0.092880
-0.092564
-0.090983
-0.090351
-0.090983
-0.091299
-0.091931
-0.091615
-0.090351
-0.090351
-0.092248
-0.091931
-0.092248
-0.092564
-0.091931
-0.092248
-0.092564
-0.093196
-0.091615
-0.092248
-0.091931
-0.092880
-0.091931
-0.092248
-0.092880
-0.092880
-0.092880
-0.093196
-0.092248
-0.093196
-0.093512
-0.094460
-0.095093
-0.094460
-0.094777
-0.094460
-0.094460
-0.094144
-0.096673
-0.095725
-0.095725
-0.095409
-0.095725
-0.096673
-0.096673
-0.097622
-0.096989
-0.096673
-0.095093
-0.094460
-0.095725
-0.096673
-0.096989
-0.096673
-0.096357
-0.095725
-0.096357
-0.096357
-0.096989
-0.097306
-0.095725
-0.095093
-0.096041
-0.096673
-0.095725
-0.095725
-0.095093
-0.094460
-0.094777
-0.094460
-0.094777
-0.094144
-0.094460
-0.095409
-0.093828
-0.093828
-0.094144
-0.092564
-0.092880
-0.092248
-0.091615
-0.091931
-0.091299
-0.092248
-0.091299
-0.090035
-0.091615
-0.091615
-0.091299
-0.092248
-0.091931
-0.091299
-0.090667
-0.092880
-0.091931
-0.092880
-0.091615
-0.091615
-0.091299
-0.090983
-0.090667
-0.090035
-0.091615
-0.092564
-0.091931
-0.092564
-0.091931
-0.092564
-0.092564
-0.093196
-0.092880
-0.093512
-0.094460
-0.094777
-0.095725
-0.094777
-0.094777
-0.094777
-0.095725
-0.094777
-0.095093
-0.095725
-0.096673
-0.096357
-0.096041
-0.096673
-0.096989
-0.098254
-0.099518
-0.096989
-0.097306
-0.098570
-0.096989
-0.097622
-0.097938
-0.096357
-0.097306
-0.097622
-0.096041
-0.096989
-0.096673
-0.096357
-0.097622
-0.096357
-0.096041
-0.096989
-0.096041
-0.096673
-0.096673
-0.095725
-0.096357
-0.096673
-0.095093
-0.096041
-0.096041
-0.095725
-0.096041
-0.093828
-0.095093
-0.095093
-0.093512
-0.093828
-0.093512
-0.093512
-0.094144
-0.093196
-0.095093
-0.092880
-0.092880
-0.092880
-0.090983
-0.092880
-0.093512
-0.092248
-0.091931
-0.091931
-0.090667
-0.091931
-0.091931
-0.091615
-0.092564
-0.093512
-0.092248
-0.091931
-0.091931
-0.091615
-0.093512
-0.091931
-0.092880
-0.092564
-0.093196
-0.094144
-0.093828
-0.093512
-0.093828
-0.093828
-0.095093
-0.095409
-0.094777
-0.096041
-0.095093
-0.095409
-0.096041
-0.096673
-0.096041
-0.096989
-0.096357
-0.095725
-0.096041
-0.096673
-0.098254
-0.098886
-0.097938
-0.096989
-0.096041
-0.096041
-0.096673
-0.097622
-0.096357
-0.097622
-0.096989
-0.096673
-0.096673
-0.097306
-0.096357
-0.096989
-0.096989
-0.096673
-0.095409
-0.096357
-0.096041
-0.096041
-0.095725
-0.096357
-0.095725
-0.095409
-0.095093
-0.094460
-0.096357
-0.094777
-0.094144
-0.093196
-0.094144
-0.093512
-0.093196
-0.093512
-0.094460
-0.093196
-0.093196
-0.094144
-0.093196
-0.092248
-0.091299
-0.090983
-0.091615
-0.091615
-0.093196
-0.092564
-0.091931
-0.093196
-0.094144
-0.092564
-0.093512
-0.091615
-0.093196
-0.092248
-0.092248
-0.091931
-0.092248
-0.092880
-0.093512
-0.092880
-0.091931
-0.092564
-0.092248
-0.092880
-0.092880
-0.093196
-0.093196
-0.094144
-0.093828
-0.094777
-0.093828
-0.094460
-0.094460
-0.095093
-0.094777
-0.095725
-0.096357
-0.096357
-0.094460
-0.095725
-0.095725
-0.096357
-0.096989
-0.097622
-0.097306
-0.096357
-0.097938
-0.097938
-0.096673
-0.097306
-0.096673
-0.097306
-0.096989
-0.095725
-0.096673
-0.096989
-0.098254
-0.098254
-0.096357
-0.095725
-0.094777
-0.095725
-0.095409
-0.095725
-0.095725
-0.095409
-0.096357
-0.094777
-0.096041
-0.095409
-0.094460
-0.094144
-0.094777
-0.093828
-0.094460
-0.094144
-0.094460
-0.094777
-0.092564
-0.093512
-0.093512
-0.094777
-0.093828
-0.092564
-0.091615
-0.091615
-0.091931
-0.092880
-0.091931
-0.091299
-0.091615
-0.091615
-0.091615
-0.091615
-0.092880
-0.093196
-0.092880
-0.093828
-0.093196
-0.094777
-0.094144
-0.094777
-0.094144
-0.094144
-0.093512
-0.095093
-0.094777
-0.094144
-0.094777
-0.095093
-0.095725
-0.094777
-0.096041
-0.096673
-0.096041
-0.095409
-0.096989
-0.097622
-0.096989
-0.097306
-0.097622
-0.097306
-0.097306
-0.096041
-0.097622
-0.098570
-0.097306
-0.097938
-0.098570
-0.098570
-0.097938
-0.098886
-0.098886
-0.099202
-0.098886
-0.099202
-0.098570
-0.097938
-0.098570
-0.097938
-0.097938
-0.097622
-0.096989
-0.096673
-0.096357
-0.097306
-0.097306
-0.096989
-0.097622
-0.096673
-0.096989
-0.096673
-0.095409
-0.095409
-0.095725
-0.095725
-0.094777
-0.095093
-0.093512
-0.094144
-0.094144
-0.094144
-0.094144
-0.093828
-0.095093
-0.094144
-0.094144
-0.092564
-0.092564
-0.093512
-0.093512
-0.093512
-0.092248
-0.092564
-0.093512
-0.093512
-0.093196
-0.093196
-0.093828
-0.093828
-0.092880
-0.093828
-0.094460
-0.094144
-0.094777
-0.093828
-0.095093
-0.095725
-0.095093
-0.094777
-0.095093
-0.094460
-0.094777
-0.095409
-0.096673
-0.096357
-0.096357
-0.096357
-0.097306
-0.096673
-0.096673
-0.098254
-0.097306
-0.097306
-0.098886
-0.096989
-0.096989
-0.096673
-0.097622
-0.098886
-0.099202
-0.099202
-0.097306
-0.097306
-0.098254
-0.098886
-0.098570
-0.097622
-0.097622
-0.097306
-0.097938
-0.096989
-0.098570
-0.098254
-0.099518
-0.096357
-0.096989
-0.095725
-0.097306
-0.097622
-0.096989
-0.098254
-0.097306
-0.096673
-0.096989
-0.095725
-0.096673
-0.096041
-0.095409
-0.095725
-0.095409
-0.094460
-0.095093
-0.094460
-0.093828
-0.094460
-0.094460
-0.094777
-0.094144
-0.093828
-0.093196
-0.092880
-0.093828
-0.094144
-0.094460
-0.094144
-0.094144
-0.092564
-0.094144
-0.093196
-0.093828
-0.093512
-0.094460
-0.093828
-0.093828
-0.092564
-0.094144
-0.094144
-0.093512
-0.094460
-0.093828
-0.093512
-0.094460
-0.094777
-0.096041
-0.096041
-0.095093
-0.096041
-0.096989
-0.096673
-0.096357
-0.097306
-0.097622
-0.098254
-0.096989
-0.097938
-0.098570
-0.098570
-0.098886
-0.098886
-0.097938
-0.098886
-0.100151
-0.099834
-0.099518
-0.098886
-0.098886
-0.100151
-0.101099
-0.099518
-0.099202
-0.099834
-0.099202
-0.097938
-0.100151
-0.098886
-0.098886
-0.098254
-0.098886
-0.098254
-0.097306
-0.098254
-0.098570
-0.097938
-0.097622
-0.097938
-0.098254
-0.097622
-0.097622
-0.097622
-0.095725
-0.096357
-0.096041
-0.097306
-0.097622
-0.096041
-0.095725
-0.096041
-0.095093
-0.096041
-0.097622
-0.095409
-0.095409
-0.095093
-0.094777
-0.093512
-0.093828
-0.094144
-0.094777
-0.094777
-0.094144
-0.093196
-0.093196
-0.093196
-0.095093
-0.094144
-0.093828
-0.095093
-0.095409
-0.095409
-0.095409
-0.096041
-0.095725
-0.095093
-0.095725
-0.095725
-0.094777
-0.095409
-0.096041
-0.096357
-0.095725
-0.096673
-0.097622
-0.097938
-0.096989
-0.097938
-0.099834
-0.098570
-0.098570
-0.098570
-0.098570
-0.098886
-0.099202
-0.099202
-0.099518
-0.099202
-0.100783
-0.099202
-0.099518
-0.098886
-0.099202
-0.100151
-0.100783
-0.099202
-0.098886
-0.100151
-0.099202
-0.099202
-0.099834
-0.100467
-0.099202
-0.098886
-0.097938
-0.098254
-0.098886
-0.099202
-0.098886
-0.099834
-0.097938
-0.097622
-0.097306
-0.097622
-0.097306
-0.096357
-0.097622
-0.096673
-0.095725
-0.097938
-0.096673
-0.096673
-0.096989
-0.096989
-0.096673
-0.096041
-0.097306
-0.095409
-0.096357
-0.094777
-0.094777
-0.094777
-0.094777
-0.095409
-0.094460
-0.093512
-0.093828
-0.094777
-0.094144
-0.094777
-0.096357
-0.095409
-0.094777
-0.094777
-0.095725
-0.094777
-0.095093
-0.096357
-0.095725
-0.096357
-0.096041
-0.096989
-0.095725
-0.096673
-0.097306
-0.096673
-0.096673
-0.097622
-0.096989
-0.097306
-0.097306
-0.097306
-0.097938
-0.098886
-0.098570
-0.099518
-0.098254
-0.098254
-0.097622
-0.098254
-0.099834
-0.100467
-0.101099
-0.099834
-0.099834
-0.099518
-0.101415
-0.100467
-0.101415
-0.100467
-0.100151
-0.099518
-0.099518
-0.099518
-0.100151
-0.099834
-0.099834
-0.099202
-0.099202
-0.099834
-0.100467
-0.099202
-0.098570
-0.098254
-0.097938
-0.098570
-0.098254
-0.098570
-0.097938
-0.097306
-0.097622
-0.098254
-0.096357
-0.097306
-0.095725
-0.096357
-0.095409
-0.096673
-0.097938
-0.095725
-0.097306
-0.095725
-0.095093
-0.094777
-0.095409
-0.094777
-0.095409
-0.096357
-0.095409
-0.095409
-0.094777
-0.094777
-0.095093
-0.095409
-0.095093
-0.095409
-0.095409
-0.094777
-0.095093
-0.096673
-0.096041
-0.095725
-0.096041
-0.097622
-0.096989
-0.096357
-0.096357
-0.096357
-0.095093
-0.097306
-0.096673
-0.098570
-0.097622
-0.097938
-0.098886
-0.098886
-0.099834
-0.098886
-0.097938
-0.098886
-0.098570
-0.097622
-0.100151
-0.100151
-0.099518
-0.100467
-0.100467
-0.100783
-0.100151
-0.099834
-0.099518
-0.100783
-0.100151
-0.099834
-0.099834
-0.099518
-0.100467
-0.099518
-0.099202
-0.099834
-0.099834
-0.099202
-0.099518
-0.099834
-0.099834
-0.100151
-0.099834
-0.098254
-0.097938
-0.098570
-0.098570
-0.098254
-0.099202
-0.097938
-0.099518
-0.099202
-0.099202
-0.097938
-0.098254
-0.097622
-0.097622
-0.096673
-0.098254
-0.096989
-0.095725
-0.096357
-0.095093
-0.094460
-0.095725
-0.095093
-0.094777
-0.096041
-0.095093
-0.095409
-0.094777
-0.096357
-0.095093
-0.096041
-0.096041
-0.095093
-0.096357
-0.096673
-0.096989
-0.096673
-0.097938
-0.096989
-0.097622
-0.096989
-0.096673
-0.097938
-0.097938
-0.097622
-0.098570
-0.098254
-0.097938
-0.099202
-0.099202
-0.099202
-0.099202
-0.100151
-0.100467
-0.100783
-0.101099
-0.100783
-0.099518
-0.100467
-0.100783
-0.101099
-0.102363
-0.101415
-0.101415
-0.101099
-0.100783
-0.101415
-0.101415
-0.101099
-0.101731
-0.102363
-0.102363
-0.100783
-0.100467
-0.101099
-0.101099
-0.100467
-0.100151
-0.099202
-0.100467
-0.100467
-0.100151
-0.098886
-0.099202
-0.098254
-0.098570
-0.099202
-0.098886
-0.098886
-0.098886
-0.099202
-0.098254
-0.098254
-0.098570
-0.097306
-0.097306
-0.096989
-0.096673
-0.097938
-0.098886
-0.097938
-0.097622
-0.097306
-0.095409
-0.097622
-0.096041
-0.095725
-0.096673
-0.096673
-0.095093
-0.096357
-0.095409
-0.095409
-0.096673
-0.095409
-0.096357
-0.095725
-0.095725
-0.093828
-0.096041
-0.097306
-0.096357
-0.097306
-0.097938
-0.097622
-0.097938
-0.098254
-0.098570
-0.099834
-0.099834
-0.100151
-0.098886
-0.099202
-0.099518
-0.100467
-0.100151
-0.101099
-0.100467
-0.100783
-0.100467
-0.100467
-0.100151
-0.101415
-0.101099
-0.102680
-0.101099
-0.101415
-0.101415
-0.100151
-0.102363
-0.102363
-0.100467
-0.102047
-0.101731
-0.101099
-0.102047
-0.101415
-0.102363
-0.100467
-0.101415
-0.100783
-0.100783
-0.101415
-0.101099
-0.102363
-0.101099
-0.100151
-0.099834
-0.099834
-0.098886
-0.099518
-0.101099
-0.099518
-0.098254
-0.097938
-0.099202
-0.098254
-0.098254
-0.096989
-0.097622
-0.097938
-0.097622
-0.096989
-0.096989
-0.096041
-0.096041
-0.095725
-0.096673
-0.096357
-0.096357
-0.095409
-0.096041
-0.095409
-0.095725
-0.096041
-0.096041
-0.096041
-0.096673
-0.096041
-0.096673
-0.096041
-0.096357
-0.096989
-0.098254
-0.096673
-0.097306
-0.097622
-0.097622
-0.098254
-0.097622
-0.098886
-0.097938
-0.098570
-0.097938
-0.099202
-0.098886
-0.100151
-0.098570
-0.099518
-0.098886
-0.099518
-0.099834
-0.099202
-0.100151
-0.099202
-0.100151
-0.100467
-0.102363
-0.101731
-0.101415
-0.100467
-0.100783
-0.101099
-0.101415
-0.102047
-0.101731
-0.101415
-0.100783
-0.100151
-0.101415
-0.101415
-0.101415
-0.101415
-0.101731
-0.100467
-0.100783
-0.100467
-0.100467
-0.101099
-0.101099
-0.101099
-0.099834
-0.098570
-0.099202
-0.099518
-0.099202
-0.099202
-0.099202
-0.099834
-0.100151
-0.099834
-0.098570
-0.098254
-0.098886
-0.098254
-0.097938
-0.099202
-0.098570
-0.097938
-0.097938
-0.097938
-0.097622
-0.097938
-0.097622
-0.096989
-0.097938
-0.097306
-0.097306
-0.097938
-0.097622
-0.099202
-0.098254
-0.098886
-0.098886
-0.098570
-0.098254
-0.098570
-0.098886
-0.098254
-0.099202
-0.099202
-0.099202
-0.099834
-0.099518
-0.100467
-0.100151
-0.100783
-0.100467
-0.100467
-0.099834
-0.100783
-0.100783
-0.101731
-0.100151
-0.102363
-0.102680
-0.102047
-0.101099
-0.101731
-0.102047
-0.101731
-0.103628
-0.103312
-0.102996
-0.103628
-0.102996
-0.104576
-0.105208
-0.104260
-0.103944
-0.103312
-0.102363
-0.103312
-0.103944
-0.103312
-0.103312
-0.103628
-0.102363
-0.102363
-0.102996
-0.101731
-0.102363
-0.102363
-0.102680
-0.101415
-0.101099
-0.101415
-0.101099
-0.101099
-0.100467
-0.101415
-0.100783
-0.101099
-0.100151
-0.100467
-0.100783
-0.098570
-0.100783
-0.099834
-0.101099
-0.099834
-0.098886
-0.098254
-0.097306
-0.098570
-0.098254
-0.097938
-0.097622
-0.098254
-0.098254
-0.096989
-0.098254
-0.099202
-0.098570
-0.098570
-0.099518
-0.099202
-0.099202
-0.098570
-0.099834
-0.098886
-0.099518
-0.098886
-0.099834
-0.099518
-0.099834
-0.099834
-0.100151
-0.101099
-0.102363
-0.101731
-0.102996
-0.102680
-0.101731
-0.101731
-0.102363
-0.103312
-0.102996
-0.102996
-0.102996
-0.102996
-0.102047
-0.102996
-0.103312
-0.104260
-0.104576
-0.104260
-0.103944
-0.104260
-0.104576
-0.104260
-0.104576
-0.103944
-0.102680
-0.103944
-0.102996
-0.104576
-0.104892
-0.103944
-0.103312
-0.103312
-0.103628
-0.102363
-0.102680
-0.101731
-0.102363
-0.102363
-0.100467
-0.101731
-0.102047
-0.101415
-0.102047
-0.101099
-0.100151
-0.100783
-0.100467
-0.100783
-0.101099
-0.100783
-0.099834
-0.100151
-0.099518
-0.100783
-0.100467
-0.100151
-0.098570
-0.099202
-0.100151
-0.099834
-0.100783
-0.100467
-0.099202
-0.099202
-0.098886
-0.098886
-0.099834
-0.100467
-0.101099
-0.100783
-0.099518
-0.099202
-0.099518
-0.100783
-0.100783
-0.100467
-0.101099
-0.100467
-0.100467
-0.101731
-0.101731
-0.103312
-0.102047
-0.101731
-0.102047
-0.102363
-0.102680
-0.101731
-0.102047
-0.102680
-0.101731
-0.102047
-0.102680
-0.103312
-0.102996
-0.103944
-0.103944
-0.103312
-0.103944
-0.104260
-0.103944
-0.103628
-0.103628
-0.103944
-0.103628
-0.104892
-0.103944
-0.103628
-0.104260
-0.103312
-0.102680
-0.103312
-0.104892
-0.103944
-0.104576
-0.102680
-0.102996
-0.102996
-0.104260
-0.102996
-0.103944
-0.103628
-0.102996
-0.102363
-0.101731
-0.101099
-0.102363
-0.101731
-0.102047
-0.101415
-0.100783
-0.100151
-0.100467
-0.100783
-0.100151
-0.100151
-0.099518
-0.100467
-0.099834
-0.097938
-0.098570
-0.098570
-0.099518
-0.099834
-0.099834
-0.098886
-0.098886
-0.099518
-0.099834
-0.099518
-0.100151
-0.100151
-0.100151
-0.099834
-0.100151
-0.099202
-0.100151
-0.101415
-0.101099
-0.100151
-0.101415
-0.101415
-0.101731
-0.101099
-0.101415
-0.100467
-0.101415
-0.101415
-0.103312
-0.102680
-0.100783
-0.100783
-0.101099
-0.102047
-0.102680
-0.102996
-0.102680
-0.102680
-0.102680
-0.102363
-0.102996
-0.103312
-0.105208
-0.104260
-0.103944
-0.104892
-0.103944
-0.103944
-0.103944
-0.104260
-0.103944
-0.104260
-0.102996
-0.102996
-0.103944
-0.103944
-0.103312
-0.104576
-0.102047
-0.102047
-0.102680
-0.102996
-0.102363
-0.102996
-0.103312
-0.102996
-0.101731
-0.103312
-0.103312
-0.102047
-0.102363
-0.101415
-0.101415
-0.100467
-0.102047
-0.101731
-0.100783
-0.100151
-0.100151
-0.100151
-0.100151
-0.100151
-0.100783
-0.100151
-0.100151
-0.100467
-0.100151
-0.100783
-0.101099
-0.099518
-0.100151
-0.100151
-0.099518
-0.099518
-0.100151
-0.100467
-0.100151
-0.100151
-0.100467
-0.099834
-0.099834
-0.099518
-0.100151
-0.100467
-0.100783
-0.100467
-0.101415
-0.100151
-0.101415
-0.101099
-0.101415
-0.102047
-0.102363
-0.102996
-0.102996
-0.102996
-0.103944
-0.102680
-0.102680
-0.102680
-0.103312
-0.102996
-0.102047
-0.103628
-0.103628
-0.103628
-0.105525
-0.103628
-0.104260
-0.103312
-0.104892
-0.103944
-0.103944
-0.103312
-0.104260
-0.103628
-0.102996
-0.103944
-0.102363
-0.102996
-0.103944
-0.103312
-0.102680
-0.103628
-0.103312
-0.104260
-0.103944
-0.103312
-0.103628
-0.103628
-0.102363
-0.102363
-0.102363
-0.101731
-0.102363
-0.101731
-0.101415
-0.101731
-0.101099
-0.100783
-0.100151
-0.100783
-0.100151
-0.101099
-0.100467
-0.100467
-0.099202
-0.098254
-0.099834
-0.100783
-0.102047
-0.100467
-0.100467
-0.100783
-0.099834
-0.100783
-0.101099
-0.100783
-0.101415
-0.102047
-0.100467
-0.099834
-0.099518
-0.102363
-0.102363
-0.101099
-0.101099
-0.101099
-0.101415
-0.102047
-0.102680
-0.102363
-0.101731
-0.101415
-0.103628
-0.103312
-0.102363
-0.102996
-0.104260
-0.103628
-0.103944
-0.104260
-0.105525
-0.103628
-0.104260
-0.103944
-0.105208
-0.105208
-0.103944
-0.105525
-0.105208
-0.104892
-0.105208
-0.104260
-0.105208
-0.105208
-0.105525
-0.104892
-0.104892
-0.104576
-0.104576
-0.105525
-0.105841
-0.105525
-0.105841
-0.104576
-0.105208
-0.105525
-0.104576
-0.105841
-0.105525
-0.103944
-0.103944
-0.103628
-0.103944
-0.103628
-0.102996
-0.102363
-0.102363
-0.102680
-0.102047
-0.100783
-0.102680
-0.102363
-0.101099
-0.100783
-0.100783
-0.101415
-0.100151
-0.100783
-0.101415
-0.100783
-0.100783
-0.102363
-0.102680
-0.100783
-0.101415
-0.101731
-0.100467
-0.101099
-0.101731
-0.102047
-0.101731
-0.101415
-0.101731
-0.101415
-0.101415
-0.102047
-0.102363
-0.101731
-0.102047
-0.102047
-0.102047
-0.102680
-0.102363
-0.103628
-0.103312
-0.102996
-0.103312
-0.104892
-0.103628
-0.103628
-0.104576
-0.105525
-0.104576
-0.106157
-0.105208
-0.105841
-0.105841
-0.105525
-0.105525
-0.105525
-0.107105
-0.105841
-0.106157
-0.105208
-0.105208
-0.105525
-0.106473
-0.105525
-0.106789
-0.105525
-0.105208
-0.105525
-0.104892
-0.105525
-0.105525
-0.105208
-0.104260
-0.104260
-0.103944
-0.105208
-0.104576
-0.104892
-0.103944
-0.103628
-0.102680
-0.102996
-0.102680
-0.102363
-0.102047
-0.102680
-0.102363
-0.102680
-0.101099
-0.101099
-0.101731
-0.102047
-0.102047
-0.100783
-0.102047
-0.102996
-0.102047
-0.100783
-0.100783
-0.101415
-0.101731
-0.102047
-0.101731
-0.101099
-0.101099
-0.101099
-0.101099
-0.100783
-0.101415
-0.101099
-0.101099
-0.101099
-0.100783
-0.100467
-0.102363
-0.103944
-0.102680
-0.101415
-0.102047
-0.102047
-0.102363
-0.102996
-0.102680
-0.103312
-0.104892
-0.104576
-0.104892
-0.103944
-0.103944
-0.105525
-0.104892
-0.104892
-0.104260
-0.105841
-0.104260
-0.104260
-0.104892
-0.105841
-0.105841
-0.106789
-0.105841
-0.106157
-0.106473
-0.105841
-0.107105
-0.108370
-0.107421
-0.106157
-0.106157
-0.106473
-0.106157
-0.107105
-0.106473
-0.106473
-0.105841
-0.106473
-0.106157
-0.106789
-0.105525
-0.105208
-0.105208
-0.105525
-0.105525
-0.104576
-0.103628
-0.104260
-0.104892
-0.104576
-0.103312
-0.103312
-0.102996
-0.103312
-0.102363
-0.102680
-0.101731
-0.101731
-0.102047
-0.102363
-0.102363
-0.101415
-0.101415
-0.101099
-0.101415
-0.102047
-0.102680
-0.102047
-0.101731
-0.100151
-0.101415
-0.099834
-0.101099
-0.101099
-0.101731
-0.101731
-0.100151
-0.100151
-0.100151
-0.102680
-0.103944
-0.103312
-0.102047
-0.102680
-0.103944
-0.102680
-0.102363
-0.103628
-0.102996
-0.103944
-0.103628
-0.104260
-0.103628
-0.104576
-0.104260
-0.104260
-0.104260
-0.104576
-0.104892
-0.105841
-0.104892
-0.104260
-0.104576
-0.105525
-0.104892
-0.105841
-0.107105
-0.106473
-0.105208
-0.104892
-0.106473
-0.106473
-0.105841
-0.105841
-0.105841
-0.106473
-0.106473
-0.106157
-0.106789
-0.106789
-0.105841
-0.105525
-0.104892
-0.104260
-0.104892
-0.104260
-0.105208
-0.104892
-0.105525
-0.104892
-0.103944
-0.104576
-0.103628
-0.103944
-0.105208
-0.102996
-0.102680
-0.102996
-0.104892
-0.103312
-0.101731
-0.102363
-0.102996
-0.101415
-0.102047
-0.101099
-0.100783
-0.100783
-0.100783
-0.101731
-0.102680
-0.101415
-0.101415
-0.101731
-0.101099
-0.101731
-0.101415
-0.101731
-0.100467
-0.101415
-0.102363
-0.102047
-0.101731
-0.102680
-0.102363
-0.102047
-0.102047
-0.102363
-0.102047
-0.102996
-0.102680
-0.102680
-0.102363
-0.104260
-0.103944
-0.104260
-0.104576
-0.104576
-0.104892
-0.104260
-0.106157
-0.105841
-0.105841
-0.105208
-0.105525
-0.105525
-0.104892
-0.105841
-0.108054
-0.105841
-0.106789
-0.105841
-0.106157
-0.107105
-0.107105
-0.106789
-0.107421
-0.107105
-0.107421
-0.107421
-0.106789
-0.106473
-0.106789
-0.107421
-0.105841
-0.106473
-0.105841
-0.105525
-0.106473
-0.106157
-0.105208
-0.105208
-0.105525
-0.105208
-0.105525
-0.105525
-0.102996
-0.103628
-0.103628
-0.104576
-0.104892
-0.102996
-0.104260
-0.102996
-0.102047
-0.102047
-0.103312
-0.103312
-0.102363
-0.102047
-0.101731
-0.102680
-0.103312
-0.102680
-0.102047
-0.102047
-0.102363
-0.101415
-0.101731
-0.102047
-0.102363
-0.102047
-0.101099
-0.102047
-0.101099
-0.101415
-0.102363
-0.102363
-0.102363
-0.102996
-0.101731
-0.103628
-0.103312
-0.103628
-0.103312
-0.103312
-0.103944
-0.104576
-0.105525
-0.103628
-0.104892
-0.103944
-0.104576
-0.104892
-0.105841
-0.104892
-0.104576
-0.104892
-0.104576
-0.105208
-0.105525
-0.106789
-0.105525
-0.106157
-0.105208
-0.106473
-0.105525
-0.106789
-0.105525
-0.105525
-0.105525
-0.105208
-0.105525
-0.106157
-0.105841
-0.105525
-0.106473
-0.106157
-0.105525
-0.105208
-0.105208
-0.104576
-0.103944
-0.105841
-0.104892
-0.105208
-0.104892
-0.103944
-0.102996
-0.102680
-0.104260
-0.102996
-0.103944
-0.103628
-0.103312
-0.103312
-0.102680
-0.102680
-0.102996
-0.102363
-0.103312
-0.102047
-0.101099
-0.101099
-0.101415
-0.101415
-0.102047
-0.102680
-0.101415
-0.100467
-0.101415
-0.100467
-0.100467
-0.101415
-0.101731
-0.101731
-0.101099
-0.101415
-0.101099
-0.102363
-0.102363
-0.103312
-0.103312
-0.102363
-0.102996
-0.102996
-0.103628
-0.103628
-0.103312
-0.103628
-0.104576
-0.103944
-0.104576
-0.104892
-0.104892
-0.105525
-0.104892
-0.105208
-0.104892
-0.105525
-0.105208
-0.105208
-0.105525
-0.106157
-0.104892
-0.106473
-0.105841
-0.106157
-0.106789
-0.106473
-0.107737
-0.106473
-0.106473
-0.106789
-0.106789
-0.106473
-0.105525
-0.106157
-0.107105
-0.105525
-0.106157
-0.105841
-0.105525
-0.105841
-0.105208
-0.106157
-0.105525
-0.105208
-0.104576
-0.105208
-0.104576
-0.104576
-0.103312
-0.104260
-0.104576
-0.103628
-0.103312
-0.102680
-0.102680
-0.102680
-0.103628
-0.102363
-0.103628
-0.103944
-0.102996
-0.102363
-0.101731
-0.102363
-0.104260
-0.102996
-0.102047
-0.102680
-0.101415
-0.101415
-0.102363
-0.102680
-0.102680
-0.102996
-0.103312
-0.102047
-0.102047
-0.102047
-0.102996
-0.103628
-0.103628
-0.102680
-0.102047
-0.102363
-0.104260
-0.104260
-0.103628
-0.103944
-0.105208
-0.104576
-0.104576
-0.104892
-0.104576
-0.104892
-0.106157
-0.106157
-0.105841
-0.105525
-0.106789
-0.105841
-0.105841
-0.105841
-0.106157
-0.106473
-0.108370
-0.106157
-0.105525
-0.105208
-0.106789
-0.107105
-0.106789
-0.106789
-0.107105
-0.106157
-0.106473
-0.106789
-0.108054
-0.106473
-0.106473
-0.106473
-0.104892
-0.104892
-0.106157
-0.106473
-0.106157
-0.105841
-0.106157
-0.105525
-0.105841
-0.103944
-0.105841
-0.105841
-0.104576
-0.105208
-0.104892
-0.104892
-0.104260
-0.105525
-0.103944
-0.103628
-0.103944
-0.103312
-0.103944
-0.103312
-0.103312
-0.102363
-0.101099
-0.103628
-0.102996
-0.102680
-0.103312
-0.102996
-0.102680
-0.102996
-0.101731
-0.103312
-0.103628
-0.102996
-0.102363
-0.102680
-0.102996
-0.102996
-0.103312
-0.104576
-0.103628
-0.102680
-0.103628
-0.103312
-0.104576
-0.103944
-0.103944
-0.103944
-0.103944
-0.104260
-0.104576
-0.104260
-0.106473
-0.105841
-0.106157
-0.105841
-0.106473
-0.105841
-0.105525
-0.105841
-0.104576
-0.106157
-0.106157
-0.107105
-0.107421
-0.105841
-0.106473
-0.106157
-0.108054
-0.108686
-0.108054
-0.107737
-0.107737
-0.107421
-0.106473
-0.107105
-0.107105
-0.106473
-0.106157
-0.106473
-0.105208
-0.105841
-0.106789
-0.105208
-0.104576
-0.106473
-0.104260
-0.105525
-0.104892
-0.104260
-0.104576
-0.105208
-0.104892
-0.104892
-0.103944
-0.104892
-0.104260
-0.104576
-0.104892
-0.103628
-0.103944
-0.103628
-0.103944
-0.103628
-0.102996
-0.102996
-0.102363
-0.102996
-0.102680
-0.101731
-0.102996
-0.103312
-0.102680
-0.103312
-0.101415
-0.103628
-0.102996
-0.101415
-0.102680
-0.102363
-0.102047
-0.102363
-0.103312
-0.102996
-0.102047
-0.103312
-0.104260
-0.103944
-0.104260
-0.104576
-0.103944
-0.105841
-0.104892
-0.104892
-0.105525
-0.106157
-0.106157
-0.104892
-0.105841
-0.106157
-0.105525
-0.105525
-0.105841
-0.106473
-0.106473
-0.106789
-0.107105
-0.107737
-0.107421
-0.106789
-0.106789
-0.106789
-0.107105
-0.107421
-0.107737
-0.107105
-0.106473
-0.106157
-0.106473
-0.107421
-0.107421
-0.106789
-0.107737
-0.105208
-0.105841
-0.106473
-0.105208
-0.105841
-0.106157
-0.104892
-0.105208
-0.104260
-0.105841
-0.105208
-0.104892
-0.104576
-0.103628
-0.103628
-0.104260
-0.103628
-0.103312
-0.103628
-0.103944
-0.103312
-0.102680
-0.104260
-0.103944
-0.102996
-0.102996
-0.103944
-0.102363
-0.104576
-0.103312
-0.103312
-0.102680
-0.102680
-0.103312
-0.103628
-0.103628
-0.102047
-0.102363
-0.102680
-0.101731
-0.102680
-0.102047
-0.102680
-0.103628
-0.103312
-0.102996
-0.102996
-0.102363
-0.102363
-0.102363
-0.103628
-0.104260
-0.102996
-0.104576
-0.105208
-0.104892
-0.105841
-0.105208
-0.106157
-0.106789
-0.107421
-0.105841
-0.106473
-0.106473
-0.106157
-0.106473
-0.106473
-0.107737
-0.105841
-0.106789
-0.106789
-0.106473
-0.106789
-0.106157
-0.106157
-0.108370
-0.106157
-0.106157
-0.106473
-0.107421
-0.108370
-0.107421
-0.106789
-0.106789
-0.105841
-0.107105
-0.106473
-0.106157
-0.104892
-0.106473
-0.105841
-0.104260
-0.104576
-0.104576
-0.106157
-0.105525
-0.104260
-0.103628
-0.104260
-0.103944
-0.103312
-0.103944
-0.104576
-0.103312
-0.102680
-0.104260
-0.102363
-0.103628
-0.101731
-0.100783
-0.103312
-0.103628
-0.102047
-0.102680
-0.101731
-0.102047
-0.102680
-0.102680
-0.102047
-0.101731
-0.101731
-0.101099
-0.102047
-0.102047
-0.102680
-0.102996
-0.102996
-0.103312
-0.102047
-0.103312
-0.102996
-0.103628
-0.103628
-0.103628
-0.104576
-0.104892
-0.105525
-0.105525
-0.104892
-0.106157
-0.105841
-0.107421
-0.106157
-0.105841
-0.106157
-0.105841
-0.106473
-0.104576
-0.106157
-0.105525
-0.106473
-0.106789
-0.105841
-0.105525
-0.106473
-0.106473
-0.105841
-0.106157
-0.106473
-0.107737
-0.105841
-0.105525
-0.107105
-0.106157
-0.104892
-0.105208
-0.105525
-0.104892
-0.104892
-0.106473
-0.106157
-0.106473
-0.106473
-0.106157
-0.106157
-0.105525
-0.104260
-0.104576
-0.104892
-0.105208
-0.103944
-0.102996
-0.103628
-0.104260
-0.103312
-0.103628
-0.103628
-0.102996
-0.102680
-0.102996
-0.101415
-0.102680
-0.100783
-0.102363
-0.101099
-0.102996
-0.101415
-0.102363
-0.102363
-0.101415
-0.101731
-0.103312
-0.103944
-0.103312
-0.103312
-0.102047
-0.102363
-0.102996
-0.103944
-0.103312
-0.103944
-0.103312
-0.102680
-0.102996
-0.104260
-0.103628
-0.104576
-0.104892
-0.105208
-0.105525
-0.105208
-0.104892
-0.106157
-0.105841
-0.105525
-0.107105
-0.106789
-0.106789
-0.106789
-0.106789
-0.106157
-0.106789
-0.107105
-0.108370
-0.108686
-0.107105
-0.106473
-0.105525
-0.106473
-0.107737
-0.106789
-0.106789
-0.106157
-0.106473
-0.106157
-0.105208
-0.105841
-0.106473
-0.106157
-0.108054
-0.107105
-0.106789
-0.105841
-0.107421
-0.108054
-0.105208
-0.105841
-0.106473
-0.104892
-0.106157
-0.106157
-0.105525
-0.103944
-0.104892
-0.104576
-0.104892
-0.102680
-0.104260
-0.103628
-0.102996
-0.102680
-0.103944
-0.102996
-0.103312
-0.102680
-0.103944
-0.101731
-0.102680
-0.103628
-0.102996
-0.101099
-0.101415
-0.101099
-0.101099
-0.100467
-0.101415
-0.101415
-0.101731
-0.101415
-0.102363
-0.102047
-0.102996
-0.104576
-0.104260
-0.102363
-0.103312
-0.103312
-0.103312
-0.103312
-0.103628
-0.103312
-0.104260
-0.104576
-0.105208
-0.104576
-0.106473
-0.104892
-0.105525
-0.106473
-0.104892
-0.105841
-0.105841
-0.105841
-0.105208
-0.105208
-0.107105
-0.107105
-0.109002
-0.106473
-0.107421
-0.107737
-0.108686
-0.107105
-0.108686
-0.109002
-0.108054
-0.107105
-0.106157
-0.106473
-0.106157
-0.107737
-0.108686
-0.108054
-0.106157
-0.107105
-0.106473
-0.107105
-0.106789
-0.107105
-0.107105
-0.106473
-0.106789
-0.105525
-0.105841
-0.105208
-0.105841
-0.105208
-0.105525
-0.105208
-0.105208
-0.105525
-0.105525
-0.104576
-0.103312
-0.103628
-0.104260
-0.103944
-0.103312
-0.103944
-0.102680
-0.102047
-0.102363
-0.102680
-0.101731
-0.102680
-0.102047
-0.102363
-0.102363
-0.103312
-0.102680
-0.102996
-0.102363
-0.102680
-0.103312
-0.103944
-0.104260
-0.104260
-0.102996
-0.102680
-0.104892
-0.104576
-0.103628
-0.103944
-0.104576
-0.105841
-0.105208
-0.105208
-0.105841
-0.106157
-0.105841
-0.106789
-0.106789
-0.107105
-0.107421
-0.106789
-0.106789
-0.106157
-0.105208
-0.107737
-0.108054
-0.108054
-0.108054
-0.107737
-0.107105
-0.106473
-0.106789
-0.106789
-0.106789
-0.107105
-0.108054
-0.106157
-0.106473
-0.107737
-0.107105
-0.106157
-0.106789
-0.106789
-0.107105
-0.107105
-0.106789
-0.106473
-0.105525
-0.106789
-0.104892
-0.105525
-0.105208
-0.105841
-0.104260
-0.103628
-0.103944
-0.103628
-0.103628
-0.103628
-0.103628
-0.103628
-0.102363
-0.103628
-0.103312
-0.104260
-0.103944
-0.102680
-0.101099
-0.102363
-0.100783
-0.101099
-0.102363
-0.101731
-0.102680
-0.101731
-0.101099
-0.101099
-0.100783
-0.102680
-0.102363
-0.102047
-0.101731
-0.102363
-0.102680
-0.103628
-0.102996
-0.103628
-0.102680
-0.103628
-0.103944
-0.104892
-0.103628
-0.104260
-0.104576
-0.105208
-0.104892
-0.104892
-0.105525
-0.105208
-0.103944
-0.104576
-0.105208
-0.105208
-0.105841
-0.105841
-0.104892
-0.105841
-0.106473
-0.106789
-0.107105
-0.107105
-0.108054
-0.106789
-0.106157
-0.106789
-0.106157
-0.106473
-0.107421
-0.107421
-0.107421
-0.106473
-0.107421
-0.106473
-0.107421
-0.106473
-0.106157
-0.106157
-0.104892
-0.106789
-0.105525
-0.105841
-0.106157
-0.105208
-0.104576
-0.104576
-0.104892
-0.104892
-0.105525
-0.103944
-0.103628
-0.104260
-0.103944
-0.103944
-0.103628
-0.102680
-0.103628
-0.103628
-0.103312
-0.103628
-0.103628
-0.102996
-0.102047
-0.102363
-0.103312
-0.103944
-0.103312
-0.102996
-0.102363
-0.101415
-0.101731
-0.102363
-0.102680
-0.102680
-0.102363
-0.103312
-0.101731
-0.102363
-0.102680
-0.104260
-0.103312
-0.103312
-0.103312
-0.104260
-0.104260
-0.104892
-0.103944
-0.103628
-0.104260
-0.104892
-0.105841
-0.104892
-0.105208
-0.104576
-0.105841
-0.106789
-0.105841
-0.106157
-0.106157
-0.106157
-0.105525
-0.105841
-0.106473
-0.107737
-0.108054
-0.107105
-0.108370
-0.107421
-0.106789
-0.106789
-0.106473
-0.107421
-0.106789
-0.106473
-0.106473
-0.106473
-0.105841
-0.106789
-0.106157
-0.105208
-0.106157
-0.105841
-0.104892
-0.105525
-0.106789
-0.106157
-0.105208
-0.105841
-0.105208
-0.104260
-0.103944
-0.104576
-0.104576
-0.104260
-0.103312
-0.104892
-0.103944
-0.103944
-0.103312
-0.103628
-0.102996
-0.103944
-0.103944
-0.103312
-0.102047
-0.102680
-0.101415
-0.101731
-0.103312
-0.102680
-0.101731
-0.101731
-0.102363
-0.101415
-0.100783
-0.102047
-0.102363
-0.102047
-0.102363
-0.102363
-0.101731
-0.102996
-0.103628
-0.103944
-0.102996
-0.101731
-0.102363
-0.102996
-0.101415
-0.102047
-0.104260
-0.103312
-0.104260
-0.105208
-0.106473
-0.104892
-0.104892
-0.104892
-0.105525
-0.103944
-0.105208
-0.105525
-0.105208
-0.104576
-0.105525
-0.105525
-0.105841
-0.106157
-0.106473
-0.106789
-0.105525
-0.104892
-0.105841
-0.107421
-0.106473
-0.106473
-0.107421
-0.106157
-0.106789
-0.106157
-0.106473
-0.106789
-0.106473
-0.106473
-0.106157
-0.105525
-0.106157
-0.106157
-0.106473
-0.105525
-0.105525
-0.104892
-0.104260
-0.104576
-0.104260
-0.104576
-0.103944
-0.104892
-0.104576
-0.103944
-0.103312
-0.103628
-0.103312
-0.103944
-0.104892
-0.102047
-0.102680
-0.103628
-0.102996
-0.101415
-0.101415
-0.101731
-0.102047
-0.102680
-0.100783
-0.101099
-0.101731
-0.102680
-0.102047
-0.102047
-0.101415
-0.101415
-0.101099
-0.101415
-0.101415
-0.102047
-0.101731
-0.103312
-0.102363
-0.102680
-0.103312
-0.103628
-0.103944
-0.102680
-0.102996
-0.103628
-0.103944
-0.103312
-0.104576
-0.103944
-0.103944
-0.103628
-0.103944
-0.104576
-0.103628
-0.104260
-0.105208
-0.103944
-0.104260
-0.105525
-0.106157
-0.105525
-0.104892
-0.105525
-0.103944
-0.104892
-0.106473
-0.105841
-0.106473
-0.106157
-0.106789
-0.105208
-0.105525
-0.105525
-0.105841
-0.105841
-0.106157
-0.104260
-0.104892
-0.103628
-0.104892
-0.105525
-0.103628
-0.104576
-0.104576
-0.104576
-0.104260
-0.102996
-0.102996
-0.102996
-0.103628
-0.103312
-0.103628
-0.102996
-0.103944
-0.102680
-0.102363
-0.103628
-0.102680
-0.102996
-0.102047
-0.101731
-0.102680
-0.101731
-0.101731
-0.101731
-0.101731
-0.102047
-0.101099
-0.100467
-0.101415
-0.101731
-0.102680
-0.102047
-0.101731
-0.100783
-0.101415
-0.100783
-0.102047
-0.101415
-0.102363
-0.102047
-0.103312
-0.102996
-0.102047
-0.103628
-0.103628
-0.102363
-0.102996
-0.103944
-0.104576
-0.104260
-0.104260
-0.104576
-0.104260
-0.105841
-0.105208
-0.105841
-0.105208
-0.105841
-0.104576
-0.105208
-0.104892
-0.105841
-0.106473
-0.105525
-0.106473
-0.105208
-0.105525
-0.105841
-0.105841
-0.105525
-0.107105
-0.106157
-0.105841
-0.105841
-0.105841
-0.105525
-0.105208
-0.106157
-0.105841
-0.105208
-0.105525
-0.106157
-0.104892
-0.105208
-0.105208
-0.104260
-0.104576
-0.104576
-0.104260
-0.104576
-0.104892
-0.102680
-0.102996
-0.102996
-0.102680
-0.103628
-0.102363
-0.101731
-0.102363
-0.102363
-0.102363
-0.102363
-0.102047
-0.101415
-0.101415
-0.102680
-0.102363
-0.102363
-0.102047
-0.101099
-0.101415
-0.102047
-0.101099
-0.100467
-0.101415
-0.101099
-0.101731
-0.102363
-0.101415
-0.101415
-0.102363
-0.102363
-0.102680
-0.102047
-0.102363
-0.102680
-0.102680
-0.102996
-0.103312
-0.102047
-0.102363
-0.103628
-0.103312
-0.103628
-0.104576
-0.103628
-0.103944
-0.105208
-0.103944
-0.104892
-0.104892
-0.104892
-0.105525
-0.104260
-0.105841
-0.104892
-0.106473
-0.106157
-0.105208
-0.104576
-0.105208
-0.106157
-0.105525
-0.105525
-0.106157
-0.106157
-0.106157
-0.104260
-0.105841
-0.106157
-0.106473
-0.105208
-0.105525
-0.105841
-0.105208
-0.104576
-0.104576
-0.104576
-0.104260
-0.104892
-0.104576
-0.103944
-0.104576
-0.102996
-0.102680
-0.103312
-0.102363
-0.102680
-0.102363
-0.103944
-0.101415
-0.102996
-0.103944
-0.102996
-0.102680
-0.101099
-0.101099
-0.101099
-0.101099
-0.100467
-0.100783
-0.101731
-0.099834
-0.100467
-0.102047
-0.101731
-0.101415
-0.101415
-0.101415
-0.102047
-0.101731
-0.101731
-0.102680
-0.102047
-0.102047
-0.103628
-0.102996
-0.102047
-0.102363
-0.103312
-0.103944
-0.102996
-0.104892
-0.104260
-0.103628
-0.105208
-0.103944
-0.104892
-0.104892
-0.105525
-0.106157
-0.105525
-0.105208
-0.105208
-0.104892
-0.104892
-0.104576
-0.105525
-0.106157
-0.106789
-0.105841
-0.106157
-0.105841
-0.107421
-0.106157
-0.106157
-0.106473
-0.106789
-0.106473
-0.105841
-0.107105
-0.107105
-0.106157
-0.105525
-0.105208
-0.105841
-0.104576
-0.105208
-0.105841
-0.105208
-0.104576
-0.105208
-0.104576
-0.104260
-0.105525
-0.106157
-0.105208
-0.104260
-0.105208
-0.103944
-0.103628
-0.102996
-0.103628
-0.102996
-0.101731
-0.103312
-0.104576
-0.103628
-0.102680
-0.102680
-0.101099
-0.100467
-0.102047
-0.102047
-0.101415
-0.102047
-0.103628
-0.101731
-0.101099
-0.102047
-0.101415
-0.102680
-0.101099
-0.102363
-0.102363
-0.101415
-0.102996
-0.103944
-0.102996
-0.103312
-0.103944
-0.102363
-0.103312
-0.102996
-0.104892
-0.103944
-0.103312
-0.103628
-0.104576
-0.104892
-0.105525
-0.106157
-0.104576
-0.105208
-0.106157
-0.106473
-0.105525
-0.105841
-0.106789
-0.105208
-0.105841
-0.106789
-0.107105
-0.106473
-0.106157
-0.105841
-0.105525
-0.105525
-0.107105
-0.106157
-0.105208
-0.106473
-0.106157
-0.105525
-0.105525
-0.106789
-0.106157
-0.105208
-0.105841
-0.105841
-0.104576
-0.105841
-0.106789
-0.106157
-0.106473
-0.106473
-0.105841
-0.104260
-0.104892
-0.105841
-0.104576
-0.103944
-0.103944
-0.103628
-0.104576
-0.102996
-0.104576
-0.102996
-0.102363
-0.102047
-0.102996
-0.102996
-0.102996
-0.102363
-0.101099
-0.102047
-0.101415
-0.103312
-0.102996
-0.101731
-0.102996
-0.102363
-0.102363
-0.102363
-0.103628
-0.103312
-0.102363
-0.102363
-0.103312
-0.104260
-0.105208
-0.104576
-0.103944
-0.103312
-0.104576
-0.104892
-0.104576
-0.103944
-0.105525
-0.104576
-0.105525
-0.106789
-0.106473
-0.105841
-0.105841
-0.107421
-0.107421
-0.106157
-0.106789
-0.107421
-0.107105
-0.106789
-0.107421
-0.107421
-0.106789
-0.107421
-0.109002
-0.107421
-0.107421
-0.108054
-0.108054
-0.107737
-0.106473
-0.108054
-0.108370
-0.107105
-0.106789
-0.107421
-0.107421
-0.106789
-0.107737
-0.107105
-0.105525
-0.106157
-0.107105
-0.106157
-0.106789
-0.107105
-0.106473
-0.106473
-0.106789
-0.106157
-0.104892
-0.105525
-0.105525
-0.104892
-0.104576
-0.104892
-0.104260
-0.103944
-0.103628
-0.104892
-0.105208
-0.104576
-0.105525
-0.104260
-0.103312
-0.104260
-0.103944
-0.103312
-0.104892
-0.104260
-0.103628
-0.102047
-0.103312
-0.104260
-0.103628
-0.103628
-0.105208
-0.102363
-0.102047
-0.103312
-0.103944
-0.104576
-0.103944
-0.104260
-0.103944
-0.103628
-0.104892
-0.104576
-0.102996
-0.105525
-0.105208
-0.106157
-0.105208
-0.105841
-0.105208
-0.105208
-0.104576
-0.106157
-0.107421
-0.107105
-0.106473
-0.107421
-0.106473
-0.106157
-0.106157
-0.107105
-0.107421
-0.108370
-0.106789
-0.107421
-0.106789
-0.108054
-0.108054
-0.106473
-0.108370
-0.108370
-0.106473
-0.106157
-0.107737
-0.107421
-0.108370
-0.107105
-0.107105
-0.106157
-0.104892
-0.107737
-0.107105
-0.106157
-0.106789
-0.107105
-0.105841
-0.105208
-0.106157
-0.106473
-0.104576
-0.105525
-0.105208
-0.105208
-0.104576
-0.105525
-0.104576
-0.104576
-0.105208
-0.106157
-0.105841
-0.104260
-0.104892
-0.104576
-0.103312
-0.104260
-0.104260
-0.103628
-0.103312
-0.103628
-0.103628
-0.102996
-0.103312
-0.102996
-0.103628
-0.103944
-0.102680
-0.103628
-0.102996
-0.103628
-0.103312
-0.104892
-0.103628
-0.103944
-0.104260
-0.104892
-0.105208
-0.105208
-0.105525
-0.105841
-0.105841
-0.106473
-0.106789
-0.105841
-0.106789
-0.107105
-0.107421
-0.107105
-0.106473
-0.107421
-0.107737
-0.108054
-0.106157
-0.106789
-0.107105
-0.107737
-0.108370
-0.109002
-0.108054
-0.107105
-0.106789
-0.108370
-0.108370
-0.108686
-0.109002
-0.108054
-0.108054
-0.106157
-0.107105
-0.108370
-0.106789
-0.107737
-0.108054
-0.108054
-0.107421
-0.108370
-0.107421
-0.106157
-0.106473
-0.107105
-0.107105
-0.107737
-0.106789
-0.105525
-0.105208
-0.106157
-0.105841
-0.104260
-0.104260
-0.105841
-0.104260
-0.103628
-0.105208
-0.105208
-0.104576
-0.104260
-0.104892
-0.104260
-0.102047
-0.104892
-0.104892
-0.104260
-0.103312
-0.103944
-0.103944
-0.103944
-0.105208
-0.104260
-0.104260
-0.103628
-0.105208
-0.104260
-0.104260
-0.103944
-0.105525
-0.104260
-0.104576
-0.104892
-0.104576
-0.104260
-0.105525
-0.104576
-0.104892
-0.105208
-0.106789
-0.107421
-0.106473
-0.106473
-0.106789
-0.106473
-0.107105
-0.109002
-0.107105
-0.107421
-0.107737
-0.107421
-0.105525
-0.107421
-0.108686
-0.108686
-0.108054
-0.108686
-0.108054
-0.107737
-0.108370
-0.107737
-0.107421
-0.107421
-0.107105
-0.107421
-0.106473
-0.108370
-0.107737
-0.108054
-0.108370
-0.108686
-0.106473
-0.107737
-0.107105
-0.107105
-0.105841
-0.107105
-0.106157
-0.105841
-0.106157
-0.105208
-0.105208
-0.105208
-0.104892
-0.105841
-0.104260
-0.105525
-0.104260
-0.103944
-0.103944
-0.103944
-0.103628
-0.103944
-0.105208
-0.104892
-0.104260
-0.103312
-0.104260
-0.102996
-0.102047
-0.103628
-0.103312
-0.102996
-0.103312
-0.102996
-0.103312
-0.103944
-0.104260
-0.103628
-0.104260
-0.103944
-0.103628
-0.103944
-0.104576
-0.104892
-0.104576
-0.104576
-0.104892
-0.105841
-0.106789
-0.106473
-0.104892
-0.106789
-0.106473
-0.107105
-0.106473
-0.106157
-0.105841
-0.106789
-0.107105
-0.106157
-0.108054
-0.108370
-0.107105
-0.106473
-0.106157
-0.107421
-0.107737
-0.108370
-0.108370
-0.109002
-0.106789
-0.107105
-0.107421
-0.107737
-0.107737
-0.107105
-0.107105
-0.106473
-0.108370
-0.106789
-0.107421
-0.106789
-0.107737
-0.106789
-0.106473
-0.106157
-0.106789
-0.107105
-0.105841
-0.107105
-0.105841
-0.105841
-0.106473
-0.106789
-0.106157
-0.105525
-0.104260
-0.105525
-0.105525
-0.104576
-0.105208
-0.104892
-0.103944
-0.104576
-0.104260
-0.104892
-0.103944
-0.103944
-0.103312
-0.102996
-0.102996
-0.103944
-0.103944
-0.103628
-0.102363
-0.102680
-0.102363
-0.103312
-0.103628
-0.103312
-0.102996
-0.103628
-0.102047
-0.104260
-0.104892
-0.105208
-0.103944
-0.103944
-0.104260
-0.104576
-0.104576
-0.105525
-0.104892
-0.106157
-0.105208
-0.105525
-0.105525
-0.105841
-0.106789
-0.106789
-0.106789
-0.106789
-0.107421
-0.107737
-0.106789
-0.106157
-0.105525
-0.106473
-0.105208
-0.105841
-0.107105
-0.105841
-0.106789
-0.108054
-0.107737
-0.107105
-0.107421
-0.107421
-0.106789
-0.107737
-0.107737
-0.107105
-0.106789
-0.106789
-0.107737
-0.107105
-0.107105
-0.105841
-0.106789
-0.107105
-0.106157
-0.105525
-0.105208
-0.105208
-0.105841
-0.105208
-0.106157
-0.104892
-0.104892
-0.103944
-0.103312
-0.104260
-0.104576
-0.103628
-0.103312
-0.102996
-0.103944
-0.103944
-0.103944
-0.104260
-0.102680
-0.102363
-0.101415
-0.102047
-0.102047
-0.102047
-0.102047
-0.102680
-0.101415
-0.102680
-0.102047
-0.101415
-0.103628
-0.103628
-0.101731
-0.102363
-0.102996
-0.102680
-0.103944
-0.102996
-0.103628
-0.102680
-0.103944
-0.102680
-0.103312
-0.103944
-0.104892
-0.104260
-0.104260
-0.104576
-0.104576
-0.105525
-0.105841
-0.105525
-0.106473
-0.106473
-0.106789
-0.106473
-0.107105
-0.106473
-0.106473
-0.105841
-0.106157
-0.107737
-0.109002
-0.108054
-0.106789
-0.106789
-0.107737
-0.106789
-0.108686
-0.107105
-0.107105
-0.107737
-0.106157
-0.106473
-0.106789
-0.107105
-0.106789
-0.106473
-0.104892
-0.105208
-0.105841
-0.105525
-0.105208
-0.106473
-0.105208
-0.105841
-0.105208
-0.104576
-0.104892
-0.103628
-0.103944
-0.105208
-0.103944
-0.103628
-0.102680
-0.102047
-0.103312
-0.102996
-0.103628
-0.104260
-0.102996
-0.103312
-0.102363
-0.102047
-0.102363
-0.102047
-0.102047
-0.103628
-0.101731
-0.101731
-0.101731
-0.101731
-0.102363
-0.102363
-0.102363
-0.102680
-0.102047
-0.101731
-0.102363
-0.102680
-0.102996
-0.102363
-0.102680
-0.103312
-0.102363
-0.104260
-0.103628
-0.103312
-0.103944
-0.104892
-0.105525
-0.105525
-0.105208
-0.104260
-0.104892
-0.104260
-0.104576
-0.105525
-0.104892
-0.104892
-0.104576
-0.105525
-0.106789
-0.106789
-0.107105
-0.107105
-0.106473
-0.106473
-0.105841
-0.106473
-0.105841
-0.107105
-0.107105
-0.107105
-0.106473
-0.105525
-0.107105
-0.107105
-0.105841
-0.106473
-0.105208
-0.104260
-0.103944
-0.105208
-0.105525
-0.105525
-0.104892
-0.104892
-0.104260
-0.103944
-0.104260
-0.104576
-0.103628
-0.104576
-0.104576
-0.103944
-0.103628
-0.102996
-0.103628
-0.103628
-0.103628
-0.103944
-0.103312
-0.103312
-0.102996
-0.102680
-0.101415
-0.101415
-0.101099
-0.101731
-0.102047
-0.101415
-0.102363
-0.101731
-0.101099
-0.100783
-0.101731
-0.102363
-0.100783
-0.101731
-0.100467
-0.100783
-0.101415
-0.102996
-0.102047
-0.103312
-0.103628
-0.101415
-0.102363
-0.102996
-0.101731
-0.102680
-0.103628
-0.103944
-0.103944
-0.104260
-0.104576
-0.104576
-0.105208
-0.105525
-0.105525
-0.104576
-0.104576
-0.105208
-0.105525
-0.105841
-0.104576
-0.105525
-0.106157
-0.104892
-0.107421
-0.104892
-0.105208
-0.105841
-0.105841
-0.106473
-0.105841
-0.107421
-0.105841
-0.104576
-0.105208
-0.105841
-0.106157
-0.104892
-0.105208
-0.103628
-0.104260
-0.104576
-0.104576
-0.105208
-0.105208
-0.104576
-0.104260
-0.103312
-0.103944
-0.103944
-0.103944
-0.102996
-0.104576
-0.103944
-0.102047
-0.102047
-0.101731
-0.102047
-0.103628
-0.102363
-0.102363
-0.102363
-0.102363
-0.102363
-0.101731
-0.101731
-0.101415
-0.102680
-0.101731
-0.101415
-0.102680
-0.101415
-0.101415
-0.101099
-0.101731
-0.101415
-0.100151
-0.101415
-0.101099
-0.100467
-0.102047
-0.102047
-0.103312
-0.103312
-0.102680
-0.102047
-0.102363
-0.103628
-0.103312
-0.102996
-0.103944
-0.103628
-0.105208
-0.104892
-0.104260
-0.105208
-0.104892
-0.105525
-0.104260
-0.105208
-0.105208
-0.105208
-0.105208
-0.105841
-0.105525
-0.106473
-0.106157
-0.104892
-0.104576
-0.105841
-0.105525
-0.106473
-0.105525
-0.106473
-0.106473
-0.106473
-0.105208
-0.106157
-0.105208
-0.105841
-0.105841
-0.104892
-0.104260
-0.104892
-0.104576
-0.104892
-0.104576
-0.103628
-0.104892
-0.105208
-0.103944
-0.103312
-0.103944
-0.103944
-0.103628
-0.103312
-0.103312
-0.103628
-0.102363
-0.101731
-0.102047
-0.101099
-0.101731
-0.101099
-0.102047
-0.100467
-0.100151
-0.099518
-0.101099
-0.101099
-0.101415
-0.102047
-0.100783
-0.101415
-0.099834
-0.100467
-0.100467
-0.100783
-0.101731
-0.100151
-0.100467
-0.101099
-0.101731
-0.100467
-0.102680
-0.102047
-0.101415
-0.102363
-0.101731
-0.102047
-0.102996
-0.102680
-0.102363
-0.103312
-0.103312
-0.102680
-0.103628
-0.103628
-0.103628
-0.105208
-0.105208
-0.104892
-0.104892
-0.104576
-0.103944
-0.104260
-0.104260
-0.104576
-0.105208
-0.106789
-0.104576
-0.105208
-0.103944
-0.105841
-0.106157
-0.106789
-0.105525
-0.106157
-0.104576
-0.104892
-0.104892
-0.105208
-0.105525
-0.105525
-0.104892
-0.104260
-0.104260
-0.103628
-0.104576
-0.104892
-0.104576
-0.104892
-0.103628
-0.103312
-0.103944
-0.103628
-0.104260
-0.102996
-0.103312
-0.102363
-0.103628
-0.103312
-0.102680
-0.102996
-0.102996
-0.101099
-0.101099
-0.102363
-0.101731
-0.100783
-0.100783
-0.100467
-0.100151
-0.101099
-0.100783
-0.100467
-0.099834
-0.100467
-0.101415
-0.100783
-0.101099
-0.100783
-0.099834
-0.100467
-0.100467
-0.100151
-0.100467
-0.101731
-0.101415
-0.101415
-0.102047
-0.101415
-0.101099
-0.101415
-0.102363
-0.102363
-0.102047
-0.102363
-0.102996
-0.103944
-0.103312
-0.104260
-0.103944
-0.104260
-0.105208
-0.105208
-0.105208
-0.105208
-0.103628
-0.103944
-0.104576
-0.106473
-0.107105
-0.104892
-0.104892
-0.104260
-0.104892
-0.106157
-0.104892
-0.104576
-0.105208
-0.104260
-0.104260
-0.104576
-0.105525
-0.105208
-0.105208
-0.105525
-0.103944
-0.104260
-0.103628
-0.103944
-0.103628
-0.103944
-0.104260
-0.104260
-0.102996
-0.104576
-0.103312
-0.104260
-0.103628
-0.101731
-0.102363
-0.102680
-0.102363
-0.102047
-0.101099
-0.100151
-0.099834
-0.100783
-0.101415
-0.099518
-0.100151
-0.099202
-0.099518
-0.100783
-0.100783
-0.100783
-0.100467
-0.099834
-0.100151
-0.099202
-0.099834
-0.100783
-0.100783
-0.100151
-0.100783
-0.100467
-0.100467
-0.100467
-0.101731
-0.101099
-0.101099
-0.101415
-0.101415
-0.100467
-0.101099
-0.102047
-0.101731
-0.102996
-0.103628
-0.102996
-0.102680
-0.103312
-0.103312
-0.104260
-0.103944
-0.103628
-0.104576
-0.104892
-0.104576
-0.104892
-0.104260
-0.104576
-0.105525
-0.105525
-0.105208
-0.104576
-0.105841
-0.104576
-0.105208
-0.106157
-0.105841
-0.105525
-0.106157
-0.103944
-0.104260
-0.104892
-0.105208
-0.105208
-0.105525
-0.105208
-0.104260
-0.103312
-0.104576
-0.104260
-0.103628
-0.104576
-0.103628
-0.103312
-0.102680
-0.102996
-0.103628
-0.102047
-0.102363
-0.102047
-0.103312
-0.100783
-0.102363
-0.101731
-0.101415
-0.102363
-0.100467
-0.101731
-0.101415
-0.100151
-0.100467
-0.100467
-0.099202
-0.099518
-0.100151
-0.099834
-0.100151
-0.100151
-0.101099
-0.100467
-0.099202
-0.100467
-0.100467
-0.100783
-0.099518
-0.099202
-0.100467
-0.100467
-0.102363
-0.101731
-0.101099
-0.101099
-0.100783
-0.101099
-0.101731
-0.102680
-0.102680
-0.102047
-0.102047
-0.102680
-0.101415
-0.102996
-0.103312
-0.102680
-0.103944
-0.103628
-0.103312
-0.103312
-0.103312
-0.102363
-0.102363
-0.104576
-0.105208
-0.106473
-0.103944
-0.105525
-0.104576
-0.104260
-0.105208
-0.105208
-0.104260
-0.104576
-0.104260
-0.103628
-0.104576
-0.104260
-0.104260
-0.105525
-0.104576
-0.103944
-0.104260
-0.102996
-0.103628
-0.103944
-0.103312
-0.102996
-0.103628
-0.102363
-0.102363
-0.102680
-0.102047
-0.101415
-0.103628
-0.102047
-0.101415
-0.101099
-0.100783
-0.101099
-0.101099
-0.101415
-0.101731
-0.101415
-0.100783
-0.100467
-0.099518
-0.099202
-0.100467
-0.101731
-0.100151
-0.099834
-0.100151
-0.100467
-0.100467
-0.100151
-0.101099
-0.101731
-0.100783
-0.100151
-0.101415
-0.101099
-0.102363
-0.102680
-0.102363
-0.101415
-0.101415
-0.101731
-0.102680
-0.102680
-0.102996
-0.102363
-0.102047
-0.103312
-0.102047
-0.103628
-0.102996
-0.103628
-0.103944
-0.104260
-0.104260
-0.103312
-0.104576
-0.104576
-0.103944
-0.104576
-0.104260
-0.104576
-0.106157
-0.105525
-0.105208
-0.105525
-0.105208
-0.106473
-0.105208
-0.105525
-0.105208
-0.106157
-0.102996
-0.103628
-0.104892
-0.105525
-0.105525
-0.104260
-0.103628
-0.104576
-0.104892
-0.103312
-0.104260
-0.103312
-0.103628
-0.103628
-0.103944
-0.104892
-0.102996
-0.102047
-0.102047
-0.102363
-0.101731
-0.102047
-0.102680
-0.101731
-0.101415
-0.102363
-0.102047
-0.102996
-0.103312
-0.101731
-0.102996
-0.102047
-0.101099
-0.102047
-0.101415
-0.101415
-0.100467
-0.101731
-0.101099
-0.100467
-0.099834
-0.101731
-0.101415
-0.101731
-0.100783
-0.101099
-0.101415
-0.100151
-0.100151
-0.102047
-0.101415
-0.101415
-0.102680
-0.101099
-0.101731
-0.102680
-0.102996
-0.102680
-0.102996
-0.103628
-0.104576
-0.103628
-0.103628
-0.103628
-0.103944
-0.105208
-0.105841
-0.105208
-0.106157
-0.105525
-0.105208
-0.105525
-0.106473
-0.106157
-0.106473
-0.105841
-0.106789
-0.106789
-0.106789
-0.105525
-0.106157
-0.105841
-0.105208
-0.105525
-0.104260
-0.106157
-0.106157
-0.105525
-0.105525
-0.104576
-0.104576
-0.104260
-0.106157
-0.105208
-0.104892
-0.104576
-0.105208
-0.105208
-0.104260
-0.104576
-0.103944
-0.102996
-0.103628
-0.103944
-0.103628
-0.103628
-0.104260
-0.103312
-0.102680
-0.102680
-0.102680
-0.102680
-0.102363
-0.101731
-0.102047
-0.101415
-0.101731
-0.101731
-0.102680
-0.102047
-0.101731
-0.101415
-0.102363
-0.101731
-0.101731
-0.102680
-0.102047
-0.102680
-0.102680
-0.101731
-0.102996
-0.104260
-0.104576
-0.103628
-0.103628
-0.103944
-0.103628
-0.103628
-0.103944
-0.104576
-0.104892
-0.104260
-0.104576
-0.104892
-0.104576
-0.104892
-0.105525
-0.105841
-0.106157
-0.106789
-0.107105
-0.106473
-0.106157
-0.105525
-0.105208
-0.106473
-0.105841
-0.106789
-0.105841
-0.105841
-0.106789
-0.107737
-0.107737
-0.108370
-0.108054
-0.107421
-0.106473
-0.106157
-0.105525
-0.107105
-0.108370
-0.107737
-0.107737
-0.106473
-0.107737
-0.106789
-0.107421
-0.106473
-0.106473
-0.106157
-0.106157
-0.106157
-0.105841
-0.105525
-0.105208
-0.105525
-0.104576
-0.104260
-0.105525
-0.105525
-0.104892
-0.104892
-0.104892
-0.105208
-0.106157
-0.104892
-0.104576
-0.104892
-0.103312
-0.102996
-0.103628
-0.103628
-0.102996
-0.102996
-0.103944
-0.102680
-0.103312
-0.103944
-0.103312
-0.103312
-0.103312
-0.103628
-0.103628
-0.103312
-0.103944
-0.105841
-0.103944
-0.103944
-0.104576
-0.103628
-0.104260
-0.104576
-0.105208
-0.105525
-0.104892
-0.106473
-0.107105
-0.106473
-0.107105
-0.108370
-0.106789
-0.107737
-0.107737
-0.108054
-0.108054
-0.107421
-0.107105
-0.108054
-0.107421
-0.108686
-0.109002
-0.107737
-0.109318
-0.109002
-0.108054
-0.109634
-0.109002
-0.108686
-0.108370
-0.109318
-0.109002
-0.108054
-0.108686
-0.108686
-0.109002
-0.108370
-0.108054
-0.109634
-0.108370
-0.107737
-0.108686
-0.107737
-0.107105
-0.107421
-0.107737
-0.106789
-0.107737
-0.107737
-0.106473
-0.105841
-0.107421
-0.106789
-0.106473
-0.105841
-0.105841
-0.106473
-0.104892
-0.106789
-0.107737
-0.105525
-0.105841
-0.105841
-0.103944
-0.103944
-0.103628
-0.105208
-0.104260
-0.103944
-0.104576
-0.104576
-0.103944
-0.104892
-0.105841
-0.104576
-0.104576
-0.104260
-0.104576
-0.103312
-0.104576
-0.105525
-0.104892
-0.105208
-0.105208
-0.105525
-0.104892
-0.104892
-0.106473
-0.106789
-0.106157
-0.106789
-0.107421
-0.107421
-0.109634
-0.108686
-0.108370
-0.109318
-0.108054
-0.108054
-0.108686
-0.109318
-0.108054
-0.108054
-0.109002
-0.110266
-0.109634
-0.109634
-0.108686
-0.108370
-0.109318
-0.109318
-0.109950
-0.110266
-0.109634
-0.109318
-0.108686
-0.109634
-0.109002
-0.110266
-0.109950
-0.109950
-0.108370
-0.108686
-0.109950
-0.109002
-0.107737
-0.107421
-0.107421
-0.108686
-0.108370
-0.108686
-0.107737
-0.107421
-0.107105
-0.107737
-0.106789
-0.107737
-0.107421
-0.106789
-0.105208
-0.105525
-0.105525
-0.106789
-0.107105
-0.105841
-0.104260
-0.104260
-0.103944
-0.104892
-0.105208
-0.104576
-0.104892
-0.105208
-0.103944
-0.104892
-0.104892
-0.104260
-0.105208
-0.106157
-0.104892
-0.105525
-0.104892
-0.106157
-0.104892
-0.107105
-0.104892
-0.104576
-0.105525
-0.106473
-0.106789
-0.107421
-0.106789
-0.107421
-0.105841
-0.106789
-0.108054
-0.107737
-0.106789
-0.108054
-0.108370
-0.107737
-0.108686
-0.110583
-0.107737
-0.106789
-0.107421
-0.109318
-0.109318
-0.110899
-0.109002
-0.108686
-0.109002
-0.108370
-0.109002
-0.107737
-0.108370
-0.108054
-0.108686
-0.107105
-0.106789
-0.109634
-0.108370
-0.109002
-0.110266
-0.108370
-0.106789
-0.108054
-0.108686
-0.107421
-0.108686
-0.108054
-0.108370
-0.106157
-0.107737
-0.106473
-0.106789
-0.106157
-0.106789
-0.106157
-0.106157
-0.105841
-0.105208
-0.105208
-0.104260
-0.105525
-0.105841
-0.106157
-0.105525
-0.104576
-0.102996
-0.104260
-0.105841
-0.104576
-0.103944
-0.104576
-0.104260
-0.103944
-0.104260
-0.105525
-0.103944
-0.104892
-0.105525
-0.104892
-0.105841
-0.104260
-0.104260
-0.105208
-0.105208
-0.105841
-0.104260
-0.106157
-0.105525
-0.104576
-0.106473
-0.105841
-0.104892
-0.106789
-0.106789
-0.107421
-0.105841
-0.107421
-0.108054
-0.108370
-0.108054
-0.107737
-0.108054
-0.107737
-0.107737
-0.106789
-0.108054
-0.108370
-0.108370
-0.109318
-0.109318
-0.109318
-0.108370
-0.109002
-0.108370
-0.109002
-0.109318
-0.109318
-0.109634
-0.109634
-0.108370
-0.108370
-0.109002
-0.108686
-0.107421
-0.107737
-0.108054
-0.108370
-0.108370
-0.108054
-0.107421
-0.107105
-0.107737
-0.106789
-0.106789
-0.107421
-0.106473
-0.104260
-0.104892
-0.105525
-0.106473
-0.104892
-0.104892
-0.104892
-0.105525
-0.104260
-0.105208
-0.103944
-0.103312
-0.103628
-0.103628
-0.104260
-0.104260
-0.104892
-0.102363
-0.103312
-0.103628
-0.103628
-0.103312
-0.103944
-0.105208
-0.104260
-0.103628
-0.104260
-0.104892
-0.104576
-0.105208
-0.105841
-0.104260
-0.104576
-0.105208
-0.104260
-0.104260
-0.104576
-0.105208
-0.105525
-0.105208
-0.106157
-0.106789
-0.106473
-0.105841
-0.107421
-0.106789
-0.107421
-0.106789
-0.106789
-0.107421
-0.107421
-0.107105
-0.107737
-0.107421
-0.109002
-0.109318
-0.107421
-0.107421
-0.108370
-0.107737
-0.107105
-0.108054
-0.108686
-0.108686
-0.108686
-0.108370
-0.108686
-0.108370
-0.108370
-0.108370
-0.108054
-0.105841
-0.106473
-0.107737
-0.107737
-0.105525
-0.105841
-0.106473
-0.106473
-0.106157
-0.106789
-0.107105
-0.104260
-0.105525
-0.105525
-0.104576
-0.104576
-0.105208
-0.103944
-0.104576
-0.105208
-0.105841
-0.104576
-0.104576
-0.104892
-0.103312
-0.102047
-0.104576
-0.104260
-0.103944
-0.102680
-0.104260
-0.102680
-0.102363
-0.103944
-0.103312
-0.102680
-0.104576
-0.103628
-0.103628
-0.103312
-0.103944
-0.104260
-0.102996
-0.104892
-0.105208
-0.105525
-0.103944
-0.104892
-0.105208
-0.105208
-0.105525
-0.105841
-0.104576
-0.106473
-0.106157
-0.105525
-0.106789
-0.107421
-0.107421
-0.106473
-0.108054
-0.108370
-0.105525
-0.106473
-0.107737
-0.108686
-0.107737
-0.108370
-0.109002
-0.108054
-0.106473
-0.107421
-0.109634
-0.108054
-0.108370
-0.108370
-0.106789
-0.106157
-0.108054
-0.109318
-0.108054
-0.107105
-0.108370
-0.106473
-0.105841
-0.107105
-0.108054
-0.107105
-0.106473
-0.107421
-0.106473
-0.104260
-0.105208
-0.106789
-0.104892
-0.105208
-0.105208
-0.105208
-0.105525
-0.104576
-0.105208
-0.104260
-0.104892
-0.105525
-0.105208
-0.104892
-0.103944
-0.102996
-0.102680
-0.102363
-0.103628
-0.104892
-0.102996
-0.103944
-0.103312
-0.103628
-0.103944
-0.103312
-0.103628
-0.103312
-0.103628
-0.103312
-0.102680
-0.102996
-0.103628
-0.104892
-0.104892
-0.103628
-0.105525
-0.104260
-0.104260
-0.105525
-0.105841
-0.103944
-0.105208
-0.106789
-0.105841
-0.105841
-0.104892
-0.106157
-0.104576
-0.106157
-0.106789
-0.107421
-0.107421
-0.109002
-0.109634
-0.107105
-0.108054
-0.109318
-0.108370
-0.106473
-0.108054
-0.106473
-0.106789
-0.106157
-0.107737
-0.107737
-0.108370
-0.109318
-0.109002
-0.107105
-0.107421
-0.108370
-0.106157
-0.106473
-0.106473
-0.107421
-0.106157
-0.107105
-0.108054
-0.107737
-0.106473
-0.107105
-0.107105
-0.105841
-0.104892
-0.105841
-0.104892
-0.105208
-0.105525
-0.105525
-0.105208
-0.104576
-0.104576
-0.104892
-0.103628
-0.105525
-0.104892
-0.103628
-0.103944
-0.104260
-0.102363
-0.102363
-0.102680
-0.104260
-0.102996
-0.102047
-0.103628
-0.104260
-0.102996
-0.103312
-0.104892
-0.104260
-0.102680
-0.104892
-0.104260
-0.102996
-0.103944
-0.105525
-0.103628
-0.103628
-0.104892
-0.104576
-0.103628
-0.104576
-0.107105
-0.104260
-0.104892
-0.106789
-0.106157
-0.104576
-0.105208
-0.106157
-0.107105
-0.104892
-0.106789
-0.106789
-0.106473
-0.106473
-0.107421
-0.108054
-0.107105
-0.108054
-0.109002
-0.106157
-0.105525
-0.107105
-0.107105
-0.107105
-0.107421
-0.107421
-0.106789
-0.106789
-0.107421
-0.107421
-0.106473
-0.107105
-0.107105
-0.105841
-0.106473
-0.106473
-0.107421
-0.107105
-0.106473
-0.106473
-0.104892
-0.103944
-0.106157
-0.105208
-0.104260
-0.104892
-0.106157
-0.103944
-0.104260
-0.105208
-0.104576
-0.103628
-0.104260
-0.103944
-0.103628
-0.103944
-0.104260
-0.103944
-0.101415
-0.100783
-0.101731
-0.101731
-0.102363
-0.102680
-0.102996
-0.101731
-0.102363
-0.102680
-0.101099
-0.102047
-0.103944
-0.102996
-0.102680
-0.103312
-0.103312
-0.102996
-0.102680
-0.104892
-0.103628
-0.102996
-0.104260
-0.104576
-0.104576
-0.103944
-0.105525
-0.103628
-0.102996
-0.104892
-0.105208
-0.105525
-0.105208
-0.106157
-0.106789
-0.105525
-0.107105
-0.109002
-0.106473
-0.106157
-0.106789
-0.106473
-0.105841
-0.107737
-0.107105
-0.107105
-0.105208
-0.105525
-0.107421
-0.106473
-0.107105
-0.107737
-0.106473
-0.105841
-0.106157
-0.107105
-0.106789
-0.107105
-0.107421
-0.106157
-0.105208
-0.106157
-0.106789
-0.106157
-0.104576
-0.106473
-0.104892
-0.104892
-0.104576
-0.104576
-0.104260
-0.103944
-0.104892
-0.103944
-0.103312
-0.103944
-0.102996
-0.103312
-0.102363
-0.103312
-0.103312
-0.102047
-0.102363
-0.102363
-0.100783
-0.101415
-0.102996
-0.102047
-0.100783
-0.102680
-0.102363
-0.101731
-0.100467
-0.102680
-0.103628
-0.102047
-0.102680
-0.102047
-0.101099
-0.102996
-0.103628
-0.103312
-0.102996
-0.102680
-0.103944
-0.102680
-0.102680
-0.104260
-0.103312
-0.104576
-0.104892
-0.106157
-0.104892
-0.104576
-0.105208
-0.105208
-0.104260
-0.106157
-0.105841
-0.105525
-0.105208
-0.107105
-0.105525
-0.105208
-0.105208
-0.107737
-0.108054
-0.106789
-0.107105
-0.106789
-0.106157
-0.106789
-0.106789
-0.106473
-0.106157
-0.106157
-0.106789
-0.105841
-0.106789
-0.107105
-0.105841
-0.106157
-0.106789
-0.104260
-0.104892
-0.105208
-0.104576
-0.104576
-0.104892
-0.105525
-0.104260
-0.103944
-0.103628
-0.104576
-0.103312
-0.103312
-0.102996
-0.103312
-0.102680
-0.102996
-0.102996
-0.102680
-0.102680
-0.102680
-0.103312
-0.102047
-0.101415
-0.102363
-0.100783
-0.101731
-0.102363
-0.102680
-0.102047
-0.101731
-0.102363
-0.101099
-0.101731
-0.101731
-0.102047
-0.101731
-0.101731
-0.102047
-0.102680
-0.101731
-0.102680
-0.102996
-0.102680
-0.102363
-0.103312
-0.104260
-0.103944
-0.104576
-0.104892
-0.104576
-0.104892
-0.104892
-0.105208
-0.104576
-0.105841
-0.105841
-0.105208
-0.106789
-0.106157
-0.106473
-0.105208
-0.106789
-0.106157
-0.106157
-0.106157
-0.106789
-0.109634
-0.106789
-0.106157
-0.106789
-0.105525
-0.105841
-0.106473
-0.106157
-0.105841
-0.106157
-0.106789
-0.106473
-0.106157
-0.106473
-0.107737
-0.106157
-0.105525
-0.106473
-0.105841
-0.105208
-0.105841
-0.106157
-0.106157
-0.105525
-0.106789
-0.103944
-0.103312
-0.104576
-0.104576
-0.103944
-0.104260
-0.103312
-0.103944
-0.102363
-0.102680
-0.102996
-0.103312
-0.103944
-0.104260
-0.103312
-0.102996
-0.102680
-0.102047
-0.100783
-0.102363
-0.103628
-0.102996
-0.101099
-0.101731
-0.102047
-0.101099
-0.101731
-0.103628
-0.101415
-0.101099
-0.102047
-0.102047
-0.103312
-0.104892
-0.103312
-0.102680
-0.102680
-0.104260
-0.104576
-0.103944
-0.103628
-0.105208
-0.104892
-0.104260
-0.104892
-0.105525
-0.105208
-0.104576
-0.106157
-0.105525
-0.105841
-0.105208
-0.105841
-0.105525
-0.105525
-0.105208
-0.106157
-0.106473
-0.107737
-0.106473
-0.106157
-0.106157
-0.106789
-0.106789
-0.107105
-0.107737
-0.108054
-0.106473
-0.104892
-0.106157
-0.107421
-0.106473
-0.106157
-0.106789
-0.106473
-0.105208
-0.106157
-0.106789
-0.105841
-0.105525
-0.105525
-0.105208
-0.105208
-0.106473
-0.105208
-0.102996
-0.103944
-0.103628
-0.103628
-0.103628
-0.103312
-0.103944
-0.102996
-0.102363
-0.103312
-0.101415
-0.102047
-0.103312
-0.102363
-0.101099
-0.100151
-0.102363
-0.102680
-0.101731
-0.100783
-0.100783
-0.100783
-0.101099
-0.101415
-0.101099
-0.102680
-0.102047
-0.102363
-0.102363
-0.102047
-0.103312
-0.102996
-0.102363
-0.102680
-0.102996
-0.102680
-0.102996
-0.103628
-0.103628
-0.103628
-0.103628
-0.104260
-0.104260
-0.104892
-0.105841
-0.105525
-0.104260
-0.105208
-0.104892
-0.105841
-0.104576
-0.105525
-0.105841
-0.104892
-0.105841
-0.106789
-0.106473
-0.105208
-0.106157
-0.106157
-0.106473
-0.108370
-0.107105
-0.106157
-0.106157
-0.106473
-0.105841
-0.105525
-0.106789
-0.106157
-0.105525
-0.105525
-0.104892
-0.106157
-0.105208
-0.104576
-0.105525
-0.104892
-0.105208
-0.103312
-0.104260
-0.103944
-0.103628
-0.103312
-0.104260
-0.102996
-0.103312
-0.102996
-0.102363
-0.102996
-0.102680
-0.102680
-0.102047
-0.102363
-0.102363
-0.102363
-0.101415
-0.102047
-0.100467
-0.102363
-0.103312
-0.103312
-0.100783
-0.101415
-0.101731
-0.102047
-0.101731
-0.102363
-0.102047
-0.101731
-0.101415
-0.102047
-0.101099
-0.101099
-0.102363
-0.102680
-0.102047
-0.101731
-0.102363
-0.102363
-0.102996
-0.104576
-0.103628
-0.103628
-0.104576
-0.104576
-0.104892
-0.104576
-0.105525
-0.104260
-0.103944
-0.105208
-0.106789
-0.105841
-0.106157
-0.106473
-0.105525
-0.105525
-0.105525
-0.107105
-0.107737
-0.105841
-0.106473
-0.106473
-0.105841
-0.106789
-0.106473
-0.107737
-0.107105
-0.107421
-0.106789
-0.106789
-0.106789
-0.105841
-0.107105
-0.105208
-0.104892
-0.105208
-0.104892
-0.106473
-0.106473
-0.105525
-0.105208
-0.105841
-0.106157
-0.106473
-0.104892
-0.105208
-0.104260
-0.104576
-0.104260
-0.102996
-0.102680
-0.102996
-0.103628
-0.103628
-0.102047
-0.103944
-0.104576
-0.102680
-0.102047
-0.101731
-0.102363
-0.103312
-0.102680
-0.102996
-0.102047
-0.102996
-0.102680
-0.103628
-0.102363
-0.104260
-0.104892
-0.104576
-0.103628
-0.104260
-0.103628
-0.103312
-0.105208
-0.104260
-0.103312
-0.103944
-0.103944
-0.103628
-0.104576
-0.104260
-0.104260
-0.105208
-0.104892
-0.106157
-0.106789
-0.105208
-0.105525
-0.106473
-0.105841
-0.106157
-0.107105
-0.107421
-0.106789
-0.107105
-0.106789
-0.106157
-0.106157
-0.107421
-0.107105
-0.107421
-0.106473
-0.106473
-0.106789
-0.107105
-0.106789
-0.108054
-0.106789
-0.105208
-0.106789
-0.106789
-0.106789
-0.107421
-0.108054
-0.105208
-0.105208
-0.105841
-0.105525
-0.106473
-0.104576
-0.106473
-0.106157
-0.105525
-0.105525
-0.104260
-0.104260
-0.103944
-0.104260
-0.104260
-0.104260
-0.105208
-0.104892
-0.103944
-0.102996
-0.103944
-0.104260
-0.103944
-0.104260
-0.102996
-0.102363
-0.102047
-0.102680
-0.102680
-0.102996
-0.102047
-0.101099
-0.102047
-0.102363
-0.102363
-0.102680
-0.102996
-0.101415
-0.102363
-0.101415
-0.100783
-0.102047
-0.102996
-0.102996
-0.102047
-0.102680
-0.101731
-0.103312
-0.103628
-0.103312
-0.103628
-0.103944
-0.103944
-0.103944
-0.104260
-0.105525
-0.105841
-0.106157
-0.105525
-0.104892
-0.105841
-0.105208
-0.106789
-0.105525
-0.104892
-0.106157
-0.106789
-0.108054
-0.106789
-0.106789
-0.105525
-0.105525
-0.106157
-0.105841
-0.106789
-0.107105
-0.106473
-0.107421
-0.104576
-0.105841
-0.105841
-0.105525
-0.104576
-0.105208
-0.105525
-0.103944
-0.105208
-0.104892
-0.104576
-0.105208
-0.105208
-0.104892
-0.104892
-0.104260
-0.103312
-0.102680
-0.103628
-0.103312
-0.102363
-0.102363
-0.102996
-0.102680
-0.102047
-0.101731
-0.101731
-0.102363
-0.102047
-0.101099
-0.100783
-0.100783
-0.102047
-0.102047
-0.101415
-0.101099
-0.100467
-0.101415
-0.100467
-0.101099
-0.100467
-0.100783
-0.101099
-0.101731
-0.100783
-0.100151
-0.100467
-0.101731
-0.102996
-0.102363
-0.103312
-0.102047
-0.103312
-0.102996
-0.104260
-0.103628
-0.102047
-0.103312
-0.104260
-0.103628
-0.103312
-0.103944
-0.104576
-0.103628
-0.105208
-0.104576
-0.103944
-0.104892
-0.104576
-0.104576
-0.103944
-0.105208
-0.106473
-0.106157
-0.105208
-0.104892
-0.105841
-0.105525
-0.105841
-0.105841
-0.105525
-0.106473
-0.105841
-0.105208
-0.105841
-0.105841
-0.105525
-0.106157
-0.105841
-0.104892
-0.104892
-0.105841
-0.103628
-0.104892
-0.104260
-0.104576
-0.105208
-0.104892
-0.103628
-0.104260
-0.103944
-0.104260
-0.104892
-0.104260
-0.104260
-0.103312
-0.103312
-0.102996
-0.102680
-0.102680
-0.102363
-0.102996
-0.102363
-0.101415
-0.100467
-0.102680
-0.102363
-0.102680
-0.102363
-0.101099
-0.101099
-0.101731
-0.102047
-0.102047
-0.101731
-0.101731
-0.101415
-0.102996
-0.102047
-0.102680
-0.102047
-0.102363
-0.103628
-0.102680
-0.103312
-0.103312
-0.103312
-0.102047
-0.103628
-0.105208
-0.104260
-0.104892
-0.104892
-0.104892
-0.103312
-0.104892
-0.105525
-0.105525
-0.104260
-0.105841
-0.105841
-0.105208
-0.105841
-0.105208
-0.106473
-0.106157
-0.106789
-0.106157
-0.106157
-0.105525
-0.106789
-0.107421
-0.107105
-0.107105
-0.106473
-0.106473
-0.106157
-0.107105
-0.105841
-0.105841
-0.106789
-0.105525
-0.104892
-0.105841
-0.106473
-0.105841
-0.105208
-0.104892
-0.105525
-0.103944
-0.104260
-0.105208
-0.104576
-0.103628
-0.103944
-0.104576
-0.103312
-0.103944
-0.103628
-0.102680
-0.103628
-0.102363
-0.102996
-0.102996
-0.103628
-0.102996
-0.102363
-0.101415
-0.102680
-0.103944
-0.103312
-0.102996
-0.103944
-0.102363
-0.102047
-0.102680
-0.101731
-0.102996
-0.103312
-0.102680
-0.102996
-0.102680
-0.102996
-0.102996
-0.103944
-0.104260
-0.103312
-0.104576
-0.103312
-0.104576
-0.103628
-0.104576
-0.103628
-0.105208
-0.105208
-0.105525
-0.104892
-0.106157
-0.105208
-0.105525
-0.106473
-0.105841
-0.104892
-0.105208
-0.106473
-0.106157
-0.105525
-0.106157
-0.107421
-0.106789
-0.106157
-0.106157
-0.105525
-0.105208
-0.107105
-0.107105
-0.106157
-0.106789
-0.106473
-0.104892
-0.105525
-0.105841
-0.105841
-0.105208
-0.106157
-0.105208
-0.105208
-0.106473
-0.106473
-0.104892
-0.104576
-0.105208
-0.104892
-0.104260
-0.104260
-0.104260
-0.103628
-0.103944
-0.103312
-0.104260
-0.103944
-0.102996
-0.102363
-0.103628
-0.102363
-0.102363
-0.102996
-0.102363
-0.102047
-0.101099
-0.100783
-0.099518
-0.102047
-0.101731
-0.102047
-0.101415
-0.101731
-0.100783
-0.102680
-0.102363
-0.101415
-0.103312
-0.103312
-0.102363
-0.101731
-0.101099
-0.101415
-0.102680
-0.102680
-0.102996
-0.101731
-0.102996
-0.102047
-0.102996
-0.103312
-0.104576
-0.103628
-0.103944
-0.104892
-0.103628
-0.104260
-0.105208
-0.105208
-0.104892
-0.104892
-0.105525
-0.105208
-0.106473
-0.105525
-0.104576
-0.105208
-0.107105
-0.105841
-0.107105
-0.105208
-0.105525
-0.106473
-0.105841
-0.105525
-0.105525
-0.105208
-0.105841
-0.105525
-0.105525
-0.105841
-0.105841
-0.107105
-0.106157
-0.106157
-0.105208
-0.104576
-0.104260
-0.105525
-0.105525
-0.104576
-0.103628
-0.105525
-0.104892
-0.103628
-0.103944
-0.103944
-0.103312
-0.102363
-0.104260
-0.102996
-0.100783
-0.102047
-0.102047
-0.101415
-0.101731
-0.102047
-0.101415
-0.101731
-0.101099
-0.101099
-0.100151
-0.100467
-0.102047
-0.101415
-0.100783
-0.101099
-0.102047
-0.100151
-0.101731
-0.102047
-0.102047
-0.101415
-0.101731
-0.101415
-0.101099
-0.102363
-0.102996
-0.103628
-0.102047
-0.102680
-0.102996
-0.102363
-0.102047
-0.103312
-0.103628
-0.103312
-0.103944
-0.104576
-0.104892
-0.105208
-0.104576
-0.105525
-0.105841
-0.106157
-0.105208
-0.105525
-0.104576
-0.104576
-0.106157
-0.106789
-0.106157
-0.106789
-0.105525
-0.105841
-0.105525
-0.105841
-0.106157
-0.107105
-0.105841
-0.106157
-0.105525
-0.104576
-0.104576
-0.106157
-0.105841
-0.105841
-0.104576
-0.104576
-0.105208
-0.104576
-0.105525
-0.103628
-0.104260
-0.104260
-0.103628
-0.103628
-0.102996
-0.103312
-0.103312
-0.102680
-0.102680
-0.102363
-0.102363
-0.101099
-0.101731
-0.101731
-0.102363
-0.101731
-0.100783
-0.102047
-0.101415
-0.101099
-0.100151
-0.101099
-0.100467
-0.100783
-0.101099
-0.102047
-0.100783
-0.101731
-0.100783
-0.100151
-0.101731
-0.102047
-0.101731
-0.101099
-0.101415
-0.101731
-0.101099
-0.100783
-0.102680
-0.102363
-0.101731
-0.102047
-0.102996
-0.102363
-0.102680
-0.103944
-0.104892
-0.103628
-0.103312
-0.104576
-0.105208
-0.103628
-0.104576
-0.104576
-0.104892
-0.104892
-0.105525
-0.106157
-0.105525
-0.104576
-0.105525
-0.105525
-0.106473
-0.106789
-0.104892
-0.105208
-0.105208
-0.106157
-0.106157
-0.105525
-0.106789
-0.107105
-0.104892
-0.105208
-0.105841
-0.105841
-0.106789
-0.106789
-0.106157
-0.104892
-0.105525
-0.105525
-0.105208
-0.104892
-0.104576
-0.103628
-0.104576
-0.104892
-0.103628
-0.103312
-0.102680
-0.103312
-0.104260
-0.102996
-0.102680
-0.101731
-0.102047
-0.102363
-0.101731
-0.102680
-0.102996
-0.103312
-0.102363
-0.101099
-0.100783
-0.101415
-0.102996
-0.100467
-0.102047
-0.102047
-0.101415
-0.101099
-0.101099
-0.102047
-0.101731
-0.101731
-0.101731
-0.100151
-0.101731
-0.100783
-0.102363
-0.101415
-0.102680
-0.102363
-0.101731
-0.103628
-0.103628
-0.103628
-0.104260
-0.104260
-0.104260
-0.104576
-0.104260
-0.104576
-0.105525
-0.103944
-0.105525
-0.105841
-0.106157
-0.107105
-0.107737
-0.105841
-0.105208
-0.105525
-0.105208
-0.107105
-0.106789
-0.106157
-0.105525
-0.104892
-0.106789
-0.107421
-0.106473
-0.105841
-0.106157
-0.106157
-0.104892
-0.105208
-0.106789
-0.106473
-0.105525
-0.106473
-0.105841
-0.104576
-0.104892
-0.106157
-0.105525
-0.105208
-0.104892
-0.104892
-0.104576
-0.106157
-0.105208
-0.103944
-0.102996
-0.104260
-0.104260
-0.102047
-0.102996
-0.102047
-0.102363
-0.102363
-0.102680
-0.103312
-0.102680
-0.101731
-0.101415
-0.100783
-0.101415
-0.101731
-0.102363
-0.102680
-0.100467
-0.100467
-0.100467
-0.101099
-0.100783
-0.102047
-0.101731
-0.100783
-0.101099
-0.099834
-0.101099
-0.102680
-0.102363
-0.102680
-0.102363
-0.102996
-0.102363
-0.103628
-0.104576
-0.103628
-0.103628
-0.103628
-0.105208
-0.104260
-0.104576
-0.103628
-0.104892
-0.105525
-0.104892
-0.104892
-0.106789
-0.106157
-0.105208
-0.104892
-0.103944
-0.105208
-0.105525
-0.105525
-0.104576
-0.105525
-0.105525
-0.105525
-0.106157
-0.105841
-0.106157
-0.104892
-0.104576
-0.105208
-0.104260
-0.105841
-0.107105
-0.105841
-0.105208
-0.104260
-0.105208
-0.104576
-0.104892
-0.104260
-0.104576
-0.103628
-0.105208
-0.103628
-0.104576
-0.102996
-0.103628
-0.102363
-0.102363
-0.102680
-0.102680
-0.102047
-0.102047
-0.103628
-0.102680
-0.100783
-0.102363
-0.102996
-0.101415
-0.102363
-0.101415
-0.100783
-0.101099
-0.101731
-0.102680
-0.100783
-0.099834
-0.101415
-0.101415
-0.101099
-0.102680
-0.102680
-0.102363
-0.102363
-0.102996
-0.101731
-0.103312
-0.103628
-0.102680
-0.102996
-0.102680
-0.102363
-0.102996
-0.102363
-0.103944
-0.103628
-0.103628
-0.104260
-0.104260
-0.105208
-0.103944
-0.105208
-0.104892
-0.105208
-0.105841
-0.104892
-0.104892
-0.103944
-0.104260
-0.105208
-0.105208
-0.105841
-0.107105
-0.106473
-0.106473
-0.105208
-0.105525
-0.105841
-0.106157
-0.105841
-0.106157
-0.105525
-0.105525
-0.105208
-0.105841
-0.104892
-0.105525
-0.105841
-0.104892
-0.103944
-0.104576
-0.105525
-0.105208
-0.104892
-0.105525
-0.102996
-0.103628
-0.102996
-0.104576
-0.103628
-0.104576
-0.103312
-0.102996
-0.102996
-0.102363
-0.102047
-0.102363
-0.101731
-0.102996
-0.102047
-0.102680
-0.103628
-0.102363
-0.101415
-0.100467
-0.102363
-0.101099
-0.101415
-0.101731
-0.101099
-0.101099
-0.101099
-0.100467
-0.100467
-0.101099
-0.101099
-0.100467
-0.100783
-0.100467
-0.101415
-0.102680
-0.102363
-0.103312
-0.101731
-0.102680
-0.101731
-0.102363
-0.102047
-0.101415
-0.103312
-0.102680
-0.102363
-0.103312
-0.103628
-0.103312
-0.104260
-0.104260
-0.103944
-0.103944
-0.104576
-0.103312
-0.104260
-0.103628
-0.104260
-0.104576
-0.105525
-0.105525
-0.104576
-0.104892
-0.104260
-0.105525
-0.105841
-0.105525
-0.105208
-0.106157
-0.104892
-0.103312
-0.103944
-0.103944
-0.103628
-0.103628
-0.104260
-0.103628
-0.104260
-0.103312
-0.103312
-0.103944
-0.103312
-0.103312
-0.103312
-0.102996
-0.102047
-0.102363
-0.101731
-0.101415
-0.102680
-0.101099
-0.102047
-0.101099
-0.100467
-0.101099
-0.100467
-0.100151
-0.101415
-0.101415
-0.101415
-0.100151
-0.099834
-0.099202
-0.100151
-0.101099
-0.100467
-0.099834
-0.098886
-0.098886
-0.099834
-0.099202
-0.098570
-0.099518
-0.099202
-0.100783
-0.100783
-0.099202
-0.100783
-0.102047
-0.100783
-0.100467
-0.100783
-0.100783
-0.100467
-0.101731
-0.102680
-0.102996
-0.103312
-0.102363
-0.102363
-0.102996
-0.102996
-0.103944
-0.104576
-0.104260
-0.103944
-0.104260
-0.103312
-0.104892
-0.102996
-0.103944
-0.104576
-0.104576
-0.106157
-0.104260
-0.105841
-0.103944
-0.104892
-0.104892
-0.105208
-0.104260
-0.104576
-0.104260
-0.105208
-0.103312
-0.104576
-0.104576
-0.104576
-0.104576
-0.103628
-0.103628
-0.102680
-0.104576
-0.103944
-0.102680
-0.102680
-0.102680
-0.101731
-0.102047
-0.101099
-0.101415
-0.100783
-0.100467
-0.100783
-0.100783
-0.099202
-0.099202
-0.099834
-0.100467
-0.099834
-0.099834
-0.101415
-0.100467
-0.099202
-0.098254
-0.097622
-0.098886
-0.098570
-0.098886
-0.098570
-0.099202
-0.099202
-0.099834
-0.099834
-0.098570
-0.099202
-0.098886
-0.099834
-0.099202
-0.097938
-0.098570
-0.099518
-0.100151
-0.098886
-0.100467
-0.100783
-0.100467
-0.100151
-0.100151
-0.100467
-0.100467
-0.101415
-0.100467
-0.101099
-0.102047
-0.101731
-0.101099
-0.102363
-0.101731
-0.102047
-0.103628
-0.102680
-0.102680
-0.101415
-0.102680
-0.102996
-0.103628
-0.103312
-0.103312
-0.103312
-0.102996
-0.103312
-0.102680
-0.103312
-0.103628
-0.103628
-0.103628
-0.102996
-0.103312
-0.103628
-0.101415
-0.102363
-0.101731
-0.101731
-0.102047
-0.102680
-0.102363
-0.101099
-0.101415
-0.100783
-0.101731
-0.101731
-0.101415
-0.100151
-0.099518
-0.099518
-0.100783
-0.101731
-0.099834
-0.098570
-0.099518
-0.098886
-0.099202
-0.098886
-0.100467
-0.099518
-0.098254
-0.097938
-0.098254
-0.098886
-0.097622
-0.098254
-0.097622
-0.098254
-0.096989
-0.097306
-0.097306
-0.097306
-0.098886
-0.097938
-0.097938
-0.097938
-0.098254
-0.098254
-0.099834
-0.099518
-0.099202
-0.099518
-0.099834
-0.098886
-0.099834
-0.098570
-0.100783
-0.099834
-0.100151
-0.101731
-0.100783
-0.100151
-0.100783
-0.102047
-0.101415
-0.102363
-0.101099
-0.102363
-0.102363
-0.101731
-0.101099
-0.102047
-0.103312
-0.103312
-0.104260
-0.102680
-0.103312
-0.102996
-0.102363
-0.103944
-0.103312
-0.102047
-0.103312
-0.102047
-0.101099
-0.100783
-0.102363
-0.101731
-0.101731
-0.101099
-0.099834
-0.100151
-0.099834
-0.100151
-0.100783
-0.100151
-0.099834
-0.100783
-0.100783
-0.098570
-0.098886
-0.098570
-0.098254
-0.098886
-0.098570
-0.098886
-0.097306
-0.096357
-0.096673
-0.096989
-0.097938
-0.097938
-0.097938
-0.097622
-0.096357
-0.096041
-0.096041
-0.096989
-0.097622
-0.096357
-0.097622
-0.096989
-0.095093
-0.095409
-0.096673
-0.096041
-0.097622
-0.096989
-0.096357
-0.096989
-0.096041
-0.096989
-0.098254
-0.098570
-0.097622
-0.098886
-0.098254
-0.098254
-0.098570
-0.098886
-0.099518
-0.099202
-0.099834
-0.100783
-0.101415
-0.100467
-0.100151
-0.100467
-0.101099
-0.102047
-0.101731
-0.101415
-0.101731
-0.100151
-0.099518
-0.101731
-0.101415
-0.101731
-0.100783
-0.101731
-0.100151
-0.099518
-0.101731
-0.101099
-0.099834
-0.100467
-0.101099
-0.100783
-0.099834
-0.100151
-0.100783
-0.101099
-0.100151
-0.100783
-0.101415
-0.099202
-0.099518
-0.099518
-0.098570
-0.099834
-0.099202
-0.099202
-0.098254
-0.099202
-0.097622
-0.098254
-0.097306
-0.097938
-0.097622
-0.096673
-0.096673
-0.096357
-0.094777
-0.096357
-0.096673
-0.097306
-0.095725
-0.095093
-0.095409
-0.093828
-0.095725
-0.095725
-0.096041
-0.096041
-0.096673
-0.095409
-0.096041
-0.096673
-0.097306
-0.097622
-0.096357
-0.097622
-0.097938
-0.096989
-0.096673
-0.097622
-0.096673
-0.097622
-0.096673
-0.097622
-0.097938
-0.098254
-0.097622
-0.098570
-0.097938
-0.099834
-0.099834
-0.099518
-0.098886
-0.099518
-0.099202
-0.099834
-0.100467
-0.101099
-0.101099
-0.100151
-0.100151
-0.099518
-0.100783
-0.101415
-0.101731
-0.101099
-0.100783
-0.100783
-0.100783
-0.100783
-0.101415
-0.102047
-0.100467
-0.100783
-0.100467
-0.101099
-0.100783
-0.100151
-0.101415
-0.099834
-0.099202
-0.098886
-0.098886
-0.099518
-0.099202
-0.099834
-0.098886
-0.097622
-0.099202
-0.098886
-0.097938
-0.096989
-0.097306
-0.096989
-0.097622
-0.097306
-0.095725
-0.094777
-0.096041
-0.096041
-0.095409
-0.094777
-0.096673
-0.096041
-0.095409
-0.094777
-0.095725
-0.095409
-0.095409
-0.096673
-0.095725
-0.095093
-0.094144
-0.096989
-0.095409
-0.096673
-0.098254
-0.097306
-0.101415
-0.106157
-0.166852
-0.126705
-0.113428
-0.109950
-0.108054
-0.107105
-0.106473
-0.106473
-0.107105
-0.104892
-0.105525
-0.107421
-0.107105
-0.106473
-0.107421
-0.107737
-0.107105
-0.105841
-0.106789
-0.107421
-0.106789
-0.108054
-0.106789
-0.106157
-0.106157
-0.107421
-0.105841
-0.106789
-0.106789
-0.107737
-0.106473
-0.106473
-0.106157
-0.107105
-0.106473
-0.106157
-0.106157
-0.105208
-0.105841
-0.105525
-0.103628
-0.103944
-0.104260
-0.105208
-0.103312
-0.102047
-0.102363
-0.103312
-0.102047
-0.102996
-0.102680
-0.101731
-0.101731
-0.102047
-0.100783
-0.100467
-0.100783
-0.100151
-0.101415
-0.101415
-0.100783
-0.099834
-0.098886
-0.100151
-0.099834
-0.100151
-0.100151
-0.099518
-0.098886
-0.097938
-0.098886
-0.098886
-0.098886
-0.099834
-0.099202
-0.098254
-0.099202
-0.098570
-0.098886
-0.098886
-0.097938
-0.098254
-0.097622
-0.097938
-0.098886
-0.099202
-0.098886
-0.100151
-0.099834
-0.099202
-0.099834
-0.100783
-0.100467
-0.099518
-0.099518
-0.102047
-0.101415
-0.101415
-0.101731
-0.102680
-0.100783
-0.101099
-0.102363
-0.101415
-0.101415
-0.102680
-0.101099
-0.102363
-0.102047
-0.102680
-0.103628
-0.104260
-0.104260
-0.103312
-0.102680
-0.102047
-0.103312
-0.103628
-0.102996
-0.103628
-0.102996
-0.101415
-0.102363
-0.102996
-0.103312
-0.102047
-0.102047
-0.101731
-0.101731
-0.102047
-0.101415
-0.101099
-0.100151
-0.101099
-0.099834
-0.100467
-0.099518
-0.100783
-0.099834
-0.100151
-0.099202
-0.099518
-0.098570
-0.098570
-0.096989
-0.096989
-0.096673
-0.098254
-0.098570
-0.098254
-0.098254
-0.097938
-0.097622
-0.096357
-0.096989
-0.096357
-0.096989
-0.096357
-0.097938
-0.096673
-0.096673
-0.097622
-0.097622
-0.097622
-0.096041
-0.096673
-0.096357
-0.097938
-0.098254
-0.098570
-0.098886
-0.099834
-0.098570
-0.098254
-0.097938
-0.099202
-0.099202
-0.099518
-0.099518
-0.100783
-0.100151
-0.101099
-0.101415
-0.101415
-0.101415
-0.100783
-0.101099
-0.101731
-0.100467
-0.101415
-0.100783
-0.101099
-0.101415
-0.101731
-0.102996
-0.102047
-0.102047
-0.102047
-0.102047
-0.101731
-0.101731
-0.102047
-0.101415
-0.102363
-0.101099
-0.101099
-0.103312
-0.101731
-0.100783
-0.101099
-0.099834
-0.099518
-0.100151
-0.100151
-0.100151
-0.098886
-0.097938
-0.098570
-0.098886
-0.098886
-0.097938
-0.096989
-0.097622
-0.096673
-0.098254
-0.097622
-0.097306
-0.096989
-0.096357
-0.096673
-0.096041
-0.096357
-0.096673
-0.095725
-0.095725
-0.096041
-0.094777
-0.094777
-0.095409
-0.095409
-0.096041
-0.095093
-0.095409
-0.094777
-0.094777
-0.095409
-0.095409
-0.095409
-0.095725
-0.095409
-0.095409
-0.095725
-0.097306
-0.097938
-0.097306
-0.097306
-0.097306
-0.096673
-0.096673
-0.097938
-0.097938
-0.098570
-0.097622
-0.098570
-0.099202
-0.099834
-0.099202
-0.099834
-0.100151
-0.100151
-0.099518
-0.100151
-0.099518
-0.099518
-0.098886
-0.100467
-0.099518
-0.100467
-0.100467
-0.100467
-0.100151
-0.100151
-0.100783
-0.101099
-0.100467
-0.100467
-0.100783
-0.099834
-0.098886
-0.100467
-0.099834
-0.098254
-0.098570
-0.099202
-0.098570
-0.098254
-0.098886
-0.098886
-0.098886
-0.098254
-0.098570
-0.097622
-0.096357
-0.096989
-0.097938
-0.095093
-0.096357
-0.095409
-0.095725
-0.095409
-0.093828
-0.094460
-0.094777
-0.095093
-0.095093
-0.094777
-0.096041
-0.095409
-0.093828
-0.094144
-0.094144
-0.095725
-0.094777
-0.094460
-0.094777
-0.094777
-0.094460
-0.093828
-0.094144
-0.096041
-0.095725
-0.095725
-0.096041
-0.094777
-0.096041
-0.096673
-0.096041
-0.096041
-0.096041
-0.097306
-0.096041
-0.096673
-0.096989
-0.096673
-0.097306
-0.097938
-0.098570
-0.098254
-0.098254
-0.097622
-0.098570
-0.098570
-0.099202
-0.099202
-0.099202
-0.098570
-0.098570
-0.098254
-0.097306
-0.099518
-0.100467
-0.099834
-0.099834
-0.101099
-0.100151
-0.099834
-0.099834
-0.099834
-0.100151
-0.100467
-0.100783
-0.098886
-0.099518
-0.100467
-0.099834
-0.099834
-0.098254
-0.098254
-0.097622
-0.097622
-0.096989
-0.098886
-0.097306
-0.096041
-0.096989
-0.096357
-0.096989
-0.096673
-0.095725
-0.095093
-0.095725
-0.094460
-0.095725
-0.094144
-0.095725
-0.094777
-0.094777
-0.094460
-0.093512
-0.095093
-0.093828
-0.093828
-0.095093
-0.093196
-0.094144
-0.093512
-0.094144
-0.093828
-0.093196
-0.093512
-0.093828
-0.092880
-0.093828
-0.095093
-0.095409
-0.094460
-0.094144
-0.093828
-0.093828
-0.094777
-0.096041
-0.094460
-0.095725
-0.095725
-0.094460
-0.094460
-0.095409
-0.095725
-0.096989
-0.095725
-0.095725
-0.095725
-0.095409
-0.096989
-0.096357
-0.097938
-0.097622
-0.098570
-0.097622
-0.096989
-0.097938
-0.096041
-0.096673
-0.098570
-0.100151
-0.099518
-0.097938
-0.097306
-0.097306
-0.097622
-0.098886
-0.099518
-0.097938
-0.098570
-0.097306
-0.097622
-0.096989
-0.096989
-0.096041
-0.097938
-0.097938
-0.096989
-0.095725
-0.095725
-0.096357
-0.096989
-0.096989
-0.095725
-0.096357
-0.096357
-0.095093
-0.093828
-0.094460
-0.095093
-0.094460
-0.094460
-0.095093
-0.094777
-0.092880
-0.092880
-0.092880
-0.092564
-0.093828
-0.094460
-0.091931
-0.091615
-0.091931
-0.091615
-0.092248
-0.092564
-0.092564
-0.091615
-0.092564
-0.091931
-0.091931
-0.092564
-0.092880
-0.093196
-0.092564
-0.093512
-0.093512
-0.094144
-0.094144
-0.095409
-0.094460
-0.094144
-0.094144
-0.093512
-0.094777
-0.093196
-0.095409
-0.094777
-0.094460
-0.094777
-0.096041
-0.097306
-0.096357
-0.096673
-0.096989
-0.095725
-0.096673
-0.097306
-0.096357
-0.096041
-0.096041
-0.095725
-0.096673
-0.096357
-0.098886
-0.096989
-0.096357
-0.095725
-0.096673
-0.096989
-0.097622
-0.097306
-0.097306
-0.096041
-0.096357
-0.096673
-0.095725
-0.096673
-0.096357
-0.095725
-0.094777
-0.095093
-0.094460
-0.093828
-0.094144
-0.095409
-0.095409
-0.093828
-0.093828
-0.092880
-0.091931
-0.092248
-0.092248
-0.092880
-0.093196
-0.092248
-0.091931
-0.090667
-0.092880
-0.091299
-0.092248
-0.092248
-0.092564
-0.092248
-0.090983
-0.090035
-0.090035
-0.090983
-0.091299
-0.091299
-0.090351
-0.090667
-0.090667
-0.090983
-0.090983
-0.091299
-0.091615
-0.091931
-0.092248
-0.091615
-0.092248
-0.092564
-0.092880
-0.092564
-0.092564
-0.091615
-0.092564
-0.093512
-0.093828
-0.093196
-0.092880
-0.094460
-0.095093
-0.095409
-0.095093
-0.095409
-0.094777
-0.094777
-0.096041
-0.095093
-0.094460
-0.096041
-0.094460
-0.093512
-0.094777
-0.095725
-0.095409
-0.097306
-0.094777
-0.095409
-0.095725
-0.095409
-0.095409
-0.094777
-0.094777
-0.094144
-0.096041
-0.095093
-0.093512
-0.095409
-0.095093
-0.095093
-0.095725
-0.094777
-0.094460
-0.094144
-0.093828
-0.092564
-0.093512
-0.092564
-0.093512
-0.092880
-0.092248
-0.093196
-0.093512
-0.091299
-0.092248
-0.092248
-0.091615
-0.090667
-0.091615
-0.091615
-0.090351
-0.090667
-0.090983
-0.091931
-0.089403
-0.090351
-0.091299
-0.089086
-0.090351
-0.089719
-0.090351
-0.089086
-0.089403
-0.090035
-0.089719
-0.088454
-0.089719
-0.090351
-0.089403
-0.088770
-0.090035
-0.089403
-0.090983
-0.091615
-0.091931
-0.090667
-0.090983
-0.090667
-0.091615
-0.092564
-0.091931
-0.092248
-0.093196
-0.093196
-0.093196
-0.094144
-0.093196
-0.094144
-0.092564
-0.093828
-0.094460
-0.094460
-0.093828
-0.093828
-0.094460
-0.093512
-0.093512
-0.094777
-0.095093
-0.094777
-0.094460
-0.094144
-0.094460
-0.095409
-0.095093
-0.094460
-0.095093
-0.094777
-0.093828
-0.094777
-0.093828
-0.093512
-0.093512
-0.093196
-0.093196
-0.091615
-0.091299
-0.092248
-0.091615
-0.092248
-0.092564
-0.091615
-0.092248
-0.091931
-0.091299
-0.090983
-0.090667
-0.089719
-0.090035
-0.090351
-0.090035
-0.089403
-0.089403
-0.089403
-0.090035
-0.089719
-0.089403
-0.090035
-0.089719
-0.087506
-0.088138
-0.088454
-0.087822
-0.087822
-0.089719
-0.087822
-0.089403
-0.088138
-0.088454
-0.089403
-0.088454
-0.089719
-0.088770
-0.089086
-0.088770
-0.088770
-0.090035
-0.090351
-0.090035
-0.090351
-0.090667
-0.090983
-0.091299
-0.091299
-0.092248
-0.092880
-0.091615
-0.091615
-0.092564
-0.092248
-0.092248
-0.093196
-0.093196
-0.093828
-0.093512
-0.094460
-0.093828
-0.092880
-0.093196
-0.093828
-0.093828
-0.094777
-0.095093
-0.094777
-0.091615
-0.094144
-0.093196
-0.093828
-0.093196
-0.094144
-0.093196
-0.093828
-0.092564
-0.092880
-0.093196
-0.092880
-0.092564
-0.091931
-0.090983
-0.092564
-0.093196
-0.091299
-0.091931
-0.091615
-0.090983
-0.090035
-0.089719
-0.090351
-0.089719
-0.088454
-0.088770
-0.089719
-0.087822
-0.089086
-0.090035
-0.088454
-0.088454
-0.088770
-0.088454
-0.088770
-0.089719
-0.088454
-0.088138
-0.086241
-0.088138
-0.088138
-0.087822
-0.087190
-0.086874
-0.085925
-0.084977
-0.086874
-0.085925
-0.086874
-0.087822
-0.086874
-0.088138
-0.087822
-0.087822
-0.087506
-0.088138
-0.088770
-0.087506
-0.088138
-0.088454
-0.089403
-0.090351
-0.089086
-0.089403
-0.090351
-0.090351
-0.089719
-0.089719
-0.090351
-0.090035
-0.090983
-0.091299
-0.091299
-0.090351
-0.091931
-0.090983
-0.090983
-0.090035
-0.090983
-0.092248
-0.092248
-0.091931
-0.092248
-0.090983
-0.090035
-0.090983
-0.091615
-0.091299
-0.091299
-0.090667
-0.090667
-0.089086
-0.090351
-0.092248
-0.089719
-0.090035
-0.090035
-0.088454
-0.087822
-0.090983
-0.090351
-0.090035
-0.089403
-0.089403
-0.088138
-0.088138
-0.087506
-0.087822
-0.087822
-0.086874
-0.087822
-0.087506
-0.086874
-0.086874
-0.087506
-0.086874
-0.087506
-0.087190
-0.086874
-0.086241
-0.086557
-0.085609
-0.084977
-0.087190
-0.086241
-0.086241
-0.085609
-0.085609
-0.085609
-0.084661
-0.085293
-0.086241
-0.085925
-0.084661
-0.086557
-0.085925
-0.085293
-0.085925
-0.086557
-0.086557
-0.085925
-0.085925
-0.086241
-0.086557
-0.086241
-0.087822
-0.088138
-0.087506
-0.088138
-0.088770
-0.087822
-0.088138
-0.087822
-0.088454
-0.088138
-0.088454
-0.089719
-0.089403
-0.088770
-0.089086
-0.087822
-0.088770
-0.089719
-0.089719
-0.089403
-0.090035
-0.090035
-0.089086
-0.089086
-0.090035
-0.089403
-0.089719
-0.089403
-0.088454
-0.087822
-0.089086
-0.089403
-0.089719
-0.087506
-0.088138
-0.089086
-0.086557
-0.087190
-0.086241
-0.085925
-0.085293
-0.085609
-0.086241
-0.084977
-0.084977
-0.085609
-0.085925
-0.085925
-0.085925
-0.084661
-0.084977
-0.084029
-0.084661
-0.083080
-0.083080
-0.083396
-0.084661
-0.084029
-0.082764
-0.082764
-0.083080
-0.083080
-0.082132
-0.082448
-0.082764
-0.082764
-0.082764
-0.082764
-0.083080
-0.082764
-0.084977
-0.084977
-0.083712
-0.084029
-0.084661
-0.084661
-0.084661
-0.085609
-0.084661
-0.084661
-0.085293
-0.084029
-0.084345
-0.085293
-0.085293
-0.086557
-0.085925
-0.088454
-0.088454
-0.087506
-0.086557
-0.087506
-0.086241
-0.086874
-0.086241
-0.087190
-0.086874
-0.086557
-0.087190
-0.085293
-0.086557
-0.088138
-0.088138
-0.087822
-0.087822
-0.086874
-0.087190
-0.086557
-0.087506
-0.087190
-0.087190
-0.087822
-0.086557
-0.087506
-0.086557
-0.085925
-0.087506
-0.086874
-0.084661
-0.085609
-0.084977
-0.085925
-0.085925
-0.086241
-0.084661
-0.084345
-0.085293
-0.084029
-0.084345
-0.083396
-0.082132
-0.083712
-0.083080
-0.083080
-0.081500
-0.082132
-0.082448
-0.081816
-0.081816
-0.081500
-0.083712
-0.081183
-0.082448
-0.081816
-0.082764
-0.082132
-0.083080
-0.080867
-0.080551
-0.080867
-0.081500
-0.081816
-0.081183
-0.081183
-0.082448
-0.082764
-0.081500
-0.083080
-0.082448
-0.081816
-0.083396
-0.083396
-0.082764
-0.083396
-0.084661
-0.084661
-0.084345
-0.083712
-0.085293
-0.085609
-0.085293
-0.086874
-0.087506
-0.086874
-0.086557
-0.087506
-0.087822
-0.086241
-0.087506
-0.087506
-0.087506
-0.086874
-0.086241
-0.086557
-0.087190
-0.088138
-0.087822
-0.087506
-0.085925
-0.087506
-0.088138
-0.086874
-0.087190
-0.087190
-0.086557
-0.085609
-0.086557
-0.086874
-0.086557
-0.086874
-0.086874
-0.085609
-0.084661
-0.085609
-0.085293
-0.085293
-0.084029
-0.084345
-0.083712
-0.084345
-0.084345
-0.083396
-0.083080
-0.082448
-0.082132
-0.083396
-0.082132
-0.082132
-0.082132
-0.082132
-0.080867
-0.081183
-0.080867
-0.082132
-0.080867
-0.081183
-0.080551
-0.079287
-0.081816
-0.082132
-0.082132
-0.081500
-0.080235
-0.080867
-0.079919
-0.080235
-0.082132
-0.082132
-0.081816
-0.081183
-0.081183
-0.081183
-0.081500
-0.081816
-0.081500
-0.083080
-0.083080
-0.082132
-0.082448
-0.083396
-0.083712
-0.083396
-0.083712
-0.083712
-0.084661
-0.084029
-0.084661
-0.084029
-0.085925
-0.085609
-0.085925
-0.085925
-0.085293
-0.084977
-0.084345
-0.083396
-0.085293
-0.086557
-0.085925
-0.085609
-0.085293
-0.084345
-0.085925
-0.086241
-0.086874
-0.085609
-0.084977
-0.084661
-0.084661
-0.083080
-0.085609
-0.084345
-0.083712
-0.084345
-0.084977
-0.083080
-0.082764
-0.084029
-0.083396
-0.083396
-0.082448
-0.081816
-0.082132
-0.081500
-0.081816
-0.081183
-0.081816
-0.081816
-0.081500
-0.081183
-0.080551
-0.080867
-0.081183
-0.080551
-0.082132
-0.081183
-0.080867
-0.079919
-0.079919
-0.079603
-0.078022
-0.079603
-0.079919
-0.081500
-0.079603
-0.079287
-0.078971
-0.079919
-0.078655
-0.078971
-0.080235
-0.080551
-0.080551
-0.080551
-0.080551
-0.081183
-0.081816
-0.081500
-0.081183
-0.081183
-0.080551
-0.081500
-0.081500
-0.083712
-0.082132
-0.082764
-0.083396
-0.084661
-0.084029
-0.085609
-0.084345
-0.083712
-0.084661
-0.085293
-0.086241
-0.085293
-0.085293
-0.084977
-0.083396
-0.084029
-0.083712
-0.085293
-0.085609
-0.084345
-0.084661
-0.084029
-0.084029
-0.084661
-0.084661
-0.084977
-0.085293
-0.085293
-0.083712
-0.083712
-0.084661
-0.084661
-0.084661
-0.084661
-0.082448
-0.083396
-0.083396
-0.083712
-0.083396
-0.084029
-0.082448
-0.082132
-0.082448
-0.082764
-0.082132
-0.082132
-0.081183
-0.080867
-0.080551
-0.081816
-0.079919
-0.080551
-0.080551
-0.079603
-0.080235
-0.079603
-0.080551
-0.080551
-0.081183
-0.080551
-0.079287
-0.079919
-0.079603
-0.079603
-0.079603
-0.078655
-0.079919
-0.079919
-0.080551
-0.081816
-0.080551
-0.078971
-0.080235
-0.080235
-0.080867
-0.080235
-0.081183
-0.081500
-0.080867
-0.080551
-0.082764
-0.081500
-0.081500
-0.081816
-0.082448
-0.081816
-0.082448
-0.083396
-0.083712
-0.083712
-0.083712
-0.084977
-0.084661
-0.084029
-0.085293
-0.084661
-0.085293
-0.084029
-0.083080
-0.084029
-0.084661
-0.085609
-0.084345
-0.084977
-0.084029
-0.084661
-0.084661
-0.084661
-0.085609
-0.085293
-0.083080
-0.083080
-0.082764
-0.082764
-0.084029
-0.083712
-0.083396
-0.081816
-0.081816
-0.083080
-0.082448
-0.081500
-0.082448
-0.083080
-0.081183
-0.083080
-0.081816
-0.079287
-0.079603
-0.078971
-0.080235
-0.079919
-0.081183
-0.079919
-0.079919
-0.080235
-0.079603
-0.079603
-0.079287
-0.080235
-0.080235
-0.078022
-0.078655
-0.077074
-0.078971
-0.079603
-0.079603
-0.079287
-0.078971
-0.079287
-0.078022
-0.078022
-0.079287
-0.079287
-0.078338
-0.078655
-0.078655
-0.079919
-0.079603
-0.081816
-0.081816
-0.080551
-0.078655
-0.081183
-0.080235
-0.080867
-0.080867
-0.080551
-0.081183
-0.081183
-0.081816
-0.082764
-0.082132
-0.081816
-0.082448
-0.084345
-0.083712
-0.084345
-0.083712
-0.083080
-0.083080
-0.082764
-0.084029
-0.083712
-0.084661
-0.084345
-0.084029
-0.081816
-0.084029
-0.084345
-0.084029
-0.084029
-0.083396
-0.083396
-0.083712
-0.084345
-0.084029
-0.082448
-0.082448
-0.084029
-0.083712
-0.082764
-0.082764
-0.082764
-0.082764
-0.081500
-0.081183
-0.080867
-0.081183
-0.080867
-0.080867
-0.080235
-0.080551
-0.079919
-0.080235
-0.079919
-0.078971
-0.079287
-0.079603
-0.079287
-0.079919
-0.078971
-0.079287
-0.078655
-0.077390
-0.077706
-0.077390
-0.077706
-0.078338
-0.079919
-0.079603
-0.078971
-0.078655
-0.078338
-0.078971
-0.079919
-0.079287
-0.078338
-0.078971
-0.079287
-0.078338
-0.078971
-0.080235
-0.081183
-0.079919
-0.080235
-0.081183
-0.079919
-0.080867
-0.080867
-0.081816
-0.080867
-0.082448
-0.081500
-0.082132
-0.082132
-0.082764
-0.083080
-0.083080
-0.082448
-0.084345
-0.083712
-0.083396
-0.083080
-0.082448
-0.083080
-0.084661
-0.083396
-0.083712
-0.083396
-0.083080
-0.082764
-0.083396
-0.083080
-0.083080
-0.083080
-0.083396
-0.082448
-0.082132
-0.082764
-0.083712
-0.084029
-0.082448
-0.082448
-0.081816
-0.082132
-0.081816
-0.080551
-0.081500
-0.081816
-0.080867
-0.081183
-0.079603
-0.079919
-0.078971
-0.079287
-0.078022
-0.078655
-0.079603
-0.079603
-0.078655
-0.077706
-0.077706
-0.078022
-0.078971
-0.078971
-0.079603
-0.078655
-0.078022
-0.078338
-0.077390
-0.078655
-0.079603
-0.079287
-0.077706
-0.077074
-0.078655
-0.079287
-0.078338
-0.078655
-0.078971
-0.079287
-0.078971
-0.079603
-0.079287
-0.079603
-0.079287
-0.080235
-0.079287
-0.079919
-0.080551
-0.080867
-0.080867
-0.079919
-0.080551
-0.080867
-0.081500
-0.082448
-0.082764
-0.082132
-0.082132
-0.082448
-0.083080
-0.084029
-0.084345
-0.083080
-0.083712
-0.083080
-0.083080
-0.083396
-0.084029
-0.086241
-0.083712
-0.083396
-0.084345
-0.083712
-0.084029
-0.084345
-0.083396
-0.083396
-0.083712
-0.081500
-0.083080
-0.082448
-0.081816
-0.082448
-0.082448
-0.081816
-0.080867
-0.080551
-0.081500
-0.081816
-0.082448
-0.081183
-0.080551
-0.080551
-0.081816
-0.080235
-0.080235
-0.080551
-0.080551
-0.079919
-0.080551
-0.079603
-0.078655
-0.078338
-0.078655
-0.078655
-0.078022
-0.079287
-0.078022
-0.077706
-0.077706
-0.077706
-0.077706
-0.077706
-0.078338
-0.078338
-0.077074
-0.078655
-0.078655
-0.078655
-0.078971
-0.078338
-0.078971
-0.079287
-0.078971
-0.078338
-0.079287
-0.079603
-0.080551
-0.080551
-0.079603
-0.079603
-0.080235
-0.080235
-0.080235
-0.081183
-0.081183
-0.080867
-0.080867
-0.082132
-0.082448
-0.082132
-0.082132
-0.082132
-0.083396
-0.083080
-0.083080
-0.083712
-0.083080
-0.084661
-0.083712
-0.083712
-0.084345
-0.084345
-0.083712
-0.083712
-0.083080
-0.083396
-0.084029
-0.084029
-0.083712
-0.084029
-0.083080
-0.082764
-0.083396
-0.082764
-0.081500
-0.082764
-0.081816
-0.081183
-0.080867
-0.081183
-0.080235
-0.080235
-0.080551
-0.079919
-0.080551
-0.081500
-0.079919
-0.079287
-0.079287
-0.080235
-0.079603
-0.080235
-0.079287
-0.079603
-0.079919
-0.078655
-0.078022
-0.078022
-0.079603
-0.078971
-0.078971
-0.078338
-0.077706
-0.078338
-0.078022
-0.078022
-0.077074
-0.078971
-0.077706
-0.076442
-0.077706
-0.078655
-0.078655
-0.078338
-0.078022
-0.078971
-0.078022
-0.079287
-0.080867
-0.079603
-0.079603
-0.080235
-0.079919
-0.080551
-0.079287
-0.080235
-0.081816
-0.081183
-0.080867
-0.080867
-0.081500
-0.082448
-0.081816
-0.081816
-0.083080
-0.083396
-0.082132
-0.083396
-0.082448
-0.082132
-0.081816
-0.082764
-0.083396
-0.084029
-0.083712
-0.082448
-0.082764
-0.082764
-0.084345
-0.084661
-0.084029
-0.084661
-0.084345
-0.082132
-0.082764
-0.082764
-0.082764
-0.082448
-0.083712
-0.082132
-0.080551
-0.081816
-0.081500
-0.081816
-0.082448
-0.081183
-0.081816
-0.081183
-0.080867
-0.081183
-0.080551
-0.081500
-0.080551
-0.080235
-0.079603
-0.080867
-0.080235
-0.079603
-0.078338
-0.078971
-0.079287
-0.079287
-0.080551
-0.080551
-0.079287
-0.077706
-0.078022
-0.079287
-0.078971
-0.079603
-0.079603
-0.078655
-0.077706
-0.078022
-0.079603
-0.079287
-0.079287
-0.078655
-0.079287
-0.079919
-0.079919
-0.080551
-0.080235
-0.080867
-0.081183
-0.081183
-0.081183
-0.081500
-0.082132
-0.081183
-0.082764
-0.083080
-0.083396
-0.084029
-0.083396
-0.083712
-0.083712
-0.083080
-0.083080
-0.082132
-0.083080
-0.084977
-0.084345
-0.083712
-0.083080
-0.084977
-0.084977
-0.085925
-0.084977
-0.085925
-0.083712
-0.083712
-0.084977
-0.084345
-0.084661
-0.085293
-0.084977
-0.084345
-0.083712
-0.084977
-0.084029
-0.084345
-0.083712
-0.083712
-0.084029
-0.083712
-0.083712
-0.083080
-0.083396
-0.082448
-0.083080
-0.082448
-0.082132
-0.081816
-0.081183
-0.081500
-0.080867
-0.080551
-0.079919
-0.079919
-0.079919
-0.078655
-0.078338
-0.079603
-0.079603
-0.080867
-0.079919
-0.079919
-0.078338
-0.078022
-0.079919
-0.080551
-0.080867
-0.080235
-0.079603
-0.079287
-0.079287
-0.079919
-0.080235
-0.079287
-0.079287
-0.080235
-0.081183
-0.081183
-0.080551
-0.081816
-0.080867
-0.081183
-0.082132
-0.081500
-0.080235
-0.081816
-0.082132
-0.081816
-0.082764
-0.083396
-0.083396
-0.083396
-0.083712
-0.083080
-0.082764
-0.082764
-0.083396
-0.083712
-0.084345
-0.083080
-0.084345
-0.083712
-0.084029
-0.084029
-0.084345
-0.084977
-0.084029
-0.084029
-0.084029
-0.085293
-0.085293
-0.084977
-0.085609
-0.083712
-0.084977
-0.084345
-0.084977
-0.084345
-0.084345
-0.084345
-0.083712
-0.082132
-0.082764
-0.082764
-0.084029
-0.083396
-0.082764
-0.082764
-0.082132
-0.081500
-0.081183
-0.081500
-0.081500
-0.082132
-0.080867
-0.081816
-0.080867
-0.080235
-0.080551
-0.081183
-0.079603
-0.080867
-0.080867
-0.082132
-0.079603
-0.080235
-0.078971
-0.080235
-0.079603
-0.081500
-0.080235
-0.079919
-0.079919
-0.079919
-0.079919
-0.079919
-0.081183
-0.080551
-0.079919
-0.080235
-0.081183
-0.081183
-0.082132
-0.082448
-0.080867
-0.080867
-0.081816
-0.082132
-0.082448
-0.082764
-0.083396
-0.084029
-0.083712
-0.085925
-0.084977
-0.083712
-0.083396
-0.084345
-0.085293
-0.085293
-0.085925
-0.085925
-0.084977
-0.084977
-0.085293
-0.086241
-0.086241
-0.084977
-0.087190
-0.086241
-0.086241
-0.084977
-0.084661
-0.085293
-0.085925
-0.086241
-0.086557
-0.085609
-0.084977
-0.084977
-0.084661
-0.084345
-0.084661
-0.084661
-0.083080
-0.083712
-0.084977
-0.084345
-0.084977
-0.084345
-0.083080
-0.083080
-0.083396
-0.082764
-0.082132
-0.082448
-0.081500
-0.082764
-0.081816
-0.081816
-0.081500
-0.080551
-0.081183
-0.081500
-0.082132
-0.081500
-0.082132
-0.080551
-0.080551
-0.079919
-0.080867
-0.080551
-0.081816
-0.081500
-0.080235
-0.081183
-0.080551
-0.080235
-0.080867
-0.081500
-0.081816
-0.080551
-0.081500
-0.081816
-0.081183
-0.080867
-0.083080
-0.083080
-0.083396
-0.082448
-0.082764
-0.084029
-0.084661
-0.083396
-0.084661
-0.084977
-0.084661
-0.085925
-0.084977
-0.083712
-0.085609
-0.086241
-0.086874
-0.085925
-0.087190
-0.086241
-0.086557
-0.086874
-0.085609
-0.086241
-0.086241
-0.087506
-0.086241
-0.086557
-0.086241
-0.086241
-0.086557
-0.085609
-0.086241
-0.086557
-0.085293
-0.084661
-0.085293
-0.085609
-0.084977
-0.084977
-0.085293
-0.085609
-0.084345
-0.084977
-0.085293
-0.085925
-0.084029
-0.084661
-0.084661
-0.084977
-0.084029
-0.084029
-0.083712
-0.082764
-0.083712
-0.084029
-0.084029
-0.082448
-0.081816
-0.081500
-0.081816
-0.081500
-0.082448
-0.082132
-0.081500
-0.081816
-0.080551
-0.080867
-0.081816
-0.082132
-0.081816
-0.081500
-0.081500
-0.081183
-0.080867
-0.081500
-0.081816
-0.082132
-0.082132
-0.082764
-0.083080
-0.082448
-0.083080
-0.084661
-0.083080
-0.084029
-0.083080
-0.084661
-0.083080
-0.083712
-0.084977
-0.083712
-0.084029
-0.084661
-0.085609
-0.084345
-0.085609
-0.086874
-0.085925
-0.086874
-0.087190
-0.085925
-0.086874
-0.086241
-0.087506
-0.085925
-0.086557
-0.087506
-0.086874
-0.088770
-0.088138
-0.088454
-0.086874
-0.087190
-0.087506
-0.087506
-0.087506
-0.087190
-0.087190
-0.085293
-0.086874
-0.086557
-0.085925
-0.085925
-0.085609
-0.085609
-0.085293
-0.084661
-0.085925
-0.084661
-0.085925
-0.084977
-0.085293
-0.086874
-0.084345
-0.084029
-0.084345
-0.082132
-0.082132
-0.083080
-0.081816
-0.082764
-0.082448
-0.082448
-0.081500
-0.082448
-0.083080
-0.083712
-0.082448
-0.081183
-0.080867
-0.081500
-0.082132
-0.082448
-0.080867
-0.081500
-0.081816
-0.081500
-0.080867
-0.082132
-0.082764
-0.081816
-0.081500
-0.081500
-0.080867
-0.082132
-0.082764
-0.083396
-0.083396
-0.082448
-0.082132
-0.083712
-0.083712
-0.084029
-0.086241
-0.084029
-0.085293
-0.084661
-0.084661
-0.084977
-0.084661
-0.084345
-0.085609
-0.085609
-0.086557
-0.086241
-0.086874
-0.086557
-0.085609
-0.086241
-0.086874
-0.088454
-0.087822
-0.086874
-0.085925
-0.086241
-0.086241
-0.086557
-0.086241
-0.086241
-0.086241
-0.085925
-0.085925
-0.086241
-0.086557
-0.086874
-0.086557
-0.085609
-0.086557
-0.085925
-0.084345
-0.085293
-0.085293
-0.084661
-0.084661
-0.084345
-0.084661
-0.084029
-0.083080
-0.084029
-0.084345
-0.084029
-0.083712
-0.084345
-0.084029
-0.082448
-0.083080
-0.082764
-0.082764
-0.084345
-0.084029
-0.082448
-0.082764
-0.081500
-0.081816
-0.081500
-0.083080
-0.082448
-0.081816
-0.082448
-0.082132
-0.083712
-0.082132
-0.082448
-0.083396
-0.083396
-0.081816
-0.083080
-0.083712
-0.083396
-0.084977
-0.084661
-0.084029
-0.083712
-0.084345
-0.085293
-0.084977
-0.084345
-0.084345
-0.086241
-0.085293
-0.085609
-0.085293
-0.085293
-0.086241
-0.085609
-0.087822
-0.086874
-0.088770
-0.088770
-0.087822
-0.087506
-0.086557
-0.087506
-0.087822
-0.089403
-0.086557
-0.087190
-0.087190
-0.086874
-0.087506
-0.087822
-0.087190
-0.087190
-0.087190
-0.085293
-0.087190
-0.087506
-0.086557
-0.086241
-0.085925
-0.086874
-0.086557
-0.087506
-0.086874
-0.086241
-0.086874
-0.085609
-0.085293
-0.084977
-0.084661
-0.084029
-0.084345
-0.084029
-0.084029
-0.084661
-0.084661
-0.083396
-0.083396
-0.083396
-0.083712
-0.083712
-0.083080
-0.083712
-0.082764
-0.081816
-0.081816
-0.082132
-0.082764
-0.082132
-0.082448
-0.082764
-0.082448
-0.082448
-0.083080
-0.082448
-0.083080
-0.082448
-0.084345
-0.082132
-0.082132
-0.083396
-0.083396
-0.084977
-0.083712
-0.084029
-0.083712
-0.084977
-0.084977
-0.085925
-0.085293
-0.084977
-0.085293
-0.085925
-0.085925
-0.087822
-0.086874
-0.086241
-0.087506
-0.087506
-0.088138
-0.087506
-0.087822
-0.088138
-0.086874
-0.086874
-0.088138
-0.087822
-0.088770
-0.088138
-0.087822
-0.087506
-0.088454
-0.088138
-0.087822
-0.089086
-0.088454
-0.088770
-0.088138
-0.086874
-0.088138
-0.087190
-0.087506
-0.087822
-0.087506
-0.086874
-0.085293
-0.086557
-0.086241
-0.086874
-0.086557
-0.086241
-0.085925
-0.085609
-0.085609
-0.085293
-0.084029
-0.084977
-0.084661
-0.084345
-0.083712
-0.083396
-0.084029
-0.083080
-0.083396
-0.084345
-0.084345
-0.084345
-0.083396
-0.084345
-0.083080
-0.083080
-0.083080
-0.083396
-0.083080
-0.082764
-0.082448
-0.082764
-0.082132
-0.083396
-0.084661
-0.084345
-0.083080
-0.085293
-0.084977
-0.084345
-0.084661
-0.085609
-0.084345
-0.085293
-0.086557
-0.086241
-0.084977
-0.085925
-0.086241
-0.086241
-0.086874
-0.086874
-0.086874
-0.086874
-0.087506
-0.088454
-0.087822
-0.087190
-0.088138
-0.088770
-0.087506
-0.088138
-0.088770
-0.087506
-0.088770
-0.089719
-0.090351
-0.088454
-0.088770
-0.088138
-0.087822
-0.089086
-0.088454
-0.089086
-0.088770
-0.088454
-0.087506
-0.088454
-0.088770
-0.087506
-0.088770
-0.087822
-0.086874
-0.088454
-0.087506
-0.086557
-0.086874
-0.087190
-0.086241
-0.086241
-0.087190
-0.086874
-0.085925
-0.085293
-0.085609
-0.085925
-0.085293
-0.085293
-0.084345
-0.084029
-0.083396
-0.084029
-0.084977
-0.084029
-0.085293
-0.084977
-0.085609
-0.084029
-0.084029
-0.083712
-0.084029
-0.083712
-0.084345
-0.082764
-0.083080
-0.083396
-0.083712
-0.084029
-0.085293
-0.084661
-0.085293
-0.085609
-0.084661
-0.084029
-0.083712
-0.086557
-0.085293
-0.085925
-0.086241
-0.086241
-0.087190
-0.087506
-0.086874
-0.087822
-0.087822
-0.087822
-0.087822
-0.088770
-0.087506
-0.088770
-0.088454
-0.088770
-0.089086
-0.089403
-0.088454
-0.087506
-0.088138
-0.088770
-0.089086
-0.089719
-0.089086
-0.088138
-0.088138
-0.089403
-0.089403
-0.089086
-0.088770
-0.089086
-0.087822
-0.087822
-0.087822
-0.090035
-0.088770
-0.088454
-0.088454
-0.088138
-0.087506
-0.087190
-0.086557
-0.087190
-0.087190
-0.087190
-0.086874
-0.086874
-0.086241
-0.086241
-0.085609
-0.084977
-0.084661
-0.085609
-0.084661
-0.084029
-0.085293
-0.085293
-0.084977
-0.084661
-0.084661
-0.085293
-0.084661
-0.084661
-0.085293
-0.083080
-0.084029
-0.084345
-0.084661
-0.084029
-0.083712
-0.083712
-0.083712
-0.084345
-0.084345
-0.084345
-0.084977
-0.086241
-0.084977
-0.083712
-0.084661
-0.085609
-0.084977
-0.084977
-0.086241
-0.085609
-0.085609
-0.085925
-0.086241
-0.086557
-0.087822
-0.088138
-0.087506
-0.088454
-0.088454
-0.088138
-0.089086
-0.089086
-0.091299
-0.089719
-0.090983
-0.090035
-0.088454
-0.088454
-0.089086
-0.089403
-0.089719
-0.091299
-0.090351
-0.089086
-0.090035
-0.090035
-0.089403
-0.090035
-0.090351
-0.089403
-0.089086
-0.089086
-0.090035
-0.089086
-0.089403
-0.089403
-0.089086
-0.088138
-0.088454
-0.087190
-0.088454
-0.086874
-0.087190
-0.087506
-0.088138
-0.087822
-0.087190
-0.086557
-0.085293
-0.086557
-0.085925
-0.085609
-0.086557
-0.085293
-0.084977
-0.084661
-0.084977
-0.085293
-0.085609
-0.084977
-0.085925
-0.084345
-0.084345
-0.084029
-0.084661
-0.084977
-0.084661
-0.084977
-0.084977
-0.084661
-0.084977
-0.086241
-0.086557
-0.086241
-0.085293
-0.086557
-0.086241
-0.086241
-0.085925
-0.086557
-0.086241
-0.085925
-0.086874
-0.087190
-0.087822
-0.088770
-0.088770
-0.088138
-0.088138
-0.090035
-0.088138
-0.088770
-0.089086
-0.088454
-0.089086
-0.090667
-0.090351
-0.089403
-0.090035
-0.090035
-0.089403
-0.089719
-0.090667
-0.090983
-0.091299
-0.090667
-0.091615
-0.089403
-0.090667
-0.090667
-0.091299
-0.090351
-0.090983
-0.090983
-0.090351
-0.090035
-0.090667
-0.090667
-0.090983
-0.090667
-0.090351
-0.089719
-0.089086
-0.090983
-0.089719
-0.088770
-0.088138
-0.089403
-0.088770
-0.089403
-0.089086
-0.088138
-0.088454
-0.087506
-0.086557
-0.087190
-0.087190
-0.086241
-0.086241
-0.085609
-0.086241
-0.086241
-0.085925
-0.086557
-0.087506
-0.085293
-0.084661
-0.084029
-0.085609
-0.086557
-0.084977
-0.086241
-0.086241
-0.085293
-0.086557
-0.087506
-0.087506
-0.087190
-0.086241
-0.087190
-0.086557
-0.086874
-0.089086
-0.088454
-0.088138
-0.086874
-0.087190
-0.087190
-0.088454
-0.087506
-0.087506
-0.088454
-0.088138
-0.089719
-0.089086
-0.090351
-0.089719
-0.091299
-0.090983
-0.090035
-0.089719
-0.090983
-0.091615
-0.090035
-0.089403
-0.091299
-0.090667
-0.091615
-0.089719
-0.090667
-0.090351
-0.090035
-0.090983
-0.091931
-0.091615
-0.091931
-0.090667
-0.089719
-0.090667
-0.090351
-0.090035
-0.090983
-0.090035
-0.089719
-0.088138
-0.089403
-0.089086
-0.089403
-0.088138
-0.090351
-0.088454
-0.088770
-0.088138
-0.087190
-0.087506
-0.085925
-0.086557
-0.088138
-0.087190
-0.086241
-0.085925
-0.086241
-0.086557
-0.086874
-0.087190
-0.087506
-0.087506
-0.085609
-0.085925
-0.085293
-0.086874
-0.085925
-0.085925
-0.085609
-0.085293
-0.085925
-0.086874
-0.085609
-0.087190
-0.086874
-0.087190
-0.087506
-0.087190
-0.085925
-0.086241
-0.087506
-0.087506
-0.088138
-0.087822
-0.087822
-0.087822
-0.088770
-0.088770
-0.088770
-0.088138
-0.089086
-0.089403
-0.089719
-0.089719
-0.089086
-0.090035
-0.091299
-0.090351
-0.090983
-0.090667
-0.090667
-0.090351
-0.090035
-0.090351
-0.091299
-0.091299
-0.092248
-0.091299
-0.090351
-0.090035
-0.091299
-0.092564
-0.090983
-0.091299
-0.092248
-0.090035
-0.090667
-0.090983
-0.090983
-0.090667
-0.090035
-0.089719
-0.090351
-0.089086
-0.090035
-0.090035
-0.090035
-0.090667
-0.090035
-0.088454
-0.087822
-0.088770
-0.088454
-0.088138
-0.087822
-0.087822
-0.087506
-0.087506
-0.087190
-0.087190
-0.086874
-0.086557
-0.086241
-0.086241
-0.087190
-0.086557
-0.086557
-0.085293
-0.085293
-0.085293
-0.085925
-0.084977
-0.084661
-0.085293
-0.085925
-0.085925
-0.085609
-0.086874
-0.086557
-0.086241
-0.086241
-0.086874
-0.086241
-0.086874
-0.086241
-0.087190
-0.087190
-0.086557
-0.087190
-0.087506
-0.087506
-0.088138
-0.087822
-0.088454
-0.089403
-0.089719
-0.090667
-0.089719
-0.090351
-0.090667
-0.090667
-0.091931
-0.090983
-0.091299
-0.091299
-0.090667
-0.090983
-0.092564
-0.092880
-0.094460
-0.091931
-0.092248
-0.090667
-0.090983
-0.091299
-0.090983
-0.091299
-0.091615
-0.090035
-0.090667
-0.089719
-0.089719
-0.090351
-0.090035
-0.090035
-0.089086
-0.089086
-0.089086
-0.089403
-0.088138
-0.089403
-0.089086
-0.089086
-0.089403
-0.088138
-0.087506
-0.087822
-0.088138
-0.087822
-0.085925
-0.087822
-0.087190
-0.087506
-0.086241
-0.086557
-0.086241
-0.085925
-0.087506
-0.086241
-0.085293
-0.085925
-0.084345
-0.085925
-0.085609
-0.086241
-0.085293
-0.085609
-0.084977
-0.085609
-0.085925
-0.087190
-0.087190
-0.086557
-0.086557
-0.085609
-0.086241
-0.085925
-0.088138
-0.088138
-0.087822
-0.088138
-0.089086
-0.087822
-0.088138
-0.088770
-0.089403
-0.087822
-0.090035
-0.090351
-0.090351
-0.089086
-0.090035
-0.089719
-0.090983
-0.090035
-0.091299
-0.089719
-0.089403
-0.089403
-0.090667
-0.091615
-0.090667
-0.091931
-0.090667
-0.090983
-0.090035
-0.091615
-0.090667
-0.091299
-0.093196
-0.091931
-0.091615
-0.090035
-0.090667
-0.090667
-0.090983
-0.090667
-0.090667
-0.090035
-0.089086
-0.089403
-0.089403
-0.090035
-0.090351
-0.089403
-0.088138
-0.087822
-0.089086
-0.086874
-0.087190
-0.087190
-0.087190
-0.086874
-0.086557
-0.086874
-0.085609
-0.086557
-0.086557
-0.086557
-0.086557
-0.087506
-0.086874
-0.085609
-0.085609
-0.084977
-0.085293
-0.086557
-0.085925
-0.086874
-0.085925
-0.085925
-0.086241
-0.086241
-0.086874
-0.086874
-0.086557
-0.085609
-0.086241
-0.086241
-0.086874
-0.086874
-0.087190
-0.087822
-0.088454
-0.087506
-0.087822
-0.088138
-0.088454
-0.087822
-0.089719
-0.089719
-0.090035
-0.091299
-0.090667
-0.090667
-0.090983
-0.092248
-0.090983
-0.091931
-0.090983
-0.091615
-0.091299
-0.091299
-0.090983
-0.092248
-0.092564
-0.093512
-0.093196
-0.091615
-0.091615
-0.091615
-0.091931
-0.092248
-0.092248
-0.090983
-0.090983
-0.090667
-0.092564
-0.091615
-0.089719
-0.090351
-0.090983
-0.090667
-0.090351
-0.090351
-0.089719
-0.089719
-0.090351
-0.090983
-0.089086
-0.089086
-0.088770
-0.089719
-0.089086
-0.088770
-0.087822
-0.086874
-0.088138
-0.086241
-0.086874
-0.086874
-0.087190
-0.086557
-0.087190
-0.087190
-0.085293
-0.084977
-0.084977
-0.085925
-0.086557
-0.085925
-0.086241
-0.086557
-0.086874
-0.086874
-0.086874
-0.085925
-0.088454
-0.086241
-0.087190
-0.086874
-0.086874
-0.086557
-0.086874
-0.087822
-0.088454
-0.086557
-0.088454
-0.088454
-0.088138
-0.088454
-0.089403
-0.089403
-0.089719
-0.090351
-0.090351
-0.090035
-0.090351
-0.090035
-0.089719
-0.090667
-0.090983
-0.091931
-0.091299
-0.091931
-0.089719
-0.091299
-0.090983
-0.091299
-0.092248
-0.092880
-0.091931
-0.091615
-0.090667
-0.091615
-0.092880
-0.091615
-0.091299
-0.091931
-0.091615
-0.090667
-0.090351
-0.090983
-0.091299
-0.091615
-0.090351
-0.090035
-0.090035
-0.090983
-0.090667
-0.090035
-0.089719
-0.090351
-0.089403
-0.088770
-0.089403
-0.089086
-0.088770
-0.088770
-0.088138
-0.088770
-0.086557
-0.087190
-0.086557
-0.086874
-0.087190
-0.087190
-0.087506
-0.085609
-0.085925
-0.085293
-0.084661
-0.085609
-0.085925
-0.086241
-0.086557
-0.085293
-0.085293
-0.086241
-0.086241
-0.085609
-0.086557
-0.085293
-0.087190
-0.087190
-0.087190
-0.086874
-0.088138
-0.086874
-0.088138
-0.088454
-0.088138
-0.088138
-0.089086
-0.089086
-0.089086
-0.089403
-0.089086
-0.089403
-0.090035
-0.089403
-0.090035
-0.090035
-0.090983
-0.090667
-0.091299
-0.091299
-0.090351
-0.090667
-0.090351
-0.090667
-0.091615
-0.091931
-0.091615
-0.090667
-0.090035
-0.090667
-0.091299
-0.091299
-0.090983
-0.092248
-0.091931
-0.090035
-0.091299
-0.091299
-0.090983
-0.090667
-0.090667
-0.089719
-0.089719
-0.089719
-0.089403
-0.088770
-0.089403
-0.089719
-0.087822
-0.087506
-0.088770
-0.086874
-0.087190
-0.088138
-0.087190
-0.088138
-0.087506
-0.087506
-0.086557
-0.086241
-0.086557
-0.085925
-0.085609
-0.087190
-0.085925
-0.085925
-0.085609
-0.084977
-0.085293
-0.085293
-0.085609
-0.086557
-0.085609
-0.085293
-0.086241
-0.085293
-0.085609
-0.086874
-0.087190
-0.087190
-0.086557
-0.086874
-0.087506
-0.087190
-0.088138
-0.087506
-0.088138
-0.086874
-0.087822
-0.087822
-0.087822
-0.088138
-0.088138
-0.088454
-0.089719
-0.089086
-0.090667
-0.089719
-0.089719
-0.091931
-0.091615
-0.090667
-0.091299
-0.090667
-0.090035
-0.090667
-0.091299
-0.091615
-0.091615
-0.092248
-0.091615
-0.091299
-0.090035
-0.090035
-0.090351
-0.090983
-0.091615
-0.090667
-0.090667
-0.089403
-0.089403
-0.089403
-0.089403
-0.090667
-0.089719
-0.088770
-0.088454
-0.089403
-0.088770
-0.088454
-0.088454
-0.088454
-0.088454
-0.088454
-0.088770
-0.086874
-0.087822
-0.086874
-0.086874
-0.085925
-0.086557
-0.085925
-0.084661
-0.084345
-0.086241
-0.085925
-0.085609
-0.086874
-0.086874
-0.085293
-0.083712
-0.086557
-0.084661
-0.085609
-0.084661
-0.085609
-0.084345
-0.084661
-0.084977
-0.084345
-0.085609
-0.084977
-0.085609
-0.085293
-0.085293
-0.085925
-0.086557
-0.086874
-0.086557
-0.086874
-0.085925
-0.087506
-0.086557
-0.087822
-0.087190
-0.086557
-0.088138
-0.089086
-0.088770
-0.088770
-0.088454
-0.089403
-0.089719
-0.090351
-0.089086
-0.089403
-0.089403
-0.089719
-0.089403
-0.088454
-0.090351
-0.089719
-0.090983
-0.090035
-0.090351
-0.090667
-0.091299
-0.091931
-0.091615
-0.090667
-0.090983
-0.090667
-0.090351
-0.090035
-0.090667
-0.090035
-0.090667
-0.090351
-0.089719
-0.090035
-0.090035
-0.090667
-0.090035
-0.089086
-0.089403
-0.090351
-0.089403
-0.087822
-0.088770
-0.087822
-0.087822
-0.087506
-0.086874
-0.087822
-0.086241
-0.086874
-0.086241
-0.086241
-0.084977
-0.086874
-0.086557
-0.085609
-0.084661
-0.084661
-0.085609
-0.085925
-0.087190
-0.086557
-0.086241
-0.085293
-0.084977
-0.084661
-0.086557
-0.087506
-0.087190
-0.086557
-0.087190
-0.086241
-0.085609
-0.087822
-0.088138
-0.087822
-0.087822
-0.088454
-0.088770
-0.087822
-0.087822
-0.088454
-0.088454
-0.089403
-0.090351
-0.091299
-0.090983
-0.089719
-0.090983
-0.090667
-0.090035
-0.090983
-0.090983
-0.090035
-0.090351
-0.090983
-0.091615
-0.090351
-0.091299
-0.092564
-0.091299
-0.092248
-0.091299
-0.091931
-0.092248
-0.091299
-0.092248
-0.091615
-0.091299
-0.090351
-0.090035
-0.091931
-0.090667
-0.090351
-0.090983
-0.090035
-0.091299
-0.089403
-0.088770
-0.089086
-0.089403
-0.088454
-0.090351
-0.089719
-0.089403
-0.088454
-0.087822
-0.087822
-0.088138
-0.087822
-0.087822
-0.088138
-0.088138
-0.086557
-0.086241
-0.087506
-0.087190
-0.088138
-0.087822
-0.085925
-0.085609
-0.085925
-0.085925
-0.086241
-0.087822
-0.087822
-0.085925
-0.086241
-0.085925
-0.085609
-0.086241
-0.086874
-0.085925
-0.087190
-0.087822
-0.088138
-0.087506
-0.088454
-0.088454
-0.089403
-0.088770
-0.087506
-0.088770
-0.088138
-0.088770
-0.089403
-0.088770
-0.089719
-0.090667
-0.089086
-0.090351
-0.090667
-0.090667
-0.091931
-0.090351
-0.091931
-0.092564
-0.090667
-0.090983
-0.091931
-0.091299
-0.090351
-0.091299
-0.092564
-0.090983
-0.091931
-0.091931
-0.092248
-0.091615
-0.092880
-0.092564
-0.091299
-0.092248
-0.091299
-0.091615
-0.090667
-0.090351
-0.091299
-0.090983
-0.090351
-0.089086
-0.089719
-0.089403
-0.089719
-0.089719
-0.090983
-0.089403
-0.089086
-0.088138
-0.088770
-0.088454
-0.089086
-0.087506
-0.088454
-0.088770
-0.087190
-0.087190
-0.089086
-0.086874
-0.087190
-0.087506
-0.088454
-0.087506
-0.085925
-0.084977
-0.086557
-0.086241
-0.087822
-0.087822
-0.085925
-0.085925
-0.086241
-0.085925
-0.085925
-0.086874
-0.087190
-0.087190
-0.087190
-0.088138
-0.088138
-0.087506
-0.088454
-0.090351
-0.088454
-0.088138
-0.089403
-0.090035
-0.090667
-0.090667
-0.089719
-0.090667
-0.090667
-0.090667
-0.092248
-0.092248
-0.090983
-0.092248
-0.092564
-0.091615
-0.091299
-0.091299
-0.091615
-0.090351
-0.090351
-0.091615
-0.092248
-0.093196
-0.092564
-0.091615
-0.092564
-0.092248
-0.091931
-0.091615
-0.091299
-0.091931
-0.091931
-0.090667
-0.090983
-0.092564
-0.091615
-0.091615
-0.091299
-0.090983
-0.090035
-0.090667
-0.091299
-0.090035
-0.089719
-0.089086
-0.089086
-0.090983
-0.090667
-0.089403
-0.088770
-0.088138
-0.088138
-0.089086
-0.089403
-0.088770
-0.086874
-0.087190
-0.086874
-0.086874
-0.087506
-0.087822
-0.087506
-0.087506
-0.086241
-0.086557
-0.086241
-0.087506
-0.086874
-0.085293
-0.086241
-0.085609
-0.085293
-0.087190
-0.088138
-0.087822
-0.087822
-0.087822
-0.087506
-0.086874
-0.087190
-0.088770
-0.088770
-0.089086
-0.089719
-0.089719
-0.090035
-0.089719
-0.090351
-0.089403
-0.090035
-0.091615
-0.091931
-0.090667
-0.091299
-0.092248
-0.091931
-0.092564
-0.092564
-0.092564
-0.091299
-0.091931
-0.092564
-0.090983
-0.090983
-0.091931
-0.093512
-0.091931
-0.092880
-0.091931
-0.092564
-0.091931
-0.093828
-0.092564
-0.090983
-0.092880
-0.092564
-0.091299
-0.091615
-0.092248
-0.091615
-0.091299
-0.090983
-0.091931
-0.090351
-0.090667
-0.090983
-0.090983
-0.090035
-0.089403
-0.090035
-0.089403
-0.088770
-0.089719
-0.088770
-0.088138
-0.088770
-0.089086
-0.087506
-0.088770
-0.087190
-0.088454
-0.086874
-0.087822
-0.090035
-0.087822
-0.087190
-0.086874
-0.086557
-0.086874
-0.086557
-0.086874
-0.086557
-0.087190
-0.087190
-0.087822
-0.087190
-0.087822
-0.088454
-0.088138
-0.086241
-0.087506
-0.086241
-0.088454
-0.089403
-0.090351
-0.089719
-0.089719
-0.089403
-0.090351
-0.089086
-0.089086
-0.090351
-0.090351
-0.090667
-0.091931
-0.092248
-0.091615
-0.091931
-0.091299
-0.091299
-0.090983
-0.091931
-0.092248
-0.091931
-0.091299
-0.092248
-0.091299
-0.092248
-0.093512
-0.095093
-0.093196
-0.092248
-0.092248
-0.092564
-0.091931
-0.092880
-0.092564
-0.091931
-0.091299
-0.091615
-0.091931
-0.090983
-0.091931
-0.091299
-0.090035
-0.089403
-0.089719
-0.090351
-0.090667
-0.090035
-0.090983
-0.090667
-0.090351
-0.089403
-0.089719
-0.089403
-0.089403
-0.089403
-0.089086
-0.088770
-0.089086
-0.088138
-0.088454
-0.087506
-0.087822
-0.086874
-0.088770
-0.087822
-0.086241
-0.085925
-0.085925
-0.087190
-0.087506
-0.088454
-0.087822
-0.086241
-0.086874
-0.087506
-0.087190
-0.088454
-0.088454
-0.089719
-0.088138
-0.087506
-0.089086
-0.088454
-0.088138
-0.089403
-0.089403
-0.089403
-0.089086
-0.089719
-0.090983
-0.090351
-0.090351
-0.090667
-0.092248
-0.092248
-0.091931
-0.091615
-0.091931
-0.091615
-0.091615
-0.093828
-0.092564
-0.091931
-0.093196
-0.091931
-0.091931
-0.091931
-0.093196
-0.093828
-0.093828
-0.092880
-0.094144
-0.092564
-0.092880
-0.094144
-0.094460
-0.094144
-0.091615
-0.091299
-0.090983
-0.091931
-0.092880
-0.092564
-0.091931
-0.091931
-0.090983
-0.091299
-0.090667
-0.090983
-0.090983
-0.090351
-0.090667
-0.089719
-0.090351
-0.089719
-0.089403
-0.090035
-0.089403
-0.089403
-0.087822
-0.088454
-0.088454
-0.088454
-0.087506
-0.087822
-0.087506
-0.087506
-0.088454
-0.087822
-0.087822
-0.085609
-0.086874
-0.087190
-0.087190
-0.087190
-0.087190
-0.086557
-0.086874
-0.086557
-0.087506
-0.087822
-0.087822
-0.087506
-0.086874
-0.086557
-0.087822
-0.088138
-0.088454
-0.088454
-0.088770
-0.088454
-0.088770
-0.089719
-0.090667
-0.089403
-0.090351
-0.090035
-0.091615
-0.090983
-0.091615
-0.091299
-0.090351
-0.091615
-0.091931
-0.092248
-0.091931
-0.092564
-0.092248
-0.091931
-0.093196
-0.093196
-0.093828
-0.092880
-0.093196
-0.093512
-0.091615
-0.091299
-0.092880
-0.093512
-0.092880
-0.092564
-0.092564
-0.093196
-0.090667
-0.091931
-0.092880
-0.091931
-0.091615
-0.091931
-0.090983
-0.090983
-0.092248
-0.090667
-0.091615
-0.090667
-0.091931
-0.090667
-0.090035
-0.089719
-0.089719
-0.090351
-0.088770
-0.088770
-0.088138
-0.088138
-0.087822
-0.088454
-0.087506
-0.088138
-0.088138
-0.088770
-0.088454
-0.088770
-0.088770
-0.087822
-0.088770
-0.088454
-0.087822
-0.088454
-0.088454
-0.088454
-0.088454
-0.088138
-0.088138
-0.088138
-0.088770
-0.089403
-0.090035
-0.089086
-0.089719
-0.090351
-0.090667
-0.089403
-0.089086
-0.089719
-0.090667
-0.090035
-0.090983
-0.090983
-0.090351
-0.090983
-0.093196
-0.090667
-0.091615
-0.092248
-0.091299
-0.091615
-0.093828
-0.093196
-0.093828
-0.093196
-0.093196
-0.092564
-0.092880
-0.093828
-0.094144
-0.094777
-0.093512
-0.092880
-0.092564
-0.093512
-0.093828
-0.093512
-0.092564
-0.093512
-0.093512
-0.093196
-0.092564
-0.094460
-0.093512
-0.093196
-0.092880
-0.091615
-0.091931
-0.091299
-0.091931
-0.090983
-0.090983
-0.090667
-0.091615
-0.090667
-0.090667
-0.089719
-0.090351
-0.089719
-0.090035
-0.089403
-0.089403
-0.088138
-0.088770
-0.089403
-0.088454
-0.088770
-0.089719
-0.089719
-0.088770
-0.089403
-0.088138
-0.088770
-0.088770
-0.090351
-0.089719
-0.087822
-0.088770
-0.089719
-0.088454
-0.089403
-0.090035
-0.089719
-0.089086
-0.089403
-0.089719
-0.089403
-0.091299
-0.090983
-0.090667
-0.090667
-0.090983
-0.090351
-0.090351
-0.091615
-0.092248
-0.091931
-0.091615
-0.092248
-0.093196
-0.093196
-0.092564
-0.092564
-0.092248
-0.092880
-0.092880
-0.093196
-0.094144
-0.094144
-0.093512
-0.093512
-0.093512
-0.094460
-0.093828
-0.093196
-0.092564
-0.092880
-0.094144
-0.093196
-0.093196
-0.093828
-0.094144
-0.092880
-0.093196
-0.093512
-0.093828
-0.092880
-0.094144
-0.094777
-0.091615
-0.092564
-0.093196
-0.091299
-0.091931
-0.091615
-0.091615
-0.091615
-0.091615
-0.091299
-0.090667
-0.091299
-0.089086
-0.089719
-0.089719
-0.090983
-0.089719
-0.089403
-0.089403
-0.090667
-0.090351
-0.090035
-0.090351
-0.089086
-0.089086
-0.089719
-0.089719
-0.090035
-0.089403
-0.090351
-0.090035
-0.090351
-0.089403
-0.089086
-0.090351
-0.089719
-0.088770
-0.088770
-0.090035
-0.090351
-0.089719
-0.090035
-0.090983
-0.091299
-0.090351
-0.090983
-0.091299
-0.092248
-0.092248
-0.090351
-0.091615
-0.092880
-0.092880
-0.093828
-0.093196
-0.094460
-0.093196
-0.093512
-0.094144
-0.094777
-0.094144
-0.094144
-0.093512
-0.093196
-0.092880
-0.093828
-0.094460
-0.095093
-0.094144
-0.093512
-0.093828
-0.093196
-0.094460
-0.094144
-0.095093
-0.095093
-0.094460
-0.093828
-0.093196
-0.093512
-0.092880
-0.092248
-0.092248
-0.092564
-0.091931
-0.091299
-0.092248
-0.092880
-0.092880
-0.092248
-0.090667
-0.091615
-0.092564
-0.090983
-0.091615
-0.091299
-0.089719
-0.089719
-0.091615
-0.090035
-0.088770
-0.089086
-0.089086
-0.089403
-0.089086
-0.090035
-0.090351
-0.090035
-0.088454
-0.086557
-0.088770
-0.088770
-0.089086
-0.089403
-0.088454
-0.089403
-0.089403
-0.089086
-0.089403
-0.089719
-0.090351
-0.089086
-0.089086
-0.089719
-0.090667
-0.091299
-0.090667
-0.090035
-0.090035
-0.090667
-0.091299
-0.091299
-0.092564
-0.092564
-0.092248
-0.092248
-0.093512
-0.093512
-0.093828
-0.093512
-0.092248
-0.093828
-0.093196
-0.093828
-0.095093
-0.095093
-0.095409
-0.093828
-0.095093
-0.094777
-0.095409
-0.095409
-0.095409
-0.094777
-0.094460
-0.095409
-0.095409
-0.095093
-0.094777
-0.095409
-0.094777
-0.093512
-0.093196
-0.093512
-0.093512
-0.093828
-0.094144
-0.093196
-0.093828
-0.092880
-0.092880
-0.093512
-0.092248
-0.093512
-0.092880
-0.092880
-0.091931
-0.091931
-0.091615
-0.092248
-0.091299
-0.090983
-0.091615
-0.091299
-0.090035
-0.090351
-0.089086
-0.089719
-0.090667
-0.090983
-0.090983
-0.089719
-0.089086
-0.088454
-0.088770
-0.090035
-0.089719
-0.088454
-0.087822
-0.089719
-0.090035
-0.089719
-0.090035
-0.090351
-0.090351
-0.089719
-0.090983
-0.091615
-0.091615
-0.092248
-0.092248
-0.090667
-0.091615
-0.091931
-0.091931
-0.091931
-0.091931
-0.092880
-0.093828
-0.093196
-0.093828
-0.094777
-0.094144
-0.093828
-0.093828
-0.094777
-0.094777
-0.095093
-0.095093
-0.094460
-0.094460
-0.093828
-0.095093
-0.095409
-0.095409
-0.094144
-0.095409
-0.094460
-0.095093
-0.095093
-0.094460
-0.094460
-0.095409
-0.094144
-0.093828
-0.093512
-0.095725
-0.095725
-0.095093
-0.094777
-0.093512
-0.094144
-0.093828
-0.093512
-0.093828
-0.093828
-0.094144
-0.094144
-0.092880
-0.091931
-0.092564
-0.091615
-0.092248
-0.091615
-0.090351
-0.091931
-0.091615
-0.090983
-0.091931
-0.090667
-0.090035
-0.090667
-0.090983
-0.090667
-0.090035
-0.090035
-0.089403
-0.090351
-0.090983
-0.091931
-0.090035
-0.089403
-0.089719
-0.091299
-0.089719
-0.090667
-0.090351
-0.088770
-0.089719
-0.090351
-0.090983
-0.091931
-0.094144
-0.092564
-0.092564
-0.092248
-0.092880
-0.092880
-0.093512
-0.093196
-0.093512
-0.092880
-0.093512
-0.094777
-0.095093
-0.093828
-0.094144
-0.094460
-0.094777
-0.093828
-0.094460
-0.095093
-0.094144
-0.094460
-0.094777
-0.096041
-0.095725
-0.096673
-0.095725
-0.095093
-0.094460
-0.095093
-0.095725
-0.095093
-0.095093
-0.095725
-0.095409
-0.094460
-0.096041
-0.096041
-0.095409
-0.095093
-0.094777
-0.095409
-0.094144
-0.093828
-0.094777
-0.094144
-0.093828
-0.094460
-0.092248
-0.093196
-0.092880
-0.092248
-0.092880
-0.092564
-0.092880
-0.092880
-0.092880
-0.091931
-0.091615
-0.091931
-0.090983
-0.091299
-0.090983
-0.090983
-0.091931
-0.091299
-0.091299
-0.090035
-0.089719
-0.091299
-0.090667
-0.091615
-0.090035
-0.089086
-0.090351
-0.090035
-0.090667
-0.091299
-0.090035
-0.090667
-0.089719
-0.089403
-0.090983
-0.091299
-0.092248
-0.092564
-0.091931
-0.091299
-0.092248
-0.092564
-0.092248
-0.092880
-0.093512
-0.093512
-0.092880
-0.095093
-0.093512
-0.094144
-0.094144
-0.095409
-0.094777
-0.095093
-0.095093
-0.095409
-0.094460
-0.093512
-0.094460
-0.095093
-0.095409
-0.095725
-0.095409
-0.095093
-0.093196
-0.093828
-0.094777
-0.093512
-0.094460
-0.095409
-0.094460
-0.094777
-0.095409
-0.094460
-0.094144
-0.094777
-0.094460
-0.093512
-0.093512
-0.093828
-0.093828
-0.092248
-0.093512
-0.094144
-0.092880
-0.091931
-0.092248
-0.092564
-0.091931
-0.091931
-0.092564
-0.091931
-0.092248
-0.091299
-0.091615
-0.089719
-0.091299
-0.090667
-0.091615
-0.091615
-0.090351
-0.089719
-0.088770
-0.090351
-0.089719
-0.090351
-0.090351
-0.088770
-0.090035
-0.090035
-0.090351
-0.090983
-0.090983
-0.090351
-0.091299
-0.090983
-0.091299
-0.090351
-0.091931
-0.091615
-0.091931
-0.092880
-0.091931
-0.093512
-0.093828
-0.093512
-0.092880
-0.093512
-0.093196
-0.093512
-0.093512
-0.093512
-0.094144
-0.093512
-0.094460
-0.095409
-0.096673
-0.096357
-0.095093
-0.095409
-0.094460
-0.094144
-0.095093
-0.095725
-0.095725
-0.094777
-0.095093
-0.094460
-0.095093
-0.095725
-0.095725
-0.095725
-0.095409
-0.094777
-0.094460
-0.095093
-0.095093
-0.095409
-0.094144
-0.093828
-0.093196
-0.094144
-0.094144
-0.093512
-0.093512
-0.093512
-0.093828
-0.093828
-0.094144
-0.093196
-0.093196
-0.091615
-0.092248
-0.092248
-0.091931
-0.091299
-0.091299
-0.090667
-0.090351
-0.090983
-0.090035
-0.090351
-0.090983
-0.090667
-0.090667
-0.090351
-0.089086
-0.089719
-0.091615
-0.091615
-0.089719
-0.090983
-0.090983
-0.090351
-0.090035
-0.089719
-0.090983
-0.090983
-0.090983
-0.090351
-0.090983
-0.091615
-0.091615
-0.091299
-0.091299
-0.093828
-0.091299
-0.091931
-0.092880
-0.092248
-0.093512
-0.093828
-0.094777
-0.094144
-0.094460
-0.094144
-0.094460
-0.094460
-0.094144
-0.095409
-0.094777
-0.094460
-0.094460
-0.093512
-0.094144
-0.095725
-0.096357
-0.096673
-0.094144
-0.094777
-0.094144
-0.094144
-0.094460
-0.094460
-0.095093
-0.093828
-0.095093
-0.094144
-0.095093
-0.095093
-0.094777
-0.095725
-0.095725
-0.094777
-0.094777
-0.092880
-0.094777
-0.094460
-0.093512
-0.093828
-0.092880
-0.093512
-0.094460
-0.092880
-0.092564
-0.092248
-0.091931
-0.092248
-0.093196
-0.091931
-0.091299
-0.091931
-0.091299
-0.091299
-0.091299
-0.092564
-0.091931
-0.090351
-0.089403
-0.089086
-0.090667
-0.090667
-0.090983
-0.090351
-0.091299
-0.090035
-0.090351
-0.091299
-0.091299
-0.091931
-0.092248
-0.090983
-0.090983
-0.091299
-0.091299
-0.091931
-0.092564
-0.091615
-0.091299
-0.092880
-0.092248
-0.091931
-0.091931
-0.093196
-0.093196
-0.094144
-0.094460
-0.095409
-0.094777
-0.095093
-0.095725
-0.096673
-0.096041
-0.095409
-0.096357
-0.096989
-0.096357
-0.095725
-0.096673
-0.097306
-0.097306
-0.097938
-0.097622
-0.095409
-0.096989
-0.096673
-0.096989
-0.096989
-0.097306
-0.097306
-0.096357
-0.095725
-0.096041
-0.096041
-0.095725
-0.096673
-0.096357
-0.096041
-0.095093
-0.095093
-0.096357
-0.095093
-0.095093
-0.095409
-0.095093
-0.094144
-0.093512
-0.092880
-0.093512
-0.093828
-0.092880
-0.092248
-0.092564
-0.091299
-0.092248
-0.090983
-0.092248
-0.093196
-0.093196
-0.092564
-0.092248
-0.091931
-0.089719
-0.090351
-0.090983
-0.091931
-0.090983
-0.090983
-0.090983
-0.090983
-0.090667
-0.092248
-0.092248
-0.092880
-0.091615
-0.092248
-0.092248
-0.092248
-0.093828
-0.093196
-0.093196
-0.093512
-0.093828
-0.093828
-0.094144
-0.093512
-0.093828
-0.093828
-0.094144
-0.094144
-0.094460
-0.094460
-0.094777
-0.095725
-0.095093
-0.096989
-0.095409
-0.094460
-0.095409
-0.095093
-0.094777
-0.094777
-0.095409
-0.097306
-0.097306
-0.097306
-0.096357
-0.095725
-0.095409
-0.096673
-0.095409
-0.096673
-0.096357
-0.096357
-0.094777
-0.095725
-0.095725
-0.095725
-0.095093
-0.095093
-0.094777
-0.094777
-0.094777
-0.095093
-0.095409
-0.094460
-0.093512
-0.093196
-0.093512
-0.093512
-0.093828
-0.092880
-0.093512
-0.094144
-0.093828
-0.092880
-0.091931
-0.092880
-0.091931
-0.091931
-0.092564
-0.093828
-0.094460
-0.092880
-0.091615
-0.091615
-0.090667
-0.090667
-0.091299
-0.091931
-0.092880
-0.091931
-0.091615
-0.090351
-0.091299
-0.091931
-0.092564
-0.091615
-0.090983
-0.092248
-0.091615
-0.091615
-0.093196
-0.094144
-0.093828
-0.093512
-0.094460
-0.093512
-0.095093
-0.094777
-0.095093
-0.095409
-0.095725
-0.094777
-0.096041
-0.095409
-0.096041
-0.096357
-0.095725
-0.096041
-0.096673
-0.097306
-0.095725
-0.096357
-0.095725
-0.096041
-0.096673
-0.098254
-0.098570
-0.096673
-0.096041
-0.096041
-0.097622
-0.097622
-0.097306
-0.096989
-0.096989
-0.096357
-0.096673
-0.096041
-0.097306
-0.096673
-0.096989
-0.096041
-0.095409
-0.094144
-0.094777
-0.095093
-0.094144
-0.095725
-0.094777
-0.093828
-0.094144
-0.094460
-0.093512
-0.093196
-0.092564
-0.093512
-0.093196
-0.091931
-0.091615
-0.091931
-0.092564
-0.091615
-0.092564
-0.092564
-0.091615
-0.091931
-0.090667
-0.090035
-0.092248
-0.091299
-0.092248
-0.091931
-0.092248
-0.090667
-0.091299
-0.090983
-0.092248
-0.092880
-0.092564
-0.092564
-0.091615
-0.092564
-0.091299
-0.093512
-0.093196
-0.094144
-0.092248
-0.093512
-0.093828
-0.092564
-0.095093
-0.094460
-0.093196
-0.093828
-0.095409
-0.095725
-0.095409
-0.094460
-0.095409
-0.096673
-0.095725
-0.096357
-0.096673
-0.096673
-0.096673
-0.096673
-0.096357
-0.097622
-0.097306
-0.097938
-0.096041
-0.095725
-0.096357
-0.097306
-0.096357
-0.096673
-0.096989
-0.096989
-0.097938
-0.095093
-0.095725
-0.095725
-0.096041
-0.096357
-0.095725
-0.094460
-0.094460
-0.096041
-0.095409
-0.095725
-0.094777
-0.094144
-0.094144
-0.092564
-0.093196
-0.093196
-0.091931
-0.093512
-0.092880
-0.093196
-0.092564
-0.091931
-0.091615
-0.090983
-0.091615
-0.092564
-0.092248
-0.092564
-0.091931
-0.091615
-0.090983
-0.092248
-0.090983
-0.090983
-0.092564
-0.093196
-0.091615
-0.091931
-0.091299
-0.092248
-0.092564
-0.092880
-0.093196
-0.092564
-0.092564
-0.092880
-0.093196
-0.094777
-0.094144
-0.093828
-0.092564
-0.094144
-0.094460
-0.094777
-0.094777
-0.095725
-0.095093
-0.095093
-0.096041
-0.095093
-0.095093
-0.094777
-0.095725
-0.096041
-0.095725
-0.097306
-0.097622
-0.096041
-0.095725
-0.096357
-0.097306
-0.097622
-0.098886
-0.097306
-0.096357
-0.096357
-0.096989
-0.097622
-0.096673
-0.096357
-0.096357
-0.096041
-0.096041
-0.096989
-0.095725
-0.095409
-0.096041
-0.096041
-0.095093
-0.095409
-0.094777
-0.095409
-0.095725
-0.095409
-0.094460
-0.094777
-0.095409
-0.094144
-0.094144
-0.093512
-0.092880
-0.093196
-0.092880
-0.091931
-0.091931
-0.091615
-0.090983
-0.092248
-0.091615
-0.091299
-0.091615
-0.092564
-0.091615
-0.090983
-0.090667
-0.092248
-0.092880
-0.092248
-0.091615
-0.090983
-0.091299
-0.091299
-0.092248
-0.090983
-0.092248
-0.093196
-0.093196
-0.091931
-0.091299
-0.091931
-0.093512
-0.093196
-0.094144
-0.093828
-0.093512
-0.092880
-0.093196
-0.093512
-0.094144
-0.095093
-0.094144
-0.094777
-0.095093
-0.095725
-0.096357
-0.095409
-0.096989
-0.095725
-0.096041
-0.095409
-0.097622
-0.096673
-0.095725
-0.096673
-0.096357
-0.097938
-0.097938
-0.097938
-0.097622
-0.096041
-0.097938
-0.098570
-0.097938
-0.097306
-0.097622
-0.095725
-0.095093
-0.095725
-0.096673
-0.095725
-0.096357
-0.095725
-0.095409
-0.096041
-0.096673
-0.095725
-0.094460
-0.094460
-0.094777
-0.094777
-0.096041
-0.095409
-0.094144
-0.093828
-0.093512
-0.093512
-0.093828
-0.093828
-0.093828
-0.092880
-0.091931
-0.093196
-0.092880
-0.093512
-0.092564
-0.091615
-0.092880
-0.090035
-0.092880
-0.092564
-0.092564
-0.092248
-0.092248
-0.091615
-0.090667
-0.091299
-0.093196
-0.092880
-0.092880
-0.092564
-0.093196
-0.093512
-0.093828
-0.093828
-0.094777
-0.094777
-0.094460
-0.094460
-0.093512
-0.095093
-0.094777
-0.095409
-0.095725
-0.096357
-0.095409
-0.096357
-0.096041
-0.095409
-0.096041
-0.097622
-0.096357
-0.097938
-0.098570
-0.096673
-0.096673
-0.096041
-0.096041
-0.097306
-0.097938
-0.098254
-0.097622
-0.098254
-0.096673
-0.097306
-0.097622
-0.098886
-0.097622
-0.097938
-0.096989
-0.096673
-0.096041
-0.097938
-0.097306
-0.097622
-0.096357
-0.096041
-0.095725
-0.095725
-0.095725
-0.095725
-0.096357
-0.095725
-0.095409
-0.094460
-0.095093
-0.094144
-0.094460
-0.093828
-0.093512
-0.093196
-0.093196
-0.093196
-0.092880
-0.092880
-0.092880
-0.091931
-0.092880
-0.092248
-0.091931
-0.091615
-0.090983
-0.090983
-0.091299
-0.092248
-0.092564
-0.092248
-0.092880
-0.092564
-0.093196
-0.092564
-0.092880
-0.093512
-0.091615
-0.092248
-0.093196
-0.093512
-0.093196
-0.093196
-0.093512
-0.093512
-0.093828
-0.095093
-0.094144
-0.093828
-0.094777
-0.095409
-0.095409
-0.096041
-0.095725
-0.096673
-0.096041
-0.095725
-0.097622
-0.096989
-0.098254
-0.096989
-0.096673
-0.096989
-0.096989
-0.097938
-0.098254
-0.097938
-0.098886
-0.097622
-0.096357
-0.096673
-0.097306
-0.096989
-0.096357
-0.096041
-0.096673
-0.096673
-0.096041
-0.096989
-0.097622
-0.096673
-0.097306
-0.097306
-0.096673
-0.096041
-0.096041
-0.095725
-0.095725
-0.096357
-0.096041
-0.095409
-0.096357
-0.096041
-0.094777
-0.093828
-0.094460
-0.092564
-0.092880
-0.093196
-0.093512
-0.093196
-0.092564
-0.093512
-0.092880
-0.093828
-0.093828
-0.093828
-0.093828
-0.093196
-0.091931
-0.093196
-0.093512
-0.093196
-0.093196
-0.092248
-0.092564
-0.092564
-0.092880
-0.091931
-0.093828
-0.093512
-0.092564
-0.094144
-0.094144
-0.092880
-0.095725
-0.095725
-0.094460
-0.094460
-0.096041
-0.095409
-0.094460
-0.094777
-0.094777
-0.095725
-0.096989
-0.097938
-0.097622
-0.097306
-0.097306
-0.096673
-0.098254
-0.098570
-0.098886
-0.098254
-0.097938
-0.098254
-0.096989
-0.098254
-0.099518
-0.099834
-0.099834
-0.098886
-0.097306
-0.096989
-0.098570
-0.099202
-0.097622
-0.097938
-0.098254
-0.096989
-0.097938
-0.098254
-0.098254
-0.097622
-0.097306
-0.098570
-0.096357
-0.095725
-0.096357
-0.095093
-0.096357
-0.095409
-0.094777
-0.095093
-0.096041
-0.095093
-0.094144
-0.093512
-0.095093
-0.093828
-0.093828
-0.093828
-0.092880
-0.092564
-0.093196
-0.092564
-0.093196
-0.092564
-0.092880
-0.092564
-0.091931
-0.090983
-0.093196
-0.091615
-0.092564
-0.091931
-0.091299
-0.091615
-0.091299
-0.092564
-0.092880
-0.092880
-0.093196
-0.093196
-0.092248
-0.092880
-0.094460
-0.095093
-0.093512
-0.093512
-0.094777
-0.093828
-0.094777
-0.095725
-0.096041
-0.095409
-0.096357
-0.096357
-0.095725
-0.096041
-0.096041
-0.097306
-0.096673
-0.096989
-0.098254
-0.097622
-0.096673
-0.097938
-0.097938
-0.097622
-0.097622
-0.097938
-0.098570
-0.098254
-0.098886
-0.097938
-0.096989
-0.097306
-0.098254
-0.098886
-0.098254
-0.097306
-0.098254
-0.098570
-0.098570
-0.098254
-0.098570
-0.097622
-0.096357
-0.096357
-0.096673
-0.096041
-0.096673
-0.096673
-0.095093
-0.095725
-0.095409
-0.095409
-0.095093
-0.093512
-0.094144
-0.094460
-0.094777
-0.094460
-0.095093
-0.092880
-0.094777
-0.093828
-0.092880
-0.092564
-0.093512
-0.093512
-0.093196
-0.093196
-0.091615
-0.090667
-0.092880
-0.093828
-0.092880
-0.094460
-0.092564
-0.092880
-0.092564
-0.090983
-0.092880
-0.093196
-0.092248
-0.093196
-0.092564
-0.093196
-0.093828
-0.094144
-0.095093
-0.094777
-0.093828
-0.094144
-0.095093
-0.095409
-0.095409
-0.095409
-0.096041
-0.097306
-0.096357
-0.096673
-0.096041
-0.097622
-0.098886
-0.097622
-0.097622
-0.097938
-0.097622
-0.097622
-0.097306
-0.097938
-0.098254
-0.098570
-0.099834
-0.098254
-0.098570
-0.098254
-0.099202
-0.098570
-0.098570
-0.098254
-0.097622
-0.097306
-0.097622
-0.097622
-0.096673
-0.096357
-0.097622
-0.096989
-0.095409
-0.095725
-0.094777
-0.095409
-0.095725
-0.094777
-0.094777
-0.095093
-0.095093
-0.095409
-0.094144
-0.094460
-0.093828
-0.093828
-0.093828
-0.093512
-0.093828
-0.092880
-0.092248
-0.092564
-0.092248
-0.093828
-0.093512
-0.091931
-0.091615
-0.090035
-0.090667
-0.090983
-0.092248
-0.092248
-0.093828
-0.091931
-0.092248
-0.092564
-0.092564
-0.092248
-0.092248
-0.092564
-0.092248
-0.093512
-0.092564
-0.093512
-0.093828
-0.095093
-0.094460
-0.092880
-0.093828
-0.094460
-0.095409
-0.094460
-0.095725
-0.095093
-0.095725
-0.095725
-0.095725
-0.096357
-0.096673
-0.096357
-0.097622
-0.097306
-0.096989
-0.096989
-0.096041
-0.096673
-0.096041
-0.096989
-0.098570
-0.097622
-0.099202
-0.098570
-0.098570
-0.098254
-0.098570
-0.096989
-0.096673
-0.097938
-0.098886
-0.097622
-0.097306
-0.097938
-0.097622
-0.096989
-0.096673
-0.096673
-0.096357
-0.095725
-0.096989
-0.096673
-0.095725
-0.096041
-0.094777
-0.095093
-0.093828
-0.094777
-0.094460
-0.093512
-0.093196
-0.094460
-0.093196
-0.093828
-0.093828
-0.093512
-0.092880
-0.092564
-0.093512
-0.093828
-0.092880
-0.092880
-0.092248
-0.090667
-0.091931
-0.092564
-0.092248
-0.092564
-0.092880
-0.091615
-0.091931
-0.092880
-0.092564
-0.093828
-0.092880
-0.091931
-0.092564
-0.092564
-0.093828
-0.093828
-0.094460
-0.094777
-0.095093
-0.094460
-0.093828
-0.094777
-0.095409
-0.094460
-0.095725
-0.095409
-0.095409
-0.096673
-0.097938
-0.097306
-0.096989
-0.097622
-0.096989
-0.096989
-0.097622
-0.098886
-0.098254
-0.097306
-0.098254
-0.098570
-0.098254
-0.099834
-0.099518
-0.097938
-0.098570
-0.099518
-0.097306
-0.097306
-0.098886
-0.098254
-0.098254
-0.097938
-0.097938
-0.098886
-0.098886
-0.097938
-0.098570
-0.097622
-0.097306
-0.097306
-0.096357
-0.096357
-0.095725
-0.095409
-0.095409
-0.095725
-0.093828
-0.093512
-0.093196
-0.093512
-0.094144
-0.094460
-0.093196
-0.093512
-0.092880
-0.092564
-0.092880
-0.092564
-0.092564
-0.093512
-0.092564
-0.092880
-0.092564
-0.091299
-0.091299
-0.092564
-0.093512
-0.092880
-0.092880
-0.093512
-0.092880
-0.093196
-0.093512
-0.094777
-0.094144
-0.093828
-0.093828
-0.093512
-0.094144
-0.094144
-0.094777
-0.095409
-0.095093
-0.094144
-0.095093
-0.096041
-0.096357
-0.096989
-0.096989
-0.096673
-0.097306
-0.096041
-0.096673
-0.097622
-0.096673
-0.097622
-0.098886
-0.098570
-0.097938
-0.097622
-0.098570
-0.097622
-0.098254
-0.099202
-0.099834
-0.097938
-0.098570
-0.097938
-0.097938
-0.098886
-0.097622
-0.098254
-0.099518
-0.097622
-0.097622
-0.097622
-0.098254
-0.098254
-0.098570
-0.098254
-0.096989
-0.096357
-0.095093
-0.095725
-0.095409
-0.096041
-0.096357
-0.096041
-0.096041
-0.095725
-0.095409
-0.094460
-0.094777
-0.094144
-0.095093
-0.094777
-0.095409
-0.094144
-0.093828
-0.093196
-0.093512
-0.094144
-0.094144
-0.093196
-0.093196
-0.092564
-0.091615
-0.092248
-0.093512
-0.092248
-0.093196
-0.092248
-0.092564
-0.092564
-0.094144
-0.094460
-0.093196
-0.094144
-0.093828
-0.093512
-0.093828
-0.094777
-0.095409
-0.095725
-0.095409
-0.094144
-0.094460
-0.094777
-0.096041
-0.095409
-0.095409
-0.094777
-0.096041
-0.096357
-0.097306
-0.096357
-0.096673
-0.096673
-0.097306
-0.097622
-0.097622
-0.098570
-0.096357
-0.096989
-0.097306
-0.097938
-0.098254
-0.099202
-0.099202
-0.098254
-0.096357
-0.097306
-0.098570
-0.097938
-0.096989
-0.097306
-0.098254
-0.097306
-0.098254
-0.097938
-0.096989
-0.096989
-0.097622
-0.097306
-0.096673
-0.096673
-0.098254
-0.097306
-0.096357
-0.096673
-0.096041
-0.096357
-0.096673
-0.096041
-0.094460
-0.094144
-0.094777
-0.095093
-0.094777
-0.095093
-0.093512
-0.094460
-0.093512
-0.094144
-0.093828
-0.094144
-0.093196
-0.093196
-0.093512
-0.092248
-0.092248
-0.092248
-0.093196
-0.092564
-0.092564
-0.092880
-0.091931
-0.093196
-0.092564
-0.094460
-0.094144
-0.093512
-0.094144
-0.094460
-0.094144
-0.094777
-0.094460
-0.093828
-0.094144
-0.095093
-0.095409
-0.094777
-0.094777
-0.096041
-0.096357
-0.095725
-0.096673
-0.096989
-0.097622
-0.097938
-0.097306
-0.097306
-0.097306
-0.098254
-0.098254
-0.098254
-0.096041
-0.096989
-0.097938
-0.098254
-0.099202
-0.098570
-0.097938
-0.097938
-0.096673
-0.098254
-0.098570
-0.098254
-0.098570
-0.097622
-0.097938
-0.097938
-0.096357
-0.097622
-0.097622
-0.096673
-0.096989
-0.095725
-0.096357
-0.097938
-0.096673
-0.094777
-0.095093
-0.094460
-0.095093
-0.095093
-0.094460
-0.094460
-0.094144
-0.093828
-0.093196
-0.093512
-0.094144
-0.093512
-0.092880
-0.092880
-0.092880
-0.093828
-0.093196
-0.093196
-0.092880
-0.092564
-0.090667
-0.092564
-0.091931
-0.092564
-0.093512
-0.093512
-0.091615
-0.092880
-0.092880
-0.092880
-0.093512
-0.092880
-0.093828
-0.093512
-0.094777
-0.094144
-0.093196
-0.095409
-0.096041
-0.094777
-0.094460
-0.095409
-0.094777
-0.095725
-0.094777
-0.096041
-0.095725
-0.096357
-0.096989
-0.097306
-0.096673
-0.097306
-0.097938
-0.097622
-0.097306
-0.097938
-0.098254
-0.099202
-0.097622
-0.098570
-0.098886
-0.099518
-0.099518
-0.098254
-0.097938
-0.097938
-0.098570
-0.099518
-0.098254
-0.098254
-0.097622
-0.097306
-0.096989
-0.098570
-0.097306
-0.096989
-0.096989
-0.096673
-0.096673
-0.096989
-0.096673
-0.096989
-0.097306
-0.096041
-0.096041
-0.096041
-0.096041
-0.095725
-0.094777
-0.093828
-0.094460
-0.094777
-0.094777
-0.095409
-0.093196
-0.093828
-0.093512
-0.093196
-0.095093
-0.094144
-0.095409
-0.093512
-0.093828
-0.092880
-0.092248
-0.092880
-0.093828
-0.093828
-0.094460
-0.093196
-0.094777
-0.093512
-0.093828
-0.094460
-0.094144
-0.093512
-0.093512
-0.094460
-0.093196
-0.093828
-0.095409
-0.094460
-0.094777
-0.094144
-0.095409
-0.093512
-0.095409
-0.095093
-0.095093
-0.096673
-0.097306
-0.096673
-0.096673
-0.096357
-0.097622
-0.097938
-0.098570
-0.098570
-0.098254
-0.098254
-0.098254
-0.097622
-0.097306
-0.098886
-0.098886
-0.099202
-0.099518
-0.099202
-0.098254
-0.098570
-0.097938
-0.098254
-0.098886
-0.097938
-0.098886
-0.098254
-0.097622
-0.097622
-0.096673
-0.097306
-0.098254
-0.096989
-0.096673
-0.096989
-0.096989
-0.096357
-0.096673
-0.095725
-0.096357
-0.096041
-0.095093
-0.095409
-0.096041
-0.096041
-0.095725
-0.094777
-0.095093
-0.093512
-0.094144
-0.093196
-0.092880
-0.093512
-0.093196
-0.093828
-0.094144
-0.093828
-0.092880
-0.091615
-0.092564
-0.092880
-0.094460
-0.093196
-0.091931
-0.091931
-0.093196
-0.093512
-0.093512
-0.093828
-0.093828
-0.092880
-0.093512
-0.093828
-0.093512
-0.095093
-0.095409
-0.094777
-0.095093
-0.094460
-0.095409
-0.095725
-0.095725
-0.096357
-0.095409
-0.096041
-0.096041
-0.096357
-0.096041
-0.097306
-0.097622
-0.096989
-0.097622
-0.098886
-0.098570
-0.096673
-0.097306
-0.096357
-0.097306
-0.098570
-0.098886
-0.099202
-0.097622
-0.097306
-0.097306
-0.098886
-0.097938
-0.097306
-0.098570
-0.097306
-0.098254
-0.098570
-0.098254
-0.097938
-0.097622
-0.098254
-0.097306
-0.096041
-0.096673
-0.096357
-0.096357
-0.096673
-0.096673
-0.096673
-0.095725
-0.095725
-0.095093
-0.095093
-0.094777
-0.094144
-0.095409
-0.094460
-0.095725
-0.093828
-0.093512
-0.093828
-0.093512
-0.093512
-0.094777
-0.094144
-0.092564
-0.092248
-0.091615
-0.091615
-0.093196
-0.093828
-0.093828
-0.091615
-0.091615
-0.091931
-0.093196
-0.092564
-0.094144
-0.095093
-0.093512
-0.093196
-0.093512
-0.093196
-0.093828
-0.094777
-0.095409
-0.094777
-0.095093
-0.095093
-0.095409
-0.095409
-0.095409
-0.096041
-0.096357
-0.094777
-0.097622
-0.097622
-0.096357
-0.096357
-0.096673
-0.097938
-0.098254
-0.097306
-0.097938
-0.097306
-0.097622
-0.098254
-0.097938
-0.098886
-0.100467
-0.098254
-0.098254
-0.097938
-0.098570
-0.098886
-0.099518
-0.098886
-0.098886
-0.099202
-0.097306
-0.098254
-0.098570
-0.097622
-0.097938
-0.097938
-0.097306
-0.098254
-0.096357
-0.096357
-0.096673
-0.096041
-0.096041
-0.095725
-0.095409
-0.095725
-0.095093
-0.094460
-0.095409
-0.094777
-0.094777
-0.094144
-0.093196
-0.093196
-0.093512
-0.093512
-0.094144
-0.095093
-0.095093
-0.094777
-0.094144
-0.092564
-0.091931
-0.093828
-0.093828
-0.093512
-0.092248
-0.092880
-0.091931
-0.092880
-0.093828
-0.093512
-0.094777
-0.093828
-0.093828
-0.094144
-0.093828
-0.093196
-0.094460
-0.094460
-0.094144
-0.096357
-0.094777
-0.094460
-0.095093
-0.094144
-0.094777
-0.095409
-0.096989
-0.096357
-0.096673
-0.096041
-0.096357
-0.096989
-0.097622
-0.097622
-0.096989
-0.096989
-0.097622
-0.096673
-0.096673
-0.098254
-0.098254
-0.097938
-0.098254
-0.098254
-0.097622
-0.097622
-0.098254
-0.097622
-0.097938
-0.097306
-0.097306
-0.097306
-0.096357
-0.096989
-0.096357
-0.096673
-0.096989
-0.097306
-0.096041
-0.096357
-0.096673
-0.095409
-0.096357
-0.095093
-0.095725
-0.096041
-0.095409
-0.094460
-0.093828
-0.094460
-0.094460
-0.094777
-0.095725
-0.093828
-0.092564
-0.093512
-0.093512
-0.093196
-0.093512
-0.094144
-0.094144
-0.093512
-0.091615
-0.090983
-0.093828
-0.093828
-0.093828
-0.092880
-0.091931
-0.092248
-0.092564
-0.093196
-0.093512
-0.093512
-0.093828
-0.092880
-0.092564
-0.092564
-0.092248
-0.093828
-0.094777
-0.094777
-0.093828
-0.093828
-0.093828
-0.095093
-0.095409
-0.094777
-0.095093
-0.096041
-0.095093
-0.097306
-0.097938
-0.098570
-0.097622
-0.096989
-0.097622
-0.097622
-0.096989
-0.097306
-0.097938
-0.096357
-0.097938
-0.097306
-0.098570
-0.098886
-0.098254
-0.098254
-0.098570
-0.098254
-0.099518
-0.098570
-0.098570
-0.097938
-0.097938
-0.097622
-0.097622
-0.097938
-0.097306
-0.097306
-0.096357
-0.096357
-0.096989
-0.096673
-0.096989
-0.097622
-0.096041
-0.095409
-0.095409
-0.094777
-0.095409
-0.093828
-0.095093
-0.095409
-0.093828
-0.094777
-0.094777
-0.093512
-0.093196
-0.092564
-0.093512
-0.093828
-0.092880
-0.094144
-0.093512
-0.093512
-0.092248
-0.091931
-0.092248
-0.093196
-0.092564
-0.091931
-0.093196
-0.092564
-0.092880
-0.092564
-0.093512
-0.093828
-0.093512
-0.092248
-0.091931
-0.093512
-0.092880
-0.093828
-0.094777
-0.094777
-0.094460
-0.095093
-0.094777
-0.094460
-0.095409
-0.096041
-0.095725
-0.096357
-0.097306
-0.097306
-0.098254
-0.097622
-0.097938
-0.097306
-0.098570
-0.097306
-0.097938
-0.097938
-0.097306
-0.096673
-0.098254
-0.098254
-0.100467
-0.098570
-0.097938
-0.097938
-0.097938
-0.098570
-0.097622
-0.099202
-0.098254
-0.098570
-0.097306
-0.097622
-0.098570
-0.098570
-0.097938
-0.097306
-0.096673
-0.096989
-0.096357
-0.097938
-0.096673
-0.096989
-0.096041
-0.095409
-0.095409
-0.095409
-0.095409
-0.094777
-0.094777
-0.094460
-0.094460
-0.093512
-0.093512
-0.092564
-0.093828
-0.092564
-0.092248
-0.092564
-0.093828
-0.092564
-0.092248
-0.091299
-0.090667
-0.091931
-0.092880
-0.093196
-0.092564
-0.091615
-0.091931
-0.092248
-0.091615
-0.092880
-0.092880
-0.092564
-0.093512
-0.092880
-0.093512
-0.093196
-0.094460
-0.094460
-0.094460
-0.095093
-0.095409
-0.096041
-0.096357
-0.095409
-0.096673
-0.096673
-0.096673
-0.097306
-0.097306
-0.096989
-0.096989
-0.097306
-0.098254
-0.097938
-0.098570
-0.098886
-0.098254
-0.097306
-0.096357
-0.096989
-0.098254
-0.099202
-0.099202
-0.097938
-0.097938
-0.098570
-0.098886
-0.098254
-0.098254
-0.098886
-0.097938
-0.097306
-0.097306
-0.097938
-0.097622
-0.097622
-0.097622
-0.098254
-0.096673
-0.096357
-0.097306
-0.096989
-0.097306
-0.096357
-0.095093
-0.094777
-0.094777
-0.095093
-0.094777
-0.095093
-0.094777
-0.094144
-0.094777
-0.094460
-0.092880
-0.093196
-0.093512
-0.093196
-0.093828
-0.093512
-0.093828
-0.093828
-0.092564
-0.091931
-0.093196
-0.094144
-0.095093
-0.093828
-0.092564
-0.092880
-0.093828
-0.093512
-0.093828
-0.094777
-0.094144
-0.093512
-0.093196
-0.094777
-0.095093
-0.095409
-0.095409
-0.095725
-0.096041
-0.095409
-0.094460
-0.094777
-0.095409
-0.095093
-0.096673
-0.095725
-0.097306
-0.097306
-0.096989
-0.096357
-0.096357
-0.097938
-0.097938
-0.096989
-0.096989
-0.097306
-0.098254
-0.097306
-0.098254
-0.098254
-0.099834
-0.099518
-0.099518
-0.098254
-0.098570
-0.098570
-0.098886
-0.097938
-0.098570
-0.098254
-0.098254
-0.096989
-0.098254
-0.096989
-0.097938
-0.097938
-0.097622
-0.096357
-0.095725
-0.096673
-0.096989
-0.096673
-0.096673
-0.095409
-0.096673
-0.095409
-0.094777
-0.096041
-0.093512
-0.094460
-0.096041
-0.095409
-0.095725
-0.094144
-0.093828
-0.094777
-0.094144
-0.094777
-0.094777
-0.095409
-0.094777
-0.093512
-0.093196
-0.092564
-0.091931
-0.093828
-0.092880
-0.093512
-0.093512
-0.092880
-0.092880
-0.094144
-0.094777
-0.095409
-0.094144
-0.094144
-0.094777
-0.094144
-0.094777
-0.095409
-0.094777
-0.094777
-0.094777
-0.095409
-0.095093
-0.095725
-0.096041
-0.095725
-0.097938
-0.098254
-0.097938
-0.097622
-0.096989
-0.098254
-0.098254
-0.099202
-0.097622
-0.097622
-0.097938
-0.098570
-0.097622
-0.097306
-0.098886
-0.098254
-0.099202
-0.097938
-0.098570
-0.098570
-0.097938
-0.098886
-0.098254
-0.099518
-0.097622
-0.098254
-0.097622
-0.098886
-0.098254
-0.097938
-0.097622
-0.097306
-0.097306
-0.098254
-0.097306
-0.097622
-0.098570
-0.096357
-0.095725
-0.096041
-0.096357
-0.095093
-0.094144
-0.093828
-0.095409
-0.094777
-0.094460
-0.095725
-0.095409
-0.093828
-0.094144
-0.094777
-0.093512
-0.093512
-0.094777
-0.093512
-0.093828
-0.092564
-0.092564
-0.093512
-0.093512
-0.094144
-0.094460
-0.093196
-0.093196
-0.091931
-0.092880
-0.093512
-0.094144
-0.093512
-0.094144
-0.092880
-0.094144
-0.095409
-0.095725
-0.095409
-0.094777
-0.094777
-0.095725
-0.096041
-0.095725
-0.095093
-0.095725
-0.095725
-0.096357
-0.096357
-0.096673
-0.097622
-0.096989
-0.097306
-0.098254
-0.098886
-0.097938
-0.097938
-0.096357
-0.097938
-0.097622
-0.098254
-0.099202
-0.100151
-0.098886
-0.099202
-0.097306
-0.098254
-0.098570
-0.098570
-0.098254
-0.098254
-0.098570
-0.097938
-0.096673
-0.096989
-0.098570
-0.097622
-0.097306
-0.097306
-0.096673
-0.096041
-0.096989
-0.096041
-0.097306
-0.097622
-0.095725
-0.096041
-0.095725
-0.095093
-0.094777
-0.096357
-0.096041
-0.095409
-0.095409
-0.095093
-0.094144
-0.094777
-0.093512
-0.094144
-0.093196
-0.093512
-0.093512
-0.093828
-0.091931
-0.091299
-0.094144
-0.092880
-0.093196
-0.093196
-0.091931
-0.091931
-0.092564
-0.092880
-0.093828
-0.093512
-0.093512
-0.093828
-0.093196
-0.094144
-0.094777
-0.094777
-0.095093
-0.094777
-0.094460
-0.094144
-0.094460
-0.095093
-0.096357
-0.096041
-0.095725
-0.096041
-0.096673
-0.096673
-0.098254
-0.096989
-0.096357
-0.098254
-0.098254
-0.097938
-0.097622
-0.097306
-0.097938
-0.097306
-0.097938
-0.097938
-0.098886
-0.098886
-0.099202
-0.098886
-0.098570
-0.097622
-0.097622
-0.098254
-0.098254
-0.097622
-0.096989
-0.097938
-0.097306
-0.096989
-0.096673
-0.097622
-0.097938
-0.096041
-0.096673
-0.096041
-0.096989
-0.095093
-0.096357
-0.096357
-0.096357
-0.095409
-0.096673
-0.095725
-0.095093
-0.095725
-0.095409
-0.094777
-0.094144
-0.093512
-0.093196
-0.092880
-0.093828
-0.094777
-0.094777
-0.094777
-0.094144
-0.092564
-0.093196
-0.092880
-0.093196
-0.093512
-0.093196
-0.092880
-0.092880
-0.093828
-0.093512
-0.095093
-0.093828
-0.094460
-0.093828
-0.093512
-0.094460
-0.094144
-0.094460
-0.095409
-0.095093
-0.095409
-0.096041
-0.095409
-0.096041
-0.095093
-0.095725
-0.096357
-0.096357
-0.098570
-0.097622
-0.098254
-0.097622
-0.096673
-0.098254
-0.098254
-0.097622
-0.098886
-0.097938
-0.098886
-0.097622
-0.098570
-0.099834
-0.099518
-0.100783
-0.098254
-0.098570
-0.098254
-0.098254
-0.098570
-0.098254
-0.098886
-0.098570
-0.097938
-0.097306
-0.098570
-0.097938
-0.098886
-0.098254
-0.097938
-0.097622
-0.096041
-0.096041
-0.096989
-0.096357
-0.097622
-0.096673
-0.096989
-0.097306
-0.096041
-0.096357
-0.095093
-0.095725
-0.096357
-0.095725
-0.095409
-0.094777
-0.095409
-0.094777
-0.093196
-0.093512
-0.094460
-0.095093
-0.093512
-0.094777
-0.094144
-0.093512
-0.094460
-0.095093
-0.095093
-0.094460
-0.094460
-0.092564
-0.093196
-0.094144
-0.094777
-0.095093
-0.093512
-0.093828
-0.094460
-0.093828
-0.093828
-0.095725
-0.095409
-0.095093
-0.095409
-0.096357
-0.096041
-0.096989
-0.096041
-0.096357
-0.096989
-0.097306
-0.096357
-0.097622
-0.097938
-0.097306
-0.098570
-0.098570
-0.097622
-0.097622
-0.098570
-0.099202
-0.097938
-0.099202
-0.099202
-0.099202
-0.099834
-0.098886
-0.098886
-0.098254
-0.098886
-0.097938
-0.099518
-0.099202
-0.098570
-0.098570
-0.097938
-0.097938
-0.097938
-0.097306
-0.097622
-0.098254
-0.097938
-0.097622
-0.097622
-0.098570
-0.096673
-0.096989
-0.095409
-0.095725
-0.096041
-0.095725
-0.095409
-0.095409
-0.095409
-0.094777
-0.095725
-0.095409
-0.094777
-0.094144
-0.094460
-0.093512
-0.093828
-0.093512
-0.094144
-0.094460
-0.093196
-0.091615
-0.091615
-0.093196
-0.093512
-0.093512
-0.092880
-0.092880
-0.092564
-0.093196
-0.092564
-0.093196
-0.094460
-0.094777
-0.094460
-0.092880
-0.094144
-0.093512
-0.093828
-0.094144
-0.095725
-0.094144
-0.094460
-0.095409
-0.096357
-0.095409
-0.095409
-0.096041
-0.095725
-0.095725
-0.096673
-0.097306
-0.096357
-0.097306
-0.097938
-0.097622
-0.097622
-0.097622
-0.098254
-0.097938
-0.098254
-0.097622
-0.098570
-0.098570
-0.098886
-0.097622
-0.098570
-0.098254
-0.097622
-0.098886
-0.098886
-0.098886
-0.098254
-0.096989
-0.097306
-0.097306
-0.097938
-0.096989
-0.097938
-0.097938
-0.097306
-0.096673
-0.096673
-0.096357
-0.096673
-0.094777
-0.097306
-0.096673
-0.095409
-0.095093
-0.095409
-0.094777
-0.094460
-0.094777
-0.093512
-0.094777
-0.094777
-0.094144
-0.093828
-0.094777
-0.093828
-0.093828
-0.094777
-0.094144
-0.093828
-0.092564
-0.092564
-0.093196
-0.093512
-0.093828
-0.093828
-0.093512
-0.092880
-0.092564
-0.091615
-0.092880
-0.092564
-0.092248
-0.093828
-0.094144
-0.094144
-0.094144
-0.094777
-0.095093
-0.095725
-0.095093
-0.094460
-0.094777
-0.094460
-0.095409
-0.095409
-0.096673
-0.096357
-0.097306
-0.097306
-0.094777
-0.097622
-0.097306
-0.098254
-0.098570
-0.098886
-0.099202
-0.097938
-0.096673
-0.096989
-0.097622
-0.098570
-0.098886
-0.098886
-0.099202
-0.098570
-0.099202
-0.098886
-0.098254
-0.097306
-0.098570
-0.098570
-0.097622
-0.097938
-0.097306
-0.097622
-0.096989
-0.096357
-0.097306
-0.096041
-0.096673
-0.096673
-0.096357
-0.095409
-0.096041
-0.095725
-0.095725
-0.094777
-0.094460
-0.093828
-0.093828
-0.092880
-0.094144
-0.093196
-0.093828
-0.093196
-0.092880
-0.093512
-0.093196
-0.093512
-0.094144
-0.093512
-0.093196
-0.092564
-0.091615
-0.092248
-0.093828
-0.092880
-0.092880
-0.092880
-0.093512
-0.092248
-0.093512
-0.093828
-0.092880
-0.092880
-0.094460
-0.092564
-0.092880
-0.094144
-0.094777
-0.094460
-0.093512
-0.094460
-0.094777
-0.094777
-0.095093
-0.094777
-0.094460
-0.096673
-0.096041
-0.096357
-0.096673
-0.096989
-0.096989
-0.096357
-0.097938
-0.097622
-0.096989
-0.096989
-0.098254
-0.097622
-0.096041
-0.096989
-0.097306
-0.098570
-0.098570
-0.098886
-0.096989
-0.097306
-0.098254
-0.097306
-0.098570
-0.097306
-0.097938
-0.097938
-0.097306
-0.098254
-0.097938
-0.096357
-0.096673
-0.095409
-0.096673
-0.095725
-0.096041
-0.096041
-0.095409
-0.095409
-0.096041
-0.096357
-0.095409
-0.094777
-0.094460
-0.093512
-0.094144
-0.094144
-0.094144
-0.093828
-0.094144
-0.093828
-0.092564
-0.092564
-0.094144
-0.094460
-0.092564
-0.093196
-0.092248
-0.091299
-0.091615
-0.091931
-0.093512
-0.091931
-0.091931
-0.092880
-0.092248
-0.092564
-0.093196
-0.092564
-0.092564
-0.093196
-0.093512
-0.092564
-0.092880
-0.092248
-0.093828
-0.092564
-0.093512
-0.093512
-0.093512
-0.094144
-0.094777
-0.095409
-0.095409
-0.096357
-0.095409
-0.095093
-0.095725
-0.096989
-0.096673
-0.096673
-0.095409
-0.096357
-0.096989
-0.096989
-0.096989
-0.097306
-0.096989
-0.096673
-0.098886
-0.098254
-0.097938
-0.097938
-0.097306
-0.097306
-0.097306
-0.098254
-0.098254
-0.097938
-0.097622
-0.096673
-0.096989
-0.097306
-0.096357
-0.097938
-0.095725
-0.094460
-0.095725
-0.094460
-0.095409
-0.095725
-0.094460
-0.094460
-0.094777
-0.094777
-0.094144
-0.094460
-0.093828
-0.094777
-0.093196
-0.093512
-0.093828
-0.092880
-0.093196
-0.092880
-0.093828
-0.092248
-0.092880
-0.094144
-0.093196
-0.092880
-0.092564
-0.092880
-0.093828
-0.094144
-0.093196
-0.092880
-0.093196
-0.093196
-0.093196
-0.091931
-0.092248
-0.093828
-0.092880
-0.092564
-0.093196
-0.092880
-0.093828
-0.093828
-0.094460
-0.093828
-0.094144
-0.094777
-0.095093
-0.094777
-0.096041
-0.095093
-0.095409
-0.094777
-0.095725
-0.096041
-0.095725
-0.096041
-0.097938
-0.097622
-0.097622
-0.097622
-0.096989
-0.097622
-0.096041
-0.096673
-0.097622
-0.097622
-0.099202
-0.098570
-0.098254
-0.096989
-0.097306
-0.098254
-0.097938
-0.098570
-0.097306
-0.098254
-0.097938
-0.097938
-0.097306
-0.097306
-0.097306
-0.097938
-0.096041
-0.096357
-0.096041
-0.097306
-0.096357
-0.096357
-0.096041
-0.095409
-0.095409
-0.095409
-0.095093
-0.095093
-0.095409
-0.094777
-0.094777
-0.094144
-0.095093
-0.094460
-0.094144
-0.093196
-0.093828
-0.092880
-0.093512
-0.094144
-0.093196
-0.093196
-0.092564
-0.092564
-0.092564
-0.093828
-0.093512
-0.093828
-0.093828
-0.093828
-0.093512
-0.092564
-0.094777
-0.093828
-0.093828
-0.092880
-0.094777
-0.093828
-0.094777
-0.094144
-0.095725
-0.094460
-0.095093
-0.096041
-0.096041
-0.095725
-0.095725
-0.096357
-0.096041
-0.097622
-0.097622
-0.096357
-0.096673
-0.096673
-0.097938
-0.098570
-0.097306
-0.097622
-0.098254
-0.097622
-0.096673
-0.098886
-0.098570
-0.099518
-0.098570
-0.098570
-0.097306
-0.097938
-0.098254
-0.099202
-0.097306
-0.098254
-0.097938
-0.097938
-0.097938
-0.098254
-0.097306
-0.096989
-0.098570
-0.096989
-0.096989
-0.097306
-0.096673
-0.096989
-0.096989
-0.096989
-0.096673
-0.096041
-0.095093
-0.095409
-0.094460
-0.094144
-0.094777
-0.095093
-0.094144
-0.094460
-0.093828
-0.092880
-0.093512
-0.093512
-0.093828
-0.094460
-0.093512
-0.093512
-0.092880
-0.092564
-0.093512
-0.093512
-0.094144
-0.094460
-0.094144
-0.091931
-0.092880
-0.092880
-0.092880
-0.094460
-0.093196
-0.094144
-0.092880
-0.093512
-0.094144
-0.095093
-0.094144
-0.094144
-0.094144
-0.094144
-0.094460
-0.095093
-0.096041
-0.095725
-0.095725
-0.096989
-0.097306
-0.096673
-0.096989
-0.096041
-0.096989
-0.097306
-0.097938
-0.098886
-0.098886
-0.098886
-0.097938
-0.097622
-0.098254
-0.098886
-0.098570
-0.099834
-0.098254
-0.098570
-0.096989
-0.097306
-0.098886
-0.098254
-0.097938
-0.097938
-0.098570
-0.096989
-0.096673
-0.096673
-0.097622
-0.098254
-0.097622
-0.096989
-0.096357
-0.096041
-0.096357
-0.096357
-0.096041
-0.096041
-0.096989
-0.094460
-0.095093
-0.095409
-0.094777
-0.095093
-0.094144
-0.094144
-0.095093
-0.093196
-0.093828
-0.094144
-0.093196
-0.093828
-0.094460
-0.095093
-0.092564
-0.092880
-0.091615
-0.092564
-0.091615
-0.092880
-0.092880
-0.093512
-0.092880
-0.092880
-0.092880
-0.092564
-0.093196
-0.094144
-0.093512
-0.093512
-0.093512
-0.093512
-0.093828
-0.093828
-0.093512
-0.094144
-0.093828
-0.094460
-0.094144
-0.095409
-0.094777
-0.096357
-0.096357
-0.095725
-0.096673
-0.096357
-0.094777
-0.095725
-0.096673
-0.096673
-0.098254
-0.097622
-0.097938
-0.098254
-0.098254
-0.096673
-0.097622
-0.099834
-0.098886
-0.098254
-0.097938
-0.098570
-0.097622
-0.098254
-0.099202
-0.098886
-0.098570
-0.098254
-0.097306
-0.097306
-0.098254
-0.097622
-0.096357
-0.096041
-0.095725
-0.096041
-0.096041
-0.096673
-0.095725
-0.095409
-0.095093
-0.094777
-0.095093
-0.094777
-0.094460
-0.094777
-0.094460
-0.093512
-0.093828
-0.093828
-0.093512
-0.092880
-0.092564
-0.091931
-0.092248
-0.093828
-0.093828
-0.092880
-0.091615
-0.092564
-0.091299
-0.091931
-0.091615
-0.092880
-0.091615
-0.091931
-0.091615
-0.092564
-0.093196
-0.092880
-0.092880
-0.093512
-0.092880
-0.092564
-0.093512
-0.092880
-0.093196
-0.093512
-0.093828
-0.093512
-0.094460
-0.094460
-0.094144
-0.094777
-0.095725
-0.096041
-0.096357
-0.095725
-0.096357
-0.096357
-0.096041
-0.095093
-0.096989
-0.097622
-0.097938
-0.098886
-0.097622
-0.097938
-0.096989
-0.097622
-0.098886
-0.098570
-0.098570
-0.096673
-0.097938
-0.097622
-0.099202
-0.098254
-0.096989
-0.097306
-0.096989
-0.095725
-0.096041
-0.096989
-0.097622
-0.096989
-0.096357
-0.096041
-0.094460
-0.095409
-0.096041
-0.096357
-0.095725
-0.095409
-0.095093
-0.094144
-0.094460
-0.095409
-0.093512
-0.093828
-0.093512
-0.094144
-0.093512
-0.092880
-0.092248
-0.091299
-0.092880
-0.092248
-0.092880
-0.094144
-0.093828
-0.091299
-0.092564
-0.091615
-0.092564
-0.092248
-0.091931
-0.092564
-0.090667
-0.091615
-0.092248
-0.092564
-0.093196
-0.093512
-0.093512
-0.093196
-0.092248
-0.092880
-0.092880
-0.093512
-0.093828
-0.094777
-0.093512
-0.094460
-0.094777
-0.093828
-0.094460
-0.095093
-0.094460
-0.095725
-0.095725
-0.095409
-0.095409
-0.096673
-0.096357
-0.096989
-0.096357
-0.096673
-0.097622
-0.097622
-0.097306
-0.097306
-0.097622
-0.097306
-0.097938
-0.097622
-0.098570
-0.096673
-0.096357
-0.096673
-0.097622
-0.097938
-0.097306
-0.097306
-0.097306
-0.097622
-0.097938
-0.096989
-0.096357
-0.096041
-0.096357
-0.096041
-0.094777
-0.095409
-0.097306
-0.096041
-0.094777
-0.096357
-0.096041
-0.093512
-0.094144
-0.094460
-0.094144
-0.094460
-0.093512
-0.094144
-0.093828
-0.093512
-0.093828
-0.093196
-0.093828
-0.092564
-0.093512
-0.092880
-0.092248
-0.092248
-0.092564
-0.091299
-0.090351
-0.093196
-0.092880
-0.092880
-0.092880
-0.091299
-0.092880
-0.092564
-0.091931
-0.093196
-0.093196
-0.093828
-0.093512
-0.093196
-0.093828
-0.093828
-0.094460
-0.094144
-0.093196
-0.095093
-0.094144
-0.095409
-0.094777
-0.095093
-0.095409
-0.095725
-0.095725
-0.096041
-0.096673
-0.095725
-0.097622
-0.097938
-0.098254
-0.097306
-0.097622
-0.097622
-0.097622
-0.096357
-0.097938
-0.098570
-0.097622
-0.096989
-0.097622
-0.097306
-0.096673
-0.096989
-0.098254
-0.097622
-0.096989
-0.096989
-0.097938
-0.096989
-0.097306
-0.097306
-0.096673
-0.096989
-0.095725
-0.095725
-0.096357
-0.096041
-0.095409
-0.094777
-0.094777
-0.095093
-0.096041
-0.094777
-0.094777
-0.094144
-0.095093
-0.094144
-0.094777
-0.093828
-0.093828
-0.093828
-0.094144
-0.092248
-0.092564
-0.093196
-0.092564
-0.093196
-0.092880
-0.092248
-0.092248
-0.093512
-0.093512
-0.094144
-0.093196
-0.093196
-0.091931
-0.092880
-0.092564
-0.091931
-0.093196
-0.093828
-0.093196
-0.092248
-0.092880
-0.092248
-0.093512
-0.094777
-0.094460
-0.093512
-0.093196
-0.095409
-0.095093
-0.094144
-0.095093
-0.094777
-0.095093
-0.095725
-0.095725
-0.096041
-0.096357
-0.095725
-0.096673
-0.097938
-0.097622
-0.096989
-0.096357
-0.096673
-0.096357
-0.097622
-0.098570
-0.098886
-0.099518
-0.098570
-0.097306
-0.097938
-0.098254
-0.097306
-0.098254
-0.097306
-0.098254
-0.097938
-0.096673
-0.095725
-0.096357
-0.095409
-0.095409
-0.094777
-0.095093
-0.095725
-0.096673
-0.096041
-0.095409
-0.096673
-0.095093
-0.095093
-0.095409
-0.094460
-0.094460
-0.093828
-0.094144
-0.094144
-0.095093
-0.093828
-0.092880
-0.092564
-0.093196
-0.092564
-0.092564
-0.093512
-0.094144
-0.092248
-0.090983
-0.091615
-0.093196
-0.092564
-0.093196
-0.092880
-0.090983
-0.091299
-0.091931
-0.092248
-0.090667
-0.093196
-0.093196
-0.092564
-0.092880
-0.092564
-0.092880
-0.093512
-0.092880
-0.094460
-0.094460
-0.093828
-0.093196
-0.094777
-0.096041
-0.096041
-0.096357
-0.096041
-0.095725
-0.096989
-0.096673
-0.096357
-0.095409
-0.096989
-0.096673
-0.096357
-0.096357
-0.096989
-0.096989
-0.096041
-0.097306
-0.097306
-0.096673
-0.098570
-0.096989
-0.097306
-0.096989
-0.097306
-0.097622
-0.098254
-0.098886
-0.097622
-0.098254
-0.096673
-0.096357
-0.096041
-0.096673
-0.096673
-0.096041
-0.095409
-0.094144
-0.095725
-0.095093
-0.095725
-0.094460
-0.094777
-0.095409
-0.095725
-0.095725
-0.094460
-0.093512
-0.092880
-0.093512
-0.093828
-0.092248
-0.092564
-0.092564
-0.091931
-0.092248
-0.092880
-0.093196
-0.093196
-0.092564
-0.091931
-0.090983
-0.092248
-0.092248
-0.091299
-0.091931
-0.091299
-0.090983
-0.091299
-0.090983
-0.090667
-0.091299
-0.092248
-0.091615
-0.092880
-0.091931
-0.093828
-0.092564
-0.093828
-0.093196
-0.092248
-0.092248
-0.093828
-0.092564
-0.094144
-0.093828
-0.093196
-0.094777
-0.095725
-0.096357
-0.095725
-0.096357
-0.095725
-0.095725
-0.095409
-0.096041
-0.096357
-0.095409
-0.095093
-0.094144
-0.095725
-0.096673
-0.097306
-0.097622
-0.096673
-0.096357
-0.095409
-0.095725
-0.096357
-0.095725
-0.095093
-0.094777
-0.095093
-0.095093
-0.095409
-0.096041
-0.095725
-0.095409
-0.094460
-0.094144
-0.095409
-0.093512
-0.094460
-0.094460
-0.093512
-0.093512
-0.093512
-0.094460
-0.092564
-0.092564
-0.092880
-0.092564
-0.092248
-0.092880
-0.092248
-0.091299
-0.091299
-0.091299
-0.091931
-0.091931
-0.090983
-0.092248
-0.090983
-0.091615
-0.090351
-0.090035
-0.090983
-0.090983
-0.091299
-0.091299
-0.090035
-0.090667
-0.090667
-0.090667
-0.090983
-0.091615
-0.091931
-0.091615
-0.091931
-0.092564
-0.092880
-0.092880
-0.092880
-0.092248
-0.091931
-0.092880
-0.093512
-0.092880
-0.093512
-0.094460
-0.093828
-0.094460
-0.096989
-0.096041
-0.095725
-0.096673
-0.095725
-0.096673
-0.096357
-0.095093
-0.096357
-0.096041
-0.097622
-0.096041
-0.096357
-0.096673
-0.097938
-0.097306
-0.097938
-0.096357
-0.095409
-0.096357
-0.095725
-0.096357
-0.096673
-0.096357
-0.096041
-0.096041
-0.096673
-0.096357
-0.095725
-0.095093
-0.095093
-0.094460
-0.095409
-0.094777
-0.094144
-0.094144
-0.095409
-0.094460
-0.094777
-0.094777
-0.094460
-0.092564
-0.093196
-0.093196
-0.093196
-0.091615
-0.092564
-0.091931
-0.092248
-0.091931
-0.092880
-0.092564
-0.093196
-0.092564
-0.092880
-0.090983
-0.090351
-0.090983
-0.090035
-0.091299
-0.091931
-0.092248
-0.091299
-0.090667
-0.090983
-0.091931
-0.091299
-0.092248
-0.091931
-0.092248
-0.092248
-0.091931
-0.093512
-0.092880
-0.092880
-0.092880
-0.092248
-0.093828
-0.094144
-0.093512
-0.093512
-0.093828
-0.093828
-0.095725
-0.095093
-0.094460
-0.094460
-0.094144
-0.096041
-0.095093
-0.095409
-0.095409
-0.096989
-0.096041
-0.096041
-0.095725
-0.096989
-0.097938
-0.097622
-0.096357
-0.096041
-0.096357
-0.097306
-0.096673
-0.097622
-0.097306
-0.095725
-0.096041
-0.095409
-0.095725
-0.096673
-0.096673
-0.095725
-0.096041
-0.094777
-0.095093
-0.094144
-0.095409
-0.094777
-0.093196
-0.093196
-0.094144
-0.093828
-0.093512
-0.093512
-0.093196
-0.092880
-0.092880
-0.092248
-0.092880
-0.092880
-0.090667
-0.090667
-0.090983
-0.090983
-0.091931
-0.092880
-0.090667
-0.091615
-0.090983
-0.090351
-0.090035
-0.090667
-0.092248
-0.091931
-0.091931
-0.091299
-0.091299
-0.091615
-0.093196
-0.092880
-0.091299
-0.092248
-0.092248
-0.092880
-0.093196
-0.093512
-0.094144
-0.095093
-0.095409
-0.093512
-0.094460
-0.095093
-0.095409
-0.095725
-0.095093
-0.095725
-0.096989
-0.096357
-0.096357
-0.095093
-0.096357
-0.096041
-0.095725
-0.097938
-0.096673
-0.095409
-0.095725
-0.095725
-0.096041
-0.096989
-0.097306
-0.097938
-0.096673
-0.096673
-0.096357
-0.097622
-0.096989
-0.097938
-0.096673
-0.096357
-0.096041
-0.096357
-0.096673
-0.096041
-0.095409
-0.095725
-0.095409
-0.095409
-0.095093
-0.094777
-0.093828
-0.093196
-0.093828
-0.093828
-0.093828
-0.094144
-0.093196
-0.092564
-0.093828
-0.092880
-0.093828
-0.093196
-0.093828
-0.092564
-0.092248
-0.091931
-0.090983
-0.091615
-0.091931
-0.091931
-0.091615
-0.091299
-0.090667
-0.091615
-0.091615
-0.091299
-0.091931
-0.091615
-0.090983
-0.090983
-0.090983
-0.092564
-0.092880
-0.092248
-0.091931
-0.092564
-0.091615
-0.090351
-0.093196
-0.093512
-0.092880
-0.092248
-0.093196
-0.095093
-0.094777
-0.094144
-0.095409
-0.094460
-0.094144
-0.095409
-0.095409
-0.095409
-0.095409
-0.096673
-0.097938
-0.097938
-0.097622
-0.097938
-0.096673
-0.096357
-0.096357
-0.097306
-0.098570
-0.098570
-0.097938
-0.097938
-0.096673
-0.095725
-0.096673
-0.098570
-0.097306
-0.097306
-0.096989
-0.096673
-0.097306
-0.097938
-0.096673
-0.096041
-0.096673
-0.095725
-0.094460
-0.095093
-0.095725
-0.094460
-0.095409
-0.095409
-0.095093
-0.095093
-0.096357
-0.095093
-0.095409
-0.092880
-0.092564
-0.094144
-0.093196
-0.092564
-0.092564
-0.092248
-0.092564
-0.092880
-0.093196
-0.092248
-0.092564
-0.092880
-0.091931
-0.091615
-0.090983
-0.091299
-0.091931
-0.091299
-0.091299
-0.091299
-0.091615
-0.091931
-0.092564
-0.093196
-0.094144
-0.094460
-0.093196
-0.092564
-0.092564
-0.092248
-0.092880
-0.092564
-0.093196
-0.093828
-0.093512
-0.094777
-0.095093
-0.095409
-0.095093
-0.095725
-0.093512
-0.095093
-0.096041
-0.095093
-0.095409
-0.096673
-0.096357
-0.097306
-0.097306
-0.097306
-0.097938
-0.096357
-0.096357
-0.097938
-0.098254
-0.097938
-0.096041
-0.096041
-0.097622
-0.096357
-0.097938
-0.096989
-0.097306
-0.096673
-0.096673
-0.096357
-0.096357
-0.096357
-0.097306
-0.095725
-0.095725
-0.095093
-0.095409
-0.094777
-0.095409
-0.095725
-0.094144
-0.094777
-0.094777
-0.093828
-0.094777
-0.094460
-0.093512
-0.092564
-0.091931
-0.092564
-0.092564
-0.092248
-0.092564
-0.091615
-0.092248
-0.091931
-0.093196
-0.093512
-0.092248
-0.091615
-0.090667
-0.090351
-0.090035
-0.091299
-0.091615
-0.090667
-0.091615
-0.091299
-0.090667
-0.090983
-0.090983
-0.091615
-0.091299
-0.091615
-0.093512
-0.091299
-0.091931
-0.093828
-0.092880
-0.093512
-0.092880
-0.093828
-0.093196
-0.092880
-0.093196
-0.093512
-0.093512
-0.094777
-0.094777
-0.095093
-0.095409
-0.095725
-0.095409
-0.096989
-0.096041
-0.096357
-0.096041
-0.096041
-0.095409
-0.096357
-0.096989
-0.097938
-0.097306
-0.096673
-0.097306
-0.095409
-0.095409
-0.096989
-0.096673
-0.096041
-0.096673
-0.095725
-0.095725
-0.094460
-0.095725
-0.096041
-0.096041
-0.095093
-0.094460
-0.095725
-0.096041
-0.095093
-0.093512
-0.095093
-0.095093
-0.093828
-0.094460
-0.093828
-0.092880
-0.092880
-0.092564
-0.093196
-0.092564
-0.092880
-0.092564
-0.091299
-0.090983
-0.090983
-0.090983
-0.091299
-0.091615
-0.091931
-0.090351
-0.089403
-0.090351
-0.090983
-0.091299
-0.091931
-0.091615
-0.091299
-0.090667
-0.090667
-0.090667
-0.091615
-0.092248
-0.091615
-0.090667
-0.091931
-0.091615
-0.091931
-0.091931
-0.092564
-0.093828
-0.092564
-0.092564
-0.094777
-0.092564
-0.093512
-0.093828
-0.094777
-0.093512
-0.095093
-0.095409
-0.096357
-0.095093
-0.095409
-0.096673
-0.095725
-0.096673
-0.097306
-0.096041
-0.096357
-0.095093
-0.096041
-0.096673
-0.098254
-0.097622
-0.097938
-0.096989
-0.096989
-0.098570
-0.097622
-0.096989
-0.096673
-0.097622
-0.097622
-0.096041
-0.097306
-0.096989
-0.097622
-0.097306
-0.096357
-0.095725
-0.096357
-0.095093
-0.094777
-0.095093
-0.095725
-0.094144
-0.095093
-0.093828
-0.093512
-0.094777
-0.093512
-0.092564
-0.092880
-0.092880
-0.092880
-0.092564
-0.092248
-0.092564
-0.091615
-0.092564
-0.091299
-0.091931
-0.092564
-0.091299
-0.091299
-0.091931
-0.091615
-0.092880
-0.092248
-0.091299
-0.090983
-0.091615
-0.092880
-0.092880
-0.092880
-0.092564
-0.092248
-0.092880
-0.093196
-0.092248
-0.093828
-0.093196
-0.094460
-0.093196
-0.093196
-0.094777
-0.094777
-0.094144
-0.094460
-0.094777
-0.095093
-0.095093
-0.095725
-0.095409
-0.096041
-0.095093
-0.095409
-0.096041
-0.096357
-0.096989
-0.096357
-0.096041
-0.095093
-0.096357
-0.096357
-0.096673
-0.097622
-0.095725
-0.096673
-0.096357
-0.096673
-0.096989
-0.096673
-0.097622
-0.096989
-0.096357
-0.096041
-0.096357
-0.096673
-0.097622
-0.096041
-0.096041
-0.096041
-0.095725
-0.095725
-0.094144
-0.095409
-0.094460
-0.094777
-0.093828
-0.094460
-0.093512
-0.094144
-0.093828
-0.093512
-0.093512
-0.093196
-0.092564
-0.093196
-0.092248
-0.092564
-0.091931
-0.092564
-0.092564
-0.093512
-0.092880
-0.091299
-0.091615
-0.090667
-0.092248
-0.092248
-0.091931
-0.090983
-0.091931
-0.091299
-0.091615
-0.092564
-0.092880
-0.092564
-0.092564
-0.093196
-0.093196
-0.093196
-0.092880
-0.093828
-0.093512
-0.092564
-0.093196
-0.094144
-0.093196
-0.093828
-0.094144
-0.094460
-0.095093
-0.095409
-0.095409
-0.095409
-0.096041
-0.094460
-0.096357
-0.096673
-0.096357
-0.096357
-0.098570
-0.096989
-0.096673
-0.096357
-0.096989
-0.097938
-0.097622
-0.096041
-0.097306
-0.096041
-0.096041
-0.097306
-0.097622
-0.097622
-0.097622
-0.096989
-0.096357
-0.095725
-0.096673
-0.096041
-0.096041
-0.096041
-0.094460
-0.094777
-0.094777
-0.096041
-0.095093
-0.095093
-0.094777
-0.094144
-0.094460
-0.092880
-0.094144
-0.093828
-0.093828
-0.093512
-0.093196
-0.092880
-0.092564
-0.090983
-0.091615
-0.092880
-0.091299
-0.090983
-0.091299
-0.092564
-0.092248
-0.091931
-0.091931
-0.091615
-0.092248
-0.092880
-0.092564
-0.091299
-0.091931
-0.090983
-0.091299
-0.092248
-0.093512
-0.093196
-0.092880
-0.093512
-0.093512
-0.092564
-0.093828
-0.094777
-0.093828
-0.093828
-0.094144
-0.095093
-0.094460
-0.094144
-0.095725
-0.095093
-0.095409
-0.096357
-0.096357
-0.096041
-0.096357
-0.096041
-0.096673
-0.097306
-0.097938
-0.096357
-0.096673
-0.096041
-0.096357
-0.096041
-0.097306
-0.098886
-0.098254
-0.098254
-0.098254
-0.097622
-0.097306
-0.098254
-0.098254
-0.097938
-0.096357
-0.096357
-0.096673
-0.097306
-0.097938
-0.096357
-0.095725
-0.095725
-0.096041
-0.096041
-0.095093
-0.095093
-0.094460
-0.095093
-0.093828
-0.095409
-0.096041
-0.095725
-0.094777
-0.092880
-0.093828
-0.094144
-0.094460
-0.094144
-0.092248
-0.092564
-0.092564
-0.093196
-0.092880
-0.093512
-0.094460
-0.093828
-0.092564
-0.091615
-0.093512
-0.091931
-0.092248
-0.092880
-0.092564
-0.091615
-0.092880
-0.092880
-0.092248
-0.092880
-0.093512
-0.094144
-0.092564
-0.092248
-0.095093
-0.094460
-0.094777
-0.094777
-0.095093
-0.093512
-0.095093
-0.095409
-0.095725
-0.096041
-0.095725
-0.096989
-0.095725
-0.096041
-0.097622
-0.096989
-0.096673
-0.097622
-0.097938
-0.096989
-0.096989
-0.097938
-0.098886
-0.097622
-0.096989
-0.097938
-0.098886
-0.099202
-0.097622
-0.097938
-0.096673
-0.097938
-0.096989
-0.097938
-0.097306
-0.096673
-0.098570
-0.096673
-0.097622
-0.097622
-0.097938
-0.097622
-0.096989
-0.097306
-0.096357
-0.096673
-0.095409
-0.096357
-0.094777
-0.096357
-0.095093
-0.095725
-0.095093
-0.094460
-0.094460
-0.095093
-0.094460
-0.093512
-0.093512
-0.093196
-0.092564
-0.092880
-0.093828
-0.093512
-0.093196
-0.094144
-0.093828
-0.092564
-0.091931
-0.091299
-0.092248
-0.093828
-0.093828
-0.091615
-0.092880
-0.092880
-0.092248
-0.093196
-0.094144
-0.093512
-0.093828
-0.094460
-0.093828
-0.094144
-0.094144
-0.094777
-0.095093
-0.094460
-0.094144
-0.094777
-0.094460
-0.095725
-0.095409
-0.095409
-0.096357
-0.096041
-0.097306
-0.096357
-0.096357
-0.097306
-0.095725
-0.097938
-0.097938
-0.096989
-0.097306
-0.097622
-0.096357
-0.096673
-0.098254
-0.098570
-0.098570
-0.097306
-0.097622
-0.096673
-0.096989
-0.097622
-0.097622
-0.098254
-0.098886
-0.097938
-0.097306
-0.097622
-0.096989
-0.097306
-0.097938
-0.097622
-0.096357
-0.095093
-0.096041
-0.096989
-0.096357
-0.094777
-0.094460
-0.094144
-0.095409
-0.094460
-0.095725
-0.094777
-0.093828
-0.092564
-0.094777
-0.094777
-0.092880
-0.092564
-0.093512
-0.093196
-0.092880
-0.092248
-0.093196
-0.092248
-0.092248
-0.092564
-0.091299
-0.092248
-0.092880
-0.093512
-0.091931
-0.091615
-0.091615
-0.091931
-0.091299
-0.092248
-0.092564
-0.092248
-0.092564
-0.094144
-0.093196
-0.094144
-0.094144
-0.094460
-0.093828
-0.093828
-0.095093
-0.094144
-0.094460
-0.095093
-0.096041
-0.095409
-0.095409
-0.096357
-0.097622
-0.094777
-0.096041
-0.096041
-0.095725
-0.096989
-0.097306
-0.098254
-0.097622
-0.098254
-0.096673
-0.096673
-0.097306
-0.098570
-0.097938
-0.097938
-0.097938
-0.096673
-0.097306
-0.096989
-0.097306
-0.096989
-0.096989
-0.096989
-0.097306
-0.097938
-0.096357
-0.096041
-0.096989
-0.096357
-0.096041
-0.096041
-0.096357
-0.096673
-0.096673
-0.096357
-0.095409
-0.096673
-0.096673
-0.093828
-0.093828
-0.093512
-0.093512
-0.093196
-0.093512
-0.094460
-0.093512
-0.092248
-0.093828
-0.093196
-0.093196
-0.093512
-0.093828
-0.093196
-0.092248
-0.091931
-0.093196
-0.092248
-0.092564
-0.092880
-0.091931
-0.091931
-0.092248
-0.091931
-0.091931
-0.092880
-0.092564
-0.092248
-0.092564
-0.092880
-0.092880
-0.093828
-0.092880
-0.093196
-0.093828
-0.093512
-0.094460
-0.093828
-0.094777
-0.094460
-0.095725
-0.095409
-0.095725
-0.097938
-0.096673
-0.095409
-0.097306
-0.097622
-0.096989
-0.096673
-0.097306
-0.097938
-0.096989
-0.096673
-0.096989
-0.097622
-0.096673
-0.098570
-0.098254
-0.096989
-0.097306
-0.097306
-0.096989
-0.097306
-0.098570
-0.097938
-0.097622
-0.096357
-0.097622
-0.096989
-0.096041
-0.096673
-0.096357
-0.096041
-0.095093
-0.095409
-0.095093
-0.095725
-0.095093
-0.094777
-0.094777
-0.094460
-0.094144
-0.093828
-0.093828
-0.093512
-0.092564
-0.092880
-0.093512
-0.092248
-0.093196
-0.092880
-0.092564
-0.093196
-0.092880
-0.093828
-0.093512
-0.092248
-0.090667
-0.091931
-0.091931
-0.092248
-0.092564
-0.092248
-0.092564
-0.092248
-0.092248
-0.092248
-0.092880
-0.092880
-0.092564
-0.092564
-0.092880
-0.093196
-0.093512
-0.095093
-0.094777
-0.094460
-0.094144
-0.095093
-0.095409
-0.095409
-0.096041
-0.095725
-0.096357
-0.095725
-0.095725
-0.096357
-0.097622
-0.096357
-0.096041
-0.096989
-0.097306
-0.096673
-0.097622
-0.097306
-0.096041
-0.095409
-0.096673
-0.097938
-0.098254
-0.096357
-0.098570
-0.096989
-0.096989
-0.098254
-0.098254
-0.097938
-0.096673
-0.096989
-0.095725
-0.095725
-0.097938
-0.097938
-0.096989
-0.096041
-0.095409
-0.094777
-0.094460
-0.096041
-0.095093
-0.095409
-0.095409
-0.095093
-0.095725
-0.093512
-0.095093
-0.095093
-0.093512
-0.093828
-0.094460
-0.095093
-0.093828
-0.092880
-0.092564
-0.093828
-0.092880
-0.093196
-0.093196
-0.092248
-0.091615
-0.091299
-0.091299
-0.091299
-0.092564
-0.093512
-0.092880
-0.092248
-0.091299
-0.091299
-0.091615
-0.092564
-0.094777
-0.092880
-0.092248
-0.094144
-0.092564
-0.092248
-0.094460
-0.094460
-0.094777
-0.094144
-0.094144
-0.093828
-0.094460
-0.094777
-0.094460
-0.095409
-0.096041
-0.096357
-0.096989
-0.097622
-0.095725
-0.096041
-0.096673
-0.097306
-0.096989
-0.096989
-0.096989
-0.096041
-0.096673
-0.097622
-0.097306
-0.097622
-0.098570
-0.097622
-0.095725
-0.094777
-0.096357
-0.097306
-0.096989
-0.095093
-0.096673
-0.096041
-0.096357
-0.096357
-0.095409
-0.096673
-0.097622
-0.096357
-0.095093
-0.094777
-0.095093
-0.096357
-0.094777
-0.095409
-0.094460
-0.095409
-0.094460
-0.094144
-0.094777
-0.094460
-0.092880
-0.093828
-0.094460
-0.093828
-0.093196
-0.092248
-0.092248
-0.092880
-0.092880
-0.092248
-0.094144
-0.092880
-0.092248
-0.091615
-0.091931
-0.092248
-0.093196
-0.093828
-0.092880
-0.091931
-0.092880
-0.093196
-0.092564
-0.091931
-0.092248
-0.091931
-0.091931
-0.092248
-0.093828
-0.093196
-0.095093
-0.094777
-0.093512
-0.093828
-0.094777
-0.094144
-0.094460
-0.094144
-0.094460
-0.095093
-0.094777
-0.095725
-0.096041
-0.096041
-0.096041
-0.097306
-0.096989
-0.097938
-0.097306
-0.097306
-0.097622
-0.096989
-0.096989
-0.097622
-0.097306
-0.098254
-0.097938
-0.097622
-0.096989
-0.097938
-0.098254
-0.096989
-0.096673
-0.097622
-0.096989
-0.096989
-0.096357
-0.096673
-0.097622
-0.097938
-0.096357
-0.096357
-0.096673
-0.096041
-0.096041
-0.096673
-0.096041
-0.096041
-0.095093
-0.094777
-0.095093
-0.093828
-0.093512
-0.094144
-0.093196
-0.093828
-0.093828
-0.093512
-0.092880
-0.092880
-0.092248
-0.092564
-0.093512
-0.093196
-0.091931
-0.092248
-0.091615
-0.090983
-0.092248
-0.091299
-0.091931
-0.091931
-0.091931
-0.090667
-0.091931
-0.092248
-0.091931
-0.092248
-0.092248
-0.092248
-0.093196
-0.092880
-0.093828
-0.093828
-0.094144
-0.094144
-0.094777
-0.094144
-0.094460
-0.095409
-0.096041
-0.095093
-0.096673
-0.096357
-0.097306
-0.096357
-0.095409
-0.096357
-0.096357
-0.097938
-0.097938
-0.097622
-0.097306
-0.097622
-0.096673
-0.097938
-0.097938
-0.098254
-0.098886
-0.098254
-0.096989
-0.097622
-0.097622
-0.096673
-0.098254
-0.098570
-0.097938
-0.098254
-0.098886
-0.096357
-0.098570
-0.096989
-0.096989
-0.096357
-0.096357
-0.096989
-0.095409
-0.096673
-0.096357
-0.096041
-0.095409
-0.094777
-0.095409
-0.094460
-0.094460
-0.094144
-0.092564
-0.093828
-0.093828
-0.093196
-0.092248
-0.092564
-0.092880
-0.092564
-0.092248
-0.091615
-0.092880
-0.092248
-0.092248
-0.091615
-0.091615
-0.091931
-0.093828
-0.092880
-0.092880
-0.093196
-0.092564
-0.092564
-0.091299
-0.092248
-0.093196
-0.092248
-0.091931
-0.092880
-0.092564
-0.092564
-0.094777
-0.093512
-0.094777
-0.094144
-0.093828
-0.094460
-0.093828
-0.094460
-0.094144
-0.094777
-0.095409
-0.096357
-0.096357
-0.096041
-0.096673
-0.096041
-0.097306
-0.096357
-0.096989
-0.097306
-0.095725
-0.096989
-0.094460
-0.096673
-0.096673
-0.097306
-0.097938
-0.096989
-0.097622
-0.097622
-0.097622
-0.097306
-0.097306
-0.097622
-0.096673
-0.096673
-0.096357
-0.096041
-0.096673
-0.096041
-0.095725
-0.096357
-0.096041
-0.095409
-0.094460
-0.095409
-0.095725
-0.095093
-0.093828
-0.094777
-0.095409
-0.095093
-0.094460
-0.094144
-0.094460
-0.093196
-0.092248
-0.093828
-0.092880
-0.093196
-0.091931
-0.092248
-0.092248
-0.092564
-0.092880
-0.091931
-0.091615
-0.090983
-0.093196
-0.092880
-0.092248
-0.091615
-0.091615
-0.092564
-0.092248
-0.091931
-0.091615
-0.093196
-0.093512
-0.092880
-0.093512
-0.093828
-0.094144
-0.093196
-0.093196
-0.094144
-0.093196
-0.093196
-0.093512
-0.094144
-0.093828
-0.094460
-0.095093
-0.095409
-0.096357
-0.096989
-0.096357
-0.095725
-0.096673
-0.097306
-0.097622
-0.096357
-0.096673
-0.096357
-0.097938
-0.096357
-0.096673
-0.097938
-0.097938
-0.098886
-0.097938
-0.096673
-0.097306
-0.098254
-0.097306
-0.096989
-0.097622
-0.097622
-0.097306
-0.096673
-0.096357
-0.095725
-0.096357
-0.096041
-0.095725
-0.096041
-0.095725
-0.096357
-0.095409
-0.095409
-0.095093
-0.096357
-0.095725
-0.095409
-0.094777
-0.094460
-0.094460
-0.094144
-0.094460
-0.094144
-0.093196
-0.093512
-0.093196
-0.092564
-0.093512
-0.093828
-0.093512
-0.092880
-0.092248
-0.092248
-0.090983
-0.090351
-0.091299
-0.091931
-0.091615
-0.091931
-0.090667
-0.091299
-0.092564
-0.092248
-0.091615
-0.093512
-0.091931
-0.091931
-0.092564
-0.093196
-0.092564
-0.093512
-0.094144
-0.091931
-0.093196
-0.093828
-0.095093
-0.095409
-0.096041
-0.095409
-0.095725
-0.095093
-0.096673
-0.096673
-0.096989
-0.097938
-0.096041
-0.097306
-0.097622
-0.096989
-0.097622
-0.096041
-0.096357
-0.096673
-0.097622
-0.097622
-0.098254
-0.097622
-0.097306
-0.096989
-0.096673
-0.097306
-0.097938
-0.097938
-0.096673
-0.096989
-0.096989
-0.096357
-0.096673
-0.096989
-0.096357
-0.097622
-0.096357
-0.095409
-0.095725
-0.096041
-0.094777
-0.094460
-0.094777
-0.094777
-0.093828
-0.095093
-0.095409
-0.094144
-0.093512
-0.092880
-0.094144
-0.093828
-0.092880
-0.092564
-0.091931
-0.092880
-0.093196
-0.092880
-0.094144
-0.093512
-0.091615
-0.091931
-0.091615
-0.092564
-0.091931
-0.092564
-0.092564
-0.091615
-0.092564
-0.091299
-0.091615
-0.093196
-0.094144
-0.095093
-0.093512
-0.093828
-0.093828
-0.093828
-0.094460
-0.094144
-0.094460
-0.094144
-0.094144
-0.094777
-0.094144
-0.093828
-0.095093
-0.095093
-0.096041
-0.095725
-0.096041
-0.095725
-0.097622
-0.096041
-0.097306
-0.097622
-0.097622
-0.096673
-0.097938
-0.096673
-0.096357
-0.097622
-0.097938
-0.098254
-0.099202
-0.099518
-0.098254
-0.098254
-0.098254
-0.098254
-0.097622
-0.098570
-0.099834
-0.096989
-0.096673
-0.097622
-0.098254
-0.097306
-0.097938
-0.096989
-0.096357
-0.096041
-0.096357
-0.096357
-0.095725
-0.095725
-0.096041
-0.095725
-0.095093
-0.094777
-0.094144
-0.094144
-0.093828
-0.095409
-0.093828
-0.094144
-0.093196
-0.093512
-0.093828
-0.093828
-0.094460
-0.094144
-0.094777
-0.092564
-0.092564
-0.092564
-0.093512
-0.093828
-0.092564
-0.093512
-0.092564
-0.093828
-0.093512
-0.093512
-0.093512
-0.095093
-0.093512
-0.094144
-0.094144
-0.094144
-0.093512
-0.094777
-0.095093
-0.095093
-0.094460
-0.095093
-0.093828
-0.094460
-0.095093
-0.095409
-0.096357
-0.095409
-0.096041
-0.097306
-0.096357
-0.096041
-0.096041
-0.095725
-0.095725
-0.098570
-0.097938
-0.098254
-0.098254
-0.097622
-0.097622
-0.098254
-0.099202
-0.098886
-0.098570
-0.098254
-0.098570
-0.098254
-0.098886
-0.098570
-0.099202
-0.098886
-0.098254
-0.097622
-0.097622
-0.097622
-0.098254
-0.096673
-0.097306
-0.096041
-0.096673
-0.096357
-0.096041
-0.096357
-0.095725
-0.094777
-0.095093
-0.095093
-0.093196
-0.094460
-0.094144
-0.094144
-0.094777
-0.094460
-0.093196
-0.094144
-0.093196
-0.094144
-0.092880
-0.092564
-0.093196
-0.093828
-0.093828
-0.093196
-0.093828
-0.092880
-0.093196
-0.095093
-0.093512
-0.092248
-0.093196
-0.092880
-0.091615
-0.093196
-0.093512
-0.094460
-0.093196
-0.094777
-0.093828
-0.095093
-0.094777
-0.095093
-0.095409
-0.095093
-0.094777
-0.095093
-0.094777
-0.095093
-0.095725
-0.096357
-0.096041
-0.096989
-0.097938
-0.097622
-0.097306
-0.097938
-0.096989
-0.097622
-0.097306
-0.098570
-0.098886
-0.098254
-0.096673
-0.097306
-0.098570
-0.098886
-0.099518
-0.097306
-0.098254
-0.097622
-0.097622
-0.099518
-0.099518
-0.098886
-0.099518
-0.098886
-0.097938
-0.098254
-0.098570
-0.098254
-0.097306
-0.097622
-0.096673
-0.096357
-0.096989
-0.096041
-0.096041
-0.095409
-0.095725
-0.095725
-0.095725
-0.096041
-0.094460
-0.093512
-0.094144
-0.093828
-0.093512
-0.094144
-0.094460
-0.094460
-0.093828
-0.094144
-0.092564
-0.093196
-0.093828
-0.093828
-0.093512
-0.091615
-0.090983
-0.093196
-0.093196
-0.092564
-0.093196
-0.092880
-0.091299
-0.092880
-0.092564
-0.093828
-0.093828
-0.093828
-0.093828
-0.091931
-0.091931
-0.093512
-0.094144
-0.094460
-0.094777
-0.094777
-0.094777
-0.095409
-0.095725
-0.095409
-0.095725
-0.096357
-0.096673
-0.096673
-0.096357
-0.096673
-0.097622
-0.096041
-0.097306
-0.098254
-0.096989
-0.096989
-0.096989
-0.097306
-0.097622
-0.096989
-0.097938
-0.097622
-0.098886
-0.098570
-0.098570
-0.098254
-0.098254
-0.098570
-0.100151
-0.099202
-0.098254
-0.097938
-0.097938
-0.097622
-0.098254
-0.097622
-0.096989
-0.096673
-0.096989
-0.096673
-0.096357
-0.096041
-0.096357
-0.096673
-0.095409
-0.096357
-0.096357
-0.096357
-0.096673
-0.095725
-0.094460
-0.095725
-0.095409
-0.094144
-0.095093
-0.094144
-0.094144
-0.093196
-0.094144
-0.094460
-0.094460
-0.093828
-0.091931
-0.092564
-0.093512
-0.092880
-0.094460
-0.094460
-0.093196
-0.093196
-0.093196
-0.094144
-0.094460
-0.094460
-0.096041
-0.094777
-0.094460
-0.094460
-0.093512
-0.095093
-0.095725
-0.095093
-0.095725
-0.095725
-0.095409
-0.096041
-0.095725
-0.096041
-0.094460
-0.096357
-0.096989
-0.096357
-0.097306
-0.096357
-0.097938
-0.097622
-0.098254
-0.098886
-0.098570
-0.097938
-0.096989
-0.095725
-0.096989
-0.096673
-0.098254
-0.098254
-0.097938
-0.098254
-0.097622
-0.098254
-0.098254
-0.097622
-0.098570
-0.098254
-0.097622
-0.096041
-0.096357
-0.096357
-0.096989
-0.097622
-0.096989
-0.095409
-0.096357
-0.096357
-0.094777
-0.095725
-0.094777
-0.094460
-0.094460
-0.094144
-0.095409
-0.094460
-0.093828
-0.094460
-0.094144
-0.095093
-0.094777
-0.094460
-0.093196
-0.092248
-0.092564
-0.092564
-0.092880
-0.093196
-0.092564
-0.091931
-0.092564
-0.091931
-0.091931
-0.092248
-0.092248
-0.092880
-0.090983
-0.092248
-0.092564
-0.091299
-0.093196
-0.093512
-0.093196
-0.093196
-0.093196
-0.092880
-0.094460
-0.094144
-0.094777
-0.094777
-0.094460
-0.094777
-0.094460
-0.094777
-0.094460
-0.094144
-0.095409
-0.095409
-0.096041
-0.097306
-0.096673
-0.097938
-0.097938
-0.097622
-0.097938
-0.097306
-0.098570
-0.098254
-0.097622
-0.097938
-0.098886
-0.098570
-0.099202
-0.098886
-0.099202
-0.096989
-0.097306
-0.098570
-0.098570
-0.097622
-0.098254
-0.098254
-0.097938
-0.098254
-0.098570
-0.098570
-0.097622
-0.097306
-0.096989
-0.095725
-0.096041
-0.096357
-0.096357
-0.096673
-0.096041
-0.096041
-0.096041
-0.095409
-0.095409
-0.094777
-0.093828
-0.094777
-0.094777
-0.093828
-0.093196
-0.093512
-0.092564
-0.093196
-0.092880
-0.093196
-0.094144
-0.093512
-0.092880
-0.092880
-0.091615
-0.093196
-0.091299
-0.092564
-0.093512
-0.093196
-0.091615
-0.092564
-0.093196
-0.092880
-0.094460
-0.092248
-0.092248
-0.093828
-0.093512
-0.093196
-0.094777
-0.094460
-0.095093
-0.095093
-0.095093
-0.094777
-0.095409
-0.096357
-0.094460
-0.095725
-0.096673
-0.095725
-0.097306
-0.096357
-0.096673
-0.096357
-0.097622
-0.096989
-0.096989
-0.097622
-0.097938
-0.098570
-0.096673
-0.097306
-0.097938
-0.099202
-0.099202
-0.098570
-0.097622
-0.098254
-0.096989
-0.098886
-0.098254
-0.098254
-0.098254
-0.097622
-0.096357
-0.097622
-0.097306
-0.097306
-0.097306
-0.097306
-0.096041
-0.096989
-0.096673
-0.096673
-0.096357
-0.095093
-0.094460
-0.095093
-0.095409
-0.094777
-0.094777
-0.095093
-0.094460
-0.093828
-0.093512
-0.094460
-0.092880
-0.093828
-0.092880
-0.092248
-0.092564
-0.093512
-0.093196
-0.092564
-0.092880
-0.091931
-0.092564
-0.092248
-0.093196
-0.092880
-0.092248
-0.093512
-0.092564
-0.092564
-0.092564
-0.094144
-0.094460
-0.092880
-0.092564
-0.092880
-0.092880
-0.092880
-0.094144
-0.093828
-0.093196
-0.094460
-0.093828
-0.095409
-0.094460
-0.096357
-0.095093
-0.095093
-0.096673
-0.096673
-0.096357
-0.096673
-0.095409
-0.095725
-0.096989
-0.096989
-0.096989
-0.097938
-0.098254
-0.098254
-0.098886
-0.098570
-0.098570
-0.100151
-0.098886
-0.098254
-0.097306
-0.098254
-0.098886
-0.098886
-0.099518
-0.098254
-0.098886
-0.096673
-0.097622
-0.098570
-0.097938
-0.097306
-0.097306
-0.096989
-0.096989
-0.095093
-0.096673
-0.096673
-0.096357
-0.094777
-0.094144
-0.094777
-0.094777
-0.093196
-0.094460
-0.094460
-0.094777
-0.093512
-0.094460
-0.093196
-0.093828
-0.093196
-0.094144
-0.093828
-0.094460
-0.094144
-0.092880
-0.092880
-0.091931
-0.091931
-0.092880
-0.092880
-0.091299
-0.092248
-0.091931
-0.092564
-0.092880
-0.092564
-0.092880
-0.093196
-0.093512
-0.092564
-0.093196
-0.092248
-0.092880
-0.094144
-0.093828
-0.093196
-0.092564
-0.093196
-0.094144
-0.094777
-0.094144
-0.094777
-0.095725
-0.095093
-0.095725
-0.096673
-0.096357
-0.095093
-0.095409
-0.097306
-0.096989
-0.097306
-0.097306
-0.098254
-0.097622
-0.096673
-0.097306
-0.097306
-0.098254
-0.097306
-0.097938
-0.096989
-0.097306
-0.096989
-0.097938
-0.097622
-0.098254
-0.097622
-0.096357
-0.097622
-0.097306
-0.096357
-0.095725
-0.096357
-0.097306
-0.096357
-0.096357
-0.097306
-0.094460
-0.095409
-0.095093
-0.095093
-0.094777
-0.093828
-0.095093
-0.094460
-0.093828
-0.094460
-0.093196
-0.093196
-0.092880
-0.093196
-0.092880
-0.092248
-0.093196
-0.093512
-0.092880
-0.093196
-0.092564
-0.091299
-0.091931
-0.093196
-0.093196
-0.092880
-0.092880
-0.092880
-0.091931
-0.092880
-0.093512
-0.092880
-0.092248
-0.092880
-0.093512
-0.092880
-0.093828
-0.093828
-0.094460
-0.094144
-0.093196
-0.094460
-0.093828
-0.094144
-0.094777
-0.095093
-0.095409
-0.095409
-0.096041
-0.096041
-0.095725
-0.095725
-0.096989
-0.096989
-0.098254
-0.098254
-0.097306
-0.097306
-0.099202
-0.098254
-0.097622
-0.097306
-0.098570
-0.098886
-0.098570
-0.098254
-0.098254
-0.097306
-0.096989
-0.098254
-0.098570
-0.098886
-0.099202
-0.096673
-0.096357
-0.096041
-0.097938
-0.096989
-0.097306
-0.097938
-0.095725
-0.096357
-0.096041
-0.096357
-0.095725
-0.095093
-0.095409
-0.095725
-0.094777
-0.092880
-0.094777
-0.094144
-0.093512
-0.093828
-0.094144
-0.093196
-0.092880
-0.093512
-0.093196
-0.092564
-0.092564
-0.092564
-0.093196
-0.091931
-0.092880
-0.092248
-0.091931
-0.092248
-0.093196
-0.092880
-0.092248
-0.093196
-0.091615
-0.090983
-0.092564
-0.094144
-0.093512
-0.092880
-0.093196
-0.093512
-0.092248
-0.094777
-0.094777
-0.095093
-0.095725
-0.094144
-0.096357
-0.094777
-0.093828
-0.095093
-0.096041
-0.096673
-0.096673
-0.097306
-0.096989
-0.096357
-0.096989
-0.096041
-0.096673
-0.097938
-0.097938
-0.096673
-0.097306
-0.097622
-0.098254
-0.097622
-0.098886
-0.099518
-0.096673
-0.098570
-0.097622
-0.096357
-0.097306
-0.098570
-0.098570
-0.098254
-0.098254
-0.098254
-0.097938
-0.096989
-0.097938
-0.098254
-0.097938
-0.096673
-0.097938
-0.096673
-0.096041
-0.096357
-0.096989
-0.096041
-0.094144
-0.094777
-0.095093
-0.095409
-0.093828
-0.094460
-0.094460
-0.094460
-0.094460
-0.094144
-0.093196
-0.093512
-0.094144
-0.093828
-0.093828
-0.093512
-0.094460
-0.092248
-0.092248
-0.091299
-0.091615
-0.092880
-0.093196
-0.092880
-0.091615
-0.091615
-0.092564
-0.091931
-0.093196
-0.091931
-0.093196
-0.092880
-0.093196
-0.093196
-0.094144
-0.093512
-0.094144
-0.094460
-0.093196
-0.095093
-0.096357
-0.096041
-0.094777
-0.096041
-0.096673
-0.096673
-0.097938
-0.096673
-0.096673
-0.095725
-0.097938
-0.098886
-0.097938
-0.097622
-0.097622
-0.096989
-0.096041
-0.097306
-0.097306
-0.098254
-0.097938
-0.098570
-0.097938
-0.096989
-0.097306
-0.098254
-0.097622
-0.098570
-0.097622
-0.097622
-0.097622
-0.096673
-0.097938
-0.096673
-0.096357
-0.096673
-0.095409
-0.094777
-0.094777
-0.096989
-0.096041
-0.095725
-0.094777
-0.096041
-0.095409
-0.094777
-0.094777
-0.094777
-0.094144
-0.095093
-0.095409
-0.094460
-0.093512
-0.093196
-0.092880
-0.093196
-0.092248
-0.094460
-0.093512
-0.092248
-0.092248
-0.091299
-0.091299
-0.092880
-0.092564
-0.093196
-0.093828
-0.093512
-0.093828
-0.092564
-0.092564
-0.092248
-0.094460
-0.093828
-0.092880
-0.092564
-0.092564
-0.093512
-0.095409
-0.094460
-0.094460
-0.094777
-0.094144
-0.094460
-0.094777
-0.094777
-0.096357
-0.095409
-0.095093
-0.095725
-0.096357
-0.095725
-0.096357
-0.096357
-0.096673
-0.097306
-0.096041
-0.097306
-0.098254
-0.096989
-0.097306
-0.097938
-0.096989
-0.098254
-0.098254
-0.097938
-0.097938
-0.098570
-0.097622
-0.097622
-0.098254
-0.097622
-0.098254
-0.096673
-0.096673
-0.096673
-0.096989
-0.098254
-0.097622
-0.097938
-0.096989
-0.095409
-0.096041
-0.096041
-0.095725
-0.096357
-0.096041
-0.095409
-0.095725
-0.094460
-0.094144
-0.095093
-0.094144
-0.094144
-0.094460
-0.094460
-0.092248
-0.093828
-0.093828
-0.092564
-0.092564
-0.093196
-0.092880
-0.091931
-0.092564
-0.090667
-0.091615
-0.092248
-0.093196
-0.092248
-0.092248
-0.092564
-0.092880
-0.091931
-0.093828
-0.094144
-0.093828
-0.092248
-0.094144
-0.092880
-0.092880
-0.094460
-0.094460
-0.094460
-0.093828
-0.094460
-0.096041
-0.094460
-0.096041
-0.095093
-0.095725
-0.095725
-0.095093
-0.095409
-0.096357
-0.096673
-0.096673
-0.096989
-0.097622
-0.097622
-0.098886
-0.097622
-0.097622
-0.096989
-0.096041
-0.098254
-0.098886
-0.098254
-0.097306
-0.098254
-0.098254
-0.096989
-0.098254
-0.098570
-0.098886
-0.099202
-0.098254
-0.096989
-0.097306
-0.097622
-0.097306
-0.096673
-0.096673
-0.096357
-0.096673
-0.096673
-0.096041
-0.096673
-0.097306
-0.096989
-0.096673
-0.096041
-0.094777
-0.095725
-0.095725
-0.095409
-0.094144
-0.094460
-0.094144
-0.094144
-0.093828
-0.092880
-0.093828
-0.094144
-0.094777
-0.095409
-0.094777
-0.094144
-0.092248
-0.093828
-0.092248
-0.093196
-0.093196
-0.093196
-0.091931
-0.092880
-0.093196
-0.094144
-0.093828
-0.094460
-0.094777
-0.093512
-0.093828
-0.094460
-0.093828
-0.095093
-0.095093
-0.094460
[truncated: 6,680,042 more chars]
