# Supplementary material for: Forces applied during classical touch assays for Caenorhabditis elegans
Source: PLoS One. 2017 May 19;12(5):e0178080. doi: 10.1371/journal.pone.0178080 (PMC5438190; doi:10.1371/journal.pone.0178080)
Supplement: S2 Data — These text files contain raw voltage data collected as described in the Methods section. The analysis scripts in S1 Analysis Code were used to process these data. (ZIP) [file pone.0178080.s004.zip › RawDataFiles/Subject11.txt]

frequency=5000
Gain=1000
2016-10-21 10:07:51
Cantilever 2A
0.022506
0.022190
0.021241
0.022190
0.022190
0.022190
0.020609
0.021241
0.020293
0.020925
0.021873
0.020293
0.019977
0.019660
0.019977
0.019977
0.020609
0.020293
0.019977
0.019028
0.019028
0.019977
0.019028
0.019977
0.020609
0.019028
0.019977
0.020293
0.019028
0.020925
0.020925
0.021241
0.021241
0.019660
0.020609
0.020925
0.020609
0.021241
0.021557
0.020609
0.021873
0.021557
0.021557
0.021873
0.022506
0.021557
0.022190
0.023138
0.024087
0.023770
0.023454
0.022822
0.023770
0.023770
0.024719
0.023454
0.024087
0.024087
0.022190
0.021873
0.023454
0.024087
0.025035
0.023770
0.024403
0.023770
0.023770
0.024087
0.022822
0.024719
0.025035
0.023770
0.023770
0.023454
0.022190
0.022190
0.023138
0.022506
0.023138
0.022822
0.023770
0.022190
0.022822
0.022506
0.021557
0.020293
0.020925
0.020925
0.019344
0.019344
0.019977
0.019977
0.019660
0.019660
0.018396
0.019344
0.018396
0.019977
0.018080
0.019660
0.020609
0.019344
0.018712
0.019344
0.020609
0.019028
0.019660
0.019344
0.019660
0.019660
0.019977
0.020609
0.020925
0.020293
0.021241
0.019660
0.019660
0.020609
0.020609
0.020609
0.021241
0.020925
0.021873
0.021241
0.022506
0.021873
0.022190
0.021557
0.023454
0.023454
0.023138
0.023454
0.023454
0.022822
0.022190
0.023770
0.023770
0.023454
0.023770
0.023770
0.023454
0.024087
0.024719
0.024087
0.024719
0.025351
0.024403
0.023454
0.024087
0.024719
0.024719
0.024719
0.023454
0.024403
0.024087
0.022506
0.023138
0.023454
0.022822
0.024087
0.023770
0.022190
0.021873
0.022190
0.023454
0.023454
0.023138
0.022506
0.022822
0.022190
0.022190
0.021873
0.021557
0.020925
0.020293
0.020293
0.020925
0.021241
0.020609
0.020609
0.021241
0.021873
0.020609
0.021241
0.020609
0.021241
0.019660
0.019660
0.019660
0.019660
0.020293
0.020293
0.018396
0.019660
0.019028
0.019660
0.020925
0.021241
0.020925
0.020293
0.019977
0.020925
0.021557
0.022822
0.021557
0.020925
0.021873
0.021557
0.021241
0.022190
0.022190
0.022506
0.022506
0.023770
0.023770
0.023138
0.023454
0.023454
0.023454
0.024403
0.025035
0.025035
0.024403
0.023138
0.023454
0.023770
0.024087
0.025035
0.026616
0.025983
0.025351
0.024087
0.024719
0.024719
0.024403
0.025667
0.024087
0.023454
0.024087
0.023138
0.024087
0.024403
0.023770
0.023138
0.023770
0.022822
0.022190
0.022190
0.023454
0.022822
0.022822
0.022822
0.022506
0.021557
0.021241
0.019977
0.019977
0.019977
0.020609
0.020609
0.019028
0.020293
0.019344
0.020609
0.019028
0.019660
0.021557
0.020609
0.020293
0.019977
0.018396
0.019344
0.019977
0.020293
0.019344
0.019344
0.018712
0.020293
0.019344
0.020609
0.020609
0.020609
0.020609
0.020609
0.019977
0.020609
0.022506
0.022190
0.021557
0.020293
0.021873
0.021557
0.022190
0.022822
0.022190
0.023770
0.022822
0.023138
0.023770
0.023454
0.023454
0.023454
0.023138
0.024403
0.024719
0.023770
0.022506
0.023138
0.023770
0.024087
0.024719
0.025351
0.025983
0.025035
0.024403
0.024087
0.024087
0.025035
0.025035
0.024087
0.023454
0.024403
0.022822
0.023454
0.024087
0.023770
0.023770
0.024087
0.023138
0.021873
0.022506
0.023138
0.021557
0.021873
0.020925
0.020925
0.021241
0.021241
0.020925
0.020925
0.019977
0.021557
0.020609
0.020293
0.020925
0.019977
0.019660
0.019028
0.019660
0.020925
0.020609
0.021557
0.019977
0.019344
0.019977
0.019660
0.020293
0.019977
0.020609
0.019660
0.020293
0.019977
0.019660
0.019977
0.020293
0.020925
0.021241
0.021241
0.020925
0.020925
0.021873
0.022190
0.022190
0.022190
0.022506
0.022506
0.021873
0.022190
0.023138
0.022506
0.022822
0.023138
0.022822
0.023138
0.023454
0.024403
0.023770
0.024719
0.025351
0.024719
0.023138
0.022822
0.024403
0.025035
0.024403
0.025035
0.024087
0.024087
0.023454
0.024087
0.025035
0.023454
0.024403
0.024403
0.024087
0.022822
0.023138
0.023454
0.024087
0.024403
0.023454
0.022190
0.022506
0.022190
0.022822
0.022190
0.022190
0.022190
0.022190
0.022190
0.021557
0.019660
0.020609
0.020925
0.020609
0.019977
0.020293
0.019660
0.019660
0.020293
0.019028
0.019028
0.019977
0.020925
0.019660
0.020293
0.019977
0.019344
0.018712
0.019344
0.019660
0.020293
0.020293
0.019344
0.018712
0.019344
0.019977
0.020609
0.020925
0.020293
0.020925
0.021873
0.019660
0.021557
0.022506
0.021557
0.021557
0.021557
0.023454
0.022506
0.022190
0.023454
0.023454
0.023138
0.024087
0.024719
0.022506
0.023770
0.025035
0.024087
0.023454
0.024087
0.024719
0.024403
0.023770
0.023770
0.024087
0.023770
0.025035
0.025035
0.025667
0.024087
0.023770
0.024719
0.025983
0.025035
0.025035
0.025035
0.025667
0.023770
0.024403
0.022822
0.023770
0.023454
0.023770
0.023454
0.022822
0.022190
0.021557
0.020925
0.021557
0.021241
0.021873
0.021873
0.020925
0.020609
0.019660
0.020609
0.021241
0.021241
0.021557
0.019977
0.020609
0.020925
0.019977
0.019977
0.020293
0.020293
0.019660
0.018080
0.018712
0.019660
0.019028
0.019977
0.019977
0.019977
0.019344
0.019344
0.019028
0.019977
0.020609
0.020609
0.020293
0.020293
0.020925
0.020925
0.020293
0.022506
0.022190
0.020925
0.020293
0.021873
0.021873
0.022506
0.022506
0.023454
0.023138
0.023138
0.022822
0.022822
0.023454
0.023770
0.023138
0.023770
0.025035
0.023454
0.025351
0.023454
0.023454
0.024403
0.025035
0.025667
0.025351
0.025667
0.025351
0.024403
0.025351
0.025035
0.025351
0.026300
0.025983
0.024403
0.024087
0.024087
0.023454
0.024087
0.024087
0.023770
0.023454
0.023454
0.024087
0.023454
0.022190
0.023770
0.024403
0.023454
0.022822
0.023138
0.021873
0.020925
0.021557
0.021557
0.021241
0.020609
0.020609
0.020293
0.020925
0.020609
0.019344
0.020925
0.022506
0.020293
0.020609
0.018712
0.020293
0.020293
0.020925
0.020609
0.020925
0.020609
0.019977
0.019977
0.020293
0.020293
0.021557
0.020293
0.021241
0.020925
0.021241
0.021873
0.022190
0.020925
0.022506
0.021557
0.021873
0.021873
0.023138
0.022822
0.023138
0.023138
0.024719
0.023454
0.023770
0.024087
0.023770
0.024403
0.025035
0.025667
0.025351
0.026300
0.025983
0.025035
0.025983
0.025983
0.025351
0.026300
0.025667
0.025667
0.025351
0.025351
0.026300
0.026616
0.024403
0.025983
0.025667
0.025351
0.024403
0.025035
0.026300
0.025035
0.025351
0.023454
0.022822
0.024403
0.024087
0.024719
0.023454
0.022190
0.023770
0.022506
0.022822
0.021241
0.020925
0.021241
0.021241
0.020925
0.020925
0.020925
0.021873
0.021557
0.020925
0.020925
0.021873
0.022190
0.021241
0.020925
0.020609
0.020293
0.020609
0.020293
0.020925
0.020925
0.021557
0.020925
0.020925
0.019977
0.020293
0.021557
0.020925
0.021873
0.020925
0.020925
0.021873
0.022822
0.022822
0.022822
0.022506
0.022190
0.021557
0.024087
0.024087
0.025035
0.025035
0.024719
0.024719
0.025035
0.025667
0.025351
0.024719
0.025667
0.025667
0.025351
0.025035
0.025035
0.025667
0.023138
0.025351
0.025035
0.026932
0.025667
0.026616
0.025351
0.026300
0.027880
0.027248
0.027248
0.026932
0.027880
0.026616
0.024719
0.025035
0.026300
0.024403
0.025667
0.023770
0.023138
0.023138
0.023454
0.024403
0.024719
0.023454
0.023138
0.024087
0.022822
0.022506
0.022822
0.021873
0.020925
0.021557
0.021873
0.021557
0.020609
0.021557
0.021241
0.020925
0.021241
0.022822
0.022190
0.022506
0.020925
0.020925
0.021557
0.020925
0.022190
0.021873
0.023138
0.021873
0.020925
0.021241
0.020609
0.022506
0.022190
0.022190
0.022190
0.022506
0.022190
0.022190
0.022506
0.023454
0.023138
0.023138
0.024403
0.023770
0.023770
0.024403
0.023770
0.025035
0.025035
0.025983
0.025667
0.025667
0.025351
0.025983
0.026300
0.026932
0.026616
0.025035
0.026300
0.025667
0.025667
0.026616
0.027248
0.028196
0.025667
0.025667
0.025035
0.025667
0.025983
0.026300
0.026300
0.026932
0.025351
0.025035
0.026300
0.025983
0.025351
0.025351
0.025035
0.025983
0.025351
0.025351
0.025351
0.024719
0.024719
0.024719
0.024403
0.023454
0.024087
0.023138
0.023138
0.023138
0.021873
0.022190
0.021557
0.021241
0.020293
0.021873
0.021873
0.021241
0.022822
0.023770
0.022190
0.021873
0.020609
0.020925
0.021557
0.021557
0.021557
0.020925
0.021557
0.020925
0.022506
0.022506
0.022190
0.023454
0.022506
0.022190
0.022506
0.023138
0.022822
0.023770
0.023454
0.024403
0.023770
0.025035
0.025351
0.023770
0.024087
0.025667
0.026300
0.025351
0.026616
0.026932
0.025983
0.025351
0.025667
0.027564
0.027248
0.026932
0.027564
0.026932
0.026616
0.026932
0.027564
0.028513
0.028196
0.027564
0.027880
0.026300
0.027564
0.027564
0.027880
0.027248
0.027564
0.027248
0.026300
0.026616
0.026932
0.026300
0.025983
0.027248
0.025983
0.024719
0.025667
0.026300
0.024719
0.025351
0.026300
0.025667
0.025983
0.024087
0.024719
0.023770
0.023454
0.025351
0.024087
0.024719
0.023770
0.024087
0.023454
0.022190
0.023138
0.023454
0.023770
0.023454
0.023138
0.022190
0.023454
0.023454
0.023770
0.023138
0.024087
0.023138
0.023138
0.022190
0.022506
0.024087
0.023770
0.024403
0.024403
0.024403
0.024403
0.024719
0.025351
0.025351
0.025351
0.024719
0.024087
0.024719
0.026300
0.025983
0.026300
0.026300
0.026616
0.027248
0.026616
0.026616
0.027248
0.025983
0.027564
0.029145
0.027248
0.028513
0.029145
0.026300
0.027248
0.026616
0.028196
0.027248
0.027248
0.028196
0.026932
0.026932
0.026932
0.027880
0.028196
0.028513
0.027880
0.027248
0.026616
0.026932
0.026616
0.026300
0.025983
0.026616
0.027248
0.025667
0.026300
0.025983
0.025667
0.026932
0.025983
0.025351
0.025035
0.025035
0.025035
0.023138
0.024087
0.024087
0.024719
0.024403
0.024087
0.022190
0.022506
0.022506
0.022190
0.023138
0.023454
0.022822
0.023138
0.021557
0.023138
0.023770
0.023454
0.023770
0.022822
0.022190
0.022822
0.022506
0.023770
0.024087
0.024087
0.022506
0.023770
0.023770
0.023770
0.023770
0.024403
0.024719
0.025035
0.025035
0.025035
0.026616
0.025983
0.025351
0.025983
0.027564
0.027564
0.027248
0.026616
0.027564
0.027248
0.027248
0.028196
0.027880
0.028829
0.027880
0.027880
0.027564
0.027564
0.027248
0.028829
0.028196
0.027880
0.028829
0.028513
0.026932
0.027248
0.028196
0.028196
0.026932
0.026616
0.027880
0.026932
0.027248
0.026932
0.026616
0.026616
0.025983
0.025983
0.024719
0.025983
0.025351
0.024403
0.025035
0.025351
0.025035
0.024403
0.024087
0.023770
0.022822
0.023454
0.023454
0.023770
0.023770
0.023138
0.021873
0.020925
0.022190
0.022822
0.023454
0.021557
0.021873
0.021241
0.022190
0.020925
0.022190
0.022506
0.022506
0.021557
0.021873
0.021557
0.022190
0.022822
0.023770
0.021873
0.023138
0.024087
0.023138
0.023454
0.025035
0.024087
0.023138
0.023770
0.024719
0.024403
0.025035
0.025667
0.025983
0.024087
0.025035
0.026300
0.025983
0.025035
0.025351
0.025667
0.027248
0.026300
0.026932
0.027248
0.025983
0.027880
0.026932
0.027248
0.027248
0.027564
0.027564
0.026932
0.026932
0.027564
0.026932
0.027564
0.027248
0.026300
0.025983
0.026300
0.024719
0.026300
0.026300
0.025351
0.025351
0.025983
0.025351
0.026616
0.025351
0.024719
0.025351
0.024403
0.025035
0.023770
0.024403
0.024087
0.023770
0.022822
0.025035
0.023770
0.024403
0.022506
0.022190
0.022822
0.022822
0.023454
0.023770
0.023770
0.024087
0.023770
0.021873
0.022190
0.024087
0.024087
0.022506
0.023770
0.023454
0.022822
0.022506
0.023138
0.024087
0.023770
0.023454
0.024087
0.025667
0.025351
0.025035
0.025035
0.025667
0.026932
0.025667
0.026932
0.026616
0.026616
0.026932
0.027880
0.027248
0.026932
0.026616
0.027880
0.027564
0.027248
0.027880
0.028829
0.028196
0.027880
0.029461
0.028829
0.028196
0.026616
0.028513
0.028829
0.029145
0.029145
0.028829
0.028829
0.028829
0.029145
0.028196
0.028829
0.029145
0.028513
0.027248
0.027564
0.027880
0.027564
0.027248
0.028196
0.027248
0.026932
0.025667
0.025983
0.026300
0.026616
0.025667
0.025667
0.025667
0.026300
0.025035
0.025667
0.024719
0.025983
0.024403
0.023454
0.023770
0.023454
0.023770
0.022822
0.023138
0.022190
0.023770
0.023138
0.023138
0.023138
0.021241
0.023138
0.022506
0.024403
0.024087
0.023138
0.023138
0.023454
0.023138
0.022822
0.023454
0.023454
0.023138
0.022506
0.023454
0.024087
0.023454
0.023770
0.024403
0.024087
0.025351
0.025351
0.025667
0.025667
0.025983
0.025667
0.025351
0.026616
0.025351
0.025983
0.026616
0.026300
0.026932
0.027248
0.026616
0.026932
0.027564
0.026616
0.027564
0.027564
0.028513
0.028196
0.029145
0.027880
0.026616
0.026616
0.026932
0.027564
0.027248
0.026616
0.026616
0.026932
0.026932
0.026932
0.027248
0.026616
0.027248
0.027248
0.026300
0.025983
0.025983
0.025667
0.025351
0.025667
0.025667
0.025035
0.024403
0.023454
0.024087
0.023770
0.022190
0.023770
0.024719
0.024403
0.022822
0.024087
0.023770
0.023770
0.023138
0.024403
0.024403
0.023454
0.023138
0.022822
0.022822
0.022190
0.022822
0.023454
0.024403
0.022822
0.023138
0.023454
0.022190
0.025035
0.024719
0.024087
0.024719
0.025035
0.024719
0.023454
0.025035
0.025983
0.025667
0.026300
0.026932
0.025667
0.027248
0.026300
0.026300
0.027880
0.027248
0.026932
0.026616
0.026616
0.025983
0.026616
0.027564
0.027248
0.027564
0.027248
0.027564
0.027248
0.027248
0.028196
0.027880
0.028196
0.028196
0.027880
0.027880
0.027248
0.027564
0.027880
0.027564
0.028196
0.027880
0.025983
0.026616
0.026932
0.027248
0.026932
0.026300
0.026616
0.025667
0.025035
0.025667
0.025983
0.025983
0.025035
0.025351
0.025983
0.024719
0.023770
0.023454
0.023454
0.021873
0.023454
0.023138
0.022822
0.022822
0.022506
0.021873
0.020925
0.021873
0.022506
0.023454
0.022506
0.022190
0.021241
0.021557
0.022822
0.023454
0.023454
0.021873
0.021557
0.022822
0.022822
0.022190
0.023138
0.022506
0.023454
0.023138
0.024087
0.024087
0.023770
0.025035
0.024403
0.023770
0.025667
0.025035
0.024403
0.024719
0.025667
0.025035
0.026300
0.026932
0.026616
0.027248
0.026616
0.027564
0.027564
0.027880
0.026616
0.026932
0.027564
0.027248
0.027248
0.027564
0.028196
0.028513
0.028196
0.027564
0.028513
0.027880
0.026932
0.029145
0.027880
0.028196
0.028196
0.028196
0.027564
0.027564
0.028196
0.026932
0.026616
0.025983
0.025983
0.025983
0.025983
0.025983
0.026616
0.026300
0.025035
0.025983
0.025983
0.025351
0.024403
0.024719
0.023770
0.023770
0.025035
0.024087
0.023138
0.024087
0.023770
0.023454
0.024087
0.025035
0.025667
0.023454
0.023454
0.023770
0.023454
0.022822
0.023454
0.024087
0.024087
0.023138
0.023138
0.023770
0.023138
0.024087
0.024719
0.022822
0.023454
0.023770
0.023454
0.025035
0.024403
0.025983
0.025035
0.025667
0.025035
0.025351
0.026300
0.025351
0.026932
0.026932
0.027248
0.026932
0.027248
0.026616
0.027248
0.026932
0.027564
0.027880
0.026932
0.028196
0.027880
0.026300
0.027880
0.028829
0.027880
0.028513
0.028829
0.028196
0.028513
0.028513
0.028196
0.027248
0.029461
0.029145
0.027880
0.026932
0.026932
0.026300
0.026932
0.026616
0.026932
0.024719
0.025983
0.025351
0.026300
0.026300
0.025667
0.025667
0.025667
0.025035
0.025035
0.024719
0.024719
0.023138
0.023454
0.024087
0.024719
0.024403
0.024087
0.023138
0.023770
0.024087
0.023770
0.024087
0.023770
0.021873
0.024087
0.022822
0.023454
0.023138
0.023454
0.023454
0.023138
0.023138
0.023138
0.023454
0.024719
0.025351
0.023138
0.023770
0.024087
0.024087
0.024403
0.025983
0.025983
0.023770
0.025035
0.025035
0.024719
0.026300
0.026300
0.025667
0.025983
0.026300
0.026300
0.026932
0.026932
0.027248
0.027248
0.028513
0.028829
0.027880
0.028829
0.028196
0.027880
0.027248
0.028513
0.027880
0.029777
0.027880
0.029777
0.027880
0.028513
0.027564
0.027564
0.028196
0.027564
0.027248
0.026616
0.026616
0.026932
0.026932
0.025351
0.025983
0.026932
0.026300
0.025667
0.025667
0.025035
0.025351
0.025667
0.025983
0.023454
0.024719
0.024719
0.023770
0.022822
0.023138
0.023770
0.023454
0.024087
0.024087
0.023770
0.023770
0.023454
0.023454
0.023138
0.023770
0.023454
0.021557
0.021557
0.021557
0.021557
0.021873
0.022822
0.022506
0.023770
0.021241
0.022190
0.023138
0.023454
0.022822
0.023138
0.023138
0.022822
0.023138
0.023770
0.023454
0.023454
0.024719
0.024719
0.024087
0.023770
0.024719
0.025351
0.026616
0.025983
0.025667
0.025667
0.025983
0.026300
0.026300
0.026616
0.027248
0.027248
0.027248
0.027564
0.026616
0.025351
0.026616
0.026616
0.027564
0.028513
0.026932
0.027564
0.027248
0.026932
0.028196
0.029461
0.028513
0.026932
0.027564
0.027564
0.028196
0.027564
0.027564
0.026616
0.027880
0.026616
0.025667
0.026300
0.026300
0.025983
0.026300
0.025983
0.025667
0.025983
0.025351
0.023770
0.023138
0.022822
0.023454
0.023454
0.023138
0.023138
0.022506
0.022822
0.023138
0.023138
0.022822
0.023770
0.023454
0.020925
0.021873
0.020925
0.021557
0.022506
0.023138
0.023454
0.024719
0.023770
0.023138
0.022822
0.023454
0.023454
0.023770
0.023770
0.024719
0.024087
0.022822
0.024087
0.023454
0.024403
0.023770
0.024403
0.025983
0.025035
0.025351
0.026616
0.027248
0.026300
0.026932
0.026300
0.026932
0.025667
0.025983
0.026932
0.026300
0.027564
0.025983
0.026932
0.026616
0.026932
0.026932
0.027564
0.029145
0.027248
0.027880
0.027564
0.026616
0.026300
0.025983
0.027248
0.027248
0.027564
0.026616
0.026300
0.027880
0.026300
0.026300
0.025667
0.025351
0.025351
0.024719
0.024403
0.025983
0.025035
0.025035
0.023454
0.023770
0.023770
0.023138
0.021873
0.023138
0.022506
0.023454
0.023138
0.021241
0.022190
0.022190
0.022506
0.022190
0.022506
0.023138
0.022190
0.022190
0.022190
0.021557
0.022190
0.022506
0.022506
0.023138
0.022190
0.022822
0.022822
0.023770
0.024719
0.024403
0.023770
0.023770
0.023138
0.023454
0.024403
0.024087
0.025035
0.025983
0.025035
0.025983
0.024087
0.025035
0.024719
0.025035
0.026300
0.025667
0.026300
0.025351
0.025983
0.025667
0.026616
0.027248
0.028196
0.026932
0.028513
0.027248
0.026300
0.026616
0.026616
0.026932
0.027880
0.027880
0.027880
0.026616
0.027248
0.027248
0.025983
0.026932
0.027880
0.026300
0.026300
0.027248
0.027248
0.026932
0.027880
0.025667
0.026616
0.025351
0.025667
0.026616
0.026300
0.026300
0.025667
0.025035
0.025035
0.025351
0.022822
0.023770
0.023454
0.023138
0.023454
0.024087
0.022822
0.021557
0.021557
0.021873
0.020925
0.023138
0.022822
0.022506
0.021557
0.022506
0.020609
0.021873
0.021873
0.023138
0.022506
0.024087
0.022506
0.023138
0.021557
0.023138
0.023770
0.023770
0.024087
0.023770
0.024719
0.024719
0.025035
0.023770
0.025351
0.024719
0.025351
0.025667
0.026300
0.025667
0.025983
0.025351
0.025035
0.027564
0.026616
0.026300
0.025351
0.026616
0.027880
0.028513
0.027564
0.027880
0.027248
0.027564
0.027248
0.028513
0.028513
0.028829
0.027880
0.028829
0.028196
0.027564
0.027564
0.026932
0.027248
0.027564
0.027248
0.026300
0.026300
0.026300
0.026300
0.025667
0.025667
0.025983
0.025667
0.025351
0.025035
0.025351
0.026616
0.025667
0.026932
0.025667
0.025035
0.025667
0.025351
0.023454
0.023454
0.023770
0.024719
0.023138
0.023138
0.023454
0.021241
0.021873
0.022506
0.022506
0.023770
0.022506
0.021873
0.022506
0.021557
0.022190
0.022822
0.023138
0.023138
0.021557
0.022822
0.022822
0.022506
0.023138
0.023138
0.022822
0.023138
0.023770
0.022506
0.025351
0.024719
0.024087
0.024719
0.024719
0.025351
0.025351
0.025351
0.025983
0.026616
0.027248
0.026616
0.026616
0.026932
0.025983
0.025351
0.026616
0.026932
0.027248
0.027880
0.027248
0.027880
0.026932
0.026300
0.027880
0.027564
0.029777
0.027564
0.026932
0.026616
0.027564
0.028196
0.027248
0.027248
0.027564
0.027564
0.026300
0.027564
0.026616
0.026616
0.026616
0.026300
0.026300
0.026616
0.025983
0.025667
0.026932
0.024719
0.025667
0.025667
0.025667
0.024087
0.024403
0.023138
0.024087
0.023138
0.024087
0.023770
0.023138
0.022190
0.022822
0.022506
0.022822
0.023770
0.025035
0.023138
0.022506
0.022190
0.022190
0.022822
0.022822
0.023454
0.022506
0.022822
0.022190
0.023454
0.022506
0.023138
0.024087
0.023138
0.023454
0.023454
0.022190
0.022190
0.023770
0.023454
0.023138
0.023454
0.023138
0.024403
0.023454
0.024719
0.025351
0.025667
0.025667
0.025983
0.025983
0.026300
0.026932
0.026932
0.026300
0.026616
0.027564
0.026932
0.026300
0.025983
0.025667
0.026932
0.027248
0.027564
0.027248
0.027880
0.026616
0.026616
0.027248
0.025667
0.026932
0.027248
0.026300
0.027564
0.026616
0.026300
0.025667
0.026300
0.024719
0.025351
0.025035
0.024719
0.024719
0.024719
0.023454
0.024087
0.023454
0.023138
0.023138
0.021557
0.023138
0.021557
0.021873
0.022822
0.021873
0.022190
0.021557
0.021873
0.021873
0.021241
0.022190
0.021557
0.022822
0.021557
0.020925
0.019344
0.020609
0.021557
0.021557
0.022822
0.021557
0.022822
0.021873
0.021873
0.021557
0.021873
0.022506
0.022506
0.022190
0.023454
0.023138
0.023770
0.024403
0.025035
0.024087
0.024719
0.023770
0.024403
0.025035
0.023770
0.025351
0.025983
0.025351
0.026300
0.025983
0.026300
0.025983
0.026616
0.027564
0.025983
0.027248
0.026616
0.025983
0.025983
0.025983
0.026932
0.027248
0.027248
0.027248
0.027248
0.026616
0.026616
0.027564
0.028196
0.025983
0.025983
0.026300
0.026300
0.026616
0.025983
0.027248
0.026300
0.025667
0.024403
0.025035
0.026616
0.025983
0.025351
0.025035
0.023770
0.024087
0.025667
0.025035
0.023454
0.022822
0.022822
0.023138
0.022822
0.022506
0.022190
0.022506
0.022822
0.021873
0.020925
0.021873
0.023454
0.021873
0.021557
0.021241
0.021241
0.021241
0.022822
0.023454
0.022822
0.020925
0.021557
0.022190
0.022190
0.022822
0.023454
0.022506
0.023454
0.023454
0.023454
0.023770
0.023454
0.023770
0.023770
0.024087
0.024719
0.023454
0.024087
0.023454
0.024403
0.024403
0.025983
0.025035
0.025351
0.025667
0.026300
0.024719
0.026300
0.026300
0.025667
0.026300
0.025351
0.025351
0.025351
0.026300
0.027248
0.027564
0.026300
0.027248
0.025983
0.025983
0.027564
0.026932
0.026300
0.027248
0.027564
0.026300
0.026616
0.025983
0.026932
0.026932
0.025983
0.025351
0.025035
0.024403
0.024719
0.025035
0.024403
0.025351
0.024719
0.023770
0.023454
0.022506
0.022822
0.023138
0.022190
0.023770
0.022822
0.022506
0.022190
0.021873
0.022190
0.021873
0.022190
0.021557
0.021557
0.020925
0.020925
0.020925
0.022822
0.022190
0.023138
0.022506
0.021873
0.021873
0.021873
0.021241
0.021873
0.023138
0.022190
0.023454
0.022822
0.022506
0.023454
0.024719
0.024087
0.023770
0.024403
0.025351
0.024719
0.024403
0.025035
0.025351
0.025351
0.024719
0.026300
0.025351
0.025351
0.025035
0.025035
0.025983
0.025983
0.025351
0.026616
0.026616
0.025983
0.025983
0.025351
0.026616
0.027248
0.027248
0.026932
0.026616
0.026300
0.026616
0.025667
0.026300
0.025983
0.025983
0.025983
0.024719
0.024719
0.025983
0.024719
0.025351
0.025351
0.023138
0.025035
0.024719
0.025035
0.024403
0.024403
0.024087
0.024087
0.025035
0.023138
0.023770
0.022506
0.022822
0.022506
0.022190
0.022822
0.020925
0.021873
0.021873
0.021873
0.022190
0.022822
0.022822
0.022190
0.022190
0.020609
0.021557
0.021557
0.021557
0.021873
0.021557
0.021873
0.021873
0.020609
0.021557
0.021873
0.022190
0.021557
0.021873
0.021873
0.023138
0.023454
0.023454
0.023770
0.023138
0.023138
0.025035
0.024403
0.024403
0.024403
0.024403
0.024403
0.024719
0.025035
0.025035
0.024403
0.024403
0.024719
0.025351
0.025983
0.026300
0.026932
0.025351
0.025667
0.025667
0.025351
0.026616
0.026300
0.025667
0.024719
0.025983
0.025667
0.026300
0.026616
0.026932
0.027248
0.026932
0.026616
0.025667
0.026300
0.025667
0.026616
0.026300
0.024719
0.025983
0.025035
0.023454
0.023770
0.024087
0.024087
0.024719
0.025035
0.024403
0.022822
0.023454
0.022190
0.022506
0.022822
0.022822
0.021873
0.022190
0.022506
0.022190
0.021873
0.021241
0.022506
0.021557
0.021241
0.020293
0.020293
0.021557
0.021557
0.021873
0.022190
0.021557
0.020293
0.021873
0.021873
0.022506
0.022822
0.022506
0.021873
0.023138
0.022190
0.021557
0.022190
0.021873
0.022822
0.022506
0.023138
0.023770
0.023770
0.024087
0.023770
0.024087
0.024719
0.026300
0.026932
0.025983
0.024719
0.025983
0.026932
0.026300
0.026616
0.027564
0.026616
0.025351
0.026932
0.025667
0.025983
0.028196
0.026932
0.026932
0.025351
0.026616
0.025983
0.027564
0.026300
0.026616
0.026932
0.025983
0.025983
0.025983
0.026300
0.025667
0.025035
0.025035
0.024719
0.025035
0.025667
0.024403
0.024403
0.024403
0.025035
0.024403
0.024087
0.022822
0.023138
0.023454
0.022822
0.022190
0.022822
0.021873
0.022190
0.021557
0.020925
0.021241
0.021557
0.021873
0.021873
0.021557
0.021241
0.020609
0.023138
0.021557
0.022190
0.021873
0.021557
0.020925
0.020609
0.020609
0.021557
0.022822
0.023138
0.022822
0.022190
0.020925
0.021557
0.022190
0.022822
0.023770
0.023138
0.022822
0.023454
0.023138
0.024087
0.023770
0.023770
0.025667
0.025035
0.025351
0.025035
0.025035
0.025667
0.025351
0.025351
0.024719
0.025983
0.025351
0.024403
0.025035
0.026932
0.027880
0.027248
0.027880
0.026616
0.025667
0.026300
0.026300
0.025035
0.025035
0.026932
0.026932
0.025667
0.026300
0.026300
0.025983
0.025035
0.024719
0.025351
0.023770
0.024087
0.024719
0.023454
0.023454
0.024087
0.024087
0.024087
0.023770
0.022506
0.022190
0.021873
0.021873
0.021873
0.022190
0.020925
0.020925
0.021241
0.021873
0.021557
0.021241
0.021241
0.021873
0.021557
0.020925
0.020609
0.020925
0.019344
0.019977
0.020925
0.019660
0.020293
0.019344
0.020925
0.020609
0.021557
0.023138
0.021873
0.021241
0.021873
0.021557
0.023138
0.022506
0.023454
0.022822
0.023138
0.023138
0.023454
0.023138
0.023138
0.023770
0.023770
0.024719
0.024719
0.024087
0.024087
0.025035
0.024719
0.025667
0.025035
0.025035
0.025035
0.025035
0.025035
0.025351
0.026616
0.026616
0.026616
0.026616
0.026616
0.025035
0.024719
0.025667
0.025035
0.026300
0.025983
0.026300
0.025667
0.025667
0.025667
0.025667
0.024719
0.025667
0.024087
0.023454
0.024087
0.023138
0.023138
0.024403
0.023138
0.023454
0.022822
0.024087
0.023454
0.021873
0.021873
0.021241
0.020925
0.020609
0.021557
0.019977
0.020925
0.020293
0.019977
0.021241
0.021241
0.020609
0.020293
0.019344
0.018712
0.019977
0.020609
0.021873
0.020609
0.020293
0.021241
0.021873
0.019660
0.021241
0.021873
0.021241
0.020609
0.021873
0.021557
0.021873
0.023454
0.022190
0.021873
0.022822
0.022506
0.022190
0.022822
0.023454
0.022190
0.022506
0.024087
0.025351
0.024403
0.024403
0.025035
0.024719
0.025983
0.025983
0.025667
0.025351
0.025035
0.024719
0.024719
0.025351
0.025667
0.026932
0.026616
0.025667
0.024719
0.025351
0.025035
0.025351
0.025983
0.025667
0.025667
0.025983
0.024087
0.023138
0.023770
0.024087
0.023770
0.025035
0.023138
0.023454
0.023454
0.024403
0.023454
0.023138
0.021873
0.022822
0.022822
0.022822
0.022822
0.021241
0.020293
0.021873
0.021557
0.020293
0.020293
0.021241
0.019660
0.019660
0.019977
0.020925
0.021873
0.019977
0.019660
0.019660
0.020609
0.019660
0.021241
0.020925
0.019977
0.020609
0.020609
0.020925
0.020609
0.021873
0.020925
0.020925
0.022190
0.021241
0.020925
0.021873
0.022190
0.022822
0.022190
0.021557
0.022190
0.022822
0.022506
0.023138
0.023454
0.022822
0.023138
0.024087
0.022506
0.023138
0.024719
0.024719
0.023770
0.024403
0.024719
0.024403
0.023138
0.023770
0.023454
0.023770
0.024087
0.025035
0.025351
0.024087
0.023454
0.023454
0.023770
0.024403
0.025035
0.023770
0.023770
0.023770
0.023454
0.024087
0.023138
0.023138
0.023454
0.022190
0.023454
0.023454
0.022506
0.023138
0.023138
0.021241
0.022822
0.021557
0.021873
0.020609
0.021557
0.022190
0.020609
0.020925
0.019977
0.020609
0.020925
0.020925
0.020293
0.019977
0.020293
0.020609
0.019977
0.019660
0.018712
0.019660
0.021241
0.021241
0.021241
0.021557
0.021241
0.019977
0.019660
0.020609
0.020925
0.020925
0.021241
0.020609
0.020925
0.021241
0.021873
0.021873
0.022190
0.022190
0.021557
0.022822
0.021241
0.022822
0.022822
0.022506
0.023454
0.022506
0.023138
0.023454
0.024403
0.024087
0.024719
0.025351
0.023454
0.024403
0.025035
0.025035
0.023770
0.024087
0.024403
0.024719
0.024719
0.025035
0.023770
0.024719
0.025035
0.024403
0.024087
0.024403
0.025351
0.025035
0.023770
0.024403
0.025667
0.024403
0.023138
0.024719
0.022506
0.022190
0.022506
0.023138
0.023138
0.023454
0.021873
0.021873
0.021873
0.022190
0.021557
0.021557
0.021241
0.021557
0.021557
0.021557
0.020293
0.020609
0.020293
0.021873
0.020925
0.020609
0.020293
0.019660
0.020609
0.019977
0.019344
0.019028
0.019028
0.019660
0.019977
0.020293
0.020609
0.019977
0.019977
0.020925
0.021241
0.021873
0.021557
0.020925
0.020925
0.020925
0.021873
0.021873
0.021241
0.021557
0.021241
0.021873
0.023454
0.023454
0.023138
0.022822
0.023454
0.023454
0.024403
0.023454
0.023770
0.024087
0.024403
0.025035
0.024087
0.024087
0.025667
0.024719
0.023138
0.024087
0.024403
0.025351
0.024403
0.025351
0.023770
0.024087
0.024087
0.024719
0.024719
0.024719
0.025983
0.023770
0.023454
0.023138
0.024087
0.023770
0.023454
0.023454
0.023770
0.023138
0.022190
0.023770
0.022822
0.022506
0.022506
0.022506
0.021241
0.021873
0.022190
0.021557
0.020925
0.020925
0.020609
0.019977
0.020925
0.020925
0.019977
0.018712
0.020293
0.020925
0.021557
0.020609
0.019977
0.018712
0.020609
0.020609
0.018712
0.019977
0.020609
0.019977
0.019344
0.019977
0.019977
0.020925
0.019977
0.019977
0.021873
0.021241
0.020293
0.022190
0.020925
0.021873
0.021873
0.021873
0.021873
0.023138
0.022822
0.022190
0.021873
0.022190
0.023454
0.023770
0.022506
0.022822
0.023770
0.024403
0.025667
0.024403
0.024087
0.024403
0.023770
0.024087
0.024087
0.023454
0.025351
0.026300
0.024403
0.024719
0.025035
0.024087
0.024403
0.025983
0.025351
0.024403
0.024403
0.024719
0.024087
0.023770
0.024719
0.023138
0.023138
0.022190
0.022822
0.021873
0.022190
0.022506
0.022822
0.022190
0.020925
0.021557
0.021873
0.021241
0.020609
0.019977
0.020293
0.022190
0.020609
0.019660
0.019344
0.019660
0.019977
0.020293
0.021241
0.021873
0.020925
0.019344
0.018712
0.019660
0.019028
0.020293
0.020293
0.020609
0.019977
0.020609
0.020293
0.019660
0.019977
0.020925
0.020925
0.020925
0.021873
0.020293
0.020293
0.021241
0.021557
0.020609
0.021557
0.021873
0.022190
0.021873
0.023138
0.022506
0.021873
0.022506
0.023138
0.023770
0.022190
0.023770
0.023770
0.024087
0.024719
0.025351
0.024719
0.024719
0.024403
0.023770
0.024719
0.024719
0.025983
0.025667
0.024403
0.023138
0.024087
0.025667
0.025667
0.024719
0.025351
0.024719
0.024087
0.025667
0.024087
0.023770
0.025035
0.024087
0.023138
0.023138
0.024403
0.023770
0.023454
0.022506
0.022822
0.021557
0.021873
0.021241
0.021557
0.021241
0.020609
0.020609
0.021557
0.020609
0.019344
0.020293
0.019344
0.019344
0.019660
0.019977
0.021557
0.021241
0.020293
0.019344
0.019028
0.020293
0.019977
0.019344
0.021241
0.020925
0.019977
0.019660
0.020609
0.020293
0.021241
0.021241
0.020925
0.020925
0.019977
0.020925
0.020293
0.020609
0.021241
0.021241
0.021241
0.022190
0.021873
0.021241
0.020609
0.021873
0.021873
0.022506
0.023138
0.022506
0.023454
0.021873
0.022822
0.023454
0.023454
0.025035
0.024087
0.023138
0.022822
0.023770
0.025035
0.025983
0.025035
0.025035
0.025351
0.024719
0.024719
0.024087
0.024719
0.024403
0.025035
0.023138
0.023770
0.024087
0.024403
0.023454
0.023138
0.023454
0.022190
0.022822
0.023138
0.023770
0.022822
0.022506
0.022190
0.021873
0.021873
0.021241
0.021557
0.021557
0.021557
0.022822
0.020925
0.020925
0.020925
0.019977
0.020293
0.020925
0.020293
0.020293
0.019344
0.019660
0.019660
0.018712
0.020293
0.020609
0.021241
0.020293
0.020609
0.019028
0.020293
0.020293
0.021241
0.021241
0.020609
0.019977
0.021557
0.022190
0.020609
0.022506
0.021241
0.021557
0.022190
0.022822
0.022506
0.022190
0.022190
0.022506
0.022822
0.024403
0.024403
0.024087
0.024719
0.025351
0.024403
0.024403
0.024403
0.024719
0.024403
0.024087
0.025035
0.024087
0.024719
0.025351
0.025983
0.025983
0.025351
0.025983
0.024719
0.024719
0.024087
0.025035
0.025667
0.025035
0.024403
0.024403
0.024403
0.023138
0.024403
0.025351
0.024087
0.022822
0.023138
0.023138
0.023770
0.022190
0.022190
0.021557
0.022822
0.022506
0.021241
0.021241
0.020925
0.020609
0.020609
0.020925
0.020925
0.019977
0.020293
0.020293
0.019977
0.019028
0.020925
0.021873
0.020609
0.020609
0.021557
0.019977
0.019344
0.021873
0.022190
0.020925
0.019660
0.021241
0.020925
0.020293
0.021241
0.021873
0.021241
0.021241
0.021241
0.020925
0.021873
0.023770
0.022190
0.022190
0.021873
0.022506
0.023454
0.022190
0.024087
0.024403
0.023138
0.023138
0.024719
0.023454
0.022822
0.022822
0.023138
0.025035
0.024403
0.025667
0.024403
0.024403
0.024087
0.024719
0.025035
0.025035
0.025667
0.025667
0.025035
0.025983
0.025351
0.025983
0.025983
0.026300
0.025351
0.025667
0.025667
0.024087
0.024719
0.025035
0.024403
0.024087
0.024403
0.023770
0.024403
0.023770
0.023454
0.023138
0.024719
0.022822
0.022190
0.022190
0.021557
0.022190
0.020293
0.020609
0.021241
0.021241
0.021873
0.020609
0.019977
0.020609
0.020609
0.020925
0.022506
0.021557
0.021241
0.020609
0.019660
0.020925
0.020609
0.019977
0.021557
0.021873
0.020609
0.021241
0.021241
0.021241
0.022190
0.021873
0.020925
0.021557
0.021873
0.022506
0.022506
0.021873
0.021873
0.022190
0.021241
0.023138
0.022822
0.021557
0.022190
0.023770
0.023138
0.022822
0.024403
0.024719
0.022822
0.024403
0.025667
0.024403
0.024719
0.026300
0.025667
0.024719
0.025035
0.025983
0.025035
0.025035
0.025351
0.025983
0.024403
0.024403
0.025983
0.025667
0.025035
0.024403
0.025667
0.024719
0.024087
0.024087
0.024719
0.024403
0.023770
0.024087
0.023138
0.022822
0.022822
0.022822
0.022822
0.022190
0.021873
0.022190
0.022190
0.022190
0.021241
0.021241
0.019977
0.020609
0.021241
0.021241
0.020293
0.020609
0.020609
0.019344
0.020293
0.019977
0.020609
0.020925
0.020293
0.018396
0.019977
0.020293
0.019977
0.020293
0.019660
0.019660
0.018712
0.020609
0.020925
0.021557
0.020925
0.021557
0.020609
0.020293
0.020609
0.021241
0.020609
0.021873
0.021873
0.022506
0.022506
0.022506
0.022190
0.022506
0.021873
0.023454
0.024719
0.023454
0.024087
0.024087
0.023454
0.023770
0.024719
0.024719
0.024719
0.024403
0.024719
0.023138
0.023138
0.025983
0.025035
0.026932
0.025035
0.025351
0.025035
0.024719
0.025351
0.025351
0.025351
0.025035
0.024087
0.022506
0.023770
0.025035
0.023770
0.024087
0.022822
0.022822
0.021557
0.022190
0.022822
0.022506
0.022506
0.022506
0.022822
0.022190
0.022822
0.021873
0.020925
0.020293
0.021557
0.022190
0.021557
0.019977
0.020609
0.020609
0.019977
0.018712
0.020609
0.020609
0.019028
0.019660
0.017764
0.018712
0.019660
0.021557
0.021557
0.020293
0.019977
0.020293
0.021557
0.020925
0.020609
0.020925
0.020609
0.020925
0.021557
0.020609
0.019977
0.022506
0.021873
0.021241
0.021873
0.021557
0.020925
0.021557
0.022190
0.021557
0.022506
0.023770
0.024403
0.024719
0.023138
0.023770
0.023138
0.024087
0.025035
0.025351
0.025351
0.025351
0.023454
0.023770
0.024719
0.025035
0.026300
0.024403
0.023770
0.024403
0.022822
0.023770
0.024087
0.024719
0.024087
0.025351
0.024087
0.024403
0.023454
0.024403
0.023770
0.023454
0.023454
0.023138
0.023454
0.022822
0.024087
0.023454
0.023454
0.023138
0.021557
0.021873
0.021557
0.020609
0.020293
0.020293
0.021873
0.021241
0.020925
0.019977
0.018712
0.019028
0.019660
0.020609
0.020609
0.020609
0.020293
0.019344
0.019028
0.018712
0.019660
0.020609
0.019344
0.019344
0.019344
0.019660
0.020293
0.020609
0.021557
0.021873
0.021241
0.020609
0.021241
0.020925
0.021873
0.021557
0.021557
0.021241
0.021873
0.020925
0.022190
0.021873
0.021557
0.021557
0.020925
0.023138
0.024403
0.023454
0.023454
0.024087
0.023770
0.023770
0.024403
0.023454
0.022822
0.022822
0.022822
0.023770
0.024087
0.025983
0.025351
0.023454
0.024087
0.024403
0.024087
0.024087
0.025035
0.025983
0.025351
0.023454
0.024087
0.023770
0.023770
0.022822
0.023138
0.022190
0.021557
0.022190
0.022822
0.022506
0.021557
0.022506
0.021873
0.021557
0.021241
0.020609
0.020925
0.021241
0.021241
0.021557
0.020609
0.020609
0.019660
0.020293
0.019028
0.019660
0.018712
0.019977
0.020609
0.019977
0.020609
0.019977
0.019660
0.019028
0.020609
0.020609
0.019977
0.019977
0.019344
0.019977
0.020925
0.020925
0.020609
0.021557
0.020925
0.021873
0.021873
0.021557
0.021873
0.022190
0.021557
0.021557
0.021873
0.021241
0.021557
0.021241
0.021873
0.023138
0.024719
0.023454
0.024087
0.023138
0.023770
0.023770
0.024087
0.024403
0.024719
0.023454
0.025035
0.024403
0.023454
0.025351
0.025351
0.025983
0.024403
0.025351
0.025983
0.025667
0.025035
0.024403
0.025035
0.025035
0.024403
0.023770
0.024087
0.024719
0.022822
0.022822
0.022822
0.022190
0.023138
0.022506
0.022190
0.022506
0.022506
0.022506
0.021873
0.022822
0.021873
0.022506
0.021557
0.021557
0.021557
0.021557
0.020293
0.022190
0.020609
0.019977
0.019660
0.020293
0.020293
0.021873
0.021873
0.020925
0.020609
0.019344
0.021241
0.020609
0.019977
0.020293
0.020293
0.020293
0.019344
0.019344
0.019977
0.020609
0.019344
0.019977
0.019660
0.020925
0.021241
0.022190
0.022506
0.021241
0.020925
0.022190
0.022190
0.022190
0.021241
0.022506
0.023138
0.023454
0.022506
0.023454
0.023770
0.022822
0.023770
0.023454
0.023454
0.024403
0.025035
0.024403
0.024087
0.024087
0.024403
0.025035
0.025667
0.024719
0.025351
0.024719
0.023454
0.023454
0.025351
0.025351
0.025351
0.024719
0.024403
0.025035
0.025035
0.025667
0.023454
0.023454
0.024087
0.024403
0.023138
0.023770
0.023770
0.022822
0.022822
0.023138
0.021873
0.021241
0.021557
0.021241
0.019977
0.020609
0.020293
0.021557
0.020925
0.019977
0.020609
0.019660
0.021557
0.020609
0.019977
0.020925
0.019660
0.019660
0.019344
0.020925
0.019028
0.019977
0.019660
0.019344
0.019977
0.020609
0.020609
0.020609
0.021557
0.021241
0.020609
0.020925
0.021241
0.020609
0.021557
0.021557
0.021241
0.021557
0.022506
0.022506
0.022190
0.022190
0.022822
0.022506
0.022822
0.022822
0.024087
0.023138
0.023454
0.022506
0.023454
0.024719
0.023454
0.024403
0.024403
0.024403
0.024087
0.025035
0.024403
0.025351
0.025667
0.025983
0.025035
0.024087
0.024087
0.024719
0.024087
0.025035
0.025667
0.024403
0.023138
0.024087
0.022190
0.022822
0.023454
0.024719
0.021873
0.021873
0.022506
0.023138
0.022506
0.022822
0.022506
0.022190
0.022506
0.021557
0.022506
0.022190
0.020925
0.020293
0.021557
0.021241
0.020609
0.019977
0.019660
0.018712
0.019977
0.020925
0.020925
0.020925
0.019977
0.019028
0.019660
0.019660
0.020293
0.020925
0.019660
0.020293
0.020293
0.020609
0.020925
0.020293
0.021557
0.021241
0.020293
0.021241
0.021241
0.020293
0.022506
0.022190
0.021873
0.022506
0.022190
0.021873
0.023138
0.023138
0.021557
0.021557
0.023138
0.023454
0.023454
0.024087
0.023138
0.023138
0.022822
0.024403
0.024719
0.023454
0.025035
0.024719
0.024719
0.025351
0.025351
0.026300
0.025667
0.025667
0.025035
0.025351
0.025667
0.025667
0.025035
0.024719
0.025667
0.025035
0.023770
0.025667
0.025667
0.025351
0.024403
0.023454
0.022822
0.023138
0.022822
0.022506
0.021873
0.021873
0.022822
0.022190
0.023138
0.021241
0.020925
0.020293
0.021557
0.021241
0.020609
0.020609
0.019344
0.020293
0.019660
0.019344
0.020293
0.021241
0.020609
0.020293
0.020609
0.019344
0.020293
0.019977
0.019977
0.019977
0.020293
0.020925
0.019977
0.019344
0.019977
0.020609
0.019977
0.021241
0.020293
0.021241
0.021241
0.021557
0.022506
0.022190
0.020925
0.022506
0.023454
0.022822
0.023454
0.022822
0.023454
0.024087
0.023138
0.024719
0.023454
0.023770
0.024087
0.023770
0.024719
0.024087
0.025351
0.026300
0.025035
0.024719
0.024719
0.025667
0.025667
0.025035
0.024403
0.025351
0.025351
0.025351
0.025351
0.024719
0.025983
0.024719
0.024719
0.024087
0.024087
0.024403
0.023770
0.023770
0.024087
0.022506
0.022822
0.022506
0.023138
0.023770
0.022190
0.022506
0.022190
0.021557
0.021557
0.021241
0.021557
0.019977
0.021241
0.021873
0.020293
0.019660
0.019028
0.019344
0.020293
0.020925
0.019028
0.019977
0.020293
0.019660
0.019344
0.019977
0.019660
0.020293
0.019977
0.020925
0.019660
0.019660
0.019977
0.019977
0.020925
0.020925
0.019344
0.020609
0.021557
0.021557
0.021241
0.021873
0.021873
0.021557
0.021557
0.022506
0.022190
0.023138
0.023454
0.023770
0.023770
0.024087
0.025351
0.023454
0.022822
0.024403
0.025035
0.023770
0.024403
0.025035
0.024719
0.024403
0.023454
0.024403
0.024087
0.025035
0.025035
0.024087
0.024087
0.024403
0.024719
0.024403
0.025035
0.025035
0.025983
0.024403
0.023454
0.023454
0.023138
0.024087
0.024087
0.023770
0.022822
0.021873
0.022506
0.022506
0.022506
0.023138
0.022506
0.022506
0.022506
0.023138
0.020609
0.021241
0.020925
0.021873
0.021557
0.022190
0.021557
0.020609
0.020293
0.019660
0.019977
0.020293
0.020609
0.020609
0.020609
0.018712
0.020293
0.019660
0.020925
0.020609
0.019660
0.019028
0.019028
0.018712
0.020293
0.020609
0.020609
0.020925
0.021241
0.019660
0.020925
0.020925
0.021241
0.021557
0.021557
0.021873
0.022190
0.021241
0.022822
0.021241
0.021873
0.022822
0.024087
0.023454
0.024087
0.023138
0.023454
0.024087
0.024719
0.024087
0.024087
0.024403
0.023454
0.024719
0.024403
0.024719
0.024719
0.026616
0.025351
0.025667
0.025983
0.024719
0.025351
0.025035
0.025351
0.025667
0.025351
0.024403
0.023770
0.024403
0.024087
0.025351
0.023770
0.023454
0.023138
0.022190
0.022506
0.022190
0.022822
0.023138
0.022506
0.023138
0.022506
0.021557
0.022190
0.022506
0.020925
0.022190
0.022506
0.020293
0.020609
0.021557
0.020925
0.019344
0.020293
0.020925
0.021241
0.020609
0.020293
0.019028
0.020293
0.019660
0.020609
0.019977
0.020609
0.020609
0.020293
0.020609
0.021241
0.020925
0.020609
0.020925
0.022190
0.021557
0.021557
0.021557
0.022190
0.022190
0.021557
0.022506
0.022506
0.021873
0.022822
0.022822
0.023138
0.023770
0.024403
0.024719
0.023138
0.024719
0.025351
0.025035
0.025351
0.025667
0.024087
0.025351
0.025351
0.024719
0.024719
0.025351
0.026300
0.026300
0.025983
0.025035
0.024403
0.024087
0.025035
0.024403
0.025667
0.025667
0.025351
0.023454
0.023770
0.024087
0.024403
0.024087
0.024403
0.022822
0.022822
0.022190
0.022506
0.023138
0.023454
0.023454
0.021873
0.022506
0.022190
0.021557
0.020925
0.021241
0.021873
0.021241
0.021873
0.020293
0.020293
0.020925
0.020293
0.020925
0.022190
0.021873
0.021557
0.019660
0.019977
0.020609
0.018396
0.020925
0.021241
0.020925
0.020609
0.020293
0.019660
0.020609
0.021557
0.021873
0.020925
0.020925
0.021557
0.020925
0.021557
0.022822
0.023138
0.022506
0.022190
0.022506
0.023138
0.023454
0.022822
0.022190
0.022506
0.023770
0.024087
0.023454
0.023138
0.023138
0.024403
0.023454
0.023454
0.024719
0.024403
0.023138
0.022822
0.024719
0.024403
0.025667
0.025983
0.025351
0.025667
0.025351
0.024403
0.025667
0.025351
0.025983
0.025667
0.025351
0.025035
0.024403
0.024719
0.023770
0.024719
0.024087
0.022822
0.023770
0.022506
0.022822
0.022506
0.021873
0.023454
0.021241
0.022506
0.021241
0.020293
0.020609
0.021873
0.021241
0.020925
0.020925
0.021241
0.020609
0.021241
0.020925
0.019977
0.019660
0.021873
0.020925
0.021557
0.019977
0.019977
0.020609
0.019977
0.020609
0.019344
0.019660
0.020925
0.020609
0.021241
0.020925
0.020609
0.020293
0.020925
0.021557
0.021557
0.021241
0.021873
0.023138
0.021873
0.022822
0.022822
0.022506
0.022506
0.023770
0.023138
0.024087
0.024087
0.024403
0.024403
0.024719
0.024403
0.023454
0.025983
0.024719
0.024719
0.024719
0.024087
0.023454
0.025035
0.025035
0.025667
0.025983
0.025351
0.025667
0.024087
0.025351
0.025035
0.024719
0.025351
0.024719
0.025983
0.024087
0.024403
0.025667
0.025351
0.024403
0.024087
0.025351
0.024087
0.024403
0.023454
0.022506
0.022190
0.022190
0.023138
0.022190
0.022190
0.021873
0.022190
0.021557
0.020925
0.020293
0.020925
0.020925
0.021557
0.020925
0.019660
0.021241
0.021557
0.021557
0.020925
0.020925
0.020609
0.017764
0.019660
0.020609
0.020293
0.020925
0.020925
0.021241
0.021241
0.019977
0.021241
0.021873
0.021557
0.020925
0.021873
0.021241
0.022822
0.021873
0.021873
0.022190
0.022190
0.023138
0.022822
0.023138
0.023138
0.022822
0.023454
0.023454
0.025035
0.024087
0.024719
0.024403
0.023454
0.024087
0.024403
0.024719
0.025035
0.025983
0.024719
0.024719
0.024403
0.026300
0.025667
0.025983
0.025667
0.025667
0.025351
0.025351
0.025351
0.025667
0.025035
0.025351
0.025351
0.025035
0.024403
0.025035
0.025351
0.024403
0.024719
0.022822
0.024087
0.024087
0.023770
0.023138
0.022506
0.023138
0.023138
0.022506
0.022506
0.022190
0.020609
0.019977
0.020293
0.020925
0.020925
0.019344
0.020609
0.020925
0.019977
0.019977
0.020293
0.019977
0.020293
0.019977
0.019660
0.019660
0.021241
0.020925
0.019977
0.019977
0.021241
0.020609
0.020609
0.019660
0.020293
0.021557
0.020925
0.021241
0.021557
0.021557
0.021241
0.021873
0.022190
0.021241
0.021873
0.022822
0.023454
0.022506
0.023454
0.022506
0.022506
0.023138
0.023138
0.023138
0.022822
0.024719
0.024719
0.024719
0.024087
0.025035
0.024719
0.023138
0.024087
0.024719
0.025667
0.025667
0.025983
0.024719
0.024087
0.024719
0.025035
0.025983
0.025983
0.025983
0.025983
0.025035
0.025667
0.025035
0.024403
0.024719
0.025035
0.024719
0.023770
0.023454
0.023454
0.023770
0.023770
0.023454
0.023138
0.021557
0.022190
0.022506
0.022506
0.020609
0.020609
0.020609
0.020925
0.020293
0.020609
0.019660
0.020609
0.020925
0.020609
0.021241
0.021241
0.021241
0.020609
0.020925
0.020293
0.020293
0.020609
0.020925
0.020293
0.019977
0.021241
0.020293
0.019977
0.021241
0.021241
0.020293
0.020293
0.021873
0.021873
0.021873
0.021557
0.022506
0.023138
0.022822
0.023138
0.022822
0.022506
0.023454
0.024087
0.024087
0.023454
0.024719
0.024087
0.023138
0.024087
0.024087
0.023770
0.024087
0.024719
0.026300
0.026300
0.025035
0.025351
0.025351
0.024403
0.025667
0.025667
0.025667
0.025983
0.024719
0.025667
0.025035
0.025351
0.024403
0.025983
0.024087
0.024719
0.024403
0.024087
0.024403
0.024719
0.023138
0.023770
0.024087
0.025035
0.022190
0.022506
0.023454
0.023138
0.022190
0.022506
0.022190
0.020925
0.020925
0.020609
0.021557
0.020609
0.019977
0.020925
0.019977
0.019977
0.021241
0.020609
0.021557
0.021241
0.020293
0.019344
0.018080
0.020293
0.020925
0.020925
0.021241
0.021241
0.021241
0.022190
0.021557
0.020609
0.021873
0.021557
0.021241
0.021557
0.020925
0.021557
0.022822
0.022506
0.024403
0.023454
0.022506
0.023454
0.024403
0.023454
0.023770
0.023770
0.024403
0.024087
0.024719
0.025351
0.024719
0.024087
0.024087
0.025983
0.025351
0.025351
0.025351
0.024719
0.025035
0.023770
0.024719
0.025667
0.026616
0.025667
0.024087
0.023770
0.024719
0.025983
0.025035
0.025035
0.026300
0.025667
0.024719
0.025351
0.025351
0.024403
0.025983
0.025351
0.023770
0.023770
0.023770
0.024087
0.024087
0.024087
0.023454
0.023770
0.023138
0.022506
0.021873
0.020925
0.020293
0.021557
0.022506
0.020925
0.021557
0.020609
0.020925
0.020293
0.020609
0.020925
0.020925
0.021241
0.020925
0.019977
0.020609
0.020925
0.021241
0.021557
0.020293
0.020293
0.019977
0.020609
0.020293
0.020293
0.020293
0.020609
0.022190
0.022190
0.021873
0.022190
0.023138
0.023138
0.022822
0.022506
0.022822
0.022822
0.021873
0.023138
0.023454
0.023138
0.025035
0.024087
0.024087
0.024087
0.025351
0.024403
0.024719
0.025667
0.025351
0.025983
0.024403
0.025035
0.024403
0.025351
0.025983
0.026932
0.026300
0.025983
0.025035
0.024719
0.025351
0.025667
0.026300
0.025667
0.025667
0.025035
0.024087
0.025351
0.025351
0.025351
0.025351
0.024403
0.024087
0.022822
0.023770
0.024403
0.023138
0.022506
0.022190
0.023454
0.023138
0.022822
0.022506
0.021557
0.022822
0.023138
0.022822
0.023138
0.022506
0.022190
0.021241
0.021873
0.022190
0.022506
0.021873
0.020925
0.020925
0.020293
0.019977
0.019977
0.021241
0.021241
0.020293
0.020925
0.020293
0.020609
0.020925
0.021557
0.021557
0.021241
0.021873
0.020925
0.021241
0.022506
0.022190
0.021873
0.022822
0.024403
0.023138
0.022506
0.023138
0.024087
0.024403
0.024403
0.023770
0.023770
0.023454
0.023770
0.023770
0.024403
0.024719
0.025667
0.025351
0.025667
0.025667
0.024087
0.024719
0.025035
0.026300
0.025035
0.025035
0.025351
0.025351
0.024403
0.025035
0.025667
0.025983
0.025983
0.025035
0.025035
0.025035
0.025035
0.024719
0.024087
0.025351
0.023454
0.023138
0.023454
0.023454
0.022506
0.023454
0.022822
0.022190
0.022822
0.022506
0.021557
0.021873
0.022190
0.021557
0.021241
0.021241
0.020925
0.021873
0.021557
0.022506
0.020925
0.021241
0.021557
0.020925
0.020609
0.020609
0.021557
0.020609
0.021557
0.021241
0.021557
0.021241
0.022506
0.021241
0.020609
0.021873
0.021241
0.021873
0.021873
0.021873
0.021873
0.022190
0.023770
0.022506
0.023138
0.022190
0.023770
0.021873
0.023454
0.022822
0.022822
0.023138
0.024087
0.025035
0.024403
0.025035
0.024719
0.025351
0.025351
0.025667
0.025667
0.026300
0.025667
0.023770
0.025351
0.025983
0.026300
0.027248
0.025351
0.024087
0.025983
0.026932
0.025983
0.025351
0.026616
0.025667
0.024719
0.024719
0.025351
0.024087
0.025351
0.025667
0.025667
0.022822
0.023770
0.024719
0.024719
0.022190
0.022822
0.024403
0.023138
0.024087
0.024719
0.023454
0.022190
0.022190
0.022190
0.021873
0.022506
0.021241
0.022190
0.021241
0.020925
0.022506
0.021873
0.022822
0.021557
0.020293
0.019028
0.021873
0.021557
0.021873
0.023138
0.021241
0.021241
0.020925
0.020609
0.020925
0.021873
0.021557
0.021241
0.021241
0.021557
0.022190
0.021873
0.021873
0.022506
0.023138
0.022190
0.023770
0.022506
0.023138
0.023138
0.023454
0.024403
0.025035
0.025667
0.025351
0.025351
0.025035
0.025667
0.025983
0.025983
0.025983
0.025667
0.026300
0.025667
0.025983
0.025351
0.025351
0.025351
0.027248
0.026932
0.025351
0.025983
0.026616
0.026616
0.025667
0.026300
0.025667
0.025351
0.024719
0.025667
0.025667
0.025983
0.025351
0.025351
0.024403
0.024087
0.023454
0.024087
0.023454
0.023454
0.024403
0.022506
0.021873
0.023770
0.022190
0.021557
0.021557
0.021241
0.022190
0.021873
0.021241
0.020293
0.020925
0.021241
0.022506
0.022190
0.021873
0.020925
0.021241
0.020925
0.021873
0.021557
0.022506
0.021873
0.023454
0.022506
0.021241
0.020609
0.021873
0.021241
0.021557
0.022190
0.022506
0.022190
0.021873
0.023454
0.024087
0.023454
0.022506
0.023138
0.024087
0.024087
0.024403
0.024719
0.024087
0.024719
0.025667
0.024719
0.025351
0.025983
0.025667
0.026300
0.025351
0.026932
0.025983
0.025983
0.025667
0.025667
0.025035
0.026616
0.027564
0.026300
0.027248
0.026932
0.025983
0.025667
0.026300
0.026616
0.026300
0.025667
0.025667
0.025351
0.025035
0.024719
0.023454
0.024087
0.024087
0.023454
0.023138
0.023770
0.024403
0.024403
0.023454
0.023454
0.022190
0.023454
0.022506
0.022506
0.022822
0.021873
0.022506
0.023138
0.022506
0.021557
0.020609
0.021241
0.021241
0.020293
0.021557
0.022190
0.021241
0.020925
0.019977
0.020609
0.019660
0.021557
0.020609
0.020293
0.019977
0.021241
0.021241
0.020925
0.021241
0.022190
0.022190
0.023138
0.022190
0.022190
0.023138
0.023138
0.023770
0.022506
0.022822
0.022190
0.024087
0.025035
0.024719
0.025035
0.025035
0.024403
0.025351
0.024719
0.024403
0.023454
0.025035
0.025035
0.025035
0.026616
0.025667
0.025351
0.025035
0.025035
0.025667
0.025667
0.026616
0.023770
0.024403
0.025351
0.024719
0.025667
0.026616
0.025351
0.025667
0.024403
0.023770
0.025035
0.025667
0.026300
0.025035
0.026300
0.025351
0.025351
0.025351
0.023770
0.024087
0.024403
0.024087
0.023770
0.024403
0.024403
0.022822
0.022822
0.021557
0.020609
0.021873
0.021873
0.021557
0.020925
0.020609
0.020609
0.021241
0.021557
0.021557
0.021873
0.019977
0.020609
0.020925
0.021873
0.021873
0.021557
0.020293
0.021241
0.021241
0.020609
0.019977
0.020293
0.021241
0.021873
0.021557
0.021557
0.021241
0.021873
0.022822
0.023138
0.023138
0.022506
0.021557
0.022822
0.023138
0.022506
0.022506
0.023770
0.023770
0.024719
0.024403
0.023770
0.025035
0.024719
0.024719
0.024719
0.024087
0.025667
0.025035
0.024403
0.025035
0.025035
0.026300
0.027248
0.026932
0.026616
0.025351
0.025667
0.025983
0.025983
0.025667
0.026300
0.025983
0.025035
0.025351
0.023770
0.024403
0.023454
0.023454
0.024403
0.024087
0.023770
0.024403
0.023454
0.023454
0.022822
0.022506
0.021557
0.023138
0.021557
0.022506
0.020609
0.021557
0.021873
0.021241
0.021241
0.021873
0.020293
0.020925
0.019977
0.019977
0.021557
0.021557
0.019977
0.019977
0.019977
0.020609
0.020925
0.020925
0.020293
0.021557
0.019977
0.019977
0.019344
0.020609
0.021241
0.020925
0.020925
0.020925
0.020925
0.021873
0.022506
0.022506
0.022506
0.021241
0.021557
0.023770
0.023454
0.023138
0.022822
0.024719
0.023770
0.023454
0.025035
0.025667
0.024087
0.024087
0.026300
0.025351
0.025983
0.025983
0.025983
0.025035
0.025035
0.025351
0.026616
0.026300
0.026616
0.025351
0.025667
0.025667
0.025667
0.026616
0.025667
0.025983
0.026300
0.025035
0.024403
0.025035
0.024087
0.022822
0.024087
0.023770
0.023138
0.022822
0.024087
0.024087
0.023770
0.023770
0.023770
0.022822
0.022822
0.022190
0.022506
0.021873
0.022506
0.022506
0.021873
0.022190
0.021873
0.020925
0.020925
0.020293
0.020293
0.020609
0.020925
0.021241
0.019977
0.019344
0.019977
0.019977
0.020609
0.020609
0.020293
0.020925
0.020925
0.021557
0.020293
0.021557
0.021873
0.022506
0.021557
0.021873
0.022190
0.022506
0.022190
0.022822
0.022506
0.022190
0.021873
0.022822
0.023454
0.023770
0.022822
0.023138
0.024719
0.024403
0.024403
0.024403
0.024403
0.025667
0.025035
0.025667
0.025667
0.025035
0.025035
0.023454
0.024403
0.024403
0.025351
0.026616
0.025035
0.025667
0.024719
0.024403
0.024719
0.024719
0.025351
0.026616
0.025351
0.024719
0.025035
0.025667
0.024087
0.025351
0.025035
0.023138
0.024087
0.023770
0.023138
0.023454
0.022822
0.023770
0.023454
0.022822
0.023770
0.021557
0.021873
0.021557
0.021873
0.022506
0.021873
0.020925
0.019660
0.020925
0.019977
0.019977
0.021557
0.021873
0.021557
0.020293
0.020293
0.018712
0.021241
0.020609
0.020609
0.020609
0.019660
0.019977
0.021241
0.020925
0.021873
0.022190
0.021873
0.021557
0.021873
0.021241
0.021241
0.022822
0.022822
0.021873
0.022506
0.022506
0.022506
0.022822
0.022506
0.024403
0.023454
0.024719
0.025351
0.025035
0.024719
0.025351
0.024719
0.025351
0.025983
0.025035
0.025035
0.024719
0.025983
0.024403
0.024403
0.025351
0.025983
0.026932
0.025667
0.024087
0.025035
0.024403
0.025983
0.025983
0.025035
0.024719
0.024087
0.024403
0.024719
0.024719
0.024403
0.024403
0.025351
0.025035
0.023454
0.022190
0.022822
0.023454
0.023138
0.022190
0.021873
0.022506
0.022506
0.022190
0.021557
0.020609
0.020293
0.021241
0.020293
0.020609
0.019977
0.019660
0.020293
0.020609
0.020925
0.021241
0.020609
0.020293
0.019344
0.020925
0.021241
0.019344
0.019977
0.020609
0.020609
0.019977
0.019977
0.020609
0.022190
0.020293
0.020293
0.021873
0.021873
0.022190
0.022190
0.022190
0.022190
0.023138
0.022190
0.021557
0.022822
0.023138
0.022822
0.023454
0.022822
0.023138
0.024719
0.024403
0.024719
0.025035
0.025351
0.025983
0.025351
0.025667
0.025035
0.024403
0.024087
0.024719
0.024403
0.026300
0.026616
0.025667
0.024087
0.023770
0.024719
0.025035
0.024719
0.025035
0.025035
0.024719
0.023770
0.024403
0.024719
0.024403
0.024087
0.022822
0.022506
0.022822
0.022190
0.022506
0.021873
0.022506
0.022190
0.021241
0.023454
0.021557
0.021873
0.020609
0.021241
0.021241
0.020925
0.021873
0.021241
0.020609
0.019977
0.020609
0.020293
0.021557
0.021557
0.020925
0.020609
0.019977
0.020609
0.021873
0.020609
0.021557
0.020925
0.020925
0.020293
0.020609
0.021241
0.021873
0.020925
0.021241
0.021557
0.021241
0.021557
0.021557
0.023138
0.022190
0.024087
0.023770
0.023454
0.023138
0.022190
0.023454
0.023454
0.024087
0.024403
0.024719
0.024403
0.025667
0.025351
0.025035
0.026932
0.025351
0.026300
0.025667
0.025983
0.024719
0.024719
0.026932
0.026300
0.026932
0.027248
0.026616
0.025667
0.025035
0.025983
0.025667
0.025351
0.026616
0.026300
0.024403
0.025351
0.024719
0.024087
0.025035
0.024403
0.024087
0.022822
0.023138
0.023770
0.023454
0.023138
0.023138
0.023138
0.023138
0.023138
0.022822
0.022506
0.021557
0.022190
0.022506
0.021241
0.021873
0.021241
0.020293
0.020925
0.022190
0.021241
0.021873
0.021873
0.020293
0.019977
0.019028
0.020293
0.020609
0.020293
0.021241
0.019660
0.019344
0.020609
0.019344
0.020609
0.020293
0.020925
0.020293
0.021241
0.021557
0.022190
0.021873
0.022822
0.023138
0.022822
0.022822
0.023454
0.022506
0.022506
0.023138
0.023770
0.022822
0.023770
0.023770
0.025035
0.025351
0.023770
0.024403
0.024719
0.025667
0.025983
0.025351
0.025035
0.024719
0.024719
0.025351
0.026616
0.025667
0.025667
0.025983
0.025983
0.025667
0.025667
0.026300
0.025351
0.025035
0.025035
0.025351
0.025035
0.025351
0.025035
0.024087
0.024719
0.024719
0.024087
0.024087
0.023770
0.023770
0.023454
0.023138
0.023138
0.022822
0.022822
0.022190
0.021557
0.021873
0.021873
0.021557
0.023138
0.020925
0.021557
0.021241
0.020925
0.020925
0.021873
0.021873
0.020609
0.020609
0.019344
0.020293
0.019660
0.021873
0.021241
0.019977
0.021241
0.021241
0.019660
0.021557
0.022190
0.021557
0.020609
0.020293
0.022506
0.021873
0.021557
0.021873
0.022506
0.021873
0.022822
0.022822
0.023770
0.023770
0.024719
0.024403
0.023770
0.024403
0.025667
0.025983
0.024403
0.025351
0.024719
0.024403
0.025035
0.025351
0.025351
0.025351
0.025035
0.025035
0.023770
0.024719
0.025035
0.023770
0.024403
0.023454
0.025351
0.024719
0.025351
0.025667
0.026300
0.025351
0.024087
0.024087
0.024087
0.023454
0.024719
0.023770
0.023138
0.023770
0.023770
0.021873
0.022822
0.023770
0.022822
0.022506
0.022190
0.021873
0.021873
0.021557
0.020925
0.021241
0.020293
0.021557
0.020293
0.020609
0.020925
0.020609
0.020925
0.020609
0.021557
0.022190
0.020293
0.020609
0.019977
0.019977
0.021241
0.020609
0.020609
0.019977
0.020293
0.019977
0.019660
0.019660
0.020293
0.020925
0.020925
0.020925
0.020293
0.021557
0.022190
0.021873
0.021873
0.021557
0.021557
0.022506
0.022506
0.022506
0.021873
0.023454
0.023138
0.023454
0.023770
0.023138
0.023770
0.023770
0.023454
0.023454
0.024719
0.023454
0.025035
0.024403
0.023770
0.022506
0.024403
0.025351
0.024403
0.025667
0.025035
0.025035
0.026932
0.025035
0.025035
0.025351
0.024087
0.022822
0.022506
0.024087
0.022822
0.024087
0.023138
0.023138
0.023770
0.022190
0.023138
0.022506
0.021241
0.021557
0.021241
0.020609
0.021557
0.021241
0.019977
0.020925
0.019660
0.019977
0.020293
0.019977
0.019028
0.019977
0.019977
0.019660
0.018712
0.019977
0.019977
0.020293
0.019977
0.019028
0.020293
0.021241
0.020925
0.019977
0.020609
0.019028
0.020293
0.019977
0.019344
0.020293
0.020609
0.020293
0.021557
0.020925
0.020925
0.022506
0.021557
0.021873
0.022190
0.021557
0.022506
0.021873
0.022190
0.022822
0.023454
0.024087
0.023770
0.024403
0.024087
0.023138
0.023770
0.024087
0.025667
0.025035
0.024719
0.025351
0.024087
0.023454
0.023770
0.024403
0.025035
0.024403
0.024719
0.024719
0.024403
0.023770
0.025035
0.024719
0.025035
0.025035
0.024403
0.024087
0.023454
0.022822
0.023454
0.023138
0.024087
0.023770
0.022506
0.023138
0.022506
0.022190
0.022190
0.022190
0.022190
0.019977
0.020925
0.021241
0.020925
0.019977
0.020293
0.021241
0.019344
0.019344
0.019977
0.019028
0.019344
0.018712
0.021241
0.021241
0.019028
0.019028
0.018712
0.019344
0.019028
0.019660
0.019977
0.019660
0.019977
0.019344
0.018712
0.019028
0.019660
0.020293
0.019344
0.020293
0.019977
0.021241
0.021557
0.022190
0.021557
0.022190
0.020609
0.022190
0.022822
0.023454
0.021873
0.022506
0.022822
0.023138
0.023770
0.024403
0.023454
0.024087
0.022822
0.023770
0.024403
0.024087
0.024719
0.024719
0.023770
0.024087
0.022506
0.024087
0.025351
0.024719
0.024403
0.025035
0.024087
0.024719
0.024403
0.024403
0.024403
0.024087
0.023770
0.023138
0.023454
0.023138
0.023138
0.024087
0.022506
0.024087
0.022190
0.022506
0.022190
0.022190
0.022506
0.022822
0.022190
0.021873
0.020609
0.020293
0.019977
0.021241
0.021241
0.020925
0.019660
0.019977
0.019344
0.019028
0.018712
0.020293
0.019977
0.018080
0.017447
0.017447
0.018396
0.018396
0.017764
0.019977
0.019344
0.018712
0.019344
0.019977
0.019344
0.019977
0.019660
0.020293
0.019660
0.019977
0.019028
0.019344
0.020609
0.020925
0.021557
0.020293
0.020925
0.021557
0.021241
0.021873
0.022822
0.022822
0.022822
0.022822
0.022506
0.021873
0.022506
0.022190
0.022822
0.023770
0.022506
0.023454
0.022822
0.021557
0.021241
0.023770
0.024403
0.025035
0.024719
0.024719
0.023454
0.023138
0.023138
0.024087
0.023454
0.024719
0.023454
0.021873
0.021557
0.022822
0.021873
0.021873
0.022822
0.021557
0.020925
0.021241
0.020925
0.020293
0.019977
0.021241
0.021557
0.020925
0.020925
0.020925
0.018712
0.019028
0.019344
0.020293
0.019028
0.018712
0.018080
0.019028
0.018396
0.018712
0.019660
0.018080
0.019028
0.019344
0.018080
0.017764
0.018712
0.018080
0.018080
0.018080
0.017764
0.018712
0.018080
0.018080
0.017764
0.018712
0.019977
0.019344
0.019344
0.019344
0.019028
0.019344
0.019344
0.020293
0.021873
0.021557
0.021557
0.021557
0.021557
0.021557
0.022506
0.023454
0.023454
0.021241
0.022822
0.022506
0.023138
0.023454
0.023770
0.022822
0.022822
0.023454
0.023454
0.022190
0.024087
0.023454
0.022822
0.023454
0.024087
0.023454
0.022506
0.023138
0.023138
0.022506
0.022506
0.023454
0.022822
0.022506
0.023138
0.023138
0.022822
0.021873
0.023454
0.022506
0.021873
0.021241
0.022190
0.022190
0.021241
0.020925
0.020925
0.020293
0.019977
0.020609
0.020293
0.019344
0.021241
0.019977
0.019660
0.019028
0.018712
0.019028
0.017764
0.018712
0.019660
0.019660
0.018712
0.018396
0.018080
0.018396
0.018712
0.019028
0.018712
0.019028
0.019344
0.020293
0.019028
0.018080
0.018396
0.020293
0.019344
0.019977
0.020609
0.019344
0.019660
0.021557
0.020925
0.021557
0.021873
0.020925
0.021557
0.021873
0.021873
0.022190
0.022506
0.022506
0.022506
0.023138
0.023138
0.023138
0.024403
0.023770
0.023454
0.022822
0.022506
0.021557
0.023138
0.023454
0.023454
0.025035
0.025035
0.023454
0.024087
0.023138
0.023138
0.023454
0.024087
0.023454
0.021873
0.023454
0.021873
0.021557
0.023138
0.023138
0.022506
0.021873
0.022190
0.022822
0.022506
0.021557
0.022506
0.022822
0.020609
0.020609
0.019660
0.020609
0.021241
0.020609
0.019660
0.019660
0.019028
0.019660
0.017764
0.018080
0.018080
0.018712
0.017447
0.018712
0.019344
0.019028
0.018080
0.018396
0.018080
0.017447
0.018712
0.018396
0.019344
0.018396
0.018396
0.018080
0.018396
0.017764
0.019344
0.018712
0.019344
0.019660
0.020609
0.019660
0.021241
0.020293
0.020609
0.020925
0.020293
0.019977
0.021873
0.021241
0.021557
0.020609
0.021557
0.022190
0.022822
0.021873
0.021873
0.023138
0.023770
0.023454
0.023138
0.022822
0.022822
0.022822
0.021873
0.022506
0.024087
0.023770
0.022506
0.022190
0.023454
0.022190
0.023454
0.022822
0.022822
0.022822
0.023454
0.023770
0.022190
0.023454
0.022190
0.021873
0.021557
0.021873
0.021557
0.020293
0.020925
0.020925
0.020293
0.019344
0.020609
0.020293
0.019028
0.019660
0.018712
0.018080
0.018712
0.018080
0.018080
0.018396
0.018712
0.018396
0.016815
0.018080
0.018396
0.018712
0.019344
0.018396
0.017447
0.016815
0.017447
0.018712
0.018396
0.018080
0.018396
0.017764
0.018080
0.018080
0.018712
0.018080
0.019977
0.018712
0.018712
0.020293
0.019028
0.019660
0.020609
0.020609
0.020925
0.021557
0.021241
0.021241
0.021873
0.021873
0.022506
0.021873
0.022190
0.022190
0.021873
0.021557
0.021557
0.023138
0.023770
0.022822
0.023770
0.023770
0.023138
0.021873
0.022506
0.022506
0.023770
0.024087
0.023138
0.023770
0.022506
0.022822
0.021241
0.023138
0.024087
0.022190
0.021241
0.021557
0.021873
0.022190
0.021873
0.021241
0.022822
0.021873
0.021241
0.020925
0.020609
0.020293
0.020293
0.020609
0.020609
0.020293
0.019977
0.019028
0.018080
0.018396
0.018712
0.018712
0.019344
0.018396
0.019028
0.018080
0.017447
0.018712
0.019344
0.019660
0.018396
0.017447
0.017764
0.017131
0.018080
0.018712
0.018396
0.019660
0.019660
0.018396
0.019344
0.019660
0.020293
0.019344
0.019028
0.019344
0.020609
0.019028
0.019660
0.020925
0.021557
0.021557
0.021241
0.021241
0.019977
0.020293
0.020293
0.020925
0.020925
0.021241
0.021557
0.022506
0.022506
0.022190
0.021873
0.023770
0.022822
0.022822
0.022506
0.022822
0.021557
0.021557
0.024087
0.024403
0.025667
0.023454
0.022822
0.023454
0.022506
0.022190
0.023454
0.022822
0.023138
0.022822
0.022190
0.022822
0.022506
0.023138
0.023138
0.023770
0.022190
0.022822
0.021873
0.021873
0.023138
0.023138
0.021873
0.021873
0.020925
0.022190
0.021873
0.020293
0.019977
0.020293
0.019660
0.019977
0.019660
0.018712
0.018712
0.018396
0.019344
0.019028
0.018396
0.018712
0.019028
0.018396
0.017764
0.019344
0.019660
0.018712
0.019977
0.019028
0.019028
0.017764
0.017764
0.019028
0.019028
0.018712
0.019028
0.019660
0.019344
0.020609
0.020609
0.019344
0.019977
0.020609
0.020925
0.021557
0.021873
0.021557
0.022506
0.022506
0.023138
0.022190
0.023138
0.022190
0.022506
0.021557
0.023454
0.022506
0.022190
0.023138
0.022190
0.021557
0.021557
0.021557
0.023138
0.023770
0.023138
0.023770
0.023138
0.022822
0.023770
0.022506
0.023138
0.023770
0.022506
0.022822
0.022822
0.022506
0.022190
0.022822
0.022506
0.021873
0.021241
0.020609
0.021557
0.021241
0.020609
0.020925
0.020293
0.019660
0.019660
0.019344
0.018396
0.017447
0.017764
0.018396
0.019660
0.019344
0.018396
0.018396
0.018396
0.018080
0.018080
0.018712
0.017764
0.017764
0.017447
0.016499
0.017447
0.017447
0.018080
0.018712
0.019028
0.017447
0.019028
0.018712
0.017764
0.019028
0.019344
0.019660
0.019344
0.019977
0.018080
0.020293
0.020925
0.019977
0.020609
0.020293
0.020925
0.020925
0.020925
0.019660
0.020609
0.020609
0.021873
0.020293
0.020609
0.020609
0.020925
0.021241
0.022190
0.022190
0.020925
0.021873
0.020609
0.021241
0.022506
0.020925
0.021873
0.023454
0.022506
0.022190
0.022822
0.022506
0.023770
0.024087
0.024087
0.024087
0.022506
0.021873
0.022506
0.021873
0.021873
0.021557
0.021557
0.020609
0.019977
0.020609
0.020925
0.020609
0.019344
0.021241
0.020609
0.020293
0.020293
0.019977
0.019660
0.019028
0.019344
0.019344
0.019660
0.019344
0.018396
0.018080
0.018712
0.019344
0.019344
0.019977
0.018396
0.017764
0.017131
0.017764
0.018712
0.019028
0.018396
0.019028
0.018080
0.018080
0.017764
0.018712
0.018080
0.019028
0.018396
0.019028
0.019660
0.019660
0.020609
0.019977
0.020293
0.020293
0.019344
0.020925
0.020293
0.020925
0.021241
0.021557
0.020925
0.022190
0.021557
0.023138
0.021241
0.021241
0.022506
0.023454
0.022506
0.023138
0.022506
0.022190
0.023138
0.021873
0.023138
0.023138
0.024403
0.023454
0.023138
0.023454
0.023138
0.023454
0.023770
0.023770
0.023770
0.023454
0.022506
0.023138
0.022822
0.022822
0.021557
0.021873
0.021557
0.020925
0.020609
0.021873
0.020925
0.021557
0.021873
0.020925
0.020609
0.019660
0.020293
0.019977
0.019344
0.018080
0.018396
0.019028
0.018396
0.017764
0.018712
0.018080
0.017764
0.019028
0.019344
0.018396
0.018712
0.018080
0.016815
0.017764
0.018396
0.018396
0.018080
0.018712
0.018396
0.019028
0.018396
0.018396
0.019028
0.018712
0.018080
0.018396
0.019344
0.019660
0.020609
0.020609
0.020609
0.021241
0.019977
0.019977
0.021241
0.021241
0.021241
0.021557
0.020925
0.023138
0.022506
0.022190
0.022190
0.022822
0.022822
0.023138
0.023454
0.022506
0.022822
0.022506
0.022506
0.023454
0.022506
0.023454
0.023454
0.022506
0.022506
0.022822
0.022822
0.022822
0.022506
0.022190
0.021873
0.022190
0.021873
0.021873
0.023454
0.022506
0.021873
0.021873
0.021241
0.022190
0.021241
0.021241
0.021873
0.021557
0.020925
0.020293
0.020609
0.020925
0.019344
0.019660
0.020609
0.019028
0.019660
0.018080
0.017447
0.017764
0.017447
0.018080
0.018712
0.017131
0.017764
0.017131
0.016499
0.016499
0.017447
0.017447
0.018080
0.018080
0.017447
0.017764
0.017447
0.018396
0.018080
0.019028
0.019344
0.017447
0.019028
0.018712
0.018396
0.019660
0.020609
0.019977
0.018712
0.019977
0.019344
0.020609
0.021873
0.020925
0.021241
0.020925
0.021873
0.022506
0.022506
0.020609
0.021873
0.021557
0.021557
0.021873
0.022506
0.022822
0.021557
0.020609
0.021873
0.022190
0.023454
0.023454
0.022822
0.021873
0.022822
0.022822
0.022822
0.021873
0.021873
0.022506
0.022506
0.021557
0.020925
0.020609
0.022190
0.022190
0.023138
0.020609
0.020925
0.019028
0.019977
0.019028
0.019344
0.019344
0.019344
0.019344
0.019977
0.019028
0.018396
0.017764
0.018712
0.018080
0.017764
0.018080
0.017764
0.016815
0.016499
0.017131
0.017764
0.018712
0.017764
0.017764
0.017764
0.017447
0.018080
0.018712
0.017131
0.017764
0.016815
0.016815
0.016815
0.017131
0.017131
0.017764
0.018080
0.018712
0.019028
0.018712
0.018396
0.019344
0.019344
0.020293
0.018712
0.018712
0.019977
0.019660
0.020293
0.020293
0.020925
0.021241
0.020925
0.021241
0.021557
0.021873
0.021557
0.022506
0.022822
0.022506
0.021873
0.021557
0.022190
0.022822
0.022190
0.022822
0.023138
0.022506
0.022822
0.020925
0.022506
0.022190
0.022506
0.022506
0.021873
0.020925
0.022506
0.021557
0.020925
0.021241
0.021557
0.021873
0.019977
0.020293
0.019344
0.019977
0.019660
0.020925
0.019660
0.018712
0.019660
0.019660
0.018080
0.017764
0.018712
0.016499
0.018080
0.018396
0.017447
0.017764
0.016183
0.016815
0.017447
0.016815
0.017764
0.018080
0.016499
0.017447
0.015234
0.016499
0.016815
0.017131
0.015867
0.016815
0.016815
0.017131
0.016815
0.016499
0.018080
0.017447
0.018396
0.017764
0.017764
0.017764
0.019660
0.018712
0.018080
0.018396
0.020293
0.018396
0.019344
0.019344
0.020609
0.020925
0.020925
0.020925
0.020293
0.020925
0.021873
0.021241
0.021241
0.021873
0.021873
0.021557
0.021557
0.020609
0.020609
0.021241
0.021557
0.022506
0.022822
0.023138
0.021557
0.021873
0.022190
0.021557
0.022190
0.021873
0.021557
0.021557
0.020293
0.022506
0.020925
0.021241
0.022506
0.021241
0.019977
0.020293
0.020925
0.021241
0.020609
0.020609
0.018712
0.020293
0.019028
0.019977
0.018080
0.018396
0.018712
0.017764
0.018712
0.018396
0.018396
0.017764
0.017764
0.016815
0.018396
0.018712
0.019660
0.018396
0.016499
0.016815
0.016499
0.016815
0.017131
0.017764
0.017131
0.017764
0.017447
0.016499
0.017447
0.018396
0.019028
0.018712
0.018712
0.018396
0.018080
0.017764
0.019028
0.019028
0.018080
0.019028
0.019344
0.020609
0.020293
0.020293
0.020925
0.020925
0.021557
0.021873
0.022506
0.021241
0.021873
0.022506
0.021557
0.022190
0.021873
0.022822
0.021873
0.021241
0.022190
0.022822
0.022822
0.021873
0.021557
0.020609
0.020293
0.022822
0.021873
0.020925
0.021557
0.022822
0.022822
0.023770
0.022190
0.020925
0.020293
0.021241
0.020609
0.021241
0.020293
0.020293
0.019660
0.020925
0.020293
0.019344
0.019977
0.019977
0.019660
0.018712
0.018712
0.018712
0.018712
0.018712
0.018396
0.018396
0.017131
0.017764
0.017447
0.017764
0.017447
0.018396
0.018080
0.017131
0.015234
0.016499
0.017131
0.017764
0.017447
0.017131
0.017447
0.016183
0.017447
0.017131
0.016815
0.017131
0.017764
0.017447
0.017447
0.018080
0.018396
0.018080
0.018396
0.019344
0.018396
0.018712
0.020293
0.020925
0.021241
0.020925
0.021873
0.021557
0.022190
0.020925
0.020925
0.021557
0.021873
0.022506
0.022190
0.022822
0.022506
0.021557
0.020609
0.021241
0.022506
0.021873
0.022506
0.022506
0.022190
0.022190
0.022190
0.022506
0.022822
0.022822
0.022190
0.021873
0.021873
0.021557
0.021241
0.021557
0.021241
0.022190
0.021241
0.020293
0.020293
0.020293
0.020293
0.019028
0.021873
0.020293
0.020609
0.019344
0.019660
0.018080
0.018396
0.017764
0.019028
0.018396
0.016815
0.017131
0.017764
0.017764
0.016815
0.018080
0.018396
0.018080
0.017764
0.017447
0.015550
0.016815
0.017447
0.017764
0.016815
0.018080
0.018396
0.017131
0.017764
0.018080
0.018396
0.018396
0.019344
0.018396
0.019028
0.018712
0.018712
0.018712
0.018396
0.019028
0.019660
0.019344
0.018712
0.019344
0.019977
0.019028
0.020293
0.021241
0.021241
0.020925
0.021557
0.020609
0.021241
0.021557
0.021873
0.022506
0.021873
0.022190
0.020609
0.021557
0.022190
0.022822
0.023138
0.022506
0.022190
0.022506
0.020609
0.022506
0.022190
0.021873
0.021873
0.021241
0.020609
0.020925
0.021557
0.020609
0.020609
0.020293
0.020609
0.019977
0.020609
0.020609
0.020609
0.019660
0.019660
0.019344
0.019344
0.017447
0.018712
0.017764
0.018712
0.018396
0.018712
0.018396
0.018396
0.017447
0.018080
0.016499
0.017131
0.018080
0.018080
0.017131
0.016815
0.015867
0.017764
0.016183
0.017447
0.018712
0.018396
0.018080
0.017447
0.017764
0.017764
0.018712
0.018396
0.018396
0.018712
0.018396
0.017764
0.019344
0.018712
0.019344
0.018712
0.018396
0.018712
0.019660
0.019977
0.019344
0.019660
0.019977
0.020293
0.020925
0.021557
0.019977
0.020293
0.020925
0.020609
0.020925
0.020925
0.021873
0.022190
0.021241
0.021241
0.021873
0.022822
0.023138
0.022506
0.021557
0.021241
0.020925
0.021873
0.021873
0.022822
0.022822
0.021873
0.021873
0.022190
0.022190
0.021557
0.020609
0.021873
0.018712
0.019344
0.019344
0.019344
0.019977
0.019344
0.019977
0.018080
0.018396
0.018712
0.018080
0.018080
0.018080
0.017447
0.015550
0.017447
0.016499
0.017447
0.017131
0.016499
0.017447
0.017764
0.018396
0.018396
0.016815
0.016499
0.016183
0.017447
0.017764
0.017447
0.017447
0.017764
0.017131
0.016815
0.017447
0.018080
0.018080
0.017447
0.018712
0.018080
0.018080
0.018712
0.019028
0.019344
0.018396
0.018712
0.018712
0.020293
0.019028
0.019344
0.021241
0.019977
0.020609
0.020609
0.021873
0.020609
0.020293
0.021241
0.021873
0.021873
0.020609
0.021241
0.021241
0.021557
0.020609
0.021873
0.022190
0.023138
0.022506
0.022822
0.022506
0.021557
0.021557
0.022822
0.021873
0.022506
0.021557
0.020925
0.021873
0.020925
0.020293
0.019977
0.020609
0.019977
0.018712
0.019344
0.019660
0.020293
0.019977
0.019028
0.019344
0.019028
0.019028
0.019344
0.017447
0.016815
0.017447
0.017764
0.017447
0.016815
0.018396
0.016815
0.017131
0.017447
0.016815
0.017764
0.017447
0.017447
0.016499
0.015867
0.017764
0.016815
0.018080
0.017764
0.016499
0.016183
0.017131
0.015867
0.016815
0.018080
0.017131
0.017447
0.016815
0.017447
0.018080
0.019660
0.018712
0.019028
0.018080
0.019028
0.019028
0.019344
0.019344
0.019028
0.020293
0.019660
0.020293
0.021557
0.021241
0.019977
0.019977
0.020609
0.021557
0.020293
0.020925
0.021557
0.019977
0.020293
0.021241
0.022190
0.021557
0.021873
0.020925
0.021873
0.021557
0.020925
0.020925
0.021241
0.021557
0.020925
0.020293
0.020293
0.019660
0.020293
0.020925
0.020293
0.019660
0.020293
0.019660
0.020293
0.020609
0.019977
0.018396
0.018396
0.019028
0.018396
0.018396
0.017447
0.017131
0.017131
0.018080
0.018712
0.016183
0.016499
0.016499
0.016183
0.016499
0.017131
0.017447
0.016183
0.017447
0.016183
0.016183
0.017764
0.016815
0.016499
0.018080
0.017131
0.016815
0.014602
0.016815
0.017447
0.017447
0.017447
0.017447
0.017131
0.018080
0.017764
0.019028
0.018080
0.017764
0.017447
0.017764
0.017764
0.018712
0.019028
0.019344
0.018712
0.020293
0.020293
0.020609
0.021241
0.020293
0.021241
0.021873
0.020609
0.021557
0.021241
0.021873
0.021873
0.020609
0.020609
0.021241
0.022506
0.022506
0.021241
0.020293
0.020609
0.020609
0.020609
0.021557
0.021557
0.021557
0.021557
0.019660
0.020293
0.019977
0.020609
0.020293
0.019344
0.019660
0.020609
0.020925
0.019344
0.018712
0.019344
0.018712
0.018712
0.018712
0.019344
0.017447
0.016815
0.016815
0.016815
0.018080
0.018080
0.017447
0.017131
0.018396
0.017447
0.017131
0.016815
0.018712
0.016815
0.017131
0.016183
0.017764
0.016815
0.018712
0.019344
0.018396
0.017764
0.017764
0.017764
0.016499
0.017131
0.017764
0.018396
0.017131
0.017131
0.018712
0.017764
0.018396
0.019028
0.017764
0.018396
0.018396
0.017447
0.018712
0.018396
0.019028
0.019344
0.019977
0.020609
0.021241
0.020925
0.020293
0.019977
0.020609
0.021241
0.020925
0.021873
0.021557
0.020925
0.020293
0.020925
0.021241
0.022506
0.021557
0.021241
0.020293
0.020293
0.020609
0.020293
0.021241
0.021873
0.021557
0.019344
0.019977
0.019344
0.019660
0.020925
0.021241
0.019977
0.018712
0.019344
0.019344
0.019660
0.018080
0.019344
0.019028
0.018396
0.018080
0.017131
0.018080
0.017764
0.016815
0.017131
0.016815
0.016183
0.015867
0.016183
0.015550
0.015867
0.016499
0.017764
0.017131
0.016499
0.015867
0.014602
0.016499
0.017447
0.016499
0.015867
0.016499
0.015867
0.016183
0.017131
0.016815
0.016183
0.016815
0.016499
0.016183
0.017447
0.017131
0.018396
0.017447
0.019344
0.018396
0.018712
0.018396
0.018712
0.019028
0.017447
0.018712
0.019977
0.020609
0.019660
0.020293
0.019977
0.021241
0.021241
0.021241
0.020925
0.020293
0.020925
0.020293
0.020925
0.020293
0.019660
0.020925
0.022190
0.021873
0.019977
0.020293
0.020293
0.021557
0.021557
0.021241
0.020925
0.021241
0.019660
0.019660
0.021873
0.020293
0.020293
0.019977
0.019660
0.019344
0.019344
0.019344
0.018080
0.017447
0.018396
0.019028
0.018080
0.017764
0.017447
0.016815
0.017131
0.018080
0.017764
0.017131
0.016815
0.016815
0.017131
0.016183
0.016183
0.015550
0.015867
0.017447
0.015234
0.015550
0.014602
0.015550
0.016815
0.017447
0.018396
0.015867
0.016815
0.016183
0.016499
0.016499
0.015234
0.016499
0.016815
0.017447
0.017764
0.018080
0.017447
0.016815
0.016499
0.017447
0.017447
0.018080
0.018396
0.019028
0.019028
0.018712
0.019344
0.019977
0.019344
0.019344
0.019344
0.020293
0.020293
0.019977
0.020925
0.020609
0.020609
0.020925
0.018396
0.020609
0.020609
0.021557
0.020609
0.022506
0.020925
0.021557
0.021557
0.021873
0.022190
0.021873
0.021557
0.020925
0.020609
0.021873
0.020609
0.019977
0.020609
0.020293
0.019660
0.019977
0.019344
0.018712
0.018712
0.019660
0.019660
0.019028
0.018080
0.018080
0.016815
0.016499
0.018080
0.016815
0.017764
0.017131
0.016499
0.015550
0.016499
0.015550
0.015867
0.017447
0.017131
0.016499
0.016499
0.015550
0.017131
0.017131
0.016499
0.016499
0.016499
0.016815
0.017131
0.017131
0.018396
0.017447
0.016815
0.016499
0.017131
0.016815
0.016499
0.018712
0.018080
0.018396
0.018396
0.017764
0.017447
0.018080
0.018396
0.018080
0.018080
0.019344
0.018396
0.019977
0.019344
0.020925
0.019977
0.019977
0.020609
0.020925
0.020609
0.020609
0.020925
0.019977
0.021241
0.021241
0.021557
0.021873
0.021241
0.021241
0.020925
0.021557
0.022506
0.020925
0.021557
0.021241
0.020609
0.020609
0.021557
0.019660
0.020293
0.019660
0.020609
0.019660
0.020293
0.019977
0.018396
0.019660
0.018712
0.018396
0.018080
0.017764
0.016815
0.017131
0.017131
0.017447
0.018080
0.017131
0.017131
0.016183
0.016183
0.016499
0.015867
0.016499
0.017131
0.018080
0.016499
0.016499
0.015867
0.016499
0.015867
0.016499
0.016183
0.015234
0.016183
0.017131
0.016499
0.017764
0.017447
0.017764
0.016499
0.017447
0.016815
0.017447
0.018080
0.017131
0.018080
0.017764
0.018396
0.018712
0.018080
0.018712
0.019660
0.019344
0.019660
0.019660
0.020609
0.020293
0.020293
0.019344
0.020925
0.020925
0.021557
0.021557
0.020609
0.019977
0.019344
0.019660
0.020925
0.020925
0.022506
0.021557
0.020293
0.020609
0.019977
0.020609
0.021557
0.020293
0.021241
0.021241
0.020609
0.021241
0.020293
0.020293
0.020293
0.020293
0.018712
0.019660
0.019028
0.019660
0.019028
0.019344
0.018712
0.019977
0.018396
0.018080
0.018396
0.017447
0.018396
0.017764
0.016815
0.016815
0.016815
0.016815
0.016183
0.016499
0.016815
0.017447
0.018080
0.017447
0.016499
0.017131
0.016815
0.015867
0.016499
0.017764
0.017131
0.016815
0.015867
0.016499
0.016815
0.017447
0.018080
0.017447
0.018396
0.018396
0.018080
0.018080
0.018080
0.018396
0.018712
0.018396
0.018396
0.019344
0.019028
0.019344
0.019344
0.019660
0.021241
0.020925
0.020925
0.019660
0.020293
0.020609
0.020609
0.021557
0.020925
0.022190
0.022190
0.021873
0.019977
0.021241
0.022506
0.022190
0.021241
0.022190
0.021241
0.020925
0.021241
0.020925
0.021557
0.021241
0.021557
0.020925
0.020293
0.020293
0.019977
0.020609
0.020293
0.020609
0.018396
0.019977
0.019344
0.018396
0.018712
0.019977
0.019028
0.018396
0.017131
0.017447
0.017131
0.017764
0.017764
0.017131
0.017447
0.016499
0.016499
0.016815
0.015234
0.016499
0.015550
0.017447
0.016499
0.017764
0.015867
0.014602
0.016499
0.018396
0.018080
0.018080
0.015234
0.016499
0.016183
0.016815
0.018080
0.017447
0.018396
0.017131
0.018396
0.018080
0.018396
0.019028
0.019344
0.019660
0.019028
0.019028
0.019028
0.017764
0.018712
0.019660
0.019028
0.019977
0.019977
0.020925
0.020293
0.020609
0.020609
0.020293
0.020925
0.020925
0.020293
0.020925
0.021241
0.020609
0.020925
0.020925
0.021873
0.021241
0.021241
0.021557
0.021241
0.019977
0.020925
0.020609
0.019977
0.020293
0.021241
0.021557
0.021557
0.020609
0.021241
0.020293
0.020293
0.020293
0.018712
0.017447
0.019977
0.018080
0.019344
0.017131
0.017764
0.017764
0.017764
0.017764
0.018080
0.017131
0.016815
0.018080
0.017447
0.015867
0.016815
0.015867
0.016499
0.016815
0.017447
0.016815
0.017447
0.016499
0.014286
0.016499
0.016499
0.016499
0.017447
0.016183
0.014918
0.016499
0.016183
0.016499
0.017447
0.018080
0.016183
0.017131
0.016815
0.017764
0.017447
0.018080
0.018080
0.017764
0.017764
0.018712
0.018712
0.019028
0.019344
0.020293
0.019977
0.019660
0.019977
0.020609
0.019660
0.019028
0.020925
0.020293
0.019660
0.020925
0.020609
0.019660
0.019660
0.020293
0.020609
0.020925
0.021873
0.021241
0.022190
0.020925
0.021241
0.020609
0.021557
0.021557
0.022506
0.020925
0.020609
0.021873
0.021241
0.020609
0.020609
0.020609
0.019660
0.019344
0.020293
0.019660
0.020609
0.019977
0.019660
0.018396
0.019344
0.018396
0.018080
0.018080
0.017131
0.018396
0.017447
0.019028
0.018712
0.016815
0.018080
0.017131
0.016815
0.017764
0.018712
0.018080
0.016815
0.016499
0.014602
0.016499
0.017764
0.017131
0.016815
0.017131
0.016499
0.016499
0.017131
0.017131
0.018396
0.017764
0.018080
0.017447
0.018080
0.017764
0.018712
0.018712
0.018712
0.018712
0.019028
0.019344
0.018712
0.018396
0.019028
0.019028
0.019977
0.020293
0.021241
0.020609
0.020925
0.020925
0.020609
0.020609
0.021873
0.021557
0.021557
0.020925
0.020609
0.021241
0.022506
0.023454
0.023138
0.021873
0.019977
0.021241
0.022822
0.022190
0.021241
0.022190
0.023138
0.022506
0.020925
0.021241
0.021557
0.021557
0.022506
0.020293
0.019977
0.020609
0.020293
0.019977
0.019977
0.019344
0.018080
0.019977
0.019028
0.019028
0.018080
0.019028
0.018396
0.019028
0.019344
0.018080
0.017447
0.017131
0.016499
0.017131
0.018712
0.020293
0.019344
0.017447
0.016815
0.016183
0.017131
0.016815
0.016815
0.017764
0.017764
0.017447
0.016815
0.017447
0.017447
0.017131
0.017447
0.017447
0.016815
0.017447
0.017764
0.018396
0.018396
0.018712
0.019344
0.019660
0.019660
0.019028
0.019660
0.019660
0.019977
0.020293
0.020925
0.019977
0.020609
0.020925
0.021241
0.020925
0.021557
0.021241
0.022190
0.022190
0.022506
0.020925
0.022190
0.021873
0.022506
0.022190
0.022506
0.022506
0.021557
0.022822
0.023138
0.022190
0.022822
0.023454
0.022190
0.021557
0.021241
0.020925
0.020925
0.020293
0.020609
0.018396
0.019344
0.020609
0.020293
0.020925
0.020293
0.018712
0.019344
0.019344
0.018396
0.019028
0.018396
0.018080
0.018712
0.018080
0.017764
0.017447
0.018396
0.017764
0.017764
0.017447
0.017764
0.019028
0.017131
0.017447
0.017131
0.017447
0.018080
0.018080
0.018396
0.017764
0.017131
0.017764
0.018080
0.018396
0.017764
0.018080
0.017447
0.018712
0.019028
0.018396
0.018712
0.018712
0.019977
0.019344
0.019028
0.019660
0.020609
0.019660
0.020609
0.019660
0.020609
0.020609
0.021241
0.021241
0.020925
0.020609
0.021241
0.022506
0.022190
0.022506
0.022190
0.022506
0.022190
0.021873
0.022822
0.022822
0.022506
0.021557
0.021557
0.021873
0.021873
0.023138
0.023138
0.022822
0.022822
0.021873
0.022190
0.021873
0.021557
0.020925
0.020293
0.020925
0.021241
0.020925
0.019977
0.020609
0.020293
0.018712
0.019028
0.019660
0.019344
0.019344
0.018712
0.018712
0.018080
0.018396
0.019660
0.017447
0.018080
0.018396
0.017447
0.017447
0.019344
0.018396
0.019028
0.018080
0.017764
0.017131
0.015550
0.016183
0.016815
0.016815
0.017131
0.016815
0.018080
0.017131
0.017764
0.017447
0.017447
0.017447
0.018080
0.018080
0.018080
0.017764
0.018712
0.019660
0.018712
0.019660
0.019660
0.020293
0.020293
0.019977
0.019660
0.020925
0.020609
0.021557
0.020925
0.021241
0.021873
0.020925
0.021241
0.021873
0.020925
0.021241
0.020925
0.020925
0.020609
0.020925
0.021873
0.022190
0.022506
0.022190
0.022190
0.020925
0.021241
0.021557
0.022190
0.021873
0.023138
0.020925
0.022190
0.020609
0.021557
0.021557
0.021557
0.021557
0.021873
0.020925
0.021557
0.021557
0.020609
0.019344
0.019028
0.019977
0.019660
0.019344
0.018080
0.017764
0.018712
0.018712
0.019977
0.018712
0.018080
0.018712
0.017764
0.018080
0.016815
0.018396
0.019028
0.018396
0.018396
0.016815
0.017764
0.016815
0.018712
0.017764
0.017447
0.017447
0.016815
0.017764
0.018396
0.018712
0.018712
0.018396
0.018712
0.018712
0.018712
0.018396
0.018712
0.018396
0.019977
0.019344
0.018712
0.019660
0.020293
0.019660
0.020609
0.019977
0.020925
0.021557
0.021241
0.020293
0.021241
0.021241
0.022190
0.022190
0.023454
0.022506
0.021557
0.021241
0.021557
0.023138
0.024087
0.022506
0.021241
0.021557
0.020925
0.022822
0.022506
0.021557
0.021557
0.021873
0.023138
0.021873
0.021557
0.021557
0.021241
0.021241
0.020609
0.020609
0.019028
0.019344
0.019977
0.020925
0.020609
0.019977
0.020293
0.020293
0.019344
0.019660
0.019344
0.018712
0.019028
0.019028
0.018712
0.017447
0.018396
0.017131
0.016499
0.017447
0.017447
0.018712
0.018396
0.017447
0.016815
0.016499
0.017764
0.018080
0.018080
0.017131
0.017131
0.018080
0.017764
0.018080
0.018080
0.017764
0.017131
0.018712
0.017764
0.016499
0.017764
0.018396
0.017764
0.018396
0.018396
0.019660
0.019344
0.019660
0.020293
0.019977
0.020609
0.021557
0.021241
0.021557
0.021241
0.021241
0.021557
0.022822
0.022190
0.021557
0.022190
0.022822
0.021557
0.021873
0.023138
0.022190
0.023454
0.022506
0.021873
0.021241
0.020925
0.022190
0.022822
0.022822
0.021873
0.021557
0.021241
0.020925
0.021241
0.021557
0.020609
0.019344
0.020609
0.021241
0.019977
0.019660
0.020925
0.019660
0.019977
0.019344
0.020293
0.019660
0.019660
0.018712
0.017131
0.018396
0.017447
0.017764
0.018712
0.016499
0.016815
0.017447
0.017131
0.018080
0.018396
0.017131
0.017131
0.016815
0.016499
0.018712
0.018712
0.018712
0.019344
0.017764
0.018396
0.018080
0.017764
0.017764
0.018712
0.018712
0.019660
0.020293
0.019028
0.019028
0.020609
0.019660
0.020293
0.019977
0.020609
0.019977
0.020293
0.020609
0.021557
0.021873
0.021241
0.020925
0.020609
0.021241
0.020925
0.020293
0.020609
0.020609
0.021873
0.021241
0.021873
0.021557
0.020925
0.021241
0.021873
0.023138
0.022190
0.022822
0.021557
0.021557
0.022190
0.024087
0.022506
0.022822
0.022190
0.021873
0.020925
0.022190
0.021873
0.021557
0.020609
0.020293
0.021241
0.020925
0.020609
0.021241
0.021241
0.020293
0.019344
0.019344
0.020293
0.019977
0.019028
0.019028
0.018712
0.019028
0.019660
0.018712
0.017447
0.019028
0.018712
0.018080
0.018396
0.019660
0.018712
0.018080
0.017764
0.017447
0.018396
0.018396
0.019344
0.018396
0.018712
0.017764
0.018712
0.018712
0.017447
0.018080
0.019028
0.019028
0.018712
0.019028
0.019028
0.019028
0.019660
0.020609
0.021241
0.020293
0.020609
0.020609
0.020293
0.020293
0.021241
0.021241
0.020925
0.022506
0.021873
0.021557
0.021873
0.021873
0.022190
0.023138
0.022190
0.021873
0.021873
0.022506
0.023138
0.022506
0.023454
0.023454
0.022822
0.023454
0.022822
0.023138
0.022506
0.020925
0.022190
0.021557
0.020925
0.021241
0.022190
0.022506
0.021873
0.022506
0.022822
0.021241
0.021241
0.021241
0.021873
0.020293
0.020293
0.020609
0.020609
0.019977
0.019977
0.019660
0.019344
0.019977
0.019028
0.019660
0.019028
0.019028
0.018080
0.018396
0.019028
0.018080
0.018396
0.019660
0.018080
0.017764
0.017447
0.018080
0.018080
0.018080
0.019028
0.019028
0.017764
0.017131
0.018712
0.018396
0.018396
0.018712
0.019344
0.019660
0.019977
0.019344
0.019660
0.020925
0.020609
0.019344
0.020293
0.019660
0.019344
0.020925
0.020925
0.020925
0.020925
0.021873
0.021873
0.022822
0.022506
0.021241
0.023138
0.023454
0.023138
0.023138
0.022506
0.022822
0.020609
0.022190
0.022506
0.023770
0.025035
0.022822
0.022506
0.023138
0.023454
0.023454
0.023770
0.022822
0.023454
0.023454
0.022190
0.022822
0.023454
0.023138
0.021873
0.022506
0.022190
0.020925
0.021241
0.021557
0.019977
0.019977
0.020925
0.021557
0.019344
0.020925
0.020293
0.019028
0.018080
0.018712
0.018396
0.018080
0.018396
0.019028
0.018080
0.017447
0.018080
0.019344
0.018712
0.017764
0.018396
0.016815
0.017131
0.017764
0.019344
0.018396
0.020293
0.018712
0.018396
0.018396
0.019344
0.019977
0.019660
0.019660
0.018396
0.018712
0.020293
0.019028
0.019028
0.020925
0.018396
0.019028
0.019028
0.020609
0.020293
0.021241
0.021241
0.021873
0.021557
0.021557
0.021557
0.021557
0.021241
0.021557
0.021557
0.022506
0.021241
0.021557
0.022190
0.021873
0.021873
0.023138
0.023138
0.022822
0.023454
0.022822
0.022822
0.022506
0.023454
0.023138
0.022822
0.022506
0.022190
0.021557
0.021557
0.021873
0.021873
0.020925
0.021241
0.021241
0.021241
0.021557
0.021873
0.020293
0.020609
0.019344
0.020609
0.019660
0.020925
0.019660
0.018396
0.018080
0.018396
0.019660
0.018080
0.018712
0.018080
0.017447
0.018080
0.018080
0.018712
0.018712
0.017764
0.018396
0.018080
0.017131
0.017764
0.018080
0.017764
0.017447
0.017764
0.017131
0.017447
0.018396
0.018080
0.019344
0.018396
0.017447
0.018080
0.018396
0.019028
0.019977
0.019028
0.020925
0.018396
0.019660
0.019977
0.020293
0.020609
0.020609
0.020609
0.021873
0.021557
0.022190
0.021557
0.021557
0.022190
0.023454
0.022822
0.023138
0.022190
0.024087
0.022822
0.022506
0.022506
0.022506
0.023138
0.023454
0.022822
0.022822
0.022506
0.022506
0.021873
0.022506
0.023138
0.023770
0.022822
0.023138
0.021873
0.023454
0.022506
0.023138
0.022190
0.021241
0.022190
0.020609
0.020609
0.020609
0.020609
0.021241
0.021241
0.020293
0.019977
0.019028
0.019977
0.019660
0.018712
0.019028
0.018080
0.017447
0.019660
0.019028
0.018712
0.018080
0.018712
0.019028
0.018712
0.017447
0.017131
0.018712
0.018396
0.018396
0.018712
0.019028
0.019977
0.018712
0.017447
0.017447
0.018080
0.018396
0.018080
0.018712
0.019028
0.019344
0.019028
0.020293
0.020609
0.020293
0.020293
0.021873
0.020609
0.020925
0.021241
0.020925
0.020925
0.022822
0.022822
0.022190
0.022190
0.022506
0.021873
0.022822
0.022506
0.023770
0.022506
0.022822
0.022190
0.021873
0.023454
0.023138
0.022822
0.022822
0.023138
0.022822
0.022190
0.022822
0.022822
0.022822
0.023770
0.023770
0.021241
0.022190
0.021873
0.021873
0.021241
0.021557
0.021557
0.020925
0.020925
0.022190
0.022190
0.021241
0.020609
0.020609
0.019977
0.020293
0.020293
0.019028
0.018712
0.019344
0.020609
0.019977
0.019028
0.020293
0.020609
0.019028
0.018396
0.019660
0.019660
0.019660
0.018080
0.018396
0.018080
0.018712
0.019028
0.019344
0.018396
0.019344
0.018712
0.018396
0.018396
0.019028
0.019028
0.019344
0.019344
0.019344
0.019660
0.019344
0.020609
0.021241
0.020925
0.020293
0.020925
0.020925
0.021241
0.021241
0.021873
0.020925
0.021241
0.022506
0.021873
0.022506
0.021873
0.022822
0.022822
0.023454
0.024403
0.023138
0.022506
0.023138
0.022190
0.023454
0.024087
0.024719
0.025351
0.025035
0.024403
0.023138
0.024087
0.023770
0.022822
0.023770
0.024087
0.022190
0.023454
0.022822
0.023454
0.021241
0.022822
0.022506
0.020925
0.022190
0.021557
0.021873
0.021241
0.020609
0.021873
0.020925
0.020609
0.021557
0.020609
0.019344
0.019344
0.019977
0.018712
0.019028
0.018396
0.018080
0.017447
0.017764
0.018396
0.019977
0.019977
0.019344
0.019660
0.018396
0.019028
0.018712
0.018712
0.019660
0.019660
0.019028
0.019660
0.019028
0.018396
0.019660
0.019660
0.019028
0.018712
0.019344
0.019660
0.020293
0.019660
0.021557
0.021241
0.020925
0.022190
0.020925
0.022190
0.020925
0.021557
0.022190
0.022190
0.022506
0.022506
0.023138
0.022190
0.021873
0.022822
0.023454
0.023770
0.024087
0.022822
0.021557
0.022190
0.022190
0.023454
0.024403
0.023454
0.023770
0.023770
0.023138
0.024719
0.024403
0.024087
0.024403
0.022190
0.023454
0.022822
0.022822
0.023454
0.022822
0.023454
0.022822
0.023138
0.022190
0.021557
0.020609
0.021873
0.020925
0.022190
0.022822
0.020925
0.019977
0.020293
0.019977
0.019977
0.020293
0.019977
0.019660
0.018712
0.018712
0.018712
0.019660
0.020609
0.020925
0.019344
0.019660
0.018080
0.018080
0.018396
0.019344
0.019344
0.019660
0.018080
0.019344
0.019660
0.019028
0.020293
0.020609
0.019660
0.020609
0.020925
0.021873
0.020293
0.021873
0.021873
0.021241
0.022506
0.021873
0.021873
0.021241
0.022506
0.023138
0.023138
0.023454
0.024403
0.024403
0.024087
0.023454
0.024719
0.024719
0.024719
0.024087
0.025351
0.024719
0.023454
0.025035
0.025667
0.026300
0.026616
0.025983
0.025351
0.024719
0.024719
0.023770
0.024719
0.025351
0.025351
0.024403
0.024719
0.023770
0.024403
0.023770
0.025035
0.023770
0.023138
0.023454
0.023138
0.023454
0.023770
0.022190
0.022506
0.022506
0.022190
0.022506
0.019977
0.020293
0.020609
0.021241
0.020609
0.020925
0.020293
0.019977
0.018712
0.019660
0.019344
0.018080
0.019028
0.020293
0.019344
0.019660
0.019028
0.019344
0.019977
0.020293
0.020609
0.018712
0.018712
0.019660
0.019977
0.020293
0.020925
0.019977
0.019977
0.020925
0.020293
0.019977
0.021241
0.021557
0.022190
0.021557
0.022190
0.023454
0.022506
0.023138
0.022190
0.021873
0.022506
0.023138
0.022822
0.024403
0.024403
0.024087
0.023138
0.023138
0.023770
0.025351
0.024719
0.023770
0.024403
0.025983
0.025667
0.025351
0.025667
0.025667
0.024087
0.024719
0.024719
0.025035
0.025351
0.023770
0.023770
0.023770
0.024719
0.024403
0.024403
0.024403
0.025667
0.025035
0.022506
0.021873
0.023138
0.022190
0.023770
0.023138
0.023770
0.023138
0.023138
0.022506
0.022822
0.021557
0.021241
0.022190
0.021873
0.021873
0.021241
0.021557
0.020925
0.021241
0.020293
0.020925
0.022190
0.021557
0.021241
0.020925
0.020293
0.019977
0.021557
0.021557
0.021557
0.019660
0.020609
0.020925
0.021241
0.021873
0.022822
0.022190
0.021873
0.022822
0.022822
0.022506
0.023454
0.022506
0.023138
0.021873
0.022506
0.023454
0.023138
0.024087
0.024403
0.025035
0.024403
0.024087
0.024719
0.025035
0.024403
0.024403
0.025351
0.025983
0.025667
0.025667
0.024087
0.025035
0.025035
0.025035
0.026616
0.027880
0.025667
0.025983
0.025667
0.025351
0.026300
0.026932
0.026932
0.026616
0.025983
0.025667
0.025983
0.025351
0.025667
0.025983
0.026616
0.023770
0.025667
0.024719
0.024403
0.025035
0.024719
0.023770
0.024403
0.023770
0.023454
0.023138
0.023454
0.023454
0.021557
0.022822
0.022822
0.022190
0.021557
0.022190
0.022190
0.022506
0.021557
0.023138
0.022506
0.022190
0.021241
0.020609
0.020925
0.022822
0.022506
0.021241
0.021557
0.021557
0.022506
0.022190
0.022190
0.022506
0.022190
0.023454
0.022190
0.022506
0.023454
0.024403
0.024719
0.025351
0.024403
0.023454
0.024719
0.025351
0.025351
0.024087
0.025667
0.025035
0.025035
0.025351
0.025983
0.025667
0.026616
0.025983
0.026616
0.025983
0.025983
0.026616
0.026932
0.024719
0.026932
0.027248
0.027880
0.027248
0.026616
0.025983
0.025983
0.026300
0.026616
0.027248
0.026616
0.026300
0.026300
0.025351
0.025667
0.026616
0.025983
0.025983
0.025983
0.026300
0.025351
0.025351
0.024087
0.025351
0.024403
0.025035
0.024403
0.024403
0.023770
0.024403
0.023770
0.023454
0.023138
0.023770
0.021873
0.022190
0.021873
0.022822
0.021241
0.022506
0.022506
0.021873
0.022506
0.021241
0.019977
0.020609
0.020925
0.021241
0.022822
0.021241
0.021873
0.021557
0.021873
0.022190
0.023454
0.022190
0.021557
0.022822
0.024403
0.022822
0.023454
0.023138
0.024087
0.025035
0.024403
0.024087
0.023770
0.024719
0.024719
0.024719
0.025351
0.026616
0.025667
0.026932
0.025983
0.024403
0.025983
0.026616
0.027248
0.027248
0.026300
0.026932
0.026300
0.025667
0.026300
0.025983
0.026616
0.025983
0.026300
0.027880
0.026616
0.026616
0.025983
0.027248
0.026300
0.025667
0.025983
0.026932
0.027564
0.025983
0.027248
0.027248
0.025667
0.025667
0.025351
0.025035
0.026300
0.025983
0.025351
0.025983
0.024087
0.024087
0.023454
0.023454
0.023454
0.022822
0.023138
0.022822
0.023138
0.023138
0.023138
0.023770
0.023770
0.025035
0.024403
0.023138
0.022506
0.021241
0.022822
0.023454
0.023770
0.024087
0.022822
0.023454
0.023138
0.023770
0.022506
0.023454
0.022506
0.022506
0.023770
0.023138
0.025035
0.025035
0.024719
0.024719
0.026300
0.024719
0.025983
0.025351
0.025035
0.026932
0.025667
0.026300
0.027248
0.027564
0.026616
0.026616
0.028196
0.026616
0.027880
0.027880
0.027880
0.028829
0.029145
0.027564
0.027880
0.028513
0.028513
0.030093
0.028513
0.028829
0.028196
0.029461
0.029145
0.029145
0.028829
0.028196
0.027880
0.026932
0.027880
0.027880
0.028196
0.027564
0.027248
0.027248
0.027564
0.026932
0.026300
0.026300
0.025983
0.025983
0.025667
0.026300
0.026300
0.025667
0.026932
0.024719
0.026300
0.025035
0.025351
0.024719
0.024087
0.025667
0.025035
0.024403
0.024719
0.025035
0.024719
0.023454
0.023770
0.022822
0.024403
0.025035
0.024719
0.024719
0.023138
0.024087
0.024719
0.024403
0.024719
0.025983
0.025351
0.024719
0.025983
0.025667
0.026300
0.027564
0.025351
0.026932
0.026616
0.026616
0.026616
0.028196
0.027564
0.027248
0.027880
0.028513
0.028513
0.028196
0.028829
0.027880
0.028829
0.029461
0.028829
0.029777
0.030093
0.029145
0.029145
0.028829
0.029461
0.030093
0.030410
0.029145
0.030093
0.029461
0.029461
0.029461
0.030726
0.029777
0.029461
0.030410
0.028513
0.028829
0.029777
0.028829
0.029777
0.028829
0.028513
0.028829
0.028196
0.028513
0.027880
0.027880
0.027248
0.026616
0.027248
0.025983
0.027248
0.025351
0.024719
0.026616
0.026932
0.026300
0.025035
0.025351
0.026300
0.025351
0.024403
0.025035
0.026300
0.025667
0.024087
0.024403
0.024403
0.025035
0.024719
0.026616
0.025351
0.025667
0.025983
0.024403
0.024719
0.025983
0.026932
0.025983
0.026300
0.026932
0.026616
0.025667
0.026300
0.026300
0.026300
0.026932
0.026932
0.028196
0.028513
0.027880
0.027880
0.026932
0.028513
0.028829
0.028829
0.028829
0.029461
0.028829
0.029777
0.028829
0.029145
0.029777
0.029777
0.028829
0.028513
0.029145
0.029461
0.030726
0.031358
0.030093
0.029145
0.030093
0.029777
0.030093
0.030410
0.030726
0.030410
0.029777
0.029461
0.030093
0.030093
0.028829
0.030093
0.029145
0.027880
0.027880
0.028513
0.028196
0.029145
0.028513
0.028829
0.027880
0.028196
0.027880
0.028196
0.027564
0.026932
0.025667
0.026616
0.025667
0.025667
0.025667
0.025035
0.024403
0.024087
0.026300
0.026300
0.026616
0.026300
0.025667
0.025035
0.025351
0.025983
0.027248
0.026932
0.026300
0.025351
0.024719
0.026616
0.026932
0.026932
0.027248
0.028196
0.027880
0.026932
0.026616
0.026300
0.027564
0.027248
0.026932
0.028196
0.027248
0.026932
0.027880
0.029145
0.028829
0.029145
0.030093
0.029461
0.029145
0.030726
0.029777
0.030410
0.031674
0.031358
0.031358
0.032306
0.030726
0.029777
0.030410
0.031674
0.031674
0.031042
0.031674
0.031042
0.031042
0.031674
0.031990
0.031358
0.031674
0.030726
0.029777
0.030093
0.030726
0.029145
0.029777
0.030726
0.030410
0.029461
0.029461
0.029145
0.028196
0.028829
0.030093
0.028513
0.027880
0.027248
0.027880
0.028196
0.027248
0.026616
0.026616
0.027564
0.026932
0.025667
0.026932
0.026932
0.026932
0.026616
0.027880
0.027880
0.026616
0.025983
0.026932
0.027248
0.027564
0.027880
0.027564
0.026616
0.025983
0.026616
0.027248
0.027564
0.026932
0.028513
0.028196
0.028196
0.027880
0.026932
0.029145
0.028829
0.028513
0.027880
0.028829
0.029145
0.029777
0.029145
0.029461
0.030093
0.029777
0.029777
0.029777
0.030410
0.029777
0.030410
0.031042
0.031358
0.031358
0.030726
0.031042
0.031358
0.031674
0.032623
0.031358
0.031990
0.031990
0.031358
0.031674
0.031990
0.031042
0.032623
0.031674
0.032623
0.031042
0.031042
0.030726
0.031358
0.029777
0.030410
0.031042
0.031358
0.029777
0.029461
0.029777
0.029145
0.029777
0.029145
0.028513
0.028513
0.028829
0.029145
0.027564
0.027564
0.027248
0.027564
0.027248
0.026616
0.026616
0.027248
0.026932
0.026300
0.025983
0.026932
0.027564
0.027248
0.026932
0.026300
0.027248
0.027564
0.027880
0.027880
0.027880
0.027564
0.027248
0.027564
0.027564
0.028513
0.029145
0.027564
0.028196
0.028196
0.029145
0.029777
0.029145
0.030093
0.029461
0.029777
0.030093
0.031042
0.029461
0.030410
0.029777
0.031358
0.031358
0.031042
0.031042
0.031042
0.031042
0.031990
0.032306
0.032306
0.033571
0.032939
0.031358
0.031674
0.032306
0.033255
0.032939
0.033571
0.032939
0.031674
0.032939
0.032306
0.032306
0.032306
0.032623
0.032939
0.031674
0.030726
0.031674
0.031358
0.031990
0.031674
0.031042
0.030410
0.030093
0.030726
0.030726
0.030093
0.030726
0.031358
0.030093
0.029461
0.030410
0.030410
0.029777
0.028196
0.028829
0.029461
0.030093
0.029461
0.028196
0.028513
0.028196
0.029145
0.029461
0.028513
0.027880
0.028196
0.027248
0.027248
0.026932
0.028513
0.027564
0.028829
0.027880
0.027880
0.027248
0.028513
0.028513
0.028513
0.029461
0.029461
0.029145
0.028196
0.030093
0.030410
0.030410
0.031042
0.031042
0.029145
0.030410
0.031674
0.030726
0.030410
0.031042
0.031674
0.031990
0.032306
0.031674
0.031990
0.031358
0.031990
0.032939
0.032939
0.032306
0.032939
0.032306
0.031674
0.033255
0.033571
0.032939
0.032623
0.034203
0.033571
0.033255
0.033255
0.033255
0.033887
0.032306
0.031990
0.031674
0.031674
0.031674
0.032939
0.031990
0.032623
0.030726
0.031358
0.031358
0.031042
0.030093
0.029461
0.030726
0.031042
0.029777
0.029145
0.030093
0.029777
0.029461
0.028513
0.029145
0.028513
0.028513
0.028513
0.027880
0.027880
0.027880
0.029145
0.030410
0.028829
0.029461
0.028513
0.026616
0.027248
0.027564
0.027564
0.027880
0.028513
0.028196
0.028513
0.028196
0.029777
0.030093
0.028513
0.030410
0.030093
0.028513
0.029777
0.030726
0.031042
0.030410
0.031358
0.031358
0.031990
0.030410
0.031674
0.032623
0.031990
0.032306
0.031358
0.031990
0.031358
0.031990
0.033255
0.033255
0.033571
0.032939
0.033571
0.033255
0.032623
0.032306
0.033571
0.033255
0.034836
0.034203
0.033887
0.032939
0.032623
0.032939
0.033887
0.034203
0.033887
0.033255
0.031674
0.032623
0.032939
0.032306
0.032939
0.033255
0.033255
0.031990
0.032306
0.032623
0.031990
0.032306
0.032306
0.030726
0.031674
0.030726
0.030410
0.030410
0.030410
0.030093
0.030093
0.029461
0.029777
0.029145
0.029461
0.029145
0.029461
0.029145
0.030093
0.030410
0.029777
0.028513
0.028513
0.028829
0.028196
0.029145
0.029461
0.029145
0.028829
0.028829
0.028829
0.029461
0.029777
0.029145
0.029777
0.029145
0.030410
0.030410
0.030726
0.031358
0.031358
0.031358
0.030410
0.031990
0.032939
0.031990
0.032939
0.031990
0.032306
0.031990
0.032939
0.033255
0.032939
0.033255
0.033571
0.032939
0.032306
0.033887
0.033887
0.033571
0.032623
0.033571
0.034203
0.034520
0.034203
0.033887
0.033255
0.033887
0.033255
0.034203
0.033571
0.034203
0.033571
0.033571
0.033571
0.033571
0.033255
0.033887
0.033571
0.034203
0.032306
0.032939
0.032306
0.032939
0.032306
0.032939
0.032939
0.031358
0.031358
0.032306
0.031990
0.030726
0.030410
0.031358
0.030093
0.031358
0.030410
0.029777
0.030410
0.031042
0.028196
0.028829
0.029461
0.029777
0.029461
0.028829
0.028196
0.029145
0.029777
0.030410
0.029461
0.029777
0.029777
0.030093
0.030410
0.031358
0.030410
0.031042
0.030410
0.030410
0.031358
0.030093
0.030093
0.030726
0.030726
0.031042
0.031358
0.031358
0.031358
0.031358
0.032306
0.032623
0.033571
0.031990
0.033255
0.033255
0.032623
0.032623
0.032623
0.034203
0.033571
0.034836
0.034203
0.033571
0.032939
0.032939
0.033887
0.035468
0.034836
0.034836
0.034520
0.034836
0.035468
0.034836
0.034520
0.034836
0.035152
0.034203
0.034836
0.034203
0.033887
0.033887
0.034520
0.033887
0.032939
0.032939
0.033571
0.033887
0.031990
0.032623
0.032939
0.031674
0.031358
0.031990
0.031042
0.030726
0.030410
0.030410
0.030093
0.030410
0.030726
0.030093
0.029777
0.029461
0.029145
0.029777
0.030093
0.029777
0.030093
0.029145
0.030726
0.030726
0.031674
0.030093
0.031042
0.029461
0.030410
0.030410
0.031358
0.031990
0.030726
0.030093
0.030726
0.030410
0.031042
0.031990
0.032306
0.032306
0.032623
0.030726
0.032306
0.032623
0.032623
0.032939
0.032623
0.032939
0.032306
0.033255
0.033571
0.032623
0.033571
0.033887
0.033887
0.035468
0.033887
0.034520
0.034203
0.032939
0.033887
0.034203
0.034203
0.035468
0.034203
0.035152
0.035152
0.034836
0.035468
0.036100
0.036100
0.034836
0.034203
0.034520
0.034836
0.035152
0.034203
0.034203
0.034203
0.034836
0.032939
0.033887
0.033571
0.032939
0.034203
0.032306
0.033571
0.032939
0.033255
0.031990
0.032623
0.031674
0.032306
0.032306
0.032939
0.031674
0.031042
0.031042
0.029777
0.029777
0.029461
0.031042
0.030410
0.031042
0.030726
0.030093
0.029461
0.031042
0.031990
0.031042
0.030410
0.030093
0.031042
0.030093
0.032306
0.032623
0.031358
0.031990
0.032306
0.031674
0.031990
0.032939
0.033255
0.031042
0.033255
0.033255
0.034520
0.032939
0.033571
0.033571
0.033887
0.035468
0.033887
0.033887
0.033255
0.034520
0.035152
0.035152
0.034836
0.034520
0.034203
0.034836
0.034203
0.033887
0.035152
0.036416
0.036416
0.034836
0.034836
0.034520
0.034203
0.035152
0.036416
0.035784
0.034520
0.034836
0.035152
0.035152
0.035468
0.034520
0.034520
0.035152
0.034203
0.034836
0.033571
0.033255
0.033255
0.033887
0.031990
0.032306
0.033571
0.033887
0.032306
0.031990
0.031990
0.031990
0.031042
0.032306
0.031990
0.031042
0.030410
0.029777
0.031042
0.030410
0.031042
0.031042
0.030093
0.030410
0.029777
0.029777
0.031358
0.031674
0.032306
0.031042
0.031042
0.031674
0.031990
0.031674
0.031674
0.032939
0.031674
0.032623
0.032939
0.032939
0.032939
0.032306
0.031990
0.032306
0.032939
0.034203
0.033887
0.032939
0.032939
0.033255
0.033887
0.034520
0.033887
0.033255
0.034203
0.035152
0.034520
0.034520
0.034836
0.035468
0.035784
0.033571
0.034203
0.035784
0.035784
0.037049
0.036416
0.036733
0.035152
0.035152
0.035468
0.034836
0.035784
0.035784
0.035468
0.034836
0.034520
0.035784
0.033887
0.035152
0.034203
0.033255
0.034836
0.034203
0.033887
0.033887
0.033887
0.033887
0.033255
0.033571
0.033255
0.033255
0.032306
0.031990
0.031990
0.031990
0.031674
0.032939
0.031990
0.031358
0.031674
0.031042
0.031358
0.031674
0.031674
0.031674
0.031358
0.030410
0.031042
0.031990
0.032623
0.032306
0.032306
0.032306
0.031358
0.031990
0.031042
0.031042
0.031674
0.031674
0.032623
0.032939
0.030726
0.033255
0.033255
0.034520
0.033255
0.033571
0.033255
0.033571
0.033255
0.033571
0.034203
0.035468
0.034836
0.035152
0.034203
0.034520
0.034520
0.035468
0.035468
0.035784
0.035152
0.035468
0.036416
0.035468
0.035468
0.036100
0.036733
0.036733
0.037049
0.036733
0.035468
0.035784
0.036733
0.036100
0.035784
0.035784
0.035784
0.034836
0.035152
0.035784
0.035152
0.034836
0.035784
0.035152
0.035468
0.035468
0.034203
0.033887
0.033571
0.034520
0.034520
0.033887
0.032306
0.032939
0.032306
0.032306
0.033571
0.031990
0.031990
0.031674
0.031674
0.032306
0.031358
0.030726
0.031042
0.031358
0.031358
0.031358
0.030726
0.030093
0.031042
0.031358
0.032623
0.032306
0.031042
0.031358
0.031990
0.031674
0.031358
0.032306
0.031674
0.033255
0.031990
0.033255
0.032623
0.034203
0.034203
0.033571
0.033887
0.033571
0.033887
0.035152
0.034203
0.034836
0.035468
0.035468
0.035152
0.035468
0.034520
0.034836
0.035152
0.035152
0.035784
0.035468
0.036100
0.036100
0.036416
0.036100
0.035784
0.036100
0.036416
0.036733
0.036100
0.034203
0.035468
0.035468
0.035784
0.036733
0.036100
0.037365
0.036416
0.035784
0.035784
0.035152
0.035152
0.034203
0.034203
0.034203
0.034203
0.032623
0.034203
0.033887
0.033887
0.033255
0.033887
0.033887
0.033255
0.031990
0.032306
0.032623
0.031990
0.032623
0.031674
0.031990
0.031674
0.031042
0.031042
0.031358
0.031990
0.031990
0.031042
0.031042
0.029777
0.031674
0.031358
0.031674
0.032623
0.031674
0.032306
0.031674
0.031674
0.031990
0.032623
0.030410
0.032623
0.032306
0.032306
0.031990
0.033571
0.033255
0.032623
0.033255
0.033255
0.033571
0.032939
0.033887
0.034520
0.033887
0.034836
0.035152
0.034836
0.035784
0.035784
0.035468
0.036100
0.034520
0.035152
0.037365
0.036416
0.035784
0.035784
0.035784
0.037049
0.037681
0.037997
0.037365
0.035784
0.036100
0.036733
0.036733
0.036100
0.036416
0.036416
0.036416
0.034203
0.034520
0.035468
0.034520
0.035468
0.035152
0.034836
0.033571
0.032939
0.033887
0.034520
0.033887
0.032623
0.032939
0.034203
0.034520
0.033255
0.032939
0.033255
0.032623
0.032306
0.031990
0.030726
0.030410
0.031358
0.032306
0.031042
0.032306
0.032623
0.031674
0.031042
0.031042
0.031358
0.031358
0.032306
0.032623
0.031674
0.031042
0.031990
0.030726
0.031674
0.031990
0.032306
0.032306
0.032623
0.032623
0.032623
0.032306
0.034520
0.033255
0.033255
0.033571
0.033255
0.033255
0.033255
0.033255
0.033887
0.034520
0.034203
0.034520
0.034520
0.035152
0.035468
0.036416
0.036100
0.035152
0.036733
0.036100
0.036100
0.035152
0.036416
0.035468
0.037049
0.037365
0.036100
0.035152
0.036100
0.036100
0.035468
0.035784
0.036100
0.035784
0.035784
0.035784
0.034520
0.033887
0.033887
0.033887
0.034836
0.032939
0.033571
0.032939
0.032306
0.032939
0.032306
0.034203
0.032939
0.032939
0.033255
0.032306
0.031990
0.031674
0.031042
0.032306
0.032623
0.031358
0.030410
0.030093
0.030410
0.031358
0.032306
0.032306
0.031990
0.031358
0.030093
0.030726
0.031990
0.031358
0.031042
0.031990
0.031042
0.031674
0.032939
0.032623
0.032306
0.032623
0.032306
0.032939
0.031990
0.032306
0.032306
0.032939
0.032939
0.032306
0.033571
0.032623
0.033571
0.033255
0.032939
0.032939
0.032939
0.033887
0.034203
0.034520
0.035468
0.035468
0.034836
0.035468
0.036100
0.035152
0.036416
0.035468
0.034203
0.036100
0.036100
0.037049
0.036100
0.036416
0.036733
0.035784
0.035152
0.035784
0.037365
0.036416
0.036733
0.035784
0.034836
0.034520
0.034520
0.034520
0.033887
0.034203
0.034836
0.034203
0.033571
0.034836
0.034203
0.033571
0.033887
0.034520
0.032623
0.032939
0.033571
0.032623
0.032306
0.031042
0.032306
0.032306
0.031990
0.030726
0.031674
0.030726
0.031358
0.031042
0.031358
0.031358
0.031674
0.030726
0.030410
0.029461
0.031358
0.031358
0.031042
0.032623
0.030726
0.031042
0.030726
0.031990
0.031358
0.031674
0.031042
0.031990
0.031990
0.032306
0.033571
0.033887
0.032306
0.032623
0.033887
0.032939
0.033887
0.032306
0.033571
0.033887
0.034520
0.034520
0.035152
0.033887
0.035152
0.035468
0.036416
0.034836
0.035784
0.036100
0.036416
0.035152
0.034203
0.035784
0.035468
0.037049
0.036100
0.036733
0.035468
0.035152
0.035152
0.036416
0.036100
0.035784
0.035152
0.035784
0.035152
0.035468
0.034836
0.035784
0.035784
0.034203
0.034203
0.033571
0.034203
0.034836
0.034520
0.034836
0.033887
0.033571
0.033571
0.034203
0.031990
0.032306
0.031674
0.032623
0.032939
0.032623
0.031358
0.032306
0.031358
0.031042
0.031042
0.031358
0.031674
0.031042
0.031674
0.030093
0.031042
0.031674
0.030093
0.031358
0.031358
0.031042
0.030726
0.031042
0.031358
0.031674
0.032306
0.031358
0.030726
0.031358
0.031990
0.032306
0.031674
0.033887
0.033255
0.033571
0.032939
0.033887
0.034520
0.033887
0.034520
0.034203
0.033887
0.035784
0.034836
0.034836
0.035152
0.034203
0.034520
0.035784
0.035784
0.034836
0.035152
0.034520
0.035152
0.035784
0.035468
0.037049
0.035784
0.036416
0.036416
0.034836
0.035784
0.036100
0.036100
0.036100
0.035152
0.035468
0.035152
0.035468
0.035152
0.035784
0.035152
0.034203
0.033255
0.034203
0.034203
0.034836
0.034203
0.033887
0.033255
0.033571
0.032939
0.033571
0.032939
0.033255
0.032306
0.033255
0.032939
0.032306
0.031990
0.032939
0.031358
0.031674
0.031042
0.032306
0.031674
0.031042
0.031358
0.031042
0.030410
0.031674
0.032939
0.031990
0.031674
0.031042
0.031674
0.032306
0.031990
0.032939
0.032306
0.032623
0.033887
0.033255
0.033255
0.034203
0.031042
0.032939
0.033255
0.034203
0.034520
0.033571
0.034520
0.033887
0.033571
0.035152
0.035152
0.034836
0.034836
0.035468
0.035468
0.036733
0.035152
0.036416
0.035468
0.036733
0.035468
0.034836
0.036416
0.036733
0.037365
0.036100
0.036733
0.037049
0.036100
0.036100
0.037365
0.037049
0.036100
0.035468
0.035468
0.034520
0.035152
0.035468
0.035152
0.035784
0.035468
0.035152
0.033887
0.034836
0.035468
0.033887
0.034203
0.034203
0.034836
0.033887
0.034520
0.032623
0.033255
0.031358
0.032306
0.031990
0.031990
0.031990
0.030093
0.030410
0.030726
0.031990
0.032939
0.032939
0.031674
0.029145
0.030093
0.031990
0.032306
0.031674
0.031990
0.031674
0.031358
0.031674
0.032623
0.033255
0.033887
0.032939
0.032623
0.032623
0.032939
0.031990
0.032306
0.033571
0.033255
0.033887
0.034520
0.034520
0.033571
0.034203
0.034520
0.034203
0.034836
0.034836
0.036100
0.036733
0.035152
0.037049
0.035468
0.036416
0.035468
0.036733
0.037049
0.036416
0.035468
0.036416
0.036733
0.037365
0.037681
0.037049
0.037049
0.036416
0.037049
0.036100
0.035152
0.036100
0.036416
0.036100
0.035468
0.036733
0.035784
0.037365
0.036416
0.037365
0.035152
0.034520
0.035784
0.035468
0.035468
0.034836
0.035152
0.034520
0.034836
0.034203
0.032623
0.033571
0.033571
0.032939
0.032306
0.032306
0.031990
0.031358
0.030726
0.031990
0.031358
0.032623
0.032939
0.030410
0.031042
0.031358
0.031042
0.031358
0.032306
0.031674
0.031674
0.031990
0.032306
0.032306
0.031990
0.032306
0.032623
0.031358
0.031674
0.032306
0.032306
0.031674
0.032939
0.032939
0.032306
0.034203
0.033571
0.033255
0.033887
0.033571
0.035152
0.035152
0.036100
0.036100
0.036416
0.035784
0.035468
0.036733
0.036100
0.037365
0.037365
0.038313
0.037049
0.036416
0.036733
0.036733
0.037681
0.039894
0.038313
0.037681
0.037681
0.037049
0.037365
0.038313
0.037365
0.037365
0.037049
0.036100
0.035468
0.036733
0.035784
0.035468
0.035468
0.034836
0.035468
0.034203
0.035152
0.035152
0.034836
0.034836
0.033571
0.034203
0.034203
0.032939
0.033571
0.031990
0.033255
0.033255
0.032306
0.031358
0.031990
0.031990
0.031674
0.032306
0.032623
0.032623
0.032939
0.032623
0.032939
0.031358
0.032623
0.032306
0.031358
0.031990
0.031042
0.031358
0.032306
0.031358
0.032623
0.034203
0.033571
0.033255
0.033571
0.031990
0.032623
0.033887
0.034203
0.032939
0.033571
0.034203
0.035468
0.034520
0.035152
0.035468
0.035152
0.035784
0.036100
0.035784
0.037049
0.037365
0.037365
0.036733
0.036100
0.036416
0.037681
0.037365
0.037365
0.036100
0.036416
0.037365
0.037681
0.036733
0.037681
0.037049
0.036733
0.037049
0.037049
0.037997
0.037997
0.037049
0.036733
0.036416
0.036733
0.037049
0.037049
0.036416
0.036100
0.035784
0.036100
0.035784
0.035784
0.035468
0.035784
0.035468
0.035784
0.035468
0.033887
0.032939
0.033571
0.033571
0.032623
0.033255
0.034520
0.032623
0.032939
0.033255
0.032939
0.033255
0.033571
0.033255
0.032306
0.031358
0.031042
0.032623
0.032623
0.033571
0.032939
0.032306
0.032623
0.031674
0.032306
0.032623
0.034520
0.033571
0.033255
0.032623
0.034203
0.033255
0.034203
0.034520
0.033887
0.034520
0.035152
0.034520
0.034836
0.033887
0.034520
0.035784
0.035468
0.035784
0.036416
0.035152
0.035152
0.035152
0.036100
0.037365
0.037049
0.037049
0.037049
0.037681
0.036416
0.037997
0.036416
0.038313
0.037997
0.036733
0.036100
0.037365
0.037365
0.037681
0.038629
0.037365
0.036416
0.036416
0.036100
0.036100
0.035784
0.036416
0.037049
0.036100
0.035784
0.034520
0.036100
0.035152
0.035784
0.035784
0.034203
0.035152
0.035152
0.034203
0.034203
0.033887
0.032939
0.033255
0.034203
0.034520
0.032623
0.033571
0.034203
0.032939
0.031990
0.034203
0.033887
0.032306
0.032939
0.031358
0.032306
0.032939
0.032306
0.031674
0.032306
0.031990
0.032623
0.031674
0.031990
0.033571
0.033571
0.033571
0.033887
0.033887
0.034203
0.034520
0.034836
0.035152
0.033887
0.034836
0.033887
0.035152
0.036416
0.034836
0.034836
0.037365
0.037049
0.036416
0.037049
0.035784
0.035784
0.036416
0.037049
0.037049
0.037997
0.036733
0.037049
0.037049
0.037049
0.036416
0.037681
0.037997
0.036733
0.037365
0.037681
0.037997
0.037681
0.037365
0.037365
0.037997
0.038629
0.037049
0.037049
0.035152
0.037049
0.036100
0.036416
0.035468
0.036100
0.036100
0.036100
0.035468
0.036100
0.036100
0.035152
0.035784
0.034203
0.034836
0.033255
0.033887
0.034203
0.033887
0.034520
0.033887
0.033255
0.031674
0.032623
0.032306
0.032623
0.033255
0.031990
0.031990
0.031990
0.031042
0.032306
0.032623
0.033571
0.033255
0.031990
0.031990
0.031990
0.031990
0.033255
0.032939
0.032939
0.033255
0.033887
0.034203
0.033887
0.033571
0.035152
0.034836
0.035468
0.035152
0.035468
0.035784
0.035784
0.035152
0.035152
0.036100
0.035784
0.035784
0.036416
0.035784
0.036100
0.036416
0.037049
0.037681
0.038313
0.038946
0.037365
0.036416
0.038313
0.036733
0.038313
0.038313
0.038629
0.037049
0.037049
0.037997
0.037681
0.037681
0.037049
0.038629
0.037365
0.036416
0.038629
0.037049
0.037049
0.037681
0.036733
0.036733
0.035784
0.037049
0.036100
0.035784
0.034836
0.035468
0.035152
0.035468
0.035152
0.034203
0.033255
0.033887
0.034520
0.034203
0.033571
0.033887
0.033255
0.033571
0.033887
0.033887
0.033255
0.033571
0.033887
0.033255
0.033255
0.033887
0.033571
0.033571
0.033571
0.032623
0.033571
0.033255
0.031990
0.031674
0.035152
0.035152
0.033255
0.035152
0.034520
0.034520
0.035152
0.035784
0.034836
0.035152
0.035468
0.036416
0.035784
0.035468
0.034836
0.036733
0.035784
0.036416
0.036416
0.037365
0.036416
0.035784
0.036416
0.036733
0.037365
0.038313
0.037997
0.037681
0.036733
0.037049
0.036416
0.037997
0.039578
0.037997
0.038629
0.037997
0.037681
0.037365
0.038946
0.038946
0.038313
0.037365
0.036733
0.037365
0.035784
0.036416
0.037681
0.036416
0.036416
0.036416
0.036733
0.036100
0.035784
0.035784
0.036733
0.035468
0.035468
0.035152
0.034203
0.033887
0.034203
0.033887
0.034203
0.035468
0.034836
0.033255
0.034203
0.033571
0.034520
0.033887
0.033887
0.033887
0.032939
0.033887
0.034203
0.032939
0.034203
0.034836
0.033887
0.033571
0.033571
0.033887
0.033887
0.034203
0.033255
0.032939
0.032939
0.034836
0.034520
0.035152
0.035152
0.036100
0.034836
0.034836
0.035152
0.036100
0.035468
0.035784
0.035784
0.036100
0.036100
0.036100
0.037365
0.036733
0.036100
0.036733
0.037681
0.036733
0.037681
0.037681
0.037681
0.036733
0.037681
0.037365
0.037681
0.038313
0.037997
0.038313
0.037997
0.036733
0.037997
0.037997
0.038946
0.038629
0.037049
0.037681
0.036100
0.037365
0.037049
0.036100
0.037997
0.037681
0.035784
0.036733
0.037049
0.036416
0.035784
0.035468
0.035784
0.036416
0.035152
0.035152
0.034203
0.034836
0.034520
0.035468
0.033255
0.033255
0.034520
0.034203
0.033887
0.033571
0.034203
0.035152
0.034520
0.033571
0.032939
0.032939
0.032306
0.032939
0.033887
0.034203
0.033887
0.034203
0.033571
0.034203
0.034520
0.034203
0.033887
0.034836
0.033571
0.034836
0.035152
0.035784
0.035468
0.034836
0.035152
0.035468
0.035784
0.035784
0.035784
0.036416
0.036100
0.037681
0.037049
0.037049
0.037049
0.035468
0.037049
0.037365
0.036733
0.036733
0.037997
0.036733
0.036100
0.036416
0.037681
0.037049
0.039578
0.038629
0.038313
0.038629
0.038313
0.037681
0.037681
0.037997
0.037681
0.037997
0.037681
0.037049
0.038313
0.036733
0.037049
0.034520
0.037049
0.036416
0.036100
0.035784
0.036100
0.035784
0.035468
0.035152
0.035784
0.035152
0.033571
0.033887
0.033887
0.033255
0.034203
0.034203
0.032939
0.032939
0.032623
0.032306
0.032306
0.031990
0.034836
0.032939
0.033255
0.032306
0.031990
0.033571
0.032306
0.033255
0.032623
0.032939
0.033255
0.032623
0.033571
0.033571
0.033887
0.034520
0.033887
0.034203
0.034520
0.033887
0.035152
0.036100
0.035784
0.034836
0.035784
0.036733
0.036733
0.036100
0.036416
0.036733
0.036733
0.037365
0.037365
0.037049
0.036416
0.036100
0.036733
0.037681
0.038629
0.037997
0.038629
0.038313
0.036733
0.037365
0.037365
0.039578
0.038629
0.036733
0.036733
0.036733
0.037681
0.037365
0.037997
0.037365
0.037365
0.037681
0.036733
0.036733
0.037049
0.036416
0.036416
0.036416
0.034520
0.035468
0.034836
0.036100
0.036100
0.035152
0.035152
0.035468
0.034520
0.033887
0.033887
0.033255
0.033571
0.033255
0.034203
0.033255
0.032939
0.033887
0.033571
0.032623
0.032306
0.033255
0.033887
0.034203
0.033255
0.032939
0.033571
0.033571
0.034203
0.033571
0.032939
0.032623
0.033571
0.031674
0.032623
0.033887
0.033887
0.033255
0.033571
0.033255
0.032623
0.033255
0.034836
0.035152
0.034520
0.033571
0.035152
0.036100
0.035784
0.034520
0.035468
0.034836
0.035152
0.034836
0.035152
0.036733
0.035152
0.036733
0.036100
0.036416
0.038629
0.037997
0.037365
0.035784
0.036733
0.036733
0.037681
0.038313
0.037997
0.037365
0.036416
0.037681
0.037049
0.036733
0.037365
0.037365
0.037681
0.037049
0.036733
0.036100
0.036416
0.036733
0.036733
0.036416
0.036416
0.036100
0.035784
0.035152
0.035468
0.035468
0.034836
0.035784
0.034203
0.034520
0.033571
0.034520
0.033255
0.033255
0.033887
0.032623
0.032306
0.031990
0.031990
0.031358
0.032939
0.033255
0.032939
0.032306
0.031358
0.031674
0.032623
0.033255
0.033571
0.032939
0.032306
0.031990
0.032306
0.032623
0.032623
0.033571
0.033255
0.032939
0.033887
0.033571
0.033571
0.034836
0.036100
0.035152
0.035152
0.035468
0.036100
0.035784
0.036416
0.035152
0.035784
0.036416
0.037049
0.037681
0.037049
0.036100
0.037365
0.037365
0.037681
0.037681
0.037997
0.037681
0.036733
0.036416
0.037049
0.039262
0.039578
0.038946
0.038313
0.037049
0.038629
0.039578
0.037997
0.037365
0.037049
0.037365
0.037049
0.036733
0.036733
0.036733
0.037049
0.038313
0.037997
0.037049
0.036416
0.036416
0.036100
0.036100
0.035784
0.035784
0.034836
0.036416
0.035152
0.034203
0.034203
0.032939
0.033255
0.033571
0.033887
0.032623
0.033255
0.032306
0.032623
0.031990
0.032306
0.034203
0.033887
0.033571
0.031674
0.032623
0.033255
0.034203
0.033255
0.033887
0.032939
0.032939
0.032939
0.032306
0.033887
0.033887
0.032623
0.033255
0.033255
0.031990
0.032623
0.034203
0.034203
0.033255
0.034520
0.034836
0.034520
0.034836
0.035468
0.036100
0.034836
0.035468
0.035784
0.036416
0.036733
0.036416
0.035784
0.037049
0.037049
0.036733
0.037365
0.036416
0.035152
0.036100
0.037365
0.036733
0.037997
0.037681
0.037365
0.036733
0.036416
0.036733
0.037365
0.036733
0.037681
0.038313
0.037365
0.036733
0.037049
0.035784
0.036100
0.036100
0.035152
0.036733
0.034836
0.036416
0.036100
0.035152
0.035468
0.034836
0.035784
0.035468
0.034520
0.033571
0.032939
0.033571
0.034836
0.033255
0.033571
0.033571
0.032939
0.033255
0.033571
0.033255
0.034520
0.032623
0.033255
0.032306
0.032623
0.031990
0.033887
0.033571
0.032623
0.032939
0.034203
0.033255
0.033887
0.033571
0.034203
0.034203
0.034203
0.033887
0.033255
0.034836
0.036733
0.035152
0.035468
0.036100
0.035468
0.036100
0.036733
0.036733
0.036733
0.036416
0.036416
0.037365
0.037365
0.037365
0.037997
0.037365
0.037049
0.037365
0.037049
0.037365
0.037049
0.037997
0.037681
0.037365
0.037997
0.038629
0.037681
0.038629
0.037365
0.036416
0.037997
0.038946
0.039262
0.038946
0.037997
0.037681
0.037681
0.037681
0.037681
0.036100
0.037365
0.037049
0.037049
0.035784
0.036733
0.036416
0.035784
0.035152
0.035152
0.034836
0.034520
0.034520
0.034520
0.034203
0.033571
0.034203
0.033887
0.033887
0.033255
0.033887
0.033571
0.033255
0.033255
0.033571
0.034520
0.033255
0.032306
0.032306
0.032623
0.033255
0.033571
0.032623
0.032623
0.031990
0.033255
0.032306
0.033255
0.032939
0.033255
0.034520
0.034203
0.033571
0.034203
0.033887
0.034520
0.034203
0.034520
0.035784
0.035468
0.035468
0.035468
0.035468
0.035784
0.035784
0.037681
0.036416
0.036100
0.036733
0.036416
0.036733
0.036733
0.037997
0.037049
0.037049
0.036416
0.036100
0.037681
0.038313
0.038629
0.038629
0.037997
0.037365
0.037049
0.037997
0.037365
0.038313
0.038629
0.038629
0.037681
0.036100
0.037049
0.037049
0.036416
0.037365
0.037049
0.036100
0.037049
0.036100
0.037365
0.036100
0.037049
0.036100
0.036100
0.035152
0.035784
0.035784
0.034520
0.034520
0.033255
0.034203
0.034203
0.033255
0.033255
0.033571
0.032939
0.033571
0.033887
0.033571
0.033887
0.031990
0.032623
0.032306
0.032306
0.033255
0.034520
0.033887
0.032939
0.034520
0.033255
0.033571
0.034203
0.033571
0.033571
0.034520
0.034520
0.035152
0.034520
0.036733
0.035468
0.034836
0.034520
0.035152
0.036733
0.035784
0.036100
0.036416
0.036733
0.037049
0.036416
0.037049
0.036100
0.037049
0.038313
0.037365
0.037049
0.037365
0.037681
0.038313
0.037681
0.037681
0.037997
0.037997
0.038629
0.038313
0.038629
0.037365
0.038629
0.039262
0.039262
0.038313
0.037681
0.037049
0.038629
0.036100
0.037365
0.037365
0.036416
0.037997
0.036733
0.036100
0.037049
0.036416
0.036416
0.035468
0.035468
0.036416
0.036100
0.034203
0.035152
0.034836
0.034520
0.034836
0.034520
0.034520
0.033887
0.033255
0.034520
0.033571
0.032306
0.032939
0.033887
0.033255
0.032623
0.031990
0.032623
0.033571
0.033255
0.033571
0.033887
0.033887
0.033571
0.033887
0.033255
0.034203
0.034836
0.035152
0.035468
0.034836
0.033571
0.034836
0.036416
0.036100
0.037049
0.035152
0.035468
0.035784
0.036100
0.035468
0.035152
0.036416
0.037365
0.038629
0.037681
0.037997
0.037997
0.037365
0.037365
0.037365
0.037049
0.037997
0.038629
0.037997
0.037049
0.037049
0.038946
0.039894
0.038629
0.038629
0.038313
0.038313
0.037997
0.037049
0.038313
0.037997
0.037681
0.038313
0.037997
0.037681
0.035784
0.037365
0.037365
0.037997
0.036733
0.035152
0.036416
0.036416
0.036733
0.036100
0.036733
0.036416
0.036100
0.034836
0.035468
0.034836
0.034836
0.036100
0.034836
0.034520
0.034203
0.034520
0.033887
0.033887
0.033571
0.035152
0.035152
0.034836
0.033255
0.032623
0.032939
0.033255
0.034520
0.034520
0.033571
0.034203
0.034203
0.034520
0.032939
0.033255
0.034203
0.035152
0.034520
0.034520
0.034836
0.035468
0.036100
0.036100
0.035784
0.035784
0.036733
0.037365
0.036416
0.037365
0.036100
0.036733
0.037681
0.037997
0.037681
0.037049
0.037365
0.038313
0.038629
0.037997
0.038629
0.038629
0.037681
0.036416
0.038629
0.037997
0.038313
0.039578
0.038946
0.039262
0.038629
0.038629
0.038629
0.039262
0.038946
0.039578
0.038313
0.037681
0.038946
0.038946
0.037681
0.037681
0.037681
0.036733
0.036733
0.037049
0.038313
0.036416
0.036100
0.036100
0.036100
0.035784
0.035152
0.035468
0.034836
0.034203
0.035468
0.035468
0.034836
0.034836
0.034836
0.033887
0.034203
0.034520
0.033887
0.034520
0.035152
0.034203
0.032306
0.033255
0.033255
0.034203
0.033571
0.034203
0.033887
0.033887
0.034203
0.033887
0.035152
0.036100
0.035152
0.035152
0.036100
0.034836
0.036733
0.036733
0.036100
0.036733
0.036416
0.035468
0.037681
0.038313
0.036733
0.037681
0.037681
0.038313
0.038313
0.037997
0.038313
0.038629
0.037997
0.038313
0.037997
0.038629
0.038946
0.039894
0.038629
0.037997
0.038629
0.039262
0.039578
0.038629
0.038946
0.038313
0.039262
0.038629
0.039578
0.039578
0.038629
0.038946
0.038313
0.037681
0.037365
0.037681
0.037049
0.037049
0.035784
0.037049
0.036416
0.035784
0.037365
0.036733
0.036733
0.036733
0.037049
0.036416
0.036733
0.035468
0.035468
0.034520
0.034520
0.034520
0.034836
0.034520
0.033571
0.032623
0.033571
0.034203
0.035152
0.034203
0.033887
0.033255
0.032939
0.034203
0.034520
0.034836
0.034836
0.034520
0.033571
0.034520
0.035468
0.035468
0.035784
0.035784
0.035784
0.035468
0.034520
0.035468
0.036100
0.035784
0.036100
0.036416
0.036733
0.036100
0.035152
0.036100
0.036733
0.036100
0.037681
0.037365
0.036733
0.037997
0.037997
0.037049
0.037997
0.038629
0.038946
0.038313
0.038946
0.038946
0.037365
0.038313
0.039894
0.038946
0.038946
0.038629
0.038946
0.038946
0.039262
0.037681
0.038629
0.039262
0.038313
0.038313
0.038313
0.039262
0.037997
0.038946
0.038629
0.037365
0.037365
0.035784
0.036733
0.036100
0.036733
0.036733
0.037049
0.036733
0.036416
0.035468
0.035152
0.034520
0.034836
0.034203
0.035152
0.033887
0.034203
0.033887
0.034203
0.033887
0.034520
0.035784
0.033887
0.033571
0.033255
0.033255
0.033887
0.033571
0.034520
0.033255
0.034520
0.033571
0.034203
0.033887
0.034836
0.036100
0.034203
0.035468
0.033887
0.035468
0.035784
0.036733
0.036100
0.036100
0.034836
0.035468
0.036733
0.036733
0.036100
0.037365
0.036416
0.036416
0.037365
0.039262
0.038313
0.037997
0.037681
0.038629
0.037049
0.037681
0.038629
0.038946
0.037681
0.037681
0.038629
0.039262
0.038313
0.039262
0.038946
0.038629
0.038313
0.039578
0.038313
0.038313
0.038629
0.038629
0.038313
0.039262
0.038629
0.037997
0.037049
0.037049
0.038629
0.037049
0.036416
0.036733
0.036733
0.036733
0.036416
0.036100
0.035152
0.035784
0.035152
0.035784
0.033887
0.034203
0.034836
0.035468
0.034203
0.033571
0.035152
0.034520
0.033255
0.033887
0.033887
0.033887
0.034520
0.035152
0.033571
0.032306
0.033255
0.034836
0.034836
0.034520
0.034203
0.033887
0.034520
0.034520
0.035468
0.034203
0.034836
0.034836
0.035784
0.035152
0.035468
0.035468
0.036416
0.035784
0.036100
0.035468
0.034520
0.036733
0.037049
0.037049
0.036100
0.036733
0.036733
0.038313
0.037049
0.037681
0.037997
0.037997
0.038946
0.037365
0.039578
0.040210
0.037681
0.037049
0.037681
0.039262
0.039262
0.038313
0.038946
0.038313
0.037997
0.037997
0.039894
0.038313
0.039262
0.038629
0.038629
0.038946
0.038946
0.037365
0.037365
0.037997
0.037049
0.037365
0.036416
0.036100
0.035468
0.036416
0.036416
0.035468
0.035468
0.036100
0.036100
0.034836
0.034836
0.034520
0.035468
0.035152
0.034520
0.034836
0.034836
0.032939
0.032939
0.032623
0.034203
0.033571
0.033255
0.032623
0.032623
0.032623
0.032939
0.033571
0.033887
0.033887
0.033887
0.033887
0.033887
0.033887
0.034203
0.034520
0.032939
0.035152
0.034203
0.033887
0.035784
0.036733
0.035468
0.036100
0.036416
0.036100
0.036416
0.036733
0.036100
0.037365
0.037365
0.038313
0.037681
0.036733
0.037049
0.036416
0.037997
0.038629
0.037681
0.037681
0.038629
0.038313
0.037049
0.037365
0.038629
0.039578
0.038946
0.038313
0.037681
0.038946
0.039262
0.038629
0.037997
0.038946
0.039262
0.038946
0.037681
0.037365
0.037997
0.037681
0.037365
0.037997
0.037049
0.037681
0.036416
0.037365
0.036733
0.036100
0.036100
0.037049
0.036100
0.035468
0.034836
0.034520
0.034520
0.033887
0.034836
0.034203
0.034203
0.034836
0.034836
0.034520
0.033887
0.034836
0.034836
0.034203
0.032623
0.032939
0.033571
0.034203
0.034520
0.033887
0.034520
0.034203
0.034520
0.033887
0.034203
0.035468
0.035784
0.035468
0.035152
0.035468
0.035152
0.035152
0.036100
0.036416
0.035152
0.036733
0.037365
0.037365
0.036416
0.036416
0.036416
0.037681
0.037997
0.037365
0.037049
0.037365
0.038313
0.038629
0.038946
0.038946
0.039578
0.039262
0.039578
0.037681
0.037997
0.039894
0.038946
0.039894
0.040210
0.039262
0.038946
0.039262
0.039578
0.038313
0.039578
0.039578
0.038946
0.037997
0.038946
0.038629
0.038946
0.038313
0.038629
0.036733
0.037365
0.037681
0.036733
0.036416
0.037365
0.036733
0.036100
0.036733
0.036100
0.035468
0.035784
0.036100
0.035468
0.034520
0.035468
0.034836
0.034203
0.033887
0.032939
0.033887
0.034203
0.035152
0.034520
0.033571
0.033571
0.033571
0.035152
0.034520
0.035468
0.034203
0.033887
0.034203
0.034203
0.033887
0.035152
0.035152
0.033887
0.034520
0.034836
0.036100
0.036100
0.034836
0.035152
0.035152
0.035152
0.035468
0.036100
0.036100
0.036733
0.037365
0.036733
0.037049
0.037049
0.037681
0.037997
0.038313
0.037681
0.038629
0.038313
0.037365
0.038313
0.038313
0.038313
0.037365
0.038313
0.038313
0.039578
0.038946
0.040210
0.038946
0.037681
0.038313
0.038629
0.037681
0.038313
0.039262
0.038629
0.038313
0.038946
0.037997
0.038629
0.037681
0.037681
0.036416
0.035784
0.037049
0.037365
0.036416
0.036416
0.036100
0.036100
0.034836
0.035152
0.034836
0.034520
0.034836
0.034203
0.033887
0.034836
0.033887
0.034203
0.033571
0.034203
0.034836
0.035784
0.034203
0.034520
0.032623
0.032306
0.034520
0.034203
0.033255
0.034203
0.033571
0.033887
0.033887
0.034203
0.033571
0.034836
0.034203
0.033887
0.034203
0.034836
0.034203
0.034520
0.034203
0.035468
0.037049
0.035152
0.036100
0.037365
0.036733
0.036733
0.036100
0.036733
0.037681
0.037681
0.037049
0.037049
0.037365
0.038313
0.037049
0.037997
0.038629
0.038313
0.037681
0.037049
0.037997
0.038313
0.038313
0.039894
0.038313
0.037997
0.037997
0.037997
0.038629
0.037365
0.037997
0.037365
0.037681
0.036416
0.037681
0.037365
0.037681
0.037049
0.037365
0.036416
0.035784
0.036100
0.035468
0.036100
0.034836
0.036416
0.036416
0.036733
0.035468
0.034836
0.033887
0.033255
0.033571
0.034836
0.034203
0.032939
0.033887
0.033571
0.033571
0.034203
0.033887
0.034203
0.032939
0.033887
0.032939
0.032306
0.033571
0.033255
0.032623
0.032306
0.032623
0.033255
0.032939
0.033571
0.034520
0.033887
0.033887
0.032939
0.033571
0.034520
0.034836
0.035468
0.035784
0.036100
0.037049
0.035784
0.035468
0.035784
0.035784
0.036100
0.036733
0.037681
0.037049
0.036733
0.038313
0.037365
0.037681
0.037365
0.038313
0.037681
0.037997
0.037997
0.037365
0.036416
0.037681
0.038946
0.039578
0.037997
0.037681
0.037681
0.037681
0.038946
0.038629
0.039578
0.039894
0.038313
0.037681
0.037365
0.037681
0.037681
0.037681
0.037365
0.036416
0.037049
0.036416
0.035468
0.035152
0.036100
0.034203
0.035468
0.034520
0.036100
0.034520
0.034520
0.034520
0.034836
0.035468
0.034520
0.035468
0.032623
0.033255
0.032623
0.032623
0.034203
0.034836
0.034203
0.032623
0.032623
0.031674
0.033255
0.033571
0.034203
0.034203
0.032939
0.033887
0.032623
0.032623
0.033571
0.034836
0.034836
0.033571
0.033887
0.034203
0.034520
0.035152
0.036100
0.034836
0.033571
0.035784
0.035784
0.036733
0.037049
0.037049
0.036733
0.037681
0.037997
0.037365
0.037681
0.038313
0.037049
0.037049
0.036733
0.037681
0.038313
0.037681
0.037049
0.037049
0.037997
0.038313
0.039578
0.038629
0.038313
0.037365
0.037049
0.038313
0.037997
0.038946
0.038313
0.039262
0.038313
0.037365
0.037997
0.037049
0.037049
0.037681
0.036100
0.036733
0.035784
0.036100
0.035784
0.035468
0.036416
0.035784
0.034836
0.036416
0.035784
0.034203
0.034203
0.033887
0.034203
0.034203
0.032939
0.032306
0.033255
0.033255
0.033255
0.032623
0.033887
0.034203
0.032623
0.032623
0.032306
0.032623
0.031674
0.034203
0.033255
0.032939
0.033887
0.034203
0.032623
0.033255
0.033571
0.035468
0.034836
0.033255
0.033887
0.034203
0.034520
0.035468
0.034836
0.035468
0.035468
0.034836
0.035468
0.035152
0.035784
0.035468
0.036100
0.037049
0.037681
0.037365
0.036416
0.037365
0.037365
0.037365
0.037681
0.038313
0.038629
0.037365
0.037049
0.038629
0.037049
0.039262
0.040210
0.038629
0.037997
0.037997
0.037997
0.037997
0.037997
0.037997
0.037365
0.038629
0.037365
0.035784
0.036416
0.036416
0.036733
0.037997
0.036733
0.037365
0.036416
0.035152
0.035468
0.035468
0.036100
0.036100
0.035152
0.035152
0.035468
0.035152
0.033887
0.034203
0.032939
0.034520
0.034520
0.032939
0.031990
0.032623
0.032623
0.032939
0.033887
0.032939
0.033255
0.032306
0.032623
0.032306
0.032306
0.033255
0.033571
0.032939
0.032306
0.033571
0.033887
0.034203
0.033571
0.033887
0.033255
0.034203
0.034520
0.035152
0.035152
0.034203
0.035152
0.034836
0.034520
0.035468
0.036100
0.036416
0.037365
0.037049
0.036416
0.037049
0.036733
0.036100
0.035468
0.036100
0.037681
0.037365
0.037681
0.037997
0.037365
0.036416
0.036733
0.037049
0.037681
0.038946
0.037365
0.037681
0.037049
0.037049
0.037997
0.037365
0.037681
0.037049
0.038629
0.036733
0.036416
0.038313
0.037681
0.037365
0.037365
0.037365
0.036416
0.035468
0.035784
0.036100
0.035784
0.034203
0.035468
0.035152
0.035468
0.034836
0.035152
0.033887
0.032939
0.035468
0.033887
0.034520
0.033571
0.033571
0.033255
0.031990
0.033255
0.034203
0.032939
0.033571
0.032623
0.032306
0.032939
0.033571
0.033255
0.033571
0.033255
0.033255
0.033255
0.033887
0.033571
0.033571
0.032623
0.033571
0.032939
0.032939
0.033255
0.034203
0.034520
0.033887
0.033887
0.034520
0.034520
0.034836
0.036733
0.035152
0.036416
0.036416
0.036416
0.037365
0.036416
0.036733
0.036416
0.036733
0.036733
0.037049
0.036416
0.036733
0.036416
0.036100
0.037365
0.037365
0.037681
0.037681
0.037997
0.037681
0.037997
0.038629
0.037681
0.037997
0.038313
0.037681
0.036733
0.036100
0.035468
0.037049
0.035784
0.035784
0.034520
0.033887
0.033887
0.034203
0.035784
0.035468
0.034836
0.034203
0.034836
0.034203
0.032939
0.032939
0.032939
0.033255
0.031990
0.032623
0.032623
0.031990
0.033255
0.032306
0.031990
0.032306
0.032306
0.032623
0.032623
0.032306
0.031990
0.032306
0.032623
0.032939
0.032623
0.032939
0.032306
0.032939
0.032623
0.034203
0.032939
0.032939
0.033255
0.033255
0.033255
0.032623
0.033571
0.035152
0.035784
0.034836
0.035152
0.034520
0.034203
0.034836
0.035468
0.036100
0.036416
0.037681
0.036100
0.035468
0.034836
0.036100
0.035784
0.035468
0.035784
0.037681
0.036100
0.036100
0.036733
0.037997
0.037365
0.038313
0.037681
0.037365
0.037365
0.037365
0.036416
0.037365
0.037365
0.037049
0.037997
0.037997
0.037681
0.036100
0.036733
0.036733
0.037997
0.038313
0.037049
0.035784
0.036416
0.035152
0.035152
0.036733
0.034836
0.035152
0.034836
0.033571
0.034203
0.033887
0.033887
0.033571
0.033255
0.033887
0.031990
0.032939
0.033571
0.032939
0.032623
0.033887
0.033571
0.033255
0.032306
0.031674
0.033571
0.032939
0.033255
0.033255
0.033571
0.032623
0.032939
0.033255
0.033255
0.033571
0.033887
0.032623
0.033255
0.032306
0.033887
0.033255
0.034203
0.035152
0.034520
0.035784
0.035784
0.035152
0.035784
0.035152
0.035784
0.035784
0.036416
0.035784
0.036733
0.036416
0.036100
0.037681
0.037681
0.036100
0.037997
0.037997
0.037681
0.036416
0.036100
0.036733
0.037049
0.038946
0.037681
0.038313
0.037681
0.036100
0.037049
0.036733
0.037365
0.037681
0.036733
0.035784
0.037049
0.035784
0.036416
0.037049
0.036100
0.034203
0.035784
0.036100
0.037049
0.036733
0.035784
0.034836
0.035784
0.034203
0.034203
0.034520
0.032939
0.032306
0.033571
0.032306
0.033255
0.032623
0.032623
0.032939
0.032306
0.032623
0.033887
0.034203
0.033571
0.032623
0.031674
0.031358
0.032623
0.032939
0.033887
0.032306
0.031990
0.033571
0.033255
0.033255
0.032939
0.033571
0.033887
0.033887
0.033255
0.033571
0.033887
0.034520
0.033571
0.034836
0.034520
0.035468
0.035152
0.034836
0.035152
0.034836
0.034520
0.036733
0.036733
0.036100
0.037365
0.037365
0.036416
0.036100
0.037365
0.037365
0.038313
0.037365
0.037049
0.037049
0.038313
0.038313
0.038629
0.038313
0.037681
0.037365
0.037997
0.037997
0.038313
0.038313
0.037365
0.037997
0.038629
0.037365
0.037681
0.037365
0.035784
0.036100
0.037049
0.036100
0.036416
0.034836
0.035784
0.034836
0.035468
0.035152
0.034203
0.034836
0.034520
0.033887
0.032306
0.032306
0.033255
0.034203
0.032939
0.033571
0.032623
0.031674
0.032306
0.034203
0.033571
0.033255
0.032623
0.031990
0.031358
0.032306
0.032623
0.033571
0.031990
0.032623
0.032623
0.033255
0.032623
0.032623
0.033571
0.033255
0.033887
0.033887
0.033571
0.034836
0.034836
0.034203
0.034203
0.034520
0.034836
0.034836
0.035468
0.035468
0.035784
0.034520
0.035468
0.036733
0.036416
0.037681
0.037049
0.036733
0.038313
0.037681
0.038313
0.037049
0.037681
0.036733
0.038313
0.036733
0.037681
0.037681
0.038946
0.038313
0.038313
0.037681
0.037049
0.037681
0.037997
0.037049
0.037997
0.037365
0.037049
0.036733
0.036100
0.036416
0.037365
0.036100
0.035784
0.035468
0.034836
0.035784
0.036416
0.035468
0.035468
0.034520
0.034836
0.034836
0.033255
0.034836
0.034520
0.033887
0.033887
0.032939
0.032306
0.032306
0.032623
0.031990
0.033255
0.031990
0.033255
0.033255
0.032623
0.032939
0.032306
0.031990
0.032306
0.033571
0.032306
0.031990
0.031990
0.032939
0.032939
0.033571
0.034203
0.032939
0.033255
0.033571
0.033255
0.033887
0.034836
0.035784
0.034520
0.034520
0.034520
0.035152
0.036416
0.035784
0.036100
0.036733
0.036416
0.036100
0.037049
0.036416
0.035784
0.037049
0.037049
0.036416
0.036416
0.037681
0.037365
0.036416
0.036733
0.036100
0.037997
0.037997
0.037997
0.037997
0.038313
0.037997
0.036733
0.036733
0.037681
0.038313
0.036733
0.037365
0.036100
0.036733
0.036733
0.036733
0.036416
0.036100
0.036100
0.035468
0.036100
0.035468
0.036100
0.035784
0.035152
0.034203
0.034836
0.033571
0.034203
0.033571
0.033255
0.034836
0.033887
0.033571
0.033571
0.032939
0.032939
0.031674
0.031990
0.031990
0.033255
0.032623
0.032306
0.031674
0.032623
0.033571
0.033255
0.033887
0.032306
0.032939
0.033887
0.033255
0.032623
0.033571
0.033887
0.031990
0.032939
0.033255
0.032939
0.033887
0.033887
0.033887
0.033887
0.034520
0.036416
0.036100
0.035152
0.036733
0.036100
0.036733
0.037997
0.037049
0.036100
0.037049
0.037365
0.037681
0.038313
0.037681
0.038313
0.037681
0.037365
0.037049
0.037997
0.037681
0.037997
0.038313
0.037681
0.037681
0.037681
0.037997
0.038629
0.037997
0.037997
0.037997
0.037365
0.037365
0.036733
0.036733
0.036416
0.037365
0.036416
0.035152
0.035152
0.035468
0.035784
0.035784
0.036733
0.035468
0.035784
0.035152
0.035152
0.035152
0.032623
0.033571
0.034203
0.033571
0.034203
0.033571
0.032623
0.032306
0.032939
0.032939
0.033255
0.034520
0.032939
0.031990
0.032306
0.031358
0.031990
0.032623
0.033571
0.032306
0.032623
0.032939
0.031990
0.032939
0.033571
0.033887
0.033255
0.033255
0.033571
0.034203
0.032939
0.033887
0.034520
0.035468
0.033255
0.033571
0.034520
0.034203
0.035152
0.035468
0.035152
0.037049
0.035784
0.036100
0.034836
0.035152
0.037365
0.036100
0.035784
0.036100
0.036733
0.037049
0.036733
0.036416
0.037681
0.036100
0.038313
0.036733
0.037049
0.036100
0.036733
0.036733
0.037997
0.038946
0.037365
0.037365
0.037049
0.036416
0.037049
0.036733
0.035784
0.036100
0.036100
0.035468
0.035152
0.035468
0.035152
0.034203
0.033887
0.034203
0.034520
0.033571
0.033571
0.033887
0.033571
0.033887
0.033571
0.033887
0.033571
0.032939
0.032623
0.031990
0.032306
0.032939
0.032306
0.031358
0.031674
0.032939
0.031358
0.032306
0.032623
0.032939
0.033571
0.033571
0.032623
0.031990
0.033255
0.033255
0.031674
0.032623
0.034203
0.034836
0.033571
0.034520
0.034836
0.035152
0.034836
0.034203
0.034836
0.034836
0.035152
0.036100
0.034836
0.036100
0.036416
0.037365
0.037049
0.037681
0.036416
0.036416
0.037997
0.037365
0.038313
0.037049
0.037681
0.037049
0.037365
0.037049
0.037681
0.039262
0.038313
0.038313
0.037365
0.037365
0.037997
0.038313
0.038629
0.037997
0.037997
0.037365
0.036733
0.038313
0.037049
0.035784
0.036100
0.037049
0.035468
0.035784
0.037049
0.036416
0.036416
0.035784
0.035152
0.034836
0.034520
0.033887
0.035468
0.034836
0.034520
0.033887
0.033255
0.032623
0.031990
0.032623
0.031674
0.032306
0.032939
0.033571
0.032939
0.032939
0.032306
0.031358
0.032306
0.032939
0.032939
0.033255
0.031990
0.032306
0.031990
0.032306
0.033571
0.033571
0.034203
0.033255
0.033571
0.033571
0.032939
0.033571
0.034203
0.033887
0.033571
0.032939
0.033887
0.034520
0.035152
0.035468
0.035152
0.035784
0.035784
0.035784
0.035784
0.035784
0.035784
0.035784
0.035784
0.036100
0.035784
0.036733
0.034836
0.035152
0.037681
0.037365
0.037365
0.037681
0.037681
0.037365
0.037681
0.036733
0.036416
0.037049
0.037365
0.036100
0.036100
0.036416
0.036100
0.036416
0.035468
0.036733
0.036100
0.036100
0.035468
0.035784
0.034836
0.033887
0.034836
0.035468
0.033887
0.034520
0.034836
0.034203
0.034203
0.034520
0.033887
0.033887
0.033571
0.033255
0.032623
0.033255
0.031674
0.031358
0.033887
0.033255
0.031990
0.031358
0.031990
0.032623
0.031674
0.032939
0.032623
0.032306
0.031674
0.032939
0.034520
0.033571
0.032939
0.033255
0.032306
0.032939
0.033255
0.034520
0.033887
0.033571
0.034203
0.033887
0.034203
0.034836
0.034520
0.034836
0.035152
0.035468
0.035468
0.036416
0.036416
0.037049
0.036416
0.036733
0.035784
0.035784
0.036100
0.037049
0.038629
0.037997
0.036733
0.036733
0.037365
0.036733
0.038313
0.038313
0.037681
0.037365
0.037365
0.037365
0.036733
0.038629
0.037997
0.037049
0.036100
0.036733
0.037365
0.036733
0.037365
0.037365
0.034836
0.035152
0.035468
0.033571
0.036100
0.035468
0.034203
0.035468
0.034520
0.034203
0.033571
0.032939
0.033571
0.033571
0.033255
0.032939
0.032623
0.031674
0.032306
0.032939
0.032306
0.034203
0.033255
0.032939
0.032939
0.032306
0.032306
0.032939
0.032306
0.032939
0.033255
0.032623
0.032623
0.032306
0.032623
0.032623
0.033571
0.032623
0.033571
0.033887
0.033571
0.033571
0.034203
0.034203
0.034836
0.035784
0.035468
0.035784
0.035468
0.035468
0.035784
0.035468
0.036100
0.036100
0.036100
0.037049
0.036416
0.037049
0.036416
0.037049
0.036100
0.037049
0.037997
0.036733
0.037365
0.037365
0.037997
0.038313
0.038313
0.037997
0.036733
0.037049
0.038313
0.037681
0.037049
0.036733
0.036416
0.037049
0.037049
0.037365
0.037681
0.035468
0.035468
0.035784
0.035468
0.036100
0.035784
0.035468
0.036733
0.034203
0.034203
0.034203
0.033887
0.034203
0.033887
0.032939
0.033571
0.033571
0.033255
0.032623
0.032939
0.032623
0.032306
0.031358
0.034203
0.033571
0.033571
0.031674
0.032306
0.030410
0.031358
0.032623
0.032306
0.032306
0.031990
0.032623
0.031674
0.032306
0.033255
0.033887
0.033887
0.032939
0.034203
0.032939
0.032623
0.033571
0.033887
0.034203
0.033571
0.034520
0.034203
0.034203
0.034520
0.034836
0.035784
0.035152
0.035468
0.036416
0.035784
0.035784
0.037049
0.037997
0.037681
0.037681
0.036733
0.036100
0.037365
0.037049
0.037681
0.038313
0.038946
0.039578
0.038946
0.037681
0.038313
0.038313
0.038946
0.038946
0.038313
0.037997
0.037681
0.037681
0.037681
0.036733
0.037049
0.036100
0.036416
0.037049
0.035468
0.035784
0.036100
0.035152
0.035468
0.034836
0.036100
0.035468
0.034836
0.034836
0.033571
0.033887
0.033571
0.032939
0.033887
0.033255
0.033255
0.031674
0.032939
0.033571
0.033887
0.034836
0.033255
0.031674
0.031358
0.031358
0.031674
0.032623
0.032939
0.031674
0.031674
0.031674
0.033571
0.032939
0.033255
0.033887
0.034203
0.033887
0.033255
0.033571
0.034203
0.034203
0.033255
0.033887
0.033571
0.034203
0.033255
0.035152
0.033887
0.033887
0.036100
0.034520
0.036100
0.037681
0.036733
0.036733
0.037049
0.036733
0.035468
0.037681
0.037365
0.036733
0.036416
0.036733
0.036416
0.037997
0.038946
0.037365
0.036733
0.036416
0.036733
0.036733
0.037365
0.038629
0.036100
0.036100
0.037365
0.036416
0.036416
0.036100
0.036733
0.036733
0.036416
0.035468
0.035152
0.037049
0.035152
0.034836
0.034203
0.035152
0.035468
0.036100
0.033887
0.032939
0.034836
0.033887
0.033887
0.034203
0.033571
0.032623
0.031990
0.031042
0.032306
0.033255
0.033887
0.033571
0.031990
0.032306
0.031990
0.032939
0.033255
0.032939
0.032939
0.032939
0.033255
0.032306
0.032623
0.031990
0.033571
0.032306
0.033255
0.032939
0.032306
0.033255
0.034203
0.033255
0.033571
0.033887
0.033571
0.034203
0.035152
0.033571
0.035468
0.035784
0.034203
0.035784
0.036100
0.034836
0.035784
0.036733
0.036416
0.036100
0.037049
0.037049
0.036733
0.036733
0.035468
0.037049
0.037681
0.038313
0.037997
0.037365
0.036100
0.035784
0.037365
0.036100
0.037049
0.036100
0.036733
0.035784
0.035784
0.037365
0.037681
0.036416
0.035784
0.036100
0.035468
0.035784
0.034520
0.034203
0.034520
0.035152
0.034203
0.036100
0.035152
0.033887
0.032939
0.032623
0.032623
0.032939
0.033887
0.032939
0.031674
0.032306
0.032623
0.031990
0.031674
0.032939
0.033255
0.032306
0.032306
0.031042
0.033255
0.031990
0.032306
0.032623
0.031990
0.031358
0.031990
0.031674
0.032306
0.032306
0.032306
0.032623
0.033255
0.032623
0.032306
0.033255
0.034203
0.033887
0.033571
0.033255
0.033887
0.034520
0.034836
0.034836
0.034836
0.034520
0.036733
0.035152
0.036100
0.035784
0.035784
0.036100
0.036416
0.035784
0.037049
0.036416
0.037365
0.036100
0.036416
0.037049
0.037997
0.038313
0.036416
0.037049
0.037049
0.036733
0.036733
0.036733
0.037365
0.036416
0.036733
0.035784
0.035784
0.036733
0.036100
0.035784
0.034836
0.034520
0.035784
0.034836
0.033887
0.034836
0.035152
0.035152
0.035468
0.033571
0.033887
0.033255
0.033887
0.033571
0.032306
0.032306
0.032306
0.031042
0.031990
0.032306
0.032939
0.031358
0.032939
0.033255
0.033571
0.032623
0.031358
0.031674
0.031674
0.031990
0.033887
0.033255
0.032306
0.031990
0.033255
0.033571
0.033571
0.034836
0.033571
0.033571
0.032623
0.033255
0.032939
0.033255
0.033255
0.033887
0.034203
0.033887
0.034836
0.033887
0.035152
0.034520
0.035152
0.035784
0.035784
0.035468
0.034836
0.034836
0.034520
0.037049
0.036733
0.037997
0.036416
0.037049
0.035784
0.036416
0.036416
0.037049
0.037681
0.036100
0.035784
0.036100
0.036733
0.036100
0.036416
0.037681
0.036733
0.035468
0.034836
0.036100
0.036416
0.036416
0.036416
0.037049
0.035468
0.034836
0.035468
0.035468
0.035468
0.035152
0.033571
0.034203
0.033571
0.033255
0.033255
0.031990
0.032623
0.033571
0.032939
0.033255
0.032939
0.032939
0.031358
0.029461
0.030726
0.031990
0.032939
0.032306
0.031674
0.031358
0.031674
0.031990
0.032306
0.032623
0.031990
0.031674
0.031674
0.031674
0.032623
0.033255
0.032939
0.032623
0.031674
0.032623
0.033571
0.033887
0.034203
0.033571
0.033887
0.034203
0.034203
0.035152
0.034203
0.033887
0.033887
0.033887
0.034836
0.035152
0.035468
0.035152
0.035784
0.035784
0.036733
0.037049
0.035784
0.036733
0.037049
0.034836
0.034520
0.035152
0.036416
0.036416
0.037049
0.036416
0.035784
0.036100
0.035784
0.035784
0.036733
0.036100
0.036733
0.035468
0.036100
0.035784
0.035784
0.035152
0.034836
0.035152
0.034520
0.034520
0.034836
0.034836
0.034203
0.034203
0.034203
0.034203
0.032939
0.031990
0.033255
0.031990
0.032623
0.033571
0.033255
0.031358
0.031990
0.032306
0.031042
0.031358
0.031674
0.031674
0.032623
0.031674
0.031674
0.031042
0.031042
0.031358
0.031358
0.031990
0.031990
0.032623
0.032306
0.031674
0.032306
0.031990
0.032939
0.032623
0.032623
0.033571
0.032939
0.032623
0.033255
0.033571
0.032623
0.033571
0.034203
0.035468
0.033887
0.034203
0.033887
0.033887
0.034836
0.035784
0.034836
0.034203
0.034520
0.036100
0.035784
0.035784
0.035468
0.036100
0.035784
0.035784
0.035784
0.036733
0.037049
0.037365
0.037365
0.036416
0.035784
0.035468
0.036733
0.035784
0.036733
0.035468
0.035784
0.035468
0.036733
0.036100
0.035784
0.035468
0.034836
0.033887
0.033571
0.034203
0.033887
0.032939
0.032623
0.032623
0.033255
0.033571
0.032623
0.032939
0.032306
0.032623
0.031990
0.033255
0.031990
0.031990
0.032623
0.030726
0.030093
0.031674
0.031674
0.032623
0.031990
0.031358
0.031042
0.031990
0.031358
0.032306
0.032623
0.030410
0.031674
0.031358
0.030726
0.031358
0.031990
0.032623
0.032306
0.032623
0.032623
0.031990
0.032623
0.033255
0.033571
0.032623
0.033571
0.033571
0.033887
0.032939
0.032939
0.034520
0.033887
0.034520
0.034836
0.034520
0.035152
0.035784
0.035152
0.035152
0.034203
0.035468
0.036100
0.035468
0.035784
0.035152
0.036100
0.036733
0.036733
0.036416
0.035784
0.035152
0.035468
0.036416
0.036100
0.035152
0.035152
0.034836
0.035152
0.035152
0.034203
0.035152
0.035784
0.035152
0.033887
0.034836
0.034520
0.034836
0.033887
0.034203
0.033571
0.032939
0.033887
0.033571
0.033887
0.032306
0.032623
0.032623
0.032939
0.032939
0.033255
0.032623
0.031990
0.031674
0.031674
0.032939
0.033571
0.032939
0.031674
0.031674
0.031042
0.031358
0.032623
0.031990
0.031990
0.032623
0.031358
0.031358
0.031990
0.031358
0.031042
0.031674
0.031358
0.032623
0.032306
0.032623
0.032623
0.032939
0.032623
0.032623
0.033571
0.033887
0.034203
0.033255
0.032623
0.033255
0.033571
0.035468
0.033571
0.034203
0.034836
0.034203
0.035468
0.035152
0.034520
0.036100
0.036416
0.035784
0.035468
0.035784
0.034520
0.036416
0.035784
0.036733
0.035784
0.036416
0.036416
0.036100
0.037365
0.036733
0.036100
0.035152
0.034520
0.036416
0.036100
0.035784
0.035152
0.035784
0.034520
0.034203
0.036100
0.034836
0.033571
0.034203
0.032939
0.033255
0.033571
0.032939
0.032939
0.033887
0.032623
0.032623
0.032306
0.032306
0.031674
0.031990
0.031990
0.031358
0.031358
0.032623
0.032623
0.032306
0.031358
0.030410
0.030726
0.031990
0.032306
0.031990
0.031990
0.031042
0.029777
0.030726
0.031674
0.031042
0.032623
0.030726
0.031042
0.033255
0.033255
0.033571
0.032306
0.033887
0.032939
0.032939
0.031990
0.032623
0.032939
0.033255
0.032306
0.032939
0.032939
0.033255
0.033255
0.034203
0.034203
0.035152
0.035468
0.036416
0.036416
0.036100
0.036100
0.035152
0.035468
0.036100
0.036416
0.037365
0.036416
0.035784
0.035468
0.037049
0.036733
0.035784
0.036100
0.035468
0.035784
0.035152
0.034203
0.034836
0.034836
0.034520
0.035152
0.034836
0.033571
0.032939
0.033571
0.035468
0.034520
0.033887
0.034203
0.033255
0.032306
0.031358
0.031674
0.032306
0.032306
0.032623
0.032939
0.031990
0.031990
0.031990
0.031990
0.030410
0.032306
0.033255
0.031674
0.031358
0.030726
0.030093
0.031042
0.031990
0.031674
0.031358
0.031042
0.031990
0.031042
0.031042
0.032623
0.031990
0.031674
0.031674
0.032306
0.031358
0.030726
0.031674
0.032939
0.032306
0.031990
0.033255
0.032939
0.032939
0.032623
0.032623
0.033571
0.034203
0.034203
0.034520
0.034520
0.033571
0.034203
0.034520
0.034836
0.035468
0.036100
0.035468
0.034520
0.035468
0.035784
0.036416
0.037049
0.036733
0.037049
0.034836
0.035784
0.034836
0.034520
0.036100
0.036733
0.035784
0.035152
0.035468
0.035152
0.033571
0.034836
0.034836
0.034520
0.033887
0.034203
0.034203
0.033887
0.033571
0.033571
0.033887
0.032623
0.034520
0.033255
0.032939
0.031674
0.031674
0.031674
0.031990
0.032306
0.031990
0.030410
0.031674
0.031042
0.031358
0.031674
0.032306
0.031990
0.031990
0.031990
0.032306
0.031674
0.031042
0.030093
0.031042
0.031042
0.030726
0.030410
0.031674
0.031674
0.031674
0.031358
0.031358
0.031358
0.031990
0.032623
0.031990
0.033255
0.033887
0.033255
0.034836
0.034203
0.035152
0.034520
0.033571
0.034520
0.035784
0.035784
0.035468
0.034520
0.034203
0.034836
0.035784
0.036100
0.035468
0.035468
0.036100
0.034520
0.035468
0.036100
0.037365
0.037681
0.037049
0.035468
0.035468
0.036416
0.036100
0.036733
0.037681
0.037681
0.035468
0.034520
0.035784
0.036416
0.035468
0.035784
0.036100
0.035152
0.035152
0.036100
0.035152
0.034203
0.034203
0.033887
0.033255
0.032623
0.032306
0.032306
0.031358
0.031358
0.031674
0.032306
0.032306
0.032306
0.031674
0.031358
0.031358
0.031990
0.031358
0.032939
0.031990
0.030410
0.031358
0.031358
0.030726
0.031042
0.031674
0.031042
0.030410
0.031042
0.031358
0.031358
0.031990
0.031358
0.031358
0.031674
0.032623
0.032306
0.031674
0.032306
0.031674
0.031674
0.031990
0.033571
0.032939
0.032623
0.032623
0.033255
0.032623
0.033887
0.034520
0.035152
0.033571
0.034203
0.034520
0.034836
0.035152
0.035468
0.036416
0.035468
0.035152
0.034520
0.034836
0.035468
0.036416
0.036733
0.034520
0.034520
0.034836
0.035468
0.036100
0.036100
0.035468
0.035468
0.035152
0.034203
0.035468
0.034836
0.035152
0.035152
0.034203
0.035152
0.033887
0.034520
0.034520
0.034203
0.033571
0.032306
0.033571
0.032939
0.032623
0.031990
0.031358
0.031674
0.031990
0.031674
0.031042
0.029777
0.030093
0.030726
0.031358
0.030093
0.031674
0.030726
0.030093
0.029777
0.030093
0.031674
0.031990
0.031674
0.031990
0.032306
0.031042
0.032306
0.031990
0.031990
0.032306
0.032306
0.031674
0.032306
0.032306
0.031990
0.032939
0.032306
0.032939
0.033255
0.032939
0.032939
0.032623
0.033255
0.033887
0.033571
0.034203
0.034203
0.034520
0.034836
0.033887
0.034836
0.035152
0.034836
0.034836
0.034520
0.035152
0.034836
0.033887
0.036100
0.035152
0.035152
0.035784
0.034836
0.034520
0.034203
0.034836
0.034836
0.034836
0.035468
0.036100
0.035468
0.034203
0.035152
0.035784
0.034520
0.035152
0.033571
0.034203
0.034520
0.033571
0.032939
0.032623
0.032306
0.032939
0.032939
0.033255
0.031990
0.031674
0.032306
0.031358
0.031674
0.030726
0.030726
0.030410
0.030410
0.030410
0.029461
0.031042
0.030093
0.030726
0.031042
0.029777
0.029145
0.029777
0.029461
0.031042
0.030726
0.031042
0.031990
0.031990
0.032306
0.031990
0.031990
0.031990
0.031674
0.031990
0.032306
0.031358
0.033255
0.032623
0.033255
0.033255
0.034203
0.032939
0.032939
0.034203
0.033571
0.033255
0.035784
0.035784
0.035152
0.035468
0.034836
0.034836
0.035468
0.035784
0.035784
0.035784
0.035784
0.036100
0.033255
0.033887
0.035468
0.035152
0.036416
0.035152
0.035784
0.036100
0.035152
0.035468
0.035784
0.035784
0.034836
0.035468
0.034203
0.034836
0.035468
0.034836
0.035152
0.034203
0.033887
0.032939
0.034203
0.034520
0.033887
0.033571
0.033571
0.032939
0.031990
0.032623
0.032623
0.031042
0.031042
0.031358
0.032306
0.031358
0.031358
0.032306
0.031358
0.030093
0.030410
0.031358
0.031990
0.031674
0.031042
0.030410
0.029461
0.028829
0.030726
0.031990
0.030726
0.031358
0.031042
0.031042
0.030726
0.031358
0.031990
0.031358
0.031674
0.031990
0.031990
0.032623
0.032623
0.031674
0.032623
0.032306
0.032939
0.032939
0.033571
0.033887
0.034203
0.033255
0.034836
0.035152
0.034836
0.033887
0.034836
0.034520
0.035468
0.035468
0.036100
0.036100
0.035784
0.034520
0.036416
0.036416
0.036733
0.037997
0.037365
0.035468
0.036100
0.036733
0.036733
0.037365
0.037049
0.037365
0.036100
0.036416
0.035784
0.034520
0.035152
0.037049
0.036100
0.033571
0.034520
0.035468
0.034203
0.033255
0.035152
0.034203
0.033887
0.033255
0.033571
0.032623
0.030410
0.032623
0.032306
0.032939
0.032306
0.032623
0.031358
0.031674
0.031358
0.031990
0.031990
0.031990
0.031358
0.031358
0.032306
0.031358
0.031674
0.031358
0.031042
0.031042
0.031358
0.031358
0.031990
0.032623
0.031990
0.033571
0.032623
0.033571
0.032623
0.032623
0.033255
0.033255
0.032939
0.033571
0.034203
0.032623
0.034203
0.033571
0.033887
0.033887
0.034203
0.034836
0.034520
0.035152
0.034203
0.035468
0.034203
0.034836
0.035784
0.035468
0.036100
0.036100
0.034836
0.035152
0.035468
0.036733
0.036733
0.037049
0.035784
0.035784
0.035152
0.036100
0.035784
0.035784
0.035784
0.036100
0.035152
0.035152
0.035468
0.034836
0.034520
0.035784
0.035152
0.033887
0.032939
0.033887
0.033571
0.033571
0.033887
0.032306
0.032306
0.033887
0.032939
0.033255
0.031674
0.031674
0.031674
0.030410
0.031042
0.031042
0.031042
0.031042
0.031042
0.031990
0.032306
0.032306
0.031042
0.031042
0.030410
0.031674
0.031990
0.032306
0.032306
0.032623
0.031990
0.032306
0.030726
0.031358
0.031990
0.032306
0.031990
0.031358
0.032939
0.032939
0.033255
0.034520
0.033255
0.033255
0.032939
0.033571
0.033887
0.031990
0.033887
0.032939
0.034203
0.035468
0.035468
0.035152
0.035152
0.034520
0.034836
0.034836
0.034520
0.035152
0.034203
0.034520
0.034520
0.035468
0.036100
0.036100
0.037049
0.036100
0.035152
0.035152
0.034836
0.034520
0.036416
0.035784
0.035784
0.035468
0.035152
0.035468
0.034836
0.035784
0.034836
0.034203
0.033571
0.033571
0.033255
0.034203
0.034203
0.033887
0.032623
0.032939
0.033255
0.032306
0.031990
0.031990
0.031042
0.031674
0.031358
0.032623
0.030410
0.029777
0.030726
0.030726
0.029777
0.031358
0.031990
0.030726
0.031358
0.030410
0.029777
0.029777
0.031674
0.030726
0.030410
0.030726
0.030093
0.030410
0.030726
0.031358
0.031358
0.031358
0.032306
0.032939
0.031358
0.032623
0.032306
0.032306
0.031990
0.032939
0.031674
0.032306
0.032623
0.032939
0.032939
0.032939
0.034203
0.034836
0.034203
0.034520
0.034203
0.034520
0.034520
0.035784
0.034520
0.034836
0.034520
0.034203
0.035152
0.035152
0.035784
0.036733
0.035784
0.035784
0.035152
0.034836
0.036416
0.036416
0.036416
0.035784
0.035784
0.036100
0.035784
0.034836
0.036100
0.035152
0.034520
0.033887
0.032939
0.032623
0.033571
0.035152
0.034520
0.033887
0.033887
0.032623
0.033571
0.032306
0.031990
0.031990
0.030410
0.030726
0.030726
0.031990
0.031674
0.031042
0.030410
0.031358
0.031358
0.031990
0.031674
0.031358
0.029777
0.030093
0.030410
0.030410
0.030726
0.030093
0.030410
0.030726
0.031042
0.031990
0.031674
0.030726
0.031042
0.031042
0.031990
0.031990
0.032623
0.033571
0.033571
0.032623
0.032939
0.033255
0.033571
0.033255
0.033887
0.034203
0.032939
0.033887
0.033255
0.034520
0.034203
0.033887
0.034836
0.035152
0.034203
0.034520
0.035468
0.035468
0.034203
0.035152
0.034520
0.035152
0.035784
0.037049
0.036733
0.035152
0.035152
0.036100
0.035152
0.036100
0.035468
0.035468
0.034836
0.035152
0.035152
0.034836
0.035152
0.034520
0.034520
0.032939
0.032623
0.032939
0.032623
0.033255
0.033571
0.033887
0.031990
0.034203
0.032939
0.032623
0.031358
0.031990
0.031358
0.031990
0.031358
0.031674
0.031042
0.031674
0.030726
0.030093
0.031358
0.032306
0.030726
0.030726
0.031042
0.031358
0.031674
0.031990
0.031990
0.031042
0.030093
0.031674
0.031674
0.031358
0.031674
0.031042
0.031042
0.031674
0.032623
0.031990
0.032306
0.031990
0.032306
0.032306
0.032623
0.033255
0.033255
0.031990
0.033255
0.032939
0.034203
0.035468
0.034203
0.033571
0.034520
0.034520
0.035784
0.035152
0.034520
0.034836
0.035152
0.035784
0.033887
0.034203
0.035784
0.035152
0.037049
0.036416
0.035468
0.035152
0.035784
0.036416
0.034520
0.035468
0.036416
0.034836
0.034203
0.035152
0.035468
0.033571
0.033255
0.033571
0.033887
0.033255
0.034836
0.033571
0.032306
0.033571
0.032623
0.033887
0.032306
0.032623
0.032306
0.031042
0.030726
0.031674
0.031674
0.031358
0.030410
0.030410
0.031358
0.031042
0.031042
0.031358
0.030726
0.029777
0.029461
0.028513
0.028513
0.029461
0.030726
0.031042
0.030726
0.030410
0.029777
0.029777
0.031042
0.031042
0.030726
0.031042
0.031042
0.031674
0.031674
0.031674
0.031990
0.031674
0.032623
0.032623
0.032306
0.031990
0.032306
0.033255
0.032623
0.033887
0.033255
0.032623
0.033571
0.033887
0.033887
0.035152
0.033571
0.033571
0.034836
0.034520
0.034836
0.034520
0.034203
0.034520
0.035468
0.035784
0.034520
0.035468
0.034520
0.033887
0.035784
0.035468
0.035784
0.034836
0.035152
0.034836
0.034520
0.035152
0.034520
0.034520
0.033255
0.032939
0.033255
0.032623
0.033255
0.032623
0.032623
0.033255
0.031990
0.031990
0.032623
0.031990
0.031674
0.031358
0.031990
0.030726
0.030726
0.030410
0.030726
0.031042
0.030410
0.030093
0.031042
0.030410
0.030726
0.031042
0.031042
0.029461
0.030093
0.030410
0.031042
0.030410
0.031042
0.030410
0.030093
0.029777
0.032623
0.031358
0.030726
0.031358
0.031042
0.031674
0.031042
0.032306
0.032306
0.031358
0.031358
0.032623
0.032306
0.031674
0.031990
0.031674
0.031990
0.032623
0.033571
0.032939
0.032623
0.033571
0.034836
0.033887
0.035468
0.036100
0.035152
0.034520
0.033571
0.033571
0.033255
0.034836
0.034836
0.036100
0.034520
0.033571
0.034203
0.034203
0.033887
0.034520
0.035152
0.034836
0.034836
0.033571
0.034203
0.034203
0.034203
0.033571
0.033255
0.031674
0.032306
0.032939
0.031990
0.032939
0.032623
0.031674
0.032306
0.032306
0.031042
0.031674
0.031358
0.032306
0.030726
0.031358
0.031042
0.031042
0.030410
0.030410
0.030726
0.029461
0.030093
0.031990
0.030093
0.031042
0.028513
0.030410
0.028829
0.031674
0.030726
0.029461
0.029461
0.029777
0.029777
0.031358
0.030410
0.031042
0.030410
0.030726
0.031358
0.029777
0.030726
0.032939
0.032623
0.031358
0.031358
0.033255
0.032306
0.033255
0.032623
0.033571
0.033255
0.033887
0.033887
0.034836
0.033255
0.034836
0.034836
0.034520
0.034520
0.035784
0.036100
0.035152
0.032939
0.034520
0.034203
0.035152
0.036733
0.036416
0.035152
0.035468
0.035152
0.035468
0.033887
0.034836
0.034520
0.033887
0.034203
0.033887
0.031990
0.032939
0.033887
0.033887
0.032306
0.031990
0.032939
0.032623
0.031990
0.032306
0.032939
0.031674
0.031674
0.032306
0.031990
0.031042
0.031990
0.031358
0.030093
0.031042
0.031674
0.031990
0.030410
0.031042
0.031042
0.031358
0.030093
0.031042
0.030093
0.029777
0.029777
0.029461
0.029461
0.031042
0.030410
0.030726
0.029777
0.030410
0.029777
0.029777
0.031358
0.030726
0.031674
0.031042
0.031042
0.031674
0.032306
0.033255
0.032623
0.032939
0.032306
0.032306
0.033571
0.033571
0.032939
0.033571
0.035784
0.034836
0.034836
0.033255
0.033887
0.034203
0.033255
0.034520
0.034203
0.035784
0.034520
0.033255
0.032623
0.034520
0.035468
0.036100
0.036100
0.035468
0.034836
0.034836
0.033887
0.033887
0.035468
0.033887
0.034520
0.034836
0.035152
0.035784
0.034203
0.034520
0.033255
0.032623
0.033255
0.032306
0.033571
0.033255
0.033255
0.032939
0.032306
0.031990
0.031990
0.032306
0.030726
0.030726
0.031042
0.031990
0.030410
0.029777
0.029777
0.031042
0.030410
0.030726
0.030410
0.030726
0.031042
0.031358
0.029145
0.028829
0.029461
0.029145
0.030726
0.029777
0.029461
0.028829
0.030093
0.029461
0.030093
0.030093
0.031674
0.029777
0.030410
0.030726
0.031674
0.033571
0.031674
0.031042
0.031674
0.032623
0.032939
0.032939
0.032939
0.032939
0.032939
0.033255
0.033887
0.034836
0.033255
0.033255
0.034203
0.034520
0.035152
0.034836
0.035468
0.036100
0.035152
0.033571
0.034203
0.034520
0.035784
0.036100
0.035152
0.035784
0.033887
0.035784
0.034836
0.035152
0.035152
0.034836
0.035152
0.034520
0.035152
0.034520
0.034203
0.033571
0.033887
0.032939
0.032623
0.032623
0.033571
0.031674
0.031990
0.031042
0.030726
0.031042
0.031990
0.031358
0.030093
0.030410
0.030410
0.031358
0.031674
0.030726
0.031358
0.030410
0.029777
0.030726
0.030093
0.031042
0.030093
0.030093
0.028829
0.029777
0.030726
0.031042
0.031990
0.031042
0.030410
0.030410
0.030726
0.031042
0.031674
0.031990
0.031674
0.031990
0.031674
0.031990
0.031042
0.032623
0.031990
0.032306
0.031990
0.032939
0.032939
0.032939
0.032939
0.032939
0.033571
0.034520
0.035468
0.034520
0.034203
0.033887
0.034836
0.035152
0.035468
0.035784
0.035152
0.035468
0.033571
0.034836
0.035784
0.036100
0.036733
0.035152
0.034520
0.034520
0.034203
0.035784
0.034836
0.035784
0.035152
0.035152
0.033571
0.035152
0.036100
0.034520
0.035152
0.034203
0.032623
0.033255
0.032623
0.032306
0.032939
0.032306
0.032623
0.033571
0.032623
0.031358
0.031990
0.032623
0.031042
0.031358
0.031358
0.031358
0.030410
0.031042
0.030093
0.030726
0.030726
0.031990
0.031358
0.030093
0.030726
0.029461
0.028196
0.029461
0.029461
0.029777
0.028829
0.029777
0.029145
0.030093
0.031674
0.030093
0.031358
0.030093
0.030410
0.030093
0.031358
0.031990
0.031042
0.031990
0.031990
0.031358
0.031674
0.032306
0.031990
0.032306
0.031990
0.033255
0.034203
0.033887
0.033887
0.032939
0.033887
0.034203
0.034520
0.034520
0.034203
0.034203
0.035468
0.033255
0.033887
0.034520
0.035152
0.035152
0.034836
0.035152
0.035152
0.035152
0.034520
0.035152
0.035468
0.035152
0.034520
0.033255
0.032939
0.033571
0.033887
0.034203
0.034520
0.032306
0.031990
0.032939
0.033571
0.033255
0.032306
0.032623
0.031674
0.032306
0.031990
0.031990
0.031990
0.031990
0.030726
0.030726
0.031042
0.031990
0.030410
0.029777
0.030726
0.030726
0.029777
0.030726
0.031674
0.030726
0.028829
0.029461
0.029461
0.029461
0.030410
0.030093
0.030093
0.029145
0.031042
0.030410
0.031042
0.031990
0.031358
0.031042
0.031042
0.030410
0.032623
0.032623
0.031674
0.031358
0.032623
0.031674
0.032306
0.031990
0.032623
0.033887
0.033571
0.034520
0.033571
0.033887
0.033571
0.033571
0.033255
0.034836
0.034203
0.034203
0.033887
0.033571
0.033887
0.033255
0.034520
0.034520
0.034836
0.035784
0.035784
0.033887
0.035152
0.035468
0.034520
0.035468
0.035468
0.035152
0.033887
0.032306
0.033571
0.034203
0.033571
0.034203
0.033571
0.033255
0.033887
0.033887
0.033887
0.033887
0.032939
0.032623
0.032623
0.033571
0.032306
0.031042
0.030410
0.030410
0.031042
0.031674
0.031674
0.031674
0.031042
0.030093
0.030093
0.029461
0.031042
0.031674
0.030410
0.029777
0.029461
0.030410
0.028829
0.031358
0.032306
0.029777
0.028829
0.028829
0.028829
0.030410
0.030726
0.031042
0.030410
0.030726
0.030726
0.031042
0.031674
0.032623
0.032939
0.031990
0.031674
0.031674
0.031990
0.031358
0.031674
0.031990
0.033255
0.033887
0.033571
0.034520
0.033571
0.034520
0.033887
0.034836
0.034203
0.034203
0.035152
0.034203
0.034203
0.033255
0.033887
0.033887
0.035784
0.035152
0.034836
0.033887
0.035152
0.034203
0.034520
0.034520
0.034203
0.033255
0.034520
0.034836
0.034520
0.032623
0.033571
0.032623
0.031990
0.032623
0.031674
0.031990
0.031674
0.031358
0.031358
0.032939
0.031358
0.031042
0.031674
0.030726
0.030093
0.030093
0.030093
0.031990
0.029461
0.030093
0.030093
0.030726
0.029461
0.029777
0.030093
0.029461
0.029461
0.029145
0.027564
0.028829
0.029145
0.028829
0.029777
0.028829
0.030093
0.029145
0.029461
0.029461
0.030093
0.029145
0.029777
0.030093
0.030093
0.030410
0.031990
0.031042
0.030726
0.031358
0.031674
0.031358
0.032623
0.032623
0.033255
0.033571
0.032623
0.034520
0.033887
0.033887
0.033571
0.033571
0.034203
0.034836
0.034203
0.033571
0.033571
0.033571
0.031990
0.033255
0.034520
0.036100
0.034836
0.035468
0.033887
0.033255
0.033255
0.035152
0.034203
0.033887
0.034203
0.033887
0.032623
0.033887
0.033571
0.033571
0.035468
0.033255
0.031990
0.032623
0.032623
0.032939
0.031990
0.032306
0.031674
0.032306
0.032306
0.032306
0.031674
0.031042
0.031042
0.030726
0.030726
0.030410
0.031042
0.029777
0.030093
0.030093
0.030726
0.029777
0.029777
0.028829
0.028829
0.027880
0.029777
0.029461
0.028829
0.029777
0.030093
0.029461
0.029777
0.030410
0.030093
0.031042
0.030726
0.031042
0.030093
0.031042
0.030726
0.031358
0.032623
0.031990
0.031674
0.031990
0.032939
0.032623
0.033255
0.033571
0.032623
0.033571
0.034203
0.034203
0.033887
0.033255
0.033887
0.033255
0.033887
0.034836
0.034520
0.033887
0.033887
0.032939
0.033887
0.033887
0.034203
0.036416
0.034203
0.034203
0.033255
0.034203
0.033571
0.033255
0.033887
0.033571
0.034203
0.033887
0.033887
0.032939
0.032939
0.033887
0.034203
0.032306
0.031990
0.031990
0.032306
0.032939
0.031990
0.031990
0.031358
0.032623
0.031042
0.031042
0.030410
0.030093
0.029777
0.030410
0.031042
0.029461
0.030093
0.029777
0.029777
0.029777
0.029777
0.031358
0.030726
0.030726
0.029461
0.029145
0.028513
0.031042
0.030093
0.030726
0.030410
0.031042
0.030726
0.030093
0.030410
0.029777
0.030410
0.030093
0.030410
0.031042
0.030093
0.032306
0.031674
0.031990
0.032306
0.032306
0.031674
0.031990
0.032306
0.032306
0.032939
0.032623
0.034203
0.033571
0.033255
0.033255
0.033255
0.033571
0.034520
0.033887
0.034836
0.033255
0.033255
0.033887
0.034203
0.035152
0.035784
0.034520
0.035468
0.033887
0.034520
0.034520
0.034520
0.035468
0.035468
0.034520
0.033255
0.033887
0.033887
0.034836
0.033887
0.034203
0.033571
0.033887
0.033887
0.034203
0.034520
0.032939
0.034203
0.033255
0.032306
0.031674
0.031674
0.031042
0.031674
0.031042
0.030726
0.030726
0.031042
0.030093
0.030093
0.030410
0.031674
0.030093
0.030410
0.030410
0.029777
0.030726
0.029777
0.029145
0.029777
0.030410
0.029777
0.029461
0.029461
0.029777
0.029461
0.029461
0.031674
0.032306
0.031990
0.031674
0.031990
0.030093
0.031358
0.031042
0.031042
0.031990
0.031358
0.031674
0.032306
0.031674
0.031358
0.031990
0.032306
0.033571
0.034203
0.033887
0.034203
0.032623
0.033255
0.033255
0.033255
0.033887
0.033571
0.032939
0.031990
0.033255
0.034836
0.034203
0.033255
0.034203
0.035468
0.034203
0.034203
0.035152
0.033255
0.034836
0.034520
0.033887
0.034203
0.033887
0.032939
0.033255
0.032939
0.033255
0.033571
0.033571
0.033571
0.033255
0.032939
0.031990
0.032623
0.033255
0.032623
0.032623
0.030726
0.031042
0.029777
0.028829
0.030726
0.031042
0.030410
0.029777
0.028513
0.028829
0.030410
0.031358
0.030726
0.029777
0.029461
0.028196
0.030726
0.030410
0.030410
0.030410
0.029145
0.029461
0.030093
0.029777
0.030726
0.030726
0.031674
0.030726
0.030410
0.031042
0.030726
0.031358
0.031358
0.030726
0.030726
0.031358
0.031358
0.032623
0.032623
0.033887
0.033887
0.032939
0.033571
0.032939
0.033255
0.033255
0.033571
0.033571
0.034520
0.034520
0.034203
0.034836
0.034836
0.033887
0.034520
0.035468
0.035784
0.035784
0.034836
0.034836
0.034203
0.032939
0.034203
0.033887
0.034520
0.036100
0.034203
0.034203
0.032939
0.034203
0.032623
0.032623
0.033887
0.033255
0.033255
0.032939
0.033571
0.032939
0.031674
0.031990
0.032306
0.031990
0.030726
0.030410
0.030410
0.029461
0.030726
0.031358
0.030093
0.029777
0.029145
0.030093
0.030410
0.029145
0.030726
0.030093
0.030726
0.029145
0.029777
0.028829
0.029145
0.029461
0.030726
0.029145
0.030410
0.030726
0.028513
0.028513
0.030726
0.030093
0.030410
0.031042
0.030726
0.030093
0.030726
0.031042
0.031674
0.031358
0.031042
0.031358
0.032306
0.031674
0.031990
0.032306
0.031674
0.032623
0.032939
0.032623
0.032939
0.032623
0.033255
0.034836
0.034836
0.034203
0.034520
0.033887
0.034203
0.033255
0.034203
0.034836
0.035468
0.033571
0.034203
0.033255
0.033571
0.033255
0.034520
0.034203
0.034203
0.033887
0.034520
0.033255
0.032623
0.033571
0.033571
0.033571
0.033255
0.032623
0.032306
0.031674
0.032306
0.032939
0.032939
0.031042
0.031990
0.032306
0.031042
0.030726
0.030093
0.030726
0.031042
0.031358
0.030093
0.030093
0.030726
0.031042
0.030410
0.030410
0.031358
0.030726
0.029777
0.029461
0.028513
0.030093
0.030093
0.030093
0.030726
0.031042
0.031358
0.031358
0.031042
0.029461
0.031358
0.031358
0.031042
0.030410
0.030726
0.030410
0.032306
0.031990
0.031674
0.031042
0.031990
0.032939
0.031990
0.031358
0.031674
0.032306
0.033571
0.034203
0.033571
0.032939
0.033571
0.032939
0.033571
0.035468
0.034203
0.034520
0.034520
0.033255
0.033571
0.033887
0.034203
0.034836
0.034520
0.033887
0.034203
0.034520
0.035152
0.035152
0.034203
0.034203
0.034520
0.033571
0.032939
0.034520
0.033255
0.032623
0.032623
0.032939
0.032623
0.031358
0.031674
0.032306
0.032623
0.032306
0.031358
0.031042
0.031358
0.031042
0.030410
0.030410
0.031042
0.029777
0.029145
0.029777
0.030093
0.029777
0.029777
0.030726
0.030093
0.031042
0.031358
0.030410
0.029777
0.028513
0.029777
0.028829
0.029777
0.029461
0.029777
0.029461
0.029461
0.029145
0.030410
0.030726
0.030726
0.030410
0.031042
0.030726
0.030726
0.031358
0.030410
0.032306
0.032306
0.031990
0.032623
0.031990
0.032939
0.031990
0.032306
0.032306
0.031042
0.032306
0.033255
0.032939
0.032306
0.033571
0.032939
0.032939
0.033887
0.033255
0.034520
0.033887
0.032939
0.033887
0.034520
0.035468
0.035152
0.034836
0.034203
0.035468
0.034836
0.034520
0.034836
0.034836
0.033571
0.032939
0.033887
0.033887
0.032939
0.033571
0.032939
0.030726
0.032306
0.031358
0.032623
0.032306
0.031674
0.031674
0.031358
0.032306
0.032306
0.030726
0.031042
0.030726
0.031042
0.030410
0.030726
0.029461
0.030093
0.029145
0.028829
0.029461
0.029777
0.029145
0.029777
0.029777
0.028196
0.029145
0.029145
0.030093
0.030093
0.031042
0.030410
0.029145
0.030093
0.029461
0.030410
0.031358
0.029145
0.029777
0.029145
0.030093
0.030410
0.031674
0.031042
0.032939
0.031990
0.031990
0.031674
0.031042
0.031358
0.031674
0.032623
0.034203
0.032623
0.032623
0.032306
0.032939
0.032306
0.033255
0.033255
0.033255
0.032939
0.032623
0.032939
0.031674
0.033255
0.033571
0.034203
0.035152
0.033887
0.032939
0.033887
0.032939
0.033571
0.032939
0.034203
0.033255
0.033571
0.032623
0.033571
0.034203
0.032623
0.033255
0.031990
0.032306
0.032623
0.032306
0.032306
0.030410
0.031990
0.031358
0.031358
0.030093
0.030726
0.030093
0.028513
0.029461
0.030410
0.029777
0.030410
0.029461
0.029777
0.028829
0.029145
0.028829
0.030093
0.030726
0.030093
0.028513
0.028513
0.030093
0.029777
0.030726
0.029461
0.029145
0.027880
0.028513
0.028513
0.029777
0.030093
0.030726
0.030093
0.029461
0.030410
0.029461
0.031042
0.031042
0.030410
0.032306
0.032306
0.031990
0.031990
0.031358
0.031042
0.031042
0.032306
0.033571
0.033571
0.033571
0.034203
0.033571
0.032623
0.033571
0.035152
0.034520
0.033887
0.033887
0.033255
0.031990
0.033887
0.033255
0.034203
0.034203
0.034520
0.033255
0.033255
0.033887
0.034203
0.033255
0.032939
0.033255
0.032623
0.032623
0.032939
0.031674
0.032306
0.032939
0.032623
0.032306
0.032623
0.033255
0.031674
0.031358
0.032306
0.031990
0.031674
0.031674
0.030726
0.029777
0.030093
0.029777
0.030093
0.029777
0.027564
0.027564
0.028513
0.028829
0.029461
0.029777
0.030093
0.028513
0.028829
0.028196
0.027880
0.028196
0.027880
0.026932
0.028829
0.027880
0.028513
0.028513
0.029145
0.029777
0.029777
0.029145
0.028513
0.029145
0.029461
0.029777
0.030410
0.031042
0.029461
0.030726
0.030726
0.030093
0.029777
0.031990
0.031674
0.031674
0.031358
0.032623
0.032623
0.031674
0.032623
0.032306
0.032939
0.033571
0.034203
0.033255
0.032939
0.033255
0.033887
0.032623
0.034203
0.034836
0.034836
0.033255
0.033571
0.034203
0.032623
0.033571
0.034203
0.033255
0.032939
0.032306
0.033255
0.032306
0.032623
0.032623
0.032939
0.031042
0.031358
0.032306
0.032623
0.032623
0.031990
0.030726
0.030410
0.031358
0.031358
0.030726
0.030410
0.029461
0.029777
0.029777
0.030410
0.030093
0.029145
0.029777
0.029145
0.027880
0.029145
0.030410
0.029777
0.027880
0.028513
0.028196
0.028829
0.028196
0.028829
0.028513
0.028829
0.028196
0.028196
0.028513
0.028829
0.029777
0.028513
0.029145
0.030726
0.030093
0.029777
0.029777
0.029461
0.029461
0.029777
0.028513
0.030726
0.030726
0.030410
0.030726
0.031042
0.031042
0.032306
0.031674
0.031358
0.030410
0.031990
0.031990
0.032623
0.032939
0.032623
0.032939
0.031674
0.031674
0.032623
0.034203
0.034520
0.033571
0.032939
0.032623
0.032306
0.033255
0.032623
0.032939
0.032623
0.033255
0.032306
0.032623
0.032623
0.033571
0.032306
0.032939
0.030726
0.030410
0.031358
0.032306
0.031042
0.031358
0.031674
0.031358
0.031042
0.031042
0.031042
0.029777
0.029145
0.029145
0.029461
0.029145
0.028829
0.028829
0.029145
0.028829
0.028829
0.028829
0.030093
0.028196
0.026932
0.027880
0.028196
0.028829
0.029145
0.030093
0.030093
0.029461
0.028829
0.028829
0.029461
0.028829
0.028513
0.030726
0.028513
0.029145
0.029145
0.028829
0.030726
0.030093
0.029777
0.030093
0.029145
0.030410
0.030410
0.030410
0.031358
0.031358
0.031358
0.031674
0.031358
0.031990
0.031358
0.031990
0.032623
0.033255
0.032939
0.032623
0.033571
0.032623
0.032623
0.031674
0.033255
0.032939
0.032939
0.032306
0.031358
0.031990
0.032939
0.034836
0.034520
0.034203
0.034520
0.032306
0.031990
0.032623
0.031674
0.031358
0.031674
0.031990
0.031358
0.031042
0.031990
0.031990
0.031042
0.031674
0.030410
0.030410
0.030410
0.029777
0.030410
0.029777
0.029145
0.029145
0.029461
0.030093
0.029777
0.028513
0.027880
0.027564
0.028829
0.029461
0.029461
0.029461
0.027880
0.026616
0.028513
0.028513
0.029145
0.029145
0.029145
0.028513
0.027880
0.027248
0.028196
0.028513
0.028829
0.028513
0.029145
0.030410
0.030410
0.031042
0.030726
0.030726
0.029145
0.029461
0.029777
0.031674
0.030726
0.031042
0.031358
0.031990
0.032623
0.032623
0.032306
0.032623
0.032306
0.031358
0.033571
0.031990
0.032623
0.032939
0.033887
0.032623
0.032623
0.032939
0.033887
0.034203
0.032939
0.033887
0.032939
0.032939
0.032939
0.033887
0.034203
0.033887
0.033571
0.032623
0.032306
0.031358
0.031990
0.032623
0.031990
0.031358
0.031674
0.030410
0.031990
0.031358
0.030726
0.030410
0.030410
0.030726
0.030093
0.028196
0.029461
0.029777
0.028829
0.028513
0.028829
0.027880
0.028196
0.027880
0.027880
0.028513
0.028513
0.029145
0.028196
0.029145
0.027880
0.027564
0.029777
0.029461
0.029777
0.028829
0.028829
0.028829
0.027880
0.027880
0.028829
0.029461
0.029145
0.028829
0.030410
0.030093
0.030410
0.030726
0.030410
0.031042
0.030410
0.030726
0.030726
0.031358
0.029777
0.030410
0.030093
0.030726
0.031042
0.031674
0.031042
0.031990
0.032306
0.032939
0.033255
0.033571
0.034836
0.033887
0.032306
0.033255
0.033255
0.032623
0.034520
0.034836
0.033887
0.033571
0.032623
0.032939
0.033887
0.033255
0.032306
0.033887
0.034203
0.033571
0.032939
0.032623
0.031042
0.032306
0.031042
0.030726
0.030093
0.030410
0.031042
0.030093
0.031358
0.031042
0.031042
0.030726
0.030726
0.029777
0.028829
0.030093
0.029145
0.029461
0.028829
0.029777
0.028513
0.028513
0.028829
0.028196
0.029145
0.029461
0.028513
0.028513
0.028196
0.029145
0.028829
0.028829
0.028513
0.028196
0.028196
0.026932
0.028513
0.029461
0.029461
0.029145
0.029145
0.030093
0.029461
0.029145
0.030410
0.030726
0.030410
0.030093
0.029461
0.030410
0.030410
0.030410
0.030410
0.031674
0.031674
0.031674
0.032306
0.031674
0.032939
0.031990
0.031674
0.032623
0.032939
0.033571
0.033571
0.032623
0.031042
0.032623
0.032306
0.032939
0.033571
0.033255
0.032939
0.032623
0.033255
0.032939
0.032623
0.033255
0.032623
0.032623
0.031042
0.031358
0.031990
0.031042
0.032623
0.031358
0.029777
0.031358
0.031674
0.031674
0.030726
0.031358
0.030726
0.029777
0.029777
0.031042
0.029777
0.029461
0.029145
0.029145
0.028829
0.029461
0.028513
0.027880
0.027248
0.025667
0.028196
0.028196
0.027880
0.028513
0.027880
0.027564
0.026932
0.027564
0.028829
0.028196
0.027880
0.028829
0.028196
0.027564
0.028829
0.029145
0.029145
0.028829
0.029145
0.030410
0.028513
0.030093
0.030093
0.029777
0.028829
0.028829
0.028829
0.029461
0.030093
0.030093
0.030093
0.032306
0.031674
0.031042
0.031358
0.032623
0.031990
0.031990
0.031990
0.032623
0.032939
0.032939
0.033571
0.031358
0.031358
0.032939
0.034203
0.033255
0.032939
0.031674
0.031042
0.032939
0.033571
0.032939
0.032623
0.033887
0.034520
0.032306
0.032623
0.032623
0.032623
0.032939
0.032306
0.031674
0.031990
0.031042
0.031674
0.032306
0.031042
0.031674
0.031042
0.030726
0.030093
0.029145
0.028829
0.029777
0.029145
0.029777
0.030410
0.029461
0.028829
0.028829
0.028196
0.028196
0.028196
0.029145
0.027564
0.027564
0.027248
0.026932
0.028513
0.028513
0.029145
0.029145
0.028196
0.028829
0.028829
0.029145
0.029145
0.030093
0.029461
0.031042
0.031042
0.030093
0.029145
0.030410
0.029777
0.030726
0.030726
0.030410
0.031674
0.031042
0.031358
0.031990
0.030726
0.031990
0.031674
0.031674
0.032623
0.032306
0.031990
0.033255
0.033255
0.032623
0.033255
0.033571
0.033255
0.032623
0.033887
0.033255
0.034520
0.034203
0.033571
0.032939
0.032939
0.033255
0.033571
0.033255
0.033255
0.032623
0.031990
0.032623
0.032623
0.033255
0.032306
0.032939
0.032306
0.032306
0.031674
0.031674
0.030410
0.030410
0.031358
0.030726
0.030410
0.030726
0.031358
0.029461
0.029777
0.029777
0.029145
0.029461
0.029777
0.028196
0.028513
0.027564
0.027880
0.027880
0.030093
0.028196
0.027564
0.027564
0.026932
0.027248
0.026932
0.028196
0.027564
0.027248
0.028829
0.027564
0.028513
0.029145
0.029145
0.028513
0.029777
0.029777
0.029145
0.029777
0.029777
0.030726
0.030726
0.030726
0.030093
0.031358
0.030093
0.030093
0.031358
0.031674
0.032623
0.031990
0.031674
0.032306
0.031358
0.032623
0.033255
0.032623
0.032306
0.033571
0.032939
0.031990
0.031042
0.032306
0.032306
0.033255
0.035152
0.034203
0.031674
0.031358
0.032623
0.032623
0.031358
0.032939
0.031990
0.032623
0.032623
0.031990
0.031042
0.031358
0.032623
0.032939
0.031358
0.031042
0.031674
0.030410
0.030726
0.030410
0.029777
0.029777
0.029777
0.029777
0.030410
0.029777
0.030093
0.029145
0.029461
0.030093
0.028829
0.027248
0.029145
0.028829
0.029145
0.028829
0.028513
0.029145
0.029145
0.028196
0.027880
0.029777
0.028513
0.029145
0.029145
0.028196
0.028829
0.028829
0.028196
0.029145
0.029777
0.029461
0.029777
0.029777
0.028829
0.029777
0.030410
0.030410
0.029777
0.030093
0.029777
0.030093
0.031042
0.030093
0.030726
0.031358
0.031990
0.031674
0.031358
0.031358
0.031674
0.032623
0.033571
0.033571
0.032623
0.032939
0.032623
0.032939
0.032306
0.032939
0.033571
0.034203
0.032939
0.032623
0.032623
0.032939
0.032623
0.032306
0.033255
0.033571
0.032939
0.032306
0.032306
0.032306
0.033887
0.031358
0.031990
0.032306
0.031358
0.031990
0.031990
0.031042
0.030410
0.029777
0.030726
0.030410
0.030410
0.030410
0.029145
0.028829
0.028829
0.029145
0.029145
0.029461
0.028196
0.027248
0.028196
0.027880
0.028513
0.029461
0.029461
0.028513
0.027248
0.026932
0.028196
0.029145
0.029145
0.027248
0.028513
0.028513
0.029145
0.028196
0.029461
0.028829
0.028513
0.028513
0.029461
0.028829
0.027880
0.029145
0.030093
0.030726
0.029145
0.029461
0.030726
0.030726
0.031358
0.031042
0.031358
0.031990
0.032306
0.031042
0.032623
0.032306
0.032623
0.031990
0.032939
0.032623
0.032306
0.032939
0.033255
0.031990
0.032623
0.032939
0.033571
0.033571
0.034203
0.032306
0.032306
0.033571
0.034203
0.034203
0.034203
0.033255
0.031990
0.031990
0.032939
0.031358
0.032939
0.032939
0.032623
0.031042
0.031358
0.030726
0.030726
0.032306
0.031674
0.031358
0.030726
0.031358
0.031042
0.029777
0.030093
0.031042
0.028829
0.028829
0.030093
0.029145
0.028513
0.028829
0.028829
0.028513
0.030093
0.030410
0.029145
0.029145
0.028829
0.028829
0.029461
0.028829
0.029777
0.028829
0.029145
0.028829
0.028513
0.029145
0.029777
0.028829
0.029461
0.028829
0.030093
0.030093
0.030726
0.031042
0.031042
0.031674
0.029777
0.031990
0.031674
0.031990
0.031358
0.031674
0.033255
0.033255
0.031990
0.031990
0.031358
0.031990
0.032306
0.032939
0.032939
0.033887
0.033571
0.032939
0.031990
0.032939
0.032939
0.034203
0.034836
0.033571
0.033255
0.033571
0.033571
0.034520
0.033887
0.034203
0.033571
0.032939
0.033255
0.033571
0.032939
0.033887
0.033887
0.032623
0.031674
0.031990
0.031990
0.031990
0.031990
0.031674
0.031674
0.031358
0.031674
0.031674
0.031358
0.031042
0.030726
0.030410
0.029777
0.029461
0.028829
0.030093
0.027564
0.028196
0.029145
0.029777
0.029777
0.029777
0.029461
0.029461
0.028196
0.027880
0.030093
0.029461
0.029461
0.029145
0.028829
0.028829
0.029777
0.029461
0.030410
0.029777
0.030410
0.030410
0.029461
0.030093
0.031042
0.031674
0.031358
0.031990
0.031674
0.031042
0.031990
0.031674
0.030726
0.031990
0.032306
0.032623
0.032623
0.032939
0.032623
0.032623
0.033255
0.032939
0.032623
0.033255
0.032623
0.031990
0.032939
0.034836
0.034203
0.035152
0.034520
0.033571
0.032623
0.032623
0.031990
0.032939
0.033255
0.034203
0.033255
0.032306
0.031358
0.032939
0.032939
0.031990
0.032623
0.031990
0.031674
0.031358
0.030726
0.030726
0.031358
0.030726
0.030726
0.030726
0.031674
0.030726
0.031358
0.030726
0.028513
0.030410
0.030410
0.028829
0.028196
0.029461
0.028196
0.028513
0.029145
0.030410
0.029145
0.028196
0.028513
0.027880
0.028196
0.028196
0.028829
0.029145
0.029461
0.029145
0.029145
0.028513
0.028829
0.030410
0.028196
0.028513
0.030093
0.030093
0.029777
0.031358
0.030410
0.030726
0.030410
0.031042
0.031674
0.032306
0.031990
0.032306
0.033255
0.032939
0.033571
0.033255
0.032623
0.031042
0.031990
0.033255
0.033255
0.032939
0.033887
0.033571
0.033887
0.033255
0.034520
0.034520
0.033887
0.035468
0.034836
0.033887
0.033255
0.034520
0.034520
0.034203
0.034203
0.033571
0.033255
0.033571
0.033887
0.033571
0.033255
0.032306
0.032306
0.031674
0.030726
0.031042
0.032306
0.031042
0.030410
0.031358
0.030726
0.029777
0.031990
0.029461
0.030093
0.029145
0.029461
0.030410
0.029777
0.029145
0.029145
0.028829
0.029145
0.028829
0.029777
0.029461
0.029145
0.028513
0.027880
0.028196
0.029145
0.030410
0.029777
0.028829
0.027880
0.028196
0.027564
0.028829
0.029461
0.028196
0.029145
0.028196
0.027564
0.028829
0.030410
0.031042
0.031042
0.031674
0.030726
0.031990
0.032306
0.031674
0.031358
0.031990
0.031674
0.031674
0.031990
0.032623
0.033255
0.032939
0.032939
0.033571
0.032623
0.034203
0.033571
0.033255
0.032623
0.033887
0.032939
0.033255
0.034520
0.032306
0.032306
0.032623
0.032939
0.032939
0.032623
0.033571
0.033887
0.032939
0.033255
0.032939
0.033887
0.032939
0.033571
0.032623
0.030726
0.031990
0.031674
0.031042
0.029777
0.031358
0.031358
0.031358
0.031042
0.030726
0.030410
0.028829
0.028829
0.029145
0.029145
0.028196
0.029461
0.028513
0.028829
0.028196
0.029145
0.029461
0.030093
0.029777
0.028829
0.028513
0.027564
0.026616
0.028513
0.029145
0.028829
0.029461
0.028829
0.029777
0.029145
0.030410
0.030093
0.029777
0.030093
0.029777
0.028829
0.029777
0.032306
0.030726
0.030726
0.030093
0.031358
0.031358
0.031674
0.031674
0.032623
0.032623
0.033255
0.032623
0.032623
0.031990
0.033887
0.033255
0.033887
0.033571
0.033887
0.032939
0.034520
0.032306
0.033255
0.034520
0.033255
0.035152
0.034520
0.034836
0.033571
0.033571
0.033571
0.033571
0.032939
0.034203
0.033571
0.032939
0.032939
0.032939
0.033571
0.031990
0.031674
0.032623
0.032623
0.031674
0.031674
0.031358
0.031042
0.031358
0.031042
0.031674
0.030726
0.031042
0.031042
0.030410
0.030410
0.029461
0.030410
0.030410
0.028829
0.029461
0.029461
0.029777
0.029145
0.030093
0.030093
0.030093
0.029461
0.028829
0.029777
0.029461
0.029777
0.029145
0.029145
0.028829
0.029777
0.030410
0.030093
0.031042
0.029777
0.030093
0.031042
0.030093
0.030410
0.031042
0.031358
0.030410
0.031042
0.031990
0.030726
0.030726
0.031990
0.032306
0.032306
0.032623
0.031358
0.032623
0.032939
0.032306
0.031990
0.033255
0.033887
0.034203
0.033255
0.034203
0.034203
0.032623
0.033255
0.034203
0.033887
0.035468
0.034836
0.035468
0.034520
0.033887
0.034836
0.034203
0.035468
0.034520
0.035152
0.034203
0.032939
0.034520
0.033887
0.034203
0.032623
0.031042
0.031990
0.032623
0.032939
0.032623
0.032939
0.031990
0.031674
0.032939
0.031358
0.031358
0.030726
0.029777
0.029777
0.030726
0.030410
0.030726
0.030726
0.030726
0.029461
0.029777
0.031358
0.030726
0.030726
0.029461
0.029461
0.030410
0.030410
0.030726
0.030093
0.029461
0.029777
0.030410
0.030410
0.030410
0.031674
0.031674
0.031358
0.029777
0.030093
0.031990
0.031674
0.031674
0.031990
0.031990
0.031674
0.031042
0.031674
0.032623
0.031358
0.031358
0.031990
0.032623
0.033255
0.032623
0.033255
0.031674
0.033571
0.034520
0.034203
0.034203
0.035152
0.034203
0.032939
0.033571
0.034836
0.034520
0.037681
0.035468
0.035152
0.034520
0.035468
0.034203
0.034836
0.035152
0.036100
0.034520
0.034203
0.033887
0.034203
0.033887
0.034520
0.033887
0.032939
0.033255
0.032939
0.032939
0.032623
0.032306
0.031990
0.032939
0.032623
0.031358
0.032306
0.030726
0.031674
0.030726
0.030410
0.030726
0.029777
0.028829
0.029145
0.029777
0.029777
0.029145
0.030726
0.029461
0.030410
0.029145
0.029461
0.029461
0.030093
0.030726
0.030410
0.029777
0.029461
0.029461
0.030093
0.030410
0.030726
0.029777
0.029777
0.030726
0.030410
0.028829
0.030410
0.030726
0.030410
0.031042
0.031042
0.031674
0.030726
0.030410
0.030726
0.031674
0.031990
0.032623
0.032939
0.032623
0.032306
0.032623
0.033887
0.031990
0.034520
0.033887
0.033255
0.032939
0.033255
0.033255
0.033571
0.035152
0.034203
0.033571
0.033887
0.034203
0.034203
0.033887
0.034520
0.034203
0.034203
0.033571
0.032939
0.033255
0.032306
0.032939
0.034203
0.033255
0.033571
0.031990
0.031674
0.031674
0.031990
0.032939
0.033255
0.031990
0.031674
0.031674
0.030726
0.030093
0.031674
0.031042
0.031358
0.031674
0.029461
0.030726
0.029145
0.029461
0.030410
0.031358
0.030726
0.030410
0.029777
0.028829
0.029461
0.030093
0.030410
0.030093
0.030410
0.029461
0.029145
0.030093
0.028829
0.031358
0.031042
0.030410
0.031674
0.031358
0.031358
0.031042
0.030410
0.032306
0.031674
0.031358
0.032939
0.032306
0.031674
0.032306
0.032306
0.033887
0.031990
0.033255
0.032623
0.033571
0.032623
0.034520
0.034520
0.034836
0.034520
0.034836
0.035152
0.033255
0.034836
0.033887
0.034203
0.035468
0.034520
0.034836
0.033571
0.033571
0.033255
0.034520
0.033571
0.033571
0.033887
0.034203
0.034203
0.034520
0.033887
0.033255
0.033887
0.032623
0.032939
0.032623
0.033255
0.031990
0.032306
0.031990
0.031674
0.032623
0.031674
0.031358
0.030726
0.030093
0.030093
0.030093
0.030410
0.030410
0.030093
0.029145
0.029461
0.030726
0.030410
0.031358
0.029777
0.029461
0.028513
0.030726
0.029145
0.030726
0.030410
0.030410
0.031042
0.030093
0.030093
0.028829
0.029777
0.030726
0.031042
0.030726
0.029461
0.030726
0.029777
0.031358
0.031674
0.030410
0.032306
0.033255
0.031990
0.032306
0.031990
0.032623
0.032306
0.033255
0.033571
0.033255
0.032939
0.033571
0.033887
0.033887
0.034836
0.034203
0.034836
0.034203
0.034520
0.034520
0.033255
0.035468
0.035468
0.035152
0.034520
0.033571
0.033571
0.034203
0.033887
0.034836
0.034836
0.034520
0.033571
0.034520
0.034520
0.034203
0.033255
0.033887
0.032623
0.032939
0.032939
0.032939
0.032306
0.031990
0.031674
0.031358
0.031358
0.031990
0.029461
0.030410
0.031042
0.030410
0.030410
0.030410
0.030093
0.029145
0.030093
0.028513
0.029145
0.030093
0.031042
0.030726
0.030410
0.029461
0.028196
0.029145
0.030410
0.031042
0.029461
0.029461
0.030410
0.030410
0.030726
0.029777
0.030410
0.030726
0.031358
0.030726
0.031358
0.031042
0.031990
0.032306
0.032306
0.031674
0.031674
0.031674
0.031358
0.031674
0.032939
0.031358
0.031990
0.032939
0.033255
0.032306
0.032939
0.031990
0.032939
0.033571
0.033255
0.033571
0.033887
0.032939
0.032623
0.032939
0.034203
0.034836
0.034520
0.035784
0.035152
0.033255
0.034520
0.034520
0.033571
0.034203
0.034203
0.034203
0.034203
0.034203
0.034836
0.033255
0.033571
0.032939
0.032306
0.032623
0.032939
0.032939
0.031674
0.032939
0.031674
0.032306
0.032306
0.031358
0.030726
0.031990
0.031674
0.031990
0.031042
0.031042
0.030410
0.030410
0.031674
0.031042
0.031042
0.031358
0.031358
0.030093
0.029461
0.029777
0.029777
0.029461
0.029777
0.030726
0.029461
0.030410
0.030410
0.029461
0.030726
0.031674
0.031042
0.030410
0.029777
0.030726
0.030093
0.031674
0.031042
0.031358
0.031990
0.031990
0.031358
0.031358
0.032306
0.033571
0.032939
0.033255
0.034520
0.033887
0.034836
0.033887
0.034520
0.034203
0.034836
0.034203
0.035152
0.034203
0.033255
0.032623
0.033255
0.033255
0.034203
0.035152
0.033571
0.034520
0.034520
0.033887
0.035152
0.034203
0.033255
0.033571
0.034520
0.034520
0.034203
0.034520
0.032939
0.033255
0.032623
0.033255
0.031990
0.032939
0.033255
0.032306
0.031990
0.031990
0.031674
0.031358
0.031042
0.031358
0.029777
0.031358
0.030410
0.031674
0.031042
0.029777
0.030410
0.028829
0.029461
0.030093
0.029777
0.029777
0.029145
0.028829
0.027880
0.028829
0.029145
0.031358
0.030093
0.029145
0.028513
0.028829
0.028829
0.028829
0.031042
0.029777
0.030093
0.029777
0.030726
0.030410
0.030410
0.030093
0.031674
0.031042
0.030726
0.031990
0.032623
0.032306
0.032623
0.032623
0.032623
0.033255
0.032623
0.032939
0.033571
0.033887
0.033887
0.032939
0.033255
0.035784
0.033887
0.034203
0.033571
0.033255
0.034203
0.034836
0.035784
0.033887
0.034203
0.034520
0.034836
0.034203
0.034520
0.034520
0.033887
0.034203
0.034520
0.033571
0.033571
0.033255
0.033255
0.034203
0.031990
0.033255
0.031674
0.032306
0.032306
0.031990
0.031674
0.031674
0.031358
0.031042
0.030726
0.030093
0.029777
0.031358
0.031042
0.030093
0.030093
0.028513
0.028513
0.029145
0.028829
0.030093
0.031042
0.030726
0.028829
0.029461
0.029461
0.029145
0.030093
0.031042
0.031042
0.030726
0.031042
0.029777
0.030726
0.030093
0.031674
0.029461
0.031042
0.031358
0.030726
0.031042
0.031674
0.032306
0.032306
0.031674
0.032623
0.032306
0.032623
0.032623
0.031990
0.032623
0.032623
0.033255
0.031990
0.033255
0.032939
0.033571
0.034836
0.034520
0.034203
0.034836
0.034203
0.033887
0.033571
0.034836
0.034836
0.035152
0.034836
0.033887
0.034203
0.034836
0.035468
0.035468
0.034203
0.035152
0.034836
0.033887
0.034203
0.033255
0.033887
0.033887
0.033255
0.033255
0.033255
0.032939
0.033571
0.032623
0.032623
0.031358
0.033255
0.031990
0.032939
0.032306
0.030410
0.030410
0.031674
0.031042
0.031674
0.030726
0.029777
0.029461
0.030726
0.030726
0.030410
0.030410
0.031358
0.030726
0.028829
0.029461
0.029461
0.030093
0.031042
0.031358
0.029777
0.029461
0.030410
0.029777
0.029461
0.030410
0.030726
0.031990
0.031042
0.031674
0.030726
0.031990
0.031358
0.031674
0.031674
0.031358
0.032306
0.031358
0.032623
0.031042
0.033571
0.032623
0.033255
0.034203
0.032939
0.032623
0.032939
0.033255
0.033255
0.033255
0.033887
0.034836
0.035468
0.034203
0.033571
0.034203
0.033887
0.034836
0.034203
0.033887
0.034836
0.034520
0.035468
0.035784
0.034203
0.035152
0.033571
0.033255
0.033571
0.033571
0.033255
0.032623
0.033255
0.032306
0.032306
0.031990
0.032623
0.032623
0.032306
0.031990
0.031990
0.031674
0.031358
0.031674
0.030410
0.030726
0.030410
0.031358
0.030726
0.030410
0.031358
0.030093
0.029145
0.030093
0.030093
0.030726
0.030410
0.029777
0.029145
0.029145
0.029145
0.030410
0.030410
0.030093
0.029777
0.029145
0.030093
0.030093
0.029777
0.029777
0.030410
0.029777
0.030726
0.030410
0.031674
0.031674
0.031042
0.031358
0.031042
0.031042
0.030410
0.031674
0.031674
0.031674
0.031674
0.032306
0.033255
0.033887
0.033255
0.033255
0.033255
0.033255
0.033255
0.034836
0.033571
0.034203
0.034520
0.033571
0.034203
0.034203
0.035468
0.035468
0.034520
0.033887
0.033887
0.034520
0.034520
0.035152
0.034520
0.034520
0.033571
0.033255
0.033887
0.034203
0.032623
0.033571
0.032939
0.032939
0.032306
0.032623
0.032623
0.031674
0.031358
0.031358
0.031358
0.030410
0.030726
0.031358
0.030093
0.030726
0.031358
0.030410
0.030410
0.029461
0.029777
0.029461
0.029461
0.029461
0.030410
0.030093
0.029145
0.028829
0.028829
0.029145
0.029777
0.029777
0.030093
0.029777
0.029777
0.029145
0.029145
0.030410
0.031042
0.030093
0.031358
0.030410
0.030410
0.030410
0.031358
0.031990
0.031358
0.031358
0.032939
0.032939
0.031990
0.032306
0.032306
0.032306
0.033887
0.034203
0.034520
0.033571
0.033571
0.033571
0.034520
0.033571
0.034836
0.035152
0.034836
0.033571
0.032939
0.034203
0.035468
0.035784
0.035784
0.034836
0.035468
0.035152
0.033887
0.034836
0.034836
0.034836
0.035468
0.033571
0.034203
0.033887
0.034203
0.033887
0.031990
0.032623
0.032306
0.032939
0.032306
0.032306
0.031990
0.032306
0.031990
0.031674
0.031990
0.031990
0.031674
0.031042
0.030726
0.030410
0.030093
0.030093
0.030410
0.029777
0.028513
0.030410
0.029461
0.030093
0.030093
0.029777
0.029145
0.028196
0.028829
0.028829
0.028829
0.031042
0.029461
0.028829
0.029461
0.029777
0.029145
0.030726
0.031042
0.029777
0.030410
0.030726
0.029461
0.031042
0.030410
0.031674
0.031042
0.031042
0.031358
0.031358
0.031990
0.030726
0.031674
0.032306
0.031674
0.033255
0.032939
0.032623
0.032939
0.033571
0.032939
0.033571
0.033887
0.034520
0.034203
0.033571
0.033255
0.033571
0.034520
0.035784
0.035468
0.034520
0.033887
0.034203
0.034520
0.033887
0.033887
0.033887
0.033255
0.032623
0.033255
0.033887
0.033255
0.032939
0.032939
0.031990
0.031358
0.031990
0.033571
0.031990
0.031358
0.032623
0.031358
0.031042
0.031674
0.029777
0.029461
0.029461
0.031042
0.030410
0.029777
0.030093
0.029461
0.029461
0.028513
0.028196
0.029461
0.030410
0.029145
0.027880
0.027564
0.028513
0.027880
0.030093
0.029777
0.030093
0.029461
0.029145
0.028829
0.029145
0.030093
0.030093
0.029777
0.030410
0.029461
0.030410
0.031358
0.031990
0.032306
0.032623
0.032623
0.031358
0.030410
0.030726
0.030726
0.031990
0.032939
0.031674
0.033255
0.032623
0.033255
0.033887
0.034836
0.033887
0.033255
0.034520
0.033887
0.034836
0.033255
0.033571
0.035152
0.035152
0.035152
0.035468
0.034520
0.033571
0.033887
0.034203
0.034520
0.034520
0.034836
0.033571
0.033571
0.033571
0.034520
0.034203
0.033887
0.033255
0.033255
0.032623
0.033255
0.032306
0.032623
0.031990
0.030410
0.030410
0.031042
0.030726
0.030726
0.030093
0.029777
0.030410
0.031042
0.030093
0.030093
0.029145
0.029461
0.029777
0.030093
0.029777
0.029461
0.029461
0.030410
0.029461
0.028513
0.030093
0.030410
0.029461
0.029461
0.029777
0.029145
0.028513
0.029461
0.029777
0.030726
0.028829
0.030093
0.029461
0.030093
0.030410
0.031042
0.030410
0.031358
0.030726
0.031674
0.031358
0.030410
0.030410
0.031042
0.031358
0.031358
0.031358
0.031990
0.032623
0.032623
0.033255
0.033571
0.033571
0.033571
0.033571
0.034203
0.033887
0.031674
0.033255
0.033255
0.033887
0.034203
0.033571
0.032939
0.032939
0.033887
0.034520
0.034203
0.034836
0.033887
0.034203
0.033255
0.032623
0.032306
0.033571
0.033571
0.032939
0.032306
0.032306
0.031674
0.032623
0.032306
0.030726
0.031042
0.031674
0.031358
0.030410
0.030410
0.030410
0.029461
0.030726
0.029777
0.029777
0.029145
0.028829
0.027564
0.028513
0.029145
0.030726
0.031042
0.030093
0.029777
0.027880
0.028829
0.029461
0.028829
0.029777
0.028513
0.029461
0.028829
0.029145
0.029461
0.030093
0.028829
0.029461
0.029777
0.030093
0.030093
0.030410
0.031674
0.030726
0.031990
0.030726
0.030410
0.031042
0.031674
0.032623
0.032306
0.032306
0.032939
0.032623
0.032306
0.032939
0.032306
0.033255
0.032623
0.032623
0.033887
0.032939
0.033571
0.032306
0.031990
0.033255
0.033887
0.035784
0.033255
0.033887
0.033255
0.033571
0.033255
0.033571
0.034836
0.034836
0.034203
0.033887
0.031990
0.032306
0.032623
0.033255
0.033887
0.032623
0.032939
0.031990
0.032306
0.032623
0.031358
0.031042
0.031042
0.031042
0.030726
0.029777
0.030410
0.029461
0.029777
0.029777
0.029461
0.029461
0.027880
0.028196
0.029145
0.029145
0.028829
0.030093
0.029145
0.029461
0.027880
0.027564
0.027880
0.028196
0.029145
0.029461
0.028829
0.028513
0.030093
0.028829
0.029461
0.029777
0.029145
0.029461
0.031042
0.030410
0.029777
0.030410
0.031358
0.030410
0.031358
0.030726
0.029461
0.029777
0.031042
0.031042
0.031358
0.031990
0.032306
0.031990
0.031990
0.031358
0.032623
0.032939
0.033887
0.032623
0.033887
0.034203
0.033571
0.031358
0.032623
0.033571
0.034203
0.033571
0.034520
0.034203
0.033571
0.033255
0.033571
0.032306
0.033255
0.031674
0.032306
0.032623
0.032306
0.032623
0.031990
0.032623
0.031990
0.031990
0.031674
0.032623
0.031990
0.031674
0.031358
0.031042
0.030726
0.030726
0.030410
0.030093
0.028829
0.030093
0.030726
0.030726
0.030093
0.029777
0.029145
0.028513
0.029777
0.030093
0.029461
0.030726
0.029145
0.028513
0.027880
0.029777
0.029777
0.029461
0.030410
0.029777
0.030093
0.029145
0.028513
0.028513
0.029145
0.029461
0.029145
0.028196
0.028829
0.030093
0.030410
0.029777
0.030410
0.030410
0.031042
0.031042
0.031990
0.031674
0.030726
0.031674
0.032623
0.032306
0.033255
0.032939
0.031990
0.032939
0.033887
0.033571
0.032939
0.032306
0.032939
0.032939
0.032623
0.032939
0.033255
0.033571
0.034836
0.033887
0.033887
0.033571
0.033255
0.034203
0.034836
0.033571
0.033255
0.032623
0.032623
0.033255
0.032306
0.032306
0.031990
0.032306
0.032306
0.031674
0.032306
0.030726
0.031358
0.031358
0.031358
0.030726
0.031358
0.030410
0.031042
0.029145
0.029145
0.029145
0.028829
0.028513
0.027564
0.027880
0.028829
0.029145
0.029145
0.029461
0.029461
0.028829
0.029145
0.028196
0.028196
0.028196
0.028513
0.029777
0.029461
0.030410
0.028513
0.028513
0.028196
0.030093
0.029461
0.029145
0.029461
0.030410
0.028829
0.029145
0.030093
0.031358
0.030410
0.031358
0.031042
0.031042
0.031042
0.031674
0.031990
0.032306
0.032306
0.033255
0.032306
0.032306
0.033571
0.032623
0.033255
0.033571
0.034203
0.033255
0.033571
0.032306
0.032306
0.033571
0.033571
0.035784
0.035468
0.033887
0.032306
0.033571
0.032939
0.034203
0.034836
0.032939
0.032623
0.031674
0.032623
0.032939
0.032939
0.032623
0.031990
0.031674
0.032306
0.031990
0.031042
0.030410
0.031990
0.031990
0.031042
0.031674
0.029777
0.030410
0.029461
0.028829
0.029461
0.029461
0.029461
0.028513
0.028513
0.029777
0.027564
0.028196
0.028196
0.029145
0.029461
0.028196
0.027880
0.026932
0.028513
0.028829
0.027880
0.028513
0.029145
0.029145
0.028196
0.028513
0.029145
0.029777
0.028829
0.029461
0.028829
0.028829
0.030093
0.030726
0.029461
0.030410
0.028829
0.030093
0.030093
0.030093
0.030726
0.030093
0.030726
0.030726
0.031990
0.033571
0.032623
0.032306
0.031358
0.031990
0.033255
0.033255
0.032939
0.032939
0.032306
0.032939
0.032623
0.033255
0.034520
0.032939
0.032623
0.032939
0.033571
0.032939
0.033571
0.033571
0.033571
0.033255
0.032939
0.032623
0.031674
0.030726
0.031990
0.032939
0.031042
0.030410
0.030093
0.030410
0.031042
0.031042
0.030410
0.030093
0.030410
0.031042
0.029461
0.029145
0.028196
0.028829
0.028829
0.028829
0.027564
0.026616
0.026932
0.028513
0.027880
0.028513
0.028829
0.029777
0.027564
0.027248
0.025983
0.027880
0.027880
0.029461
0.029145
0.027564
0.026932
0.028513
0.028196
0.028513
0.028829
0.029777
0.028829
0.029145
0.029145
0.029461
0.030726
0.031042
0.030093
0.031042
0.031042
0.031358
0.030726
0.030726
0.031674
0.030410
0.031042
0.031358
0.031674
0.031990
0.032623
0.031358
0.032306
0.032939
0.032939
0.031674
0.033571
0.032939
0.031674
0.032623
0.031990
0.032939
0.034520
0.032623
0.031674
0.031358
0.033255
0.033255
0.033571
0.032623
0.032623
0.032623
0.031042
0.031042
0.031674
0.031358
0.030726
0.032306
0.031358
0.030726
0.030726
0.031674
0.030093
0.031674
0.030093
0.030726
0.030093
0.029777
0.030093
0.029777
0.029145
0.029461
0.027564
0.028829
0.028196
0.028513
0.027880
0.025667
0.026932
0.026616
0.027880
0.027880
0.028513
0.026616
0.026616
0.025351
0.028196
0.028513
0.027564
0.026616
0.027248
0.027564
0.027880
0.027880
0.028513
0.027248
0.028513
0.029145
0.028196
0.028513
0.029461
0.029777
0.029777
0.028513
0.030093
0.029461
0.029145
0.030410
0.029145
0.031042
0.030726
0.030726
0.031674
0.031358
0.031358
0.031358
0.032306
0.032623
0.033255
0.031674
0.032623
0.031674
0.031674
0.031674
0.033255
0.033887
0.032623
0.032306
0.031358
0.032306
0.031990
0.032306
0.034203
0.032623
0.031990
0.032306
0.032306
0.032623
0.032939
0.032306
0.031674
0.031042
0.031674
0.030726
0.030726
0.030410
0.029777
0.030093
0.029461
0.029145
0.029461
0.029777
0.029461
0.028196
0.028196
0.027880
0.027880
0.027564
0.027880
0.027564
0.026932
0.027880
0.028196
0.028196
0.027564
0.027564
0.027248
0.025351
0.027564
0.026932
0.028196
0.027248
0.028196
0.027564
0.027248
0.027880
0.028829
0.028513
0.029461
0.028196
0.027248
0.029461
0.027880
0.031042
0.027880
0.029461
0.030093
0.029461
0.030093
0.029777
0.028513
0.029145
0.029461
0.030093
0.030093
0.030093
0.030410
0.031358
0.030410
0.030093
0.031042
0.031042
0.031990
0.031990
0.031042
0.031042
0.031042
0.031358
0.033255
0.033255
0.033255
0.033255
0.031990
0.032623
0.031990
0.031674
0.031674
0.032306
0.031358
0.031042
0.030410
0.031042
0.030726
0.031358
0.031358
0.030410
0.031674
0.030093
0.030726
0.029461
0.029777
0.029777
0.029777
0.030093
0.028196
0.028196
0.028513
0.028196
0.027564
0.029461
0.028829
0.026932
0.027880
0.027880
0.028196
0.028196
0.028196
0.028196
0.027880
0.026616
0.025983
0.026300
0.026616
0.027564
0.027564
0.027564
0.027564
0.027248
0.027564
0.027880
0.028829
0.028513
0.027564
0.028196
0.027880
0.027880
0.028513
0.029145
0.029461
0.029777
0.029461
0.030726
0.031042
0.030410
0.029145
0.030093
0.030093
0.030410
0.032306
0.031042
0.031042
0.032623
0.032306
0.032623
0.032623
0.032939
0.032939
0.032623
0.031042
0.031990
0.032306
0.032306
0.033571
0.031674
0.031042
0.031674
0.032306
0.031990
0.032306
0.032939
0.031990
0.031990
0.031358
0.031674
0.030093
0.031674
0.031674
0.031358
0.031042
0.031674
0.030726
0.030093
0.029461
0.030410
0.030410
0.029145
0.028513
0.029461
0.028513
0.028829
0.028196
0.029461
0.028196
0.027564
0.026300
0.026932
0.026300
0.027248
0.026300
0.027564
0.027564
0.027248
0.027248
0.027248
0.025983
0.027564
0.027564
0.027880
0.027248
0.025983
0.025667
0.027248
0.027880
0.027564
0.029145
0.027880
0.027248
0.028196
0.028196
0.028196
0.028196
0.028196
0.028513
0.029145
0.030093
0.029461
0.030093
0.028829
0.029777
0.029461
0.030726
0.031042
0.031042
0.030726
0.031042
0.031358
0.029777
0.031990
0.032306
0.031042
0.031674
0.031358
0.031042
0.032623
0.032623
0.033255
0.032306
0.032623
0.031674
0.031674
0.032306
0.032306
0.031674
0.031674
0.031674
0.030726
0.031042
0.031042
0.032306
0.029461
0.031042
0.030410
0.028829
0.028513
0.029145
0.029777
0.028829
0.028829
0.029777
0.029145
0.029777
0.028513
0.027248
0.026932
0.027880
0.026932
0.026932
0.027248
0.026616
0.026300
0.026932
0.026932
0.026616
0.026616
0.026932
0.026932
0.026300
0.026616
0.026300
0.025983
0.026300
0.026300
0.026932
0.025667
0.026300
0.025983
0.027880
0.027248
0.026616
0.028196
0.026932
0.027564
0.028196
0.027248
0.028513
0.028196
0.028513
0.028196
0.028513
0.028829
0.029461
0.030093
0.028829
0.029777
0.030726
0.030410
0.030410
0.030093
0.029461
0.030726
0.032306
0.030726
0.030410
0.030726
0.030093
0.030410
0.030093
0.031042
0.031042
0.031358
0.031990
0.030410
0.030726
0.031674
0.031674
0.031674
0.031674
0.031042
0.030410
0.030410
0.029777
0.031358
0.031042
0.031358
0.031042
0.031358
0.031042
0.029461
0.031042
0.030410
0.029145
0.028829
0.028829
0.028513
0.029145
0.028196
0.027248
0.026932
0.026932
0.028513
0.027564
0.026300
0.026932
0.026932
0.026932
0.026932
0.027564
0.028513
0.026932
0.025351
0.025667
0.026616
0.026932
0.027564
0.028196
0.026932
0.026300
0.026300
0.026932
0.028513
0.028513
0.028196
0.026932
0.027248
0.027880
0.028196
0.028196
0.028829
0.028513
0.028196
0.029145
0.030410
0.028829
0.028196
0.028513
0.029145
0.029461
0.029461
0.031042
0.030093
0.028829
0.029145
0.030093
0.031042
0.030726
0.031674
0.031042
0.030726
0.030410
0.030093
0.031358
0.031358
0.031674
0.031990
0.031358
0.030410
0.030726
0.031042
0.031358
0.030726
0.031042
0.031042
0.031042
0.030726
0.029777
0.029461
0.030093
0.030093
0.029461
0.028829
0.028829
0.029145
0.029777
0.029461
0.028829
0.029145
0.028196
0.027880
0.026300
0.027248
0.026932
0.025983
0.025983
0.026932
0.026300
0.025035
0.025983
0.025351
0.025667
0.025351
0.026300
0.025351
0.025667
0.025983
0.025351
0.025983
0.025667
0.025667
0.026300
0.025351
0.025351
0.024403
0.025983
0.025667
0.026300
0.026616
0.026300
0.027248
0.026932
0.026616
0.025983
0.027880
0.027564
0.027248
0.027564
0.028196
0.028829
0.027880
0.027564
0.028196
0.029145
0.029145
0.030093
0.028513
0.029461
0.029777
0.030093
0.028829
0.028829
0.029145
0.029461
0.029145
0.030410
0.031674
0.031358
0.031990
0.031358
0.030410
0.030410
0.030410
0.031358
0.030726
0.030093
0.031358
0.031990
0.031358
0.030410
0.030410
0.030093
0.028513
0.029461
0.028829
0.027564
0.027248
0.027564
0.027564
0.028196
0.027880
0.027564
0.026932
0.027564
0.026616
0.027248
0.026616
0.026932
0.025983
0.025035
0.025667
0.025667
0.025983
0.026616
0.026300
0.026616
0.026932
0.027248
0.026616
0.025983
0.025983
0.026932
0.026300
0.026616
0.025351
0.026300
0.025667
0.025351
0.024403
0.026300
0.025983
0.026616
0.026616
0.026932
0.026616
0.026616
0.026616
0.027564
0.026932
0.027880
0.028196
0.027880
0.028196
0.028829
0.028829
0.028196
0.027880
0.029777
0.028829
0.028513
0.029461
0.028829
0.029777
0.028513
0.029777
0.029461
0.028513
0.029777
0.030093
0.029145
0.030726
0.030410
0.031674
0.030410
0.030410
0.030410
0.028829
0.030093
0.031042
0.030410
0.029777
0.030093
0.030726
0.029145
0.029461
0.029461
0.030093
0.029145
0.029145
0.029145
0.029145
0.028829
0.028196
0.028513
0.027564
0.027880
0.028829
0.027564
0.026300
0.026616
0.026300
0.026616
0.026616
0.026616
0.026616
0.025983
0.026300
0.024087
0.024087
0.025983
0.025983
0.026300
0.025667
0.025351
0.024719
0.025035
0.025667
0.025035
0.024403
0.025351
0.025667
0.024719
0.024719
0.025983
0.025667
0.026616
0.024403
0.027248
0.025667
0.026300
0.025983
0.026932
0.025983
0.025983
0.027564
0.027564
0.027564
0.027564
0.027564
0.028196
0.027880
0.028829
0.027880
0.028829
0.028513
0.030093
0.029777
0.028829
0.029145
0.029777
0.030726
0.029145
0.030093
0.030093
0.030093
0.031990
0.030410
0.029777
0.029461
0.030410
0.029777
0.030410
0.030410
0.030093
0.030093
0.029145
0.028829
0.028513
0.028196
0.028513
0.029145
0.027880
0.028513
0.028829
0.028196
0.028829
0.027248
0.026932
0.027248
0.027880
0.028513
0.027564
0.025983
0.026616
0.026300
0.025983
0.027564
0.025667
0.027248
0.025351
0.024719
0.025667
0.026300
0.027880
0.026616
0.025351
0.025983
0.025983
0.025983
0.025035
0.025983
0.025667
0.025983
0.024087
0.025351
0.025351
0.026616
0.026300
0.026300
0.026616
0.026616
0.026616
0.027564
0.027564
0.027880
0.027248
0.027564
0.026932
0.027248
0.027248
0.028196
0.027880
0.029461
0.029145
0.028196
0.030410
0.028513
0.031042
0.029461
0.031358
0.031358
0.030726
0.030093
0.031358
0.030093
0.029777
0.030410
0.031674
0.031990
0.031042
0.030410
0.030726
0.030726
0.030726
0.031674
0.030726
0.031042
0.031042
0.030093
0.030410
0.029777
0.031042
0.029777
0.030726
0.029461
0.028829
0.027564
0.028829
0.029461
0.029145
0.028196
0.028513
0.028513
0.026932
0.027564
0.026932
0.026300
0.027564
0.027248
0.025351
0.024719
0.024403
0.025983
0.025667
0.026932
0.026616
0.026300
0.027248
0.027248
0.025035
0.024403
0.025035
0.025351
0.024403
0.025351
0.024719
0.025351
0.024403
0.025351
0.025035
0.025667
0.026616
0.026932
0.026932
0.025351
0.025667
0.027880
0.027880
0.028513
0.028513
0.028196
0.028513
0.027880
0.028829
0.028513
0.028513
0.029145
0.028829
0.030093
0.029777
0.030410
0.029777
0.030410
0.030726
0.031358
0.030410
0.031042
0.030410
0.030410
0.030726
0.031358
0.031990
0.031674
0.030093
0.030410
0.030093
0.030410
0.031358
0.031042
0.031358
0.031990
0.029145
0.028829
0.031358
0.029145
0.029145
0.028829
0.029461
0.028829
0.027880
0.028829
0.027564
0.027880
0.027248
0.028196
0.029461
0.028196
0.026932
0.027564
0.026932
0.025983
0.027880
0.026616
0.026616
0.025351
0.026300
0.025983
0.026300
0.026616
0.026932
0.026932
0.026616
0.025983
0.025351
0.026616
0.026300
0.026616
0.026616
0.025983
0.025667
0.024719
0.025983
0.025351
0.025667
0.025351
0.025667
0.025667
0.026932
0.026932
0.027564
0.028513
0.027248
0.027564
0.027564
0.028513
0.028513
0.027880
0.027564
0.027564
0.027564
0.028196
0.028513
0.029461
0.028513
0.030093
0.029461
0.029145
0.030410
0.030726
0.030410
0.029461
0.029145
0.030093
0.029777
0.030726
0.032306
0.030410
0.030726
0.030093
0.030410
0.030093
0.030093
0.030726
0.030410
0.029461
0.030410
0.030093
0.030093
0.029461
0.031042
0.030093
0.028829
0.027880
0.028513
0.027564
0.026932
0.027248
0.027564
0.028196
0.028196
0.026932
0.026300
0.026300
0.025667
0.025983
0.026616
0.026932
0.025351
0.026300
0.026300
0.025035
0.026300
0.025667
0.025667
0.026616
0.025351
0.025351
0.024087
0.025035
0.025983
0.026300
0.026616
0.026616
0.025667
0.025983
0.025667
0.026300
0.026932
0.025983
0.026616
0.026300
0.027248
0.026932
0.026932
0.027248
0.027564
0.027248
0.027880
0.028513
0.028513
0.028196
0.028829
0.028829
0.029145
0.029461
0.028513
0.028513
0.029145
0.030093
0.031042
0.029777
0.030093
0.031674
0.031358
0.031042
0.030093
0.031674
0.032306
0.032623
0.031042
0.030410
0.029461
0.029777
0.030726
0.030093
0.030410
0.030093
0.029777
0.028829
0.028196
0.029461
0.030093
0.029777
0.029777
0.029777
0.028513
0.028196
0.028829
0.028829
0.027564
0.028196
0.027564
0.027248
0.026932
0.027248
0.027880
0.026932
0.026300
0.025667
0.025983
0.025351
0.026300
0.025667
0.025351
0.024719
0.025983
0.026300
0.026616
0.025667
0.025351
0.025035
0.025351
0.025351
0.024087
0.025983
0.024087
0.024719
0.024719
0.023454
0.025667
0.026616
0.025983
0.025351
0.026616
0.025351
0.025035
0.025983
0.026616
0.026932
0.025983
0.026932
0.027248
0.027248
0.027564
0.027248
0.027248
0.027880
0.029145
0.029461
0.028513
0.028513
0.028829
0.029777
0.030726
0.029461
0.030726
0.029777
0.029461
0.030093
0.029461
0.030093
0.030726
0.030093
0.031042
0.030726
0.029777
0.031042
0.030410
0.030410
0.031358
0.029461
0.029461
0.029777
0.029777
0.028829
0.027880
0.028829
0.028513
0.028829
0.028513
0.027880
0.027248
0.027880
0.028196
0.028513
0.027564
0.027564
0.026616
0.025983
0.025983
0.025667
0.026616
0.026616
0.026616
0.026300
0.025351
0.024403
0.024403
0.025035
0.025035
0.025351
0.024719
0.024719
0.023770
0.023770
0.025035
0.025983
0.025983
0.026300
0.025667
0.026932
0.026300
0.025035
0.026300
0.026616
0.025667
0.026616
0.026932
0.025983
0.026932
0.027248
0.027248
0.025983
0.026616
0.027564
0.027880
0.027248
0.027880
0.028513
0.028829
0.027564
0.030093
0.030410
0.029777
0.029777
0.030093
0.030093
0.031042
0.030726
0.031042
0.030093
0.029777
0.029777
0.029461
0.031042
0.032623
0.030726
0.029777
0.029461
0.030410
0.030410
0.029777
0.031358
0.031042
0.029777
0.029461
0.029145
0.030410
0.029145
0.029145
0.029461
0.028196
0.029145
0.028196
0.029145
0.028513
0.028829
0.028829
0.027880
0.027248
0.027248
0.027880
0.027248
0.027564
0.027248
0.027248
0.025983
0.026300
0.024719
0.025035
0.025351
0.026616
0.025667
0.026616
0.026300
0.025035
0.025351
0.025035
0.024719
0.025667
0.024403
0.025351
0.024403
0.024719
0.025983
0.025035
0.024719
0.025035
0.025035
0.025351
0.025667
0.025035
0.025667
0.026932
0.026616
0.027248
0.025983
0.026616
0.026300
0.028196
0.026932
0.027248
0.029145
0.029461
0.029461
0.029145
0.028829
0.028196
0.028196
0.027880
0.028196
0.028829
0.029777
0.029145
0.029461
0.027564
0.029145
0.028829
0.030410
0.029461
0.029777
0.028829
0.029461
0.029145
0.030726
0.029777
0.030726
0.030726
0.029145
0.029461
0.029461
0.029461
0.028196
0.028513
0.028196
0.028196
0.027564
0.027880
0.027564
0.027248
0.027248
0.027880
0.026300
0.026932
0.026300
0.027564
0.026300
0.026616
0.026300
0.025983
0.026932
0.026300
0.026300
0.025983
0.025667
0.025035
0.025035
0.026932
0.026300
0.025351
0.024403
0.024719
0.024403
0.025351
0.024403
0.025983
0.025351
0.024403
0.025035
0.025351
0.025667
0.025667
0.025351
0.024719
0.025667
0.025351
0.027248
0.026616
0.027248
0.027564
0.025983
0.026616
0.026932
0.026932
0.027248
0.027564
0.028196
0.028513
0.029145
0.029145
0.029145
0.029145
0.029461
0.028829
0.028196
0.028829
0.030726
0.030410
0.028196
0.030093
0.030410
0.029461
0.031358
0.029777
0.030093
0.029461
0.029145
0.030093
0.029145
0.028829
0.030410
0.029461
0.028829
0.028513
0.029145
0.029145
0.028513
0.029145
0.027248
0.028513
0.027880
0.028196
0.027564
0.027564
0.026616
0.025983
0.026300
0.025667
0.026616
0.025035
0.025351
0.025983
0.025667
0.025983
0.025983
0.025983
0.024403
0.025035
0.025667
0.026300
0.025667
0.025983
0.025351
0.024087
0.023770
0.024719
0.024719
0.024403
0.023454
0.024087
0.025035
0.023454
0.024087
0.025351
0.025351
0.025667
0.025983
0.025035
0.025667
0.026616
0.026932
0.026300
0.028196
0.027880
0.027880
0.026932
0.027880
0.026616
0.027564
0.027248
0.028196
0.028196
0.028196
0.029461
0.027880
0.028196
0.028196
0.029777
0.029145
0.029145
0.029145
0.029145
0.027880
0.029461
0.030410
0.030726
0.029777
0.030410
0.028829
0.029461
0.029461
0.029461
0.028513
0.028829
0.029461
0.029145
0.029145
0.029145
0.028196
0.027880
0.028513
0.029145
0.027248
0.026616
0.028196
0.026932
0.027248
0.027564
0.027248
0.027564
0.027564
0.027880
0.025983
0.025667
0.025667
0.025983
0.026300
0.025351
0.025035
0.025351
0.025351
0.024719
0.025351
0.026300
0.025351
0.025351
0.024403
0.024403
0.025035
0.025351
0.025035
0.024403
0.025667
0.025035
0.025351
0.025035
0.024719
0.025667
0.025667
0.026616
0.025983
0.025351
0.025667
0.026616
0.027564
0.026300
0.026300
0.026932
0.026932
0.027248
0.027880
0.027564
0.028196
0.027564
0.028196
0.028829
0.028513
0.028829
0.030726
0.030410
0.030410
0.029461
0.028829
0.029461
0.029145
0.028196
0.029145
0.029145
0.030726
0.030093
0.030410
0.029777
0.030726
0.030093
0.031042
0.029777
0.031358
0.030093
0.029145
0.028829
0.031042
0.029461
0.028829
0.028829
0.028829
0.027880
0.028196
0.028513
0.029145
0.028196
0.028196
0.027248
0.027564
0.028829
0.027248
0.027248
0.027248
0.026616
0.026616
0.027564
0.027248
0.025667
0.025351
0.026616
0.025667
0.025351
0.026300
0.025667
0.025983
0.025035
0.024403
0.025351
0.027248
0.026300
0.026616
0.025351
0.025035
0.025351
0.026300
0.026300
0.025351
0.027248
0.027248
0.027248
0.026616
0.027880
0.026932
0.028196
0.028196
0.027880
0.027564
0.028196
0.027880
0.026932
0.027880
0.027880
0.027564
0.027248
0.028513
0.027880
0.028196
0.028513
0.030093
0.028513
0.029777
0.029461
0.030093
0.028513
0.029461
0.029461
0.030093
0.031042
0.031674
0.030726
0.030093
0.029461
0.031042
0.030726
0.030093
0.030410
0.031358
0.029777
0.028829
0.028829
0.029145
0.028513
0.029461
0.030410
0.029145
0.026932
0.027880
0.028196
0.027564
0.028829
0.027880
0.027880
0.027564
0.026932
0.025983
0.026616
0.025667
0.026300
0.026300
0.026616
0.025667
0.025035
0.025351
0.024719
0.023770
0.025351
0.025983
0.025667
0.025667
0.025351
0.024719
0.024719
0.025035
0.025351
0.025351
0.025035
0.024719
0.025351
0.025351
0.025035
0.025983
0.025667
0.026616
0.025667
0.026616
0.026616
0.026932
0.026616
0.026932
0.027880
0.028196
0.027248
0.028196
0.028513
0.028196
0.028196
0.030410
0.030410
0.029461
0.029777
0.029145
0.028829
0.030726
0.030410
0.031042
0.029461
0.030410
0.030093
0.029145
0.030410
0.030726
0.031358
0.030410
0.030726
0.030093
0.030726
0.030410
0.030726
0.031674
0.031674
0.029461
0.029145
0.029461
0.031042
0.029461
0.029145
0.029145
0.029145
0.027564
0.029145
0.028513
0.028513
0.028513
0.029461
0.028196
0.027248
0.029145
0.028513
0.025667
0.026616
0.026932
0.025983
0.025983
0.025983
0.026932
0.026300
0.025035
0.025667
0.025351
0.026300
0.025983
0.025667
0.025035
0.023770
0.025035
0.025983
0.025667
0.025351
0.025983
0.025351
0.024719
0.026300
0.026300
0.025667
0.025983
0.026616
0.026300
0.026932
0.027248
0.027880
0.027248
0.027564
0.027248
0.026932
0.028196
0.027880
0.028513
0.027880
0.027248
0.028513
0.028829
0.028513
0.027880
0.029145
0.029145
0.028196
0.027880
0.029145
0.029461
0.029461
0.029777
0.029777
0.029461
0.029461
0.031674
0.031358
0.029461
0.028513
0.029777
0.029777
0.030093
0.030410
0.029777
0.029777
0.030410
0.029145
0.030410
0.030093
0.030726
0.030410
0.030093
0.028829
0.028829
0.029145
0.028196
0.028513
0.028829
0.029145
0.027880
0.027564
0.027880
0.026932
0.026616
0.027564
0.026932
0.025351
0.026300
0.025667
0.026300
0.026616
0.026300
0.026300
0.026300
0.026300
0.025983
0.025667
0.025351
0.026932
0.026616
0.026300
0.026616
0.027248
0.027248
0.026300
0.025035
0.026616
0.026300
0.025983
0.025983
0.026300
0.027248
0.026300
0.026932
0.027248
0.026932
0.025983
0.027248
0.028196
0.027880
0.027880
0.028196
0.026932
0.027248
0.027880
0.028196
0.030093
0.028196
0.029145
0.029461
0.029145
0.029777
0.030726
0.030726
0.030093
0.029777
0.029777
0.030410
0.029777
0.031674
0.030093
0.028829
0.028829
0.029145
0.029145
0.028829
0.030726
0.030726
0.030726
0.029461
0.029777
0.028829
0.028829
0.030410
0.029461
0.029777
0.029145
0.028829
0.028829
0.028513
0.028513
0.027880
0.026616
0.027248
0.026932
0.025667
0.024403
0.025667
0.026300
0.025983
0.026616
0.026616
0.025667
0.025035
0.025983
0.026300
0.025035
0.025983
0.025983
0.024403
0.023138
0.024403
0.025983
0.025351
0.025667
0.025983
0.024087
0.023454
0.025035
0.025667
0.024719
0.025351
0.025983
0.025983
0.024403
0.025667
0.026932
0.025351
0.025983
0.026300
0.027248
0.025667
0.026616
0.027564
0.025983
0.024719
0.027564
0.028196
0.027564
0.027564
0.028513
0.027880
0.026300
0.029461
0.028829
0.027880
0.028196
0.030093
0.028829
0.027880
0.029145
0.029777
0.028513
0.028513
0.030726
0.029777
0.028829
0.029461
0.029777
0.028829
0.028196
0.030093
0.028829
0.027248
0.029461
0.030093
0.028513
0.027880
0.029145
0.029145
0.026932
0.026616
0.028513
0.028196
0.026616
0.027564
0.028196
0.026932
0.025351
0.027564
0.025667
0.025035
0.026616
0.027564
0.025983
0.025351
0.027880
0.025667
0.023454
0.026300
0.027880
0.025667
0.025035
0.025983
0.024403
0.024087
0.025351
0.027564
0.025983
0.025351
0.026300
0.026616
0.024403
0.025667
0.027564
0.025035
0.025035
0.027248
0.026616
0.024719
0.026300
0.027564
0.025983
0.025667
0.027248
0.027880
0.026932
0.027248
0.029145
0.027248
0.027248
0.029461
0.028829
0.027564
0.027880
0.030726
0.031042
0.028196
0.029145
0.029777
0.028829
0.028196
0.029461
0.028829
0.028196
0.031358
0.031358
0.029145
0.028829
0.030726
0.030093
0.028829
0.029777
0.031042
0.030726
0.028513
0.029145
0.029145
0.029145
0.028513
0.030093
0.028829
0.026932
0.029145
0.028513
0.027880
0.027248
0.028196
0.026932
0.025351
0.028196
0.027880
0.025983
0.026300
0.026616
0.026932
0.025667
0.026932
0.026616
0.024403
0.024087
0.025667
0.025667
0.025983
0.025035
0.025351
0.024087
0.023454
0.025667
0.025035
0.024087
0.024403
0.026300
0.025351
0.024087
0.025351
0.025983
0.024719
0.025667
0.027564
0.026616
0.026932
0.025983
0.026932
0.026932
0.026932
0.027248
0.026932
0.027564
0.027248
0.028196
0.027248
0.027564
0.028829
0.028513
0.028513
0.029145
0.029145
0.027248
0.027248
0.029777
0.028829
0.028829
0.030410
0.030093
0.028196
0.028513
0.030410
0.030410
0.030410
0.030410
0.031042
0.029145
0.029777
0.029777
0.030726
0.029145
0.029777
0.030093
0.029777
0.028513
0.029461
0.028513
0.028829
0.028196
0.030410
0.028829
0.028829
0.029777
0.028513
0.027248
0.028196
0.028829
0.027564
0.028196
0.026932
0.026300
0.025351
0.025983
0.027880
0.026616
0.025351
0.025667
0.025351
0.024403
0.025035
0.026932
0.026300
0.025035
0.024403
0.024403
0.022822
0.024719
0.025035
0.025351
0.024087
0.024719
0.025351
0.024087
0.025351
0.027880
0.024719
0.024403
0.026616
0.027564
0.025667
0.025351
0.027564
0.027564
0.026300
0.027880
0.027564
0.026932
0.028513
0.029461
0.026932
0.027564
0.028513
0.028513
0.028829
0.029461
0.030093
0.029461
0.028829
0.030093
0.030093
0.029145
0.029777
0.029461
0.028513
0.028196
0.030410
0.031674
0.029145
0.030093
0.030093
0.028829
0.030093
0.030410
0.029145
0.029145
0.029461
0.028513
0.028196
0.028196
0.028513
0.027880
0.027880
0.028196
0.028196
0.027564
0.026932
0.027880
0.028196
0.026300
0.027564
0.027880
0.027880
0.025667
0.025983
0.026300
0.025667
0.025667
0.026300
0.026616
0.025035
0.025035
0.025035
0.025035
0.025351
0.026300
0.025667
0.025035
0.024087
0.024403
0.025351
0.025667
0.026932
0.026300
0.025351
0.025351
0.025351
0.025983
0.026616
0.027248
0.025667
0.026300
0.025667
0.025667
0.026300
0.025983
0.026932
0.028196
0.026932
0.027564
0.026932
0.027248
0.028196
0.028513
0.028196
0.028196
0.028829
0.028829
0.027880
0.027564
0.028196
0.028829
0.028513
0.031042
0.031042
0.029777
0.029461
0.029145
0.029777
0.029777
0.030410
0.031990
0.031358
0.028829
0.029777
0.030093
0.029461
0.028829
0.030093
0.029461
0.027564
0.028513
0.028196
0.028829
0.027880
0.028829
0.029461
0.026932
0.028196
0.028829
0.026932
0.027248
0.025983
0.025983
0.025667
0.026932
0.027248
0.026932
0.025983
0.026300
0.025667
0.025035
0.024403
0.023770
0.025035
0.023454
0.024087
0.025351
0.023454
0.024719
0.024719
0.024719
0.021873
0.024403
0.025351
0.025035
0.025035
0.025035
0.023454
0.023454
0.024403
0.024403
0.025351
0.024719
0.024719
0.026300
0.025035
0.025035
0.026932
0.026300
0.026932
0.025983
0.027564
0.026616
0.026932
0.026616
0.027564
0.027248
0.028513
0.028196
0.028196
0.028513
0.028196
0.028829
0.029145
0.028829
0.030093
0.028829
0.028829
0.029145
0.028829
0.028829
0.029777
0.030410
0.030726
0.030410
0.029777
0.029145
0.029461
0.029145
0.029145
0.029777
0.029461
0.029145
0.027880
0.027880
0.029145
0.027880
0.028513
0.028829
0.027564
0.028513
0.027248
0.028196
0.026932
0.027880
0.027564
0.026932
0.026932
0.026616
0.025983
0.025983
0.026616
0.026300
0.026616
0.025983
0.025983
0.025035
0.025035
0.025351
0.025035
0.025667
0.026616
0.025351
0.024403
0.022822
0.023770
0.025035
0.024719
0.025351
0.025667
0.023770
0.024719
0.024087
0.025035
0.025035
0.025351
0.026300
0.025667
0.025351
0.024087
0.024087
0.026300
0.025667
0.025983
0.025983
0.026932
0.026300
0.026616
0.027248
0.026932
0.027880
0.027564
0.028829
0.027564
0.027880
0.027880
0.027248
0.029145
0.029461
0.030093
0.029461
0.029461
0.029777
0.027880
0.028196
0.030410
0.030726
0.030093
0.029461
0.029777
0.029461
0.030410
0.030410
0.030410
0.030093
0.029777
0.030410
0.030093
0.029777
0.029145
0.029461
0.030093
0.029145
0.027880
0.028513
0.027880
0.028196
0.027248
0.027564
0.028513
0.026932
0.027564
0.027248
0.027248
0.025983
0.025351
0.026300
0.026300
0.025667
0.025351
0.025983
0.026300
0.024719
0.024719
0.024719
0.025983
0.025351
0.024719
0.023454
0.024719
0.023770
0.024719
0.025035
0.024719
0.024403
0.024719
0.025351
0.025035
0.025035
0.025351
0.025351
0.024403
0.025351
0.025667
0.026616
0.025983
0.026300
0.026616
0.026616
0.027248
0.026932
0.025983
0.026616
0.027564
0.027880
0.028196
0.028196
0.028829
0.028196
0.027880
0.028196
0.030093
0.030093
0.030093
0.030410
0.028829
0.028196
0.029145
0.029461
0.029145
0.030726
0.030726
0.029145
0.028829
0.029145
0.030410
0.030410
0.031674
0.031358
0.029461
0.029145
0.029777
0.028829
0.028196
0.029777
0.029145
0.026932
0.027880
0.027564
0.028829
0.028513
0.027564
0.027248
0.027564
0.028513
0.027248
0.026932
0.027248
0.026616
0.026300
0.025667
0.026300
0.025667
0.026300
0.025983
0.025035
0.026616
0.026616
0.027564
0.026616
0.025983
0.025351
0.025351
0.026300
0.025667
0.026932
0.024719
0.025983
0.026300
0.024087
0.025983
0.025667
0.025983
0.025351
0.025667
0.026300
0.026616
0.027248
0.027880
0.025983
0.026932
0.028829
0.027248
0.027564
0.027880
0.027880
0.027564
0.027564
0.027880
0.027880
0.028513
0.030093
0.029777
0.029461
0.030093
0.029777
0.031358
0.029461
0.029777
0.030093
0.030093
0.030410
0.031042
0.030726
0.029777
0.029777
0.029777
0.029461
0.029777
0.030726
0.029777
0.030093
0.031042
0.029777
0.029777
0.030093
0.029777
0.029461
0.029145
0.027880
0.028829
0.028829
0.029461
0.028829
0.028196
0.028513
0.027880
0.028513
0.027880
0.027564
0.028513
0.027248
0.027564
0.028196
0.026932
0.025351
0.025983
0.025983
0.024403
0.025035
0.025667
0.026616
0.025667
0.024087
0.025035
0.025035
0.025667
0.025667
0.026300
0.026616
0.027248
0.026616
0.027564
0.026932
0.026932
0.026616
0.026616
0.026932
0.026932
0.026616
0.025983
0.027564
0.027880
0.026932
0.028196
0.028196
0.028513
0.028829
0.028513
0.027880
0.027564
0.029461
0.030410
0.029777
0.028513
0.028196
0.030093
0.030410
0.031358
0.030093
0.030726
0.029777
0.030093
0.028513
0.029777
0.030726
0.031042
0.030093
0.030726
0.030093
0.030093
0.030410
0.030410
0.030726
0.030726
0.030726
0.029145
0.029461
0.030093
0.029461
0.029145
0.029777
0.028829
0.028829
0.028196
0.029461
0.029145
0.029145
0.029145
0.026932
0.027880
0.028829
0.027880
0.026300
0.026616
0.027248
0.027248
0.026616
0.025983
0.026932
0.025351
0.025035
0.025035
0.025351
0.026300
0.027564
0.025351
0.025667
0.024719
0.025983
0.026300
0.025351
0.025983
0.025667
0.026300
0.025351
0.025035
0.025667
0.026300
0.028196
0.026616
0.026300
0.026616
0.027564
0.027248
0.027248
0.028196
0.026616
0.026932
0.025983
0.027564
0.026616
0.027248
0.027564
0.028829
0.028513
0.029461
0.029461
0.028829
0.029461
0.028829
0.029777
0.029145
0.029777
0.029777
0.028829
0.028196
0.028829
0.028829
0.029777
0.031358
0.029777
0.029461
0.030726
0.030093
0.030726
0.030093
0.030410
0.029461
0.030410
0.029461
0.029777
0.028829
0.029461
0.029461
0.030093
0.028513
0.028196
0.028829
0.029145
0.028829
0.027564
0.029145
0.028513
0.026616
0.025983
0.025983
0.026616
0.026300
0.025983
0.025667
0.026300
0.025035
0.025351
0.025667
0.025667
0.025351
0.026616
0.025667
0.024719
0.025667
0.024087
0.025351
0.025667
0.025667
0.026616
0.025983
0.024087
0.024087
0.025667
0.025983
0.027248
0.026300
0.025035
0.026300
0.025667
0.025983
0.025667
0.027248
0.026932
0.027248
0.026616
0.027248
0.027564
0.028829
0.029145
0.028196
0.029777
0.029461
0.030726
0.030410
0.029461
0.030410
0.029461
0.029145
0.030726
0.029777
0.031042
0.030093
0.029461
0.029777
0.030093
0.030726
0.031990
0.031042
0.031042
0.030410
0.030726
0.031042
0.031990
0.030726
0.031358
0.030726
0.030410
0.029777
0.029777
0.031042
0.029777
0.029461
0.028196
0.028196
0.028196
0.027880
0.027564
0.027564
0.027564
0.028513
0.026616
0.028196
0.027248
0.026932
0.026616
0.025983
0.028513
0.027564
0.026300
0.026300
0.026932
0.024403
0.025983
0.026932
0.027564
0.026932
0.025351
0.025035
0.025667
0.026300
0.026300
0.025983
0.027880
0.026932
0.026616
0.025667
0.025351
0.026616
0.027248
0.027564
0.027564
0.026932
0.027880
0.027248
0.028196
0.026932
0.027564
0.028829
0.029145
0.029145
0.028513
0.029145
0.028829
0.028513
0.029461
0.030093
0.030410
0.029777
0.029777
0.030410
0.029777
0.029145
0.030726
0.030726
0.029777
0.029461
0.029777
0.031042
0.029777
0.031358
0.030726
0.031358
0.030410
0.032306
0.030410
0.031042
0.030726
0.031358
0.029777
0.029777
0.029461
0.030093
0.030093
0.031358
0.030726
0.030410
0.028513
0.029461
0.028829
0.028196
0.028513
0.029145
0.027880
0.027880
0.027564
0.027564
0.027880
0.027248
0.026616
0.027248
0.026616
0.026932
0.026932
0.026932
0.026616
0.026300
0.026300
0.026616
0.028513
0.026932
0.027564
0.026300
0.026300
0.025983
0.027248
0.026932
0.026300
0.026300
0.027564
0.027880
0.027564
0.027248
0.027564
0.027248
0.027248
0.027248
0.027880
0.027564
0.027564
0.028196
0.027564
0.028513
0.029145
0.029461
0.028513
0.029777
0.028513
0.030410
0.030410
0.031042
0.030410
0.030093
0.030093
0.030093
0.031042
0.031042
0.030726
0.031042
0.030093
0.030093
0.030410
0.032306
0.032306
0.031990
0.031358
0.030726
0.030093
0.030726
0.031042
0.030726
0.030410
0.030093
0.031042
0.029777
0.030410
0.031042
0.030726
0.030726
0.029777
0.029145
0.030093
0.030093
0.031042
0.029461
0.028829
0.029777
0.029145
0.028829
0.028196
0.027564
0.027248
0.027564
0.027564
0.028196
0.026300
0.025351
0.025667
0.025351
0.025983
0.026300
0.026300
0.027248
0.027564
0.025667
0.025983
0.025667
0.024403
0.027248
0.027248
0.026616
0.026616
0.025667
0.025351
0.025983
0.027248
0.026616
0.026300
0.026616
0.027880
0.027248
0.027248
0.027248
0.028196
0.028513
0.029777
0.028829
0.028513
0.027880
0.028196
0.028829
0.029461
0.029461
0.029461
0.031042
0.030093
0.029777
0.031358
0.030726
0.030093
0.030726
0.031042
0.030410
0.030093
0.030410
0.029777
0.031042
0.031358
0.031358
0.030726
0.030726
0.031042
0.031358
0.030726
0.031358
0.030093
0.030410
0.029461
0.029461
0.029777
0.030093
0.029777
0.030093
0.029777
0.029777
0.030093
0.029145
0.028829
0.029777
0.028196
0.028196
0.029145
0.027564
0.027564
0.027248
0.027564
0.025983
0.027248
0.027880
0.026300
0.026300
0.025983
0.026300
0.025667
0.025983
0.026932
0.025983
0.024403
0.024719
0.024087
0.025351
0.025667
0.026300
0.026300
0.026616
0.026932
0.025667
0.026616
0.026616
0.027248
0.027880
0.028196
0.027248
0.027880
0.027880
0.028513
0.028196
0.027880
0.028196
0.028513
0.028829
0.029145
0.028829
0.029145
0.030726
0.030093
0.029777
0.029461
0.029777
0.030726
0.029777
0.031042
0.030093
0.029777
0.030726
0.031042
0.031358
0.030410
0.030410
0.031358
0.031990
0.031042
0.031990
0.030410
0.031042
0.031674
0.030410
0.031042
0.031358
0.032306
0.032306
0.029777
0.031358
0.029145
0.028829
0.030410
0.029461
0.029461
0.028829
0.029777
0.028829
0.029777
0.030410
0.027564
0.028196
0.028513
0.027248
0.026616
0.026932
0.026616
0.027880
0.026616
0.026932
0.026300
0.026616
0.026300
0.026932
0.027564
0.026616
0.025983
0.027564
0.026300
0.025667
0.025983
0.026300
0.026300
0.027564
0.026300
0.026616
0.025983
0.026932
0.026932
0.026616
0.027880
0.026932
0.028513
0.026932
0.027564
0.028196
0.028196
0.027880
0.028513
0.028829
0.029461
0.029777
0.028513
0.028196
0.029461
0.028513
0.030410
0.029461
0.029461
0.030093
0.030093
0.030410
0.030410
0.029777
0.030093
0.030093
0.030410
0.029145
0.029461
0.031358
0.031042
0.031358
0.030410
0.030093
0.029777
0.031042
0.031358
0.031042
0.031042
0.030410
0.030093
0.029777
0.029461
0.030726
0.030093
0.028196
0.029145
0.027880
0.029461
0.028513
0.028829
0.028829
0.028513
0.028829
0.029461
0.028513
0.028196
0.027880
0.027248
0.027564
0.026300
0.025983
0.027880
0.026616
0.026616
0.026932
0.026300
0.027564
0.027564
0.027248
0.026932
0.027248
0.025667
0.025983
0.024403
0.025667
0.025983
0.026616
0.026300
0.026932
0.026932
0.027248
0.026616
0.027248
0.027564
0.027248
0.027880
0.027248
0.026616
0.027564
0.028196
0.027564
0.028196
0.027880
0.029145
0.028196
0.028513
0.028513
0.027880
0.028196
0.030093
0.029777
0.030093
0.030726
0.028829
0.029777
0.029777
0.031042
0.030410
0.031358
0.030726
0.030410
0.031042
0.031674
0.032623
0.031358
0.031674
0.031042
0.030410
0.031042
0.030410
0.030093
0.030093
0.029461
0.029461
0.029777
0.029461
0.030726
0.029777
0.029777
0.029461
0.029777
0.029145
0.029461
0.029461
0.028829
0.028196
0.028513
0.028829
0.028513
0.028196
0.026932
0.027248
0.026616
0.027564
0.026616
0.027248
0.026616
0.025035
0.025667
0.025983
0.026616
0.027248
0.026932
0.025035
0.025035
0.025351
0.025351
0.026932
0.025035
0.026300
0.025667
0.026300
0.026932
0.025035
0.026300
0.026932
0.026616
0.027248
0.026300
0.026932
0.026932
0.026300
0.027564
0.027248
0.027564
0.028196
0.028829
0.027880
0.028196
0.029145
0.028513
0.027564
0.029461
0.029145
0.028513
0.029461
0.030093
0.028829
0.028513
0.029461
0.030726
0.029461
0.029145
0.029461
0.029777
0.030093
0.031358
0.031674
0.029461
0.030410
0.030093
0.031042
0.031358
0.030410
0.031990
0.030726
0.030093
0.030093
0.029461
0.028829
0.030093
0.030410
0.031358
0.028196
0.029145
0.028829
0.029145
0.029145
0.028196
0.028196
0.027564
0.027248
0.026932
0.026932
0.025667
0.026300
0.026932
0.025983
0.026616
0.025983
0.025983
0.025983
0.025667
0.025667
0.026616
0.027248
0.025983
0.026300
0.025351
0.026300
0.024719
0.025667
0.026300
0.025667
0.026300
0.024403
0.024719
0.024719
0.025351
0.026932
0.026616
0.026300
0.027248
0.028196
0.027248
0.026932
0.026932
0.027880
0.026932
0.028196
0.027564
0.028513
0.027880
0.027248
0.028196
0.029145
0.029145
0.028513
0.029461
0.028829
0.030410
0.030410
0.030726
0.030410
0.031042
0.030093
0.028513
0.028829
0.029777
0.030093
0.030093
0.029145
0.029777
0.028513
0.028829
0.030726
0.030410
0.029777
0.030093
0.030093
0.030410
0.028829
0.029777
0.031042
0.028513
0.030093
0.028829
0.027564
0.026932
0.029145
0.028829
0.028513
0.027248
0.027564
0.028196
0.027564
0.027564
0.026932
0.025983
0.026300
0.025983
0.027248
0.026300
0.025667
0.025667
0.025035
0.025983
0.025983
0.026300
0.025667
0.025983
0.025035
0.024719
0.025667
0.025667
0.026616
0.025667
0.024403
0.025667
0.025983
0.025667
0.026300
0.026616
0.026616
0.026932
0.026300
0.027248
0.027564
0.026932
0.027880
0.027248
0.028513
0.028196
0.029145
0.029461
0.028196
0.028196
0.028829
0.027880
0.028513
0.028829
0.029777
0.029145
0.027880
0.029145
0.029777
0.029461
0.030726
0.030093
0.029145
0.029461
0.030410
0.031358
0.031358
0.030726
0.030410
0.029461
0.029461
0.029461
0.030410
0.029777
0.029461
0.029461
0.029145
0.029461
0.029145
0.029145
0.028829
0.028513
0.029461
0.027880
0.028829
0.027880
0.029145
0.027248
0.028513
0.027880
0.026932
0.027564
0.026932
0.026616
0.026300
0.025667
0.025351
0.026300
0.025983
0.024719
0.024403
0.024403
0.025351
0.024719
0.024719
0.025351
0.025351
0.025351
0.023454
0.024403
0.025983
0.024719
0.025983
0.025983
0.025983
0.025035
0.024719
0.025667
0.026300
0.026300
0.026932
0.026616
0.027248
0.026932
0.027248
0.026932
0.028196
0.026932
0.027248
0.028196
0.028196
0.027880
0.030093
0.029461
0.029145
0.029461
0.028829
0.028513
0.029145
0.029461
0.031042
0.030410
0.029461
0.030726
0.031042
0.029461
0.028829
0.030093
0.030093
0.031674
0.031674
0.030410
0.029777
0.031042
0.031674
0.030093
0.030726
0.031674
0.031042
0.029777
0.029777
0.029777
0.030093
0.029461
0.029461
0.030093
0.027880
0.028513
0.028829
0.029145
0.029145
0.028513
0.028513
0.027564
0.027248
0.028513
0.026932
0.025983
0.025983
0.026300
0.026932
0.026616
0.025035
0.025351
0.024719
0.025035
0.025351
0.026616
0.026300
0.025983
0.026300
0.024087
0.025351
0.025667
0.026616
0.025983
0.026932
0.026300
0.025667
0.025351
0.025351
0.026616
0.027248
0.026932
0.026616
0.027248
0.027248
0.026932
0.026616
0.028196
0.027880
0.028196
0.028513
0.028196
0.029145
0.026932
0.029145
0.028513
0.028196
0.030093
0.029777
0.030093
0.029461
0.029777
0.031042
0.029777
0.030410
0.031042
0.030093
0.030093
0.029461
0.030410
0.031042
0.031674
0.031358
0.031042
0.030726
0.030410
0.030726
0.030726
0.030726
0.031042
0.031042
0.030410
0.029145
0.030410
0.028829
0.028513
0.029145
0.029461
0.028513
0.027880
0.028196
0.029145
0.027880
0.026616
0.027564
0.026616
0.026932
0.025983
0.025667
0.025035
0.025667
0.026300
0.025983
0.025667
0.024719
0.025035
0.025351
0.025035
0.026616
0.026616
0.026300
0.025667
0.025035
0.025035
0.025351
0.026616
0.025351
0.025667
0.025667
0.025983
0.025667
0.024403
0.025983
0.026300
0.025351
0.026616
0.026616
0.026616
0.026932
0.027248
0.028196
0.026616
0.026616
0.027248
0.027880
0.028196
0.028196
0.027248
0.028829
0.028829
0.028196
0.029145
0.027880
0.028196
0.028513
0.028829
0.029461
0.029461
0.030093
0.029461
0.029145
0.028513
0.029145
0.029461
0.031358
0.029777
0.030093
0.028829
0.028829
0.028513
0.029461
0.030410
0.029461
0.029461
0.029461
0.029461
0.028196
0.028196
0.028829
0.028196
0.028513
0.028196
0.027880
0.028196
0.027564
0.027880
0.027248
0.027248
0.026616
0.026300
0.026616
0.026932
0.025667
0.025035
0.025667
0.025351
0.025351
0.025035
0.024719
0.024719
0.024719
0.024087
0.025667
0.024719
0.025667
0.024403
0.023454
0.025035
0.024403
0.024719
0.024403
0.025983
0.024719
0.024403
0.024403
0.024087
0.025035
0.025983
0.025667
0.025035
0.025667
0.025035
0.026300
0.027880
0.025983
0.026616
0.027564
0.028513
0.027564
0.028513
0.027880
0.028513
0.027880
0.028829
0.028196
0.029145
0.028196
0.028513
0.028829
0.028513
0.028196
0.029461
0.029461
0.029145
0.026932
0.028513
0.029145
0.030093
0.030726
0.029461
0.028829
0.029777
0.029145
0.028829
0.029145
0.029777
0.030410
0.029777
0.028513
0.028196
0.027564
0.028513
0.027564
0.028513
0.027248
0.027880
0.027880
0.028513
0.027564
0.027248
0.026616
0.026616
0.026616
0.027880
0.026300
0.026616
0.025667
0.025983
0.025351
0.025351
0.025667
0.025035
0.025035
0.025983
0.025035
0.024719
0.025667
0.025351
0.024719
0.023770
0.025351
0.022822
0.024403
0.024719
0.025035
0.025351
0.025035
0.025035
0.024403
0.024403
0.025667
0.025035
0.025351
0.026300
0.025667
0.025983
0.026300
0.026932
0.026300
0.025667
0.025667
0.027564
0.027248
0.027564
0.027880
0.027880
0.029145
0.029461
0.029461
0.028196
0.027880
0.029777
0.029777
0.029777
0.029461
0.029145
0.031042
0.029777
0.028513
0.029777
0.029461
0.031674
0.030093
0.029145
0.029777
0.029145
0.030410
0.029777
0.029461
0.029777
0.029145
0.027564
0.028829
0.029461
0.028829
0.028513
0.028829
0.028829
0.027564
0.027880
0.027248
0.028196
0.028513
0.027564
0.027564
0.026300
0.026932
0.027248
0.026616
0.026616
0.025983
0.026300
0.025983
0.025351
0.025351
0.024719
0.025351
0.025035
0.025983
0.025667
0.025035
0.025351
0.025667
0.023770
0.025035
0.025351
0.025351
0.024719
0.024403
0.024403
0.024403
0.023454
0.025667
0.025667
0.025351
0.025983
0.025035
0.025035
0.025667
0.025983
0.026932
0.025983
0.025667
0.026300
0.026300
0.027564
0.027564
0.027564
0.027248
0.028196
0.028513
0.028196
0.027564
0.027248
0.027248
0.027564
0.028513
0.029145
0.028829
0.028513
0.029145
0.028829
0.029461
0.031042
0.031674
0.029145
0.030093
0.029461
0.030410
0.029777
0.030410
0.030093
0.030093
0.028196
0.029461
0.027248
0.028513
0.029461
0.028513
0.028513
0.028513
0.028196
0.026616
0.027248
0.028196
0.027880
0.028196
0.028513
0.027564
0.026932
0.027880
0.027248
0.025351
0.024719
0.025667
0.025667
0.025667
0.024403
0.024719
0.025035
0.024403
0.025035
0.025351
0.025667
0.024719
0.024403
0.024087
0.025983
0.025351
0.025351
0.025351
0.024087
0.023770
0.023770
0.022822
0.025351
0.026300
0.023770
0.024719
0.025667
0.025667
0.025983
0.025983
0.026616
0.026616
0.026300
0.027248
0.026932
0.027564
0.027248
0.027564
0.027248
0.026616
0.028196
0.028196
0.027880
0.027564
0.028829
0.027880
0.028196
0.029777
0.031358
0.029145
0.028829
0.027248
0.027564
0.028196
0.030093
0.030726
0.030093
0.028829
0.028513
0.029145
0.029777
0.029777
0.029461
0.029777
0.028829
0.028829
0.029145
0.029461
0.027880
0.027564
0.029145
0.026932
0.028196
0.027564
0.027880
0.027248
0.026300
0.025983
0.027880
0.026932
0.025983
0.026932
0.026300
0.025035
0.025667
0.025983
0.025983
0.023770
0.025035
0.024719
0.025035
0.023454
0.024719
0.025035
0.024719
0.024719
0.024719
0.023770
0.024087
0.025667
0.025983
0.025667
0.024087
0.025983
0.025035
0.024403
0.024403
0.025983
0.024719
0.025667
0.025983
0.025667
0.025351
0.025983
0.027248
0.026300
0.025667
0.026616
0.026932
0.027564
0.027248
0.026932
0.028196
0.028196
0.027248
0.028196
0.028196
0.027248
0.028196
0.028829
0.029145
0.029145
0.030093
0.029145
0.027564
0.028196
0.030093
0.030093
0.030726
0.029145
0.029145
0.027564
0.029461
0.029461
0.028829
0.029145
0.029777
0.029777
0.028196
0.027248
0.028513
0.028513
0.028196
0.027564
0.027248
0.027564
0.027564
0.026616
0.026300
0.025983
0.026300
0.025667
0.025983
0.027248
0.025667
0.025351
0.025035
0.025351
0.025351
0.025667
0.025035
0.024719
0.024403
0.024403
0.024403
0.024719
0.025035
0.024087
0.024403
0.024403
0.024087
0.023770
0.024087
0.025035
0.024087
0.023454
0.023454
0.024403
0.025667
0.025351
0.025667
0.025351
0.025035
0.025351
0.025035
0.026300
0.025351
0.025667
0.026616
0.026616
0.027248
0.025983
0.026932
0.026300
0.027564
0.027564
0.027564
0.028196
0.028513
0.028829
0.026932
0.027880
0.028829
0.028513
0.029145
0.029145
0.029777
0.029145
0.028513
0.029777
0.030093
0.030410
0.030726
0.029145
0.029145
0.029461
0.029461
0.030410
0.029145
0.030410
0.030093
0.028196
0.027880
0.029777
0.028829
0.028513
0.028196
0.028829
0.027564
0.027880
0.027880
0.026932
0.027248
0.026932
0.027564
0.027248
0.026616
0.025983
0.026300
0.025983
0.025035
0.025667
0.025983
0.025667
0.025667
0.025667
0.024719
0.025035
0.024719
0.025351
0.025983
0.025667
0.024719
0.023138
0.024719
0.025667
0.025667
0.024403
0.024087
0.024087
0.023770
0.024403
0.025035
0.024719
0.025351
0.025667
0.025667
0.025667
0.025983
0.027248
0.027564
0.026616
0.026932
0.027880
0.027564
0.026932
0.026932
0.027564
0.027248
0.028513
0.028829
0.027248
0.028513
0.028196
0.027880
0.028829
0.029145
0.029461
0.028513
0.029145
0.027880
0.027564
0.028829
0.030093
0.030093
0.028829
0.030410
0.029461
0.028829
0.029145
0.028513
0.029145
0.029461
0.029777
0.029461
0.028829
0.028829
0.028829
0.028513
0.028196
0.028196
0.027564
0.028196
0.027248
0.027248
0.027248
0.026932
0.026932
0.026932
0.026932
0.025983
0.025035
0.025667
0.024087
0.025035
0.025035
0.025983
0.025035
0.023770
0.025035
0.023454
0.025351
0.025667
0.027248
0.024403
0.025667
0.023770
0.024403
0.024087
0.025983
0.024087
0.023454
0.023454
0.024719
0.023454
0.024403
0.025667
0.024403
0.025035
0.025035
0.025983
0.025035
0.025351
0.026300
0.025667
0.025035
0.026616
0.026300
0.026932
0.026616
0.026932
0.027564
0.027564
0.027880
0.028196
0.028196
0.028196
0.027564
0.028196
0.028513
0.029145
0.029461
0.030093
0.029145
0.027880
0.026932
0.029461
0.029145
0.030410
0.029777
0.029777
0.028196
0.030410
0.028513
0.028513
0.029777
0.029777
0.028829
0.028513
0.028196
0.027880
0.028513
0.027880
0.027880
0.027880
0.028196
0.027880
0.028196
0.028196
0.028196
0.027880
0.026300
0.026932
0.027248
0.025351
0.025667
0.025351
0.025035
0.025983
0.025667
0.025983
0.024403
0.023454
0.024087
0.023770
0.024719
0.025035
0.025351
0.023770
0.024087
0.023770
0.023454
0.024403
0.024087
0.024087
0.023138
0.023454
0.024403
0.024087
0.024719
0.025983
0.025035
0.023454
0.024719
0.024719
0.025983
0.025983
0.026932
0.025983
0.025667
0.026300
0.026616
0.025983
0.026616
0.027880
0.027564
0.027564
0.028196
0.027880
0.028196
0.027880
0.029777
0.028513
0.028513
0.029777
0.030726
0.029777
0.028196
0.028829
0.030410
0.030093
0.030726
0.030093
0.031042
0.029145
0.029777
0.030093
0.029145
0.029145
0.029461
0.029145
0.027880
0.028196
0.028513
0.028196
0.026932
0.027880
0.027248
0.026932
0.026616
0.027880
0.027248
0.027248
0.026300
0.026300
0.024719
0.027564
0.025983
0.025667
0.025667
0.026300
0.026932
0.025667
0.024719
0.024719
0.024719
0.022822
0.024087
0.024087
0.024403
0.024719
0.024087
0.023770
0.023454
0.022506
0.024403
0.024403
0.024403
0.023454
0.023770
0.022506
0.023770
0.023454
0.024403
0.023770
0.025035
0.024719
0.025667
0.024719
0.026300
0.025351
0.025667
0.026300
0.026300
0.026616
0.026932
0.026300
0.025351
0.026616
0.027564
0.026932
0.028196
0.028513
0.027248
0.027880
0.027880
0.028829
0.028513
0.027880
0.028513
0.028196
0.026932
0.027880
0.028829
0.029777
0.029461
0.029461
0.028196
0.027880
0.028196
0.028829
0.028513
0.027880
0.028196
0.028196
0.028513
0.028196
0.027880
0.027564
0.027880
0.028513
0.027248
0.027248
0.026932
0.026932
0.026932
0.026616
0.025983
0.025983
0.025035
0.025351
0.025351
0.024087
0.024087
0.023454
0.024087
0.024403
0.023138
0.022506
0.023138
0.023138
0.022506
0.024403
0.024719
0.022822
0.023454
0.022822
0.022506
0.020925
0.023770
0.023454
0.022506
0.023454
0.023454
0.022822
0.023770
0.024719
0.024087
0.023454
0.024087
0.024719
0.024087
0.025351
0.025035
0.024403
0.025035
0.025667
0.025983
0.025983
0.026300
0.025667
0.025035
0.026300
0.026932
0.027564
0.026300
0.026932
0.026932
0.027248
0.027564
0.027564
0.026932
0.027564
0.027564
0.026932
0.027564
0.027880
0.029145
0.028829
0.027564
0.029145
0.028196
0.029461
0.028513
0.028196
0.028829
0.029145
0.028829
0.028513
0.027248
0.027880
0.026932
0.026300
0.026300
0.027564
0.027564
0.025983
0.026932
0.026616
0.025983
0.025667
0.025983
0.025667
0.026300
0.025667
0.024087
0.024087
0.024087
0.025035
0.024087
0.022822
0.023138
0.023454
0.022506
0.022190
0.022822
0.023770
0.024403
0.023454
0.022822
0.021873
0.022822
0.022506
0.024087
0.024403
0.023770
0.024403
0.023138
0.024087
0.023138
0.024087
0.024403
0.024087
0.024087
0.023454
0.024403
0.025035
0.024719
0.025035
0.024087
0.025351
0.025351
0.025667
0.026300
0.026300
0.027248
0.026932
0.026616
0.026616
0.026300
0.025983
0.026932
0.027880
0.028196
0.027564
0.027880
0.027564
0.026616
0.027248
0.027564
0.028513
0.028829
0.028513
0.028513
0.028196
0.028196
0.027880
0.028829
0.028513
0.029145
0.028196
0.029461
0.027880
0.028196
0.027564
0.026616
0.027248
0.026932
0.025983
0.027248
0.027880
0.027248
0.025983
0.026300
0.025035
0.026300
0.026300
0.025351
0.024719
0.024719
0.023770
0.024087
0.024087
0.023770
0.024719
0.024403
0.023138
0.022506
0.023138
0.024087
0.024403
0.023454
0.023770
0.022190
0.022822
0.023454
0.023770
0.023454
0.022822
0.023770
0.023138
0.023454
0.024403
0.025983
0.025667
0.024719
0.024403
0.024403
0.024719
0.025351
0.026932
0.026300
0.025667
0.025983
0.026300
0.026300
0.026300
0.027564
0.026616
0.027248
0.025351
0.028196
0.027880
0.027564
0.028829
0.027880
0.027880
0.026932
0.027564
0.028196
0.027248
0.026616
0.026616
0.026932
0.028513
0.028829
0.027880
0.027564
0.027564
0.028513
0.027248
0.028829
0.028196
0.028513
0.027880
0.028513
0.027248
0.027564
0.026616
0.026932
0.026300
0.025983
0.026616
0.026616
0.026616
0.025983
0.027248
0.025667
0.026300
0.026300
0.026616
0.025351
0.024719
0.024719
0.024719
0.024719
0.024403
0.024403
0.023138
0.023138
0.024403
0.024087
0.024719
0.024403
0.023454
0.024087
0.025035
0.023138
0.023770
0.024403
0.023138
0.024087
0.024087
0.024719
0.023770
0.022822
0.025035
0.025351
0.024403
0.025351
0.025035
0.025667
0.024719
0.025351
0.025351
0.025351
0.026616
0.025983
0.027248
0.026616
0.026300
0.026932
0.027248
0.025667
0.027248
0.027564
0.027880
0.027248
0.027880
0.026932
0.028196
0.026932
0.028513
0.028829
0.028196
0.027880
0.027880
0.028829
0.028196
0.028513
0.028196
0.027880
0.027880
0.028513
0.027564
0.027564
0.027880
0.027880
0.026932
0.027564
0.027248
0.026300
0.028196
0.027880
0.027564
0.027880
0.026300
0.026300
0.026932
0.026932
0.026616
0.026300
0.025667
0.025983
0.025351
0.025035
0.025035
0.025035
0.024087
0.024719
0.024719
0.024087
0.024719
0.024719
0.023770
0.023770
0.024403
0.024403
0.023770
0.023454
0.022190
0.023770
0.024403
0.022822
0.023454
0.022822
0.023770
0.024403
0.024087
0.023770
0.025351
0.025351
0.024719
0.024403
0.024087
0.024719
0.025351
0.025983
0.025035
0.025035
0.026932
0.026616
0.026932
0.025983
0.025983
0.027248
0.026616
0.028196
0.027564
0.026932
0.027564
0.027564
0.028196
0.027880
0.027564
0.027880
0.028196
0.027248
0.028196
0.027880
0.028513
0.028513
0.028513
0.028196
0.027880
0.028829
0.028513
0.027880
0.027248
0.028513
0.029461
0.027564
0.027248
0.028196
0.028513
0.026616
0.027248
0.026616
0.027564
0.025667
0.025667
0.026300
0.025983
0.026300
0.025667
0.025035
0.024403
0.025035
0.023770
0.024087
0.023770
0.024719
0.024719
0.025035
0.023770
0.023770
0.024403
0.022190
0.023138
0.023138
0.023770
0.023770
0.023138
0.023138
0.023138
0.022190
0.024403
0.023138
0.023138
0.022822
0.023770
0.024087
0.023770
0.024087
0.023770
0.022822
0.024403
0.023454
0.023138
0.024087
0.024403
0.025983
0.025983
0.025035
0.024403
0.025351
0.026616
0.025035
0.025667
0.026300
0.026616
0.026932
0.026616
0.026932
0.027880
0.027564
0.027248
0.026932
0.027564
0.028196
0.027248
0.026300
0.027248
0.028196
0.027880
0.028829
0.029777
0.028513
0.027880
0.027248
0.027248
0.028829
0.027564
0.027248
0.028513
0.027248
0.027564
0.026932
0.027248
0.026932
0.027564
0.027564
0.027564
0.027248
0.027564
0.026300
0.026932
0.025667
0.025667
0.025035
0.026616
0.025035
0.025035
0.025983
0.025351
0.024403
0.024403
0.025035
0.024719
0.023770
0.023454
0.025035
0.024087
0.024719
0.024403
0.024087
0.023138
0.022822
0.023138
0.025351
0.025351
0.024403
0.024087
0.024087
0.024403
0.024403
0.024403
0.024403
0.025035
0.024087
0.024719
0.024403
0.024719
0.026300
0.025667
0.024403
0.024403
0.025351
0.026300
0.026616
0.025667
0.025667
0.026300
0.026932
0.026616
0.026932
0.026932
0.027564
0.026932
0.027880
0.027248
0.028513
0.028196
0.027248
0.026932
0.026300
0.027564
0.027564
0.028196
0.029145
0.028513
0.027248
0.026932
0.026932
0.027248
0.026932
0.027564
0.028196
0.027564
0.026932
0.027564
0.028196
0.026300
0.025983
0.026300
0.025035
0.025351
0.025351
0.025667
0.024403
0.024087
0.024087
0.023770
0.023770
0.023770
0.023770
0.022822
0.023138
0.024403
0.024087
0.023454
0.023138
0.023138
0.022506
0.022506
0.022506
0.023454
0.024403
0.022822
0.022822
0.021557
0.022506
0.023770
0.024087
0.023454
0.023454
0.023770
0.023138
0.022506
0.022506
0.023138
0.023454
0.022190
0.023770
0.024403
0.024087
0.024719
0.025667
0.025351
0.025035
0.025667
0.025667
0.024719
0.026300
0.027880
0.026300
0.026616
0.025983
0.026616
0.027248
0.026932
0.025983
0.026300
0.027564
0.027248
0.027880
0.027880
0.027880
0.028829
0.027880
0.028829
0.028829
0.029145
0.028513
0.027880
0.027248
0.027880
0.027564
0.026932
0.026932
0.026932
0.028196
0.027564
0.026932
0.028196
0.027248
0.027880
0.027880
0.026616
0.025035
0.025667
0.024719
0.026616
0.025983
0.025667
0.025351
0.024087
0.024719
0.025035
0.024403
0.023454
0.024087
0.024403
0.024087
0.023770
0.023770
0.024403
0.021557
0.022506
0.022822
0.023454
0.024403
0.022190
0.021241
0.022190
0.021873
0.024087
0.022822
0.023770
0.023138
0.023138
0.022822
0.023454
0.024087
0.023770
0.023454
0.023770
0.023770
0.024087
0.023454
0.024087
0.023454
0.024087
0.024087
0.025667
0.025351
0.025351
0.025983
0.025035
0.025983
0.026932
0.026932
0.026300
0.026616
0.025983
0.026300
0.027248
0.027564
0.028829
0.028196
0.027248
0.026300
0.026616
0.026616
0.028196
0.028829
0.027880
0.028829
0.027880
0.028513
0.027880
0.027564
0.028196
0.027564
0.027248
0.026932
0.027880
0.027248
0.027564
0.027248
0.027248
0.026932
0.026300
0.026616
0.026932
0.026932
0.026300
0.025667
0.024719
0.025035
0.025667
0.024087
0.024403
0.023138
0.024403
0.024403
0.023454
0.023138
0.023454
0.024087
0.024403
0.022822
0.022822
0.023770
0.023454
0.024719
0.022190
0.022822
0.022506
0.023138
0.023454
0.022822
0.023138
0.024087
0.023770
0.023454
0.024087
0.024719
0.025035
0.024403
0.024719
0.023770
0.024087
0.025667
0.025667
0.025035
0.024719
0.023454
0.025035
0.026300
0.025035
0.025983
0.025035
0.026300
0.026616
0.026300
0.026932
0.026300
0.026932
0.027880
0.027880
0.026616
0.027564
0.027564
0.026932
0.026300
0.026616
0.026616
0.027880
0.026932
0.026932
0.025983
0.025667
0.027564
0.027880
0.026932
0.028196
0.026932
0.027880
0.027880
0.027248
0.026932
0.025351
0.026932
0.028196
0.025983
0.025035
0.025983
0.025983
0.024087
0.024719
0.025351
0.023454
0.023454
0.023138
0.023454
0.022506
0.023770
0.023138
0.023770
0.022506
0.022190
0.023770
0.021873
0.021557
0.022190
0.022506
0.023770
0.022822
0.022190
0.020925
0.022506
0.022190
0.023138
0.022822
0.022506
0.021873
0.022190
0.021873
0.021557
0.022506
0.023454
0.022190
0.022190
0.023454
0.023770
0.024719
0.024087
0.024087
0.024403
0.025351
0.024719
0.025035
0.025351
0.025667
0.025351
0.026932
0.026300
0.027564
0.026932
0.026300
0.026932
0.026616
0.026616
0.026932
0.027564
0.026932
0.026932
0.026616
0.027564
0.026932
0.027564
0.028829
0.027564
0.027880
0.027564
0.028196
0.027880
0.028829
0.027564
0.026932
0.027564
0.026300
0.026616
0.027248
0.027248
0.026300
0.027248
0.026300
0.027248
0.025035
0.026616
0.025667
0.024087
0.024719
0.025351
0.024403
0.023454
0.023454
0.023454
0.023138
0.024719
0.024719
0.024719
0.023770
0.023454
0.023770
0.023138
0.024087
0.024087
0.024403
0.023138
0.022822
0.022822
0.022822
0.022506
0.023454
0.023770
0.022822
0.023138
0.023138
0.024087
0.024087
0.023454
0.024719
0.023770
0.023138
0.023138
0.023770
0.024087
0.024719
0.025351
0.025983
0.024719
0.025351
0.025667
0.025035
0.026616
0.026932
0.025667
0.026300
0.025667
0.025983
0.026616
0.027564
0.026932
0.027248
0.027880
0.027564
0.026300
0.027248
0.026932
0.026616
0.027248
0.028196
0.028196
0.028196
0.028196
0.026932
0.027248
0.027880
0.027564
0.027564
0.026616
0.027248
0.026932
0.026932
0.027564
0.025667
0.026616
0.026300
0.025983
0.024719
0.025351
0.025983
0.025667
0.025035
0.024403
0.025983
0.025983
0.025351
0.024087
0.024403
0.023454
0.023770
0.024719
0.024403
0.024087
0.023138
0.022822
0.023138
0.023770
0.022822
0.024403
0.022506
0.022822
0.022822
0.022190
0.023770
0.023138
0.023770
0.023770
0.023454
0.023138
0.022506
0.023138
0.024087
0.023770
0.022822
0.023770
0.023770
0.023770
0.022822
0.024719
0.025667
0.025351
0.024403
0.024719
0.025351
0.025035
0.025983
0.025983
0.025351
0.025983
0.025667
0.025667
0.025351
0.025351
0.025983
0.026932
0.026932
0.026300
0.027564
0.026932
0.026616
0.026300
0.025983
0.026932
0.028196
0.028513
0.027248
0.026932
0.027248
0.027564
0.027248
0.027564
0.026932
0.027564
0.027248
0.026616
0.027248
0.026616
0.025351
0.026300
0.026300
0.024719
0.025351
0.025667
0.025351
0.025667
0.024403
0.025035
0.024403
0.024403
0.024403
0.023454
0.022190
0.023454
0.022506
0.023138
0.023454
0.023138
0.022822
0.022822
0.022506
0.023454
0.023454
0.023138
0.023770
0.022822
0.022190
0.021557
0.022190
0.022822
0.023770
0.022822
0.022506
0.022822
0.023454
0.021557
0.023454
0.023138
0.023138
0.024087
0.024087
0.023138
0.023770
0.024403
0.024719
0.024087
0.025035
0.025667
0.024403
0.024719
0.025351
0.025035
0.026300
0.025983
0.025351
0.025667
0.025351
0.026616
0.026932
0.026300
0.025983
0.026300
0.026932
0.026932
0.025035
0.025983
0.025667
0.027564
0.026932
0.026932
0.026300
0.026616
0.026300
0.027248
0.025351
0.025983
0.026616
0.026932
0.027248
0.026300
0.026616
0.026616
0.026300
0.026616
0.026616
0.026932
0.026300
0.025351
0.025983
0.025351
0.025351
0.025035
0.024719
0.024719
0.024403
0.024087
0.023770
0.022822
0.023454
0.021557
0.021873
0.022506
0.021873
0.021873
0.022822
0.023454
0.022822
0.023138
0.022506
0.021241
0.021241
0.022822
0.022506
0.022822
0.021557
0.022822
0.022190
0.022822
0.022190
0.022190
0.023138
0.022506
0.023770
0.023138
0.022506
0.022822
0.023138
0.023454
0.022506
0.022822
0.024087
0.023138
0.025035
0.025983
0.025035
0.025035
0.025983
0.024719
0.025351
0.024087
0.025667
0.025983
0.026932
0.026932
0.026300
0.027248
0.027564
0.025667
0.026300
0.026300
0.028513
0.027248
0.027248
0.027880
0.026616
0.026300
0.026932
0.025983
0.026300
0.027248
0.026616
0.025983
0.025667
0.025035
0.026300
0.025351
0.026300
0.025667
0.024403
0.025351
0.025351
0.024719
0.025351
0.024403
0.024087
0.023770
0.025035
0.023454
0.023138
0.023454
0.022506
0.023454
0.022506
0.022506
0.023138
0.023138
0.022822
0.023138
0.023138
0.023138
0.022506
0.023138
0.022506
0.021873
0.021873
0.023138
0.022506
0.022506
0.023138
0.023454
0.022506
0.022506
0.022506
0.023138
0.021557
0.022506
0.023770
0.023454
0.023138
0.023454
0.023454
0.022506
0.023138
0.023770
0.024087
0.024087
0.025351
0.025035
0.024719
0.024719
0.025667
0.025351
0.025983
0.025667
0.025983
0.027564
0.026932
0.027248
0.026616
0.025983
0.025351
0.024719
0.025351
0.026932
0.026932
0.027564
0.027564
0.025983
0.025035
0.025351
0.027564
0.026932
0.025983
0.027248
0.026616
0.025667
0.025351
0.025351
0.025035
0.024719
0.025667
0.025983
0.023770
0.023770
0.024403
0.024403
0.024403
0.025035
0.023770
0.023770
0.023454
0.023138
0.022506
0.021557
0.021557
0.022506
0.021873
0.021873
0.022506
0.022506
0.022506
0.021557
0.022190
0.023138
0.022190
0.021241
0.020293
0.021241
0.021873
0.022190
0.022506
0.023138
0.022822
0.022190
0.021873
0.022506
0.021557
0.023454
0.022190
0.022190
0.022822
0.023454
0.023770
0.024719
0.024403
0.023138
0.023770
0.025035
0.023770
0.024719
0.025667
0.024719
0.025667
0.026300
0.026932
0.025983
0.025983
0.025983
0.025983
0.026616
0.027248
0.025983
0.025351
0.026300
0.025351
0.026300
0.027564
0.026300
0.028196
0.026616
0.025983
0.025983
0.027248
0.026932
0.025667
0.026300
0.027248
0.026616
0.024719
0.025035
0.024719
0.026300
0.025983
0.025983
0.025351
0.025035
0.024403
0.025351
0.025351
0.025351
0.024719
0.024403
0.024087
0.023454
0.023138
0.022822
0.022822
0.022822
0.023454
0.023138
0.021873
0.022822
0.023770
0.022190
0.020925
0.022506
0.023770
0.022190
0.022506
0.022190
0.022190
0.022506
0.022822
0.023454
0.022822
0.022822
0.023138
0.023138
0.022822
0.023770
0.024087
0.023454
0.024087
0.024087
0.023454
0.022822
0.025983
0.024719
0.023770
0.022822
0.024403
0.024403
0.024403
0.024403
0.025035
0.025035
0.025667
0.025667
0.027248
0.026616
0.026300
0.025667
0.026300
0.026616
0.026932
0.026932
0.026300
0.025351
0.026300
0.026932
0.027248
0.028196
0.028196
0.026616
0.026616
0.027248
0.027248
0.027880
0.026932
0.027248
0.026932
0.025983
0.026300
0.025351
0.026300
0.025983
0.026616
0.025667
0.025667
0.025983
0.025351
0.024087
0.023454
0.023138
0.024403
0.023770
0.023454
0.022822
0.022822
0.021873
0.021557
0.023138
0.022822
0.023138
0.022190
0.022822
0.021557
0.020925
0.022190
0.023138
0.021241
0.020925
0.020609
0.020293
0.021241
0.021557
0.021873
0.022190
0.022506
0.022822
0.022822
0.022190
0.021873
0.021557
0.022506
0.023138
0.022822
0.022506
0.022822
0.024719
0.023770
0.023770
0.025035
0.023454
0.024403
0.024403
0.023770
0.024403
0.024087
0.022506
0.024403
0.025351
0.025667
0.024403
0.025035
0.025351
0.026616
0.025983
0.026616
0.026932
0.026932
0.025983
0.025983
0.025667
0.026932
0.027248
0.026300
0.024403
0.026300
0.026616
0.026932
0.026616
0.027564
0.027564
0.025983
0.025351
0.026300
0.026932
0.025667
0.026300
0.026300
0.025983
0.025035
0.025351
0.025351
0.024719
0.024403
0.023770
0.024403
0.023770
0.024403
0.023138
0.022822
0.023138
0.023138
0.022506
0.022190
0.021873
0.022822
0.022506
0.022822
0.022822
0.021873
0.022506
0.022822
0.022190
0.021873
0.022506
0.020925
0.021873
0.022822
0.022190
0.021241
0.021241
0.021557
0.021241
0.022822
0.022506
0.023138
0.022822
0.022506
0.023454
0.022190
0.024087
0.023770
0.023138
0.022190
0.023770
0.024403
0.024403
0.024719
0.023454
0.025667
0.025035
0.025035
0.025667
0.025351
0.025667
0.026932
0.025983
0.025035
0.025351
0.026932
0.025983
0.025351
0.026616
0.025983
0.026616
0.027248
0.025667
0.027564
0.026932
0.026616
0.027248
0.026300
0.026932
0.027880
0.026932
0.026932
0.026300
0.025667
0.026300
0.026300
0.026300
0.025667
0.024719
0.025351
0.025351
0.025035
0.024087
0.024719
0.024403
0.024087
0.024403
0.023454
0.023138
0.022822
0.023138
0.024403
0.023454
0.022822
0.022190
0.021557
0.022822
0.023454
0.023770
0.023138
0.023138
0.024403
0.022506
0.023454
0.022190
0.021873
0.021873
0.022506
0.021241
0.022190
0.021241
0.023138
0.023454
0.022506
0.022190
0.022822
0.023138
0.022506
0.023770
0.024403
0.024087
0.023770
0.023770
0.023770
0.023454
0.025667
0.024403
0.025035
0.025351
0.025035
0.025351
0.025983
0.025351
0.025035
0.026616
0.026300
0.025667
0.026616
0.026300
0.026300
0.026300
0.025983
0.026300
0.026932
0.028513
0.027880
0.027248
0.025351
0.026932
0.026932
0.027248
0.027248
0.027564
0.026300
0.026300
0.025983
0.025983
0.026932
0.025983
0.025983
0.025983
0.025351
0.024403
0.024087
0.025667
0.023770
0.025035
0.025035
0.025035
0.023770
0.023138
0.023454
0.022506
0.021873
0.021557
0.022822
0.022506
0.022190
0.021873
0.022506
0.022190
0.023138
0.023138
0.022822
0.021557
0.021241
0.020293
0.021241
0.021873
0.022190
0.021873
0.022190
0.022190
0.021557
0.021557
0.021873
0.023138
0.022822
0.022190
0.023138
0.023138
0.023770
0.023770
0.023770
0.024403
0.024719
0.024719
0.023454
0.025351
0.025035
0.024719
0.025667
0.024087
0.026616
0.026300
0.024719
0.025035
0.025351
0.025983
0.025351
0.025983
0.026616
0.026300
0.025983
0.025983
0.026616
0.026616
0.027880
0.028196
0.027564
0.025667
0.025983
0.025351
0.026300
0.026300
0.025667
0.025667
0.025983
0.025351
0.025667
0.025351
0.025667
0.026300
0.026300
0.025351
0.024087
0.026300
0.025983
0.025351
0.024403
0.023138
0.024403
0.024719
0.024087
0.022506
0.023770
0.022190
0.022822
0.023138
0.024087
0.022506
0.021557
0.022822
0.022190
0.023454
0.023454
0.022506
0.023454
0.021873
0.022190
0.022822
0.022190
0.023454
0.023454
0.023138
0.022822
0.021557
0.021873
0.021241
0.022822
0.023138
0.022822
0.022822
0.023454
0.023454
0.023770
0.023770
0.024087
0.023454
0.024403
0.025035
0.024403
0.024719
0.024719
0.024403
0.024719
0.024719
0.024719
0.024719
0.025351
0.026616
0.027248
0.027564
0.027248
0.026616
0.027564
0.027248
0.026300
0.027564
0.026616
0.027880
0.028513
0.027880
0.027248
0.026300
0.026932
0.027248
0.026932
0.027248
0.026616
0.025983
0.026300
0.026300
0.026616
0.026616
0.025983
0.026616
0.025035
0.024719
0.024403
0.024719
0.025351
0.025351
0.025035
0.024403
0.024403
0.025035
0.023138
0.022822
0.022506
0.023770
0.022190
0.023138
0.022506
0.021873
0.020609
0.022190
0.020925
0.023770
0.023770
0.022506
0.021873
0.021873
0.021873
0.022190
0.023138
0.022190
0.022506
0.021557
0.023138
0.021873
0.021873
0.022506
0.022506
0.022190
0.022822
0.023454
0.022506
0.023454
0.023454
0.023454
0.024719
0.024719
0.024403
0.025035
0.025351
0.024087
0.023770
0.025035
0.025983
0.025667
0.026616
0.027248
0.025351
0.025667
0.025035
0.025667
0.026300
0.026932
0.026932
0.025351
0.025983
0.026932
0.027248
0.026616
0.025667
0.026932
0.025667
0.026932
0.026932
0.026932
0.025983
0.025983
0.026932
0.024403
0.024719
0.026300
0.025667
0.025983
0.024403
0.025035
0.024087
0.023138
0.025035
0.024719
0.024087
0.023770
0.023454
0.022190
0.022506
0.021557
0.022822
0.022822
0.021241
0.022506
0.021873
0.020925
0.020925
0.021557
0.020293
0.019977
0.021557
0.021557
0.021873
0.021873
0.020609
0.020609
0.021873
0.021557
0.021557
0.021873
0.021557
0.021241
0.020925
0.020925
0.021241
0.021557
0.022822
0.021557
0.021557
0.022822
0.022822
0.022822
0.023454
0.024087
0.022822
0.024087
0.023454
0.023454
0.023770
0.025035
0.024403
0.024087
0.025351
0.025983
0.025351
0.025667
0.025983
0.026300
0.026300
0.026932
0.027248
0.026932
0.026300
0.026300
0.026932
0.027564
0.027880
0.028196
0.028196
0.026616
0.026300
0.026616
0.027564
0.027880
0.027248
0.026932
0.026300
0.025983
0.026300
0.026616
0.025983
0.025983
0.025035
0.025035
0.023454
0.025351
0.024403
0.025035
0.025351
0.024403
0.024087
0.024087
0.024403
0.023770
0.024087
0.022506
0.022506
0.023138
0.024087
0.022822
0.022190
0.020925
0.020925
0.022190
0.021557
0.021873
0.023138
0.020609
0.019977
0.020293
0.020609
0.022190
0.022190
0.021241
0.021241
0.020925
0.021241
0.021557
0.022190
0.022190
0.021241
0.021873
0.022190
0.022506
0.023138
0.023454
0.023454
0.023454
0.023138
0.022822
0.024719
0.023770
0.024087
0.024087
0.023770
0.025351
0.026300
0.024719
0.025035
0.025035
0.025667
0.025667
0.025983
0.026300
0.026300
0.025667
0.025983
0.025983
0.025667
0.025983
0.027880
0.026616
0.026300
0.027248
0.026932
0.026300
0.026932
0.026616
0.026932
0.025983
0.025667
0.024087
0.025983
0.026300
0.026300
0.025667
0.024087
0.025351
0.025667
0.024403
0.024403
0.024719
0.023770
0.024719
0.023138
0.023454
0.023454
0.021557
0.022190
0.022506
0.022506
0.022190
0.022190
0.020925
0.020293
0.021241
0.020925
0.021241
0.022506
0.022190
0.021873
0.022190
0.020925
0.022506
0.021873
0.021241
0.021557
0.021557
0.021873
0.023138
0.022506
0.022822
0.024087
0.023138
0.023138
0.023454
0.022822
0.023454
0.022506
0.023770
0.023138
0.023770
0.024087
0.024719
0.024719
0.024087
0.023770
0.024087
0.025667
0.024403
0.025983
0.025983
0.025035
0.025351
0.026616
0.026300
0.026616
0.026616
0.025667
0.025983
0.025351
0.025983
0.026616
0.027248
0.026616
0.026300
0.025983
0.025035
0.024087
0.025667
0.026932
0.026932
0.026932
0.024719
0.025351
0.025351
0.025983
0.025351
0.025667
0.025351
0.025667
0.025983
0.024719
0.024719
0.023454
0.024087
0.023454
0.023770
0.024087
0.023770
0.022506
0.022190
0.022822
0.022822
0.022506
0.021241
0.021557
0.021557
0.021873
0.021557
0.021241
0.023138
0.022506
0.022822
0.022822
0.020293
0.023138
0.022506
0.021873
0.022190
0.022506
0.022506
0.022190
0.023138
0.022506
0.023454
0.023138
0.022822
0.022506
0.022506
0.023454
0.024087
0.024403
0.023454
0.023138
0.024087
0.025351
0.025667
0.024087
0.024403
0.024087
0.025351
0.024719
0.025667
0.025351
0.024403
0.025667
0.025983
0.026616
0.026616
0.026616
0.025667
0.027248
0.026300
0.025983
0.025983
0.027564
0.028196
0.026932
0.025667
0.027248
0.025667
0.027248
0.027248
0.026616
0.027248
0.025983
0.026300
0.025983
0.026616
0.025351
0.025983
0.025351
0.024719
0.025035
0.023770
0.024087
0.025667
0.024719
0.025351
0.024403
0.023454
0.023770
0.022822
0.022190
0.021873
0.022822
0.023138
0.023138
0.021873
0.022190
0.021873
0.022190
0.022506
0.023138
0.022822
0.021873
0.021873
0.021241
0.022506
0.021873
0.022190
0.022190
0.021873
0.021241
0.022190
0.022190
0.022190
0.022506
0.023454
0.023454
0.023454
0.022506
0.023770
0.023454
0.024403
0.024403
0.023770
0.025351
0.024403
0.025035
0.024719
0.023454
0.024403
0.024719
0.025351
0.026616
0.026300
0.025667
0.025983
0.025983
0.026932
0.025983
0.027248
0.026300
0.025983
0.026300
0.026300
0.026616
0.027248
0.026932
0.026932
0.026932
0.026300
0.025351
0.025983
0.027248
0.027880
0.025983
0.026616
0.026616
0.026616
0.026300
0.025667
0.025351
0.025351
0.025351
0.025035
0.024719
0.024719
0.025035
0.023770
0.023770
0.022822
0.022822
0.023454
0.023454
0.021873
0.022190
0.022506
0.023770
0.022822
0.022506
0.022190
0.022190
0.022506
0.022822
0.022822
0.023138
0.022190
0.020925
0.020925
0.021557
0.021873
0.022190
0.021873
0.022190
0.022190
0.022822
0.021241
0.020293
0.020925
0.022190
0.022822
0.022506
0.021873
0.022190
0.023138
0.022822
0.022190
0.022822
0.022822
0.024087
0.023454
0.024403
0.023770
0.023770
0.024719
0.025035
0.024719
0.025667
0.023770
0.023770
0.024087
0.025667
0.026932
0.025983
0.026932
0.025667
0.025035
0.025351
0.026300
0.024403
0.025983
0.026932
0.027880
0.026300
0.025983
0.027564
0.026616
0.026932
0.026616
0.026300
0.025667
0.025983
0.025351
0.025667
0.024087
0.024719
0.025351
0.023138
0.024087
0.025035
0.024719
0.025035
0.023454
0.023770
0.024087
0.023770
0.023138
0.022506
0.023454
0.022506
0.022506
0.022822
0.022822
0.021873
0.020925
0.020925
0.021557
0.021557
0.022506
0.022822
0.022190
0.021241
0.021557
0.021873
0.022190
0.023138
0.021241
0.021873
0.021873
0.021557
0.019977
0.021557
0.022506
0.022822
0.021557
0.022822
0.022822
0.022506
0.024087
0.023138
0.022822
0.023138
0.023770
0.023770
0.024403
0.024719
0.024719
0.024403
0.025035
0.025351
0.025983
0.025667
0.024719
0.025035
0.024719
0.025983
0.027564
0.025983
0.026616
0.025667
0.024719
0.025983
0.027248
0.027248
0.027564
0.025983
0.025351
0.025983
0.025667
0.026300
0.026300
0.026300
0.026300
0.026300
0.025351
0.026300
0.027248
0.025667
0.024403
0.025667
0.025035
0.025035
0.024719
0.024403
0.024719
0.025035
0.024719
0.024403
0.024719
0.024087
0.023138
0.022822
0.021873
0.021557
0.021241
0.022190
0.023454
0.021873
0.021557
0.020925
0.021241
0.022190
0.019977
0.020293
0.021557
0.020925
0.021241
0.020925
0.021557
0.022190
0.021241
0.021241
0.020925
0.020293
0.020609
0.021873
0.021241
0.023454
0.022506
0.022822
0.022190
0.022822
0.023138
0.023454
0.024087
0.023770
0.023770
0.024087
0.023138
0.024087
0.025035
0.024403
0.023770
0.025351
0.023770
0.025035
0.024403
0.026300
0.025667
0.026300
0.026616
0.026932
0.026616
0.025667
0.025035
0.026616
0.025983
0.027564
0.025983
0.026300
0.025983
0.025983
0.025983
0.026932
0.026932
0.026300
0.026300
0.025035
0.025351
0.024719
0.024719
0.025035
0.025667
0.024087
0.025035
0.023770
0.024087
0.023770
0.022506
0.023454
0.023454
0.023454
0.023138
0.022822
0.021873
0.022822
0.023454
0.022506
0.021557
0.021873
0.022822
0.021873
0.022506
0.021557
0.021873
0.022190
0.021873
0.020925
0.021873
0.020609
0.020925
0.021873
0.022190
0.022506
0.020925
0.021241
0.021873
0.021241
0.020925
0.021557
0.021557
0.022190
0.022506
0.022190
0.023454
0.022506
0.023770
0.023454
0.024087
0.023770
0.023138
0.023770
0.025351
0.024403
0.024087
0.023454
0.024403
0.024719
0.025351
0.024087
0.024719
0.025351
0.025035
0.026932
0.027248
0.026300
0.026300
0.025667
0.025983
0.025667
0.027880
0.028196
0.026300
0.026932
0.025351
0.026932
0.026616
0.025983
0.026300
0.026932
0.026616
0.025983
0.026616
0.025035
0.025983
0.026300
0.024087
0.024403
0.024719
0.025351
0.024719
0.025035
0.025667
0.024087
0.024403
0.024087
0.024087
0.023770
0.023138
0.023138
0.022190
0.021873
0.021873
0.022506
0.021873
0.022506
0.021873
0.022190
0.022190
0.022506
0.021873
0.020925
0.020609
0.022190
0.020609
0.021557
0.021873
0.021241
0.021241
0.019977
0.021557
0.021241
0.020925
0.021557
0.022822
0.022190
0.022822
0.023138
0.023138
0.022506
0.023138
0.023454
0.023770
0.023138
0.022822
0.024403
0.023454
0.024403
0.022822
0.024403
0.025035
0.024087
0.024403
0.024403
0.024719
0.025667
0.025983
0.025667
0.026616
0.026616
0.024403
0.023770
0.025351
0.025667
0.026300
0.025983
0.025667
0.025667
0.024719
0.025667
0.026300
0.026300
0.026300
0.024719
0.024087
0.024087
0.024403
0.024087
0.024719
0.024403
0.024403
0.024087
0.024403
0.024719
0.024087
0.023454
0.023454
0.023138
0.022506
0.022506
0.022506
0.022506
0.020925
0.021873
0.021557
0.022190
0.020925
0.021873
0.020293
0.020609
0.020609
0.019977
0.020293
0.020609
0.019660
0.019977
0.019344
0.019344
0.020609
0.021241
0.021557
0.020925
0.021873
0.020925
0.020925
0.021241
0.021241
0.021557
0.021557
0.021557
0.021241
0.021873
0.022506
0.022190
0.022822
0.021873
0.022190
0.022190
0.023454
0.022506
0.023138
0.024719
0.024087
0.023138
0.024403
0.023138
0.024403
0.024403
0.025035
0.025351
0.024719
0.025035
0.025351
0.024087
0.024403
0.024719
0.026300
0.026300
0.025667
0.025667
0.023770
0.024087
0.024719
0.025667
0.025667
0.026300
0.025351
0.025035
0.025351
0.025667
0.024719
0.024087
0.024403
0.023454
0.024403
0.023770
0.024403
0.023770
0.023770
0.023454
0.023454
0.023138
0.022822
0.020925
0.021873
0.021557
0.021241
0.022506
0.022506
0.021873
0.022190
0.020293
0.020609
0.020293
0.020293
0.019977
0.020293
0.020609
0.020609
0.020293
0.021241
0.021557
0.021241
0.020609
0.020609
0.021241
0.022190
0.021557
0.021873
0.022506
0.022822
0.022822
0.023138
0.023138
0.022190
0.023770
0.023138
0.023138
0.023138
0.023138
0.023454
0.023138
0.021873
0.024087
0.024403
0.024719
0.025351
0.025351
0.025667
0.024087
0.025035
0.025983
0.025351
0.025983
0.025351
0.026932
0.026300
0.024403
0.024087
0.025667
0.026932
0.027880
0.027880
0.026300
0.026616
0.026616
0.025983
0.025983
0.027564
0.026932
0.026616
0.025667
0.025983
0.025667
0.026300
0.025983
0.025667
0.024087
0.024719
0.024719
0.023770
0.025667
0.023454
0.023454
0.022506
0.024087
0.021873
0.021873
0.021873
0.022506
0.022506
0.023138
0.022822
0.022190
0.022822
0.021557
0.021241
0.022190
0.021557
0.022190
0.021873
0.020925
0.020609
0.021873
0.022190
0.021557
0.021557
0.021241
0.020609
0.021873
0.021873
0.020925
0.021873
0.021873
0.022190
0.022822
0.022190
0.021873
0.022506
0.022506
0.023138
0.023454
0.024403
0.023770
0.023770
0.022506
0.022822
0.023454
0.024719
0.025351
0.025983
0.024719
0.024403
0.025035
0.025351
0.025667
0.025667
0.025351
0.027248
0.025983
0.025667
0.025667
0.025983
0.027880
0.026932
0.025983
0.025035
0.024719
0.026932
0.026300
0.026300
0.025667
0.026300
0.026932
0.025351
0.025983
0.025667
0.025983
0.025667
0.025667
0.023770
0.025035
0.024087
0.024087
0.024087
0.023770
0.024087
0.022822
0.023138
0.023454
0.022506
0.022190
0.022506
0.022190
0.022506
0.022506
0.023138
0.021873
0.021873
0.021241
0.022822
0.023138
0.022190
0.021873
0.022190
0.021873
0.020293
0.021557
0.022190
0.022190
0.020609
0.021873
0.021241
0.021557
0.022822
0.022190
0.021241
0.021873
0.021557
0.022506
0.022822
0.022190
0.022506
0.024087
0.023454
0.023770
0.024087
0.022822
0.025035
0.023138
0.024087
0.024087
0.024087
0.025667
0.025351
0.025035
0.025351
0.025035
0.024719
0.026300
0.025667
0.025351
0.026616
0.024403
0.023770
0.024719
0.025983
0.026300
0.026932
0.025351
0.025667
0.025983
0.024719
0.025351
0.025983
0.025351
0.025351
0.025351
0.023138
0.023770
0.023454
0.024719
0.024087
0.023770
0.023454
0.023770
0.023454
0.023770
0.024087
0.023138
0.023454
0.022822
0.024719
0.023138
0.023454
0.023138
0.022822
0.022190
0.022190
0.020293
0.021241
0.021873
0.021241
0.020925
0.020925
0.022506
0.020925
0.021241
0.020609
0.019028
0.019028
0.019977
0.021241
0.020293
0.019977
0.019977
0.020609
0.020609
0.020609
0.021557
0.021241
0.021557
0.022506
0.021241
0.021873
0.022190
0.022822
0.022190
0.022506
0.021873
0.022822
0.022506
0.022190
0.022506
0.023138
0.023770
0.023770
0.024403
0.023770
0.023770
0.024087
0.024403
0.024403
0.025035
0.025667
0.024719
0.024403
0.023454
0.025035
0.025351
0.025035
0.025983
0.025983
0.025351
0.024087
0.024403
0.025351
0.025351
0.025035
0.025351
0.025351
0.024403
0.024403
0.024087
0.024719
0.024087
0.023454
0.022822
0.023770
0.023770
0.023454
0.021873
0.022822
0.022190
0.022190
0.022822
0.021557
0.020925
0.020293
0.020925
0.021241
0.020609
0.021557
0.020925
0.021557
0.021557
0.021873
0.021873
0.021241
0.021241
0.021241
0.020293
0.019977
0.019660
0.020293
0.020293
0.020925
0.020925
0.020925
0.020609
0.021241
0.019977
0.020925
0.020925
0.020609
0.021873
0.020293
0.021241
0.021557
0.021241
0.022822
0.021873
0.022190
0.021557
0.022822
0.022190
0.021241
0.023138
0.023454
0.023454
0.024403
0.025035
0.023454
0.023770
0.024403
0.025035
0.024403
0.023770
0.024087
0.024087
0.023138
0.024719
0.024719
0.025351
0.026932
0.026300
0.025983
0.024403
0.025983
0.026300
0.026300
0.025667
0.025667
0.025351
0.025035
0.024719
0.024087
0.024719
0.024403
0.025351
0.024719
0.023138
0.022506
0.023138
0.022822
0.022822
0.023454
0.023138
0.023770
0.023138
0.021873
0.021557
0.021241
0.021557
0.020925
0.021557
0.020609
0.020293
0.020609
0.019660
0.020293
0.020609
0.020925
0.020609
0.020609
0.019977
0.019344
0.020609
0.020293
0.020925
0.020609
0.020293
0.020293
0.019028
0.020293
0.020925
0.021241
0.021557
0.020925
0.021241
0.021241
0.021557
0.022190
0.021873
0.021557
0.022190
0.022822
0.023138
0.023454
0.023138
0.023138
0.023138
0.023454
0.023454
0.023454
0.022190
0.023454
0.024087
0.025667
0.025035
0.025351
0.025351
0.026300
0.025035
0.025983
0.025035
0.026300
0.026616
0.025667
0.025667
0.024719
0.025035
0.024719
0.024403
0.025983
0.024403
0.025351
0.025983
0.025035
0.024719
0.024403
0.023770
0.023454
0.022822
0.022822
0.022822
0.024719
0.022822
0.023138
0.022506
0.022822
0.022822
0.022506
0.021557
0.021557
0.020293
0.021557
0.020609
0.020925
0.019660
0.020293
0.021241
0.020609
0.019977
0.020925
0.020925
0.020293
0.019344
0.019977
0.019028
0.020293
0.019977
0.020293
0.020609
0.020609
0.020293
0.021241
0.020293
0.021241
0.020609
0.021873
0.021241
0.021241
0.021557
0.021557
0.021557
0.022506
0.022506
0.021873
0.021873
0.022506
0.022506
0.022822
0.023454
0.023454
0.023454
0.023770
0.024087
0.023770
0.024087
0.024719
0.025035
0.024087
0.024719
0.025035
0.025035
0.022190
0.023454
0.024403
0.024087
0.025035
0.025983
0.025351
0.025035
0.025351
0.025667
0.025667
0.025667
0.026300
0.025667
0.026300
0.024087
0.024403
0.024719
0.024719
0.024087
0.024403
0.023770
0.023138
0.022822
0.023454
0.022822
0.023138
0.023770
0.022822
0.022506
0.022822
0.021873
0.021241
0.021241
0.022822
0.020925
0.021241
0.020293
0.021241
0.019977
0.019977
0.021241
0.021873
0.020609
0.021241
0.020925
0.020293
0.020293
0.019977
0.020609
0.021241
0.019977
0.020925
0.020293
0.019660
0.020293
0.020293
0.020925
0.022190
0.021557
0.020925
0.022506
0.021873
0.022190
0.022190
0.022822
0.023454
0.023770
0.023454
0.023454
0.023454
0.023770
0.023770
0.024719
0.024087
0.024087
0.023770
0.024087
0.024719
0.025983
0.025667
0.025983
0.024719
0.025983
0.024403
0.025035
0.026300
0.026616
0.026932
0.025667
0.025035
0.025351
0.024403
0.026932
0.025667
0.025351
0.024719
0.025667
0.024719
0.025035
0.025983
0.025667
0.025035
0.024719
0.024087
0.023454
0.023454
0.024087
0.023454
0.022822
0.023770
0.022822
0.023770
0.023138
0.022822
0.022822
0.021557
0.022822
0.022190
0.021873
0.021241
0.020293
0.022506
0.020925
0.020609
0.021241
0.023454
0.021241
0.022190
0.019660
0.019344
0.019660
0.020925
0.021241
0.021241
0.020609
0.020609
0.019660
0.020609
0.020925
0.021873
0.021873
0.021241
0.021241
0.021557
0.020609
0.021873
0.022190
0.023138
0.022190
0.022506
0.023138
0.023454
0.022506
0.022822
0.023138
0.023454
0.024087
0.023770
0.023454
0.023770
0.024087
0.024719
0.025351
0.024087
0.025983
0.025035
0.023454
0.022506
0.024087
0.024403
0.025035
0.024403
0.024087
0.024403
0.023770
0.023454
0.024403
0.024087
0.025351
0.025667
0.023454
0.024087
0.024719
0.024087
0.023454
0.023770
0.024403
0.022190
0.023138
0.023454
0.024087
0.022506
0.022822
0.021873
0.022822
0.021873
0.021557
0.020609
0.021241
0.020925
0.021557
0.021241
0.020609
0.020609
0.020609
0.020609
0.019344
0.019660
0.020293
0.021241
0.020609
0.019344
0.019028
0.020293
0.020293
0.020925
0.020925
0.019977
0.020609
0.019977
0.021241
0.020925
0.022190
0.021557
0.021557
0.021241
0.021241
0.021241
0.021241
0.021241
0.021873
0.021873
0.021873
0.023138
0.023454
0.023770
0.023138
0.023770
0.023770
0.023138
0.023454
0.023770
0.022822
0.023770
0.025351
0.023454
0.024719
0.024719
0.024403
0.024403
0.023454
0.024403
0.023770
0.025351
0.025351
0.025351
0.024719
0.024719
0.024719
0.025035
0.024719
0.024087
0.024087
0.023770
0.023138
0.023770
0.025035
0.024087
0.025035
0.025351
0.024087
0.025035
0.023138
0.024087
0.022822
0.022506
0.021557
0.022506
0.022506
0.022506
0.021557
0.021241
0.021241
0.021557
0.021557
0.021241
0.021557
0.021241
0.020925
0.020609
0.021557
0.021873
0.021241
0.020609
0.021241
0.020293
0.021873
0.020293
0.021557
0.022190
0.020609
0.020925
0.021557
0.020925
0.020925
0.022190
0.021557
0.021241
0.021557
0.022190
0.021557
0.022506
0.021557
0.022506
0.022190
0.022822
0.022190
0.022506
0.023770
0.024087
0.023770
0.023138
0.023770
0.024403
0.023770
0.024403
0.024719
0.025983
0.026300
0.025983
0.026616
0.026300
0.025983
0.025351
0.025035
0.025983
0.026616
0.026932
0.025351
0.026300
0.025983
0.025035
0.025667
0.026616
0.025983
0.025351
0.025667
0.024403
0.024087
0.024719
0.025035
0.025667
0.024719
0.023770
0.023454
0.024403
0.023770
0.023454
0.024087
0.023454
0.024403
0.022822
0.022506
0.022190
0.021241
0.020609
0.021241
0.020609
0.021241
0.020925
0.020609
0.020293
0.020293
0.020609
0.020925
0.021241
0.020609
0.020925
0.020609
0.019660
0.020925
0.021557
0.021241
0.020293
0.019977
0.020609
0.019344
0.020925
0.021241
0.021873
0.020925
0.021241
0.021873
0.021557
0.021241
0.021873
0.023454
0.022506
0.023138
0.022506
0.023138
0.023138
0.024403
0.023138
0.023138
0.023770
0.024087
0.023454
0.023138
0.023770
0.023454
0.024087
0.024087
0.024403
0.023138
0.025035
0.024719
0.024087
0.024719
0.024403
0.025667
0.025667
0.025035
0.024719
0.024719
0.026300
0.025351
0.025667
0.025351
0.025035
0.025667
0.025351
0.025035
0.024719
0.024087
0.024087
0.024087
0.023138
0.023138
0.023138
0.022822
0.022822
0.022190
0.022506
0.022190
0.022822
0.021873
0.020925
0.021873
0.021557
0.021557
0.020293
0.021241
0.020609
0.019977
0.019977
0.019977
0.019977
0.020925
0.021557
0.020925
0.019977
0.019028
0.019977
0.020293
0.021557
0.019977
0.019344
0.019344
0.019977
0.020293
0.019977
0.020925
0.021241
0.020609
0.020609
0.021241
0.020925
0.021873
0.020925
0.021873
0.021873
0.023138
0.022506
0.023770
0.023454
0.023138
0.023454
0.023770
0.023770
0.024403
0.023138
0.024087
0.024719
0.024087
0.024403
0.025667
0.025351
0.024719
0.025035
0.023770
0.025035
0.025667
0.025351
0.026300
0.025035
0.024087
0.024087
0.023770
0.025667
0.025667
0.024087
0.025035
0.023454
0.023770
0.024087
0.023454
0.023138
0.023454
0.023770
0.023454
0.023138
0.023138
0.023454
0.022190
0.022190
0.021873
0.021241
0.021241
0.021557
0.020925
0.020925
0.020609
0.021557
0.022822
0.020925
0.020609
0.020609
0.022506
0.021873
0.021241
0.020609
0.021557
0.020925
0.020293
0.019028
0.019344
0.018712
0.020925
0.020609
0.021241
0.020925
0.019028
0.019660
0.020925
0.020925
0.021241
0.020609
0.021557
0.021557
0.020609
0.021241
0.022190
0.022506
0.022822
0.023138
0.023138
0.023138
0.023138
0.024087
0.024403
0.024719
0.024403
0.024403
0.025667
0.024719
0.024087
0.025351
0.025035
0.024719
0.024087
0.025035
0.025667
0.025035
0.024403
0.025035
0.026300
0.026616
0.025983
0.025351
0.024719
0.025035
0.025351
0.025035
0.025035
0.025667
0.025667
0.025035
0.024087
0.025351
0.024719
0.024403
0.024087
0.024403
0.023770
0.023138
0.023770
0.022822
0.023138
0.022822
0.021873
0.022822
0.022506
0.022190
0.021241
0.021873
0.021241
0.021557
0.021241
0.020925
0.019977
0.019977
0.019344
0.019977
0.019977
0.021241
0.020609
0.020925
0.020293
0.019660
0.020925
0.021557
0.021557
0.020293
0.020293
0.020293
0.020609
0.020609
0.020609
0.022190
0.020925
0.020609
0.021241
0.021241
0.022822
0.022506
0.021557
0.022190
0.022190
0.022822
0.022822
0.023770
0.022822
0.023454
0.023770
0.024403
0.024403
0.024719
0.023770
0.024719
0.025035
0.025983
0.025351
0.024403
0.025983
0.025035
0.025351
0.024719
0.025035
0.026300
0.025667
0.025983
0.025035
0.024403
0.024719
0.024403
0.024087
0.025351
0.025351
0.025667
0.024719
0.024087
0.024719
0.025351
0.025035
0.024403
0.024087
0.023770
0.023454
0.023770
0.023138
0.023138
0.022822
0.023454
0.022822
0.023770
0.022506
0.022190
0.022506
0.021873
0.022190
0.021557
0.022190
0.020293
0.020925
0.019344
0.019344
0.020609
0.021873
0.021241
0.021557
0.019977
0.019344
0.020293
0.019977
0.020609
0.021873
0.020925
0.021557
0.020293
0.020609
0.020925
0.021241
0.022506
0.021557
0.022190
0.021241
0.020925
0.021241
0.022506
0.022190
0.022822
0.022190
0.023138
0.022506
0.023138
0.023454
0.023138
0.024087
0.023770
0.023770
0.023770
0.023454
0.023770
0.024719
0.025035
0.025035
0.025351
0.025035
0.024403
0.023770
0.024087
0.023770
0.024403
0.025983
0.025351
0.025035
0.025035
0.025035
0.025667
0.025667
0.025667
0.025351
0.024403
0.023770
0.023138
0.023770
0.023138
0.023454
0.023454
0.022822
0.023138
0.023138
0.021873
0.023138
0.022822
0.022506
0.022190
0.022506
0.022822
0.021873
0.021557
0.020925
0.020609
0.019344
0.020609
0.021241
0.019660
0.019660
0.020293
0.020293
0.021241
0.021873
0.020293
0.019660
0.018396
0.018712
0.019660
0.020609
0.020609
0.020609
0.020293
0.020293
0.019660
0.019660
0.020293
0.021557
0.021241
0.020293
0.020609
0.020925
0.020925
0.021557
0.021873
0.021241
0.021557
0.021557
0.023138
0.022506
0.021873
0.022506
0.022822
0.022190
0.023770
0.024087
0.023454
0.022822
0.024403
0.025035
0.025351
0.025667
0.025667
0.025035
0.024719
0.024719
0.025035
0.024087
0.026616
0.025351
0.025667
0.025351
0.024087
0.025351
0.024719
0.025035
0.025035
0.025035
0.024719
0.025351
0.025035
0.024087
0.024403
0.024087
0.025351
0.024403
0.023454
0.024403
0.023770
0.024403
0.023770
0.023770
0.022822
0.023770
0.022506
0.022506
0.021557
0.021241
0.021873
0.021557
0.021557
0.021241
0.020925
0.020925
0.020925
0.021241
0.020925
0.021557
0.020609
0.020293
0.019660
0.020925
0.021557
0.021873
0.020609
0.020609
0.021241
0.020925
0.021557
0.021241
0.021241
0.021241
0.021557
0.021241
0.021873
0.021557
0.021873
0.021873
0.022190
0.022190
0.022506
0.023138
0.023138
0.022822
0.021873
0.024087
0.024087
0.024403
0.024087
0.025035
0.024719
0.024403
0.024087
0.024403
0.023770
0.024719
0.025351
0.024719
0.023770
0.025035
0.025035
0.025351
0.026616
0.025983
0.025351
0.025667
0.025351
0.025035
0.025983
0.025035
0.024719
0.024403
0.024087
0.023454
0.024719
0.024087
0.024403
0.024403
0.022506
0.023454
0.023770
0.024719
0.024403
0.022822
0.021873
0.022190
0.023454
0.021557
0.021873
0.021241
0.020609
0.021873
0.020925
0.021241
0.020609
0.020609
0.018712
0.019660
0.019977
0.020609
0.020925
0.020293
0.020925
0.018396
0.020293
0.020293
0.020609
0.021241
0.020609
0.019344
0.019977
0.020293
0.019977
0.021557
0.020925
0.021557
0.021241
0.019977
0.021241
0.021557
0.022506
0.022822
0.022506
0.023454
0.022506
0.022190
0.022822
0.022190
0.023138
0.022822
0.024087
0.024403
0.024719
0.024719
0.023770
0.025035
0.024403
0.025351
0.025983
0.025983
0.024087
0.023138
0.024087
0.025351
0.025983
0.026616
0.026932
0.025035
0.024719
0.025035
0.025035
0.025035
0.025035
0.024403
0.024087
0.024403
0.023138
0.023454
0.023770
0.024087
0.024403
0.021873
0.024719
0.023138
0.024087
0.022822
0.022822
0.021557
0.021873
0.021241
0.020925
0.021241
0.020293
0.020293
0.021241
0.020925
0.019344
0.019977
0.020609
0.020925
0.020293
0.019344
0.020609
0.020609
0.019977
0.019660
0.019660
0.019977
0.019344
0.019977
0.020609
0.019660
0.020925
0.020925
0.019660
0.020609
0.020609
0.021557
0.021241
0.021873
0.020609
0.021557
0.021557
0.023138
0.023770
0.023138
0.023138
0.022190
0.023138
0.023138
0.022822
0.023770
0.023454
0.024087
0.024719
0.025351
0.024087
0.024087
0.024403
0.024403
0.024719
0.024403
0.025351
0.025035
0.025035
0.024403
0.025035
0.025351
0.026932
0.025035
0.025351
0.025351
0.025035
0.025035
0.025983
0.025667
0.025983
0.025035
0.024719
0.025667
0.025351
0.025667
0.024719
0.024719
0.023770
0.023138
0.024087
0.024403
0.023770
0.024403
0.023138
0.022190
0.022506
0.023138
0.021873
0.020293
0.021557
0.021241
0.020609
0.020925
0.020925
0.020609
0.020293
0.020609
0.020293
0.020609
0.020925
0.021557
0.019977
0.019977
0.019660
0.020609
0.021557
0.021873
0.020925
0.020609
0.020293
0.020293
0.020293
0.021241
0.021557
0.022190
0.020609
0.020925
0.021873
0.023138
0.022506
0.022506
0.021873
0.021873
0.022190
0.023138
0.023454
0.023138
0.022822
0.023454
0.024719
0.023770
0.023770
0.025035
0.024087
0.024719
0.025983
0.025983
0.025351
0.026300
0.026932
0.024719
0.024087
0.025983
0.025035
0.026932
0.026300
0.025035
0.024719
0.024719
0.025351
0.024719
0.025983
0.025667
0.025667
0.025667
0.024403
0.024403
0.024719
0.024403
0.025035
0.023770
0.022822
0.023454
0.023770
0.023454
0.023138
0.022822
0.023138
0.022506
0.021557
0.021873
0.021241
0.021557
0.020925
0.021557
0.021241
0.021557
0.022190
0.021241
0.020293
0.020609
0.020925
0.020925
0.020609
0.021557
0.020609
0.019344
0.022190
0.021557
0.022190
0.020609
0.020925
0.020925
0.020925
0.020293
0.021557
0.021557
0.021241
0.020925
0.021873
0.021873
0.021557
0.022822
0.022506
0.023454
0.023454
0.023454
0.023454
0.023454
0.024087
0.023454
0.023138
0.023454
0.025035
0.025351
0.024403
0.024719
0.024719
0.026300
0.025983
0.025667
0.024087
0.025035
0.024719
0.024403
0.024087
0.025351
0.025035
0.025983
0.025351
0.026300
0.025667
0.025351
0.025983
0.026300
0.025667
0.026616
0.025667
0.024087
0.025035
0.026300
0.025667
0.025983
0.025035
0.023454
0.024087
0.024719
0.023770
0.024087
0.022822
0.023454
0.024403
0.022506
0.023454
0.022822
0.022506
0.022190
0.022190
0.021873
0.021873
0.021873
0.021873
0.021241
0.020293
0.020609
0.021873
0.021557
0.021557
0.020609
0.019977
0.020293
0.019977
0.020925
0.021557
0.021873
0.021557
0.021873
0.021557
0.021557
0.022190
0.022190
0.022190
0.022506
0.023138
0.022822
0.021873
0.023138
0.023138
0.022822
0.022506
0.022822
0.023770
0.023138
0.022822
0.023770
0.023454
0.024087
0.024403
0.024087
0.023138
0.024087
0.024087
0.025983
0.024403
0.025351
0.025035
0.024719
0.024403
0.024403
0.025351
0.025351
0.026300
0.025667
0.025983
0.026300
0.025351
0.025035
0.026300
0.025983
0.025351
0.025351
0.025983
0.024719
0.025035
0.025351
0.024403
0.025667
0.024087
0.022822
0.023138
0.024719
0.024087
0.022506
0.021873
0.021557
0.023138
0.023138
0.022822
0.021873
0.022190
0.021873
0.022822
0.021557
0.021557
0.020925
0.020925
0.020609
0.021241
0.021557
0.021241
0.021241
0.021241
0.020293
0.020293
0.020925
0.019344
0.021241
0.020293
0.020293
0.021241
0.019977
0.020609
0.021557
0.022190
0.022190
0.021557
0.020925
0.022190
0.022822
0.023770
0.023454
0.023454
0.022190
0.023138
0.023770
0.024403
0.022822
0.023454
0.024719
0.023454
0.024403
0.025035
0.025351
0.023770
0.024087
0.025035
0.024719
0.025983
0.026616
0.025351
0.025035
0.025035
0.025035
0.026300
0.026616
0.026932
0.026300
0.025983
0.025035
0.026300
0.026300
0.025983
0.025983
0.025667
0.025035
0.025667
0.025667
0.026300
0.024403
0.025035
0.024719
0.023770
0.025351
0.025035
0.025035
0.024403
0.023770
0.023454
0.023770
0.024719
0.023770
0.022190
0.023138
0.022190
0.022506
0.022190
0.020293
0.020925
0.021873
0.021241
0.020925
0.021241
0.020925
0.023454
0.021557
0.021241
0.020609
0.021557
0.021241
0.021241
0.020293
0.020293
0.020293
0.021241
0.021241
0.021241
0.022822
0.022822
0.023770
0.022822
0.023454
0.022822
0.021873
0.021873
0.024403
0.023454
0.021873
0.022506
0.024087
0.024087
0.022822
0.024087
0.024719
0.023454
0.024719
0.024087
0.024403
0.026300
0.025351
0.025035
0.024087
0.025983
0.026300
0.026300
0.025351
0.025983
0.025667
0.025983
0.028196
0.025983
0.025667
0.025035
0.025351
0.025351
0.025667
0.024087
0.025035
0.024719
0.023770
0.024719
0.024719
0.023454
0.023454
0.023770
0.023770
0.023454
0.022822
0.023770
0.022822
0.023138
0.023770
0.023454
0.023138
0.022822
0.022822
0.021557
0.021557
0.022822
0.021557
0.022190
0.021873
0.019977
0.020609
0.021241
0.020925
0.020925
0.020925
0.021241
0.019977
0.019977
0.019977
0.020609
0.021557
0.021873
0.021241
0.021557
0.019977
0.020609
0.021557
0.020925
0.021241
0.020925
0.021241
0.020609
0.020609
0.021873
0.022190
0.022190
0.022506
0.022822
0.022822
0.022190
0.023454
0.022506
0.022506
0.024087
0.024403
0.024719
0.024719
0.024403
0.024719
0.024087
0.025035
0.024403
0.024719
0.025035
0.025983
0.024087
0.025035
0.025351
0.025667
0.025983
0.025983
0.025667
0.024403
0.024403
0.025351
0.025351
0.025035
0.025351
0.024719
0.024087
0.025035
0.024403
0.025351
0.024403
0.025667
0.025667
0.024719
0.024403
0.023770
0.023138
0.023138
0.024087
0.022822
0.023138
0.023138
0.023138
0.023454
0.022506
0.021241
0.022506
0.022190
0.020609
0.021241
0.020293
0.020609
0.021241
0.021873
0.022506
0.022190
0.021873
0.020925
0.020609
0.021557
0.020925
0.022822
0.022190
0.021557
0.021557
0.020293
0.021241
0.021873
0.020293
0.022506
0.021873
0.021557
0.021873
0.021873
0.022506
0.021873
0.021873
0.022190
0.023454
0.023138
0.022506
0.023770
0.023770
0.023454
0.024403
0.024403
0.025667
0.025351
0.025667
0.025035
0.025983
0.025035
0.026300
0.026300
0.026616
0.026300
0.024719
0.024719
0.025667
0.025983
0.027248
0.026616
0.026300
0.026300
0.026616
0.025983
0.025983
0.026616
0.025035
0.025035
0.024403
0.025351
0.024719
0.024087
0.024087
0.024719
0.023454
0.023454
0.024403
0.023770
0.024403
0.023770
0.023454
0.023138
0.023454
0.023454
0.023138
0.022822
0.022822
0.021557
0.022822
0.022506
0.021557
0.021873
0.021873
0.020293
0.020609
0.020925
0.022190
0.020925
0.020609
0.020609
0.022190
0.021557
0.021557
0.021557
0.022190
0.021557
0.021241
0.021557
0.021873
0.022506
0.021557
0.021557
0.022190
0.021873
0.022190
0.022506
0.022506
0.024087
0.022822
0.022506
0.024087
0.022190
0.023770
0.023454
0.022822
0.022822
0.023770
0.024087
0.024719
0.024087
0.023770
0.025035
0.025351
0.023770
0.024719
0.025035
0.024403
0.023770
0.024403
0.025035
0.024719
0.026932
0.026616
0.025351
0.025035
0.024403
0.025035
0.025035
0.025351
0.025983
0.024719
0.025667
0.025983
0.025035
0.025351
0.025351
0.022822
0.023454
0.022822
0.023454
0.023770
0.023454
0.024087
0.022506
0.022506
0.022190
0.022506
0.022190
0.021873
0.021241
0.021557
0.022822
0.022190
0.022506
0.021873
0.020925
0.021557
0.021873
0.022190
0.022822
0.021241
0.020925
0.020925
0.020609
0.019977
0.020609
0.020609
0.020293
0.019028
0.020925
0.022506
0.020293
0.021873
0.022506
0.021557
0.022190
0.022822
0.020925
0.023454
0.023454
0.023770
0.023454
0.022822
0.023770
0.023138
0.022506
0.022822
0.023454
0.024403
0.025035
0.025983
0.025667
0.025351
0.025667
0.025351
0.024719
0.024403
0.025351
0.025667
0.025351
0.025351
0.024719
0.025035
0.026300
0.026300
0.025983
0.027248
0.026300
0.025667
0.026616
0.027248
0.027248
0.026300
0.025983
0.025983
0.025983
0.025667
0.025983
0.024403
0.025035
0.025667
0.025035
0.023770
0.025351
0.024719
0.023770
0.023454
0.023770
0.024403
0.024719
0.024403
0.024403
0.023454
0.022822
0.023454
0.021873
0.021557
0.022506
0.021873
0.022190
0.021873
0.021557
0.022506
0.022822
0.022822
0.022190
0.021557
0.022190
0.022190
0.022822
0.022190
0.022190
0.021557
0.021873
0.021873
0.021873
0.022190
0.022822
0.021241
0.021873
0.023138
0.022506
0.022822
0.023138
0.023138
0.023138
0.023138
0.024403
0.024087
0.024087
0.024719
0.025035
0.025667
0.025351
0.026300
0.025983
0.025983
0.025667
0.026616
0.026616
0.026616
0.026300
0.025035
0.024403
0.026300
0.025667
0.026932
0.028196
0.027248
0.026932
0.026932
0.026932
0.026300
0.026300
0.025983
0.026616
0.026616
0.025667
0.024719
0.025351
0.025983
0.025667
0.025035
0.025035
0.025035
0.024403
0.024719
0.025035
0.025351
0.023138
0.023770
0.025667
0.023770
0.022822
0.022822
0.022822
0.022822
0.022822
0.023770
0.022822
0.022506
0.022190
0.023138
0.021241
0.023138
0.023454
0.024087
0.022822
0.021873
0.021241
0.019977
0.021241
0.022506
0.021557
0.022190
0.021241
0.021241
0.022190
0.022506
0.022190
0.023454
0.022190
0.022506
0.022506
0.023454
0.022822
0.023454
0.024087
0.024087
0.024087
0.025351
0.024087
0.025667
0.024087
0.025351
0.024403
0.025983
0.025667
0.025983
0.026300
0.025667
0.025351
0.026300
0.025983
0.026932
0.026300
0.025351
0.025035
0.026300
0.027248
0.026932
0.028196
0.026300
0.027248
0.027564
0.028196
0.026616
0.027880
0.026300
0.027248
0.027880
0.026616
0.026300
0.025983
0.025667
0.026616
0.026300
0.025983
0.024719
0.023454
0.024719
0.024403
0.024719
0.025035
0.024087
0.024403
0.024087
0.024087
0.022822
0.023454
0.021873
0.021873
0.022506
0.020925
0.021241
0.022822
0.021241
0.021241
0.021873
0.022506
0.022190
0.023138
0.021241
0.019977
0.021557
0.022506
0.023138
0.021241
0.020609
0.021557
0.021557
0.021557
0.022506
0.023138
0.021241
0.022506
0.022506
0.021241
0.022190
0.022822
0.022190
0.022822
0.023138
0.023770
0.024087
0.024087
0.024719
0.022822
0.024087
0.024403
0.025035
0.025351
0.024087
0.024403
0.025351
0.026300
0.026300
0.028513
0.026300
0.026616
0.025351
0.025035
0.026616
0.028829
0.026300
0.026932
0.027248
0.026932
0.026616
0.027880
0.025983
0.025667
0.026300
0.026932
0.026932
0.025983
0.026300
0.026616
0.025351
0.026300
0.025351
0.025667
0.024087
0.024719
0.025983
0.024403
0.024087
0.025351
0.024719
0.023770
0.023454
0.023138
0.022506
0.022822
0.023454
0.022190
0.021241
0.021557
0.022190
0.022190
0.021557
0.021873
0.022506
0.022506
0.022506
0.021241
0.020925
0.021557
0.022506
0.022506
0.021873
0.021241
0.022506
0.021873
0.020609
0.021873
0.022190
0.021241
0.022190
0.022506
0.022506
0.022506
0.023770
0.024719
0.024087
0.023454
0.023454
0.024087
0.023454
0.025351
0.025983
0.025351
0.025667
0.026932
0.025667
0.025351
0.026616
0.026300
0.027248
0.027248
0.026932
0.027564
0.025667
0.026932
0.027248
0.026932
0.026300
0.027248
0.027564
0.027248
0.026932
0.026932
0.027248
0.027564
0.027564
0.027564
0.027248
0.026616
0.026616
0.026300
0.026932
0.028196
0.025983
0.026616
0.025351
0.026616
0.025983
0.025667
0.026932
0.025667
0.024403
0.025667
0.025351
0.023454
0.023138
0.023770
0.023138
0.023454
0.022822
0.024087
0.021873
0.022822
0.022822
0.022190
0.022822
0.022822
0.023454
0.021873
0.021557
0.021557
0.022506
0.021241
0.022506
0.023138
0.022190
0.022190
0.022190
0.022190
0.022822
0.024087
0.024403
0.022190
0.022190
0.023454
0.024087
0.023770
0.024719
0.025351
0.024719
0.025351
0.025351
0.025035
0.024719
0.025983
0.025351
0.026616
0.025667
0.026300
0.025983
0.025667
0.026300
0.026300
0.026616
0.026300
0.026932
0.027564
0.026616
0.026300
0.027248
0.026616
0.026932
0.028513
0.027248
0.027248
0.026616
0.027248
0.027564
0.027248
0.027564
0.027248
0.027564
0.026932
0.025667
0.026932
0.026300
0.027564
0.025667
0.025035
0.025667
0.025035
0.024719
0.024403
0.025035
0.023454
0.023770
0.023454
0.024087
0.023454
0.023138
0.022190
0.022190
0.022190
0.023770
0.022506
0.022190
0.022190
0.022822
0.021873
0.021873
0.023138
0.024087
0.022822
0.022190
0.020925
0.022822
0.022506
0.023454
0.022190
0.021241
0.022822
0.022822
0.022190
0.022190
0.023138
0.024403
0.023770
0.023770
0.024087
0.025035
0.025035
0.024719
0.024403
0.023454
0.023770
0.025035
0.025667
0.023770
0.024403
0.024403
0.025035
0.025351
0.025035
0.025983
0.025667
0.026300
0.026616
0.026300
0.026932
0.026932
0.027248
0.026932
0.026616
0.026616
0.026300
0.028196
0.028829
0.027880
0.027564
0.027564
0.027880
0.027564
0.027564
0.027564
0.027880
0.026932
0.026300
0.028513
0.026616
0.027248
0.026932
0.027248
0.026300
0.026300
0.025983
0.025983
0.025351
0.025667
0.025035
0.025035
0.025035
0.024719
0.024403
0.023138
0.022822
0.023454
0.024087
0.024403
0.022506
0.022506
0.021557
0.021873
0.022506
0.022822
0.023138
0.023138
0.021873
0.021557
0.022822
0.022506
0.022506
0.023454
0.023770
0.022506
0.024087
0.023770
0.023138
0.023770
0.023770
0.023770
0.025035
0.025351
0.023454
0.024087
0.023770
0.024087
0.025351
0.025035
0.025667
0.025351
0.025667
0.025035
0.026300
0.026616
0.026616
0.026616
0.026300
0.026932
0.027880
0.026932
0.028196
0.028513
0.027564
0.027880
0.026300
0.026300
0.027248
0.027564
0.028513
0.029777
0.026616
0.026932
0.026300
0.026300
0.026300
0.028196
0.027880
0.026932
0.027564
0.027248
0.027248
0.027248
0.027248
0.027248
0.026932
0.025667
0.025351
0.025667
0.025983
0.025351
0.025667
0.025035
0.025035
0.024087
0.024719
0.025035
0.024403
0.022506
0.022822
0.023770
0.024087
0.023770
0.023138
0.023138
0.022190
0.021873
0.022822
0.024087
0.022822
0.023138
0.022190
0.022190
0.021873
0.024087
0.022822
0.022506
0.023138
0.021241
0.022190
0.022506
0.023454
0.023770
0.023454
0.023454
0.023138
0.024403
0.024403
0.025035
0.024403
0.024087
0.023770
0.024719
0.025035
0.025351
0.024719
0.025667
0.025667
0.025667
0.025983
0.026616
0.027880
0.026300
0.027248
0.027564
0.026616
0.026932
0.027564
0.026932
0.026932
0.026300
0.027248
0.027248
0.027880
0.026932
0.027564
0.027564
0.027880
0.026616
0.027248
0.027564
0.027564
0.028196
0.026932
0.026300
0.026616
0.025983
0.025667
0.027248
0.025983
0.025035
0.025351
0.024403
0.026300
0.025667
0.025351
0.025351
0.024719
0.023770
0.023770
0.023138
0.022506
0.023138
0.024087
0.023138
0.022822
0.023454
0.023770
0.023138
0.023138
0.023454
0.023138
0.022506
0.022506
0.021873
0.022190
0.022822
0.023138
0.023770
0.022506
0.022506
0.022506
0.022822
0.021873
0.021873
0.024087
0.023770
0.022822
0.023138
0.023770
0.023138
0.023770
0.023770
0.024087
0.025035
0.023770
0.024719
0.024719
0.024403
0.025035
0.025035
0.025035
0.024403
0.025983
0.024719
0.024719
0.026300
0.025351
0.026932
0.027248
0.026932
0.027248
0.026300
0.026300
0.027248
0.026932
0.028829
0.028829
0.026932
0.026616
0.027564
0.025983
0.028196
0.027564
0.027564
0.026932
0.027248
0.025983
0.026616
0.025351
0.025983
0.026616
0.026616
0.025351
0.025667
0.025035
0.025351
0.024719
0.025035
0.023454
0.025351
0.024087
0.023454
0.023770
0.022506
0.022506
0.022506
0.022190
0.021873
0.021241
0.022822
0.022506
0.021557
0.022822
0.021873
0.022506
0.020925
0.020925
0.020293
0.021241
0.021557
0.021873
0.021873
0.021557
0.022506
0.022506
0.022190
0.022822
0.023770
0.024719
0.023138
0.021873
0.022822
0.022506
0.024403
0.023770
0.024719
0.023454
0.024719
0.024403
0.025035
0.024719
0.024719
0.024719
0.025035
0.025667
0.025667
0.025667
0.025035
0.025035
0.027564
0.026300
0.027248
0.028513
0.027564
0.026616
0.025983
0.027880
0.027880
0.027880
0.029145
0.028196
0.028196
0.026932
0.027248
0.027880
0.026616
0.028829
0.027248
0.027880
0.025983
0.026932
0.025983
0.025351
0.026300
0.026616
0.025983
0.025983
0.025351
0.025035
0.024087
0.025351
0.025351
0.025035
0.025035
0.024403
0.023770
0.024087
0.022822
0.022506
0.023454
0.022506
0.022190
0.022190
0.021873
0.021873
0.022190
0.022190
0.022822
0.022822
0.021241
0.021873
0.022190
0.021557
0.022506
0.022822
0.021241
0.021241
0.021873
0.021557
0.022506
0.023454
0.023770
0.023770
0.022822
0.023454
0.023454
0.023454
0.024719
0.024403
0.024087
0.024403
0.023770
0.025035
0.024719
0.024719
0.024087
0.025351
0.025667
0.026616
0.025983
0.027880
0.025035
0.026300
0.025351
0.025983
0.026932
0.027564
0.027564
0.026932
0.026300
0.027248
0.028829
0.027248
0.027248
0.026932
0.027248
0.026932
0.026300
0.026932
0.028513
0.026932
0.026616
0.025983
0.025983
0.025667
0.025983
0.025351
0.025351
0.025983
0.024403
0.024403
0.025035
0.025983
0.025351
0.024719
0.025351
0.022506
0.022822
0.023138
0.023138
0.021873
0.022822
0.023770
0.023770
0.023138
0.022190
0.022190
0.021873
0.022506
0.022506
0.023770
0.022190
0.022190
0.022506
0.021873
0.021557
0.020925
0.022822
0.021557
0.021873
0.022506
0.021873
0.022190
0.022822
0.022822
0.021873
0.023138
0.024087
0.022822
0.022822
0.024403
0.024087
0.024719
0.025035
0.025351
0.024719
0.024403
0.023770
0.024719
0.024719
0.025667
0.025667
0.025983
0.026300
0.026932
0.026300
0.025983
0.027564
0.027248
0.026300
0.027248
0.027564
0.027248
0.027248
0.027880
0.028196
0.028196
0.028513
0.027564
0.027880
0.026932
0.028513
0.028196
0.027880
0.026932
0.026616
0.025983
0.026300
0.026616
0.026616
0.026616
0.027248
0.025983
0.024403
0.025667
0.025667
0.024087
0.025035
0.025351
0.025667
0.024719
0.023770
0.024403
0.023454
0.023770
0.023138
0.024087
0.023454
0.021873
0.022506
0.022822
0.021873
0.021873
0.023138
0.023138
0.022506
0.022190
0.021873
0.021557
0.021873
0.023770
0.023138
0.022506
0.022190
0.022190
0.022822
0.022190
0.024403
0.024087
0.022822
0.024087
0.023138
0.023138
0.024403
0.023770
0.024087
0.023770
0.024087
0.025667
0.025351
0.024403
0.025351
0.025035
0.025035
0.026616
0.025351
0.025983
0.025351
0.025035
0.025667
0.026300
0.026300
0.027564
0.026932
0.027564
0.027564
0.026300
0.027880
0.027564
0.028829
0.027880
0.027880
0.026616
0.027564
0.027564
0.026932
0.027564
0.026932
0.026932
0.026932
0.025983
0.025667
0.026300
0.025351
0.025667
0.025667
0.025667
0.025667
0.025351
0.025351
0.025667
0.025035
0.024403
0.024403
0.025351
0.022506
0.023138
0.022506
0.023454
0.023138
0.023454
0.023454
0.022190
0.022506
0.022190
0.022506
0.022190
0.023454
0.021873
0.022190
0.021557
0.021557
0.021873
0.022822
0.022822
0.021873
0.021241
0.022190
0.022506
0.022190
0.022506
0.023770
0.021873
0.022822
0.022506
0.022822
0.023454
0.023138
0.023454
0.022822
0.021873
0.023138
0.023138
0.023770
0.023454
0.024403
0.025035
0.025351
0.025035
0.025667
0.024719
0.024719
0.025035
0.025667
0.025983
0.025983
0.026300
0.025667
0.025667
0.025035
0.025983
0.026300
0.026616
0.027248
0.025983
0.025667
0.026616
0.026300
0.026300
0.025983
0.027564
0.026616
0.025351
0.025667
0.025667
0.025983
0.025351
0.025351
0.025983
0.025667
0.025351
0.024719
0.024719
0.024087
0.024719
0.024403
0.023454
0.023454
0.023770
0.022506
0.021557
0.021873
0.022506
0.021873
0.021241
0.021873
0.021873
0.021557
0.021557
0.022506
0.021873
0.021873
0.020925
0.019977
0.019344
0.021241
0.021241
0.021557
0.021557
0.021557
0.021873
0.022190
0.022506
0.021873
0.022190
0.021557
0.022506
0.022190
0.022190
0.022506
0.023138
0.022822
0.023138
0.023138
0.023770
0.023454
0.024403
0.025035
0.024719
0.024719
0.024719
0.025351
0.025351
0.025035
0.025035
0.025983
0.026932
0.027564
0.026300
0.026300
0.027564
0.027564
0.024719
0.027248
0.026932
0.027564
0.028196
0.027564
0.025983
0.026932
0.027248
0.026932
0.026616
0.026616
0.027564
0.027248
0.026300
0.025667
0.025035
0.025667
0.025035
0.025035
0.024719
0.024087
0.023770
0.023138
0.024403
0.024403
0.024087
0.023770
0.023770
0.022506
0.022506
0.021557
0.021873
0.022190
0.022190
0.021873
0.021557
0.022190
0.021241
0.020925
0.020925
0.020925
0.022506
0.022190
0.022506
0.020293
0.021241
0.020925
0.022190
0.022506
0.020925
0.022190
0.020925
0.022506
0.022506
0.023138
0.022822
0.023138
0.022190
0.022506
0.022822
0.021873
0.023138
0.023454
0.022822
0.023454
0.023770
0.023454
0.024087
0.023770
0.024087
0.025667
0.024719
0.025035
0.025983
0.024087
0.025035
0.026300
0.026616
0.026616
0.026616
0.026932
0.026616
0.025983
0.026300
0.026300
0.026300
0.026932
0.026616
0.026932
0.026300
0.026932
0.027248
0.025983
0.027248
0.026932
0.026300
0.026616
0.025667
0.025983
0.025667
0.025035
0.025351
0.024719
0.025351
0.025351
0.024403
0.025351
0.025351
0.025035
0.024403
0.024087
0.023770
0.023454
0.023770
0.021557
0.022190
0.023138
0.023138
0.021873
0.021557
0.021873
0.020925
0.021873
0.021557
0.020925
0.021873
0.022506
0.021241
0.020293
0.022506
0.022822
0.022506
0.020925
0.021557
0.021241
0.021557
0.019660
0.022190
0.022822
0.021873
0.021873
0.023138
0.020925
0.021241
0.023770
0.023770
0.023454
0.023454
0.023770
0.022506
0.023454
0.023770
0.024403
0.023770
0.024719
0.025667
0.025667
0.025351
0.025035
0.025351
0.025667
0.025983
0.025667
0.025351
0.025351
0.025667
0.025983
0.026616
0.027880
0.028513
0.027248
0.027248
0.025983
0.025983
0.026932
0.026932
0.025667
0.026616
0.027248
0.026300
0.025667
0.026300
0.026616
0.026932
0.025983
0.025667
0.024403
0.024403
0.025351
0.025667
0.023770
0.025351
0.025983
0.025035
0.023454
0.023454
0.023138
0.023454
0.022822
0.021557
0.022190
0.021873
0.020925
0.021241
0.020925
0.020293
0.022506
0.022506
0.022506
0.021241
0.020293
0.019660
0.020609
0.021557
0.020925
0.021241
0.021873
0.021557
0.022190
0.021241
0.021241
0.022190
0.022506
0.021873
0.022822
0.023454
0.021241
0.023138
0.022506
0.022506
0.023454
0.024403
0.024719
0.024719
0.024403
0.025667
0.024719
0.025035
0.025351
0.025983
0.024719
0.024087
0.024719
0.026300
0.027248
0.025667
0.026300
0.025983
0.025983
0.026300
0.025351
0.026616
0.025983
0.028513
0.026932
0.026300
0.025667
0.025351
0.025983
0.026300
0.025983
0.025983
0.024719
0.024719
0.025351
0.025667
0.024719
0.025035
0.023770
0.024719
0.024403
0.023138
0.025351
0.023454
0.024403
0.023138
0.022506
0.022822
0.022506
0.022190
0.022506
0.021873
0.022506
0.022822
0.023454
0.023138
0.023454
0.022190
0.021557
0.020925
0.022190
0.023138
0.021557
0.021241
0.021557
0.021557
0.020925
0.021557
0.021557
0.021873
0.022190
0.022190
0.022822
0.021873
0.021557
0.022506
0.021557
0.022506
0.022190
0.021873
0.021873
0.023454
0.024087
0.023454
0.023138
0.023770
0.024719
0.024403
0.024719
0.025035
0.025351
0.024719
0.025035
0.024403
0.024719
0.025351
0.025351
0.026300
0.026300
0.026300
0.026300
0.025983
0.025983
0.026300
0.026300
0.026616
0.027564
0.026616
0.026616
0.025667
0.025667
0.025667
0.026616
0.026616
0.026932
0.026300
0.025983
0.025983
0.025035
0.024719
0.024087
0.024403
0.023770
0.024719
0.024403
0.024719
0.023770
0.023770
0.024087
0.023770
0.023454
0.023454
0.022190
0.023138
0.021241
0.021557
0.022822
0.022822
0.021241
0.020609
0.020609
0.021241
0.020609
0.021557
0.022506
0.021557
0.020609
0.019977
0.019977
0.021241
0.022190
0.021557
0.020609
0.019344
0.021873
0.019977
0.021557
0.021873
0.022822
0.022190
0.023138
0.021557
0.022190
0.021557
0.021873
0.023138
0.024087
0.022822
0.023454
0.025035
0.025035
0.024403
0.023138
0.024403
0.025667
0.025667
0.025351
0.023454
0.023770
0.024719
0.025351
0.026300
0.025351
0.025983
0.026616
0.026932
0.026616
0.026616
0.026932
0.028196
0.026932
0.026932
0.025667
0.025667
0.025983
0.026616
0.026300
0.027248
0.026300
0.025667
0.025667
0.026300
0.025667
0.025035
0.025667
0.025035
0.024719
0.025351
0.023138
0.025035
0.023454
0.023770
0.024087
0.024087
0.023138
0.022506
0.022506
0.022506
0.021873
0.022506
0.021873
0.020609
0.020609
0.021557
0.021557
0.021241
0.021873
0.022506
0.021873
0.021873
0.020925
0.020293
0.021241
0.020609
0.021241
0.021241
0.021241
0.021873
0.020609
0.020293
0.020293
0.021873
0.022190
0.021873
0.022190
0.020609
0.021557
0.022822
0.023138
0.023454
0.023138
0.022822
0.023770
0.024403
0.023454
0.024087
0.024403
0.024719
0.025351
0.025035
0.025035
0.025351
0.025351
0.026616
0.025983
0.025667
0.026300
0.026616
0.025035
0.025983
0.025667
0.025983
0.027248
0.028196
0.027248
0.025667
0.025667
0.026616
0.025983
0.027248
0.026616
0.025983
0.025667
0.024719
0.025667
0.024087
0.025667
0.025667
0.025035
0.023770
0.023454
0.024719
0.025035
0.024087
0.023454
0.023454
0.024403
0.023770
0.023138
0.022822
0.022822
0.024087
0.023454
0.023454
0.021241
0.021873
0.021557
0.020293
0.020609
0.020609
0.020925
0.022822
0.020925
0.020925
0.020925
0.021241
0.020925
0.023138
0.021873
0.020925
0.021241
0.020293
0.021557
0.021241
0.022506
0.021241
0.021873
0.022190
0.023138
0.022822
0.022822
0.023138
0.023138
0.022822
0.023454
0.024719
0.024403
0.024403
0.023454
0.024087
0.025035
0.025035
0.025351
0.025035
0.025035
0.025667
0.026300
0.025667
0.026300
0.026300
0.025983
0.026932
0.025667
0.026932
0.026616
0.027248
0.027880
0.026300
0.026932
0.025351
0.026932
0.025983
0.026616
0.026932
0.026616
0.025667
0.025351
0.024719
0.025035
0.025667
0.025667
0.025983
0.025035
0.025351
0.025035
0.024719
0.025667
0.025667
0.025983
0.025667
0.024403
0.024403
0.024403
0.022822
0.022190
0.021873
0.021241
0.022190
0.021557
0.021557
0.021241
0.022822
0.022190
0.022822
0.023138
0.021557
0.020925
0.019977
0.020293
0.020293
0.020925
0.021241
0.020925
0.021557
0.021241
0.020609
0.020609
0.022506
0.022506
0.022822
0.021873
0.021873
0.022190
0.021241
0.022822
0.023138
0.022822
0.022190
0.022190
0.022190
0.024087
0.022506
0.023770
0.022190
0.023138
0.023454
0.024719
0.024403
0.024087
0.024403
0.025667
0.024403
0.024719
0.026932
0.025667
0.025035
0.024719
0.024719
0.025667
0.025035
0.025035
0.025983
0.025351
0.025667
0.026300
0.024719
0.025351
0.025667
0.025667
0.025351
0.024403
0.025035
0.024403
0.024403
0.025035
0.023138
0.023770
0.023138
0.022190
0.023138
0.023138
0.022190
0.022822
0.021241
0.021241
0.021557
0.020925
0.021241
0.020293
0.021241
0.020609
0.020609
0.020609
0.019977
0.020925
0.020609
0.020925
0.021241
0.021241
0.020925
0.020925
0.018712
0.019977
0.019660
0.020609
0.020609
0.019977
0.020609
0.020925
0.021241
0.021241
0.021241
0.020609
0.021241
0.020925
0.021241
0.020925
0.022190
0.022822
0.022506
0.022506
0.022190
0.023454
0.024087
0.024403
0.023454
0.023454
0.024403
0.025035
0.023770
0.025667
0.024087
0.024719
0.025351
0.025983
0.025351
0.025035
0.025351
0.024403
0.024719
0.025035
0.025983
0.025983
0.026616
0.025667
0.025667
0.024403
0.025035
0.025035
0.025667
0.024719
0.025983
0.025351
0.024403
0.023770
0.024719
0.024719
0.024087
0.024087
0.022506
0.023138
0.024403
0.023770
0.024403
0.023454
0.023454
0.022822
0.022506
0.023454
0.021873
0.021241
0.020925
0.022506
0.022190
0.020925
0.021241
0.021241
0.021241
0.019344
0.020925
0.021557
0.021241
0.021241
0.021873
0.019977
0.019660
0.020609
0.021557
0.020609
0.019344
0.022190
0.021557
0.021873
0.020925
0.022506
0.021241
0.021557
0.022822
0.022190
0.022190
0.021873
0.023454
0.024403
0.021873
0.023454
0.023138
0.022822
0.023138
0.024087
0.023770
0.024719
0.024719
0.024719
0.025035
0.025035
0.025351
0.025351
0.026300
0.026616
0.025351
0.025351
0.026300
0.025983
0.025351
0.025667
0.026932
0.027880
0.025983
0.026300
0.024719
0.025351
0.025351
0.025983
0.026932
0.025351
0.025351
0.025983
0.025667
0.025351
0.025035
0.025667
0.025667
0.024719
0.024087
0.023454
0.024087
0.023138
0.022506
0.024087
0.023770
0.022822
0.022190
0.021873
0.021873
0.021241
0.020609
0.020609
0.021241
0.021557
0.020609
0.020293
0.020925
0.019977
0.021873
0.020925
0.019977
0.019977
0.020293
0.019344
0.020925
0.020609
0.021557
0.020925
0.020609
0.020609
0.020925
0.020609
0.021241
0.022190
0.021873
0.021557
0.022822
0.021873
0.022190
0.021873
0.022506
0.021873
0.022190
0.023138
0.022506
0.023138
0.023454
0.022506
0.023770
0.023770
0.023454
0.025351
0.024087
0.024087
0.022822
0.024719
0.024403
0.024403
0.025351
0.024719
0.024403
0.024719
0.025351
0.025667
0.025983
0.024719
0.024719
0.025351
0.024719
0.025983
0.026300
0.025351
0.024719
0.024403
0.024087
0.023454
0.024087
0.023770
0.024403
0.023454
0.023770
0.023770
0.023454
0.022506
0.022506
0.023454
0.023454
0.024087
0.022506
0.021241
0.021557
0.020609
0.021557
0.019977
0.020609
0.021873
0.020293
0.019977
0.019344
0.018712
0.018396
0.019344
0.020609
0.020609
0.020925
0.019977
0.019660
0.019977
0.020293
0.019660
0.019344
0.019344
0.019660
0.021557
0.021241
0.020925
0.020293
0.021241
0.021557
0.021873
0.021873
0.021241
0.023454
0.023138
0.022506
0.021873
0.022190
0.021557
0.021873
0.022822
0.022506
0.022822
0.023454
0.024403
0.023454
0.023770
0.023454
0.025667
0.025035
0.024403
0.025035
0.024719
0.024719
0.025035
0.023770
0.024087
0.024403
0.024719
0.025983
0.025351
0.024403
0.023770
0.024403
0.025667
0.025035
0.025035
0.025667
0.025351
0.025035
0.025035
0.025351
0.024403
0.024719
0.023138
0.023454
0.023138
0.021873
0.022822
0.021873
0.022506
0.022822
0.021241
0.022506
0.021557
0.020925
0.019977
0.020609
0.020925
0.020293
0.021557
0.020925
0.019660
0.019977
0.020925
0.020609
0.020609
0.021241
0.020609
0.020925
0.019028
0.019977
0.019344
0.020925
0.020925
0.021241
0.020925
0.020609
0.021241
0.022506
0.020609
0.020925
0.019977
0.020293
0.021557
0.020925
0.021241
0.021557
0.021557
0.021557
0.022506
0.021557
0.022506
0.022506
0.022506
0.021873
0.023454
0.022822
0.022822
0.023138
0.023770
0.023770
0.023138
0.023454
0.024087
0.024403
0.025351
0.025035
0.023770
0.023454
0.025035
0.025351
0.025983
0.025351
0.025035
0.024719
0.024719
0.024087
0.025351
0.025351
0.024719
0.024403
0.023770
0.024087
0.024719
0.023770
0.024087
0.023454
0.024087
0.022822
0.022506
0.022506
0.022822
0.022506
0.022506
0.023138
0.022506
0.021241
0.020925
0.019977
0.022190
0.020293
0.021241
0.020609
0.019660
0.019977
0.019977
0.019344
0.020609
0.020925
0.021873
0.020925
0.019660
0.019660
0.018396
0.019344
0.019344
0.020293
0.019977
0.019344
0.018712
0.018396
0.018712
0.019028
0.019977
0.019660
0.019344
0.020609
0.019977
0.020293
0.020609
0.020925
0.020609
0.021557
0.020925
0.021241
0.021241
0.020925
0.022190
0.022190
0.023138
0.024087
0.023770
0.022190
0.021873
0.022506
0.023454
0.024087
0.025351
0.025035
0.025351
0.023770
0.024087
0.024087
0.025035
0.025983
0.026300
0.025351
0.024719
0.024403
0.025035
0.025035
0.025667
0.025351
0.025035
0.023770
0.024403
0.024719
0.023770
0.023770
0.023770
0.024087
0.024403
0.024719
0.024087
0.024403
0.023138
0.022822
0.022506
0.022190
0.022506
0.021557
0.020925
0.021557
0.020925
0.020925
0.021241
0.019660
0.019660
0.020293
0.020609
0.020293
0.020609
0.021557
0.020609
0.020925
0.019344
0.018712
0.019028
0.018712
0.019977
0.020609
0.020609
0.019977
0.020293
0.020293
0.021241
0.021557
0.021557
0.020925
0.021241
0.020925
0.022190
0.021241
0.023138
0.023454
0.022506
0.022822
0.023454
0.022822
0.023454
0.023454
0.024087
0.023454
0.024719
0.025351
0.024087
0.024719
0.024403
0.024403
0.025351
0.023770
0.024719
0.025351
0.025667
0.025035
0.025035
0.025035
0.026616
0.026300
0.025667
0.025983
0.025351
0.025667
0.025667
0.025667
0.025667
0.025035
0.024403
0.024087
0.024719
0.024403
0.024403
0.023770
0.024403
0.024403
0.023138
0.023770
0.022822
0.023454
0.022506
0.022190
0.022190
0.022190
0.022822
0.022190
0.021557
0.021557
0.021241
0.020925
0.021241
0.020925
0.021241
0.021241
0.021241
0.019977
0.021873
0.021873
0.020293
0.020609
0.019660
0.020293
0.020609
0.020925
0.020609
0.021557
0.021241
0.020293
0.020609
0.020293
0.021557
0.021873
0.022190
0.022506
0.021241
0.021241
0.021241
0.021873
0.022506
0.022506
0.022822
0.023454
0.025351
0.024719
0.024087
0.023770
0.024403
0.025351
0.025667
0.025983
0.024719
0.024403
0.024719
0.025035
0.026616
0.025351
0.024719
0.025035
0.024719
0.024087
0.024719
0.025351
0.026300
0.025351
0.025035
0.025035
0.024719
0.024719
0.024719
0.025667
0.025667
0.025351
0.025351
0.025351
0.024719
0.023770
0.023138
0.025035
0.024403
0.023770
0.023770
0.023770
0.024087
0.023770
0.023770
0.023454
0.022822
0.023138
0.022190
0.021873
0.020609
0.021873
0.021557
0.022190
0.020925
0.022190
0.020925
0.021873
0.020293
0.021557
0.020925
0.022506
0.019977
0.020609
0.019344
0.021557
0.020609
0.020609
0.021557
0.021241
0.021873
0.021873
0.020293
0.021557
0.022190
0.021557
0.021557
0.022506
0.022190
0.021241
0.023138
0.021557
0.022822
0.022506
0.022190
0.022506
0.023770
0.023770
0.023770
0.024087
0.023770
0.024087
0.024403
0.025035
0.023770
0.023770
0.023770
0.024087
0.025983
0.026300
0.025351
0.025035
0.023770
0.025351
0.025035
0.026300
0.025667
0.027564
0.026300
0.024403
0.025983
0.025983
0.026616
0.026300
0.026616
0.025667
0.024087
0.024719
0.024403
0.024719
0.025351
0.025351
0.023138
0.022822
0.023770
0.022506
0.023138
0.024087
0.022822
0.022822
0.022822
0.022506
0.021557
0.020925
0.020609
0.021873
0.020293
0.020925
0.020925
0.020293
0.019660
0.019977
0.020293
0.020609
0.020609
0.019028
0.019660
0.018396
0.019028
0.019028
0.020293
0.020925
0.021557
0.020609
0.020609
0.019660
0.020293
0.021873
0.020609
0.020925
0.021873
0.020609
0.020925
0.021873
0.022506
0.022190
0.023138
0.022822
0.022190
0.022506
0.023138
0.023454
0.023770
0.023770
0.024087
0.025035
0.024403
0.025667
0.024719
0.024403
0.024719
0.025035
0.024403
0.025351
0.025667
0.024719
0.024719
0.025667
0.026300
0.026300
0.024719
0.025035
0.023770
0.024719
0.026300
0.025667
0.025667
0.025983
0.025983
0.023138
0.025667
0.024719
0.024403
0.024403
0.024719
0.023770
0.023770
0.023138
0.024087
0.023454
0.023770
0.023770
0.023138
0.021557
0.022506
0.020293
0.020925
0.020609
0.021557
0.020293
0.021241
0.020925
0.020609
0.020609
0.019028
0.020293
0.020293
0.020293
0.019344
0.019660
0.019344
0.019660
0.020293
0.020609
0.020609
0.020293
0.019977
0.019977
0.019977
0.019660
0.020609
0.021241
0.019344
0.020293
0.020609
0.021873
0.019660
0.021557
0.021557
0.021241
0.020925
0.021241
0.022506
0.022190
0.022822
0.021557
0.022822
0.023454
0.023770
0.022822
0.022822
0.022822
0.022822
0.023138
0.023770
0.024087
0.023770
0.024403
0.024719
0.023770
0.025035
0.024403
0.025351
0.025667
0.025351
0.024087
0.025035
0.023770
0.025667
0.025035
0.024719
0.025351
0.024719
0.024087
0.024403
0.024087
0.024087
0.025035
0.023454
0.023454
0.023454
0.023454
0.023454
0.023138
0.021241
0.022822
0.022190
0.022506
0.021557
0.020609
0.020925
0.021241
0.021557
0.021241
0.021241
0.021557
0.020609
0.020609
0.019977
0.019660
0.021873
0.020925
0.020293
0.019977
0.019660
0.020609
0.020293
0.021557
0.020293
0.019344
0.019977
0.020293
0.020925
0.021241
0.021873
0.021557
0.021241
0.022190
0.023138
0.021241
0.021873
0.022190
0.021241
0.021557
0.023138
0.023454
0.023138
0.022190
0.023454
0.023138
0.024087
0.023138
0.025035
0.024403
0.024719
0.023770
0.024403
0.024087
0.025667
0.025983
0.025351
0.023770
0.024403
0.024719
0.025983
0.026300
0.025667
0.024719
0.024087
0.024087
0.025351
0.024719
0.024087
0.024403
0.023454
0.023770
0.023770
0.024403
0.022822
0.023770
0.023138
0.025351
0.023138
0.023138
0.023454
0.023770
0.023770
0.022506
0.021241
0.021557
0.022506
0.021873
0.020609
0.020925
0.020609
0.020609
0.020925
0.021873
0.021241
0.020609
0.019028
0.018712
0.020609
0.021873
0.021241
0.021241
0.019344
0.020293
0.020293
0.020293
0.021241
0.021873
0.020925
0.020925
0.020293
0.020925
0.020293
0.020609
0.021241
0.021557
0.021873
0.020925
0.022822
0.022190
0.022190
0.023454
0.021873
0.022506
0.023138
0.022506
0.022822
0.023138
0.022822
0.023770
0.023454
0.023770
0.025351
0.024087
0.024719
0.025351
0.025667
0.024403
0.025667
0.025035
0.025667
0.025035
0.024403
0.024087
0.024719
0.027248
0.026616
0.025351
0.025035
0.025351
0.025667
0.025351
0.024087
0.025667
0.025035
0.024403
0.024719
0.023770
0.025035
0.023770
0.024403
0.024087
0.023770
0.023138
0.024403
0.023454
0.022506
0.023138
0.023454
0.022506
0.023770
0.022190
0.021557
0.021873
0.022190
0.022190
0.022506
0.021873
0.020925
0.020293
0.019977
0.019660
0.019977
0.019977
0.020609
0.019977
0.019028
0.019344
0.021557
0.020925
0.020293
0.019977
0.020925
0.021241
0.020925
0.021241
0.021557
0.022190
0.021873
0.021241
0.022190
0.021873
0.022190
0.022506
0.021241
0.021557
0.021557
0.021241
0.021557
0.022190
0.022190
0.021557
0.023138
0.023454
0.024087
0.023770
0.025351
0.023454
0.023454
0.024719
0.025035
0.025351
0.025035
0.025351
0.025667
0.025667
0.024719
0.025351
0.025035
0.025667
0.025035
0.024403
0.024087
0.024719
0.024403
0.025667
0.025667
0.025351
0.025035
0.024087
0.024403
0.023770
0.023770
0.024087
0.022822
0.025035
0.023770
0.023770
0.022822
0.023138
0.022506
0.022506
0.023454
0.023138
0.022190
0.022190
0.021557
0.021873
0.021873
0.021241
0.020925
0.019660
0.020293
0.020609
0.019977
0.019977
0.022190
0.021241
0.020293
0.020609
0.019344
0.020293
0.020609
0.020925
0.020925
0.019977
0.020293
0.020925
0.021873
0.020925
0.021873
0.020609
0.019977
0.020293
0.021873
0.021241
0.020925
0.022190
0.023138
0.021557
0.020925
0.021873
0.023138
0.023138
0.022822
0.022822
0.023138
0.023770
0.024403
0.024719
0.024087
0.025035
0.024087
0.023770
0.025667
0.025351
0.025351
0.023770
0.023770
0.024719
0.024087
0.025035
0.025983
0.024403
0.023770
0.024403
0.025035
0.025351
0.025351
0.025351
0.023454
0.024719
0.023454
0.025351
0.023770
0.023770
0.024719
0.023454
0.023454
0.023454
0.023138
0.023138
0.022506
0.022190
0.022506
0.023454
0.022190
0.021557
0.020293
0.020925
0.020925
0.020925
0.020293
0.020293
0.020293
0.019977
0.019977
0.020293
0.020609
0.020925
0.021241
0.020925
0.020293
0.020293
0.021241
0.021241
0.020293
0.020293
0.020609
0.020925
0.020293
0.019344
0.019977
0.020609
0.021873
0.021241
0.021557
0.021557
0.021557
0.022190
0.022190
0.022506
0.022190
0.020609
0.021557
0.022822
0.022190
0.022506
0.024087
0.023770
0.024087
0.024403
0.025035
0.024403
0.024087
0.025351
0.025983
0.024719
0.025351
0.025035
0.025351
0.024087
0.024719
0.025035
0.023454
0.025667
0.025035
0.025351
0.023138
0.024087
0.025035
0.025035
0.024719
0.025035
0.024087
0.024403
0.024403
0.025351
0.024719
0.025667
0.024403
0.023138
0.023454
0.023770
0.024087
0.024087
0.022822
0.023454
0.022506
0.022190
0.021557
0.021873
0.020925
0.020925
0.021873
0.021873
0.020609
0.020609
0.022190
0.021873
0.020293
0.020293
0.021241
0.021873
0.021873
0.020609
0.021241
0.020925
0.020293
0.021241
0.022190
0.021873
0.020925
0.020925
0.019660
0.021557
0.021241
0.020293
0.021241
0.021557
0.021557
0.022506
0.021241
0.022190
0.022190
0.022506
0.023138
0.022506
0.023454
0.024403
0.023770
0.022822
0.023138
0.024087
0.023454
0.025351
0.024719
0.024087
0.025035
0.025667
0.025351
0.025667
0.025983
0.026300
0.025351
0.025035
0.025035
0.024403
0.025983
0.025667
0.025351
0.025667
0.025351
0.025667
0.025983
0.024719
0.026300
0.026300
0.025035
0.024719
0.025983
0.025351
0.023770
0.023770
0.024087
0.023454
0.022822
0.023770
0.023454
0.022190
0.023138
0.022506
0.023138
0.022190
0.021873
0.020925
0.020925
0.020609
0.022190
0.022822
0.021557
0.021241
0.021241
0.020925
0.021241
0.021557
0.021873
0.021557
0.020293
0.019660
0.019028
0.020293
0.019977
0.020925
0.021241
0.020925
0.020609
0.020293
0.020293
0.020293
0.021557
0.021241
0.022506
0.022506
0.021241
0.022190
0.022822
0.023454
0.023454
0.023138
0.022822
0.023454
0.023770
0.023138
0.024087
0.024719
0.024403
0.025667
0.025035
0.025035
0.025035
0.024719
0.024719
0.025351
0.025983
0.025667
0.025983
0.025351
0.024403
0.025351
0.025983
0.025983
0.026932
0.025983
0.025983
0.025983
0.026616
0.026300
0.025983
0.026616
0.025667
0.025351
0.024719
0.025035
0.025035
0.025351
0.025035
0.024403
0.022822
0.023770
0.023454
0.023454
0.023454
0.023138
0.022506
0.022506
0.023770
0.022190
0.022190
0.022190
0.021241
0.021873
0.020925
0.021873
0.020609
0.020609
0.022190
0.020925
0.020293
0.020925
0.022190
0.020925
0.020925
0.019977
0.020609
0.019660
0.021873
0.020925
0.020925
0.020925
0.022506
0.021557
0.021241
0.021241
0.020293
0.019977
0.021873
0.021557
0.021557
0.022506
0.021873
0.023454
0.022822
0.023138
0.023138
0.021873
0.022506
0.022822
0.023770
0.022822
0.023138
0.024403
0.025035
0.023770
0.024087
0.024403
0.024087
0.025035
0.025035
0.026300
0.025983
0.025667
0.025983
0.026300
0.025983
0.027248
0.025983
0.025983
0.026300
0.026616
0.025983
0.025983
0.026300
0.025667
0.025351
0.024719
0.025351
0.025667
0.025983
0.025351
0.026300
0.024403
0.024403
0.024403
0.024087
0.024087
0.025351
0.023770
0.023454
0.022822
0.023454
0.021557
0.021557
0.022190
0.023138
0.022822
0.021557
0.022190
0.021873
0.021241
0.020293
0.020925
0.020925
0.022506
0.021873
0.021873
0.020925
0.020293
0.020293
0.022190
0.022822
0.021557
0.020609
0.020609
0.020925
0.019344
0.021873
0.021557
0.021873
0.021873
0.022190
0.022190
0.021241
0.022822
0.022506
0.022822
0.022506
0.022822
0.022822
0.023454
0.023454
0.023770
0.023454
0.023454
0.024403
0.024719
0.025035
0.024087
0.025035
0.025983
0.024087
0.023770
0.025035
0.024403
0.024719
0.024719
0.025667
0.025351
0.025667
0.026300
0.025351
0.025983
0.024719
0.026616
0.025983
0.026300
0.026300
0.025983
0.025983
0.025351
0.025667
0.024719
0.024719
0.025351
0.025667
0.023454
0.024403
0.025035
0.024403
0.023454
0.023454
0.024087
0.023770
0.024087
0.023454
0.022190
0.022822
0.023454
0.023138
0.023454
0.022506
0.021241
0.020609
0.020925
0.020925
0.022822
0.022822
0.021241
0.022190
0.020293
0.020293
0.021241
0.020925
0.021873
0.021557
0.021557
0.020293
0.021873
0.020925
0.020293
0.021241
0.021557
0.020609
0.021557
0.021873
0.021241
0.022506
0.021873
0.022506
0.023454
0.022190
0.023138
0.022822
0.023138
0.023454
0.022822
0.023138
0.023770
0.024719
0.024087
0.024719
0.023770
0.024403
0.024719
0.025035
0.025035
0.024719
0.025667
0.024403
0.025351
0.024719
0.025035
0.026300
0.025035
0.025035
0.025351
0.025351
0.024403
0.024403
0.025351
0.026300
0.025667
0.024087
0.023454
0.024087
0.024719
0.025351
0.024403
0.023454
0.023770
0.024087
0.024719
0.023770
0.023454
0.023770
0.023454
0.023454
0.023770
0.022822
0.022506
0.022506
0.022506
0.021557
0.021873
0.021557
0.020293
0.020293
0.020293
0.020293
0.020609
0.020925
0.020925
0.020925
0.020609
0.020293
0.020293
0.021557
0.021873
0.020293
0.020609
0.020925
0.020925
0.020609
0.021873
0.021241
0.022190
0.021873
0.022506
0.021873
0.022506
0.023770
0.022822
0.023454
0.024087
0.023454
0.023770
0.023770
0.024087
0.023454
0.024087
0.024403
0.024403
0.025035
0.023454
0.025035
0.024403
0.025667
0.025983
0.025983
0.026300
0.025351
0.025351
0.024087
0.024719
0.025983
0.026932
0.026300
0.025035
0.025351
0.025351
0.025035
0.025667
0.026300
0.025667
0.024719
0.024403
0.025035
0.025351
0.025667
0.024087
0.024087
0.024403
0.022822
0.022822
0.024087
0.024087
0.023138
0.022190
0.023138
0.022506
0.022190
0.023138
0.021241
0.022506
0.020925
0.020925
0.020925
0.021241
0.020609
0.021241
0.020293
0.020293
0.020609
0.022190
0.020925
0.020925
0.020293
0.019977
0.019977
0.021557
0.020925
0.020609
0.020609
0.021241
0.020609
0.021557
0.021241
0.021873
0.021241
0.021873
0.020925
0.021873
0.022190
0.023138
0.023454
0.023138
0.022506
0.022822
0.022506
0.022822
0.023138
0.023454
0.024403
0.024087
0.025035
0.025035
0.024719
0.025351
0.025667
0.025351
0.025667
0.025351
0.026300
0.025035
0.025351
0.024403
0.025983
0.026300
0.027248
0.025351
0.025667
0.025667
0.024719
0.025667
0.025983
0.025035
0.026300
0.025983
0.025351
0.024719
0.025035
0.025983
0.025667
0.025035
0.025351
0.025035
0.024087
0.023770
0.023454
0.023138
0.023770
0.023770
0.023138
0.022822
0.023138
0.021557
0.021241
0.021241
0.020925
0.021241
0.020925
0.021873
0.021557
0.021873
0.021557
0.020925
0.021241
0.022506
0.021557
0.020609
0.021241
0.022190
0.021241
0.023138
0.020925
0.021557
0.021557
0.019977
0.021241
0.022190
0.021873
0.023138
0.022822
0.020609
0.021241
0.021557
0.022190
0.021873
0.022506
0.023138
0.023138
0.022822
0.022822
0.023454
0.023454
0.023138
0.023770
0.025035
0.025351
0.024719
0.025035
0.024087
0.024719
0.025983
0.025667
0.024719
0.025983
0.026300
0.024719
0.025983
0.025983
0.027564
0.027248
0.025667
0.025983
0.026616
0.026616
0.025667
0.025035
0.025667
0.026300
0.025667
0.025035
0.025667
0.025035
0.025351
0.025035
0.025667
0.025035
0.025035
0.024087
0.023454
0.024403
0.023770
0.024403
0.022822
0.023770
0.022822
0.022506
0.022506
0.022190
0.021557
0.022190
0.021873
0.021241
0.020609
0.021241
0.020925
0.021873
0.021873
0.021241
0.021241
0.021557
0.020609
0.021557
0.021557
0.022190
0.022506
0.022190
0.021873
0.022506
0.022190
0.021557
0.022506
0.023138
0.023138
0.021873
0.022506
0.022190
0.022190
0.024087
0.022822
0.023454
0.023770
0.023454
0.024087
0.024087
0.024087
0.023454
0.023770
0.025035
0.024403
0.025351
0.025351
0.025351
0.025351
0.025667
0.025983
0.026932
0.026932
0.025351
0.025351
0.025351
0.026616
0.025983
0.026616
0.026932
0.026616
0.025351
0.025983
0.025983
0.027248
0.026932
0.027248
0.026932
0.026300
0.026616
0.025983
0.026300
0.024719
0.025983
0.025035
0.024403
0.023770
0.023770
0.024087
0.023770
0.024087
0.024403
0.024719
0.023770
0.023454
0.022506
0.021873
0.022506
0.023770
0.023454
0.022822
0.021873
0.022190
0.022190
0.021557
0.022190
0.022822
0.020925
0.021557
0.021241
0.021241
0.020925
0.021557
0.021241
0.021241
0.020925
0.021873
0.021241
0.022190
0.022822
0.022190
0.022190
0.022506
0.021557
0.022190
0.022822
0.022822
0.023138
0.023138
0.023454
0.023138
0.023454
0.023138
0.023138
0.023454
0.024403
0.023770
0.025667
0.025983
0.024719
0.025035
0.024719
0.024719
0.025035
0.025035
0.025351
0.024719
0.025351
0.025035
0.024403
0.025983
0.027248
0.026932
0.025667
0.025351
0.026300
0.026932
0.025983
0.025983
0.026616
0.026616
0.026300
0.025035
0.024719
0.025983
0.025351
0.025351
0.024719
0.024719
0.023770
0.024087
0.024087
0.023770
0.022822
0.023770
0.023454
0.022822
0.023138
0.022506
0.021873
0.021557
0.022190
0.021873
0.022190
0.021241
0.020925
0.020925
0.020609
0.020293
0.021873
0.022190
0.020925
0.020609
0.019977
0.021241
0.020293
0.022190
0.021873
0.020609
0.020609
0.021241
0.021557
0.021873
0.021241
0.020925
0.020925
0.020925
0.021557
0.022190
0.022822
0.021873
0.022822
0.022506
0.023454
0.022822
0.022506
0.023770
0.023454
0.023138
0.022822
0.025035
0.024719
0.025667
0.024087
0.023138
0.023770
0.025351
0.025667
0.025667
0.025667
0.025983
0.025667
0.023770
0.024719
0.026300
0.026616
0.025351
0.024719
0.024719
0.025351
0.025983
0.026616
0.025351
0.025983
0.025035
0.023770
0.024403
0.025035
0.024087
0.023454
0.023770
0.023138
0.023138
0.023770
0.023454
0.023138
0.023138
0.022822
0.023138
0.023138
0.022822
0.023138
0.022190
0.022506
0.021873
0.021873
0.021557
0.019660
0.020293
0.020609
0.020293
0.020293
0.022190
0.021241
0.020925
0.020609
0.019344
0.020293
0.020293
0.021557
0.020925
0.020609
0.020609
0.020293
0.020293
0.020925
0.020609
0.022506
0.020609
0.021557
0.021873
0.021241
0.021557
0.021873
0.021873
0.021557
0.022190
0.023138
0.021873
0.022506
0.022506
0.023454
0.023138
0.024087
0.025035
0.024087
0.024087
0.024403
0.025667
0.024719
0.025667
0.025667
0.025667
0.025351
0.025667
0.024719
0.025667
0.026932
0.026932
0.025983
0.026300
0.026300
0.025035
0.025351
0.025351
0.025667
0.027564
0.026616
0.025351
0.025351
0.025667
0.025983
0.024719
0.024403
0.024403
0.023138
0.023138
0.024719
0.024087
0.024087
0.023770
0.023770
0.024087
0.024403
0.022822
0.022190
0.023138
0.023454
0.023454
0.022822
0.022506
0.020925
0.021873
0.021241
0.020293
0.020609
0.022190
0.021557
0.020609
0.020925
0.019660
0.019977
0.020925
0.021557
0.021873
0.022190
0.021241
0.021557
0.021241
0.022506
0.022190
0.022190
0.022190
0.022506
0.021873
0.021873
0.024087
0.024087
0.022822
0.022822
0.023454
0.024719
0.023454
0.024403
0.024403
0.025667
0.025667
0.024719
0.024087
0.024087
0.024403
0.025035
0.024719
0.025035
0.025351
0.025983
0.026300
0.024719
0.024719
0.025035
0.025983
0.025667
0.025983
0.026300
0.025983
0.024403
0.026616
0.025351
0.026300
0.025983
0.025667
0.025035
0.025983
0.025351
0.025667
0.025035
0.024403
0.024087
0.024087
0.023454
0.023454
0.023454
0.025351
0.025035
0.024087
0.024087
0.023454
0.022822
0.022506
0.022190
0.021873
0.022190
0.021873
0.021557
0.020925
0.022190
0.020293
0.020609
0.019977
0.021557
0.021557
0.020609
0.020609
0.020609
0.021557
0.020293
0.021241
0.020609
0.021873
0.020609
0.020293
0.021873
0.020293
0.021557
0.021873
0.021557
0.022190
0.021873
0.023138
0.022190
0.023454
0.023138
0.021873
0.022822
0.023454
0.024403
0.024403
0.023454
0.024403
0.025035
0.024087
0.025035
0.023770
0.024403
0.024087
0.025035
0.025667
0.025351
0.025351
0.025667
0.024719
0.024719
0.025351
0.025983
0.026300
0.026932
0.025351
0.025983
0.024719
0.025035
0.026300
0.025667
0.025035
0.025983
0.025035
0.025351
0.025035
0.025351
0.023770
0.024719
0.024403
0.022190
0.022506
0.023454
0.023770
0.022822
0.022190
0.023138
0.022190
0.021241
0.022506
0.021241
0.021557
0.021241
0.021873
0.022190
0.020609
0.021557
0.021557
0.021241
0.020609
0.020293
0.021241
0.021557
0.019977
0.019977
0.019660
0.020293
0.020609
0.020925
0.021873
0.020293
0.021557
0.021873
0.020925
0.020925
0.021557
0.022506
0.021557
0.021557
0.021241
0.021557
0.022506
0.023454
0.023138
0.022190
0.023454
0.024087
0.022506
0.022506
0.024403
0.022506
0.023770
0.024403
0.024719
0.024087
0.025351
0.024087
0.024087
0.024403
0.026616
0.025667
0.025035
0.026300
0.024403
0.025035
0.026300
0.025983
0.026300
0.025351
0.025351
0.024087
0.025035
0.026616
0.026300
0.025667
0.025351
0.025667
0.025035
0.024403
0.025351
0.025035
0.024719
0.024087
0.024403
0.024403
0.024087
0.023138
0.023454
0.022822
0.023770
0.022506
0.023454
0.021557
0.022822
0.023138
0.022190
0.021557
0.022506
0.022190
0.021873
0.021241
0.021873
0.022506
0.020293
0.020609
0.021241
0.019660
0.021557
0.020925
0.020609
0.020925
0.021241
0.021241
0.020925
0.022190
0.021557
0.021557
0.021241
0.021873
0.021873
0.021557
0.021241
0.022822
0.022822
0.023138
0.023770
0.025035
0.023454
0.023454
0.023454
0.024403
0.024719
0.023454
0.023138
0.022822
0.023770
0.025667
0.025351
0.026300
0.026616
0.025983
0.026932
0.026300
0.025667
0.026300
0.025983
0.026932
0.025035
0.025351
0.026616
0.025983
0.026616
0.025667
0.026300
0.025351
0.026616
0.027564
0.026300
0.025035
0.025983
0.025983
0.026616
0.024719
0.024087
0.023454
0.024403
0.023770
0.024403
0.023138
0.023454
0.023454
0.024087
0.024087
0.024403
0.022822
0.023454
0.022190
0.022506
0.022822
0.022506
0.021557
0.022190
0.022190
0.022190
0.021557
0.020609
0.021873
0.021241
0.021557
0.022506
0.021241
0.020293
0.019977
0.021873
0.020925
0.021557
0.021873
0.021241
0.021241
0.021873
0.022190
0.021873
0.021873
0.021873
0.021557
0.021241
0.021873
0.022190
0.022822
0.022190
0.023770
0.023138
0.023138
0.024719
0.024719
0.023770
0.023138
0.024403
0.025035
0.024719
0.026300
0.026300
0.024719
0.025035
0.026616
0.026932
0.025983
0.026300
0.025983
0.025351
0.024403
0.025667
0.025351
0.025667
0.026616
0.025983
0.025983
0.025667
0.025351
0.025667
0.026616
0.026932
0.025351
0.025983
0.025351
0.024719
0.025667
0.025667
0.026616
0.026300
0.024403
0.024087
0.024719
0.025351
0.024403
0.024719
0.023770
0.023454
0.021873
0.022822
0.023770
0.021557
0.021241
0.022190
0.022822
0.022506
0.021557
0.021557
0.021557
0.021557
0.021873
0.021241
0.023138
0.021873
0.021873
0.021557
0.020609
0.020293
0.021557
0.021241
0.021873
0.022506
0.022190
0.022506
0.022822
0.022506
0.024403
0.022506
0.021557
0.022190
0.023138
0.023138
0.024087
0.023138
0.023454
0.024403
0.023138
0.023138
0.023454
0.022822
0.023138
0.023454
0.024719
0.024087
0.025035
0.025351
0.025351
0.025667
0.025035
0.025983
0.026300
0.026300
0.026300
0.024719
0.025035
0.025667
0.026300
0.027564
0.027248
0.026616
0.025667
0.025983
0.025667
0.026300
0.025351
0.026300
0.026616
0.025035
0.025351
0.025667
0.025667
0.023770
0.024087
0.023770
0.024719
0.023454
0.025035
0.024403
0.023454
0.023454
0.021557
0.022822
0.021557
0.022190
0.021873
0.021557
0.021241
0.021557
0.022506
0.021241
0.020609
0.020925
0.020293
0.020925
0.020925
0.021557
0.020925
0.020609
0.019977
0.019660
0.020925
0.021241
0.020609
0.020925
0.021241
0.019660
0.020925
0.021557
0.021557
0.021557
0.020609
0.022506
0.021557
0.020925
0.021873
0.023138
0.021873
0.022190
0.023138
0.024719
0.024087
0.023770
0.023138
0.023770
0.023770
0.023454
0.024403
0.024719
0.024719
0.025351
0.024719
0.025351
0.025035
0.025351
0.026300
0.025667
0.025351
0.023454
0.025351
0.025983
0.026932
0.027248
0.026932
0.025351
0.026300
0.026616
0.026616
0.026300
0.025983
0.026616
0.026300
0.023770
0.024403
0.024087
0.025035
0.025035
0.024087
0.025035
0.025035
0.023770
0.023770
0.022190
0.023454
0.024087
0.023138
0.023138
0.022822
0.021873
0.021557
0.021873
0.021873
0.021241
0.021557
0.019977
0.020609
0.019660
0.019028
0.019977
0.020293
0.021557
0.020925
0.020609
0.019660
0.020293
0.020293
0.021241
0.020925
0.020293
0.021557
0.021873
0.019977
0.021873
0.022506
0.022190
0.021241
0.021873
0.022190
0.022506
0.023138
0.023138
0.023454
0.023770
0.023138
0.024087
0.024087
0.022506
0.024719
0.024087
0.023770
0.024719
0.024403
0.025035
0.024719
0.026300
0.025667
0.025983
0.026932
0.025351
0.025351
0.025035
0.025035
0.025035
0.025035
0.025983
0.027248
0.026300
0.026300
0.026300
0.025351
0.025667
0.026300
0.026300
0.024719
0.025667
0.025035
0.025983
0.025035
0.025035
0.025035
0.023770
0.024087
0.024087
0.024719
0.023770
0.023770
0.024087
0.023454
0.022822
0.022822
0.023770
0.023138
0.022822
0.022822
0.022822
0.021873
0.022190
0.020925
0.021557
0.021557
0.020925
0.022190
0.021241
0.022190
0.022506
0.020609
0.021241
0.020609
0.021241
0.022506
0.022506
0.022190
0.021557
0.020609
0.019660
0.020925
0.022190
0.022822
0.023138
0.022506
0.023454
0.022822
0.023454
0.023138
0.022822
0.024087
0.022506
0.023454
0.023454
0.024719
0.024719
0.025035
0.025351
0.025351
0.025667
0.025035
0.024087
0.025035
0.024719
0.024403
0.025351
0.025983
0.027248
0.025667
0.025667
0.026300
0.025667
0.026300
0.025667
0.025351
0.025035
0.025983
0.024719
0.025035
0.025035
0.025667
0.026300
0.025667
0.025035
0.025983
0.025351
0.023770
0.025351
0.025035
0.024403
0.023138
0.023454
0.023454
0.024087
0.023770
0.023770
0.023454
0.025035
0.022822
0.022822
0.022190
0.021241
0.020925
0.022506
0.021873
0.020925
0.020609
0.020293
0.021241
0.020925
0.021873
0.021557
0.021557
0.020925
0.020609
0.020293
0.020925
0.021241
0.021557
0.021241
0.020293
0.020293
0.021241
0.020609
0.021557
0.020925
0.021241
0.022506
0.021557
0.021241
0.021241
0.022190
0.021873
0.021557
0.022190
0.021873
0.023454
0.022190
0.022506
0.022506
0.022190
0.022506
0.023770
0.023770
0.024403
0.022506
0.023770
0.024403
0.023454
0.025667
0.025035
0.024403
0.024087
0.024719
0.023770
0.025035
0.025351
0.025351
0.025351
0.025351
0.024719
0.025667
0.025351
0.025983
0.025983
0.025667
0.024403
0.024403
0.024719
0.024719
0.024087
0.025035
0.025035
0.023770
0.025351
0.024719
0.023770
0.023138
0.023454
0.023454
0.023138
0.023454
0.023138
0.021557
0.021557
0.020609
0.020925
0.020609
0.019977
0.021557
0.021557
0.021241
0.020925
0.020293
0.021241
0.021241
0.021241
0.020925
0.019344
0.020609
0.019977
0.021873
0.021241
0.019660
0.018712
0.020293
0.019977
0.020293
0.020609
0.021241
0.020925
0.020925
0.020609
0.021241
0.021557
0.021557
0.022190
0.023138
0.022190
0.023138
0.022506
0.023770
0.022822
0.023138
0.022506
0.024087
0.024087
0.024719
0.024719
0.023770
0.024719
0.024719
0.024403
0.024719
0.025035
0.025035
0.024403
0.023770
0.024719
0.025983
0.026616
0.025667
0.025983
0.024403
0.025667
0.025667
0.025351
0.025035
0.025667
0.025351
0.024087
0.025035
0.024719
0.025351
0.024087
0.023770
0.022822
0.022822
0.023770
0.023138
0.023454
0.023138
0.023454
0.022190
0.020609
0.021873
0.021241
0.022822
0.022190
0.022190
0.022506
0.020609
0.020293
0.021873
0.019977
0.019977
0.019977
0.020925
0.021241
0.021873
0.020609
0.019977
0.019660
0.019660
0.020925
0.020925
0.022190
0.020925
0.020609
0.019977
0.020925
0.021241
0.019977
0.020925
0.021557
0.021873
0.021241
0.021241
0.022506
0.021873
0.021557
0.021873
0.022822
0.022822
0.023454
0.023138
0.024087
0.023138
0.023454
0.023454
0.024087
0.024087
0.023770
0.024087
0.023770
0.024719
0.025351
0.025667
0.025351
0.024403
0.024087
0.024719
0.025035
0.026616
0.025351
0.025035
0.025035
0.025667
0.025035
0.026932
0.024719
0.026300
0.025667
0.025351
0.025035
0.025667
0.025351
0.025035
0.023770
0.024087
0.023138
0.024087
0.024087
0.024403
0.024087
0.023454
0.023138
0.023138
0.022190
0.021557
0.021873
0.021241
0.021873
0.020925
0.020925
0.020925
0.019977
0.020293
0.020609
0.019344
0.019977
0.020293
0.020609
0.019344
0.019028
0.018712
0.019977
0.020609
0.021873
0.020293
0.019660
0.018396
0.019660
0.019344
0.020293
0.020293
0.020925
0.020925
0.021241
0.022190
0.021557
0.021557
0.023454
0.022190
0.022190
0.023770
0.023138
0.021873
0.022190
0.022190
0.022506
0.023770
0.024403
0.023454
0.024403
0.023454
0.024403
0.023770
0.024403
0.024087
0.024403
0.024087
0.023454
0.024087
0.024719
0.025035
0.025351
0.025667
0.025667
0.025035
0.023770
0.023770
0.024403
0.025035
0.025667
0.025351
0.024403
0.025351
0.024087
0.024087
0.024719
0.024719
0.024087
0.023454
0.022822
0.023138
0.023138
0.022506
0.022822
0.022190
0.022822
0.023138
0.021241
0.021873
0.020609
0.020609
0.021873
0.022190
0.021557
0.021557
0.020609
0.019344
0.019028
0.019660
0.019660
0.021873
0.020925
0.019660
0.019660
0.020293
0.021241
0.021557
0.022190
0.020925
0.019028
0.020609
0.019977
0.019977
0.020925
0.020609
0.020925
0.020293
0.020609
0.022190
0.021873
0.022506
0.023138
0.022506
0.022190
0.021873
0.022506
0.022822
0.022190
0.022822
0.023454
0.023454
0.024403
0.024403
0.024719
0.023770
0.024719
0.024403
0.024719
0.026300
0.024087
0.023454
0.023138
0.024087
0.024719
0.024719
0.026300
0.025667
0.025035
0.025351
0.026300
0.024719
0.025667
0.025983
0.026300
0.025035
0.025035
0.025667
0.025351
0.023138
0.023770
0.023454
0.022822
0.022190
0.023454
0.023138
0.022506
0.022822
0.022822
0.023454
0.022822
0.022506
0.021873
0.020925
0.021873
0.020609
0.021557
0.021241
0.021557
0.020925
0.021241
0.020293
0.020609
0.021873
0.021557
0.020925
0.020609
0.020293
0.019660
0.020925
0.021241
0.022506
0.021557
0.021241
0.020609
0.020925
0.021241
0.020609
0.021873
0.020925
0.021557
0.022822
0.021241
0.020925
0.022190
0.022506
0.022190
0.022506
0.022822
0.023454
0.022190
0.022822
0.022822
0.023138
0.023138
0.023770
0.024087
0.023770
0.024087
0.025351
0.025667
0.024719
0.024403
0.025035
0.025667
0.024719
0.024087
0.023770
0.024403
0.024719
0.024719
0.024719
0.025983
0.023454
0.026616
0.025351
0.024719
0.024087
0.025035
0.023770
0.022822
0.025035
0.023770
0.023770
0.023770
0.023454
0.023770
0.023138
0.024403
0.023138
0.022506
0.023454
0.023138
0.022822
0.022506
0.021873
0.021241
0.021241
0.021873
0.022190
0.021873
0.021557
0.020925
0.020293
0.019660
0.019660
0.019660
0.019977
0.021241
0.020925
0.020609
0.019028
0.020293
0.019344
0.020609
0.020293
0.020925
0.020293
0.020925
0.019660
0.019660
0.020609
0.020925
0.020925
0.021557
0.021557
0.019977
0.021241
0.021241
0.022506
0.021557
0.022190
0.022506
0.021873
0.023138
0.022822
0.022822
0.022822
0.023138
0.023770
0.023454
0.021873
0.023138
0.023770
0.025035
0.024403
0.024087
0.024403
0.024719
0.023454
0.024403
0.025035
0.026300
0.025351
0.024719
0.024087
0.024087
0.024719
0.024719
0.025351
0.024719
0.025667
0.024719
0.025035
0.024087
0.024719
0.024403
0.024403
0.023454
0.022822
0.023454
0.023770
0.023770
0.023454
0.023770
0.022822
0.021873
0.022506
0.022822
0.021241
0.020925
0.021241
0.021557
0.019660
0.021241
0.019977
0.019977
0.019028
0.019660
0.020609
0.019660
0.019660
0.019028
0.019977
0.018396
0.018712
0.018080
0.019977
0.020609
0.019028
0.019660
0.019977
0.019977
0.019660
0.021557
0.020609
0.020609
0.020293
0.020293
0.021873
0.021241
0.022190
0.022506
0.021873
0.022506
0.021873
0.021557
0.021873
0.021557
0.022190
0.022506
0.021873
0.023770
0.023138
0.023770
0.022506
0.024087
0.023770
0.023770
0.024719
0.024403
0.024403
0.023138
0.025351
0.025667
0.025351
0.025983
0.024719
0.024087
0.025667
0.025351
0.024719
0.025351
0.025667
0.024719
0.024719
0.024087
0.023770
0.023454
0.023454
0.024403
0.024719
0.023138
0.022190
0.022822
0.022822
0.022822
0.022506
0.022506
0.023454
0.022190
0.022190
0.021557
0.021241
0.020925
0.020609
0.020925
0.020925
0.020925
0.019660
0.020609
0.019660
0.020293
0.020609
0.020925
0.020609
0.019028
0.018712
0.018396
0.019028
0.019344
0.021241
0.019977
0.020293
0.019344
0.019660
0.019660
0.021241
0.021241
0.020293
0.020609
0.020925
0.021557
0.021557
0.021241
0.021873
0.021241
0.021241
0.021557
0.022506
0.022822
0.022822
0.022822
0.022822
0.022506
0.023770
0.023454
0.024087
0.023138
0.023770
0.023138
0.024719
0.024403
0.025035
0.024403
0.024087
0.024087
0.024719
0.024719
0.025351
0.025983
0.025351
0.023770
0.023770
0.024087
0.023454
0.023770
0.024403
0.023770
0.023770
0.023454
0.023770
0.025035
0.024403
0.023454
0.023454
0.022190
0.023454
0.022822
0.021873
0.021241
0.021873
0.022190
0.022190
0.021241
0.021557
0.020609
0.020293
0.020925
0.020925
0.021557
0.019977
0.020293
0.020925
0.020293
0.019977
0.019660
0.020925
0.020609
0.019028
0.019028
0.018712
0.019344
0.019344
0.020293
0.021241
0.020925
0.019977
0.020925
0.020609
0.020293
0.021873
0.021873
0.021241
0.021557
0.021241
0.021241
0.020925
0.021557
0.021241
0.022190
0.021241
0.022190
0.022506
0.023138
0.022190
0.023138
0.023770
0.022822
0.023138
0.025035
0.023770
0.023770
0.023770
0.023770
0.024087
0.024087
0.023770
0.023454
0.022190
0.022822
0.024403
0.024087
0.025351
0.024087
0.024403
0.024403
0.023770
0.024403
0.025351
0.024719
0.023454
0.023454
0.023454
0.023770
0.024403
0.023770
0.024403
0.023138
0.022190
0.023770
0.023138
0.022190
0.020925
0.020925
0.021873
0.021241
0.021873
0.021873
0.019344
0.019660
0.020293
0.019977
0.020609
0.020925
0.020293
0.020925
0.020925
0.019977
0.021557
0.020609
0.020925
0.019977
0.019344
0.019028
0.018712
0.020609
0.020609
0.020925
0.020609
0.019977
0.020293
0.020293
0.019660
0.020293
0.021241
0.020925
0.020925
0.022190
0.020609
0.021873
0.022190
0.021241
0.020293
0.021557
0.021241
0.022190
0.020609
0.022190
0.022506
0.022506
0.023138
0.023138
0.022822
0.022822
0.023454
0.023138
0.024403
0.024087
0.024403
0.024403
0.022506
0.022822
0.024087
0.024087
0.025035
0.025667
0.024087
0.024403
0.023770
0.023770
0.023138
0.024403
0.024719
0.023454
0.023770
0.023454
0.023454
0.023454
0.023454
0.022506
0.022822
0.022822
0.022506
0.022506
0.022822
0.022506
0.021873
0.021241
0.021873
0.020925
0.021241
0.020293
0.019977
0.019660
0.020925
0.020609
0.019977
0.020609
0.019660
0.019344
0.019344
0.020293
0.021241
0.021241
0.020925
0.019344
0.019344
0.018712
0.019977
0.020293
0.020293
0.019660
0.019344
0.019028
0.018712
0.019344
0.019660
0.019028
0.019344
0.019660
0.020293
0.019344
0.020609
0.020925
0.021241
0.021873
0.021873
0.021557
0.021241
0.022822
0.022506
0.022190
0.021873
0.023138
0.022822
0.022190
0.023454
0.021873
0.024087
0.024403
0.023770
0.023454
0.025035
0.024087
0.024087
0.023138
0.024087
0.024403
0.024719
0.025035
0.024719
0.024403
0.023454
0.023770
0.025035
0.024403
0.024719
0.024087
0.023454
0.022506
0.023454
0.023138
0.023138
0.023770
0.022506
0.021557
0.021241
0.022190
0.022506
0.021241
0.022190
0.022506
0.021557
0.020609
0.020609
0.019344
0.018712
0.019977
0.021557
0.020609
0.020925
0.019344
0.019344
0.019028
0.019660
0.019977
0.020925
0.019344
0.019977
0.019028
0.017764
0.019660
0.020609
0.020293
0.019660
0.019977
0.019977
0.020609
0.019344
0.019028
0.021241
0.019660
0.020293
0.019660
0.020293
0.019660
0.021557
0.020925
0.020293
0.021873
0.021241
0.021241
0.021241
0.021873
0.022506
0.022506
0.022506
0.021241
0.022822
0.022822
0.022506
0.024087
0.023770
0.024087
0.025351
0.024403
0.024087
0.023770
0.023770
0.024403
0.024087
0.024087
0.025035
0.025351
0.024403
0.024087
0.025667
0.025983
0.024403
0.024719
0.024719
0.023454
0.023770
0.023770
0.023770
0.023454
0.024403
0.023454
0.023138
0.023138
0.022506
0.022822
0.021873
0.021557
0.021873
0.021873
0.020925
0.021241
0.021557
0.020925
0.019344
0.019977
0.019977
0.020293
0.020609
0.019977
0.019977
0.018712
0.019028
0.019977
0.019977
0.020609
0.019344
0.019028
0.018712
0.018396
0.019344
0.019660
0.019028
0.019660
0.019660
0.020609
0.020293
0.019977
0.019660
0.019344
0.019344
0.020609
0.019977
0.020609
0.021873
0.020609
0.021241
0.021557
0.021873
0.020925
0.021557
0.020925
0.023138
0.023138
0.022822
0.023770
0.024403
0.022822
0.024087
0.024087
0.024719
0.024403
0.025983
0.024719
0.024087
0.024719
0.024719
0.024719
0.025667
0.026300
0.025667
0.025667
0.025035
0.024087
0.024719
0.025035
0.024719
0.024719
0.024403
0.025035
0.023454
0.023138
0.022822
0.024087
0.023454
0.021873
0.022190
0.023138
0.022506
0.023138
0.022822
0.021873
0.020925
0.020925
0.020609
0.021873
0.020293
0.019344
0.020925
0.019977
0.019660
0.019660
0.019977
0.019977
0.019977
0.019660
0.019977
0.020293
0.020609
0.019660
0.019660
0.019344
0.019660
0.020293
0.020925
0.020609
0.020293
0.019660
0.019977
0.020293
0.020293
0.020293
0.020293
0.020925
0.020609
0.021557
0.021241
0.021873
0.022190
0.022190
0.021873
0.022190
0.022506
0.021873
0.022190
0.021873
0.023138
0.022822
0.023138
0.023454
0.023454
0.023770
0.023138
0.023770
0.023138
0.023770
0.024087
0.022822
0.022190
0.022190
0.024403
0.023138
0.024403
0.025035
0.025035
0.023770
0.022822
0.024719
0.024087
0.024087
0.024087
0.024087
0.023770
0.023770
0.024403
0.024087
0.023454
0.023770
0.023454
0.021873
0.022822
0.022822
0.022190
0.023454
0.023454
0.021873
0.020609
0.020925
0.020925
0.019977
0.020609
0.020293
0.019977
0.021873
0.020925
0.019977
0.020609
0.019660
0.021873
0.020925
0.020609
0.019977
0.019344
0.018712
0.018080
0.019344
0.018712
0.021241
0.022190
0.020293
0.020293
0.020609
0.019660
0.019344
0.020293
0.020293
0.020609
0.021873
0.020293
0.021241
0.021873
0.021557
0.021557
0.022190
0.022190
0.022506
0.021557
0.022506
0.023770
0.022506
0.022822
0.022190
0.022506
0.023770
0.022822
0.024403
0.023770
0.024403
0.025667
0.023770
0.024403
0.025035
0.024087
0.024087
0.025035
0.025035
0.024719
0.024719
0.024087
0.024087
0.024719
0.025035
0.024719
0.024403
0.024087
0.023454
0.024719
0.023454
0.023770
0.022190
0.024087
0.024719
0.023138
0.021873
0.022506
0.022190
0.021873
0.021873
0.021557
0.021241
0.021557
0.020609
0.020609
0.020609
0.018712
0.020925
0.019977
0.020293
0.018712
0.019344
0.019977
0.018080
0.019977
0.019028
0.020293
0.018396
0.019660
0.018396
0.018712
0.019028
0.019028
0.018712
0.018080
0.018080
0.018712
0.018712
0.019344
0.019977
0.019028
0.019028
0.017764
0.019977
0.019028
0.019660
0.020609
0.020925
0.019977
0.020609
0.021557
0.021557
0.021873
0.021557
0.021557
0.022190
0.022190
0.022506
0.023138
0.022506
0.022506
0.022506
0.022506
0.022822
0.023454
0.023770
0.023138
0.022506
0.022822
0.024087
0.024403
0.024719
0.024403
0.024403
0.023454
0.022822
0.022822
0.023454
0.022822
0.023454
0.024087
0.022506
0.022822
0.023770
0.022822
0.024087
0.022190
0.021241
0.022190
0.021873
0.022190
0.021873
0.022190
0.020925
0.020609
0.020293
0.020609
0.019977
0.019344
0.019977
0.019977
0.019977
0.019977
0.019660
0.018712
0.020609
0.019344
0.019028
0.019344
0.019344
0.019028
0.018396
0.018080
0.019344
0.018396
0.019028
0.019028
0.018712
0.017447
0.019028
0.018080
0.018396
0.019660
0.019028
0.019028
0.019344
0.020293
0.020293
0.019977
0.021241
0.022190
0.021241
0.020609
0.020925
0.020925
0.021241
0.019977
0.020925
0.021873
0.021873
0.023454
0.022822
0.021557
0.021557
0.022190
0.023138
0.023138
0.023454
0.022822
0.022822
0.022822
0.023138
0.023454
0.022822
0.023770
0.023770
0.022822
0.023138
0.023770
0.023454
0.023138
0.023770
0.024087
0.024719
0.023138
0.022822
0.024403
0.023138
0.022506
0.022506
0.023138
0.022822
0.023138
0.022822
0.022190
0.022190
0.021873
0.020925
0.020925
0.020925
0.020609
0.021241
0.020925
0.019977
0.020609
0.020925
0.020609
0.019660
0.019660
0.019660
0.019344
0.018712
0.019660
0.021241
0.019660
0.018712
0.018080
0.019344
0.019028
0.019344
0.020293
0.019344
0.019660
0.020293
0.019344
0.019344
0.019977
0.020293
0.019977
0.018712
0.019660
0.020609
0.020609
0.021241
0.020925
0.021557
0.020609
0.021241
0.022190
0.022190
0.023138
0.022822
0.023138
0.022190
0.023770
0.022506
0.022190
0.023454
0.023138
0.022822
0.023454
0.024403
0.024087
0.024403
0.024403
0.023770
0.023770
0.025035
0.025035
0.024403
0.023454
0.024087
0.024719
0.024087
0.024719
0.024719
0.024719
0.023138
0.023454
0.023454
0.023454
0.023138
0.022506
0.024719
0.022506
0.022506
0.022822
0.022506
0.021873
0.021873
0.021873
0.021557
0.021557
0.020925
0.020293
0.019977
0.019028
0.020925
0.020609
0.019344
0.018396
0.019344
0.019660
0.020293
0.020925
0.020293
0.019977
0.020293
0.019660
0.018712
0.018712
0.018712
0.019028
0.019977
0.019344
0.019028
0.019344
0.019344
0.017764
0.019977
0.019344
0.018712
0.019660
0.019028
0.019344
0.020925
0.021241
0.021557
0.021241
0.020925
0.020609
0.021241
0.021241
0.020609
0.021873
0.022506
0.022822
0.023454
0.023138
0.022190
0.022190
0.022822
0.023454
0.023770
0.024087
0.023454
0.023454
0.023454
0.023770
0.023454
0.025035
0.025035
0.024403
0.024087
0.023138
0.022822
0.023770
0.024087
0.024087
0.023770
0.023138
0.022506
0.023138
0.023454
0.023770
0.022506
0.023454
0.022822
0.022822
0.022822
0.021241
0.022506
0.020925
0.021241
0.021557
0.021557
0.021241
0.020293
0.019977
0.019028
0.019028
0.019344
0.020293
0.018712
0.018396
0.018712
0.019028
0.019028
0.019344
0.019028
0.018080
0.019028
0.018396
0.015550
0.017764
0.018712
0.019660
0.018396
0.017764
0.018396
0.018080
0.018712
0.018712
0.019344
0.020293
0.020293
0.020609
0.019344
0.019977
0.020293
0.021241
0.021557
0.020609
0.021557
0.020925
0.021241
0.020293
0.020925
0.022190
0.021873
0.023138
0.021557
0.021557
0.021241
0.021873
0.021873
0.022190
0.022822
0.021557
0.022190
0.020925
0.020925
0.022190
0.021873
0.023138
0.022506
0.023454
0.022506
0.021557
0.023138
0.022822
0.021873
0.022506
0.021873
0.022506
0.022506
0.022506
0.022506
0.021873
0.021873
0.021873
0.020925
0.021873
0.021557
0.020925
0.020925
0.021557
0.021557
0.022190
0.020925
0.020293
0.019028
0.020293
0.018396
0.019977
0.018712
0.018712
0.018712
0.018712
0.018080
0.018080
0.018080
0.017764
0.018080
0.017447
0.016815
0.017131
0.018080
0.018080
0.019028
0.018396
0.018712
0.018080
0.018080
0.018080
0.019028
0.018712
0.019660
0.020293
0.019028
0.019660
0.019977
0.019977
0.019344
0.020609
0.020293
0.020293
0.020609
0.020609
0.020925
0.021557
0.021241
0.020925
0.022190
0.021241
0.022506
0.021873
0.021557
0.021873
0.021873
0.022190
0.022190
0.023454
0.022822
0.021557
0.021873
0.022190
0.023454
0.023138
0.023138
0.023138
0.022190
0.023454
0.023138
0.022822
0.022822
0.023454
0.022190
0.021873
0.022190
0.022190
0.022506
0.023138
0.021557
0.021873
0.021873
0.022190
0.022190
0.021241
0.022506
0.022822
0.022822
0.021873
0.021241
0.021241
0.019344
0.020293
0.020293
0.019977
0.019977
0.020293
0.020609
0.019344
0.018396
0.019344
0.019028
0.019344
0.018712
0.018396
0.017764
0.017447
0.018080
0.018712
0.018712
0.018396
0.019660
0.019344
0.019660
0.019028
0.019028
0.020293
0.019977
0.019344
0.020609
0.019344
0.019977
0.021557
0.021241
0.021241
0.019660
0.020925
0.020293
0.020293
0.021241
0.021557
0.020925
0.020925
0.022190
0.022190
0.022190
0.021557
0.021557
0.022506
0.023454
0.022506
0.023770
0.023770
0.022822
0.022506
0.023770
0.023454
0.024719
0.023770
0.023454
0.023138
0.022822
0.023770
0.022822
0.023138
0.024087
0.022506
0.020925
0.021873
0.022506
0.022190
0.021873
0.021557
0.020925
0.021557
0.020925
0.020609
0.020925
0.019977
0.020293
0.019344
0.020609
0.019344
0.019028
0.017764
0.019344
0.018712
0.019660
0.019344
0.018396
0.019028
0.018396
0.018080
0.018080
0.018396
0.020293
0.018396
0.017764
0.017764
0.017131
0.018080
0.019344
0.019977
0.017764
0.018396
0.019028
0.018712
0.018080
0.019344
0.019660
0.019977
0.019660
0.019977
0.020293
0.019660
0.020293
0.019977
0.020609
0.020925
0.019977
0.020293
0.019977
0.021241
0.020925
0.020293
0.021557
0.022190
0.022506
0.021241
0.021557
0.022506
0.023138
0.022822
0.023770
0.022822
0.023454
0.022506
0.023138
0.022506
0.022190
0.022822
0.024087
0.024403
0.023770
0.023454
0.024087
0.022506
0.023454
0.023454
0.022506
0.021873
0.022190
0.021873
0.023138
0.022506
0.022190
0.022190
0.021557
0.022822
0.021557
0.022190
0.021557
0.021241
0.019344
0.020609
0.019660
0.019660
0.019660
0.019344
0.018712
0.019977
0.019977
0.019977
0.019028
0.019028
0.018396
0.018080
0.018396
0.019977
0.019028
0.018712
0.017447
0.017131
0.018080
0.018396
0.019344
0.019660
0.019028
0.019028
0.019344
0.018712
0.019028
0.018712
0.019028
0.019028
0.019028
0.019977
0.019028
0.019977
0.020925
0.021557
0.020609
0.021557
0.021873
0.021557
0.019977
0.020925
0.019977
0.021557
0.022506
0.022822
0.022822
0.021873
0.021873
0.023454
0.022822
0.023770
0.023454
0.022822
0.022822
0.023454
0.022506
0.023770
0.022822
0.023770
0.023770
0.023454
0.023770
0.024087
0.022506
0.023138
0.023454
0.023454
0.023138
0.022506
0.023138
0.022822
0.022822
0.022190
0.023138
0.022190
0.023454
0.022822
0.021557
0.022822
0.022190
0.022190
0.021557
0.021873
0.021557
0.019977
0.019028
0.018712
0.019028
0.019977
0.019344
0.019344
0.019977
0.018712
0.019028
0.017764
0.019028
0.019344
0.018080
0.017447
0.018396
0.017764
0.017764
0.018080
0.018396
0.018712
0.019344
0.019028
0.019344
0.019977
0.020609
0.020925
0.020609
0.020293
0.020609
0.021557
0.020609
0.022190
0.021557
0.021557
0.021557
0.021241
0.021557
0.020293
0.019977
0.021241
0.022506
0.021873
0.022506
0.023770
0.023138
0.022822
0.023770
0.024403
0.024087
0.023454
0.024403
0.023138
0.022506
0.023138
0.024087
0.023770
0.023770
0.024403
0.025667
0.023770
0.023770
0.024087
0.023770
0.024719
0.023770
0.024087
0.023138
0.022822
0.023138
0.022822
0.023770
0.022822
0.022822
0.021873
0.023770
0.022506
0.022822
0.021873
0.021557
0.021557
0.021557
0.021873
0.020925
0.019977
0.020293
0.020293
0.020925
0.020293
0.020293
0.019660
0.018712
0.018396
0.018712
0.019660
0.019977
0.019977
0.020293
0.018396
0.017447
0.019028
0.019028
0.019977
0.019344
0.019344
0.018396
0.018712
0.018080
0.019028
0.019028
0.019660
0.019028
0.019660
0.019344
0.019977
0.021241
0.020925
0.020925
0.020293
0.022190
0.021873
0.022506
0.020925
0.021241
0.021241
0.022506
0.022506
0.021557
0.021873
0.022822
0.023138
0.023138
0.022506
0.022822
0.023454
0.024087
0.023770
0.023454
0.024719
0.023770
0.025035
0.025667
0.024403
0.023454
0.024719
0.024087
0.024087
0.023454
0.023454
0.023454
0.023138
0.023138
0.023770
0.022506
0.023138
0.022822
0.024719
0.022822
0.023770
0.023138
0.022822
0.022190
0.022506
0.022506
0.021557
0.021557
0.021557
0.021241
0.020609
0.019977
0.020293
0.020925
0.020925
0.019344
0.019028
0.019660
0.020609
0.019344
0.019977
0.020293
0.019660
0.019344
0.017764
0.019028
0.019028
0.019344
0.018712
0.018080
0.018396
0.019344
0.019977
0.019977
0.021557
0.020293
0.020925
0.019977
0.019344
0.020609
0.021873
0.020925
0.020925
0.020293
0.020925
0.022506
0.022190
0.022190
0.022506
0.021873
0.021873
0.024087
0.023138
0.023138
0.023138
0.023770
0.023454
0.024719
0.023454
0.023454
0.023770
0.023770
0.023770
0.024087
0.024719
0.024403
0.024719
0.025351
0.022190
0.024087
0.023770
0.023770
0.025351
0.023454
0.024403
0.024403
0.023138
0.024087
0.023138
0.022822
0.022822
0.023138
0.022822
0.022506
0.022506
0.022822
0.021557
0.022190
0.020293
0.021873
0.021241
0.020609
0.020609
0.020293
0.019977
0.019660
0.019977
0.019660
0.019344
0.018080
0.019028
0.019344
0.017764
0.019344
0.019977
0.019028
0.019344
0.019028
0.018712
0.019028
0.020293
0.020293
0.019660
0.019028
0.018080
0.018396
0.019344
0.019028
0.019660
0.020925
0.019344
0.019344
0.020609
0.020293
0.021557
0.020925
0.020925
0.019977
0.020609
0.020609
0.022190
0.022190
0.021873
0.022822
0.022190
0.022190
0.022506
0.021241
0.022190
0.021873
0.023770
0.023770
0.023770
0.024087
0.023138
0.023770
0.021873
0.023138
0.023454
0.025035
0.024087
0.025035
0.024719
0.024719
0.024719
0.023138
0.024087
0.025035
0.024719
0.024087
0.023454
0.023454
0.023138
0.023138
0.024087
0.025035
0.024403
0.023770
0.024087
0.024403
0.023138
0.022190
0.021873
0.021557
0.021557
0.020609
0.020925
0.021241
0.019660
0.020925
0.019977
0.019977
0.020609
0.019977
0.019028
0.018396
0.019344
0.021241
0.020609
0.019660
0.019028
0.018396
0.018080
0.019977
0.019344
0.019660
0.019028
0.019977
0.019977
0.019660
0.019660
0.019660
0.020293
0.020925
0.019977
0.020609
0.019977
0.021241
0.020925
0.021557
0.020609
0.021873
0.021873
0.022190
0.022822
0.021241
0.022190
0.022190
0.023138
0.022506
0.023770
0.024403
0.023138
0.023454
0.023770
0.024087
0.024403
0.023454
0.022822
0.021873
0.023138
0.023770
0.025351
0.025351
0.023454
0.024403
0.024087
0.024087
0.023770
0.024087
0.024403
0.024719
0.024403
0.023454
0.022190
0.023138
0.023454
0.022506
0.023454
0.023138
0.023138
0.022190
0.023138
0.021873
0.022822
0.021873
0.021873
0.023454
0.020925
0.021241
0.020609
0.019344
0.019660
0.020293
0.020609
0.019660
0.018396
0.018396
0.018396
0.017764
0.019977
0.019660
0.018712
0.019344
0.018080
0.019344
0.019344
0.019660
0.019344
0.018396
0.018080
0.019028
0.019028
0.019344
0.019028
0.020293
0.019660
0.020293
0.019028
0.020293
0.020609
0.020609
0.022190
0.021557
0.020925
0.022190
0.021873
0.020609
0.021557
0.022190
0.021873
0.023454
0.022190
0.021873
0.021557
0.021557
0.023138
0.022822
0.021873
0.023138
0.023770
0.024087
0.022506
0.024087
0.025035
0.023770
0.025983
0.023454
0.024719
0.022822
0.022506
0.023454
0.023770
0.023770
0.022506
0.023138
0.023770
0.022822
0.021557
0.022190
0.022190
0.022506
0.021873
0.021873
0.021557
0.021873
0.020925
0.021241
0.020925
0.019977
0.019977
0.019660
0.020609
0.019028
0.018712
0.018080
0.019660
0.019344
0.018712
0.018712
0.018712
0.018396
0.018712
0.017764
0.019344
0.019028
0.017131
0.017764
0.019028
0.017764
0.018396
0.019344
0.018712
0.019344
0.018712
0.018396
0.017447
0.018080
0.019028
0.018080
0.019344
0.019660
0.019344
0.018712
0.019660
0.020293
0.020293
0.019344
0.020293
0.021557
0.020925
0.020925
0.020925
0.023138
0.022190
0.022190
0.022506
0.022506
0.022506
0.022506
0.022190
0.022506
0.022822
0.022190
0.024087
0.022822
0.022506
0.023138
0.022506
0.022822
0.023138
0.023770
0.022190
0.022190
0.023770
0.024403
0.022506
0.022506
0.023138
0.022190
0.022190
0.021557
0.022822
0.020609
0.022822
0.022506
0.021241
0.021241
0.021241
0.021557
0.021241
0.021873
0.022190
0.019977
0.020925
0.020925
0.020293
0.020293
0.020293
0.019977
0.018712
0.018712
0.019344
0.018712
0.018712
0.018712
0.019028
0.019660
0.019344
0.019028
0.018712
0.018712
0.019344
0.019660
0.020609
0.019344
0.019028
0.018712
0.018396
0.018712
0.020293
0.020609
0.018712
0.019977
0.019344
0.018712
0.019028
0.019660
0.019660
0.021241
0.020609
0.020609
0.021557
0.021873
0.021557
0.021873
0.021557
0.021873
0.021241
0.022190
0.021873
0.022822
0.022506
0.022506
0.022506
0.022506
0.023454
0.023454
0.024087
0.022506
0.022506
0.023454
0.024719
0.022822
0.024087
0.023770
0.022822
0.023770
0.023454
0.022190
0.023454
0.024087
0.023454
0.022822
0.022190
0.022506
0.021873
0.022822
0.022190
0.021557
0.021557
0.021241
0.021557
0.020609
0.020293
0.020293
0.020609
0.020293
0.019977
0.019344
0.019344
0.018712
0.019344
0.019660
0.019344
0.019028
0.018080
0.017447
0.017131
0.018712
0.019344
0.019660
0.018080
0.017131
0.017131
0.017131
0.015550
0.017447
0.018396
0.017447
0.017447
0.017764
0.016499
0.016815
0.018080
0.018712
0.017447
0.018080
0.019028
0.019344
0.019660
0.019344
0.020925
0.019977
0.019344
0.020293
0.019977
0.019660
0.019028
0.020293
0.019344
0.021241
0.022190
0.022506
0.022506
0.022190
0.022506
0.021873
0.021873
0.022506
0.024087
0.023138
0.022506
0.023138
0.023138
0.022506
0.023454
0.022822
0.022506
0.022506
0.021873
0.022506
0.022506
0.023770
0.023138
0.021873
0.021241
0.020609
0.021241
0.022190
0.021873
0.021873
0.020609
0.021557
0.021557
0.021241
0.022190
0.020609
0.021557
0.020609
0.021241
0.020609
0.018712
0.019028
0.020293
0.019977
0.019977
0.019660
0.018080
0.018712
0.018080
0.018080
0.017447
0.019028
0.019660
0.018712
0.018080
0.016499
0.016815
0.018396
0.018712
0.018712
0.017764
0.018080
0.018396
0.018712
0.017447
0.019660
0.019660
0.019028
0.019028
0.019660
0.019660
0.019028
0.019660
0.020293
0.020293
0.020925
0.020293
0.020925
0.021557
0.020609
0.020925
0.021873
0.021557
0.022190
0.022822
0.021873
0.022190
0.022822
0.022822
0.023138
0.023138
0.023138
0.022822
0.022506
0.022506
0.024403
0.023770
0.024719
0.023770
0.023454
0.022506
0.022506
0.022822
0.023138
0.021557
0.023454
0.023770
0.021241
0.021557
0.021873
0.021241
0.021241
0.022506
0.022822
0.021557
0.021241
0.021557
0.019977
0.020925
0.020925
0.019977
0.020293
0.019660
0.019028
0.019977
0.020293
0.019344
0.019660
0.018396
0.018712
0.018712
0.019028
0.019028
0.017764
0.018712
0.018712
0.019660
0.019028
0.017447
0.017447
0.017764
0.017447
0.018712
0.018712
0.018396
0.018396
0.018712
0.018396
0.018712
0.019344
0.019344
0.019344
0.019977
0.019344
0.019660
0.020925
0.019977
0.020293
0.021241
0.020609
0.020293
0.020925
0.020293
0.020293
0.019977
0.020609
0.022190
0.022190
0.022190
0.021873
0.022506
0.022190
0.022506
0.023138
0.022822
0.022506
0.022506
0.022506
0.022822
0.023138
0.024403
0.023770
0.023770
0.023454
0.023138
0.023138
0.023454
0.022822
0.022822
0.024719
0.023770
0.022190
0.022822
0.023770
0.021557
0.021873
0.021557
0.019977
0.019977
0.020925
0.021873
0.020609
0.020609
0.020609
0.020293
0.021873
0.020293
0.020293
0.019660
0.018396
0.020293
0.019660
0.019344
0.019660
0.019977
0.019344
0.019344
0.019344
0.019660
0.019977
0.018712
0.019028
0.018080
0.017764
0.018080
0.019344
0.018712
0.019028
0.018080
0.019344
0.017764
0.018396
0.018712
0.019660
0.018712
0.019344
0.020293
0.019660
0.020293
0.020609
0.020293
0.020925
0.020925
0.021557
0.019660
0.021241
0.021557
0.021873
0.022190
0.022506
0.023138
0.024087
0.021873
0.022190
0.022190
0.021557
0.023138
0.024403
0.024087
0.022822
0.023138
0.023138
0.023770
0.024087
0.024719
0.022822
0.023138
0.023138
0.023770
0.022822
0.023770
0.023454
0.022822
0.023138
0.023138
0.023138
0.024087
0.022506
0.023138
0.021557
0.021241
0.022190
0.021557
0.021241
0.021873
0.022190
0.021557
0.019977
0.020293
0.020293
0.019344
0.019977
0.020293
0.019028
0.019028
0.020293
0.019344
0.019028
0.017447
0.017764
0.017764
0.018712
0.018080
0.017764
0.018396
0.018712
0.017764
0.018080
0.018712
0.019028
0.018396
0.018080
0.019028
0.018712
0.018080
0.018712
0.018080
0.018396
0.018712
0.017447
0.019344
0.018712
0.019660
0.019977
0.019977
0.019977
0.020609
0.021557
0.020925
0.021241
0.021873
0.020609
0.022190
0.021241
0.021241
0.021557
0.021241
0.021873
0.022190
0.023770
0.023770
0.023138
0.023454
0.022506
0.022190
0.023454
0.023454
0.023138
0.023770
0.023454
0.022190
0.022506
0.022822
0.024087
0.023770
0.023454
0.023454
0.022190
0.022822
0.022822
0.022190
0.021873
0.021557
0.021873
0.020925
0.019977
0.020293
0.019344
0.020609
0.020293
0.020293
0.020925
0.019660
0.020925
0.019344
0.020293
0.019977
0.019977
0.020609
0.018712
0.018712
0.019660
0.018712
0.018712
0.018396
0.018712
0.019977
0.020293
0.018396
0.018080
0.019660
0.018396
0.019660
0.017764
0.018080
0.018712
0.019028
0.019028
0.019028
0.019660
0.018712
0.016183
0.018712
0.019344
0.019028
0.019660
0.019977
0.020925
0.020293
0.020609
0.022190
0.020609
0.020609
0.019977
0.021557
0.020925
0.021873
0.022822
0.021557
0.021873
0.022506
0.023138
0.023138
0.024403
0.023770
0.023770
0.023454
0.022506
0.023138
0.023454
0.025667
0.024403
0.023454
0.022506
0.023138
0.022190
0.024087
0.023138
0.023454
0.023770
0.023770
0.022506
0.022822
0.023138
0.021557
0.022822
0.021873
0.020609
0.021873
0.022190
0.022190
0.022190
0.021873
0.021241
0.020293
0.020609
0.020293
0.020293
0.019344
0.019028
0.019660
0.020293
0.019344
0.019028
0.019028
0.019028
0.019977
0.019028
0.019977
0.019660
0.019028
0.018712
0.018396
0.018396
0.020293
0.019977
0.020609
0.019977
0.019028
0.018712
0.018080
0.018396
0.018396
0.019977
0.019660
0.019344
0.019660
0.019977
0.020293
0.019660
0.020293
0.020293
0.020925
0.021241
0.021557
0.021241
0.020609
0.021557
0.021873
0.022506
0.021873
0.022506
0.021873
0.021873
0.023138
0.024087
0.023138
0.022822
0.022822
0.023138
0.022822
0.022506
0.023454
0.023454
0.024087
0.023138
0.022506
0.022506
0.022822
0.023454
0.024087
0.023138
0.023454
0.023454
0.023138
0.022190
0.024403
0.022822
0.022190
0.022506
0.021241
0.020609
0.020925
0.020609
0.022190
0.020609
0.020609
0.020293
0.020609
0.020609
0.020609
0.019977
0.019344
0.018396
0.019344
0.019344
0.018396
0.019660
0.018080
0.018396
0.019344
0.019028
0.019344
0.019028
0.019660
0.018712
0.018080
0.018712
0.018396
0.020293
0.019344
0.018080
0.018712
0.019028
0.019028
0.020293
0.019028
0.018396
0.019344
0.019028
0.019028
0.020609
0.021241
0.021241
0.020925
0.020925
0.021557
0.020925
0.021241
0.019977
0.020925
0.020293
0.021557
0.022822
0.022506
0.021557
0.022506
0.023138
0.023138
0.022822
0.022822
0.023138
0.023770
0.022506
0.023454
0.024719
0.025351
0.024719
0.022822
0.023454
0.023138
0.022506
0.023138
0.023138
0.022506
0.023770
0.024719
0.021873
0.023454
0.023454
0.023454
0.022822
0.022822
0.022506
0.021241
0.021557
0.022190
0.021241
0.021873
0.020925
0.021241
0.021873
0.020293
0.020293
0.020925
0.019977
0.019660
0.020293
0.018396
0.017764
0.018712
0.018712
0.018396
0.017764
0.019660
0.018396
0.018712
0.018080
0.017447
0.016815
0.017764
0.018712
0.018080
0.019344
0.018396
0.019028
0.017447
0.016815
0.019028
0.019977
0.019028
0.020293
0.019344
0.020293
0.019660
0.019660
0.020609
0.020293
0.019660
0.019660
0.020609
0.019028
0.020293
0.020609
0.020609
0.020925
0.021873
0.022506
0.021873
0.022190
0.022190
0.022506
0.022506
0.022822
0.023770
0.022822
0.023138
0.022822
0.022822
0.022822
0.024087
0.023770
0.022190
0.021873
0.021873
0.023138
0.022822
0.023770
0.024087
0.022822
0.022190
0.022822
0.023454
0.022822
0.023138
0.022190
0.021557
0.021557
0.022506
0.022190
0.020925
0.021241
0.020609
0.019977
0.020925
0.020925
0.020293
0.019344
0.018712
0.018712
0.018712
0.018712
0.020609
0.018080
0.018712
0.018712
0.019028
0.018080
0.018396
0.019660
0.018712
0.017447
0.017131
0.018080
0.018396
0.019344
0.020293
0.019660
0.017764
0.017447
0.019028
0.017764
0.018712
0.020293
0.020293
0.019344
0.020293
0.019344
0.019028
0.020925
0.021873
0.020925
0.019977
0.021557
0.021557
0.020293
0.021557
0.022190
0.022506
0.021241
0.023138
0.023138
0.021873
0.021873
0.023454
0.023138
0.022506
0.023138
0.023454
0.021873
0.022506
0.023138
0.023138
0.023454
0.024719
0.025351
0.024719
0.023454
0.023454
0.023138
0.023770
0.023138
0.023454
0.024087
0.023138
0.023138
0.022506
0.021557
0.022822
0.023454
0.021241
0.021241
0.022822
0.021557
0.021873
0.020925
0.021873
0.020609
0.020925
0.020609
0.020293
0.019660
0.019660
0.019028
0.019344
0.019028
0.019028
0.019028
0.018396
0.018712
0.019028
0.018396
0.019977
0.018396
0.018712
0.018712
0.017764
0.019028
0.018712
0.018396
0.019028
0.019344
0.018396
0.019028
0.018712
0.018712
0.018396
0.020609
0.019977
0.019660
0.019977
0.020925
0.020925
0.020609
0.020925
0.020609
0.020925
0.020925
0.022506
0.022190
0.021557
0.022822
0.021241
0.022822
0.022506
0.022506
0.021873
0.021557
0.023770
0.022506
0.023454
0.024719
0.022822
0.021873
0.022190
0.024403
0.022822
0.023454
0.024087
0.023770
0.022822
0.023454
0.023770
0.023138
0.023454
0.021873
0.021873
0.021557
0.022190
0.022506
0.022506
0.020925
0.022190
0.021873
0.021557
0.021241
0.020609
0.021873
0.021873
0.021873
0.021873
0.019344
0.020925
0.020609
0.019028
0.019660
0.019344
0.019660
0.019660
0.020293
0.018712
0.018712
0.019660
0.019344
0.019660
0.019660
0.019660
0.019977
0.018396
0.017447
0.019660
0.019660
0.019977
0.019344
0.019660
0.019660
0.019028
0.018712
0.019028
0.019660
0.019977
0.019660
0.019660
0.019660
0.020925
0.020293
0.020293
0.021557
0.020609
0.021241
0.021557
0.021557
0.022190
0.022506
0.022190
0.023138
0.021557
0.023138
0.023454
0.022506
0.022506
0.023454
0.023454
0.023454
0.024087
0.023770
0.022822
0.022190
0.023454
0.025035
0.024087
0.024087
0.025351
0.024403
0.023138
0.024087
0.024403
0.023770
0.022506
0.024087
0.023454
0.022506
0.021873
0.023454
0.020609
0.020609
0.023770
0.022822
0.021873
0.022190
0.022506
0.022190
0.020925
0.020925
0.021557
0.019660
0.019660
0.021873
0.018396
0.019028
0.019977
0.019344
0.018080
0.018712
0.019660
0.017764
0.018396
0.019344
0.018712
0.019028
0.018396
0.018712
0.017131
0.016815
0.018080
0.019977
0.018080
0.017764
0.018396
0.017447
0.017131
0.018080
0.019660
0.017447
0.017764
0.019977
0.018080
0.018712
0.020925
0.020925
0.019977
0.019660
0.021241
0.021241
0.019977
0.022190
0.021557
0.020925
0.020925
0.022506
0.022822
0.019977
0.022190
0.021873
0.020925
0.021873
0.023138
0.023454
0.022190
0.023454
0.023138
0.020925
0.021873
0.023454
0.023770
0.023138
0.022822
0.024087
0.023454
0.022506
0.024087
0.023770
0.022190
0.022822
0.021873
0.022506
0.022190
0.022506
0.023454
0.021557
0.022506
0.022506
0.021241
0.020609
0.020925
0.021873
0.020609
0.019344
0.021241
0.021241
0.018080
0.019344
0.020293
0.018712
0.019028
0.019028
0.019028
0.016183
0.017764
0.017447
0.016499
0.018080
0.018080
0.019028
0.016815
0.016499
0.017764
0.017131
0.018396
0.018712
0.018712
0.018396
0.016815
0.018712
0.018080
0.018396
0.019977
0.019028
0.017447
0.018396
0.020925
0.019660
0.018396
0.021241
0.020293
0.019977
0.020293
0.021241
0.020609
0.021241
0.021241
0.021241
0.020925
0.022190
0.023770
0.021873
0.021873
0.021241
0.022506
0.022822
0.022822
0.024087
0.022822
0.021873
0.022506
0.022822
0.023454
0.022506
0.023138
0.023454
0.019977
0.022506
0.022506
0.021873
0.023770
0.022822
0.024087
0.022822
0.022190
0.023454
0.021241
0.021557
0.024403
0.021873
0.021873
0.021557
0.021557
0.020609
0.020925
0.020925
0.020293
0.020609
0.020609
0.020925
0.019028
0.018712
0.019028
0.019977
0.019344
0.019028
0.019977
0.018396
0.017447
0.018080
0.017764
0.018712
0.017764
0.018712
0.016815
0.015550
0.019660
0.017131
0.018080
0.018396
0.018396
0.018080
0.019028
0.017764
0.018712
0.019028
0.018080
0.019344
0.019344
0.018396
0.019344
0.020293
0.020293
0.019344
0.019660
0.019977
0.019977
0.020925
0.022506
0.019344
0.020609
0.021241
0.021873
0.021873
0.023138
0.022506
0.020925
0.022190
0.023454
0.023770
0.021873
0.023138
0.022506
0.021241
0.023454
0.024087
0.023454
0.023770
0.023138
0.024719
0.022190
0.023138
0.024719
0.021873
0.020925
0.023138
0.022506
0.020925
0.022822
0.024087
0.022506
0.022190
0.024719
0.021873
0.019977
0.022506
0.022190
0.021557
0.020609
0.021241
0.020925
0.019660
0.018396
0.019344
0.019977
0.018080
0.020609
0.019977
0.017764
0.017764
0.018712
0.017764
0.017447
0.019028
0.019977
0.019028
0.019344
0.019977
0.018080
0.018396
0.018712
0.019660
0.018712
0.017447
0.019344
0.018080
0.017447
0.017447
0.019660
0.018712
0.017764
0.020609
0.018712
0.018396
0.019344
0.019660
0.020925
0.019344
0.020925
0.021873
0.018712
0.021557
0.021873
0.021241
0.022822
0.022506
0.021241
0.021241
0.021557
0.022822
0.021557
0.022822
0.023770
0.022506
0.024403
0.023454
0.023138
0.023138
0.023454
0.025035
0.024403
0.022822
0.025351
0.021241
0.021557
0.024403
0.024403
0.022822
0.022190
0.023138
0.024087
0.021557
0.024403
0.024087
0.020925
0.022190
0.022822
0.021873
0.021557
0.020925
0.022506
0.020609
0.021557
0.021873
0.019977
0.020925
0.019344
0.018712
0.019660
0.018712
0.020293
0.019344
0.017764
0.018396
0.018396
0.018080
0.017447
0.017764
0.019344
0.017764
0.018080
0.018712
0.016499
0.018396
0.019344
0.019660
0.018712
0.017131
0.019344
0.018080
0.016183
0.019028
0.018712
0.019028
0.019344
0.018396
0.019028
0.017447
0.019660
0.019977
0.019977
0.019977
0.021557
0.020609
0.020293
0.020293
0.021557
0.019977
0.019977
0.021873
0.021557
0.019977
0.021873
0.021557
0.022190
0.022822
0.023454
0.023454
0.021873
0.022506
0.023454
0.022822
0.022822
0.025035
0.023770
0.022190
0.022506
0.022506
0.022506
0.022190
0.023138
0.024087
0.022822
0.021557
0.022506
0.023454
0.021873
0.020925
0.022506
0.021557
0.019660
0.020925
0.020925
0.019660
0.021241
0.021241
0.019977
0.021241
0.020925
0.020609
0.019028
0.018396
0.018712
0.018712
0.019028
0.019028
0.017131
0.016183
0.016815
0.017764
0.018080
0.018080
0.018396
0.018396
0.017764
0.017764
0.018080
0.019028
0.018396
0.019028
0.019344
0.018712
0.017447
0.018396
0.018396
0.019028
0.018712
0.019028
0.018396
0.019344
0.019977
0.019977
0.019660
0.020609
0.020293
0.020293
0.020609
0.021241
0.020925
0.019028
0.021241
0.021557
0.020293
0.021873
0.022190
0.020609
0.021241
0.022190
0.022822
0.022822
0.022822
0.023454
0.023138
0.022190
0.023138
0.022822
0.023770
0.024403
0.023770
0.023454
0.021873
0.022822
0.021873
0.022190
0.023770
0.022190
0.021873
0.022190
0.022822
0.023138
0.022506
0.021873
0.022506
0.020609
0.021873
0.021873
0.021557
0.020293
0.020609
0.021557
0.020609
0.019977
0.020293
0.019660
0.019028
0.020925
0.019344
0.018712
0.018396
0.018080
0.018080
0.018396
0.018396
0.017764
0.019660
0.019028
0.019660
0.018396
0.018080
0.019977
0.019028
0.017764
0.018712
0.019028
0.017764
0.018396
0.017764
0.019344
0.019028
0.019028
0.019660
0.019977
0.019977
0.019028
0.020925
0.021241
0.020293
0.021873
0.021241
0.021873
0.021241
0.021557
0.021873
0.022190
0.021873
0.022822
0.022506
0.021873
0.023138
0.022506
0.023454
0.021873
0.023138
0.024719
0.023454
0.023770
0.023770
0.022506
0.021873
0.023454
0.024087
0.023138
0.023770
0.023454
0.023138
0.022822
0.022822
0.024087
0.022190
0.022190
0.023454
0.021557
0.021241
0.022822
0.021873
0.021241
0.021241
0.020609
0.020925
0.022190
0.021557
0.021241
0.020609
0.020609
0.020925
0.019660
0.019660
0.020925
0.018712
0.018712
0.019344
0.018712
0.018080
0.017131
0.018080
0.018080
0.017131
0.018396
0.018396
0.019660
0.018396
0.017764
0.017764
0.017447
0.018396
0.018080
0.018080
0.016815
0.018080
0.018396
0.018080
0.018080
0.018080
0.018712
0.019344
0.018396
0.019028
0.018396
0.019660
0.020293
0.019660
0.019660
0.020925
0.020293
0.019977
0.020293
0.020609
0.019660
0.021241
0.021557
0.019977
0.021557
0.021241
0.019977
0.022190
0.022190
0.022506
0.022506
0.022190
0.023770
0.020609
0.022506
0.024087
0.023770
0.023138
0.023138
0.022822
0.021873
0.021873
0.022506
0.022190
0.022190
0.022822
0.022822
0.022190
0.022506
0.022506
0.022190
0.022822
0.021557
0.020925
0.021241
0.020609
0.021241
0.020925
0.019977
0.021241
0.020925
0.021241
0.021241
0.019977
0.019977
0.018080
0.019660
0.019344
0.019028
0.018080
0.018080
0.017764
0.017131
0.018080
0.018396
0.017764
0.018080
0.016499
0.016815
0.017447
0.016815
0.016815
0.017131
0.016815
0.017764
0.017447
0.016815
0.017131
0.019028
0.018080
0.018712
0.018396
0.018712
0.018396
0.019028
0.019977
0.020293
0.020293
0.019977
0.019977
0.020925
0.020925
0.019660
0.020293
0.021557
0.020293
0.021557
0.021873
0.021241
0.021873
0.020925
0.021241
0.022190
0.022822
0.022822
0.022822
0.021241
0.021557
0.023454
0.022822
0.023138
0.022822
0.021873
0.021873
0.021241
0.022506
0.022506
0.023454
0.022822
0.021873
0.022506
0.022506
0.021241
0.022190
0.021557
0.021873
0.021241
0.020925
0.019977
0.020925
0.021241
0.020609
0.020925
0.021557
0.020925
0.019977
0.020293
0.019028
0.019028
0.018712
0.019660
0.018396
0.019028
0.017447
0.018080
0.018396
0.018712
0.017764
0.017764
0.016815
0.017764
0.016499
0.017131
0.016815
0.018396
0.016815
0.017764
0.017131
0.016815
0.018080
0.017447
0.017447
0.018080
0.018712
0.018396
0.018712
0.018080
0.018712
0.019344
0.019977
0.019344
0.019028
0.020293
0.019977
0.020609
0.019977
0.019344
0.021241
0.020609
0.020293
0.021873
0.022506
0.019660
0.020925
0.021557
0.022190
0.021557
0.022190
0.022190
0.021557
0.021557
0.023138
0.023138
0.023138
0.022822
0.022506
0.021873
0.021873
0.023454
0.023454
0.022506
0.023138
0.022506
0.021241
0.022822
0.021873
0.022190
0.021557
0.022190
0.021557
0.020925
0.021241
0.022190
0.021241
0.020293
0.019660
0.020609
0.020293
0.020925
0.020925
0.019660
0.019660
0.018396
0.018396
0.017764
0.017447
0.019344
0.019977
0.017764
0.018396
0.018712
0.019028
0.018712
0.017447
0.017764
0.018396
0.018712
0.018712
0.019344
0.018712
0.017764
0.019660
0.018396
0.018396
0.019028
0.018712
0.019660
0.019660
0.020609
0.020293
0.019977
0.019660
0.019660
0.019344
0.019660
0.019660
0.020609
0.020293
0.019344
0.021241
0.020293
0.020609
0.021241
0.020293
0.021241
0.021241
0.021873
0.021241
0.022822
0.021557
0.022506
0.022190
0.021873
0.021241
0.022190
0.022822
0.022190
0.022506
0.023138
0.021241
0.021557
0.021557
0.022822
0.023770
0.022822
0.022822
0.021241
0.021557
0.022190
0.021873
0.021873
0.022822
0.021873
0.020925
0.018712
0.019660
0.020609
0.019660
0.020293
0.019977
0.020925
0.019977
0.018712
0.018396
0.017764
0.018080
0.017764
0.017447
0.018712
0.017131
0.017764
0.017447
0.018396
0.017131
0.018080
0.018080
0.018396
0.017131
0.016183
0.016499
0.016499
0.018396
0.017131
0.018712
0.018080
0.016815
0.018080
0.018080
0.019028
0.018080
0.017447
0.018712
0.019028
0.018080
0.019344
0.019344
0.019977
0.019028
0.019977
0.020925
0.019660
0.020609
0.020925
0.021241
0.021557
0.021241
0.021557
0.020925
0.022190
0.024087
0.022506
0.023454
0.022822
0.022822
0.023454
0.022822
0.022190
0.022190
0.022506
0.024403
0.023454
0.021241
0.024403
0.023770
0.022190
0.022822
0.024719
0.024087
0.022506
0.023770
0.023138
0.022506
0.022190
0.022506
0.022506
0.020925
0.021557
0.023454
0.020293
0.021557
0.021873
0.019977
0.019028
0.020609
0.019660
0.019977
0.018712
0.020293
0.019028
0.018712
0.020293
0.019660
0.018080
0.018712
0.017764
0.018080
0.016499
0.018712
0.018712
0.018080
0.017447
0.017764
0.017447
0.016499
0.018080
0.019344
0.017447
0.016499
0.018396
0.018080
0.017131
0.018712
0.017447
0.016815
0.017447
0.018080
0.018712
0.017764
0.020293
0.019977
0.019344
0.019660
0.020925
0.019660
0.019660
0.019344
0.021241
0.020293
0.019977
0.020925
0.021557
0.020609
0.021873
0.022190
0.022190
0.021557
0.022190
0.022190
0.021873
0.021241
0.021873
0.021873
0.020925
0.024087
0.023770
0.021557
0.021241
0.022822
0.022190
0.022190
0.023138
0.022822
0.021557
0.023454
0.022506
0.021557
0.021873
0.022190
0.021557
0.021557
0.020609
0.021241
0.021557
0.021241
0.022190
0.021557
0.020609
0.020925
0.020609
0.020609
0.019660
0.019977
0.019344
0.018080
0.019660
0.019660
0.017764
0.018396
0.018712
0.018080
0.017447
0.019028
0.019028
0.018080
0.017447
0.017764
0.018080
0.017447
0.018396
0.019028
0.017447
0.016183
0.018396
0.018080
0.017764
0.018396
0.018712
0.018396
0.019660
0.020925
0.019660
0.020293
0.021241
0.020925
0.019028
0.020293
0.021241
0.020925
0.019344
0.021557
0.020925
0.020609
0.020293
0.021873
0.021873
0.021873
0.021557
0.022190
0.022506
0.020925
0.023138
0.022822
0.023138
0.023138
0.022190
0.023454
0.023454
0.022190
0.023454
0.021873
0.022822
0.023138
0.023138
0.023454
0.023770
0.023138
0.023138
0.021557
0.023454
0.022822
0.020609
0.022822
0.023454
0.021241
0.020609
0.021557
0.020609
0.020293
0.020609
0.021873
0.020609
0.020609
0.020293
0.020293
0.018712
0.019344
0.020609
0.019344
0.018396
0.018712
0.018396
0.017764
0.017764
0.018080
0.018396
0.018080
0.017447
0.017764
0.016499
0.017764
0.017764
0.018396
0.018712
0.018396
0.018080
0.016815
0.017447
0.018396
0.019028
0.019344
0.019028
0.019344
0.019028
0.019344
0.020293
0.020609
0.020609
0.019977
0.019028
0.019660
0.021241
0.019344
0.020609
0.020925
0.021241
0.021873
0.021241
0.021557
0.022190
0.022190
0.021873
0.022822
0.022822
0.021557
0.022190
0.021873
0.021241
0.021557
0.021873
0.024403
0.024719
0.024087
0.024087
0.025035
0.023454
0.023138
0.024087
0.022822
0.022506
0.022190
0.022190
0.022190
0.023138
0.023454
0.023138
0.022506
0.021873
0.022190
0.021241
0.021873
0.022506
0.020293
0.020293
0.020293
0.021557
0.020609
0.018712
0.019977
0.018712
0.017764
0.020293
0.020293
0.018396
0.018396
0.019660
0.018080
0.017131
0.019660
0.019660
0.018712
0.018396
0.018396
0.018080
0.017131
0.018712
0.019028
0.018080
0.018712
0.018396
0.018712
0.017131
0.018712
0.020293
0.019660
0.019977
0.019660
0.018712
0.019028
0.020925
0.020925
0.020293
0.020609
0.021873
0.020609
0.020609
0.021241
0.021873
0.021873
0.021241
0.021241
0.021873
0.021873
0.022506
0.022822
0.023454
0.021557
0.023770
0.023454
0.022506
0.023454
0.023454
0.022506
0.023454
0.025351
0.024403
0.023454
0.023454
0.023770
0.023138
0.023454
0.023770
0.023454
0.022190
0.022190
0.022506
0.023454
0.021873
0.023770
0.022506
0.022506
0.021873
0.020609
0.021241
0.020609
0.020925
0.020293
0.020925
0.019028
0.020925
0.019344
0.019977
0.019977
0.018080
0.018712
0.019028
0.019977
0.017131
0.017764
0.017447
0.017131
0.017764
0.018712
0.018080
0.016815
0.017131
0.017764
0.017764
0.017131
0.018080
0.018712
0.018396
0.017447
0.017447
0.016499
0.016815
0.018396
0.018396
0.017764
0.018080
0.018712
0.018712
0.019660
0.019977
0.020609
0.019344
0.019344
0.021241
0.020609
0.019977
0.021241
0.022506
0.022190
0.020609
0.022190
0.021557
0.020925
0.020609
0.022190
0.022190
0.021873
0.022822
0.022822
0.021241
0.021557
0.022506
0.021557
0.021873
0.022822
0.021873
0.021557
0.022190
0.023770
0.023138
0.022190
0.023454
0.022822
0.022190
0.022506
0.021557
0.021873
0.020609
0.021241
0.021557
0.020609
0.019977
0.019977
0.021241
0.019660
0.019977
0.020293
0.020293
0.020293
0.020609
0.019660
0.018396
0.018712
0.019660
0.019028
0.019028
0.019028
0.017447
0.016499
0.017764
0.017447
0.018712
0.019344
0.019344
0.018080
0.016815
0.019028
0.019028
0.019028
0.019028
0.018712
0.018080
0.017764
0.018080
0.019028
0.018396
0.018396
0.019977
0.019028
0.019028
0.019344
0.020293
0.019344
0.019660
0.020293
0.019660
0.020925
0.020925
0.021241
0.020609
0.021241
0.022190
0.022822
0.021873
0.021873
0.022822
0.022190
0.022506
0.022190
0.022506
0.022506
0.022506
0.022190
0.021873
0.022506
0.023454
0.022822
0.024087
0.024403
0.024087
0.021873
0.022822
0.024087
0.022822
0.023770
0.022190
0.023138
0.021873
0.021557
0.021241
0.022190
0.021873
0.021873
0.022190
0.021241
0.021557
0.021241
0.022190
0.019977
0.020925
0.020925
0.021241
0.020609
0.020293
0.020925
0.019660
0.019977
0.019977
0.018712
0.017764
0.019028
0.019977
0.018396
0.017447
0.019344
0.019977
0.017764
0.018080
0.018396
0.016815
0.018080
0.019028
0.018712
0.017764
0.017131
0.018080
0.016183
0.018396
0.018396
0.018396
0.018080
0.019344
0.019028
0.018396
0.019344
0.020293
0.020609
0.019977
0.019977
0.020293
0.019344
0.020609
0.020293
0.021241
0.021557
0.021873
0.022822
0.021873
0.021873
0.022190
0.022190
0.021557
0.022822
0.022822
0.023454
0.023454
0.022506
0.022190
0.023454
0.024403
0.024719
0.024087
0.024403
0.024087
0.023770
0.023454
0.023770
0.023138
0.024087
0.024719
0.023770
0.023770
0.023138
0.022822
0.024719
0.023454
0.022190
0.023454
0.022822
0.022822
0.023770
0.021241
0.022822
0.021873
0.021557
0.020925
0.020293
0.019344
0.020293
0.019977
0.020293
0.021241
0.021241
0.019028
0.019660
0.019660
0.019344
0.018712
0.019977
0.019977
0.018396
0.017764
0.018396
0.020293
0.019660
0.019028
0.019028
0.018396
0.019028
0.020609
0.019028
0.018712
0.019977
0.019977
0.019660
0.020293
0.020609
0.020609
0.020925
0.021873
0.020609
0.019977
0.020293
0.021241
0.021241
0.020925
0.020925
0.022190
0.022506
0.022190
0.024087
0.022822
0.022190
0.023138
0.023770
0.023138
0.023454
0.025035
0.023770
0.022190
0.023454
0.023454
0.023138
0.024087
0.025035
0.023770
0.023770
0.023770
0.025035
0.024087
0.024087
0.023454
0.024087
0.023138
0.023138
0.024087
0.023770
0.023138
0.023770
0.022506
0.022190
0.022822
0.022822
0.021241
0.021557
0.022506
0.020925
0.021557
0.021557
0.022506
0.021873
0.020293
0.020293
0.020925
0.019660
0.019660
0.019028
0.019028
0.018080
0.018396
0.019344
0.019660
0.020609
0.019660
0.018080
0.017131
0.018396
0.018396
0.020293
0.019977
0.019977
0.020293
0.018712
0.019028
0.019344
0.018712
0.020293
0.019660
0.019977
0.020609
0.019977
0.021557
0.019977
0.020925
0.020925
0.021557
0.021557
0.021241
0.022506
0.021557
0.021873
0.021241
0.022506
0.022506
0.024719
0.023770
0.022822
0.022822
0.023138
0.023138
0.023454
0.023770
0.024087
0.023138
0.024087
0.025351
0.024403
0.024403
0.024403
0.023454
0.023770
0.024719
0.024719
0.023454
0.023454
0.023454
0.023138
0.023454
0.022506
0.023454
0.022822
0.022190
0.023454
0.022190
0.021557
0.022190
0.022190
0.021873
0.021241
0.021241
0.021241
0.021557
0.022190
0.021873
0.021241
0.020609
0.020925
0.020925
0.019977
0.019977
0.019660
0.020609
0.019344
0.019977
0.019660
0.022822
0.020925
0.020609
0.019028
0.019028
0.020925
0.021241
0.020925
0.020609
0.021241
0.021557
0.019977
0.019977
0.020293
0.019977
0.020925
0.021557
0.021873
0.020609
0.021241
0.021241
0.020925
0.020609
0.021557
0.021241
0.022822
0.022190
0.022190
0.021873
0.022190
0.023138
0.024403
0.023138
0.022506
0.024087
0.023454
0.023454
0.023770
0.025351
0.025983
0.023770
0.024403
0.023770
0.023770
0.024087
0.025351
0.025667
0.025983
0.025035
0.025035
0.025035
0.025035
0.025035
0.024087
0.025035
0.024403
0.023770
0.024719
0.025351
0.023454
0.022506
0.024087
0.023454
0.023138
0.022822
0.023454
0.023454
0.023138
0.022506
0.021241
0.022190
0.021241
0.021241
0.022190
0.021873
0.021873
0.021873
0.021873
0.021241
0.020609
0.020293
0.021241
0.021241
0.021873
0.021241
0.020925
0.020293
0.019660
0.019977
0.020925
0.021873
0.020925
0.022190
0.021241
0.020609
0.022506
0.021873
0.021557
0.021241
0.021557
0.022506
0.022190
0.022190
0.022822
0.022822
0.022822
0.023138
0.022822
0.022506
0.023770
0.024403
0.024087
0.023454
0.024087
0.024719
0.025667
0.025351
0.024403
0.024087
0.025035
0.025351
0.025667
0.025351
0.024087
0.025035
0.024087
0.022822
0.026300
0.025983
0.026616
0.025667
0.025351
0.025351
0.025667
0.024719
0.025035
0.025667
0.025351
0.024719
0.025035
0.024719
0.024403
0.024403
0.025667
0.025351
0.023454
0.024403
0.023770
0.022822
0.023138
0.023454
0.023138
0.023770
0.023770
0.023770
0.022506
0.023138
0.023454
0.023138
0.023138
0.022822
0.021873
0.021241
0.021873
0.022190
0.022506
0.022190
0.020925
0.021241
0.020925
0.020293
0.020925
0.020925
0.022506
0.022822
0.022822
0.021557
0.021557
0.022190
0.023454
0.022506
0.022822
0.022190
0.022822
0.022822
0.023138
0.024403
0.023770
0.024087
0.023454
0.023770
0.024087
0.024719
0.024403
0.024719
0.023454
0.025351
0.025667
0.025667
0.026300
0.025667
0.025351
0.025983
0.026616
0.027564
0.026932
0.026932
0.027248
0.025667
0.026932
0.027248
0.027880
0.027880
0.027564
0.026616
0.026300
0.026932
0.025983
0.027564
0.027248
0.027564
0.027248
0.026616
0.026932
0.026300
0.026300
0.025667
0.026932
0.025983
0.025351
0.025035
0.025983
0.025351
0.025351
0.024719
0.024087
0.023770
0.024403
0.023138
0.023138
0.023454
0.021873
0.023454
0.023138
0.023138
0.023138
0.022822
0.021873
0.022506
0.021873
0.021873
0.022506
0.022190
0.021557
0.021241
0.020925
0.022190
0.022506
0.023138
0.022190
0.023138
0.022190
0.021873
0.023770
0.023138
0.023454
0.023454
0.023454
0.023770
0.023770
0.024403
0.024403
0.024087
0.023770
0.025035
0.025035
0.025983
0.025667
0.026300
0.026932
0.026616
0.025667
0.026616
0.026932
0.026300
0.026300
0.026932
0.027248
0.027564
0.027880
0.027248
0.026616
0.027564
0.028513
0.028196
0.028513
0.028196
0.027248
0.027880
0.028513
0.027564
0.027880
0.028196
0.028513
0.028196
0.027564
0.026932
0.027564
0.026300
0.026616
0.026932
0.027248
0.025983
0.026616
0.025667
0.025983
0.025667
0.025667
0.025035
0.025351
0.025351
0.024403
0.022506
0.023138
0.024087
0.024087
0.024403
0.024087
0.023454
0.023454
0.024087
0.023138
0.023138
0.024087
0.022822
0.023138
0.023454
0.022506
0.023454
0.022506
0.023454
0.022822
0.022506
0.022822
0.022190
0.023770
0.023770
0.024087
0.025035
0.023770
0.024403
0.023138
0.024403
0.025983
0.024719
0.025035
0.025983
0.025667
0.025667
0.025667
0.025983
0.026616
0.025035
0.026932
0.027564
0.027880
0.027564
0.026616
0.026616
0.027248
0.028513
0.028196
0.026300
0.027248
0.027564
0.026932
0.027564
0.026616
0.028196
0.028513
0.028196
0.028196
0.027248
0.027880
0.028196
0.029145
0.027880
0.028196
0.026616
0.028196
0.028196
0.026932
0.026932
0.028196
0.028196
0.026300
0.026932
0.026616
0.027248
0.025667
0.026300
0.025983
0.026300
0.025351
0.026300
0.025351
0.025035
0.024087
0.025351
0.025983
0.026300
0.024087
0.024403
0.023770
0.024087
0.024087
0.024087
0.025035
0.023770
0.023454
0.023770
0.023770
0.022822
0.023770
0.024087
0.024719
0.024087
0.024087
0.023770
0.025351
0.025035
0.025351
0.024719
0.024719
0.025035
0.025351
0.025983
0.025035
0.025035
0.025983
0.025667
0.026300
0.025351
0.026616
0.025983
0.026300
0.026300
0.026932
0.026932
0.027248
0.026616
0.027248
0.027880
0.028513
0.028829
0.028829
0.028513
0.030093
0.028829
0.028829
0.029461
0.029145
0.030093
0.029145
0.027880
0.028196
0.029461
0.029777
0.029777
0.029145
0.029145
0.028513
0.028513
0.028829
0.029145
0.028829
0.029777
0.027248
0.026932
0.026616
0.027564
0.027564
0.026616
0.027248
0.025667
0.026300
0.027248
0.026616
0.026300
0.025351
0.024719
0.024719
0.025035
0.025667
0.025983
0.025667
0.024719
0.024087
0.023770
0.024719
0.026300
0.024403
0.024087
0.022506
0.024087
0.023770
0.024719
0.023454
0.024719
0.024403
0.024087
0.025667
0.025035
0.025035
0.026300
0.025351
0.025983
0.026616
0.026616
0.025983
0.027248
0.026300
0.025667
0.026300
0.026616
0.027248
0.027564
0.026616
0.026616
0.028196
0.030093
0.030093
0.029777
0.029777
0.027564
0.028829
0.029777
0.030093
0.030093
0.030726
0.029145
0.030410
0.028829
0.029145
0.030726
0.030726
0.030410
0.029145
0.030093
0.028829
0.029145
0.031042
0.030093
0.029145
0.030410
0.029145
0.030093
0.030410
0.029461
0.029777
0.029145
0.028513
0.029145
0.028513
0.028829
0.029145
0.028196
0.027880
0.027248
0.028829
0.026932
0.026932
0.027564
0.026616
0.026300
0.026932
0.026932
0.025983
0.025351
0.025351
0.026300
0.025351
0.026300
0.026932
0.026932
0.025035
0.024719
0.024719
0.026300
0.024719
0.025983
0.025351
0.024719
0.025351
0.025035
0.024719
0.025983
0.025983
0.026300
0.025983
0.026300
0.027248
0.026300
0.027564
0.026300
0.027880
0.028196
0.027248
0.027880
0.028196
0.028513
0.028513
0.028513
0.028513
0.030726
0.030726
0.029777
0.028829
0.030410
0.029461
0.030410
0.031674
0.030410
0.030093
0.030093
0.029461
0.029461
0.029145
0.030093
0.031990
0.031042
0.031990
0.031042
0.031674
0.030726
0.031990
0.031358
0.031042
0.031042
0.029461
0.030410
0.030726
0.030093
0.030093
0.029461
0.028829
0.029461
0.028513
0.028513
0.028829
0.027880
0.028829
0.027880
0.027880
0.026616
0.027564
0.028196
0.026616
0.027248
0.025983
0.026932
0.025983
0.026616
0.026616
0.025983
0.025351
0.027248
0.026616
0.025983
0.025351
0.024719
0.025667
0.026932
0.027248
0.026300
0.026616
0.026300
0.026616
0.026300
0.026616
0.026932
0.026932
0.028513
0.027248
0.026616
0.027248
0.027564
0.028829
0.028829
0.028829
0.029461
0.028513
0.029145
0.029777
0.029461
0.029777
0.030093
0.029777
0.030410
0.031042
0.031042
0.030726
0.030093
0.030093
0.029461
0.029777
0.031358
0.031042
0.029777
0.030410
0.031358
0.030726
0.032939
0.031990
0.032306
0.030726
0.031042
0.031042
0.031674
0.032939
0.032623
0.031674
0.031042
0.032306
0.030410
0.030093
0.031042
0.030410
0.029461
0.029777
0.029461
0.029777
0.029777
0.029145
0.028829
0.028513
0.028513
0.028513
0.027564
0.027564
0.026932
0.027248
0.028196
0.027564
0.027880
0.027248
0.026616
0.026616
0.027248
0.026616
0.027564
0.027248
0.027564
0.027248
0.025351
0.025351
0.026616
0.027248
0.026300
0.027248
0.025983
0.026300
0.026300
0.025983
0.027564
0.027248
0.027248
0.027248
0.026616
0.027880
0.028196
0.028829
0.028196
0.028196
0.028829
0.028513
0.028829
0.028196
0.027248
0.029145
0.029777
0.030410
0.030410
0.029777
0.030093
0.030410
0.030726
0.031042
0.032306
0.031990
0.031990
0.031990
0.031358
0.031358
0.031990
0.031358
0.032306
0.032306
0.031358
0.032306
0.031990
0.031674
0.030410
0.030410
0.032623
0.031358
0.031990
0.031358
0.031042
0.031358
0.031042
0.030726
0.029461
0.029145
0.030410
0.030726
0.029777
0.029461
0.029461
0.028829
0.029777
0.028196
0.027248
0.027564
0.028513
0.027248
0.027248
0.027248
0.027248
0.028829
0.025983
0.027564
0.027564
0.026616
0.026932
0.027564
0.026300
0.026300
0.026932
0.027564
0.028196
0.027564
0.027564
0.026616
0.028196
0.026616
0.028196
0.028513
0.027564
0.027880
0.028513
0.028196
0.029461
0.028513
0.028513
0.029461
0.028829
0.030093
0.029145
0.029777
0.029777
0.030093
0.031358
0.030093
0.030726
0.030726
0.031674
0.031674
0.031358
0.031990
0.031674
0.032306
0.032939
0.032939
0.031990
0.030726
0.031358
0.031990
0.033255
0.033571
0.033255
0.031674
0.031358
0.032623
0.034203
0.033887
0.033571
0.033887
0.032306
0.032939
0.032939
0.031358
0.031358
0.031358
0.031990
0.030093
0.030726
0.030410
0.029777
0.029145
0.029461
0.029461
0.029461
0.030093
0.029461
0.029461
0.029461
0.027880
0.027880
0.027880
0.027880
0.027564
0.026932
0.026932
0.027248
0.028196
0.027880
0.028513
0.028513
0.028196
0.027880
0.026616
0.027564
0.027880
0.029145
0.027880
0.026932
0.028196
0.028196
0.028829
0.028829
0.028829
0.029461
0.029461
0.029145
0.029461
0.029777
0.031042
0.030410
0.029777
0.030093
0.029777
0.030726
0.030410
0.031358
0.031042
0.033571
0.032306
0.031674
0.032939
0.033255
0.032623
0.032939
0.032939
0.032623
0.032939
0.034203
0.033255
0.032623
0.032306
0.033571
0.033255
0.033571
0.032939
0.033571
0.033887
0.033887
0.033571
0.034203
0.034203
0.033571
0.032623
0.032306
0.032306
0.032939
0.032623
0.031990
0.031674
0.031674
0.031358
0.031990
0.031674
0.031674
0.031358
0.031990
0.031042
0.030410
0.029777
0.029777
0.029461
0.029461
0.028196
0.030093
0.029777
0.028829
0.028829
0.029461
0.028829
0.027880
0.028513
0.029145
0.028513
0.027564
0.028513
0.026932
0.027880
0.028829
0.029777
0.027880
0.028196
0.028829
0.028829
0.029145
0.028513
0.030410
0.029461
0.029777
0.030410
0.029777
0.030093
0.031358
0.031358
0.031674
0.031042
0.031674
0.031358
0.030410
0.030726
0.030410
0.031358
0.032306
0.032306
0.031674
0.031674
0.032306
0.032939
0.032623
0.032939
0.033887
0.033571
0.033255
0.031990
0.032306
0.032939
0.034520
0.033887
0.033887
0.033571
0.032939
0.033887
0.032939
0.033255
0.033887
0.032939
0.033571
0.032939
0.033571
0.033571
0.032623
0.033255
0.032623
0.031990
0.032306
0.032939
0.033571
0.033255
0.032939
0.032939
0.033255
0.031990
0.031358
0.032939
0.031358
0.031042
0.030410
0.030410
0.031042
0.031042
0.031042
0.030410
0.030410
0.030093
0.030726
0.030410
0.030093
0.029777
0.028829
0.028829
0.028513
0.028829
0.029777
0.030093
0.030726
0.029461
0.029461
0.028829
0.029145
0.030726
0.031990
0.030410
0.031042
0.030726
0.030726
0.031042
0.031042
0.031990
0.031358
0.031042
0.031674
0.031990
0.031674
0.031042
0.032623
0.032939
0.032623
0.033571
0.033571
0.033887
0.033571
0.033887
0.035784
0.035468
0.035152
0.034520
0.034203
0.034836
0.033887
0.034836
0.035152
0.035468
0.035152
0.035784
0.034836
0.034836
0.035152
0.034836
0.035152
0.035468
0.034203
0.034203
0.034836
0.034520
0.034203
0.034520
0.035784
0.032939
0.031990
0.032939
0.033887
0.032623
0.032939
0.032306
0.032939
0.033255
0.031990
0.030726
0.030726
0.029777
0.031042
0.030726
0.031042
0.028829
0.031042
0.029777
0.029461
0.030093
0.031358
0.031358
0.030726
0.029777
0.029145
0.029461
0.029145
0.030726
0.030093
0.028513
0.029777
0.031042
0.030093
0.030410
0.030410
0.030410
0.030726
0.031990
0.031042
0.031358
0.031674
0.031674
0.032306
0.031990
0.031674
0.032306
0.031990
0.032623
0.033255
0.032623
0.033887
0.034203
0.034203
0.034203
0.034203
0.034520
0.036416
0.035152
0.035152
0.035784
0.035784
0.034520
0.033887
0.033571
0.034836
0.034520
0.036416
0.035468
0.034836
0.034520
0.034203
0.035784
0.035784
0.035784
0.035784
0.035784
0.034520
0.034203
0.035152
0.034836
0.035152
0.034203
0.034203
0.034520
0.033571
0.033571
0.033255
0.032939
0.032939
0.033571
0.033887
0.032306
0.032623
0.031674
0.031358
0.031990
0.030410
0.031042
0.031674
0.030410
0.031358
0.030726
0.030093
0.030410
0.031674
0.031358
0.031042
0.030410
0.031042
0.030726
0.030726
0.031990
0.031674
0.030726
0.031358
0.031042
0.030410
0.031042
0.031358
0.031358
0.031990
0.032306
0.032306
0.032623
0.032306
0.032306
0.031042
0.031674
0.032939
0.031990
0.032939
0.032306
0.033887
0.033255
0.033887
0.034520
0.034836
0.034836
0.034836
0.034836
0.035468
0.035152
0.035152
0.035468
0.035468
0.034203
0.033887
0.034203
0.035784
0.036416
0.036100
0.036416
0.035784
0.035152
0.035152
0.035468
0.036416
0.035468
0.035784
0.035152
0.034203
0.034520
0.033887
0.034203
0.035784
0.035152
0.034203
0.032939
0.033571
0.033887
0.032939
0.032939
0.032623
0.031990
0.031358
0.032306
0.031674
0.030410
0.030726
0.030093
0.029777
0.030093
0.029777
0.031042
0.030093
0.030410
0.029777
0.030410
0.031674
0.030726
0.030410
0.029145
0.029777
0.030726
0.031358
0.031042
0.030410
0.031358
0.030093
0.029461
0.030726
0.030093
0.031042
0.031042
0.031990
0.031042
0.032623
0.032306
0.032306
0.033571
0.033571
0.032939
0.033571
0.033255
0.033887
0.034203
0.033887
0.034203
0.033571
0.034836
0.035468
0.034203
0.034836
0.034836
0.036100
0.034520
0.034836
0.035152
0.034836
0.034520
0.035468
0.035152
0.036100
0.036733
0.036100
0.035784
0.035784
0.036733
0.035784
0.034520
0.034836
0.035468
0.035152
0.034203
0.034520
0.035152
0.035468
0.035784
0.033887
0.033887
0.033571
0.034520
0.034520
0.033255
0.032623
0.033571
0.032306
0.032623
0.031990
0.031042
0.031358
0.031990
0.031358
0.031990
0.031358
0.031990
0.031042
0.030093
0.031674
0.031990
0.032306
0.032623
0.030410
0.031990
0.030726
0.030093
0.031674
0.031990
0.032306
0.031990
0.031042
0.030093
0.030410
0.030726
0.031674
0.031674
0.032306
0.031674
0.032623
0.031990
0.031358
0.031990
0.032306
0.032623
0.033255
0.033255
0.033255
0.032939
0.034203
0.034520
0.033255
0.034520
0.035152
0.035152
0.033571
0.034836
0.035468
0.035468
0.034520
0.036100
0.034520
0.035468
0.035152
0.035152
0.035784
0.036100
0.037049
0.036100
0.035152
0.035152
0.034836
0.034520
0.034520
0.034836
0.036100
0.034520
0.034520
0.034203
0.035152
0.034520
0.034203
0.034203
0.033887
0.033255
0.032623
0.033571
0.032939
0.033571
0.031990
0.032623
0.032306
0.031990
0.031358
0.031990
0.031042
0.030726
0.030726
0.031358
0.030410
0.030726
0.030726
0.030093
0.030726
0.029777
0.030726
0.031674
0.029145
0.029145
0.030093
0.030093
0.031042
0.031358
0.030726
0.030410
0.031358
0.031358
0.031358
0.030093
0.031674
0.031042
0.030726
0.031358
0.030726
0.030726
0.031990
0.031990
0.032623
0.032306
0.032939
0.032939
0.033571
0.031990
0.033255
0.033887
0.033255
0.034203
0.035152
0.033887
0.033887
0.034836
0.035152
0.034836
0.034836
0.035152
0.035468
0.034836
0.035468
0.035152
0.035784
0.035468
0.037049
0.036733
0.036416
0.036733
0.035152
0.036733
0.037365
0.035468
0.035784
0.034203
0.034520
0.035468
0.035468
0.034836
0.035784
0.033887
0.034203
0.034520
0.033887
0.032623
0.032306
0.033255
0.031674
0.031990
0.033255
0.031990
0.031990
0.031042
0.030410
0.030410
0.030726
0.031990
0.030093
0.031042
0.029777
0.030410
0.030726
0.031358
0.031358
0.030726
0.030093
0.028513
0.031042
0.030726
0.031358
0.032306
0.030093
0.030726
0.030726
0.030410
0.031358
0.032623
0.032623
0.031042
0.031358
0.032623
0.032939
0.032306
0.032306
0.031674
0.032306
0.032939
0.032623
0.032623
0.033255
0.033255
0.034203
0.034203
0.033571
0.034520
0.034520
0.034203
0.033571
0.034520
0.035152
0.034203
0.035784
0.036100
0.035468
0.034520
0.035152
0.036100
0.037049
0.037365
0.036733
0.036100
0.036100
0.036100
0.035152
0.036100
0.036100
0.036733
0.036416
0.035784
0.035152
0.035152
0.035468
0.035468
0.035152
0.034203
0.033255
0.033571
0.034203
0.033887
0.033255
0.034520
0.032939
0.032306
0.032623
0.032306
0.031674
0.030726
0.031990
0.031990
0.032623
0.031042
0.031042
0.031042
0.030726
0.029777
0.031042
0.031990
0.031674
0.030726
0.030093
0.029461
0.031042
0.030410
0.031674
0.031042
0.031358
0.030410
0.031674
0.031674
0.032306
0.032623
0.032623
0.032623
0.033255
0.032939
0.032623
0.034203
0.033255
0.034520
0.035152
0.035152
0.034520
0.033571
0.033255
0.034203
0.034836
0.035152
0.033887
0.034836
0.034836
0.034836
0.036416
0.036416
0.037365
0.036733
0.037049
0.037997
0.036100
0.035784
0.036733
0.037365
0.037681
0.036416
0.037049
0.036100
0.035468
0.036733
0.036733
0.036100
0.036733
0.036416
0.035468
0.035468
0.036733
0.035152
0.035152
0.036733
0.035468
0.034836
0.033255
0.034836
0.035468
0.033255
0.033887
0.034520
0.033887
0.033255
0.032939
0.033255
0.032306
0.032939
0.031990
0.032306
0.031042
0.031674
0.031990
0.031358
0.031358
0.032623
0.032623
0.031990
0.032623
0.031674
0.029777
0.031358
0.032623
0.031990
0.031042
0.031990
0.031358
0.031990
0.031674
0.032306
0.033571
0.032623
0.032939
0.031674
0.032306
0.032623
0.032623
0.032306
0.032939
0.034520
0.034203
0.034836
0.034520
0.034203
0.035468
0.034203
0.034836
0.034836
0.035468
0.034520
0.034520
0.035784
0.036100
0.037049
0.037365
0.036416
0.036733
0.035152
0.034836
0.035152
0.037049
0.037681
0.037365
0.037365
0.034836
0.036100
0.036416
0.037049
0.036416
0.036416
0.035152
0.036100
0.035784
0.035784
0.036416
0.036416
0.036100
0.035152
0.035152
0.034520
0.035152
0.033887
0.033887
0.033571
0.033255
0.033255
0.033571
0.033887
0.032623
0.032306
0.032623
0.032623
0.033255
[truncated: 10,428,095 more chars]
