# Supplementary material for: Forces applied during classical touch assays for Caenorhabditis elegans
Source: PLoS One. 2017 May 19;12(5):e0178080. doi: 10.1371/journal.pone.0178080 (PMC5438190; doi:10.1371/journal.pone.0178080)
Supplement: S2 Data — These text files contain raw voltage data collected as described in the Methods section. The analysis scripts in S1 Analysis Code were used to process these data. (ZIP) [file pone.0178080.s004.zip › RawDataFiles/Subject12.txt]

frequency=5000
Gain=1000
2016-10-21 10:56:53
Cantilever 2A
0.015234
0.015234
0.014918
0.015550
0.014918
0.015550
0.015550
0.013970
0.014602
0.013970
0.013970
0.014918
0.015234
0.014602
0.014918
0.015234
0.015234
0.013970
0.015234
0.014602
0.014918
0.014918
0.015234
0.013654
0.014286
0.016183
0.016183
0.014918
0.015867
0.015867
0.015867
0.015867
0.016183
0.016183
0.015867
0.015867
0.016183
0.016815
0.017131
0.017764
0.016815
0.017131
0.017447
0.017764
0.018396
0.017764
0.017764
0.017447
0.017764
0.017764
0.019028
0.020293
0.019028
0.019660
0.018396
0.018396
0.018712
0.018396
0.016499
0.017764
0.017447
0.016815
0.017447
0.017447
0.017447
0.017764
0.018396
0.017131
0.016815
0.016499
0.017131
0.016499
0.017131
0.016499
0.015550
0.016499
0.016183
0.015867
0.014918
0.015550
0.014918
0.014918
0.015550
0.014286
0.013970
0.014286
0.015234
0.014286
0.015234
0.015550
0.014602
0.013654
0.013970
0.014286
0.012389
0.013337
0.013970
0.014286
0.014286
0.013654
0.013654
0.013970
0.013970
0.015234
0.014918
0.015550
0.014286
0.014286
0.015234
0.016815
0.015550
0.016183
0.015867
0.016183
0.015867
0.016499
0.016499
0.015867
0.015550
0.016183
0.016183
0.016815
0.016183
0.016815
0.017447
0.018396
0.016815
0.018080
0.016815
0.017447
0.017131
0.018080
0.018080
0.018712
0.019344
0.018712
0.018396
0.017131
0.018396
0.017131
0.017764
0.018712
0.017764
0.019028
0.017447
0.015867
0.016499
0.017447
0.017131
0.017131
0.017447
0.016183
0.016183
0.017447
0.015550
0.015234
0.015550
0.015867
0.016183
0.016499
0.014602
0.015867
0.014602
0.014918
0.015234
0.013654
0.013970
0.013654
0.013337
0.013970
0.014286
0.014602
0.014918
0.013654
0.014286
0.012705
0.012389
0.013337
0.013654
0.013654
0.014918
0.013970
0.014602
0.012705
0.013021
0.013654
0.012705
0.013970
0.014602
0.014602
0.013970
0.014286
0.014602
0.013654
0.013970
0.013654
0.014286
0.015234
0.015234
0.014602
0.015867
0.016183
0.014602
0.015867
0.016815
0.016815
0.016183
0.017131
0.018080
0.017447
0.017447
0.016815
0.018712
0.017131
0.017131
0.017131
0.017131
0.017131
0.018712
0.017764
0.017131
0.016183
0.016815
0.017447
0.017764
0.017764
0.017764
0.018080
0.017447
0.017447
0.017131
0.017447
0.016499
0.016499
0.016183
0.017131
0.017131
0.015234
0.015550
0.015234
0.015867
0.014602
0.015550
0.017131
0.016183
0.014602
0.015234
0.014602
0.014286
0.014602
0.014286
0.013970
0.013654
0.013337
0.015234
0.014602
0.013970
0.014286
0.014286
0.013021
0.013337
0.012705
0.013337
0.013970
0.013970
0.013970
0.014602
0.014286
0.013654
0.014286
0.014918
0.014602
0.015550
0.014918
0.015234
0.016183
0.015867
0.014918
0.015550
0.016183
0.017131
0.016183
0.016499
0.016499
0.016499
0.017131
0.017447
0.017764
0.016815
0.016499
0.017447
0.018396
0.017447
0.016815
0.017764
0.017131
0.017764
0.016815
0.017447
0.017447
0.018396
0.018396
0.017131
0.018396
0.017131
0.017764
0.017131
0.017447
0.018080
0.018080
0.018080
0.017447
0.016815
0.017447
0.017131
0.016815
0.017764
0.016815
0.015867
0.016183
0.017447
0.016815
0.017447
0.016815
0.015550
0.015550
0.015550
0.015234
0.014602
0.014918
0.014918
0.015550
0.015550
0.013654
0.013021
0.013970
0.014602
0.014286
0.015234
0.014918
0.014286
0.014286
0.013970
0.013654
0.013970
0.014918
0.014286
0.013337
0.014918
0.013654
0.013021
0.013654
0.014602
0.015550
0.013654
0.014918
0.015550
0.014286
0.014918
0.015550
0.015867
0.016183
0.014602
0.015234
0.014286
0.015867
0.015867
0.015550
0.016183
0.016815
0.017764
0.017764
0.016499
0.016183
0.016815
0.016183
0.016815
0.016815
0.017131
0.016499
0.016499
0.016499
0.016499
0.018080
0.016815
0.019028
0.018080
0.016499
0.016183
0.017447
0.018396
0.017764
0.017447
0.017131
0.017447
0.016499
0.017447
0.017764
0.018080
0.017131
0.017764
0.016815
0.015550
0.015234
0.016183
0.016815
0.016499
0.016183
0.016499
0.016183
0.015867
0.015867
0.015234
0.014602
0.015234
0.015234
0.014918
0.014918
0.014286
0.013654
0.013654
0.014602
0.014286
0.014918
0.013654
0.013337
0.011757
0.012389
0.013337
0.014602
0.014286
0.014286
0.014286
0.014286
0.013654
0.014918
0.014602
0.015234
0.013970
0.014918
0.014286
0.015234
0.015867
0.015550
0.016183
0.014918
0.016183
0.015234
0.015550
0.016499
0.015234
0.015550
0.015550
0.016183
0.015867
0.016815
0.016183
0.016499
0.016183
0.015550
0.017447
0.016815
0.016815
0.016499
0.016499
0.017447
0.016815
0.017764
0.018712
0.018712
0.017131
0.017764
0.017447
0.017764
0.018080
0.017447
0.018396
0.017447
0.017764
0.017764
0.018080
0.018712
0.017131
0.016815
0.015550
0.017131
0.016815
0.015867
0.017131
0.016499
0.016499
0.016499
0.015867
0.016183
0.014918
0.013970
0.015234
0.014602
0.014286
0.014602
0.013970
0.014286
0.013970
0.013970
0.013337
0.013021
0.014602
0.013654
0.013654
0.012389
0.013021
0.012389
0.013654
0.014602
0.014286
0.013337
0.012705
0.013021
0.012073
0.013970
0.013654
0.013021
0.013337
0.014286
0.014286
0.014286
0.014602
0.015550
0.013970
0.013337
0.014918
0.014602
0.015234
0.015550
0.015550
0.016499
0.015867
0.014918
0.016183
0.015550
0.015234
0.016499
0.017131
0.016183
0.016183
0.016499
0.018080
0.016183
0.015867
0.016183
0.016815
0.017764
0.016499
0.016815
0.016815
0.017131
0.016815
0.016815
0.016183
0.017131
0.016815
0.014918
0.017131
0.015550
0.014918
0.015234
0.015550
0.015550
0.014918
0.014602
0.015550
0.014602
0.015234
0.014602
0.014918
0.014602
0.014918
0.014918
0.013654
0.013970
0.014286
0.013970
0.013654
0.013337
0.012705
0.013337
0.014286
0.014286
0.013970
0.014286
0.013337
0.012389
0.013337
0.013337
0.013654
0.013970
0.012705
0.013970
0.013654
0.013021
0.013654
0.013337
0.014286
0.013970
0.013337
0.014286
0.013654
0.013654
0.012389
0.014602
0.013337
0.014286
0.015234
0.014286
0.014918
0.015867
0.015550
0.016183
0.016499
0.016815
0.016499
0.016183
0.016499
0.014918
0.016815
0.016499
0.016183
0.016499
0.016183
0.016815
0.016815
0.015550
0.016815
0.016499
0.017447
0.017447
0.016815
0.016183
0.016499
0.016183
0.017131
0.017131
0.015234
0.016815
0.015550
0.015867
0.014918
0.015867
0.014918
0.015550
0.016499
0.014918
0.015234
0.015550
0.015867
0.015550
0.013970
0.013970
0.014602
0.013337
0.013654
0.013970
0.013654
0.012389
0.013970
0.013970
0.012389
0.013337
0.012705
0.012705
0.013021
0.013021
0.013021
0.012705
0.012389
0.012389
0.010808
0.012389
0.013337
0.012705
0.013337
0.012705
0.012705
0.012705
0.012073
0.013021
0.013654
0.013021
0.013337
0.013654
0.013337
0.012073
0.013970
0.014602
0.012705
0.014602
0.014602
0.015234
0.013654
0.014918
0.015234
0.013970
0.014286
0.015867
0.015234
0.014602
0.015550
0.015550
0.015867
0.016183
0.014918
0.016815
0.017131
0.016183
0.016183
0.016183
0.016499
0.017131
0.018396
0.016815
0.017131
0.017447
0.016815
0.016183
0.016815
0.017447
0.016499
0.017447
0.017131
0.015234
0.016499
0.014918
0.016499
0.017131
0.015867
0.015867
0.016499
0.016183
0.016183
0.015550
0.014602
0.014918
0.016183
0.014602
0.014602
0.014286
0.014602
0.014286
0.013970
0.013970
0.013337
0.013021
0.014286
0.014286
0.013021
0.013021
0.013337
0.013021
0.013654
0.012389
0.013337
0.012389
0.013337
0.013021
0.013021
0.013337
0.013337
0.013970
0.013021
0.013654
0.014602
0.013654
0.013970
0.013970
0.014286
0.014286
0.013654
0.014286
0.014918
0.015234
0.015234
0.014918
0.014918
0.014918
0.015550
0.015550
0.015867
0.016815
0.016499
0.015234
0.015234
0.016499
0.016499
0.016499
0.015550
0.015550
0.016183
0.016183
0.017131
0.016183
0.016499
0.016499
0.017447
0.016815
0.016815
0.016815
0.017764
0.018080
0.016183
0.017131
0.018080
0.017131
0.016183
0.016183
0.016183
0.016183
0.016183
0.015550
0.015867
0.015550
0.015234
0.015234
0.016183
0.015550
0.014602
0.015234
0.015550
0.014286
0.014602
0.013337
0.013337
0.013654
0.014918
0.013021
0.013970
0.014602
0.013970
0.013337
0.013970
0.013654
0.012389
0.012705
0.013654
0.012705
0.013337
0.013970
0.014286
0.013970
0.013654
0.013337
0.012705
0.013021
0.012705
0.014286
0.012705
0.013021
0.013021
0.012705
0.013654
0.014602
0.012705
0.014918
0.014918
0.013654
0.014602
0.015234
0.014602
0.014918
0.014918
0.015550
0.016183
0.016183
0.016499
0.016815
0.016183
0.017131
0.015550
0.015867
0.017131
0.016815
0.016183
0.018080
0.018080
0.017131
0.017131
0.016815
0.016499
0.016183
0.017131
0.016815
0.017764
0.017447
0.017447
0.018712
0.016499
0.015234
0.016183
0.015550
0.016183
0.016183
0.015867
0.016183
0.015234
0.015550
0.015550
0.015550
0.016183
0.015234
0.015234
0.014918
0.015867
0.014918
0.014602
0.014286
0.014602
0.013654
0.013337
0.012389
0.013970
0.012705
0.012073
0.013970
0.014286
0.013021
0.013021
0.012705
0.011124
0.013021
0.012389
0.013654
0.013021
0.012705
0.012073
0.012705
0.013337
0.012389
0.013337
0.012073
0.013654
0.013337
0.013337
0.013970
0.013337
0.013337
0.014918
0.014602
0.014286
0.014918
0.013021
0.013654
0.014602
0.015550
0.016183
0.015867
0.016183
0.015234
0.015550
0.015234
0.016499
0.016183
0.016815
0.015867
0.016499
0.016183
0.016183
0.015550
0.016499
0.016499
0.017447
0.016815
0.016183
0.016183
0.016499
0.015867
0.015234
0.016183
0.015550
0.014918
0.015867
0.015867
0.015550
0.015550
0.014918
0.014602
0.014918
0.014286
0.015234
0.015550
0.015550
0.014286
0.014602
0.014602
0.014602
0.014286
0.013654
0.013337
0.013337
0.013021
0.013970
0.013970
0.013654
0.014286
0.012389
0.011441
0.013021
0.014602
0.013337
0.013021
0.012389
0.012705
0.013021
0.012705
0.013654
0.013337
0.013021
0.013654
0.013337
0.013337
0.013021
0.013970
0.013970
0.013337
0.014286
0.014602
0.013021
0.013654
0.014286
0.014602
0.012705
0.013970
0.014602
0.013970
0.014286
0.015550
0.015550
0.015867
0.015867
0.016183
0.016815
0.016815
0.016499
0.017131
0.017447
0.017447
0.017447
0.016815
0.015867
0.015867
0.016815
0.017447
0.016815
0.018080
0.017131
0.018080
0.017447
0.017447
0.017447
0.016815
0.017447
0.018080
0.016499
0.016815
0.016815
0.016815
0.015867
0.015550
0.016183
0.015867
0.014918
0.016183
0.015550
0.016183
0.016815
0.014918
0.015550
0.014286
0.016183
0.014918
0.014286
0.014286
0.015550
0.015867
0.014286
0.013970
0.013021
0.013021
0.012705
0.013337
0.013021
0.013970
0.013654
0.012705
0.012389
0.013021
0.013654
0.013337
0.013021
0.012705
0.013337
0.012705
0.013021
0.013021
0.013337
0.014286
0.014918
0.013970
0.012705
0.014286
0.014602
0.014286
0.014602
0.014918
0.013970
0.013970
0.015234
0.015234
0.015550
0.015867
0.015550
0.016815
0.016499
0.017131
0.016499
0.016815
0.017764
0.016499
0.016183
0.018080
0.017131
0.016815
0.017447
0.016183
0.016499
0.017131
0.017131
0.017131
0.017447
0.016499
0.017447
0.017447
0.017764
0.017447
0.017131
0.017764
0.017447
0.017131
0.017447
0.017764
0.016815
0.017447
0.016499
0.016183
0.016183
0.016815
0.015234
0.015550
0.015867
0.014286
0.015234
0.015867
0.014602
0.013970
0.014286
0.014918
0.013654
0.013021
0.012705
0.013654
0.012073
0.013021
0.012389
0.012073
0.013654
0.013654
0.013337
0.012389
0.011757
0.013337
0.014286
0.014286
0.013021
0.013021
0.012705
0.012389
0.012705
0.013021
0.013970
0.013337
0.013021
0.013654
0.013021
0.014286
0.015234
0.014918
0.013337
0.014286
0.014286
0.014918
0.014602
0.014286
0.014602
0.013654
0.014918
0.015234
0.016183
0.015550
0.015234
0.015234
0.016183
0.015867
0.016815
0.017447
0.016183
0.016183
0.015867
0.017131
0.017131
0.017764
0.018396
0.017447
0.016183
0.016183
0.017447
0.017764
0.018080
0.017131
0.016183
0.016183
0.015550
0.016499
0.017131
0.016815
0.015550
0.016183
0.014918
0.014918
0.014286
0.015550
0.016499
0.015550
0.015867
0.015234
0.014602
0.014918
0.014602
0.014286
0.014286
0.014286
0.013337
0.012705
0.013654
0.013970
0.013970
0.011757
0.012073
0.013970
0.013654
0.013337
0.012705
0.012073
0.012705
0.012073
0.013021
0.013654
0.012389
0.012705
0.011441
0.012705
0.011757
0.013337
0.012705
0.013021
0.013021
0.013021
0.013970
0.013654
0.014602
0.013970
0.014602
0.014918
0.013970
0.015234
0.014918
0.014918
0.015550
0.015234
0.015550
0.014918
0.015550
0.015867
0.016183
0.015234
0.015867
0.015234
0.015234
0.016183
0.016183
0.015234
0.015234
0.015550
0.016183
0.017764
0.017447
0.017447
0.015234
0.015867
0.016815
0.017131
0.015550
0.016499
0.015234
0.015550
0.015550
0.016183
0.015234
0.015867
0.015234
0.014602
0.015550
0.015234
0.014918
0.015234
0.014602
0.015234
0.014286
0.013654
0.013970
0.014918
0.013337
0.014602
0.014602
0.013970
0.013337
0.013654
0.013337
0.012705
0.012389
0.012389
0.013970
0.013337
0.013654
0.013654
0.013021
0.012389
0.011757
0.012705
0.012705
0.013337
0.011441
0.013021
0.011757
0.012389
0.012073
0.013021
0.013337
0.013337
0.012705
0.013337
0.013654
0.014918
0.013654
0.014286
0.013021
0.014286
0.014286
0.015234
0.015234
0.014918
0.015867
0.015550
0.015550
0.015867
0.015550
0.015550
0.015550
0.016183
0.016183
0.016183
0.015550
0.016499
0.014602
0.016183
0.016183
0.016183
0.016815
0.017447
0.017131
0.015867
0.016183
0.016815
0.016815
0.015550
0.016499
0.016499
0.016183
0.015867
0.017131
0.016183
0.016183
0.017131
0.015867
0.016815
0.014602
0.014602
0.015234
0.015234
0.015234
0.015550
0.016183
0.015867
0.015550
0.014602
0.013021
0.012389
0.013337
0.013970
0.013654
0.013021
0.013970
0.013337
0.012073
0.013337
0.013970
0.013970
0.014602
0.012073
0.011757
0.012389
0.013654
0.013337
0.013970
0.013337
0.012705
0.012389
0.012705
0.015234
0.013337
0.013337
0.013654
0.013970
0.014602
0.013654
0.014918
0.014286
0.013654
0.013337
0.013970
0.015234
0.013654
0.015550
0.014286
0.014286
0.014602
0.015867
0.014602
0.015234
0.016815
0.015550
0.016499
0.015867
0.015867
0.016499
0.017447
0.015867
0.015234
0.016183
0.016499
0.017131
0.017764
0.017447
0.017447
0.017447
0.016815
0.017131
0.017447
0.016815
0.016183
0.016183
0.015550
0.015234
0.015234
0.015550
0.014602
0.015234
0.015550
0.014918
0.013970
0.015234
0.015234
0.015867
0.014286
0.015234
0.015234
0.015234
0.013654
0.014602
0.012389
0.013654
0.014286
0.013654
0.013021
0.013337
0.012389
0.012389
0.013337
0.012389
0.013337
0.013337
0.013337
0.012073
0.011757
0.012389
0.013021
0.013021
0.011757
0.012073
0.013021
0.013654
0.012705
0.012705
0.012389
0.013337
0.012389
0.013021
0.013337
0.013970
0.013970
0.014602
0.013337
0.013970
0.013970
0.013654
0.013654
0.013970
0.012389
0.015234
0.013970
0.013654
0.015234
0.014918
0.016499
0.016499
0.014918
0.015550
0.015867
0.015550
0.014918
0.015234
0.015550
0.015867
0.017447
0.018080
0.017131
0.016499
0.016815
0.017447
0.016815
0.016815
0.016815
0.016499
0.015550
0.016499
0.016183
0.016183
0.014918
0.015234
0.015550
0.015550
0.016183
0.015550
0.015550
0.014286
0.014286
0.014918
0.014286
0.014602
0.014918
0.013654
0.013970
0.013970
0.013654
0.013021
0.012705
0.012073
0.013021
0.012073
0.012705
0.013021
0.013021
0.014286
0.013021
0.013021
0.013337
0.012389
0.012389
0.012705
0.013337
0.013021
0.012705
0.012705
0.012705
0.012705
0.013021
0.013337
0.013970
0.013337
0.013654
0.013337
0.013337
0.013654
0.014286
0.013654
0.013970
0.014602
0.013970
0.015550
0.014602
0.015867
0.016183
0.015550
0.016499
0.016499
0.015867
0.016815
0.015550
0.016183
0.016499
0.016499
0.017131
0.016183
0.016183
0.016499
0.016183
0.017131
0.017764
0.017131
0.016499
0.015234
0.016815
0.016499
0.016499
0.016499
0.016499
0.017131
0.016183
0.015867
0.016183
0.015550
0.013970
0.015234
0.015234
0.013654
0.014286
0.015234
0.014286
0.015234
0.015550
0.013654
0.013337
0.013970
0.013970
0.013337
0.013654
0.013970
0.013337
0.014286
0.013021
0.014602
0.013021
0.013021
0.012389
0.011757
0.012705
0.012389
0.012073
0.012389
0.012073
0.012705
0.012705
0.012073
0.013337
0.012705
0.013654
0.012705
0.012073
0.012705
0.012705
0.013337
0.013021
0.013654
0.013654
0.013337
0.014286
0.013970
0.013654
0.014918
0.014286
0.014918
0.015550
0.015867
0.015867
0.015867
0.016183
0.016183
0.015867
0.015550
0.015867
0.014918
0.016815
0.017447
0.017131
0.015234
0.017131
0.015867
0.016183
0.016499
0.016499
0.017131
0.017764
0.016815
0.017131
0.016499
0.015867
0.017764
0.017447
0.016499
0.016815
0.016183
0.016183
0.015867
0.016815
0.016183
0.016815
0.017131
0.014286
0.014286
0.015234
0.014602
0.015550
0.014286
0.014602
0.014286
0.014602
0.015550
0.013970
0.013337
0.013337
0.013654
0.014286
0.013337
0.012705
0.011757
0.012389
0.012705
0.013337
0.012389
0.012705
0.013337
0.013021
0.013021
0.013021
0.013021
0.014918
0.013337
0.013654
0.012705
0.013021
0.013654
0.013337
0.013654
0.013654
0.013337
0.013337
0.013654
0.013654
0.013021
0.013970
0.013970
0.013654
0.013654
0.014286
0.014286
0.014286
0.014286
0.014286
0.014602
0.014602
0.015550
0.015550
0.016183
0.016815
0.016183
0.016183
0.015867
0.017131
0.017131
0.015867
0.015867
0.015234
0.015234
0.017131
0.017447
0.017131
0.017131
0.016499
0.016499
0.015867
0.016499
0.016183
0.016183
0.015550
0.015867
0.016183
0.015550
0.015234
0.014918
0.015234
0.015550
0.014602
0.014602
0.014918
0.014918
0.014602
0.013970
0.013654
0.013970
0.014286
0.014286
0.013970
0.014286
0.012389
0.013970
0.013021
0.013021
0.012389
0.013337
0.013970
0.013021
0.013970
0.014286
0.012389
0.012705
0.013021
0.011441
0.013021
0.013970
0.013654
0.013337
0.013021
0.013654
0.013021
0.011757
0.012073
0.013970
0.013337
0.012389
0.013337
0.012389
0.013337
0.013337
0.013337
0.014286
0.013654
0.014602
0.014286
0.014918
0.013654
0.014286
0.015234
0.014918
0.015550
0.017131
0.015867
0.015550
0.015550
0.016499
0.015550
0.016815
0.016183
0.016815
0.015550
0.015550
0.017447
0.016815
0.017764
0.018080
0.016815
0.015234
0.015550
0.014918
0.016499
0.015867
0.016815
0.015867
0.016183
0.015234
0.015550
0.015867
0.016499
0.016499
0.016499
0.014602
0.014918
0.014918
0.015234
0.014918
0.015550
0.014286
0.013654
0.012705
0.012705
0.013337
0.013337
0.013021
0.012389
0.012389
0.012389
0.012389
0.012073
0.011757
0.013021
0.012705
0.012389
0.012389
0.012705
0.012389
0.011441
0.011757
0.011757
0.013337
0.013021
0.012705
0.012389
0.012073
0.012389
0.013337
0.013337
0.013337
0.014286
0.014286
0.013021
0.014286
0.013654
0.012705
0.013654
0.013970
0.013337
0.014286
0.014602
0.014602
0.013654
0.014918
0.014286
0.015234
0.015550
0.015867
0.015867
0.015234
0.015550
0.015550
0.016499
0.015867
0.015550
0.014918
0.015234
0.015550
0.015867
0.016183
0.016815
0.016815
0.016183
0.015550
0.015234
0.015867
0.015550
0.016183
0.016183
0.015550
0.016183
0.014918
0.015550
0.015867
0.017447
0.015550
0.013970
0.015867
0.015867
0.015550
0.014602
0.015234
0.015234
0.015867
0.015234
0.014602
0.013654
0.013337
0.013654
0.013970
0.014286
0.014286
0.013337
0.012389
0.012073
0.013970
0.013337
0.013021
0.013021
0.013654
0.012705
0.011441
0.012705
0.012389
0.012705
0.012389
0.013337
0.013654
0.013337
0.012705
0.012073
0.013654
0.012705
0.011757
0.012073
0.013654
0.012705
0.013654
0.014918
0.013970
0.013021
0.013654
0.013970
0.013337
0.013654
0.013970
0.013021
0.014602
0.014602
0.015234
0.015550
0.015550
0.015550
0.015550
0.015550
0.015867
0.015867
0.016183
0.015234
0.015550
0.015550
0.016499
0.017764
0.017764
0.016499
0.017131
0.015867
0.016499
0.016183
0.016183
0.017764
0.016815
0.015550
0.015234
0.015867
0.015234
0.015234
0.015867
0.016815
0.015234
0.015550
0.014286
0.013970
0.015234
0.014918
0.014602
0.014286
0.014286
0.012705
0.014286
0.012073
0.013021
0.013021
0.013021
0.013337
0.012705
0.010808
0.012389
0.012389
0.012073
0.012389
0.013021
0.011757
0.010808
0.012389
0.012389
0.013337
0.012073
0.012705
0.012073
0.012073
0.012389
0.011757
0.010808
0.010808
0.012389
0.012073
0.013337
0.012705
0.012389
0.012073
0.012389
0.013021
0.012389
0.012705
0.012073
0.013970
0.013654
0.014286
0.013021
0.013970
0.013337
0.014918
0.015867
0.013970
0.014286
0.014286
0.014602
0.015234
0.015550
0.016499
0.015234
0.014918
0.014918
0.016183
0.015867
0.017447
0.017447
0.016499
0.015234
0.015867
0.017131
0.016499
0.017447
0.016499
0.016499
0.015867
0.015867
0.016183
0.015550
0.016499
0.016183
0.015867
0.015867
0.014918
0.015234
0.014286
0.015234
0.015550
0.014918
0.014286
0.014286
0.013337
0.013337
0.013654
0.013654
0.013654
0.013970
0.013337
0.012705
0.013021
0.012705
0.013021
0.013970
0.013337
0.013654
0.013654
0.012073
0.012705
0.013654
0.013337
0.013654
0.013021
0.012705
0.012705
0.013021
0.011757
0.013654
0.013337
0.012705
0.014286
0.012705
0.013654
0.013654
0.013970
0.013970
0.012705
0.013337
0.013970
0.013970
0.013654
0.014286
0.014918
0.015234
0.015550
0.014286
0.014918
0.015234
0.014602
0.014918
0.015550
0.015234
0.015550
0.015867
0.015234
0.014918
0.014602
0.015550
0.016183
0.015234
0.017447
0.017447
0.016815
0.016499
0.017131
0.016499
0.016183
0.016183
0.017131
0.015550
0.014918
0.014918
0.015234
0.014918
0.014918
0.015550
0.014918
0.013654
0.013337
0.014918
0.012705
0.013970
0.013654
0.013654
0.013021
0.013654
0.013021
0.013021
0.012389
0.012705
0.013970
0.013021
0.013337
0.011757
0.012705
0.012389
0.012705
0.013021
0.011757
0.013021
0.011441
0.010492
0.012073
0.012705
0.013021
0.012705
0.011757
0.011757
0.012389
0.012073
0.012073
0.013337
0.013337
0.013337
0.013337
0.012389
0.011441
0.012705
0.013970
0.012389
0.013021
0.012705
0.013337
0.013654
0.013654
0.013970
0.013970
0.013654
0.014918
0.015550
0.015550
0.014286
0.014286
0.014602
0.014286
0.014918
0.015550
0.015867
0.015867
0.016183
0.014918
0.016183
0.016183
0.017131
0.015867
0.015550
0.015867
0.015234
0.016499
0.016499
0.015867
0.015550
0.015234
0.014286
0.014602
0.016183
0.014918
0.014286
0.014602
0.015867
0.015550
0.014918
0.015550
0.015234
0.013970
0.014602
0.014602
0.014918
0.014918
0.013021
0.013970
0.013021
0.013021
0.013021
0.013021
0.013337
0.012705
0.012705
0.012705
0.011757
0.013654
0.012705
0.013337
0.012705
0.011757
0.012389
0.012705
0.013021
0.013337
0.014286
0.013021
0.013021
0.012389
0.012073
0.012705
0.014286
0.013337
0.013337
0.013337
0.013337
0.013337
0.014286
0.014918
0.014286
0.013970
0.014602
0.014286
0.014602
0.014918
0.014286
0.013654
0.013970
0.016183
0.016183
0.013970
0.015867
0.015867
0.015550
0.016183
0.015867
0.016815
0.017447
0.015867
0.015867
0.016499
0.016183
0.017764
0.017447
0.017131
0.016183
0.016499
0.017131
0.016183
0.016815
0.018396
0.017764
0.017131
0.015234
0.015867
0.014918
0.015867
0.016499
0.015550
0.015550
0.016183
0.016499
0.014918
0.014602
0.014918
0.015550
0.014918
0.014918
0.013970
0.013970
0.012705
0.013021
0.013970
0.014286
0.012705
0.013021
0.012705
0.011441
0.013021
0.013337
0.012705
0.013970
0.014286
0.012389
0.011441
0.013337
0.013021
0.013654
0.012389
0.013021
0.013021
0.012705
0.012389
0.013021
0.013654
0.013654
0.013337
0.012705
0.013970
0.013654
0.013970
0.013654
0.014286
0.014602
0.014918
0.014602
0.015234
0.013970
0.015234
0.015550
0.015550
0.014918
0.015234
0.014918
0.015234
0.015550
0.015867
0.016499
0.016183
0.015234
0.016499
0.015550
0.014286
0.016183
0.016815
0.016815
0.017447
0.016499
0.015867
0.016499
0.017131
0.017764
0.015550
0.017131
0.015867
0.016183
0.016499
0.016183
0.016183
0.015550
0.015867
0.015867
0.015234
0.014918
0.016183
0.015234
0.016499
0.015867
0.015867
0.014918
0.015550
0.013970
0.014918
0.014286
0.013021
0.013970
0.013021
0.013654
0.013654
0.013654
0.013970
0.013021
0.013337
0.013970
0.014286
0.014286
0.013021
0.013021
0.012389
0.012389
0.013654
0.012389
0.013021
0.012389
0.012705
0.012389
0.013654
0.013021
0.013337
0.013654
0.012389
0.013970
0.013654
0.013654
0.013654
0.014918
0.014602
0.014286
0.013337
0.013654
0.014286
0.015550
0.014602
0.013654
0.015550
0.015234
0.015234
0.015550
0.014918
0.015234
0.015867
0.016499
0.017447
0.015550
0.015867
0.015234
0.016815
0.016499
0.016815
0.018080
0.016183
0.016815
0.016815
0.016499
0.017764
0.017447
0.017447
0.018080
0.015867
0.015550
0.016183
0.016183
0.016183
0.016183
0.015234
0.015234
0.015550
0.015550
0.015234
0.015867
0.014918
0.014918
0.014286
0.014918
0.014918
0.013337
0.013970
0.013337
0.013337
0.013654
0.013337
0.013337
0.012389
0.013021
0.011757
0.011124
0.012389
0.013021
0.013021
0.011757
0.013021
0.013021
0.013021
0.012705
0.012705
0.012705
0.011441
0.012705
0.011757
0.012389
0.012705
0.013021
0.013654
0.014286
0.014602
0.013970
0.013021
0.013970
0.012705
0.013337
0.013970
0.015867
0.014918
0.014918
0.014918
0.015550
0.014918
0.016183
0.016815
0.015550
0.015550
0.015867
0.014602
0.016183
0.016499
0.016815
0.015867
0.015550
0.015550
0.015550
0.015867
0.016499
0.016815
0.017131
0.017131
0.016815
0.016499
0.017447
0.017131
0.017447
0.017131
0.017447
0.017131
0.016183
0.016499
0.016815
0.015550
0.015550
0.015550
0.015867
0.015234
0.014602
0.015234
0.014286
0.015867
0.014918
0.015234
0.015234
0.015234
0.014286
0.013654
0.013654
0.013970
0.012705
0.013337
0.013337
0.012389
0.012705
0.012073
0.011124
0.012705
0.014286
0.013970
0.012705
0.013021
0.013021
0.013337
0.013654
0.013337
0.012705
0.013337
0.011757
0.011757
0.013337
0.014286
0.012705
0.012073
0.012705
0.013654
0.014286
0.013654
0.013337
0.013654
0.014286
0.013337
0.014286
0.014602
0.013654
0.015234
0.014602
0.014602
0.015234
0.015867
0.014918
0.015550
0.015550
0.015234
0.016499
0.016183
0.017131
0.016499
0.016499
0.015234
0.016815
0.017131
0.017131
0.017447
0.015867
0.015234
0.015867
0.016183
0.016183
0.016499
0.016183
0.015867
0.015234
0.015234
0.015550
0.015550
0.015550
0.014918
0.015234
0.014602
0.015234
0.015234
0.015550
0.013654
0.014918
0.014602
0.014602
0.013970
0.012705
0.013970
0.013337
0.011441
0.013654
0.013654
0.011757
0.011124
0.012073
0.012705
0.011441
0.011757
0.012389
0.012705
0.012705
0.012389
0.010492
0.010808
0.012073
0.012389
0.012389
0.012389
0.012073
0.012705
0.013337
0.012705
0.013021
0.013970
0.013021
0.012389
0.012389
0.012705
0.012389
0.012389
0.013337
0.013021
0.013654
0.014286
0.013970
0.014602
0.013337
0.014286
0.014918
0.014918
0.015234
0.014918
0.014602
0.014602
0.016183
0.014918
0.016183
0.015867
0.015234
0.015234
0.015550
0.014602
0.015234
0.016499
0.016815
0.016183
0.016499
0.016183
0.015234
0.016183
0.015550
0.016183
0.016183
0.016183
0.015234
0.013970
0.014602
0.014918
0.015550
0.015867
0.015550
0.015867
0.013970
0.014918
0.014286
0.014918
0.014286
0.014602
0.015234
0.013970
0.014602
0.012389
0.012705
0.013021
0.013021
0.012389
0.011124
0.012073
0.012705
0.012073
0.012389
0.012073
0.013970
0.012389
0.012389
0.012705
0.011757
0.012389
0.011757
0.012073
0.012073
0.011757
0.011124
0.010808
0.010492
0.011124
0.013021
0.012705
0.012705
0.012705
0.012073
0.011124
0.012705
0.012705
0.012705
0.014286
0.013654
0.013970
0.013654
0.013337
0.014286
0.013970
0.015234
0.014602
0.014602
0.015234
0.014918
0.014918
0.015234
0.014918
0.015867
0.015867
0.015550
0.015234
0.015550
0.015867
0.016499
0.016815
0.016499
0.016499
0.015550
0.014918
0.014918
0.016499
0.016499
0.015550
0.015867
0.015234
0.014918
0.015867
0.014918
0.016183
0.015234
0.015550
0.014602
0.014918
0.014286
0.014918
0.014918
0.014286
0.013654
0.013970
0.013337
0.012389
0.012705
0.013021
0.012389
0.012389
0.012073
0.011124
0.011441
0.011441
0.011441
0.011441
0.011441
0.012073
0.013654
0.012389
0.012705
0.011757
0.011757
0.011757
0.011441
0.011124
0.012705
0.012389
0.012073
0.012389
0.012073
0.012389
0.012389
0.011757
0.011757
0.012073
0.012073
0.012389
0.012389
0.013654
0.012705
0.012705
0.013654
0.013654
0.013021
0.014602
0.013970
0.014286
0.014602
0.015234
0.014602
0.014918
0.015234
0.016183
0.015867
0.015234
0.014602
0.016499
0.014918
0.015234
0.016183
0.015867
0.015867
0.017131
0.016815
0.015550
0.015234
0.015867
0.016183
0.017131
0.016183
0.015550
0.016183
0.016183
0.016499
0.015867
0.015867
0.016499
0.014602
0.013970
0.015550
0.014602
0.015550
0.014286
0.013654
0.013970
0.012705
0.013337
0.014286
0.013337
0.012705
0.012705
0.013337
0.012073
0.013021
0.011757
0.011441
0.010808
0.010492
0.010176
0.011757
0.012073
0.012705
0.012389
0.010808
0.012389
0.009860
0.011757
0.011441
0.011757
0.010492
0.010808
0.011757
0.012389
0.011757
0.012389
0.012073
0.011757
0.012073
0.013654
0.011757
0.013021
0.012705
0.013970
0.012389
0.013970
0.013970
0.014602
0.013970
0.012705
0.013021
0.014918
0.015550
0.013970
0.015867
0.014286
0.014602
0.015234
0.015867
0.015550
0.015867
0.015867
0.015550
0.015234
0.015867
0.016499
0.017131
0.014918
0.015550
0.016183
0.015550
0.017447
0.015867
0.015550
0.016183
0.014602
0.015234
0.015234
0.015867
0.015234
0.016183
0.016183
0.015234
0.013970
0.014602
0.015234
0.014602
0.013337
0.014286
0.014602
0.013654
0.013970
0.014918
0.012389
0.012073
0.012389
0.013021
0.012705
0.012389
0.012705
0.011441
0.010808
0.011757
0.013021
0.013337
0.012705
0.012389
0.011124
0.011441
0.011441
0.011757
0.012073
0.011757
0.012073
0.012073
0.012073
0.012073
0.013021
0.012705
0.012705
0.013654
0.012073
0.013021
0.013021
0.013970
0.013654
0.013021
0.013654
0.013337
0.013654
0.013337
0.013021
0.013337
0.013654
0.014918
0.014286
0.014602
0.014602
0.014918
0.015867
0.014918
0.015867
0.014918
0.014602
0.014602
0.015234
0.014602
0.016183
0.015867
0.016815
0.016499
0.015867
0.016183
0.015234
0.016183
0.015867
0.016183
0.015867
0.016183
0.014918
0.015234
0.013654
0.015550
0.015234
0.013970
0.014602
0.013970
0.013654
0.014286
0.013970
0.013970
0.011757
0.013654
0.013021
0.013654
0.013654
0.013970
0.012073
0.011441
0.013970
0.012705
0.011441
0.012389
0.011757
0.012389
0.011757
0.011441
0.012073
0.012073
0.011124
0.011124
0.010808
0.011124
0.011757
0.012073
0.012705
0.012705
0.012389
0.011757
0.011124
0.012705
0.013654
0.013654
0.012705
0.012705
0.012073
0.013337
0.013654
0.014602
0.013654
0.013021
0.013654
0.014286
0.014602
0.014918
0.013970
0.014918
0.014602
0.014602
0.016815
0.015550
0.013970
0.015234
0.015234
0.015867
0.015550
0.015550
0.015234
0.015867
0.014286
0.015234
0.016183
0.016499
0.015867
0.015550
0.014602
0.014918
0.015234
0.016183
0.016499
0.016499
0.015867
0.014918
0.015234
0.013654
0.016183
0.016183
0.015550
0.015234
0.014602
0.014918
0.015550
0.015550
0.013654
0.014286
0.013970
0.013021
0.013970
0.013337
0.013021
0.013337
0.012389
0.013337
0.013654
0.013654
0.011757
0.012705
0.011124
0.013021
0.012705
0.012389
0.014286
0.013970
0.012073
0.011441
0.012073
0.011124
0.012705
0.011757
0.012073
0.010808
0.012073
0.012705
0.012073
0.012705
0.012705
0.013021
0.012705
0.013337
0.012705
0.012705
0.013654
0.014602
0.013654
0.013337
0.014286
0.013970
0.014602
0.013970
0.013337
0.013654
0.013337
0.014602
0.015234
0.014918
0.013337
0.015234
0.014918
0.014918
0.014918
0.014918
0.015234
0.014286
0.015234
0.015550
0.016183
0.016499
0.015867
0.016183
0.015234
0.015550
0.015234
0.015550
0.015550
0.015550
0.015550
0.014286
0.014602
0.014918
0.013337
0.014918
0.014286
0.013337
0.013021
0.013337
0.014918
0.014918
0.013970
0.013970
0.013970
0.013654
0.014602
0.013337
0.012389
0.012705
0.011757
0.012389
0.013337
0.011441
0.012389
0.012389
0.012073
0.012705
0.013970
0.013021
0.013337
0.013021
0.012705
0.011757
0.012389
0.013337
0.012705
0.012073
0.012073
0.012073
0.013021
0.013021
0.012073
0.013021
0.013654
0.013021
0.012705
0.012389
0.012073
0.013654
0.013970
0.012705
0.013021
0.013654
0.013654
0.013654
0.013654
0.013970
0.014286
0.014918
0.015234
0.016183
0.015867
0.015550
0.016183
0.015550
0.015867
0.016183
0.016815
0.016183
0.015234
0.014918
0.015234
0.017131
0.016815
0.016499
0.015550
0.015550
0.015234
0.016183
0.016183
0.017131
0.017131
0.017131
0.016183
0.015234
0.014918
0.015867
0.015234
0.015550
0.014918
0.014918
0.014602
0.014602
0.014918
0.013970
0.014602
0.014602
0.015234
0.013337
0.012389
0.013021
0.013021
0.013021
0.013337
0.013654
0.013021
0.012073
0.012705
0.012705
0.011124
0.011757
0.013337
0.012705
0.012705
0.012705
0.011441
0.012073
0.012705
0.012705
0.012389
0.011441
0.011757
0.011441
0.012389
0.012705
0.013021
0.013337
0.013021
0.012705
0.013337
0.013021
0.014602
0.014918
0.013970
0.013337
0.013970
0.013654
0.013654
0.013654
0.014286
0.013970
0.015867
0.015867
0.015234
0.015234
0.015867
0.015550
0.014602
0.015234
0.016183
0.015867
0.015867
0.015550
0.016499
0.015867
0.016183
0.016499
0.017131
0.016815
0.016183
0.015550
0.015550
0.016183
0.016815
0.015867
0.015550
0.015550
0.015867
0.015234
0.015550
0.016183
0.015867
0.015234
0.014918
0.014286
0.014286
0.014918
0.014602
0.014918
0.013970
0.014602
0.013654
0.013337
0.013654
0.013654
0.013970
0.012705
0.013654
0.013021
0.013021
0.011757
0.012073
0.011441
0.013021
0.013654
0.013654
0.012073
0.011124
0.011124
0.011757
0.010808
0.012073
0.012389
0.011757
0.012073
0.012389
0.012389
0.012389
0.013337
0.014286
0.013021
0.013021
0.013654
0.013337
0.012389
0.013021
0.013970
0.012705
0.014286
0.014286
0.014918
0.013970
0.013337
0.013337
0.013970
0.013970
0.014918
0.013970
0.013654
0.014602
0.014602
0.015550
0.013970
0.014602
0.014602
0.016183
0.015550
0.016183
0.015234
0.016815
0.017131
0.016499
0.015550
0.014918
0.016183
0.015234
0.016183
0.015550
0.015550
0.014286
0.014602
0.014286
0.015234
0.015550
0.014918
0.016183
0.014286
0.014918
0.015550
0.013970
0.014602
0.014602
0.014286
0.013970
0.013970
0.013337
0.013970
0.013021
0.013654
0.013654
0.013021
0.012705
0.012389
0.012073
0.012389
0.012389
0.012073
0.011757
0.012073
0.012389
0.012073
0.012073
0.012073
0.012389
0.011441
0.012073
0.013021
0.012073
0.012073
0.011757
0.011757
0.012389
0.013021
0.012705
0.013021
0.013021
0.012389
0.013337
0.013970
0.013654
0.013654
0.013970
0.014286
0.014602
0.014286
0.013970
0.016499
0.015234
0.014918
0.015234
0.016183
0.015867
0.016183
0.015867
0.017447
0.015550
0.015234
0.015234
0.015234
0.014286
0.015550
0.016183
0.015550
0.016499
0.016499
0.018396
0.016499
0.016499
0.016815
0.017447
0.015867
0.016499
0.016183
0.014918
0.015234
0.016183
0.015550
0.014918
0.015550
0.014602
0.014918
0.014918
0.014602
0.014286
0.014918
0.014602
0.015234
0.015234
0.015550
0.014918
0.013654
0.013337
0.013021
0.013654
0.013021
0.013021
0.013021
0.011757
0.012073
0.011757
0.011124
0.012073
0.012705
0.012073
0.012389
0.012073
0.012389
0.012705
0.012389
0.013021
0.012073
0.013021
0.012705
0.012389
0.012705
0.013021
0.013654
0.013337
0.012073
0.011757
0.012705
0.013337
0.013654
0.013970
0.013654
0.014602
0.014602
0.014286
0.013654
0.013654
0.013970
0.013654
0.014918
0.014918
0.014286
0.016183
0.015867
0.015867
0.016183
0.016183
0.015550
0.015550
0.015867
0.014286
0.015867
0.016183
0.017131
0.017764
0.017447
0.016499
0.016183
0.017447
0.017447
0.017131
0.016499
0.016183
0.016183
0.016499
0.015234
0.015867
0.015867
0.016499
0.015867
0.015867
0.015550
0.014918
0.016183
0.014602
0.014286
0.014286
0.014286
0.014602
0.014286
0.013337
0.013337
0.013021
0.013654
0.013337
0.012705
0.012073
0.012389
0.013021
0.013337
0.012073
0.013337
0.012705
0.011441
0.012073
0.011757
0.011757
0.012389
0.013654
0.013654
0.011757
0.012389
0.013337
0.012389
0.011441
0.013021
0.012705
0.012389
0.012705
0.013021
0.013337
0.011757
0.013970
0.013970
0.014602
0.014602
0.015234
0.014286
0.013970
0.013654
0.015550
0.015234
0.015234
0.015234
0.015867
0.014286
0.014602
0.016183
0.015550
0.016499
0.016499
0.015867
0.016815
0.015234
0.014918
0.016183
0.016499
0.018080
0.016499
0.016183
0.015550
0.016815
0.015867
0.016183
0.016499
0.016183
0.016183
0.015550
0.015550
0.014918
0.015234
0.016183
0.016499
0.015234
0.013970
0.013337
0.013337
0.014286
0.015234
0.015550
0.014602
0.014286
0.013337
0.013970
0.013337
0.013021
0.012389
0.013337
0.013654
0.013021
0.012389
0.012705
0.011441
0.013021
0.012705
0.013337
0.013337
0.013021
0.011757
0.011757
0.011757
0.012389
0.012705
0.012705
0.012389
0.013654
0.013021
0.012073
0.012705
0.013337
0.013021
0.012705
0.013337
0.012705
0.012389
0.014286
0.013654
0.013654
0.013654
0.013337
0.014602
0.014286
0.014602
0.014602
0.014286
0.016183
0.015550
0.016183
0.014602
0.015234
0.014602
0.015550
0.015234
0.017131
0.016815
0.016183
0.016499
0.015550
0.016815
0.017447
0.016815
0.016499
0.016815
0.017131
0.016499
0.015550
0.016183
0.015550
0.016815
0.016183
0.013970
0.014286
0.013970
0.015234
0.014918
0.013970
0.014286
0.013654
0.016183
0.015234
0.015234
0.013970
0.014602
0.013654
0.013654
0.013970
0.013654
0.013654
0.013337
0.013970
0.013021
0.013654
0.012389
0.013337
0.013654
0.012073
0.013654
0.012705
0.013021
0.012073
0.011757
0.011757
0.011441
0.013021
0.012389
0.013337
0.013021
0.013337
0.013021
0.013654
0.013337
0.014286
0.013337
0.013654
0.013337
0.013970
0.013021
0.012389
0.014286
0.014602
0.013337
0.013337
0.013654
0.013970
0.014286
0.014286
0.013970
0.013654
0.014918
0.014918
0.014918
0.015550
0.015550
0.014602
0.015234
0.015867
0.015234
0.015234
0.016183
0.015234
0.014286
0.015867
0.016183
0.016499
0.017447
0.016815
0.015867
0.015550
0.015234
0.015867
0.016183
0.016499
0.016183
0.016183
0.014286
0.015550
0.015550
0.014918
0.015234
0.014918
0.014602
0.014286
0.014602
0.014286
0.013970
0.013654
0.013970
0.013337
0.014286
0.014918
0.013337
0.012073
0.012705
0.013970
0.012705
0.013337
0.011757
0.012389
0.011441
0.011124
0.011757
0.012705
0.012389
0.011757
0.011757
0.011124
0.011441
0.010808
0.013021
0.012389
0.012073
0.012073
0.011441
0.010808
0.013337
0.012705
0.012389
0.011757
0.013337
0.012389
0.013021
0.013021
0.013337
0.013970
0.013021
0.013021
0.013337
0.013337
0.013337
0.013337
0.013654
0.013654
0.014602
0.014286
0.015550
0.013021
0.015234
0.016183
0.015867
0.016183
0.016183
0.015867
0.016499
0.015867
0.014918
0.014918
0.015867
0.017131
0.015867
0.015867
0.015867
0.014918
0.015550
0.015550
0.016815
0.017131
0.016183
0.016183
0.015867
0.016499
0.015867
0.015867
0.015234
0.014602
0.014918
0.014918
0.014286
0.013654
0.013654
0.013970
0.013337
0.013021
0.012705
0.012389
0.013970
0.013337
0.013021
0.013021
0.013021
0.012705
0.012705
0.013337
0.011757
0.012073
0.012705
0.012705
0.012705
0.013021
0.013337
0.012073
0.012705
0.012705
0.013021
0.012389
0.013021
0.012389
0.012073
0.012705
0.012073
0.012073
0.011124
0.013654
0.013021
0.013021
0.012389
0.014286
0.014918
0.013970
0.014602
0.013337
0.014918
0.014286
0.014286
0.014918
0.014286
0.015234
0.015550
0.015234
0.014918
0.014918
0.014286
0.014918
0.015550
0.016183
0.014918
0.014918
0.014918
0.015234
0.014602
0.015550
0.016815
0.017447
0.016183
0.013970
0.015234
0.015550
0.015550
0.015867
0.016183
0.016183
0.015550
0.014602
0.014918
0.014602
0.014918
0.016183
0.014286
0.014918
0.014602
0.014602
0.013337
0.013654
0.013654
0.013654
0.013021
0.013654
0.013021
0.013337
0.012073
0.012705
0.013337
0.013970
0.012389
0.011441
0.013021
0.011757
0.011441
0.011441
0.012073
0.013337
0.012073
0.011757
0.011441
0.011757
0.012073
0.013021
0.013021
0.013337
0.011757
0.012705
0.013021
0.012389
0.013021
0.013654
0.013021
0.013021
0.013021
0.013654
0.013970
0.013654
0.013654
0.013654
0.014286
0.014602
0.014918
0.014602
0.015234
0.014602
0.014918
0.014286
0.015867
0.015867
0.015867
0.014918
0.015550
0.016499
0.016499
0.016183
0.016815
0.014286
0.014918
0.015550
0.015234
0.015867
0.016183
0.017131
0.015867
0.015234
0.016815
0.016815
0.016499
0.016815
0.015867
0.015867
0.014286
0.016183
0.016499
0.015867
0.015550
0.014602
0.014918
0.015550
0.015234
0.015550
0.015550
0.015550
0.015550
0.014602
0.013654
0.014918
0.013970
0.014286
0.012705
0.012389
0.013337
0.012389
0.013021
0.012073
0.011441
0.012705
0.012389
0.013021
0.011757
0.011441
0.012073
0.011124
0.011757
0.012389
0.012389
0.013337
0.013337
0.013970
0.013021
0.012389
0.012389
0.013337
0.013337
0.012705
0.013337
0.013337
0.013654
0.015234
0.013970
0.014286
0.014286
0.013337
0.013970
0.014602
0.014918
0.015234
0.013337
0.014602
0.015550
0.015867
0.014918
0.014602
0.014918
0.015550
0.015550
0.016183
0.015550
0.016183
0.016183
0.016183
0.015550
0.015234
0.015550
0.016815
0.015234
0.015234
0.015550
0.016183
0.015867
0.016183
0.017447
0.015867
0.016183
0.015550
0.016183
0.015550
0.016499
0.016183
0.015234
0.015550
0.014602
0.014286
0.014602
0.014602
0.013654
0.014286
0.013970
0.013970
0.014918
0.014286
0.013337
0.013021
0.012705
0.012389
0.012705
0.013337
0.011757
0.011757
0.011757
0.011757
0.013337
0.013654
0.011441
0.012073
0.011124
0.011441
0.012705
0.013021
0.012705
0.012073
0.012073
0.011757
0.013021
0.012705
0.013021
0.012389
0.012389
0.012389
0.012705
0.013021
0.012389
0.014602
0.013021
0.013021
0.013970
0.014286
0.014286
0.013654
0.013970
0.015234
0.014918
0.014286
0.014602
0.016183
0.015550
0.014918
0.014286
0.016183
0.015550
0.016183
0.016499
0.015234
0.015234
0.015234
0.015867
0.016499
0.016815
0.017131
0.016499
0.015867
0.015867
0.016815
0.015234
0.016815
0.015234
0.015867
0.015550
0.015550
0.014918
0.015550
0.015550
0.016183
0.015550
0.014918
0.013654
0.013970
0.014286
0.015234
0.014918
0.014286
0.014286
0.014918
0.013970
0.012705
0.012073
0.012389
0.013021
0.013337
0.013970
0.011441
0.011124
0.012705
0.012073
0.012073
0.013337
0.012389
0.012389
0.010808
0.011124
0.012389
0.011441
0.012389
0.012073
0.012705
0.011441
0.011124
0.012389
0.011441
0.012389
0.013337
0.011757
0.012389
0.012705
0.013021
0.013021
0.012389
0.013970
0.014286
0.014286
0.015550
0.014918
0.014286
0.013970
0.014918
0.014602
0.015550
0.015234
0.015234
0.014918
0.014918
0.015550
0.016183
0.014918
0.016183
0.015867
0.016183
0.014918
0.016183
0.015867
0.018396
0.017131
0.017131
0.015867
0.016183
0.016815
0.016499
0.015234
0.016499
0.017447
0.015867
0.015867
0.016183
0.016183
0.016499
0.015867
0.015234
0.014602
0.015234
0.016183
0.015234
0.014286
0.014602
0.014602
0.014286
0.013337
0.013654
0.013337
0.013337
0.013337
0.013970
0.013654
0.013970
0.013021
0.013654
0.011757
0.011757
0.011757
0.013021
0.012705
0.012389
0.012389
0.012073
0.010808
0.011124
0.011757
0.012389
0.011757
0.012389
0.012073
0.011757
0.011441
0.011757
0.011441
0.010808
0.011124
0.012073
0.010808
0.011757
0.012705
0.013337
0.013654
0.012705
0.012389
0.014286
0.014602
0.013654
0.012389
0.012073
0.015550
0.015234
0.013970
0.015234
0.015550
0.015867
0.015550
0.016815
0.015234
0.015867
0.015550
0.014602
0.014918
0.016815
0.016183
0.016499
0.015867
0.015867
0.015550
0.015550
0.016183
0.017131
0.015867
0.016815
0.015867
0.016183
0.015867
0.016183
0.015234
0.014602
0.015550
0.013970
0.013970
0.014602
0.015550
0.015234
0.014602
0.013654
0.014918
0.013337
0.013337
0.012705
0.012389
0.012705
0.012705
0.013970
0.013021
0.011757
0.011441
0.012705
0.012705
0.012389
0.012705
0.012705
0.011757
0.013021
0.012705
0.012073
0.012705
0.012705
0.013337
0.013021
0.013337
0.012705
0.012389
0.012705
0.012389
0.013654
0.013021
0.013654
0.013337
0.013654
0.013021
0.013337
0.014286
0.014602
0.014602
0.013970
0.014918
0.014286
0.014602
0.013654
0.014602
0.014602
0.015234
0.016183
0.014918
0.015234
0.017131
0.015867
0.017131
0.015867
0.017131
0.016815
0.015867
0.014602
0.015867
0.016815
0.017764
0.016499
0.016815
0.015234
0.015867
0.017447
0.017131
0.017447
0.016183
0.017131
0.016499
0.015867
0.015550
0.016499
0.016183
0.016183
0.014918
0.014602
0.014918
0.014918
0.015234
0.014918
0.014918
0.014918
0.013970
0.013654
0.014286
0.014286
0.013970
0.013337
0.013337
0.013654
0.013654
0.013337
0.013337
0.013654
0.012705
0.012389
0.013337
0.013970
0.012705
0.013654
0.013021
0.013654
0.012705
0.013970
0.013654
0.013337
0.012705
0.013021
0.013021
0.012389
0.012073
0.012073
0.012389
0.012705
0.012389
0.013021
0.014918
0.014286
0.013970
0.013021
0.013654
0.014602
0.014286
0.014918
0.014286
0.014602
0.015550
0.015234
0.015550
0.016815
0.015234
0.015234
0.015550
0.015550
0.016499
0.016183
0.017131
0.015550
0.015550
0.016183
0.016499
0.015867
0.016815
0.016183
0.016183
0.015234
0.017447
0.017764
0.016499
0.016499
0.017131
0.017131
0.016183
0.015550
0.016815
0.015550
0.016499
0.018080
0.015550
0.015867
0.015550
0.015867
0.015234
0.014286
0.014918
0.014918
0.014286
0.013970
0.014286
0.013654
0.013337
0.013337
0.013970
0.013970
0.013337
0.013021
0.013337
0.013337
0.012705
0.013654
0.012073
0.013021
0.012073
0.012389
0.011757
0.012073
0.013021
0.012389
0.012073
0.012073
0.012389
0.011441
0.012389
0.013654
0.013337
0.011757
0.012389
0.013654
0.012389
0.013021
0.013970
0.013337
0.013337
0.014286
0.014602
0.014286
0.014286
0.014286
0.014602
0.015550
0.015867
0.016183
0.014918
0.014286
0.014918
0.015550
0.015867
0.015234
0.016183
0.016499
0.016499
0.016183
0.016183
0.015867
0.018712
0.019344
0.016499
0.016183
0.016183
0.017447
0.017131
0.015867
0.016499
0.017131
0.016183
0.016499
0.016183
0.016815
0.015867
0.015867
0.016499
0.015550
0.015234
0.014918
0.014602
0.014918
0.014602
0.014918
0.014286
0.014918
0.013654
0.013970
0.013654
0.013021
0.012705
0.012705
0.013654
0.013021
0.013021
0.012389
0.012705
0.013021
0.012705
0.015550
0.014286
0.013337
0.013021
0.013337
0.012389
0.013654
0.013021
0.011757
0.012389
0.013021
0.012705
0.013021
0.012705
0.013021
0.012389
0.013337
0.012389
0.013654
0.013337
0.013337
0.013970
0.014918
0.014602
0.014286
0.014602
0.014286
0.014286
0.014602
0.015234
0.014918
0.015550
0.016499
0.014918
0.014602
0.015867
0.015867
0.015550
0.016499
0.017764
0.017131
0.015550
0.015867
0.017131
0.016499
0.017131
0.018080
0.017131
0.015867
0.016815
0.017764
0.017447
0.016815
0.017764
0.017447
0.015867
0.015234
0.017131
0.015550
0.016183
0.016815
0.015550
0.015234
0.014918
0.015550
0.014286
0.016183
0.016183
0.015550
0.016499
0.017131
0.015867
0.014602
0.015234
0.013970
0.014286
0.013654
0.015234
0.015234
0.013337
0.013654
0.014602
0.013970
0.014602
0.013970
0.013337
0.013021
0.011441
0.012705
0.013021
0.013021
0.013021
0.013654
0.012389
0.013021
0.013970
0.013337
0.013970
0.014286
0.014286
0.013970
0.013337
0.014286
0.013970
0.013337
0.014602
0.015234
0.015234
0.015867
0.015867
0.015550
0.014918
0.014918
0.015867
0.015550
0.015234
0.014918
0.016183
0.015867
0.016183
0.015867
0.016499
0.016499
0.016499
0.016183
0.015867
0.017764
0.017131
0.016815
0.017131
0.017447
0.017131
0.015550
0.016499
0.017447
0.017764
0.016815
0.017131
0.017447
0.016815
0.017764
0.017131
0.016183
0.016499
0.016499
0.016499
0.016183
0.016183
0.014918
0.013970
0.015550
0.014286
0.013970
0.013021
0.014918
0.014602
0.013021
0.013970
0.014286
0.014602
0.013654
0.013970
0.013021
0.011757
0.013021
0.013021
0.013337
0.013970
0.013970
0.012705
0.012389
0.013021
0.013021
0.013654
0.013337
0.012705
0.012073
0.012705
0.012705
0.013021
0.013654
0.014286
0.013337
0.014918
0.012705
0.012705
0.013021
0.013970
0.013654
0.013337
0.012705
0.013337
0.014918
0.013970
0.013021
0.013970
0.014602
0.014918
0.014602
0.015550
0.016815
0.015867
0.015867
0.016183
0.015867
0.016815
0.017131
0.016815
0.016183
0.015550
0.016815
0.017764
0.017764
0.017447
0.017447
0.017131
0.016499
0.017447
0.017131
0.017764
0.017131
0.016499
0.016499
0.016499
0.017447
0.016499
0.016183
0.016499
0.014918
0.016183
0.016815
0.016183
0.016183
0.016499
0.014286
0.014602
0.015234
0.014602
0.014602
0.014602
0.013970
0.014602
0.014918
0.014602
0.014286
0.013970
0.013970
0.013021
0.013337
0.013970
0.014286
0.013021
0.012073
0.011124
0.011124
0.011757
0.011757
0.012705
0.013021
0.012705
0.012073
0.012705
0.013337
0.012073
0.013021
0.013654
0.013654
0.013337
0.013021
0.013970
0.013970
0.013654
0.013970
0.013970
0.013654
0.013970
0.013654
0.014918
0.013021
0.013337
0.013654
0.014918
0.015234
0.014286
0.013970
0.014602
0.016499
0.014602
0.015234
0.015550
0.016815
0.015234
0.015550
0.016183
0.015550
0.017447
0.017131
0.017447
0.017131
0.016815
0.017764
0.016815
0.016815
0.016499
0.016183
0.016499
0.014918
0.016499
0.016499
0.016815
0.015234
0.015234
0.014918
0.014602
0.015234
0.014602
0.013970
0.014918
0.014918
0.015550
0.014286
0.013970
0.013970
0.013337
0.012705
0.013021
0.014286
0.013654
0.013970
0.013337
0.012389
0.013021
0.012389
0.013337
0.013337
0.013021
0.012705
0.012073
0.013021
0.011757
0.013021
0.013021
0.013021
0.012389
0.011757
0.013021
0.013021
0.013337
0.012073
0.012705
0.012389
0.012705
0.013337
0.014286
0.013021
0.012389
0.012705
0.012389
0.013021
0.013654
0.014918
0.014918
0.014602
0.013654
0.014286
0.014918
0.014602
0.013970
0.014918
0.015550
0.015867
0.017447
0.016815
0.016183
0.016183
0.014286
0.015867
0.016183
0.016499
0.016183
0.016815
0.017131
0.017131
0.016815
0.015234
0.016183
0.016183
0.017131
0.016815
0.016183
0.014918
0.015867
0.015867
0.015550
0.015550
0.014918
0.014286
0.014918
0.014918
0.014602
0.015234
0.013970
0.012705
0.014602
0.013970
0.012705
0.014602
0.013654
0.013021
0.012705
0.013337
0.013970
0.012705
0.012073
0.012389
0.011441
0.013337
0.013337
0.011757
0.012073
0.012705
0.011757
0.012389
0.012705
0.012705
0.013654
0.012389
0.012705
0.013021
0.013337
0.013337
0.015234
0.013021
0.013970
0.013337
0.013021
0.013970
0.013337
0.013337
0.013337
0.013970
0.013970
0.015234
0.014286
0.013337
0.013654
0.014602
0.015550
0.015550
0.015867
0.014286
0.014602
0.014918
0.014602
0.015234
0.015234
0.015234
0.015867
0.013970
0.014286
0.015867
0.016183
0.017447
0.016499
0.016499
0.016499
0.015867
0.015867
0.014918
0.015550
0.015867
0.016183
0.015867
0.015234
0.013970
0.014602
0.015550
0.015234
0.013970
0.014602
0.013654
0.014602
0.015234
0.015234
0.015234
0.013654
0.013021
0.014286
0.014602
0.013337
0.013021
0.013970
0.013337
0.014286
0.012705
0.012389
0.012389
0.012073
0.011757
0.013654
0.013021
0.013337
0.012073
0.011757
0.011441
0.012389
0.012705
0.013337
0.012389
0.012705
0.011124
0.013021
0.012389
0.012389
0.012705
0.013654
0.011124
0.012073
0.012705
0.012705
0.012705
0.013021
0.013654
0.013970
0.013337
0.013021
0.014286
0.013654
0.013970
0.014286
0.014602
0.015550
0.014602
0.015550
0.015234
0.015234
0.015550
0.015867
0.014602
0.015550
0.016499
0.014918
0.014602
0.015234
0.016183
0.016183
0.016499
0.016183
0.016815
0.016183
0.016499
0.017447
0.016499
0.016499
0.015867
0.015867
0.013970
0.015550
0.016183
0.015234
0.016183
0.015867
0.013970
0.012389
0.014286
0.015550
0.014602
0.013654
0.013970
0.013654
0.014286
0.013021
0.013337
0.012705
0.013021
0.013970
0.014602
0.012705
0.011757
0.012705
0.012389
0.012389
0.013970
0.013654
0.013654
0.012073
0.010808
0.009860
0.011441
0.011441
0.011757
0.011441
0.011441
0.011757
0.012073
0.012073
0.012073
0.012073
0.011757
0.012073
0.012705
0.013021
0.012389
0.012705
0.013970
0.013337
0.013337
0.014286
0.013337
0.014286
0.013021
0.014918
0.013654
0.013970
0.015234
0.015234
0.014602
0.015234
0.015234
0.015867
0.016183
0.016815
0.016815
0.015867
0.015867
0.015234
0.015550
0.016183
0.017764
0.016815
0.017447
0.015867
0.015867
0.015867
0.016183
0.015550
0.016499
0.015550
0.015867
0.015867
0.016183
0.015550
0.016183
0.016499
0.015867
0.014918
0.015550
0.013970
0.014918
0.014918
0.014918
0.014286
0.013337
0.014286
0.013970
0.013337
0.013654
0.012705
0.013021
0.013654
0.013654
0.012705
0.013654
0.013337
0.013021
0.012389
0.013970
0.013654
0.013654
0.011441
0.012705
0.011124
0.011441
0.013337
0.012389
0.012073
0.011441
0.011757
0.011441
0.011757
0.012073
0.012705
0.010808
0.011757
0.013021
0.013021
0.013021
0.013337
0.013021
0.013654
0.012073
0.013337
0.013654
0.013654
0.014602
0.014286
0.014918
0.014286
0.015234
0.014918
0.014286
0.015234
0.014918
0.014286
0.013970
0.014286
0.015234
0.015550
0.014602
0.015234
0.016815
0.016183
0.016499
0.016183
0.015550
0.016183
0.014918
0.015867
0.016183
0.014602
0.017447
0.016183
0.015550
0.015234
0.014602
0.014918
0.015550
0.015550
0.014602
0.013654
0.014286
0.013970
0.014602
0.014602
0.013337
0.012705
0.013970
0.013654
0.013970
0.012705
0.011757
0.011441
0.013970
0.013654
0.011441
0.011757
0.012389
0.013021
0.011441
0.012389
0.013654
0.013021
0.011441
0.011441
0.011441
0.011441
0.012389
0.013337
0.012073
0.012389
0.012073
0.011441
0.012389
0.011757
0.012389
0.013021
0.012705
0.012705
0.011757
0.013021
0.013337
0.012073
0.013021
0.013337
0.013337
0.013337
0.013654
0.012073
0.013021
0.013970
0.014602
0.014918
0.014286
0.014602
0.014602
0.014918
0.015867
0.016183
0.015550
0.016815
0.017764
0.015550
0.015550
0.016183
0.015867
0.017131
0.015867
0.016183
0.014286
0.015234
0.016183
0.016499
0.015550
0.015867
0.015867
0.016183
0.016815
0.015867
0.016183
0.015234
0.016183
0.015867
0.014602
0.014602
0.014918
0.015867
0.015550
0.015234
0.015234
0.015234
0.015550
0.015550
0.014286
0.013970
0.013021
0.013337
0.013654
0.013337
0.013654
0.013654
0.013021
0.013337
0.013970
0.013337
0.013021
0.013021
0.013021
0.011757
0.012073
0.012389
0.013970
0.013021
0.013021
0.012705
0.012073
0.012389
0.013654
0.013021
0.013337
0.011757
0.012389
0.013021
0.013021
0.013970
0.013654
0.013654
0.012705
0.014286
0.013654
0.014602
0.015550
0.016499
0.015550
0.015867
0.015867
0.016183
0.015234
0.015550
0.015234
0.015867
0.016183
0.015867
0.016499
0.015867
0.014918
0.015550
0.014918
0.016183
0.017131
0.016815
0.016183
0.017131
0.016815
0.015550
0.016183
0.015867
0.015867
0.016499
0.015550
0.015234
0.014918
0.014918
0.015867
0.015550
0.016499
0.014918
0.015234
0.014602
0.014918
0.013970
0.013021
0.013970
0.014286
0.014286
0.013654
0.013970
0.013021
0.013021
0.012389
0.012705
0.012705
0.012389
0.012389
0.012073
0.013021
0.012073
0.013021
0.013970
0.012389
0.012073
0.012705
0.012389
0.012389
0.012073
0.013021
0.013021
0.012705
0.012705
0.012073
0.012073
0.013970
0.014286
0.012705
0.012705
0.013337
0.013970
0.013021
0.013970
0.013654
0.014602
0.013970
0.013654
0.014286
0.014602
0.013654
0.014918
0.015867
0.016183
0.014286
0.015234
0.014286
0.014286
0.014918
0.015867
0.016183
0.016499
0.015550
0.016183
0.015550
0.015550
0.015867
0.016815
0.017447
0.015867
0.015550
0.015867
0.015867
0.016183
0.015867
0.016183
0.016499
0.015234
0.016183
0.016815
0.015234
0.015867
0.015867
0.016183
0.015234
0.015234
0.014918
0.014918
0.014286
0.015234
0.014602
0.013970
0.013970
0.013654
0.013970
0.012073
0.013337
0.013970
0.013337
0.013021
0.013654
0.013021
0.013021
0.012073
0.011441
0.013021
0.013654
0.013337
0.012073
0.011441
0.011757
0.012389
0.013021
0.012389
0.012389
0.013021
0.013021
0.012705
0.012073
0.012705
0.012389
0.012389
0.013021
0.013970
0.012073
0.012073
0.013337
0.014286
0.013337
0.013970
0.013654
0.013654
0.014602
0.014286
0.014286
0.015234
0.014918
0.015234
0.015234
0.015550
0.014918
0.014286
0.016183
0.015867
0.016183
0.016499
0.015234
0.015550
0.015867
0.016183
0.016183
0.016183
0.015867
0.016499
0.015234
0.015234
0.015550
0.016499
0.016815
0.015867
0.016815
0.014918
0.015867
0.015867
0.015550
0.014286
0.014918
0.014286
0.014286
0.014602
0.014286
0.013021
0.013970
0.013337
0.013970
0.014286
0.013337
0.013970
0.013021
0.013021
0.012705
0.012705
0.013021
0.012389
0.012389
0.013021
0.013021
0.012073
0.013970
0.014918
0.013021
0.013337
0.011124
0.011441
0.011757
0.012073
0.012705
0.012389
0.011441
0.011441
0.011124
0.012073
0.011757
0.012389
0.013021
0.012073
0.013654
0.013337
0.013337
0.013654
0.013021
0.013654
0.013337
0.013337
0.012705
0.012705
0.013021
0.013970
0.013654
0.013654
0.013021
0.013654
0.013970
0.013654
0.014918
0.015234
0.015234
0.015550
0.015234
0.015867
0.014602
0.013970
0.014602
0.015234
0.014918
0.016815
0.016183
0.015550
0.015234
0.015867
0.015550
0.015867
0.015550
0.014918
0.015234
0.015550
0.014918
0.015234
0.014918
0.015867
0.015234
0.014286
0.015550
0.013970
0.015550
0.014286
0.013970
0.013021
0.014286
0.013970
0.014286
0.013337
0.013970
0.014286
0.012705
0.013654
0.013021
0.012389
0.012705
0.011757
0.012073
0.012073
0.013337
0.013970
0.012705
0.012389
0.012073
0.012705
0.011124
0.012389
0.012705
0.011757
0.011757
0.011441
0.012073
0.011757
0.013654
0.013337
0.011757
0.012073
0.013021
0.013654
0.012073
0.013337
0.012705
0.013021
0.013337
0.013654
0.013970
0.012389
0.013970
0.012705
0.013654
0.014918
0.014918
0.015550
0.016183
0.015867
0.015867
0.015550
0.015234
0.016499
0.015867
0.015234
0.015550
0.015234
0.015234
0.015867
0.016499
0.015234
0.015234
0.015550
0.015550
0.015234
0.015867
0.016183
0.015234
0.015867
0.016499
0.015867
0.013337
0.013970
0.014918
0.016499
0.014602
0.014286
0.014286
0.014286
0.014286
0.013970
0.014286
0.014286
0.014286
0.013021
0.013337
0.012705
0.012073
0.011757
0.012073
0.011441
0.011441
0.010808
0.010492
0.011441
0.012073
0.013337
0.011757
0.010808
0.009860
0.010808
0.010808
0.010492
0.011124
0.011757
0.011124
0.011441
0.011757
0.011757
0.012073
0.011757
0.011757
0.011757
0.012073
0.012073
0.012073
0.011757
0.012073
0.012389
0.012073
0.013021
0.013021
0.013337
0.012705
0.012389
0.012389
0.012073
0.012073
0.013654
0.013970
0.015234
0.013970
0.013337
0.014286
0.014602
0.013654
0.013970
0.013654
0.013970
0.014602
0.014602
0.013970
0.015550
0.016499
0.016499
0.015867
0.014602
0.015550
0.016815
0.014918
0.015867
0.017447
0.015234
0.013654
0.015550
0.014918
0.013970
0.013970
0.014286
0.014286
0.014286
0.015234
0.015550
0.014286
0.013970
0.013654
0.013337
0.013021
0.013337
0.012389
0.012705
0.012705
0.014286
0.012705
0.012705
0.012705
0.011124
0.011441
0.011757
0.011757
0.012073
0.012073
0.012389
0.012389
0.010176
0.011757
0.011757
0.012705
0.013021
0.012389
0.011441
0.011757
0.011441
0.012705
0.012705
0.012705
0.011757
0.012389
0.012073
0.012705
0.012705
0.013337
0.012705
0.012073
0.012705
0.013021
0.013021
0.013021
0.013021
0.013021
0.013654
0.013970
0.014286
0.014286
0.014602
0.014918
0.014602
0.014602
0.015234
0.017131
0.016815
0.015234
0.014602
0.015234
0.015550
0.015234
0.016183
0.014918
0.015550
0.015550
0.014602
0.015550
0.016183
0.015550
0.016183
0.016183
0.014918
0.015550
0.016183
0.015867
0.016183
0.014918
0.014602
0.014602
0.013654
0.013970
0.014602
0.013654
0.014286
0.014602
0.013970
0.013337
0.013021
0.013654
0.013337
0.013021
0.013021
0.013654
0.012705
0.012705
0.012389
0.012705
0.012705
0.013337
0.013021
0.012705
0.012389
0.011757
0.011441
0.011441
0.011757
0.012389
0.013021
0.012073
0.012389
0.012073
0.011757
0.012389
0.013021
0.011757
0.013021
0.013021
0.012705
0.013021
0.013970
0.013337
0.013654
0.013970
0.014286
0.013021
0.013021
0.013654
0.013970
0.012073
0.013654
0.014918
0.013970
0.013970
0.014286
0.014286
0.015550
0.015550
0.014602
0.015234
0.014602
0.014918
0.014286
0.014286
0.015867
0.017131
0.016499
0.015867
0.016499
0.013970
0.014602
0.015550
0.015550
0.015234
0.016499
0.015867
0.015234
0.014918
0.014286
0.014918
0.014918
0.014286
0.014918
0.013654
0.014286
0.013021
0.014286
0.013970
0.013654
0.014918
0.013654
0.012705
0.013021
0.011757
0.012389
0.012073
0.012705
0.012705
0.011441
0.012073
0.012073
0.012073
0.012705
0.012389
0.012073
0.010808
0.011124
0.011757
0.011124
0.010492
0.011757
0.012073
0.012073
0.011441
0.011124
0.011757
0.011757
0.012073
0.013021
0.013021
0.013337
0.012389
0.012073
0.013021
0.013021
0.013970
0.012705
0.013337
0.013337
0.014918
0.013337
0.013970
0.013337
0.014918
0.015234
0.014602
0.014286
0.014286
0.014918
0.015550
0.016183
0.014918
0.015234
0.015234
0.014602
0.013970
0.014602
0.015867
0.016815
0.016499
0.016183
0.015550
0.014918
0.014918
0.016499
0.015234
0.017131
0.015550
0.015550
0.015234
0.015234
0.015550
0.015234
0.016499
0.014918
0.014918
0.014602
0.014602
0.013654
0.013654
0.014286
0.013654
0.013337
0.012705
0.013970
0.013654
0.012389
0.011757
0.013337
0.013654
0.012389
0.011441
0.012073
0.012389
0.011124
0.013021
0.013337
0.012073
0.012705
0.011441
0.010176
0.012389
0.012389
0.012389
0.012389
0.012073
0.012389
0.012389
0.011124
0.013654
0.012705
0.012705
0.012073
0.011757
0.011757
0.012389
0.013970
0.013337
0.012705
0.013337
0.013021
0.013654
0.014286
0.014602
0.013337
0.013337
0.013021
0.014286
0.014286
0.013654
0.014602
0.016183
0.015234
0.015234
0.014286
0.014286
0.014602
0.013970
0.015234
0.016183
0.015234
0.016499
0.016815
0.015867
0.015234
0.015867
0.014918
0.015550
0.016183
0.016183
0.014918
0.014602
0.014602
0.014602
0.014918
0.014918
0.014918
0.015550
0.013337
0.013337
0.013970
0.015550
0.014286
0.013654
0.013337
0.014602
0.013970
0.013970
0.013970
0.014602
0.013021
0.012389
0.012073
0.011757
0.012389
0.011757
0.010808
0.012073
0.011757
0.012705
0.012073
0.011757
0.011441
0.010808
0.011124
0.012705
0.012073
0.012389
0.011757
0.011124
0.012073
0.011124
0.012073
0.012073
0.012389
0.010492
0.012073
0.012389
0.012073
0.013021
0.013021
0.012705
0.012073
0.012705
0.012073
0.014286
0.013654
0.013337
0.013654
0.013021
0.013970
0.015550
0.015867
0.015550
0.015234
0.015550
0.014286
0.015234
0.015234
0.015234
0.015550
0.014602
0.012705
0.014602
0.015867
0.015867
0.014286
0.015234
0.014602
0.015234
0.014918
0.016499
0.016499
0.015867
0.015234
0.013654
0.014918
0.015550
0.014286
0.013654
0.013970
0.014918
0.015234
0.014286
0.014918
0.014918
0.014286
0.014602
0.013654
0.013337
0.013337
0.013021
0.011757
0.012705
0.012389
0.013021
0.013021
0.012073
0.012705
0.011757
0.011757
0.013654
0.014286
0.013654
0.012705
0.013021
0.011124
0.010492
0.011124
0.011441
0.011124
0.011441
0.011441
0.012389
0.012073
0.011124
0.011124
0.011441
0.011757
0.011124
0.011757
0.012389
0.012073
0.012705
0.013337
0.013021
0.013337
0.013021
0.012389
0.013654
0.012705
0.013021
0.013970
0.013337
0.013654
0.013970
0.013654
0.013654
0.014286
0.014286
0.013654
0.015550
0.014918
0.015550
0.014602
0.014918
0.014918
0.015234
0.015550
0.017447
0.015550
0.014602
0.015550
0.017131
0.016499
0.014918
0.015234
0.015867
0.015867
0.016499
0.015550
0.015234
0.014286
0.015550
0.015550
0.015234
0.014918
0.014286
0.013970
0.013970
0.013970
0.014602
0.014602
0.014286
0.013654
0.013021
0.011757
0.013337
0.013654
0.013021
0.012073
0.012389
0.013021
0.013337
0.012705
0.012705
0.013337
0.013021
0.012705
0.012705
0.011757
0.012705
0.012389
0.012705
0.011441
0.013021
0.012389
0.012073
0.011124
0.011757
0.012389
0.012389
0.012389
0.013021
0.011124
0.011124
0.013021
0.012705
0.013337
0.013654
0.013021
0.013021
0.013654
0.013970
0.014918
0.015550
0.013654
0.013654
0.014602
0.013970
0.013654
0.014286
0.014602
0.015867
0.015867
0.016183
0.014918
0.014602
0.014918
0.015234
0.015550
0.015867
0.016815
0.016815
0.015234
0.015867
0.016183
0.016815
0.016499
0.016499
0.016499
0.016183
0.015550
0.014602
0.016499
0.015867
0.015550
0.013970
0.014602
0.014602
0.013021
0.014918
0.014286
0.015867
0.013970
0.014286
0.013654
0.013654
0.014286
0.013970
0.013970
0.013654
0.013337
0.012705
0.012389
0.012705
0.011441
0.011757
0.012389
0.012705
0.012389
0.012073
0.010492
0.010492
0.011124
0.011757
0.011124
0.010808
0.010808
0.010808
0.010808
0.010808
0.011757
0.011757
0.011757
0.011441
0.011757
0.011757
0.012705
0.012389
0.012389
0.013337
0.012705
0.012389
0.013337
0.013654
0.014286
0.013337
0.013021
0.012705
0.013970
0.013337
0.013654
0.013021
0.014918
0.013970
0.014918
0.014602
0.014286
0.015550
0.014602
0.013337
0.013337
0.014286
0.014918
0.016183
0.015550
0.015867
0.015550
0.014918
0.015867
0.015550
0.016499
0.016499
0.015867
0.013970
0.014918
0.015550
0.014918
0.014918
0.014918
0.013337
0.013970
0.014286
0.013654
0.014286
0.013654
0.013970
0.014602
0.013970
0.013970
0.013654
0.012705
0.013337
0.013021
0.012389
0.012073
0.011757
0.010808
0.011441
0.011757
0.011124
0.012389
0.012705
0.011757
0.012389
0.012389
0.012389
0.011757
0.012073
0.011441
0.011124
0.011124
0.010176
0.011757
0.011124
0.012389
0.012389
0.012073
0.012705
0.012705
0.012073
0.010808
0.013970
0.013654
0.013021
0.012073
0.013021
0.013337
0.013021
0.014286
0.013654
0.013970
0.015234
0.013021
0.014602
0.013654
0.013654
0.014602
0.014918
0.013970
0.013654
0.014918
0.015234
0.014918
0.013337
0.013654
0.014602
0.016815
0.016183
0.015867
0.015867
0.016183
0.014286
0.015550
0.015234
0.015867
0.015867
0.015234
0.015550
0.014918
0.014918
0.013654
0.014602
0.013337
0.013654
0.014286
0.014286
0.013654
0.014286
0.013337
0.013021
0.013970
0.013337
0.013970
0.013337
0.011757
0.011757
0.012073
0.012705
0.011757
0.011441
0.012389
0.012389
0.012389
0.011441
0.012073
0.013021
0.012389
0.010808
0.011441
0.011124
0.011124
0.012389
0.012073
0.012073
0.011124
0.012073
0.011757
0.011441
0.011441
0.012389
0.012073
0.012389
0.012073
0.012705
0.012705
0.012073
0.013337
0.013021
0.013021
0.012705
0.013970
0.013337
0.013021
0.012705
0.013654
0.014918
0.013337
0.013654
0.014286
0.014286
0.013654
0.014286
0.013654
0.016499
0.014918
0.013337
0.013654
0.014602
0.015550
0.014918
0.015867
0.015550
0.014286
0.014602
0.014602
0.015234
0.015550
0.015867
0.015550
0.014286
0.013970
0.015550
0.014286
0.014602
0.015234
0.013337
0.014286
0.014602
0.013337
0.013970
0.013337
0.013337
0.012073
0.013970
0.013021
0.012073
0.012389
0.012073
0.012073
0.011441
0.012705
0.012705
0.011441
0.012389
0.011124
0.011124
0.011124
0.011757
0.011124
0.010808
0.011124
0.010492
0.011441
0.010492
0.011757
0.011441
0.011124
0.010808
0.010176
0.009860
0.009227
0.012073
0.011441
0.011124
0.012073
0.011124
0.011757
0.011441
0.012073
0.012073
0.012389
0.012073
0.011757
0.012705
0.013654
0.013654
0.012073
0.013654
0.013337
0.012705
0.013021
0.013654
0.013970
0.013970
0.014286
0.014602
0.015550
0.014286
0.015550
0.014286
0.013654
0.014918
0.013337
0.014918
0.014286
0.014286
0.012705
0.013970
0.015550
0.014918
0.015234
0.015550
0.015234
0.015550
0.013970
0.014602
0.014918
0.013970
0.016499
0.014918
0.013654
0.013654
0.013337
0.013654
0.013337
0.012389
0.013021
0.012705
0.012073
0.012389
0.012073
0.011757
0.011441
0.010808
0.012705
0.011441
0.012705
0.011441
0.009860
0.011124
0.011441
0.012073
0.011124
0.012389
0.011124
0.010808
0.010492
0.011757
0.012073
0.012073
0.010176
0.011757
0.010808
0.010808
0.012389
0.012705
0.013021
0.013021
0.011757
0.012389
0.011757
0.011441
0.012705
0.012389
0.012389
0.011757
0.012705
0.013337
0.013337
0.013337
0.013337
0.012705
0.013337
0.013970
0.013970
0.015234
0.015234
0.013970
0.014286
0.015234
0.014602
0.015234
0.014286
0.013970
0.014286
0.015550
0.015550
0.016499
0.015234
0.014602
0.014602
0.015234
0.015867
0.016183
0.015867
0.015867
0.014602
0.014602
0.014602
0.013970
0.013970
0.014918
0.013970
0.013970
0.013654
0.013970
0.014286
0.013654
0.013654
0.013654
0.013654
0.012705
0.012705
0.013021
0.012705
0.012705
0.013021
0.013021
0.012389
0.011441
0.012073
0.010176
0.011124
0.011124
0.012389
0.012073
0.011124
0.010176
0.009860
0.010176
0.010492
0.011124
0.010808
0.010176
0.010176
0.010808
0.010808
0.011441
0.012389
0.011441
0.011757
0.012389
0.012389
0.011757
0.011757
0.011757
0.012705
0.012389
0.013021
0.012705
0.012073
0.013654
0.013970
0.013970
0.013337
0.013654
0.013970
0.014918
0.014286
0.013970
0.013654
0.014602
0.015234
0.016183
0.015867
0.014918
0.015234
0.015234
0.014602
0.016499
0.016815
0.016499
0.015550
0.015234
0.014602
0.014602
0.015234
0.014918
0.015550
0.014918
0.014918
0.013654
0.015234
0.014602
0.014602
0.015550
0.013021
0.013337
0.013654
0.013654
0.014286
0.014602
0.014286
0.013654
0.012073
0.013337
0.013970
0.012705
0.012073
0.012705
0.013021
0.011757
0.012389
0.012073
0.011124
0.010492
0.011757
0.012389
0.013337
0.011757
0.011124
0.011441
0.011441
0.011441
0.012389
0.011757
0.012389
0.012389
0.012389
0.013021
0.012073
0.012705
0.011757
0.012073
0.013021
0.013337
0.012389
0.012389
0.012389
0.012705
0.013021
0.012705
0.013654
0.013654
0.013970
0.014602
0.014286
0.013970
0.014602
0.015234
0.014918
0.013970
0.013970
0.013970
0.016183
0.014602
0.014918
0.015867
0.016183
0.015867
0.016499
0.017131
0.016499
0.016499
0.017131
0.017131
0.016499
0.015550
0.016815
0.017764
0.016183
0.015867
0.015550
0.015867
0.014602
0.014286
0.014286
0.015234
0.015234
0.014286
0.013654
0.013337
0.014602
0.014918
0.014286
0.014286
0.013654
0.014602
0.012705
0.013654
0.013654
0.012705
0.012705
0.012705
0.012705
0.012389
0.012073
0.012073
0.012073
0.012073
0.011441
0.013337
0.013337
0.012389
0.011757
0.010808
0.011441
0.012705
0.011757
0.011757
0.012073
0.012073
0.011441
0.011441
0.011441
0.012389
0.012389
0.012705
0.013654
0.013021
0.013337
0.013021
0.013654
0.014286
0.013021
0.014286
0.013970
0.013654
0.013970
0.014918
0.013654
0.014602
0.016499
0.015550
0.016183
0.013970
0.014286
0.014602
0.015550
0.015550
0.015550
0.015867
0.014918
0.016183
0.015550
0.015867
0.016183
0.016499
0.016183
0.014918
0.014918
0.014918
0.015550
0.016499
0.017131
0.015550
0.016183
0.015550
0.015234
0.015550
0.016499
0.017131
0.016183
0.015234
0.014602
0.014602
0.014602
0.015867
0.013970
0.015234
0.013337
0.013654
0.013021
0.013970
0.012705
0.012705
0.012389
0.012389
0.012705
0.012705
0.012389
0.012389
0.011757
0.011441
0.012705
0.013970
0.012073
0.011757
0.011441
0.012705
0.012073
0.012073
0.012705
0.012073
0.011757
0.011757
0.012389
0.012389
0.011441
0.011441
0.011124
0.012073
0.012073
0.012705
0.013021
0.013021
0.013654
0.012705
0.012705
0.013654
0.013337
0.013021
0.014918
0.013654
0.013970
0.013337
0.013654
0.013337
0.013021
0.014286
0.014286
0.014602
0.013970
0.014918
0.014602
0.015234
0.014286
0.014286
0.014602
0.015234
0.015234
0.014286
0.014918
0.014286
0.015234
0.015550
0.014602
0.014918
0.015867
0.015550
0.016183
0.014918
0.014602
0.013970
0.015234
0.015550
0.013970
0.013970
0.014918
0.014286
0.013970
0.013654
0.013021
0.013654
0.013337
0.013654
0.012705
0.012389
0.012705
0.013337
0.012389
0.013021
0.013021
0.011124
0.012073
0.012389
0.011441
0.012073
0.012705
0.011757
0.011441
0.011124
0.010808
0.011124
0.011757
0.011757
0.012073
0.011124
0.010808
0.011757
0.011757
0.011757
0.012389
0.012389
0.012705
0.011757
0.012389
0.011757
0.011757
0.012389
0.012073
0.012073
0.012073
0.012705
0.014286
0.013021
0.013021
0.014602
0.013654
0.014602
0.014286
0.012705
0.014286
0.013970
0.014918
0.015234
0.014286
0.014918
0.015234
0.014286
0.013654
0.014918
0.015550
0.016499
0.015550
0.015234
0.015234
0.013970
0.015867
0.015234
0.015234
0.015550
0.015550
0.014602
0.015234
0.015234
0.016183
0.014918
0.016183
0.014286
0.014602
0.013970
0.014918
0.014286
0.013970
0.013970
0.013021
0.013654
0.012073
0.011757
0.012389
0.013021
0.013970
0.012073
0.012389
0.012389
0.012389
0.012705
0.011757
0.011757
0.012705
0.013337
0.012073
0.012073
0.011757
0.011124
0.011757
0.011441
0.012073
0.012705
0.010808
0.011757
0.011124
0.012073
0.012389
0.012073
0.012389
0.012073
0.013021
0.012073
0.012389
0.013970
0.012389
0.012389
0.013970
0.014286
0.014602
0.014286
0.014602
0.013021
0.013654
0.013654
0.014602
0.013970
0.013337
0.014602
0.014918
0.016183
0.016499
0.016499
0.015234
0.015234
0.014918
0.015550
0.015867
0.014602
0.016815
0.016499
0.015867
0.016183
0.016499
0.015550
0.015867
0.016183
0.016183
0.015867
0.015550
0.014918
0.015550
0.015550
0.014602
0.015867
0.015234
0.013970
0.013970
0.014602
0.013337
0.013337
0.012705
0.013021
0.013337
0.012705
0.013021
0.012073
0.012705
0.011441
0.012073
0.012073
0.012389
0.012073
0.012705
0.011441
0.010492
0.010808
0.012389
0.013337
0.011441
0.011124
0.010808
0.011124
0.011124
0.011124
0.011757
0.010492
0.010176
0.010492
0.010492
0.010176
0.011124
0.011757
0.012389
0.011757
0.011441
0.012389
0.012389
0.012705
0.013021
0.013337
0.012389
0.012073
0.013970
0.013021
0.013021
0.013654
0.013970
0.013021
0.013337
0.013970
0.013970
0.014602
0.014602
0.013654
0.014602
0.014918
0.014918
0.014602
0.014286
0.014286
0.014918
0.013970
0.015867
0.014918
0.014602
0.014918
0.015234
0.014286
0.015234
0.014602
0.015867
0.015234
0.014918
0.014918
0.014602
0.014286
0.014918
0.015550
0.014286
0.013654
0.013337
0.013021
0.013021
0.013021
0.012389
0.012705
0.013970
0.013021
0.011757
0.010808
0.011757
0.012073
0.012389
0.011124
0.010808
0.010492
0.012073
0.011441
0.011757
0.011124
0.012073
0.013021
0.011441
0.009860
0.011441
0.010492
0.011757
0.011757
0.011757
0.012389
0.013337
0.011757
0.012389
0.013021
0.012389
0.012073
0.012705
0.011757
0.012073
0.012389
0.012705
0.012705
0.012705
0.013021
0.013970
0.013654
0.013337
0.012389
0.014286
0.013970
0.013337
0.014286
0.013970
0.014602
0.013654
0.014602
0.014602
0.014286
0.013970
0.014286
0.013970
0.014918
0.015234
0.016183
0.015234
0.016499
0.014918
0.015550
0.013654
0.014602
0.015550
0.014602
0.015234
0.016499
0.015550
0.014286
0.014918
0.014918
0.013970
0.014286
0.013970
0.013337
0.013970
0.013970
0.014602
0.014286
0.013654
0.014602
0.014286
0.014286
0.013337
0.012389
0.012705
0.011441
0.012073
0.013337
0.014286
0.012705
0.013337
0.012389
0.013021
0.011757
0.011441
0.012073
0.010808
0.011124
0.011757
0.010176
0.012073
0.012073
0.013021
0.011757
0.011757
0.011441
0.010808
0.011757
0.013021
0.013021
0.012073
0.012073
0.012389
0.010808
0.011124
0.013021
0.012073
0.012705
0.012073
0.012705
0.011757
0.011757
0.013337
0.013021
0.013021
0.012705
0.013654
0.013021
0.012705
0.013970
0.013654
0.013654
0.015550
0.014602
0.013970
0.014918
0.014602
0.014286
0.014286
0.014602
0.014286
0.015234
0.014602
0.013970
0.015234
0.014286
0.014602
0.014918
0.014602
0.015550
0.015234
0.015234
0.015234
0.014918
0.014286
0.014602
0.014602
0.014286
0.013970
0.013654
0.012705
0.012705
0.011441
0.013021
0.012705
0.012073
0.012073
0.012073
0.012073
0.011441
0.012389
0.011124
0.011441
0.010808
0.011441
0.011757
0.012073
0.012073
0.012073
0.012073
0.011124
0.010808
0.010808
0.011441
0.010808
0.010492
0.011124
0.010492
0.010808
0.011124
0.011757
0.011124
0.011441
0.011441
0.011124
0.011441
0.011441
0.011441
0.011757
0.012073
0.012073
0.011757
0.011757
0.013021
0.013654
0.013654
0.015234
0.013021
0.013337
0.015234
0.013970
0.014602
0.013654
0.014286
0.013337
0.013654
0.014286
0.015550
0.015234
0.014286
0.014602
0.016499
0.015867
0.016183
0.017447
0.015867
0.013970
0.014286
0.014602
0.015550
0.015867
0.015867
0.016815
0.014918
0.014918
0.015550
0.016183
0.014918
0.015867
0.013970
0.014286
0.015550
0.015234
0.013337
0.013654
0.014286
0.013654
0.013021
0.013654
0.012389
0.011757
0.010808
0.010492
0.012073
0.012073
0.011441
0.012073
0.010808
0.010808
0.011757
0.011441
0.010808
0.012705
0.011757
0.011441
0.010492
0.010492
0.009860
0.011124
0.012705
0.010808
0.010176
0.010808
0.011441
0.010808
0.011124
0.012389
0.011441
0.012705
0.012073
0.012073
0.011757
0.012389
0.013337
0.013021
0.012705
0.012705
0.013337
0.012705
0.013654
0.013654
0.013021
0.013654
0.013970
0.014602
0.013337
0.014286
0.015234
0.014286
0.014286
0.014602
0.014602
0.014918
0.014286
0.013970
0.013654
0.013970
0.014602
0.014918
0.014918
0.013654
0.013654
0.015550
0.014602
0.015550
0.014286
0.013337
0.014286
0.014286
0.014286
0.013654
0.014286
0.013021
0.012389
0.012073
0.011757
0.013337
0.013337
0.012705
0.012389
0.013021
0.012073
0.012705
0.013337
0.012389
0.011757
0.011124
0.011441
0.011124
0.010808
0.011441
0.011124
0.012073
0.012073
0.012073
0.011441
0.012073
0.011441
0.010492
0.009544
0.010176
0.011124
0.011441
0.011124
0.010492
0.011124
0.009860
0.011124
0.012389
0.011124
0.011757
0.012389
0.011441
0.011441
0.012389
0.012389
0.012073
0.012705
0.013654
0.012389
0.011757
0.012705
0.013654
0.013337
0.012705
0.012073
0.013021
0.013021
0.013970
0.014602
0.014286
0.014602
0.014286
0.014602
0.014286
0.014918
0.015550
0.015234
0.016499
0.015234
0.015234
0.014918
0.015234
0.015867
0.015550
0.015550
0.016183
0.015550
0.016183
0.017131
0.015867
0.015234
0.013337
0.014918
0.014918
0.014602
0.014286
0.014286
0.014602
0.013970
0.014286
0.013337
0.013337
0.013337
0.014286
0.013021
0.012705
0.012073
0.012389
0.010808
0.012389
0.013337
0.011124
0.011757
0.012073
0.011757
0.011441
0.011757
0.013654
0.012705
0.013021
0.012073
0.010176
0.012073
0.011124
0.012705
0.011441
0.011757
0.010808
0.010808
0.011124
0.012705
0.010808
0.011124
0.011124
0.012389
0.012073
0.011757
0.013021
0.013654
0.012705
0.012705
0.013654
0.013337
0.013654
0.013337
0.014286
0.013337
0.014918
0.013970
0.014286
0.014602
0.014286
0.014286
0.013654
0.014602
0.013337
0.015234
0.014918
0.014918
0.015234
0.015234
0.015867
0.015867
0.017131
0.016183
0.015867
0.015867
0.016183
0.016183
0.016815
0.016183
0.016183
0.015234
0.015234
0.015867
0.015867
0.015867
0.017131
0.015234
0.014286
0.015234
0.014602
0.014602
0.013654
0.014602
0.013654
0.013654
0.013654
0.012389
0.013970
0.013337
0.013021
0.013337
0.012705
0.013021
0.013654
0.013021
0.012705
0.012389
0.012705
0.012705
0.013654
0.013021
0.012389
0.011124
0.012073
0.011757
0.012073
0.013337
0.012389
0.011757
0.011757
0.012389
0.012073
0.013021
0.013970
0.013337
0.013337
0.013654
0.013021
0.013021
0.013337
0.013021
0.012389
0.012389
0.013654
0.013970
0.012705
0.014918
0.014602
0.014602
0.014918
0.015550
0.015550
0.014918
0.014286
0.014918
0.015550
0.014918
0.014286
0.016499
0.015867
0.014602
0.015234
0.015550
0.015867
0.016815
0.016815
0.016183
0.015234
0.015867
0.015234
0.016183
0.015234
0.014918
0.014918
0.014918
0.014602
0.014286
0.014918
0.014918
0.015234
0.014602
0.013021
0.013654
0.014602
0.014602
0.014286
0.013970
0.013021
0.012705
0.013021
0.012705
0.012705
0.013654
0.013021
0.013337
0.013021
0.012073
0.012073
0.011124
0.011757
0.011757
0.012073
0.012073
0.011441
0.010492
0.011124
0.010492
0.011441
0.011441
0.011441
0.010808
0.011757
0.011441
0.011124
0.011757
0.012073
0.011441
0.011757
0.011441
0.011124
0.012073
0.012073
0.011757
0.012073
0.012073
0.012705
0.012389
0.013021
0.013970
0.013337
0.013654
0.014286
0.013970
0.013970
0.013970
0.015234
0.014286
0.014602
0.015234
0.015234
0.014602
0.014602
0.015867
0.014286
0.013970
0.015234
0.014918
0.015234
0.014918
0.014286
0.014286
0.015234
0.015867
0.016499
0.015867
0.014918
0.016499
0.015234
0.015867
0.013654
0.013970
0.014602
0.014286
0.014918
0.013654
0.013970
0.013654
0.013970
0.013654
0.013970
0.013970
0.013654
0.013654
0.013337
0.012073
0.013021
0.012705
0.012705
0.012389
0.012073
0.011441
0.010808
0.011757
0.010808
0.012389
0.013337
0.012705
0.010176
0.010492
0.009544
0.011757
0.011441
0.011441
0.011124
0.011124
0.011124
0.010808
0.011757
0.012073
0.011757
0.011757
0.011441
0.012073
0.011757
0.011124
0.013337
0.012389
0.012705
0.013021
0.013337
0.013970
0.013337
0.013970
0.012705
0.012073
0.012705
0.013970
0.014286
0.013970
0.012705
0.013970
0.013970
0.014918
0.015550
0.015867
0.014918
0.014918
0.014602
0.015550
0.015550
0.016183
0.017447
0.015550
0.015550
0.015550
0.015867
0.015867
0.016499
0.016499
0.014918
0.015234
0.015550
0.015234
0.014918
0.014286
0.014286
0.014602
0.012705
0.014286
0.014286
0.013654
0.013970
0.013654
0.013654
0.014602
0.013337
0.013970
0.012705
0.013021
0.011757
0.011757
0.012073
0.013337
0.013021
0.012389
0.012073
0.012705
0.011441
0.012389
0.012389
0.012073
0.011441
0.009860
0.010492
0.011441
0.012705
0.012073
0.011124
0.012073
0.012073
0.012705
0.012389
0.011441
0.013337
0.012389
0.012389
0.011441
0.012073
0.012073
0.012705
0.012705
0.013337
0.012705
0.013021
0.013021
0.013021
0.012705
0.012705
0.013337
0.013654
0.013970
0.015234
0.013970
0.013021
0.015234
0.014918
0.016183
0.015550
0.015234
0.014602
0.014286
0.014602
0.015234
0.015550
0.015867
0.015867
0.014286
0.015234
0.016183
0.016815
0.015550
0.015867
0.015867
0.014918
0.013654
0.015550
0.014918
0.014602
0.014918
0.015234
0.014918
0.014602
0.014602
0.013654
0.013021
0.013337
0.012705
0.013654
0.013337
0.013337
0.012389
0.012389
0.012389
0.013021
0.013021
0.012389
0.012073
0.012389
0.011441
0.011441
0.011124
0.010492
0.012389
0.011441
0.009860
0.010808
0.009860
0.010808
0.010808
0.011441
0.012073
0.011441
0.011757
0.011441
0.011757
0.012073
0.011757
0.011124
0.011441
0.012389
0.011757
0.012073
0.012389
0.013654
0.013021
0.013021
0.013021
0.013021
0.013654
0.013021
0.014602
0.014286
0.014918
0.013970
0.013970
0.014918
0.013654
0.014918
0.014918
0.016499
0.015550
0.015234
0.015234
0.014602
0.014286
0.015550
0.015234
0.014602
0.015867
0.014918
0.014918
0.015234
0.014602
0.015550
0.015867
0.014918
0.015234
0.015550
0.015867
0.015234
0.014918
0.016183
0.015234
0.015234
0.014286
0.013654
0.013654
0.013654
0.015234
0.013654
0.013021
0.013970
0.013654
0.013337
0.012073
0.011757
0.012073
0.013654
0.012705
0.012389
0.011757
0.013337
0.012073
0.012389
0.012389
0.013654
0.012705
0.011757
0.012073
0.010492
0.011757
0.011441
0.012705
0.011124
0.012073
0.012705
0.011757
0.012073
0.011757
0.013337
0.013021
0.012073
0.013021
0.013021
0.013021
0.012705
0.013654
0.014286
0.013337
0.014286
0.014286
0.013970
0.013654
0.015234
0.014602
0.015234
0.016499
0.015234
0.014918
0.013654
0.015234
0.014918
0.014918
0.015550
0.015867
0.013970
0.014286
0.015234
0.015550
0.017131
0.017131
0.016499
0.015867
0.016183
0.016183
0.016499
0.015550
0.015867
0.015867
0.015867
0.015550
0.014918
0.015550
0.014918
0.014602
0.014602
0.014918
0.014602
0.014286
0.013654
0.014602
0.015234
0.013654
0.014918
0.014602
0.013970
0.014602
0.013654
0.013654
0.012389
0.012705
0.014286
0.012705
0.011757
0.012073
0.012073
0.012389
0.012389
0.012073
0.013021
0.012073
0.011757
0.010808
0.011757
0.011441
0.011757
0.012073
0.012705
0.012389
0.013021
0.012073
0.013337
0.013654
0.013021
0.013021
0.013021
0.012073
0.013021
0.012389
0.013021
0.013970
0.012705
0.012073
0.013337
0.014286
0.013337
0.013654
0.013970
0.014602
0.014602
0.014286
0.014602
0.015234
0.014286
0.014918
0.014918
0.014918
0.015550
0.015234
0.015550
0.015550
0.015234
0.016499
0.016183
0.015867
0.015550
0.017447
0.015234
0.016183
0.015550
0.015867
0.015867
0.016815
0.016499
0.015867
0.016183
0.014918
0.014918
0.016183
0.015550
0.014602
0.014286
0.014602
0.015234
0.015234
0.013970
0.014918
0.015550
0.013021
0.013654
0.013654
0.013654
0.013337
0.014286
0.012073
0.013021
0.011757
0.012389
0.011124
0.011757
0.013021
0.011441
0.011441
0.011124
0.011441
0.010492
0.009860
0.010176
0.011124
0.011124
0.012389
0.012073
0.011757
0.013021
0.012389
0.012073
0.012389
0.013337
0.012073
0.012705
0.013021
0.012389
0.012073
0.014286
0.012705
0.013021
0.013970
0.014602
0.014602
0.013654
0.014286
0.014918
0.015234
0.014602
0.016183
0.014286
0.014286
0.013654
0.016499
0.015234
0.016499
0.015234
0.016183
0.014918
0.015234
0.016183
0.016499
0.017131
0.016183
0.016499
0.016499
0.015867
0.014918
0.015867
0.016183
0.015867
0.015550
0.016183
0.015550
0.015234
0.014286
0.015867
0.015550
0.015234
0.015234
0.014918
0.013970
0.015550
0.013654
0.015234
0.014602
0.015234
0.014286
0.014286
0.013654
0.012705
0.013654
0.013337
0.013021
0.012389
0.013021
0.013021
0.012389
0.012389
0.011441
0.012705
0.013337
0.012705
0.012389
0.010808
0.012073
0.012073
0.011757
0.012389
0.012073
0.012389
0.013337
0.012073
0.012705
0.013021
0.013337
0.013021
0.013337
0.013654
0.013337
0.014602
0.013654
0.013654
0.013654
0.013337
0.013970
0.014286
0.014918
0.015234
0.014286
0.014286
0.014286
0.015867
0.014918
0.014286
0.014602
0.015234
0.015234
0.015867
0.015550
0.015867
0.015867
0.014602
0.015234
0.016183
0.016183
0.016499
0.016815
0.015550
0.016183
0.015234
0.016815
0.015550
0.015867
0.016183
0.014918
0.015550
0.015234
0.015234
0.015234
0.015867
0.015234
0.013970
0.013654
0.013970
0.014602
0.013970
0.014286
0.013654
0.014286
0.013021
0.012705
0.012389
0.012073
0.013021
0.012073
0.013021
0.013021
0.012073
0.011757
0.011757
0.011757
0.010492
0.013970
0.013970
0.013021
0.012389
0.012389
0.011757
0.012389
0.012073
0.013654
0.013337
0.012073
0.013021
0.013021
0.012705
0.014286
0.013021
0.012073
0.013654
0.013337
0.013337
0.013337
0.013654
0.013021
0.013337
0.013654
0.014286
0.013970
0.013970
0.014286
0.015550
0.015550
0.014602
0.015867
0.015234
0.014286
0.015234
0.015867
0.015234
0.015867
0.016499
0.016499
0.016183
0.016183
0.015867
0.016183
0.016499
0.017764
0.016499
0.016499
0.015867
0.015550
0.016183
0.015867
0.015867
0.017131
0.016815
0.016815
0.015867
0.015867
0.015550
0.016815
0.015867
0.015550
0.015867
0.015867
0.015234
0.015234
0.014286
0.014918
0.015550
0.015550
0.015234
0.014918
0.014286
0.013337
0.013654
0.013654
0.012705
0.013337
0.012705
0.012073
0.011441
0.011757
0.013337
0.013337
0.013337
0.012705
0.012389
0.011757
0.013337
0.013337
0.013654
0.013337
0.012705
0.012389
0.012389
0.012389
0.012705
0.013337
0.012389
0.012389
0.013021
0.012073
0.013654
0.014602
0.013654
0.014602
0.013337
0.013654
0.014602
0.015234
0.014286
0.015550
0.014602
0.014918
0.014918
0.014286
0.015234
0.015550
0.015234
0.015867
0.016183
0.014602
0.014602
0.014918
0.014286
0.014602
0.015867
0.016183
0.017447
0.017131
0.016499
0.016499
0.016183
0.016499
0.016499
0.016499
0.016499
0.016499
0.014918
0.014602
0.015867
0.015550
0.015550
0.015867
0.015550
0.014286
0.014918
0.013970
0.013654
0.013970
0.013654
0.013970
0.013337
0.013337
0.013654
0.013970
0.011757
0.011441
0.012073
0.012389
0.012705
0.011757
0.011441
0.011757
0.013337
0.013337
0.012705
0.013021
0.011757
0.012073
0.011441
0.012389
0.012705
0.012073
0.013021
0.013337
0.012705
0.013021
0.013021
0.012389
0.013021
0.013021
0.012705
0.011757
0.012705
0.013021
0.012389
0.013021
0.014602
0.013337
0.013970
0.013970
0.014286
0.014286
0.013970
0.013337
0.013970
0.015867
0.016183
0.015550
0.015550
0.013970
0.015550
0.014918
0.014602
0.016815
0.016183
0.016815
0.015234
0.016183
0.015867
0.015550
0.016183
0.015234
0.014602
0.015234
0.016499
0.015867
0.016499
0.016815
0.015234
0.015550
0.014918
0.015867
0.014918
0.014602
0.015234
0.014918
0.013970
0.013654
0.012389
0.014286
0.013970
0.013970
0.013337
0.014286
0.012389
0.013021
0.013021
0.012705
0.012705
0.013021
0.013021
0.013970
0.013021
0.012389
0.012705
0.013021
0.012389
0.013337
0.013337
0.013021
0.010492
0.010808
0.011441
0.012705
0.013970
0.013654
0.011757
0.011757
0.011757
0.011441
0.011757
0.012073
0.013654
0.012705
0.013654
0.012705
0.013021
0.013021
0.013021
0.013021
0.012389
0.013021
0.013337
0.014286
0.013337
0.013970
0.014918
0.014602
0.014918
0.016183
0.013970
0.014286
0.015550
0.015234
0.014602
0.015234
0.014602
0.016499
0.015550
0.014286
0.015550
0.016183
0.016815
0.016815
0.014286
0.015867
0.014286
0.014918
0.015867
0.016183
0.016183
0.015550
0.016499
0.014918
0.015550
0.015550
0.014918
0.015234
0.014918
0.013970
0.013970
0.014602
0.014602
0.014918
0.014602
0.014602
0.014286
0.014602
0.014602
0.014286
0.014602
0.013970
0.012705
0.011757
0.012389
0.012705
0.012705
0.012705
0.011441
0.012389
0.013337
0.013021
0.012389
0.012705
0.011441
0.011757
0.012073
0.013021
0.011757
0.011124
0.010808
0.011757
0.011441
0.011441
0.012073
0.013654
0.013337
0.012389
0.012389
0.011441
0.011757
0.012705
0.013021
0.013970
0.013654
0.013337
0.014286
0.013654
0.012705
0.013021
0.014602
0.013337
0.015234
0.014918
0.014918
0.013970
0.014918
0.015550
0.015550
0.015867
0.015867
0.015550
0.014918
0.013970
0.015550
0.015867
0.016815
0.015550
0.016499
0.015867
0.015550
0.016815
0.016499
0.016499
0.015867
0.015867
0.015867
0.015550
0.015867
0.015550
0.015867
0.015550
0.015234
0.014602
0.014286
0.015550
0.014286
0.014602
0.013970
0.012705
0.014286
0.014286
0.013337
0.012073
0.013021
0.012705
0.013970
0.012389
0.011441
0.011441
0.011441
0.012389
0.011441
0.012073
0.012389
0.011441
0.012073
0.011441
0.010492
0.012073
0.012073
0.012073
0.012389
0.012073
0.012073
0.012705
0.011757
0.012389
0.012073
0.012389
0.012389
0.012705
0.012073
0.011757
0.013337
0.013337
0.013337
0.013021
0.013337
0.014286
0.013654
0.014286
0.014602
0.014918
0.015234
0.015550
0.014918
0.015234
0.015234
0.014918
0.014602
0.015550
0.016183
0.015234
0.015234
0.015550
0.015867
0.015234
0.015234
0.017131
0.016183
0.015234
0.014918
0.014602
0.015867
0.015550
0.015550
0.015550
0.015867
0.016499
0.015867
0.015550
0.014286
0.014918
0.013654
0.014286
0.013654
0.015550
0.014602
0.015234
0.015234
0.014286
0.014918
0.014602
0.014286
0.014602
0.013970
0.013337
0.013970
0.013654
0.013970
0.013021
0.012705
0.012705
0.012389
0.012389
0.012705
0.013337
0.013021
0.012705
0.012389
0.011757
0.011757
0.012073
0.013021
0.012073
0.011757
0.011757
0.012389
0.012389
0.012389
0.013337
0.012389
0.011757
0.013337
0.013021
0.013337
0.013337
0.013970
0.014602
0.014286
0.013970
0.014918
0.014286
0.014286
0.013337
0.013970
0.014286
0.014286
0.014602
0.014602
0.013970
0.015867
0.015867
0.016815
0.016183
0.015234
0.015867
0.015867
0.014602
0.015234
0.014918
0.015867
0.016183
0.015550
0.015550
0.016183
0.014602
0.015867
0.015234
0.015550
0.014918
0.014602
0.014602
0.014602
0.015234
0.014602
0.014602
0.014286
0.014602
0.013970
0.013654
0.015550
0.015550
0.013654
0.012705
0.013337
0.013654
0.013654
0.013021
0.012389
0.011441
0.013021
0.012389
0.012073
0.011757
0.012389
0.010492
0.009860
0.010492
0.010808
0.011441
0.010808
0.010492
0.010808
0.009860
0.010492
0.011124
0.011441
0.011757
0.011124
0.011441
0.012705
0.011441
0.012073
0.011757
0.011441
0.010808
0.011757
0.012705
0.012073
0.013337
0.013337
0.013021
0.012705
0.012705
0.013337
0.013654
0.012705
0.013021
0.012705
0.013970
0.014286
0.014918
0.015234
0.014602
0.013970
0.014286
0.014918
0.015234
0.014602
0.014602
0.014286
0.014602
0.015234
0.016499
0.016815
0.014602
0.014918
0.014286
0.014918
0.016183
0.015867
0.015550
0.015867
0.015867
0.015234
0.016183
0.014918
0.014918
0.015234
0.015234
0.015867
0.014286
0.014918
0.015234
0.014918
0.015550
0.014286
0.013337
0.013337
0.013970
0.013654
0.013337
0.013337
0.012705
0.013021
0.012705
0.013337
0.012705
0.012389
0.011757
0.011757
0.012389
0.012705
0.012389
0.011124
0.011441
0.009860
0.010808
0.009860
0.012705
0.012073
0.013021
0.012389
0.012389
0.011757
0.010808
0.011757
0.013021
0.012073
0.011441
0.011757
0.012389
0.013654
0.013654
0.013970
0.013970
0.013337
0.013337
0.013654
0.013654
0.014602
0.014602
0.015234
0.014918
0.014286
0.014602
0.014602
0.015867
0.015867
0.015550
0.015234
0.015550
0.016499
0.015550
0.014602
0.015550
0.016499
0.017131
0.016183
0.016815
0.016815
0.017131
0.015550
0.017447
0.017447
0.016499
0.016183
0.015867
0.015550
0.015550
0.016183
0.015867
0.015550
0.017131
0.015234
0.014918
0.014286
0.014602
0.014918
0.014286
0.013970
0.013970
0.013970
0.013970
0.013970
0.013970
0.013337
0.013337
0.013654
0.012389
0.012073
0.013337
0.012705
0.012073
0.013021
0.013021
0.013021
0.011124
0.011441
0.011441
0.011757
0.011441
0.012073
0.012389
0.012073
0.011124
0.011124
0.010808
0.011441
0.011124
0.011441
0.012073
0.012705
0.012705
0.012705
0.013021
0.013654
0.013337
0.013021
0.012705
0.013337
0.013337
0.014602
0.013654
0.013654
0.013654
0.013654
0.014286
0.014602
0.014286
0.014918
0.015550
0.015550
0.014286
0.015867
0.014602
0.014918
0.014286
0.014918
0.015867
0.016183
0.016499
0.015867
0.015234
0.014918
0.014602
0.015550
0.016815
0.016499
0.016499
0.015867
0.015234
0.015550
0.014918
0.016183
0.016183
0.014602
0.014286
0.014918
0.013021
0.013970
0.014602
0.015550
0.014602
0.014286
0.014918
0.014602
0.012705
0.013021
0.013337
0.013654
0.013021
0.013021
0.012705
0.012073
0.012705
0.011441
0.011441
0.011757
0.011441
0.012389
0.012389
0.011757
0.011757
0.012389
0.013021
0.011757
0.011124
0.011124
0.010492
0.010808
0.010176
0.011124
0.012073
0.011757
0.011124
0.011757
0.011441
0.013337
0.012705
0.012389
0.012705
0.013337
0.013337
0.013654
0.013654
0.012705
0.013654
0.013021
0.014286
0.015234
0.015234
0.015867
0.014918
0.014602
0.014602
0.015234
0.015867
0.015867
0.015867
0.015867
0.015550
0.015550
0.017131
0.016815
0.016815
0.017131
0.016815
0.015867
0.017131
0.017447
0.017131
0.017447
0.017131
0.015867
0.015867
0.016183
0.015867
0.015550
0.015867
0.016183
0.015867
0.014918
0.015867
0.014918
0.016183
0.014918
0.014602
0.014286
0.014918
0.013970
0.013337
0.013021
0.013021
0.013021
0.013021
0.013337
0.012389
0.013021
0.011757
0.011757
0.013021
0.012389
0.013021
0.013021
0.012073
0.010808
0.011441
0.011757
0.011441
0.012389
0.012073
0.011757
0.013021
0.012389
0.012073
0.013021
0.012073
0.012389
0.013654
0.013654
0.013337
0.014286
0.014286
0.013654
0.011757
0.013337
0.013021
0.013337
0.014918
0.014602
0.013970
0.014602
0.014918
0.015550
0.014918
0.014286
0.014286
0.014286
0.015550
0.015867
0.015867
0.015234
0.014602
0.013970
0.014286
0.014918
0.015550
0.015867
0.015867
0.014918
0.014602
0.015867
0.015234
0.015550
0.016815
0.015867
0.016183
0.014602
0.014918
0.015234
0.014918
0.014602
0.014918
0.013337
0.013021
0.014602
0.015234
0.014286
0.013337
0.013970
0.014602
0.014602
0.013337
0.013021
0.013021
0.012389
0.012389
0.012389
0.012389
0.012389
0.011124
0.011441
0.011757
0.011124
0.012705
0.013654
0.013021
0.011124
0.011757
0.011441
0.012073
0.012389
0.012705
0.012389
0.011441
0.012389
0.011124
0.012073
0.012389
0.012389
0.011757
0.012705
0.012073
0.013337
0.013021
0.013654
0.013654
0.013021
0.012389
0.012073
0.012389
0.013654
0.014602
0.013970
0.014602
0.014602
0.015234
0.014602
0.014602
0.015867
0.015234
0.015550
0.015867
0.015867
0.016183
0.015867
0.014918
0.014602
0.017447
0.016815
0.018396
0.017131
0.016499
0.015867
0.015234
0.015867
0.016499
0.016183
0.017131
0.016183
0.016183
0.015234
0.015234
0.015867
0.016815
0.015550
0.014918
0.014286
0.015234
0.014602
0.015867
0.014918
0.015234
0.015234
0.013970
0.015550
0.013970
0.013337
0.013654
0.013021
0.013337
0.013021
0.013021
0.013337
0.012389
0.012073
0.011441
0.012073
0.014286
0.013337
0.012073
0.012073
0.012705
0.012705
0.013337
0.013654
0.013654
0.012389
0.012073
0.012073
0.011757
0.012073
0.011124
0.013021
0.012389
0.011441
0.013021
0.013021
0.013021
0.013021
0.012705
0.012073
0.012073
0.014286
0.014286
0.012705
0.013654
0.013654
0.013337
0.014286
0.014602
0.014286
0.014602
0.015234
0.015550
0.016183
0.016183
0.016815
0.015867
0.015867
0.015550
0.015867
0.016499
0.015867
0.016499
0.015550
0.015234
0.015234
0.015867
0.016499
0.015867
0.016183
0.015550
0.014286
0.014602
0.015550
0.014602
0.015550
0.015234
0.014918
0.013970
0.013654
0.013970
0.013021
0.013654
0.014286
0.012705
0.013337
0.013337
0.013021
0.013337
0.013021
0.013021
0.013970
0.012389
0.012705
0.013021
0.011441
0.011441
0.012073
0.010808
0.011757
0.013021
0.012705
0.011124
0.011124
0.011441
0.011441
0.011757
0.011441
0.011441
0.010492
0.011757
0.011441
0.012389
0.012389
0.013021
0.012389
0.011757
0.011441
0.013021
0.013021
0.012705
0.012705
0.012389
0.012705
0.012073
0.013021
0.013654
0.013654
0.013021
0.013970
0.013654
0.013970
0.014286
0.013337
0.013337
0.013337
0.014286
0.014602
0.015234
0.014918
0.015867
0.013021
0.015234
0.016815
0.016499
0.016183
0.014918
0.014918
0.014602
0.014918
0.015234
0.015867
0.015867
0.016183
0.015550
0.014286
0.014602
0.014286
0.014918
0.014602
0.014918
0.013337
0.012073
0.013021
0.013970
0.013337
0.013021
0.013337
0.013337
0.013337
0.013021
0.012073
0.011441
0.012389
0.012389
0.012073
0.012389
0.011757
0.012073
0.011441
0.012389
0.013337
0.012705
0.012705
0.012705
0.012073
0.011757
0.011757
0.013021
0.012389
0.011757
0.012073
0.012705
0.013970
0.012705
0.012073
0.012705
0.012705
0.013337
0.013021
0.013337
0.013337
0.013337
0.013654
0.013654
0.013337
0.014286
0.014286
0.014286
0.014286
0.014286
0.014918
0.014602
0.014286
0.015234
0.014918
0.013654
0.013654
0.014602
0.013970
0.015550
0.016183
0.015550
0.014918
0.015550
0.015550
0.015550
0.017131
0.017447
0.015867
0.016499
0.017131
0.016499
0.016815
0.016183
0.016183
0.016815
0.017131
0.016815
0.016815
0.016499
0.016815
0.016499
0.015550
0.015867
0.015867
0.014602
0.016183
0.015234
0.015550
0.014602
0.014602
0.013337
0.013970
0.013021
0.013021
0.013654
0.012705
0.014286
0.012705
0.012389
0.012073
0.011124
0.012389
0.012705
0.011441
0.013337
0.013970
0.012705
0.012073
0.011757
0.012389
0.013021
0.012705
0.012389
0.011757
0.011441
0.012705
0.012705
0.013021
0.012705
0.012389
0.013021
0.014602
0.013654
0.013654
0.013654
0.014286
0.015550
0.013970
0.014286
0.013337
0.014602
0.014602
0.013970
0.013970
0.013970
0.013337
0.014602
0.015550
0.014602
0.014918
0.014286
0.015234
0.015550
0.015550
0.014918
0.015550
0.014602
0.016183
0.015234
0.017447
0.016183
0.016183
0.014602
0.015867
0.015234
0.014602
0.015867
0.017131
0.015234
0.017447
0.015234
0.016183
0.015867
0.016183
0.014602
0.014286
0.014286
0.015550
0.014286
0.015550
0.014286
0.013021
0.014286
0.012705
0.013021
0.013337
0.013654
0.013337
0.012705
0.012389
0.013654
0.012705
0.013021
0.012389
0.012389
0.012705
0.012389
0.013337
0.013337
0.011757
0.012389
0.011441
0.012073
0.013021
0.011441
0.011757
0.011124
0.012705
0.012073
0.013021
0.012705
0.013654
0.012705
0.012389
0.012705
0.012389
0.013021
0.012705
0.013337
0.013337
0.013654
0.012389
0.013021
0.013337
0.013654
0.013654
0.014602
0.014918
0.013970
0.013970
0.014602
0.015550
0.014286
0.015550
0.015234
0.014602
0.016183
0.016183
0.015550
0.015234
0.016499
0.016183
0.015550
0.017131
0.016815
0.016183
0.016183
0.015867
0.016183
0.016815
0.015867
0.016499
0.015867
0.014918
0.015234
0.015867
0.015234
0.015550
0.016499
0.014286
0.012389
0.014602
0.015234
0.013654
0.014286
0.014918
0.014602
0.014286
0.012705
0.013970
0.013654
0.012073
0.013337
0.013654
0.013654
0.013021
0.012705
0.011124
0.011757
0.011757
0.011757
0.011757
0.012073
0.011757
0.011757
0.011124
0.012705
0.012073
0.012389
0.013021
0.011124
0.011757
0.011441
0.011757
0.013021
0.012073
0.012389
0.012389
0.012389
0.012073
0.012073
0.012073
0.012705
0.011757
0.013970
0.012389
0.013337
0.014602
0.013337
0.013337
0.014286
0.015234
0.015234
0.013337
0.013654
0.013337
0.014286
0.013970
0.015867
0.016183
0.015867
0.015550
0.015550
0.016499
0.015234
0.016183
0.016183
0.015550
0.016183
0.015550
0.016499
0.015234
0.015550
0.015234
0.015867
0.015867
0.014918
0.014918
0.015867
0.015550
0.013970
0.014918
0.014602
0.014602
0.013654
0.014286
0.014602
0.014286
0.013970
0.014286
0.013654
0.013021
0.013337
0.012389
0.012705
0.013654
0.013021
0.013337
0.013654
0.012389
0.012389
0.012073
0.012073
0.012389
0.012705
0.011757
0.011441
0.011124
0.010176
0.011757
0.011757
0.012705
0.012705
0.011124
0.010808
0.013337
0.011441
0.013021
0.012389
0.012073
0.011757
0.013337
0.013021
0.011124
0.013021
0.013021
0.012389
0.013337
0.013970
0.013654
0.013970
0.014602
0.013654
0.014602
0.014602
0.014286
0.015550
0.014286
0.014602
0.014286
0.014918
0.014286
0.014286
0.014602
0.014918
0.015867
0.015550
0.015550
0.016183
0.016815
0.016499
0.015550
0.015550
0.015234
0.015867
0.016499
0.015234
0.014918
0.015234
0.016499
0.015234
0.015234
0.015550
0.015550
0.015550
0.015867
0.014918
0.015550
0.014602
0.014602
0.015234
0.015234
0.013337
0.013970
0.014602
0.013337
0.011757
0.012705
0.013021
0.013654
0.013970
0.013337
0.012389
0.012705
0.013337
0.013021
0.012073
0.013021
0.012073
0.013337
0.012073
0.011124
0.012389
0.013337
0.012705
0.013021
0.011757
0.013337
0.013021
0.012389
0.012073
0.012705
0.013337
0.013021
0.012705
0.013337
0.013654
0.014286
0.013021
0.013654
0.013970
0.014286
0.013337
0.014602
0.013970
0.013021
0.013654
0.014918
0.015550
0.014602
0.015550
0.014918
0.015550
0.015234
0.014602
0.014602
0.014918
0.015550
0.015867
0.014918
0.014286
0.016183
0.015550
0.016499
0.016183
0.013970
0.014918
0.015550
0.015550
0.015550
0.016499
0.015867
0.014286
0.014918
0.015234
0.014602
0.014286
0.014918
0.014286
0.013654
0.015234
0.014286
0.014602
0.014918
0.014918
0.014918
0.013970
0.013021
0.013654
0.013021
0.013021
0.013021
0.012073
0.013021
0.012073
0.011757
0.012073
0.011441
0.011757
0.013021
0.012389
0.013021
0.013970
0.011124
0.011124
0.012073
0.012073
0.011757
0.012705
0.011757
0.011441
0.011124
0.011441
0.012705
0.011441
0.012073
0.012705
0.012705
0.012389
0.011124
0.012389
0.012705
0.013021
0.013654
0.013970
0.014918
0.015550
0.014286
0.014286
0.014602
0.014918
0.013970
0.014602
0.014918
0.014286
0.015234
0.014286
0.013970
0.014918
0.016183
0.015234
0.015234
0.013970
0.015550
0.015867
0.016499
0.016815
0.015867
0.016183
0.014918
0.016499
0.016499
0.015550
0.015867
0.016499
0.016183
0.015234
0.015550
0.015550
0.016183
0.015550
0.015550
0.014918
0.014602
0.014918
0.014918
0.015234
0.014918
0.015550
0.014602
0.015234
0.015550
0.013021
0.012705
0.013970
0.012705
0.013021
0.012389
0.013021
0.013337
0.012705
0.010808
0.011441
0.013021
0.013021
0.011757
0.012073
0.012705
0.011757
0.013654
0.013337
0.012705
0.013021
0.011757
0.012073
0.012705
0.012073
0.012389
0.013337
0.011757
0.012389
0.011441
0.012073
0.012705
0.013021
0.012389
0.014286
0.013021
0.013654
0.013654
0.012389
0.013021
0.014286
0.013021
0.013654
0.013970
0.013970
0.014602
0.014602
0.013654
0.015867
0.015550
0.015550
0.015867
0.014602
0.014602
0.013337
0.015550
0.015550
0.016183
0.016499
0.014918
0.014602
0.014602
0.016183
0.016499
0.015867
0.016499
0.015550
0.014286
0.014286
0.015867
0.014602
0.015867
0.015867
0.014602
0.014286
0.014918
0.013337
0.014286
0.013337
0.013337
0.013021
0.013970
0.013337
0.012389
0.012705
0.012705
0.012705
0.013654
0.013654
0.012705
0.011757
0.011441
0.012705
0.012389
0.013021
0.012705
0.012705
0.012073
0.012073
0.010808
0.012073
0.012705
0.013337
0.013337
0.012073
0.012705
0.012389
0.012389
0.012073
0.013337
0.012073
0.011124
0.012705
0.013021
0.014602
0.013654
0.014286
0.013337
0.013337
0.013970
0.012389
0.013337
0.013337
0.012073
0.013654
0.013970
0.013337
0.013654
0.013970
0.013970
0.015234
0.014918
0.015234
0.015550
0.015867
0.016183
0.014602
0.014918
0.014602
0.015234
0.015234
0.016183
0.015867
0.015867
0.015234
0.015550
0.014918
0.015550
0.015550
0.015867
0.016183
0.016499
0.016499
0.015550
0.014918
0.015550
0.014602
0.014918
0.013970
0.014286
0.013970
0.012705
0.014286
0.013337
0.013021
0.013337
0.013337
0.013021
0.012389
0.012389
0.012389
0.012389
0.012073
0.011757
0.011757
0.012389
0.011757
0.011441
0.011441
0.012705
0.012073
0.011757
0.011757
0.013337
0.011124
0.011441
0.011757
0.012073
0.011124
0.012389
0.012073
0.012389
0.012389
0.012705
0.011757
0.012389
0.013337
0.013021
0.012073
0.012705
0.013970
0.012705
0.013337
0.013021
0.012705
0.013337
0.013021
0.013654
0.013654
0.014918
0.014602
0.014918
0.013021
0.014918
0.014918
0.015234
0.015867
0.014918
0.014918
0.014918
0.013654
0.015550
0.015550
0.015234
0.015550
0.014286
0.015550
0.015867
0.015550
0.015550
0.016183
0.014286
0.015550
0.015234
0.013970
0.014602
0.014918
0.014602
0.015234
0.014286
0.014286
0.013970
0.013337
0.013021
0.014602
0.014602
0.014286
0.013337
0.014286
0.013021
0.014602
0.012705
0.012705
0.013654
0.012073
0.012389
0.011757
0.012073
0.011757
0.011757
0.012073
0.012073
0.012073
0.012073
0.011757
0.011441
0.010808
0.011124
0.012705
0.011441
0.011124
0.011757
0.012073
0.012073
0.010808
0.012389
0.012073
0.011757
0.012073
0.012705
0.012073
0.012705
0.013970
0.013970
0.013970
0.013970
0.013337
0.012705
0.013654
0.014602
0.014918
0.013970
0.013654
0.014602
0.014918
0.015867
0.014918
0.014602
0.015234
0.015234
0.015234
0.014918
0.016499
0.014918
0.014602
0.015234
0.015867
0.016815
0.016499
0.016183
0.014602
0.015550
0.015234
0.016183
0.015867
0.016499
0.016499
0.016499
0.016499
0.016183
0.016183
0.016499
0.016815
0.015867
0.014918
0.015234
0.014602
0.014602
0.013970
0.013970
0.013970
0.014602
0.013970
0.013654
0.014286
0.013021
0.013337
0.012705
0.012705
0.011757
0.011124
0.011441
0.012389
0.010492
0.011441
0.012705
0.011757
0.011441
0.011124
0.010492
0.011124
0.011757
0.012705
0.011757
0.011757
0.011124
0.009860
0.010808
0.011124
0.012705
0.012073
0.012705
0.012389
0.012705
0.011441
0.013654
0.013337
0.012705
0.012705
0.012705
0.012705
0.012705
0.012705
0.013337
0.014602
0.013337
0.013970
0.013337
0.013970
0.014286
0.014286
0.014602
0.015234
0.016183
0.014918
0.015234
0.014918
0.014918
0.014286
0.015234
0.015550
0.016815
0.015550
0.016183
0.014918
0.015550
0.015550
0.016183
0.015550
0.016183
0.015234
0.015550
0.014602
0.013654
0.015234
0.016499
0.014918
0.015234
0.014918
0.013654
0.013654
0.015234
0.014602
0.013970
0.014286
0.014286
0.013337
0.013021
0.012389
0.012389
0.013021
0.013337
0.013021
0.012073
0.012073
0.012073
0.012705
0.012705
0.012705
0.012389
0.013337
0.011757
0.012389
0.011757
0.012073
0.012705
0.013654
0.013021
0.011757
0.011757
0.011124
0.011124
0.012073
0.013654
0.012389
0.011757
0.012705
0.013654
0.011757
0.012705
0.013654
0.013337
0.012073
0.012073
0.013021
0.013021
0.013970
0.013654
0.013337
0.013337
0.014602
0.013337
0.014286
0.014602
0.014918
0.014602
0.014918
0.015234
0.013970
0.014918
0.013021
0.015550
0.016183
0.015550
0.016183
0.014918
0.014602
0.013970
0.016183
0.016815
0.015550
0.014918
0.015867
0.016499
0.014602
0.015234
0.016183
0.015550
0.014602
0.014918
0.013970
0.014602
0.014286
0.014602
0.015234
0.014918
0.013654
0.013970
0.013654
0.013970
0.013337
0.012705
0.013337
0.012705
0.012389
0.013337
0.012705
0.012389
0.011124
0.011757
0.012073
0.013654
0.013337
0.011757
0.012389
0.011441
0.011124
0.012705
0.013021
0.011757
0.011757
0.011757
0.012073
0.012705
0.012705
0.012073
0.012073
0.012705
0.012389
0.012705
0.012705
0.013337
0.012705
0.013337
0.012705
0.013654
0.013337
0.013654
0.013654
0.014286
0.013654
0.014286
0.014602
0.013970
0.013970
0.014602
0.014602
0.015234
0.015234
0.015234
0.015234
0.016183
0.015550
0.015867
0.014602
0.016183
0.017447
0.016183
0.016499
0.016815
0.015550
0.015867
0.016183
0.016815
0.015867
0.014918
0.015550
0.015234
0.016183
0.014602
0.016183
0.015234
0.014918
0.014286
0.014286
0.013337
0.013654
0.014286
0.013654
0.014286
0.013970
0.013654
0.013021
0.013021
0.012705
0.011757
0.012389
0.013337
0.013021
0.012073
0.011124
0.011124
0.011441
0.011124
0.013337
0.013337
0.011441
0.012073
0.012705
0.010808
0.010492
0.011124
0.011757
0.010492
0.011441
0.011441
0.010808
0.012389
0.012073
0.013021
0.011441
0.012073
0.011441
0.010808
0.011441
0.013021
0.012389
0.013654
0.012705
0.012389
0.012705
0.013021
0.013337
0.012389
0.012073
0.013654
0.013654
0.013654
0.014918
0.014918
0.014918
0.013970
0.014602
0.014602
0.015234
0.014918
0.014602
0.013970
0.013337
0.014602
0.016815
0.016183
0.014602
0.015550
0.014602
0.014286
0.014918
0.014918
0.014918
0.015550
0.015234
0.015867
0.015550
0.014602
0.014602
0.014602
0.014286
0.014918
0.014286
0.013337
0.014602
0.014602
0.013970
0.013970
0.013654
0.012705
0.012389
0.012705
0.012073
0.012073
0.013021
0.013654
0.012389
0.011757
0.011757
0.011757
0.010176
0.011124
0.011441
0.012389
0.011124
0.011441
0.010492
0.011124
0.010808
0.010492
0.011124
0.010808
0.011124
0.011441
0.010492
0.011124
0.010176
0.012073
0.010176
0.010492
0.011757
0.012073
0.011441
0.013021
0.011757
0.011757
0.012073
0.012705
0.012073
0.011757
0.011757
0.012705
0.012705
0.014286
0.014918
0.013337
0.013021
0.014602
0.013337
0.013970
0.014602
0.015867
0.014602
0.016499
0.014918
0.014602
0.015550
0.015550
0.015867
0.016183
0.015550
0.015550
0.015550
0.015867
0.015867
0.015550
0.015867
0.015234
0.014918
0.014286
0.014918
0.014286
0.015234
0.015234
0.013337
0.013654
0.013337
0.014286
0.013970
0.013337
0.013654
0.013021
0.013654
0.013970
0.013337
0.012705
0.012073
0.011757
0.011124
0.012705
0.010808
0.010808
0.011441
0.011124
0.011757
0.011441
0.012073
0.012389
0.012073
0.010808
0.011124
0.010808
0.011757
0.011441
0.010808
0.010176
0.011441
0.012073
0.011757
0.011124
0.011124
0.012073
0.011441
0.012073
0.012073
0.011757
0.012389
0.012389
0.012705
0.013021
0.013337
0.012389
0.012389
0.012705
0.011757
0.012705
0.013021
0.013970
0.014602
0.014602
0.013970
0.013337
0.014286
0.014286
0.013021
0.013654
0.015234
0.013970
0.013337
0.013654
0.015867
0.015867
0.015550
0.014918
0.013654
0.014286
0.014286
0.015550
0.014602
0.014918
0.015550
0.015867
0.013021
0.014602
0.014286
0.013654
0.013337
0.013337
0.013337
0.012389
0.013654
0.013337
0.012073
0.012073
0.012705
0.012389
0.012389
0.012389
0.012389
0.012073
0.011124
0.011124
0.011124
0.010176
0.010808
0.010492
0.010808
0.010808
0.010808
0.012073
0.012073
0.010176
0.009227
0.009544
0.010808
0.010492
0.010492
0.010176
0.010492
0.010176
0.011124
0.011124
0.010808
0.010808
0.011124
0.010176
0.010808
0.011124
0.011441
0.012389
0.012073
0.011441
0.012389
0.012389
0.012389
0.013021
0.012705
0.013654
0.013654
0.013970
0.014918
0.014286
0.013970
0.012073
0.013654
0.014286
0.013970
0.014286
0.015234
0.014602
0.012705
0.014602
0.014286
0.014918
0.014286
0.015234
0.014602
0.015550
0.014918
0.014602
0.016499
0.014286
0.014918
0.015550
0.015550
0.015234
0.015234
0.014602
0.014286
0.014602
0.014918
0.013337
0.014286
0.014286
0.014602
0.013654
0.013654
0.012705
0.013337
0.013337
0.013337
0.014286
0.012705
0.012389
0.012705
0.012389
0.012705
0.011124
0.010808
0.011757
0.011124
0.011124
0.012705
0.012389
0.012389
0.012389
0.011124
0.011124
0.011441
0.012705
0.011757
0.011441
0.010808
0.010492
0.010492
0.011124
0.011441
0.011124
0.011441
0.010808
0.010808
0.012073
0.012389
0.012389
0.011441
0.012073
0.013021
0.013021
0.012389
0.013337
0.012705
0.012705
0.013337
0.013654
0.014602
0.014602
0.013970
0.013337
0.013654
0.013021
0.014602
0.013021
0.014286
0.014602
0.014286
0.012705
0.015234
0.014286
0.016183
0.014918
0.014602
0.014602
0.014602
0.013654
0.014918
0.014602
0.015550
0.014286
0.014286
0.013337
0.014602
0.014918
0.014286
0.014602
0.013021
0.013337
0.012705
0.013337
0.013970
0.013337
0.013654
0.013337
0.012073
0.012705
0.011757
0.011757
0.012705
0.012073
0.012705
0.012389
0.012073
0.011124
0.011124
0.011441
0.011757
0.011441
0.011441
0.012389
0.010176
0.009860
0.010176
0.010492
0.011124
0.009860
0.009860
0.010492
0.010808
0.009544
0.009860
0.009860
0.011441
0.010808
0.010808
0.012073
0.011441
0.011441
0.012389
0.011757
0.012073
0.012073
0.012389
0.012705
0.011757
0.011757
0.013021
0.012389
0.012705
0.012705
0.013654
0.013337
0.013654
0.013337
0.013970
0.014286
0.014918
0.014602
0.014918
0.013654
0.013337
0.013654
0.014286
0.015867
0.014286
0.013970
0.014286
0.015234
0.014602
0.014918
0.015234
0.015867
0.014918
0.013970
0.013654
0.014286
0.014286
0.014918
0.013654
0.014918
0.013021
0.013021
0.013654
0.013654
0.013654
0.013337
0.012073
0.012705
0.013021
0.013021
0.011441
0.011757
0.011441
0.011757
0.011757
0.011441
0.011757
0.011124
0.011124
0.012073
0.011757
0.011757
0.012705
0.011124
0.011441
0.010492
0.012073
0.011124
0.011757
0.012073
0.010492
0.011124
0.010492
0.010808
0.011124
0.011124
0.012073
0.010808
0.011757
0.010808
0.012705
0.012705
0.013337
0.013337
0.012705
0.012389
0.013337
0.013654
0.013654
0.013021
0.013970
0.014918
0.014918
0.013654
0.013970
0.014918
0.013970
0.015550
0.016183
0.015234
0.015234
0.015234
0.014918
0.013970
0.015867
0.015867
0.015867
0.016499
0.015867
0.015867
0.015550
0.016499
0.015867
0.017131
0.016499
0.016183
0.016815
0.014286
0.014918
0.014918
0.015550
0.015234
0.016183
0.015550
0.015234
0.014602
0.014918
0.014286
0.014918
0.015550
0.013970
0.013970
0.013337
0.013337
0.012073
0.012389
0.013337
0.013021
0.012389
0.012073
0.011441
0.012073
0.012073
0.011441
0.011441
0.012073
0.011757
0.012073
0.012389
0.011124
0.012389
0.012389
0.011757
0.012705
0.012073
0.012073
0.013337
0.012705
0.013970
0.012389
0.012073
0.012389
0.012389
0.012389
0.013654
0.013337
0.013021
0.013337
0.013337
0.011441
0.013021
0.013654
0.014286
0.013970
0.015550
0.015867
0.014602
0.015550
0.015550
0.015234
0.015234
0.014602
0.014918
0.015234
0.014602
0.015550
0.013970
0.013021
0.014918
0.015867
0.015234
0.014602
0.015550
0.013970
0.015867
0.015550
0.015550
0.015234
0.015550
0.015867
0.015234
0.015867
0.014918
0.013970
0.014918
0.015550
0.014918
0.014602
0.013337
0.013021
0.013337
0.013970
0.013021
0.013337
0.013021
0.012389
0.012073
0.012073
0.012389
0.012073
0.012389
0.013021
0.011441
0.011757
0.011757
0.011757
0.012073
0.011124
0.011124
0.011757
0.011757
0.010808
0.011124
0.011124
0.010492
0.011441
0.010808
0.011757
0.010808
0.011124
0.011124
0.011441
0.012389
0.011441
0.012073
0.012389
0.012073
0.011441
0.012705
0.012073
0.012705
0.011124
0.012705
0.013021
0.013337
0.013021
0.013021
0.013337
0.013970
0.013021
0.013654
0.013337
0.013970
0.013654
0.013654
0.013970
0.013021
0.014286
0.014286
0.013970
0.014286
0.014286
0.014918
0.015550
0.015550
0.013654
0.013021
0.013654
0.014286
0.015234
0.015550
0.015550
0.015234
0.014602
0.012705
0.013654
0.014602
0.013970
0.014286
0.014286
0.013970
0.013021
0.012705
0.013337
0.012389
0.013021
0.012073
0.012073
0.013021
0.012389
0.011124
0.011124
0.012073
0.011124
0.011757
0.011757
0.011757
0.012073
0.011124
0.010492
0.010176
0.011757
0.011124
0.010492
0.010808
0.010492
0.012073
0.011124
0.011757
0.012073
0.011757
0.010808
0.010492
0.011441
0.012389
0.012389
0.011757
0.011757
0.011757
0.011757
0.011757
0.013021
0.012389
0.012705
0.011757
0.012073
0.012073
0.013337
0.013337
0.013021
0.012073
0.013654
0.013654
0.013337
0.013654
0.014286
0.014602
0.014918
0.015234
0.015550
0.014602
0.015234
0.014602
0.013970
0.015867
0.015867
0.015867
0.017131
0.016499
0.014286
0.014918
0.015234
0.014286
0.016183
0.015550
0.015867
0.014602
0.014918
0.015234
0.015867
0.014602
0.013970
0.013970
0.013970
0.014286
0.014602
0.015234
0.013654
0.015234
0.014602
0.012073
0.013337
0.013654
0.013021
0.012389
0.012073
0.011441
0.012389
0.011757
0.011441
0.012073
0.010176
0.010808
0.012389
0.011757
0.011757
0.010176
0.010492
0.009544
0.010808
0.011124
0.011757
0.011441
0.011441
0.010176
0.011124
0.010492
0.010808
0.010808
0.011757
0.011757
0.011757
0.011124
0.011757
0.012705
0.011441
0.012389
0.013337
0.013970
0.013021
0.011757
0.013337
0.013970
0.012705
0.013970
0.013337
0.013654
0.013654
0.013021
0.013970
0.013654
0.013654
0.015550
0.014918
0.015234
0.014602
0.013021
0.013970
0.014918
0.015550
0.016183
0.015867
0.015234
0.015550
0.014602
0.015234
0.015234
0.013970
0.015550
0.015234
0.014286
0.013970
0.014286
0.014286
0.013654
0.014918
0.014286
0.013654
0.012389
0.013654
0.013337
0.013021
0.012073
0.013654
0.013021
0.013021
0.012705
0.011757
0.012073
0.013021
0.013021
0.012073
0.011441
0.011757
0.011124
0.012073
0.010492
0.011757
0.011124
0.012073
0.013021
0.010808
0.010808
0.010808
0.011757
0.011757
0.011124
0.010808
0.010492
0.011124
0.011757
0.010492
0.011757
0.011441
0.013337
0.012705
0.011757
0.012073
0.012389
0.013021
0.012705
0.013337
0.012705
0.013021
0.013970
0.013970
0.011757
0.013970
0.013337
0.013654
0.013970
0.014602
0.014286
0.013337
0.013654
0.015550
0.014602
0.015867
0.013654
0.013970
0.013970
0.013654
0.014918
0.015867
0.015867
0.015234
0.014602
0.015550
0.015867
0.015550
0.015550
0.014918
0.013970
0.013970
0.013337
0.013337
0.014286
0.013970
0.014286
0.014602
0.011441
0.012073
0.013021
0.013337
0.012705
0.012389
0.012705
0.012073
0.012389
0.011757
0.012705
0.011124
0.011441
0.012389
0.012073
0.012705
0.011757
0.012073
0.010808
0.010492
0.011441
0.012389
0.011757
0.010808
0.010492
0.010176
0.010808
0.010808
0.010808
0.012073
0.011124
0.010808
0.012389
0.011441
0.011441
0.012073
0.012389
0.012073
0.012073
0.012073
0.011124
0.011757
0.011124
0.012389
0.013021
0.013337
0.012389
0.012705
0.013021
0.012389
0.012389
0.013654
0.014286
0.013970
0.013021
0.013654
0.014286
0.014602
0.014918
0.014286
0.014918
0.014602
0.013654
0.013654
0.012705
0.015234
0.015867
0.015550
0.015550
0.014286
0.015867
0.015234
0.014286
0.015234
0.015867
0.015867
0.015234
0.015234
0.014602
0.015234
0.014286
0.013654
0.015550
0.013021
0.013654
0.013654
0.014286
0.012389
0.012389
0.013654
0.013337
0.012389
0.013021
0.011757
0.011124
0.010808
0.012073
0.011757
0.012073
0.011757
0.011441
0.011124
0.011124
0.010176
0.010492
0.010808
0.011124
0.010808
0.010492
0.010492
0.010492
0.010808
0.011441
0.010176
0.010492
0.011124
0.009860
0.010808
0.012073
0.010176
0.009860
0.009860
0.011441
0.012073
0.011441
0.012073
0.012073
0.012073
0.011757
0.011757
0.013021
0.012705
0.011757
0.012073
0.013337
0.013337
0.013654
0.013021
0.012073
0.013021
0.013021
0.013337
0.014286
0.014918
0.014602
0.013970
0.013654
0.013337
0.013970
0.014918
0.015867
0.014286
0.014286
0.014286
0.014286
0.013337
0.014918
0.014602
0.015234
0.014602
0.014918
0.014286
0.013970
0.014602
0.014286
0.014602
0.013654
0.013021
0.012705
0.012073
0.013337
0.013337
0.013337
0.013337
0.013654
0.014286
0.012389
0.011757
0.012073
0.012389
0.012073
0.012073
0.010492
0.011441
0.012073
0.011124
0.010808
0.011441
0.011757
0.010492
0.011124
0.010492
0.010176
0.009860
0.011124
0.011757
0.010492
0.010492
0.009860
0.010492
0.010176
0.009860
0.011124
0.010176
0.011441
0.010808
0.010808
0.011124
0.012389
0.012073
0.013021
0.012705
0.012705
0.013337
0.012073
0.012705
0.012705
0.013021
0.013337
0.013970
0.015550
0.013970
0.014286
0.013337
0.015550
0.014286
0.013021
0.013654
0.014602
0.014286
0.012705
0.014286
0.013654
0.014286
0.016183
0.015550
0.015867
0.013970
0.013654
0.014602
0.014602
0.015550
0.014602
0.014286
0.014602
0.014918
0.014918
0.013970
0.013337
0.013337
0.012705
0.012389
0.012389
0.012705
0.012389
0.012705
0.012705
0.012073
0.012389
0.010808
0.012705
0.011441
0.011757
0.011441
0.012073
0.011441
0.009860
0.010492
0.010176
0.009227
0.010492
0.011757
0.011441
0.011124
0.010176
0.008595
0.009544
0.010808
0.011124
0.011124
0.011757
0.010492
0.010492
0.010492
0.010492
0.011441
0.011124
0.011124
0.012073
0.010492
0.011124
0.011441
0.010808
0.011124
0.010808
0.009860
0.009544
0.011441
0.012389
0.013337
0.012073
0.012705
0.012705
0.013654
0.013337
0.014286
0.013021
0.013021
0.014602
0.014602
0.014602
0.015550
0.013970
0.013337
0.013654
0.014286
0.014286
0.015234
0.014602
0.013021
0.014286
0.014286
0.014918
0.014918
0.014286
0.015550
0.015234
0.013654
0.015234
0.013970
0.013654
0.013654
0.014918
0.013337
0.012705
0.012705
0.012705
0.012705
0.013337
0.012389
0.012073
0.011757
0.012073
0.013337
0.011441
0.011124
0.011757
0.011441
0.011124
0.012389
0.011124
0.009544
0.010492
0.010808
0.011441
0.011757
0.010176
0.010176
0.009544
0.009860
0.011124
0.011757
0.011757
0.011124
0.010492
0.010492
0.009544
0.010176
0.010808
0.010492
0.010492
0.011757
0.011757
0.011441
0.011757
0.012073
0.011757
0.012705
0.012705
0.012073
0.012389
0.012073
0.012389
0.012073
0.012705
0.013021
0.013654
0.013654
0.013654
0.013654
0.013021
0.013970
0.013654
0.013654
0.013654
0.013337
0.012073
0.013021
0.013337
0.014286
0.013970
0.014286
0.015867
0.013654
0.013970
0.013654
0.014602
0.014918
0.014286
0.014918
0.014602
0.013654
0.013970
0.014286
0.013654
0.013654
0.013654
0.014286
0.013337
0.012705
0.012705
0.013021
0.013970
0.012389
0.013021
0.012389
0.010808
0.011441
0.011124
0.010808
0.010808
0.011757
0.010808
0.010176
0.010492
0.010808
0.011441
0.010492
0.011757
0.010492
0.010808
0.009860
0.008911
0.009860
0.010492
0.010492
0.009860
0.009544
0.009860
0.008911
0.010176
0.011124
0.011124
0.011441
0.010492
0.010492
0.010492
0.009544
0.012073
0.011757
0.012705
0.012389
0.011441
0.012073
0.011757
0.011441
0.011441
0.012705
0.012705
0.013970
0.013654
0.012705
0.013654
0.013654
0.013337
0.013337
0.014602
0.014602
0.012389
0.012705
0.013337
0.013337
0.013970
0.014602
0.014918
0.015550
0.013970
0.014286
0.014602
0.013337
0.013021
0.014602
0.013021
0.013654
0.013021
0.013021
0.012389
0.012705
0.013654
0.012705
0.011757
0.011757
0.012073
0.013654
0.012705
0.012073
0.012705
0.012389
0.011441
0.011124
0.010492
0.010492
0.011441
0.011124
0.009227
0.009227
0.010492
0.009544
0.010492
0.010176
0.010808
0.010492
0.010176
0.009544
0.009544
0.008911
0.010492
0.010176
0.010176
0.010492
0.010176
0.010176
0.009544
0.010176
0.010176
0.011124
0.011124
0.012073
0.011757
0.011124
0.011124
0.012389
0.011124
0.013021
0.012389
0.012073
0.011441
0.011757
0.012389
0.010808
0.012389
0.012389
0.012705
0.013337
0.013970
0.012073
0.012705
0.013970
0.014918
0.013970
0.013337
0.013021
0.012705
0.013337
0.013654
0.013970
0.014602
0.015867
0.013970
0.013337
0.014602
0.013654
0.014602
0.013654
0.013654
0.013970
0.014286
0.013337
0.014286
0.013970
0.013654
0.014286
0.013654
0.011757
0.013970
0.012705
0.012705
0.011441
0.011757
0.012705
0.012073
0.013021
0.013654
0.011441
0.012073
0.012073
0.012073
0.011124
0.011757
0.011757
0.010492
0.009860
0.011124
0.010808
0.011124
0.012073
0.011757
0.009860
0.009544
0.010492
0.010176
0.010808
0.011441
0.010176
0.010808
0.011757
0.011441
0.011124
0.011441
0.011441
0.011757
0.010808
0.011124
0.012389
0.011757
0.013654
0.012389
0.011124
0.011441
0.013021
0.012705
0.013021
0.012073
0.012073
0.013021
0.012705
0.013970
0.013654
0.013970
0.014602
0.015234
0.013654
0.015234
0.013654
0.015234
0.014918
0.013021
0.013654
0.014286
0.014918
0.015550
0.014602
0.015234
0.013970
0.013654
0.014602
0.014286
0.013654
0.014602
0.014286
0.014602
0.013970
0.013654
0.014286
0.013970
0.013970
0.012705
0.012073
0.011757
0.012705
0.013021
0.011441
0.012389
0.012073
0.012073
0.011757
0.010808
0.010492
0.010808
0.011441
0.011441
0.011124
0.011441
0.010176
0.011124
0.009544
0.010176
0.010808
0.009860
0.010808
0.010808
0.009544
0.009860
0.010176
0.009544
0.011124
0.009860
0.010176
0.010176
0.010176
0.010176
0.009860
0.010492
0.010176
0.010492
0.010808
0.009860
0.010492
0.011441
0.011124
0.012073
0.011441
0.011441
0.011757
0.011757
0.011124
0.011757
0.012073
0.012705
0.013654
0.013021
0.013021
0.013021
0.013654
0.014286
0.014602
0.014286
0.014286
0.012705
0.013021
0.012705
0.013654
0.013337
0.014918
0.014286
0.014918
0.015550
0.014602
0.015234
0.016499
0.014602
0.014286
0.014602
0.013021
0.012389
0.013337
0.013970
0.013654
0.013337
0.014286
0.014602
0.013021
0.013337
0.013654
0.012705
0.012705
0.011757
0.012073
0.012705
0.012389
0.011124
0.011757
0.012389
0.012073
0.011757
0.010176
0.011441
0.008279
0.011441
0.009860
0.010492
0.010808
0.012073
0.010808
0.010808
0.008911
0.009860
0.010176
0.009860
0.010808
0.010492
0.010808
0.010492
0.010176
0.010176
0.011124
0.010808
0.010176
0.010176
0.010492
0.011124
0.011124
0.010492
0.012389
0.011757
0.012705
0.012073
0.013021
0.012389
0.012389
0.011441
0.012389
0.013021
0.013337
0.013970
0.013337
0.013654
0.013970
0.014286
0.014286
0.014286
0.014602
0.014918
0.015234
0.014602
0.014286
0.014918
0.015550
0.014602
0.014286
0.014602
0.015234
0.015550
0.015867
0.014918
0.015550
0.015234
0.014286
0.014918
0.014286
0.013337
0.013654
0.014286
0.012389
0.012073
0.013021
0.012073
0.012389
0.012389
0.012389
0.012389
0.012705
0.012389
0.012705
0.011757
0.012073
0.011441
0.011124
0.010808
0.010808
0.012073
0.011441
0.011441
0.011124
0.011757
0.011441
0.010492
0.011124
0.009860
0.009860
0.010492
0.010492
0.011441
0.012073
0.010176
0.010492
0.009227
0.009860
0.011441
0.011757
0.011124
0.010492
0.011124
0.011441
0.012073
0.012073
0.011124
0.012073
0.011124
0.012073
0.011441
0.012073
0.011757
0.012705
0.013337
0.013337
0.012705
0.013337
0.012705
0.014286
0.013654
0.013970
0.013337
0.013337
0.013970
0.014602
0.013654
0.014918
0.014602
0.014602
0.014918
0.013654
0.013970
0.013021
0.013337
0.014602
0.013970
0.014602
0.013970
0.014286
0.013654
0.013970
0.013970
0.013654
0.014286
0.014286
0.013970
0.012389
0.013021
0.012389
0.012073
0.013021
0.012705
0.012389
0.012073
0.011441
0.010176
0.010176
0.010492
0.011441
0.011124
0.011124
0.011124
0.010176
0.009860
0.008911
0.010492
0.010176
0.010808
0.011441
0.009860
0.011124
0.010808
0.011124
0.010808
0.011757
0.010808
0.011441
0.010492
0.010808
0.010492
0.010808
0.010808
0.011441
0.010492
0.010808
0.010808
0.011441
0.011441
0.011757
0.011124
0.011757
0.012073
0.011124
0.010808
0.010492
0.012073
0.011757
0.011757
0.011757
0.013337
0.012705
0.012073
0.012705
0.013337
0.013970
0.013654
0.013337
0.014286
0.014286
0.013654
0.012705
0.014602
0.015234
0.015234
0.013970
0.013337
0.013654
0.014286
0.014286
0.014918
0.014602
0.014918
0.014602
0.013654
0.014918
0.014286
0.013970
0.015234
0.013970
0.013021
0.013337
0.013337
0.012705
0.013021
0.013337
0.013654
0.013021
0.013021
0.012073
0.011757
0.011441
0.011757
0.012073
0.012073
0.011124
0.010808
0.011441
0.011441
0.011124
0.010808
0.011124
0.009860
0.009860
0.011124
0.009227
0.010176
0.011124
0.011441
0.011124
0.010176
0.011757
0.012073
0.010176
0.010808
0.011441
0.010808
0.011124
0.011441
0.011757
0.012389
0.012389
0.013337
0.014286
0.011757
0.012389
0.012389
0.012073
0.012705
0.012389
0.012073
0.013021
0.013970
0.012705
0.012705
0.013970
0.012705
0.013970
0.013337
0.014918
0.013970
0.013337
0.014602
0.014286
0.013654
0.014286
0.014918
0.015867
0.014286
0.014602
0.014286
0.014602
0.014286
0.013970
0.014286
0.014602
0.014602
0.015234
0.015867
0.014918
0.014602
0.014918
0.014286
0.012705
0.013654
0.013970
0.014602
0.012705
0.013021
0.012073
0.011757
0.012389
0.012705
0.012705
0.012705
0.012389
0.012389
0.011441
0.011441
0.010492
0.010808
0.011441
0.011441
0.011124
0.010176
0.011124
0.011441
0.011124
0.011124
0.011124
0.010808
0.010176
0.010492
0.010492
0.011441
0.009544
0.010492
0.011441
0.011124
0.010808
0.010492
0.010808
0.011124
0.012073
0.010492
0.011757
0.012073
0.012389
0.010808
0.013021
0.012073
0.012073
0.012073
0.013337
0.013654
0.013021
0.013654
0.012705
0.012705
0.012705
0.013337
0.013970
0.013654
0.014602
0.013970
0.013337
0.013021
0.013021
0.014286
0.014602
0.016183
0.015234
0.014602
0.015234
0.014286
0.014286
0.014602
0.014918
0.014286
0.014286
0.013970
0.013970
0.014286
0.013337
0.013337
0.014602
0.013337
0.013021
0.013337
0.013021
0.014286
0.012389
0.012705
0.012389
0.013021
0.013337
0.012073
0.011124
0.011441
0.011124
0.011757
0.011757
0.010808
0.011441
0.011757
0.011757
0.011757
0.011441
0.011124
0.011124
0.011441
0.009860
0.010176
0.010176
0.011124
0.011757
0.010492
0.010492
0.011124
0.011441
0.010808
0.010492
0.011757
0.011441
0.010492
0.010492
0.011124
0.010808
0.012073
0.011441
0.011441
0.011757
0.012705
0.011757
0.012389
0.012389
0.013021
0.013021
0.013654
0.013021
0.013654
0.015234
0.013337
0.013021
0.013970
0.015234
0.014286
0.014286
0.012705
0.012705
0.013654
0.015550
0.015550
0.016183
0.015234
0.014918
0.014602
0.014286
0.015867
0.014602
0.014918
0.014286
0.014918
0.014286
0.014286
0.014286
0.015234
0.015234
0.014602
0.013970
0.014286
0.013654
0.013970
0.013970
0.012389
0.013337
0.013337
0.013654
0.013021
0.013021
0.012389
0.011441
0.011441
0.012073
0.012073
0.012389
0.011441
0.010808
0.010808
0.010808
0.010808
0.010808
0.012073
0.011757
0.009860
0.010176
0.011441
0.010492
0.010492
0.011441
0.010492
0.011757
0.010176
0.010176
0.011124
0.012073
0.011441
0.012705
0.012073
0.011124
0.010808
0.011124
0.012389
0.012705
0.013021
0.012705
0.012389
0.011441
0.013970
0.012389
0.013337
0.013654
0.012705
0.013654
0.013021
0.013021
0.013021
0.012705
0.013970
0.013654
0.014918
0.014602
0.013654
0.012389
0.013970
0.014286
0.014918
0.016183
0.014918
0.014918
0.014602
0.013970
0.014918
0.014286
0.014286
0.013970
0.013654
0.013970
0.014286
0.014918
0.013654
0.014286
0.013970
0.013337
0.013654
0.013021
0.013654
0.013021
0.011757
0.012705
0.012705
0.011757
0.012705
0.011441
0.012073
0.010808
0.011441
0.010492
0.011441
0.010808
0.010176
0.010492
0.009227
0.010492
0.011757
0.011441
0.010492
0.009544
0.009860
0.009544
0.009227
0.010176
0.011441
0.009544
0.010808
0.010808
0.009544
0.010492
0.011124
0.012389
0.011124
0.012389
0.010808
0.010808
0.011124
0.010808
0.011441
0.011441
0.011757
0.012389
0.012389
0.013021
0.012389
0.012389
0.012073
0.013337
0.013337
0.011757
0.013654
0.012705
0.013021
0.013021
0.013654
0.014286
0.013337
0.013654
0.013970
0.014918
0.014286
0.015234
0.016499
0.016183
0.015234
0.013337
0.016183
0.014602
0.016499
0.015234
0.014602
0.014918
0.013970
0.013654
0.013337
0.013021
0.014602
0.013021
0.012705
0.013337
0.012073
0.012389
0.011757
0.013021
0.012705
0.011757
0.012073
0.012073
0.011757
0.012389
0.011441
0.012073
0.012073
0.012073
0.012073
0.011441
0.011124
0.012389
0.011124
0.011124
0.012705
0.010808
0.011124
0.009544
0.008911
0.009860
0.011124
0.010176
0.009860
0.008911
0.010176
0.010808
0.010808
0.011441
0.011441
0.011124
0.010176
0.011441
0.011441
0.010492
0.011124
0.011124
0.012705
0.012389
0.010176
0.011757
0.011124
0.012073
0.012389
0.013337
0.012705
0.012705
0.012705
0.012389
0.012705
0.013021
0.013654
0.012705
0.013337
0.013654
0.013337
0.013970
0.013021
0.013654
0.014918
0.014286
0.015234
0.014286
0.013970
0.013337
0.014918
0.014602
0.014286
0.015234
0.015234
0.013654
0.013337
0.013337
0.013337
0.013337
0.013337
0.012705
0.012389
0.013337
0.013337
0.012705
0.013337
0.013021
0.011757
0.012073
0.012389
0.013021
0.011124
0.010492
0.010492
0.011124
0.010492
0.010808
0.010808
0.010176
0.008911
0.010808
0.011124
0.011757
0.010808
0.010808
0.009860
0.010176
0.010492
0.010808
0.010176
0.010176
0.009860
0.010808
0.008911
0.010808
0.010808
0.011441
0.010492
0.011124
0.010492
0.010492
0.010808
0.011441
0.012705
0.011124
0.012389
0.010808
0.011757
0.011441
0.012389
0.012073
0.011441
0.013970
0.012389
0.012705
0.012073
0.013021
0.012073
0.013970
0.013021
0.013337
0.013021
0.013021
0.013337
0.012389
0.013654
0.014918
0.013970
0.015234
0.013970
0.013970
0.013337
0.013337
0.015234
0.014602
0.014286
0.013970
0.013654
0.013021
0.013337
0.013337
0.014602
0.013337
0.012705
0.013337
0.012389
0.012705
0.013654
0.013654
0.012073
0.013337
0.011441
0.012389
0.012073
0.011441
0.010808
0.010176
0.011124
0.012705
0.010808
0.010808
0.010808
0.010808
0.009544
0.010176
0.011441
0.010492
0.010492
0.008911
0.007963
0.009860
0.008911
0.010492
0.010492
0.009227
0.008595
0.008595
0.009227
0.009227
0.009860
0.009544
0.009227
0.010808
0.010176
0.010492
0.010808
0.011124
0.009860
0.010808
0.010176
0.011124
0.011441
0.012073
0.011441
0.011124
0.010808
0.011757
0.011757
0.011757
0.011441
0.013021
0.012073
0.012705
0.014286
0.014918
0.012389
0.013021
0.012389
0.013337
0.012705
0.013654
0.014286
0.014286
0.014918
0.013654
0.013970
0.014602
0.015550
0.014286
0.013021
0.013021
0.013021
0.013337
0.013654
0.013654
0.013021
0.013021
0.014286
0.013021
0.013021
0.012389
0.012073
0.011441
0.012389
0.012389
0.012073
0.012389
0.011441
0.011757
0.011441
0.009860
0.011124
0.010492
0.009860
0.010176
0.009544
0.009860
0.008911
0.010492
0.010808
0.010808
0.010492
0.008911
0.008911
0.008911
0.009860
0.011124
0.010492
0.010176
0.010176
0.009544
0.009227
0.010492
0.011124
0.009227
0.009227
0.008595
0.009227
0.010176
0.011757
0.011124
0.010808
0.011124
0.011441
0.011757
0.011441
0.011441
0.012073
0.012073
0.012705
0.012389
0.012389
0.012073
0.011441
0.013654
0.013654
0.013021
0.013970
0.014286
0.013654
0.012705
0.013337
0.013021
0.013654
0.014918
0.014918
0.014602
0.014286
0.013021
0.013970
0.013970
0.014602
0.015234
0.013970
0.012705
0.013337
0.013970
0.012705
0.013337
0.013021
0.013021
0.011757
0.011124
0.013337
0.012705
0.012389
0.013021
0.011757
0.012389
0.012705
0.012389
0.011757
0.011124
0.011124
0.011441
0.009227
0.010492
0.010176
0.009544
0.009544
0.009544
0.010492
0.010492
0.011757
0.010808
0.010176
0.009227
0.010492
0.009544
0.010492
0.010492
0.010176
0.009544
0.009227
0.010492
0.009227
0.010176
0.010808
0.011124
0.009860
0.009860
0.010808
0.010492
0.010492
0.010492
0.011124
0.010176
0.011757
0.011441
0.011757
0.011757
0.012705
0.012389
0.012705
0.012705
0.013337
0.012705
0.011757
0.013654
0.013654
0.013021
0.013021
0.013654
0.013970
0.013021
0.012705
0.013021
0.013337
0.014286
0.013337
0.013970
0.013654
0.012705
0.014602
0.014602
0.014286
0.013970
0.012705
0.013337
0.013654
0.013970
0.013337
0.013021
0.015234
0.012705
0.012705
0.012389
0.013337
0.013337
0.013337
0.012389
0.012389
0.012389
0.010492
0.011441
0.010492
0.009227
0.010176
0.011441
0.010492
0.010808
0.010492
0.009544
0.010492
0.010492
0.010176
0.011441
0.011124
0.010808
0.009860
0.009860
0.009860
0.010808
0.010492
0.011124
0.010808
0.011441
0.010176
0.010492
0.012073
0.011441
0.010176
0.010808
0.010808
0.011124
0.009544
0.011757
0.011441
0.010808
0.011441
0.011124
0.012389
0.011124
0.011757
0.011757
0.011757
0.012073
0.012705
0.012705
0.013654
0.013337
0.014286
0.013970
0.013654
0.014918
0.013970
0.014286
0.012705
0.013337
0.013654
0.014286
0.015550
0.013021
0.014286
0.014286
0.013970
0.014602
0.015234
0.015234
0.014286
0.014286
0.013970
0.013970
0.013654
0.014602
0.013654
0.014602
0.013021
0.012389
0.012705
0.013021
0.012705
0.012389
0.012389
0.012073
0.012389
0.011124
0.012073
0.011124
0.010808
0.010808
0.011124
0.011124
0.011124
0.011124
0.010492
0.009860
0.011441
0.011441
0.011124
0.010176
0.010808
0.010808
0.010492
0.010176
0.009860
0.010176
0.009860
0.010176
0.010176
0.009860
0.010176
0.009860
0.010492
0.010808
0.011757
0.012389
0.011441
0.012389
0.011757
0.012705
0.012073
0.012389
0.011441
0.011441
0.012073
0.011757
0.012389
0.012073
0.011441
0.014286
0.012705
0.012389
0.012389
0.012389
0.012389
0.013021
0.013970
0.013970
0.014918
0.013021
0.013337
0.014602
0.013654
0.014602
0.014602
0.014602
0.013337
0.013337
0.012389
0.013654
0.014286
0.014918
0.013654
0.013970
0.014918
0.014602
0.015234
0.013654
0.014602
0.014286
0.013654
0.013021
0.013021
0.013021
0.013021
0.013021
0.012073
0.012073
0.012389
0.012073
0.012073
0.011124
0.011124
0.012073
0.011124
0.011757
0.010808
0.010808
0.011757
0.010808
0.010492
0.011441
0.011124
0.010808
0.010492
0.010492
0.010492
0.010808
0.011757
0.009860
0.009860
0.010176
0.009544
0.008595
0.009860
0.010492
0.009860
0.011441
0.010808
0.012705
0.010176
0.011124
0.011124
0.011124
0.011441
0.010808
0.012705
0.012389
0.011441
0.012073
0.012073
0.012705
0.011757
0.013021
0.012389
0.012705
0.013337
0.013970
0.013654
0.013337
0.013337
0.014286
0.013337
0.013337
0.014602
0.013654
0.013970
0.015234
0.014602
0.013654
0.014286
0.014602
0.014918
0.013654
0.014918
0.014602
0.013654
0.012705
0.013970
0.014286
0.014286
0.013337
0.013021
0.011124
0.012073
0.012705
0.013654
0.012389
0.012389
0.012705
0.012073
0.012073
0.013021
0.013021
0.011124
0.011124
0.012073
0.011124
0.011441
0.011757
0.012073
0.009860
0.010492
0.011757
0.011757
0.010808
0.010492
0.009544
0.009544
0.010176
0.010176
0.012389
0.011757
0.010492
0.010808
0.010176
0.010808
0.012073
0.011124
0.010492
0.009860
0.011124
0.011124
0.010808
0.011757
0.011757
0.012073
0.012705
0.012705
0.012389
0.012389
0.012073
0.012389
0.011757
0.013654
0.013970
0.014286
0.013654
0.013337
0.013970
0.013654
0.013970
0.014602
0.013970
0.013970
0.013654
0.013021
0.013021
0.014602
0.015234
0.015234
0.014286
0.014602
0.014918
0.014286
0.014602
0.015550
0.014918
0.013970
0.013970
0.013970
0.014602
0.013654
0.013970
0.013021
0.013654
0.013337
0.014602
0.012389
0.012389
0.013654
0.013337
0.012389
0.013654
0.011757
0.012389
0.011124
0.012705
0.011757
0.011757
0.010492
0.011441
0.011757
0.011441
0.011441
0.011441
0.011441
0.012073
0.011757
0.011124
0.011441
0.011441
0.009860
0.012073
0.012073
0.012073
0.010808
0.011441
0.011441
0.010492
0.010492
0.011757
0.011757
0.010808
0.010808
0.011441
0.011441
0.010808
0.012073
0.012073
0.012073
0.011441
0.011441
0.011441
0.010808
0.012389
0.012705
0.012073
0.013021
0.013654
0.013654
0.013021
0.013337
0.013970
0.013654
0.014286
0.014918
0.014286
0.013970
0.013654
0.014286
0.013970
0.014918
0.016183
0.015867
0.014602
0.013970
0.014602
0.014918
0.014918
0.015234
0.015550
0.014918
0.013970
0.013970
0.014602
0.015550
0.014602
0.013970
0.013654
0.013337
0.014286
0.013021
0.012705
0.013021
0.013021
0.012073
0.013970
0.013970
0.012389
0.010808
0.011757
0.011441
0.010808
0.011441
0.011124
0.010492
0.011124
0.011124
0.010176
0.009860
0.010492
0.011441
0.011124
0.010808
0.010492
0.011757
0.011124
0.010808
0.010808
0.010492
0.010808
0.010808
0.011441
0.011441
0.012389
0.012073
0.011124
0.012389
0.011124
0.011441
0.012389
0.012389
0.012389
0.012073
0.013021
0.013021
0.014286
0.012705
0.012389
0.013021
0.013970
0.013654
0.013654
0.013654
0.014286
0.013337
0.014918
0.013654
0.013654
0.014286
0.015234
0.012705
0.013337
0.013970
0.013970
0.014602
0.015234
0.014918
0.014918
0.013970
0.014602
0.014918
0.015234
0.015234
0.014602
0.013970
0.013970
0.014602
0.015234
0.014286
0.014286
0.013970
0.013337
0.012705
0.014286
0.013654
0.013970
0.013337
0.014286
0.013337
0.013337
0.013337
0.012073
0.011757
0.011441
0.011441
0.012073
0.012073
0.010808
0.010492
0.010176
0.010492
0.011441
0.011124
0.011124
0.011441
0.010176
0.010808
0.010176
0.009227
0.010492
0.009860
0.009544
0.009544
0.010176
0.011124
0.010492
0.010492
0.010492
0.011124
0.010492
0.011441
0.011441
0.011757
0.012705
0.010808
0.011441
0.012073
0.011757
0.012705
0.011757
0.012073
0.012705
0.012073
0.012389
0.013021
0.012705
0.013021
0.012389
0.013021
0.014286
0.013970
0.013970
0.013970
0.013654
0.013337
0.014286
0.014286
0.014286
0.015550
0.013970
0.014286
0.014286
0.015234
0.014286
0.014602
0.013654
0.013654
0.014286
0.013021
0.013337
0.012705
0.012389
0.013337
0.013021
0.012389
0.011441
0.013337
0.012073
0.012073
0.013337
0.011757
0.011441
0.013021
0.012389
0.011441
0.011757
0.011124
0.011124
0.011757
0.011441
0.010492
0.009860
0.010492
0.010808
0.011124
0.011441
0.011124
0.011124
0.011441
0.010808
0.008595
0.010492
0.010492
0.011757
0.010492
0.011441
0.009860
0.009860
0.009544
0.009860
0.011124
0.009227
0.010492
0.011124
0.010492
0.010492
0.011124
0.012073
0.010492
0.010808
0.011124
0.011124
0.010808
0.011757
0.012705
0.011124
0.013337
0.012073
0.013021
0.012705
0.013337
0.013654
0.013654
0.013970
0.013654
0.014602
0.015234
0.013021
0.012389
0.013970
0.013337
0.013970
0.015550
0.015550
0.014602
0.014918
0.014918
0.015550
0.014918
0.014602
0.014286
0.015550
0.014286
0.014602
0.013654
0.013021
0.013654
0.012705
0.013337
0.014286
0.012705
0.013654
0.013337
0.012389
0.012389
0.013337
0.013021
0.011441
0.010808
0.010176
0.010492
0.011441
0.012073
0.011441
0.009860
0.011757
0.009227
0.010492
0.010176
0.011441
0.011441
0.009860
0.010492
0.010176
0.010176
0.010808
0.010492
0.011124
0.009544
0.009544
0.010808
0.009227
0.010176
0.010492
0.011441
0.010492
0.009860
0.010808
0.010808
0.012073
0.011757
0.011441
0.010808
0.012073
0.012073
0.011757
0.012073
0.013970
0.013021
0.012073
0.012705
0.013654
0.013021
0.012389
0.013021
0.014286
0.012389
0.013970
0.014602
0.013970
0.013021
0.013021
0.013337
0.012389
0.013654
0.014602
0.013021
0.013337
0.014286
0.013970
0.012705
0.013337
0.013654
0.013970
0.013654
0.013654
0.014286
0.013337
0.012389
0.013654
0.013970
0.011441
0.011441
0.013654
0.012705
0.013021
0.013021
0.013021
0.012073
0.012073
0.011757
0.010808
0.011124
0.011441
0.011441
0.011124
0.011124
0.010176
0.009544
0.009544
0.010176
0.010808
0.010492
0.010492
0.010808
0.009860
0.008279
0.010492
0.010176
0.010492
0.010492
0.009544
0.010176
0.009227
0.009860
0.011757
0.010176
0.011441
0.010492
0.011124
0.011757
0.011124
0.010176
0.011441
0.011124
0.011757
0.011124
0.011757
0.011441
0.011441
0.011441
0.013021
0.013021
0.013021
0.013337
0.013337
0.013654
0.013970
0.013970
0.013337
0.013021
0.013654
0.013337
0.012073
0.012389
0.012389
0.013970
0.014602
0.014602
0.014286
0.014602
0.013970
0.013654
0.013021
0.013970
0.014286
0.013654
0.013654
0.013337
0.013970
0.013970
0.013654
0.012705
0.013654
0.013021
0.012073
0.011757
0.011124
0.011757
0.012073
0.012073
0.012705
0.012389
0.012705
0.012073
0.011441
0.011124
0.010808
0.009860
0.010176
0.009544
0.010176
0.010492
0.010176
0.010492
0.011124
0.010808
0.010808
0.010492
0.009227
0.008911
0.008911
0.010176
0.010808
0.010176
0.010176
0.009860
0.010492
0.010492
0.010492
0.010492
0.009544
0.010176
0.011124
0.011757
0.010808
0.011441
0.011757
0.011757
0.011124
0.012389
0.012073
0.011441
0.013021
0.012073
0.013337
0.012705
0.013021
0.012389
0.013337
0.012705
0.012073
0.013337
0.013654
0.013021
0.013654
0.013337
0.013021
0.013654
0.013654
0.013021
0.014918
0.014286
0.014918
0.014286
0.013337
0.014602
0.014918
0.014918
0.013970
0.013654
0.014286
0.014602
0.014286
0.014286
0.014918
0.013654
0.014286
0.013970
0.014286
0.013337
0.013337
0.013021
0.013021
0.012705
0.012073
0.012705
0.011124
0.010492
0.012073
0.010808
0.011124
0.011124
0.010492
0.010808
0.010808
0.011124
0.010176
0.009860
0.011124
0.010808
0.010492
0.010808
0.009860
0.009860
0.010176
0.011441
0.009544
0.010808
0.010176
0.010176
0.010176
0.010808
0.012389
0.011757
0.011124
0.011124
0.010808
0.011441
0.012073
0.011441
0.012073
0.009544
0.010808
0.011757
0.012389
0.011757
0.012073
0.012389
0.012073
0.013021
0.013654
0.013021
0.013654
0.013970
0.014602
0.013970
0.014286
0.015867
0.014918
0.014286
0.014602
0.014918
0.014602
0.015867
0.016499
0.015234
0.013970
0.015550
0.014918
0.013970
0.015234
0.014602
0.013970
0.013970
0.013654
0.013970
0.013970
0.012705
0.013970
0.014286
0.013654
0.013337
0.013021
0.011757
0.013021
0.012705
0.013021
0.012705
0.012705
0.012389
0.011124
0.010808
0.011124
0.010808
0.010176
0.010808
0.011124
0.010492
0.011124
0.010808
0.010492
0.010176
0.011441
0.010808
0.009860
0.010176
0.009860
0.010808
0.010492
0.011757
0.011441
0.009544
0.010176
0.010176
0.010492
0.010808
0.011124
0.011441
0.009860
0.010492
0.009860
0.010176
0.011441
0.011124
0.012389
0.010176
0.011124
0.012073
0.012705
0.010808
0.011441
0.011757
0.012073
0.013021
0.013654
0.013337
0.012705
0.013970
0.013654
0.013337
0.013021
0.013970
0.013970
0.013337
0.013970
0.015234
0.014918
0.014918
0.015550
0.014286
0.013021
0.012705
0.014918
0.014918
0.014286
0.014918
0.015234
0.013970
0.013970
0.014918
0.014286
0.013654
0.014286
0.013654
0.012073
0.013337
0.012389
0.013337
0.013021
0.013654
0.012705
0.012705
0.013021
0.010492
0.011441
0.010176
0.010492
0.011441
0.011757
0.010808
0.010176
0.011441
0.011124
0.011441
0.011124
0.012389
0.010492
0.011124
0.010808
0.010176
0.010808
0.010808
0.011441
0.011757
0.012389
0.011757
0.010492
0.010492
0.010808
0.011124
0.010808
0.011441
0.011441
0.011757
0.011441
0.013021
0.011124
0.011441
0.011441
0.012073
0.013021
0.012705
0.012389
0.012705
0.012389
0.013337
0.013021
0.013337
0.013654
0.014602
0.013970
0.013654
0.014286
0.014602
0.014286
0.013970
0.013654
0.013654
0.014918
0.015867
0.014918
0.014286
0.015234
0.014918
0.014286
0.014918
0.014602
0.013970
0.013970
0.013970
0.013337
0.013970
0.013654
0.013970
0.013654
0.014918
0.014286
0.013337
0.013021
0.013021
0.013337
0.013337
0.012705
0.012073
0.012389
0.012073
0.011124
0.010176
0.010808
0.010808
0.011124
0.012389
0.010492
0.009860
0.010176
0.009860
0.010176
0.010492
0.011757
0.010808
0.010176
0.009544
0.009544
0.010492
0.008911
0.011441
0.011124
0.009860
0.010808
0.011124
0.010808
0.011124
0.012705
0.012073
0.011441
0.011124
0.013021
0.011757
0.012389
0.012389
0.013654
0.012073
0.013021
0.013970
0.013337
0.011757
0.013654
0.013654
0.013021
0.013337
0.013337
0.013337
0.013970
0.012705
0.014602
0.014602
0.014286
0.015550
0.014602
0.013970
0.013970
0.014918
0.014918
0.014602
0.015867
0.015234
0.013970
0.014602
0.014918
0.013970
0.013970
0.015550
0.014918
0.014602
0.015550
0.016183
0.015234
0.014286
0.015234
0.014918
0.012073
0.013970
0.013337
0.013654
0.013337
0.013021
0.011757
0.011757
0.013337
0.012073
0.012705
0.012705
0.011757
0.011757
0.010808
0.011124
0.011124
0.011441
0.011441
0.010176
0.011124
0.012073
0.012073
0.011757
0.012073
0.010176
0.010808
0.010492
0.011757
0.011124
0.011124
0.011124
0.010808
0.010492
0.010492
0.011757
0.011757
0.012073
0.012073
0.010492
0.011757
0.011757
0.011441
0.011441
0.012073
0.013021
0.012073
0.011124
0.013021
0.012073
0.012073
0.013337
0.013337
0.013337
0.014286
0.013654
0.013337
0.014286
0.014602
0.013970
0.013970
0.013337
0.014918
0.013021
0.013337
0.014602
0.014918
0.015867
0.014918
0.015234
0.013654
0.014286
0.014286
0.013654
0.013970
0.014602
0.014918
0.014286
0.013970
0.013654
0.014918
0.014286
0.013337
0.013021
0.012705
0.012073
0.013337
0.013337
0.012073
0.012389
0.012705
0.012073
0.011441
0.012073
0.011124
0.011124
0.011124
0.012073
0.012073
0.010176
0.010808
0.011441
0.010492
0.010176
0.011441
0.011124
0.010808
0.010808
0.011441
0.009860
0.010176
0.010808
0.011757
0.011757
0.009544
0.009544
0.009544
0.010176
0.010492
0.009860
0.009227
0.010492
0.011757
0.010808
0.010808
0.012073
0.012389
0.010808
0.011441
0.012705
0.012389
0.012073
0.012389
0.012073
0.011124
0.010808
0.012705
0.012705
0.012705
0.012389
0.013337
0.013654
0.013654
0.013970
0.014286
0.014602
0.013654
0.013654
0.012705
0.013021
0.014918
0.014286
0.014286
0.013970
0.012389
0.013654
0.014286
0.015234
0.013970
0.013337
0.013654
0.012073
0.013337
0.013337
0.013654
0.013337
0.013337
0.013021
0.013021
0.012073
0.013021
0.013021
0.013021
0.012073
0.011124
0.012073
0.012389
0.011757
0.011124
0.011757
0.010492
0.010808
0.011757
0.010808
0.011441
0.011441
0.010492
0.010808
0.012073
0.011124
0.010176
0.009544
0.010176
0.011124
0.009860
0.010492
0.011757
0.010808
0.008911
0.009544
0.010176
0.009227
0.011124
0.012073
0.010492
0.010808
0.010176
0.010808
0.010176
0.011124
0.011124
0.010808
0.010808
0.011124
0.011441
0.011757
0.012705
0.012389
0.013021
0.012073
0.012389
0.011757
0.012705
0.012389
0.013970
0.013337
0.014286
0.013654
0.013337
0.013654
0.012705
0.013021
0.014286
0.014602
0.014918
0.013970
0.013337
0.013337
0.014602
0.013970
0.013970
0.014286
0.013337
0.013654
0.013337
0.014286
0.013337
0.013654
0.013654
0.013970
0.012389
0.013021
0.013021
0.013970
0.012389
0.012389
0.013021
0.011441
0.013021
0.013021
0.010808
0.010492
0.011124
0.011441
0.010492
0.010808
0.010492
0.011124
0.010492
0.010492
0.010176
0.010176
0.011124
0.011124
0.010808
0.008911
0.009544
0.010176
0.010492
0.010176
0.010492
0.009544
0.010176
0.009860
0.010492
0.009544
0.011124
0.011124
0.009544
0.010808
0.009860
0.011124
0.011757
0.011757
0.010808
0.011124
0.011757
0.012389
0.011441
0.012389
0.012073
0.013337
0.013337
0.013021
0.013337
0.013654
0.012389
0.011757
0.012389
0.013021
0.013337
0.013654
0.014286
0.011757
0.012705
0.013654
0.013337
0.014602
0.014286
0.014602
0.014602
0.014286
0.014286
0.015234
0.013654
0.014286
0.013970
0.013021
0.013970
0.013654
0.013337
0.013654
0.013021
0.013654
0.013337
0.012705
0.013021
0.012389
0.011124
0.011757
0.011441
0.011757
0.012073
0.011757
0.012705
0.012073
0.011757
0.012389
0.011441
0.011441
0.011441
0.011441
0.010492
0.009860
0.009544
0.011441
0.010492
0.011441
0.010492
0.009860
0.010492
0.011441
0.010176
0.009227
0.011124
0.010176
0.009860
0.010176
0.010176
0.009860
0.010176
0.010808
0.010808
0.010176
0.009860
0.011441
0.011757
0.012705
0.012389
0.012073
0.012705
0.011757
0.012073
0.012073
0.013021
0.012705
0.012389
0.013337
0.013337
0.011757
0.012389
0.014602
0.013021
0.013654
0.014286
0.014286
0.013337
0.013337
0.014602
0.015550
0.015867
0.014918
0.014286
0.014286
0.013970
0.013654
0.013337
0.013970
0.014602
0.013337
0.014286
0.013337
0.013337
0.013654
0.015234
0.013021
0.012389
0.012389
0.012389
0.012705
0.012705
0.011441
0.011441
0.012389
0.013970
0.013337
0.012389
0.011441
0.010808
0.011757
0.012389
0.011757
0.011441
0.010176
0.010176
0.010808
0.009860
0.010808
0.012073
0.010492
0.010492
0.011124
0.008911
0.009860
0.009544
0.011441
0.011757
0.010176
0.010176
0.011757
0.010492
0.011124
0.011441
0.011441
0.010176
0.011757
0.011441
0.011757
0.012389
0.011757
0.012705
0.012389
0.011757
0.011757
0.012389
0.013021
0.012705
0.012705
0.013654
0.013021
0.013021
0.012705
0.013021
0.012705
0.013970
0.013654
0.013970
0.014918
0.014918
0.014286
0.013970
0.014918
0.014602
0.014918
0.015867
0.015550
0.015234
0.013021
0.014286
0.014918
0.014286
0.014918
0.013970
0.014918
0.013970
0.013654
0.014602
0.014286
0.014602
0.013654
0.013021
0.013337
0.013970
0.013654
0.014286
0.014602
0.013337
0.013021
0.013337
0.012389
0.012389
0.011441
0.012389
0.011757
0.011441
0.010808
0.011124
0.010492
0.010176
0.009860
0.010808
0.011757
0.012073
0.011124
0.010176
0.009227
0.010492
0.010808
0.011441
0.011441
0.011757
0.010492
0.010176
0.009860
0.010492
0.011124
0.011757
0.011124
0.011441
0.011124
0.011757
0.011757
0.011757
0.011441
0.011124
0.012073
0.011124
0.012073
0.012073
0.012389
0.012389
0.013021
0.012705
0.011757
0.013337
0.014286
0.012389
0.013021
0.014602
0.014286
0.013654
0.014286
0.013337
0.013654
0.013021
0.014602
0.014286
0.015234
0.014918
0.014918
0.014602
0.014602
0.013654
0.015234
0.014602
0.013337
0.013021
0.013337
0.014286
0.013337
0.013970
0.013654
0.013654
0.012705
0.013021
0.013021
0.013654
0.014918
0.013337
0.011757
0.013021
0.012705
0.013337
0.012073
0.011757
0.011124
0.012705
0.011124
0.012389
0.010808
0.010808
0.011441
0.009860
0.010176
0.011124
0.011441
0.008911
0.010176
0.009544
0.009227
0.010176
0.009860
0.011441
0.010808
0.010808
0.009860
0.009227
0.009860
0.010492
0.011124
0.009860
0.011441
0.010808
0.010492
0.009860
0.011124
0.012073
0.011124
0.013021
0.012389
0.012073
0.011757
0.012073
0.012389
0.011441
0.012389
0.014286
0.013654
0.013654
0.012389
0.012705
0.013970
0.013337
0.014918
0.013654
0.013654
0.012705
0.013021
0.012705
0.013970
0.014918
0.014286
0.014602
0.014602
0.013970
0.013337
0.013654
0.013970
0.014286
0.014286
0.014918
0.014602
0.013021
0.013654
0.013654
0.013654
0.013654
0.013021
0.014602
0.013654
0.013337
0.012705
0.012705
0.013021
0.013337
0.013337
0.011441
0.011124
0.010808
0.010492
0.012389
0.011441
0.011757
0.011441
0.009544
0.009860
0.009860
0.009544
0.009860
0.010808
0.009860
0.009860
0.008911
0.010492
0.008911
0.010808
0.009227
0.009544
0.010492
0.011124
0.011124
0.010808
0.009860
0.011441
0.011124
0.010176
0.011757
0.011124
0.011441
0.011124
0.011757
0.011124
0.011441
0.011757
0.012073
0.012389
0.012389
0.011757
0.013337
0.012389
0.013021
0.013337
0.012389
0.012389
0.014286
0.014918
0.014918
0.014286
0.014602
0.013337
0.013337
0.013970
0.013654
0.014918
0.016499
0.014286
0.013970
0.015550
0.016183
0.016499
0.015234
0.014918
0.014286
0.013970
0.013654
0.014286
0.014602
0.014286
0.013021
0.013654
0.012705
0.012705
0.014602
0.014918
0.013337
0.013337
0.013021
0.013021
0.012705
0.012389
0.011757
0.011757
0.011441
0.011757
0.011757
0.011441
0.011441
0.011124
0.010176
0.011441
0.011757
0.011757
0.011757
0.011441
0.010808
0.010176
0.010492
0.010808
0.011441
0.011441
0.012073
0.010176
0.010492
0.010176
0.010176
0.010492
0.011757
0.011757
0.011757
0.011124
0.011757
0.011757
0.012073
0.011441
0.011441
0.012073
0.011441
0.011124
0.013021
0.012073
0.012073
0.012389
0.011757
0.011757
0.012705
0.013021
0.013337
0.012389
0.012705
0.012705
0.012705
0.013970
0.013021
0.013021
0.013970
0.013970
0.014286
0.014918
0.014602
0.014286
0.013337
0.013337
0.013970
0.014286
0.014602
0.015234
0.013970
0.011757
0.013337
0.014602
0.013021
0.013021
0.013337
0.012389
0.012705
0.011757
0.013021
0.011757
0.012389
0.012073
0.012073
0.011441
0.011757
0.011757
0.011124
0.011441
0.011124
0.011757
0.011124
0.010492
0.010176
0.010492
0.010492
0.010492
0.010808
0.010492
0.011757
0.010492
0.009227
0.008911
0.010492
0.010492
0.010176
0.010176
0.010176
0.010176
0.009544
0.011441
0.010492
0.010808
0.010808
0.010808
0.009860
0.010808
0.011441
0.010808
0.010808
0.011441
0.012389
0.012389
0.012073
0.012073
0.011441
0.011441
0.012389
0.012389
0.012389
0.012073
0.012389
0.012389
0.011441
0.013654
0.012705
0.014286
0.012705
0.013970
0.011757
0.012389
0.013970
0.014602
0.014602
0.013654
0.013970
0.013654
0.013021
0.015234
0.014602
0.014602
0.014286
0.014286
0.014286
0.012389
0.013654
0.013021
0.013021
0.013021
0.012073
0.011757
0.012389
0.013337
0.012389
0.012389
0.013021
0.013337
0.013337
0.011441
0.011757
0.013021
0.011441
0.011757
0.011124
0.010808
0.010808
0.009227
0.010492
0.010176
0.009860
0.009544
0.010808
0.009860
0.009860
0.009227
0.009227
0.009544
0.007647
0.011124
0.010176
0.008595
0.009860
0.008911
0.009227
0.010176
0.010176
0.009227
0.009544
0.010808
0.011441
0.010492
0.011441
0.011757
0.011757
0.012073
0.011757
0.012389
0.011124
0.011757
0.012073
0.011441
0.010808
0.011441
0.012073
0.012389
0.012073
0.012389
0.013654
0.012705
0.013654
0.013654
0.012389
0.013654
0.013021
0.012389
0.013337
0.014286
0.015550
0.013970
0.013021
0.013970
0.014918
0.015234
0.014602
0.014286
0.013654
0.014286
0.014286
0.014602
0.014286
0.013970
0.014602
0.013654
0.012389
0.013021
0.013337
0.013021
0.012705
0.013337
0.012705
0.012705
0.013021
0.013337
0.012389
0.011757
0.011124
0.010808
0.011124
0.011441
0.010808
0.010492
0.009544
0.010808
0.009860
0.010808
0.011124
0.010176
0.009227
0.009227
0.009227
0.009544
0.011124
0.010492
0.009544
0.010176
0.009860
0.010176
0.009544
0.010176
0.010492
0.009860
0.011124
0.011124
0.012073
0.011124
0.011757
0.013021
0.011757
0.012705
0.012705
0.012389
0.013021
0.012073
0.011757
0.012389
0.013337
0.013970
0.013970
0.012389
0.013654
0.013970
0.013021
0.013970
0.013654
0.014602
0.015234
0.013337
0.013654
0.014286
0.015550
0.015550
0.014286
0.015234
0.013654
0.013970
0.015234
0.016183
0.014602
0.014602
0.016183
0.015234
0.013970
0.014286
0.014602
0.014918
0.013654
0.013337
0.013337
0.012705
0.013337
0.013021
0.013021
0.013021
0.013337
0.013654
0.012705
0.012073
0.012389
0.012073
0.011757
0.011757
0.011757
0.011757
0.011124
0.011124
0.010808
0.010808
0.009860
0.012389
0.012073
0.010808
0.010808
0.011124
0.010492
0.011441
0.011757
0.011757
0.010176
0.010808
0.009860
0.011124
0.011124
0.010808
0.011757
0.011757
0.011124
0.011124
0.011124
0.010492
0.011757
0.012073
0.010492
0.010808
0.012705
0.011757
0.011441
0.012389
0.011124
0.012705
0.012705
0.013337
0.013337
0.013654
0.013337
0.013021
0.013970
0.013970
0.014918
0.014918
0.013970
0.014918
0.013654
0.014602
0.015550
0.014918
0.014918
0.013970
0.014602
0.014918
0.016183
0.014602
0.015234
0.014602
0.014602
0.013337
0.015867
0.014286
0.013654
0.014602
0.014602
0.013654
0.013970
0.012389
0.013021
0.012705
0.013337
0.013021
0.013337
0.012705
0.012389
0.011757
0.012705
0.012073
0.011757
0.011757
0.012073
0.010176
0.010808
0.009227
0.010808
0.010492
0.011124
0.011441
0.010176
0.010808
0.009860
0.010176
0.010808
0.010808
0.010492
0.010808
0.011124
0.011124
0.011441
0.010176
0.011757
0.010808
0.011757
0.012073
0.011757
0.012073
0.011124
0.010808
0.012389
0.013021
0.011757
0.012073
0.011757
0.012705
0.013021
0.013337
0.013654
0.012389
0.013021
0.013337
0.012705
0.013337
0.013654
0.015234
0.014602
0.013337
0.014286
0.013970
0.013654
0.013970
0.015234
0.015234
0.014918
0.015550
0.014918
0.013654
0.014286
0.013654
0.014602
0.014602
0.015234
0.014918
0.014286
0.014602
0.014286
0.013970
0.014602
0.014602
0.013337
0.014602
0.014602
0.013970
0.013654
0.013337
0.014602
0.013337
0.012073
0.011757
0.013654
0.011757
0.011124
0.013337
0.013970
0.013021
0.011441
0.012389
0.012389
0.011124
0.011124
0.012389
0.012073
0.012705
0.012705
0.011757
0.010808
0.010808
0.012389
0.010808
0.011124
0.010808
0.010492
0.011124
0.011441
0.011757
0.012073
0.011441
0.013021
0.012073
0.010808
0.011124
0.012705
0.012073
0.011757
0.011441
0.011757
0.011757
0.012389
0.013337
0.013654
0.012705
0.013021
0.013970
0.013654
0.013970
0.014602
0.013654
0.014602
0.014918
0.015550
0.014602
0.013654
0.014602
0.015550
0.014602
0.014918
0.017131
0.015550
0.015550
0.015550
0.013654
0.013970
0.014602
0.013970
0.015234
0.015550
0.014286
0.013654
0.014918
0.013654
0.013970
0.014602
0.013021
0.013654
0.012705
0.013021
0.013654
0.012705
0.012389
0.013021
0.013021
0.013021
0.013021
0.011757
0.011124
0.011757
0.012073
0.011757
0.011757
0.011441
0.011441
0.011441
0.011441
0.011757
0.012389
0.011124
0.010808
0.011124
0.010808
0.010808
0.012389
0.012705
0.011441
0.010492
0.011124
0.011757
0.010808
0.011441
0.011757
0.009544
0.010808
0.011757
0.011441
0.010808
0.012389
0.011441
0.010808
0.012073
0.012705
0.012389
0.012389
0.013021
0.014286
0.012389
0.013021
0.014286
0.013654
0.012705
0.013970
0.013970
0.014286
0.014602
0.013970
0.013970
0.014286
0.013021
0.012389
0.013021
0.013337
0.014918
0.013654
0.013970
0.013970
0.013654
0.015234
0.013970
0.014602
0.015550
0.014602
0.013970
0.013337
0.013021
0.013970
0.015234
0.014286
0.013337
0.013654
0.013021
0.013970
0.013337
0.013021
0.013337
0.013337
0.012705
0.012705
0.012389
0.011441
0.012389
0.012389
0.010808
0.010492
0.012705
0.010492
0.010492
0.010492
0.010176
0.011124
0.010808
0.011441
0.010808
0.011124
0.010492
0.010492
0.010492
0.010808
0.010808
0.010492
0.010808
0.010492
0.011124
0.010808
0.011441
0.011124
0.011757
0.010492
0.011757
0.011757
0.012389
0.011441
0.012389
0.011757
0.011757
0.012389
0.012705
0.012389
0.011124
0.013021
0.013021
0.013970
0.013654
0.013337
0.012705
0.012705
0.013654
0.014286
0.013970
0.015550
0.014602
0.014602
0.014286
0.014286
0.015234
0.014918
0.014918
0.015234
0.013337
0.014286
0.015550
0.014918
0.016183
0.015550
0.016499
0.014918
0.013337
0.014918
0.013970
0.013970
0.014918
0.014918
0.013021
0.013337
0.013021
0.014286
0.012705
0.013337
0.013337
0.013654
0.012073
0.012705
0.013021
0.012705
0.012073
0.013021
0.011441
0.011757
0.011124
0.011441
0.011441
0.009860
0.011441
0.011757
0.011757
0.011441
0.011124
0.010492
0.011441
0.011124
0.010808
0.011441
0.009860
0.010808
0.009860
0.010176
0.012073
0.011124
0.011124
0.010808
0.011441
0.010176
0.012389
0.011124
0.011441
0.012073
0.013337
0.012389
0.012705
0.012705
0.014602
0.013337
0.012073
0.013970
0.013970
0.013337
0.013970
0.013021
0.013654
0.013970
0.014602
0.014602
0.014918
0.014602
0.015550
0.015867
0.014602
0.015234
0.015867
0.016815
0.016815
0.015867
0.014286
0.014918
0.015867
0.015550
0.014918
0.014918
0.014918
0.014286
0.013337
0.014918
0.014918
0.015234
0.014286
0.013970
0.013337
0.013021
0.013021
0.014602
0.013021
0.013021
0.014286
0.013337
0.012073
0.012073
0.011757
0.011757
0.010808
0.012705
0.013021
0.011757
0.011124
0.011757
0.010808
0.010808
0.011441
0.012389
0.011441
0.011124
0.010808
0.009860
0.011757
0.011757
0.012389
0.010808
0.011757
0.010492
0.011124
0.011124
0.011124
0.011757
0.011124
0.011124
0.011441
0.011757
0.011441
0.013021
0.012389
0.011441
0.011757
0.011441
0.013021
0.011757
0.011124
0.011757
0.010808
0.011757
0.013337
0.014286
0.012705
0.012073
0.013021
0.014286
0.013654
0.014918
0.014918
0.013337
0.013654
0.013970
0.014918
0.014918
0.016183
0.014602
0.015234
0.014918
0.014286
0.013970
0.016183
0.015550
0.015867
0.014918
0.013970
0.014918
0.014286
0.014918
0.014602
0.014286
0.014286
0.013337
0.013337
0.013337
0.014286
0.015234
0.013654
0.013337
0.013337
0.013021
0.012389
0.011757
0.011757
0.012389
0.012389
0.011441
0.011441
0.011124
0.010808
0.011441
0.011124
0.011124
0.011757
0.011441
0.010176
0.009544
0.009860
0.011124
0.010808
0.010808
0.011124
0.009860
0.008911
0.011124
0.010808
0.010808
0.010176
0.012073
0.010808
0.011441
0.011757
0.012389
0.013021
0.011441
0.012073
0.011757
0.012389
0.012073
0.011757
0.012389
0.011757
0.012073
0.013021
0.013337
0.013970
0.014602
0.012705
0.013021
0.014918
0.013970
0.013654
0.014286
0.013970
0.014286
0.012389
0.014286
0.014602
0.014918
0.015550
0.014918
0.013970
0.013654
0.013021
0.014286
0.015234
0.014918
0.014918
0.014286
0.014286
0.014918
0.015234
0.013970
0.014918
0.013654
0.013654
0.013021
0.013654
0.013970
0.013337
0.012705
0.012705
0.013021
0.012073
0.012073
0.011441
0.011757
0.011757
0.011757
0.011757
0.011124
0.011441
0.011757
0.010808
0.010176
0.011124
0.012073
0.010808
0.009860
0.010492
0.009860
0.010808
0.010808
0.011441
0.010176
0.010492
0.010808
0.010492
0.010808
0.010176
0.011124
0.011124
0.011441
0.011124
0.010492
0.010176
0.010492
0.011124
0.012389
0.013021
0.012073
0.012073
0.012389
0.013021
0.013337
0.012389
0.012705
0.013970
0.013021
0.013654
0.013654
0.012705
0.013021
0.013970
0.014602
0.013970
0.013337
0.015234
0.013654
0.014602
0.015550
0.015234
0.016183
0.015550
0.015550
0.015234
0.013970
0.015550
0.015867
0.015867
0.014918
0.015867
0.014918
0.014286
0.014602
0.014918
0.014918
0.014602
0.013654
0.013337
0.013970
0.013337
0.013654
0.013337
0.014286
0.014286
0.013654
0.012705
0.013021
0.013337
0.012073
0.012073
0.012705
0.012705
0.011757
0.011124
0.011757
0.011124
0.010492
0.011757
0.012389
0.011124
0.010808
0.009544
0.009227
0.010492
0.011441
0.010808
0.010176
0.011441
0.011757
0.010808
0.009544
0.010492
0.011124
0.011757
0.010492
0.011124
0.009860
0.011441
0.011441
0.011757
0.012073
0.012073
0.011757
0.011441
0.012073
0.012073
0.012389
0.013337
0.013021
0.013970
0.012705
0.012705
0.013337
0.013337
0.013337
0.013970
0.014602
0.014286
0.014286
0.014286
0.013970
0.013654
0.014286
0.015867
0.015867
0.014602
0.014286
0.014918
0.014918
0.015234
0.015234
0.014918
0.014286
0.014602
0.013021
0.014286
0.013970
0.013970
0.013337
0.013654
0.013970
0.013970
0.012389
0.013021
0.013021
0.012705
0.012389
0.012073
0.012705
0.012389
0.011757
0.011124
0.010808
0.011441
0.011124
0.012073
0.011441
0.010492
0.010176
0.008911
0.010808
0.011441
0.010176
0.010808
0.010492
0.009544
0.010492
0.009544
0.010492
0.010808
0.009227
0.010176
0.011124
0.010808
0.010492
0.010808
0.010492
0.010808
0.010492
0.011441
0.011124
0.011441
0.011757
0.013337
0.011441
0.011441
0.012389
0.012389
0.011757
0.011757
0.012073
0.012389
0.011757
0.012389
0.013337
0.012389
0.012705
0.012705
0.013337
0.013021
0.013337
0.013970
0.012389
0.013654
0.013654
0.014286
0.014918
0.015550
0.014918
0.015234
0.013970
0.013654
0.014602
0.014286
0.014602
0.014602
0.013337
0.013337
0.013021
0.013654
0.012705
0.013970
0.014286
0.012389
0.013654
0.013021
0.014286
0.013970
0.014602
0.013021
0.013337
0.012389
0.012705
0.013337
0.010808
0.013021
0.012389
0.011757
0.011124
0.011441
0.011757
0.010176
0.010492
0.010808
0.010808
0.011124
0.011124
0.009544
0.009860
0.010176
0.010176
0.010808
0.009544
0.009860
0.010492
0.010808
0.010492
0.011124
0.011441
0.010808
0.010492
0.010808
0.011124
0.010808
0.011441
0.011124
0.011441
0.012389
0.011441
0.012073
0.012705
0.012389
0.012705
0.012389
0.012389
0.012389
0.012705
0.011757
0.013021
0.013337
0.013337
0.013970
0.014286
0.015234
0.013654
0.013021
0.012389
0.011757
0.013337
0.014918
0.014918
0.014918
0.014286
0.013970
0.012705
0.014286
0.014602
0.013970
0.014286
0.015550
0.013970
0.013654
0.013970
0.014286
0.013654
0.013654
0.013021
0.012705
0.013021
0.013654
0.013970
0.013337
0.012705
0.012389
0.012389
0.011757
0.011441
0.011441
0.011757
0.012705
0.012073
0.011757
0.011124
0.011124
0.011124
0.010176
0.010808
0.011757
0.012073
0.011441
0.011124
0.010808
0.009544
0.010808
0.011441
0.011124
0.010808
0.010492
0.010492
0.010808
0.010492
0.011124
0.012073
0.011441
0.011124
0.011124
0.010808
0.011124
0.011757
0.012389
0.012389
0.012705
0.011441
0.012073
0.011124
0.012073
0.012705
0.011757
0.012389
0.013337
0.012389
0.013021
0.013970
0.014286
0.013337
0.013021
0.013970
0.014918
0.014286
0.013654
0.013021
0.013337
0.013654
0.015867
0.015867
0.014602
0.015867
0.014602
0.013970
0.014918
0.015234
0.015550
0.014918
0.014286
0.013654
0.014602
0.014602
0.013970
0.013970
0.013654
0.014602
0.013654
0.013337
0.012705
0.013337
0.013021
0.013021
0.012705
0.012705
0.012073
0.011441
0.012073
0.011441
0.010492
0.011441
0.011757
0.010808
0.010176
0.010808
0.010492
0.009227
0.011124
0.011441
0.010808
0.010492
0.008911
0.010176
0.009860
0.010492
0.009860
0.009544
0.009860
0.010492
0.010492
0.010176
0.011757
0.011441
0.011441
0.012073
0.010808
0.011441
0.012705
0.012389
0.013970
0.013021
0.012705
0.012705
0.012705
0.011757
0.013337
0.013970
0.012705
0.013654
0.012705
0.013970
0.013654
0.013654
0.013970
0.014286
0.014286
0.013654
0.014286
0.013654
0.013654
0.014286
0.015550
0.015234
0.016499
0.015867
0.014918
0.013337
0.013970
0.014602
0.014602
0.014918
0.015867
0.015234
0.014602
0.014918
0.014286
0.013337
0.014602
0.014602
0.013970
0.013337
0.013337
0.013970
0.012705
0.012705
0.013021
0.012389
0.012389
0.013970
0.012705
0.011124
0.011124
0.010492
0.012073
0.011124
0.010492
0.012073
0.010176
0.010492
0.011441
0.011124
0.010176
0.010176
0.009544
0.008911
0.009860
0.009860
0.011124
0.011441
0.010492
0.010492
0.010492
0.010492
0.010492
0.011124
0.011757
0.011124
0.011124
0.011441
0.011441
0.011441
0.012389
0.011441
0.011441
0.012389
0.011757
0.011441
0.013654
0.013021
0.012073
0.013337
0.012705
0.012705
0.012705
0.012389
0.013970
0.013654
0.014602
0.014602
0.014286
0.013970
0.013970
0.014286
0.012389
0.013654
0.014286
0.014918
0.013337
0.013970
0.014602
0.014918
0.014286
0.015867
0.014602
0.014918
0.015234
0.013970
0.013970
0.014602
0.013654
0.014918
0.015550
0.013970
0.015550
0.013970
0.013654
0.013970
0.014286
0.013021
0.013021
0.012705
0.012073
0.012073
0.011757
0.011441
0.012389
0.012389
0.010492
0.011441
0.010808
0.010808
0.010176
0.010176
0.011124
0.012389
0.011124
0.010808
0.010176
0.009860
0.010808
0.009860
0.012073
0.010492
0.011441
0.011757
0.010176
0.010808
0.010492
0.011757
0.010492
0.011124
0.011441
0.010176
0.010808
0.010808
0.011441
0.011757
0.011441
0.012073
0.011757
0.011757
0.011124
0.012705
0.012389
0.012389
0.013337
0.013654
0.013337
0.013021
0.014286
0.014918
0.014602
0.013970
0.013970
0.013337
0.014286
0.013021
0.013337
0.013654
0.014286
0.013970
0.014602
0.014286
0.013654
0.014286
0.014286
0.014602
0.013970
0.013021
0.014286
0.013970
0.013337
0.013654
0.013021
0.015234
0.012705
0.013337
0.014918
0.014602
0.013337
0.013654
0.012705
0.013337
0.012705
0.013970
0.012705
0.011757
0.011757
0.012705
0.011124
0.011441
0.012705
0.011441
0.010492
0.011757
0.010808
0.011124
0.011757
0.010176
0.009860
0.010808
0.010808
0.010492
0.010808
0.010176
0.011441
0.011441
0.011124
0.010492
0.010808
0.010808
0.009544
0.010492
0.009227
0.009860
0.011441
0.011757
0.011441
0.012073
0.012389
0.012073
0.013021
0.013337
0.011757
0.011757
0.011441
0.012389
0.013021
0.012389
0.013654
0.014286
0.013654
0.013021
0.013337
0.013337
0.013021
0.013337
0.013021
0.013970
0.012705
0.013970
0.014918
0.014286
0.014286
0.013970
0.014286
0.013021
0.013021
0.013337
0.013970
0.013654
0.014918
0.014286
0.013337
0.013654
0.014602
0.013970
0.015234
0.015550
0.012705
0.013021
0.013337
0.012705
0.013654
0.012073
0.012389
0.012389
0.012073
0.012389
0.012073
0.010808
0.010808
0.010808
0.010808
0.010492
0.010808
0.010808
0.011124
0.010492
0.012073
0.011124
0.010808
0.011441
0.009544
0.009544
0.009227
0.009227
0.010808
0.011124
0.010176
0.011124
0.010492
0.011757
0.011441
0.011441
0.010808
0.010808
0.010176
0.010808
0.010176
0.010492
0.011441
0.010492
0.011757
0.011757
0.010808
0.010808
0.011757
0.011124
0.010808
0.011441
0.010808
0.012705
0.011757
0.012073
0.012073
0.012389
0.013337
0.013654
0.012705
0.013654
0.014286
0.012073
0.013337
0.013654
0.014602
0.016499
0.014286
0.015234
0.014602
0.014286
0.013654
0.013654
0.013970
0.014602
0.014918
0.013337
0.012705
0.013337
0.012705
0.012389
0.012705
0.012705
0.012389
0.012705
0.013021
0.012389
0.012705
0.012389
0.011757
0.011124
0.012073
0.011441
0.010808
0.011124
0.010492
0.011124
0.011441
0.009860
0.010492
0.009544
0.010808
0.009227
0.010176
0.009860
0.009544
0.009860
0.008595
0.008279
0.008279
0.009227
0.009227
0.009227
0.009227
0.009227
0.008911
0.009544
0.011124
0.009860
0.009544
0.009860
0.009860
0.009860
0.010176
0.011757
0.011124
0.009860
0.010808
0.012073
0.011441
0.010492
0.010808
0.012073
0.011757
0.012073
0.013337
0.012389
0.012073
0.013337
0.013654
0.013654
0.013970
0.013337
0.013654
0.013970
0.013021
0.012073
0.013021
0.013654
0.014602
0.014602
0.014602
0.013021
0.012705
0.013337
0.013337
0.013654
0.012705
0.013654
0.014286
0.013970
0.012389
0.013654
0.013970
0.013654
0.013021
0.012705
0.012389
0.012073
0.012389
0.013337
0.011124
0.011124
0.013021
0.013337
0.011124
0.010808
0.011757
0.010176
0.011124
0.011124
0.010808
0.009544
0.011124
0.010176
0.010176
0.010176
0.011124
0.010492
0.010492
0.010492
0.009544
0.009860
0.009860
0.011124
0.011441
0.010492
0.010492
0.009544
0.011124
0.010492
0.011124
0.010808
0.009860
0.009860
0.009860
0.010492
0.011124
0.011441
0.010492
0.009860
0.011441
0.010492
0.011441
0.011757
0.011124
0.012073
0.013021
0.012389
0.013021
0.013337
0.011757
0.013021
0.012073
0.013337
0.013337
0.013654
0.012705
0.013021
0.012073
0.012705
0.013970
0.015550
0.014286
0.013970
0.013970
0.013654
0.014602
0.014918
0.014918
0.014918
0.014918
0.012705
0.012705
0.013021
0.013970
0.013337
0.012705
0.012389
0.012705
0.013337
0.011757
0.011757
0.012389
0.012073
0.011441
0.012073
0.012073
0.012389
0.011441
0.012073
0.011441
0.011757
0.012073
0.011441
0.012073
0.010808
0.010176
0.010176
0.009860
0.010492
0.009544
0.009544
0.009544
0.008595
0.008595
0.009227
0.009544
0.009544
0.008911
0.008911
0.008911
0.009544
0.010492
0.009860
0.008911
0.008911
0.009544
0.009544
0.009544
0.009544
0.010492
0.010176
0.010492
0.010176
0.011757
0.011124
0.011124
0.012073
0.012389
0.012073
0.010808
0.012073
0.012073
0.011441
0.012705
0.012073
0.013021
0.013021
0.013337
0.013654
0.012705
0.012073
0.012389
0.012705
0.014918
0.015867
0.015234
0.013337
0.012705
0.013654
0.014602
0.014286
0.013970
0.013337
0.013337
0.013970
0.012705
0.012705
0.013654
0.013337
0.013654
0.013970
0.013021
0.012705
0.013021
0.013021
0.011757
0.011441
0.011441
0.011441
0.012705
0.011441
0.011124
0.010492
0.011124
0.011441
0.011124
0.009544
0.010176
0.008595
0.009544
0.008595
0.009227
0.010492
0.010176
0.009860
0.009544
0.009544
0.009544
0.008595
0.010492
0.009860
0.009860
0.009544
0.009860
0.010176
0.010492
0.010808
0.010492
0.010176
0.010176
0.010176
0.010808
0.011124
0.012073
0.011124
0.012073
0.012073
0.012389
0.011757
0.011441
0.011124
0.012705
0.011757
0.012389
0.012389
0.011441
0.011124
0.012073
0.012705
0.013337
0.013337
0.012705
0.012705
0.011757
0.012389
0.013970
0.013654
0.012389
0.013337
0.013337
0.012073
0.013654
0.014286
0.013654
0.013021
0.013970
0.013337
0.012389
0.012389
0.012705
0.013021
0.012073
0.012389
0.011757
0.011441
0.012389
0.011441
0.011757
0.011124
0.010176
0.012389
0.011757
0.011441
0.010808
0.010808
0.011124
0.010808
0.009544
0.009860
0.009860
0.009227
0.008595
0.008279
0.007963
0.009544
0.009544
0.009544
0.009860
0.009544
0.008279
0.009544
0.009544
0.010492
0.010808
0.009544
0.008911
0.008595
0.009227
0.008595
0.009860
0.009860
0.009860
0.008911
0.009860
0.010176
0.009544
0.009860
0.010176
0.009860
0.011124
0.011757
0.011757
0.012073
0.011124
0.010176
0.011441
0.011124
0.010808
0.010492
0.011124
0.011757
0.012705
0.013337
0.012705
0.013337
0.012389
0.012389
0.011757
0.013337
0.013337
0.013654
0.014286
0.012073
0.012073
0.012389
0.012389
0.012073
0.012073
0.012705
0.012705
0.012389
0.012073
0.012705
0.012389
0.012389
0.011757
0.013021
0.012389
0.010492
0.011124
0.011757
0.011757
0.011441
0.010492
0.010492
0.010492
0.010176
0.009860
0.009860
0.010176
0.010176
0.010492
0.009860
0.009860
0.008279
0.008911
0.008911
0.008595
0.009544
0.009227
0.009860
0.008595
0.008595
0.008279
0.008595
0.008595
0.009227
0.008279
0.009227
0.009227
0.009227
0.010176
0.009227
0.009860
0.010176
0.008911
0.010492
0.010492
0.010176
0.011124
0.012073
0.010176
0.010176
0.011124
0.011124
0.011124
0.010808
0.010492
0.011441
0.010808
0.011757
0.010808
0.012073
0.011441
0.011441
0.011124
0.012073
0.011441
0.010176
0.011441
0.011124
0.012705
0.013021
0.013021
0.013337
0.013654
0.013654
0.013021
0.013970
0.013021
0.013337
0.012389
0.013021
0.013337
0.011757
0.012073
0.012073
0.012389
0.012705
0.012705
0.011757
0.011124
0.012073
0.011124
0.011124
0.011441
0.011757
0.010808
0.011757
0.011441
0.010492
0.011124
0.011124
0.010176
0.010492
0.010176
0.007963
0.009544
0.008911
0.008279
0.007963
0.008911
0.009544
0.008595
0.008595
0.007647
0.007647
0.008279
0.008911
0.008595
0.007963
0.008279
0.008595
0.008279
0.008595
0.009860
0.009544
0.009544
0.010176
0.008279
0.007963
0.008911
0.008911
0.009860
0.010176
0.010492
0.010176
0.010808
0.010176
0.011124
0.011441
0.010808
0.011124
0.011441
0.012073
0.011124
0.012073
0.011441
0.012389
0.013021
0.012705
0.012389
0.012389
0.012389
0.012073
0.013021
0.012389
0.013021
0.013337
0.012705
0.011441
0.012073
0.012389
0.013337
0.012073
0.011757
0.012705
0.012705
0.011441
0.011441
0.011441
0.013021
0.012705
0.012389
0.011441
0.011757
0.011757
0.011441
0.010808
0.011757
0.010808
0.010176
0.010492
0.008595
0.009544
0.009860
0.009544
0.010176
0.010492
0.009227
0.008279
0.008595
0.008595
0.009227
0.008279
0.008595
0.009544
0.008911
0.007963
0.007647
0.008279
0.006698
0.008595
0.009544
0.009227
0.009227
0.008279
0.008595
0.008279
0.009544
0.008279
0.008279
0.007963
0.009544
0.008911
0.010176
0.010492
0.010492
0.010176
0.010808
0.009860
0.009227
0.009544
0.009544
0.010492
0.010176
0.011757
0.011124
0.011441
0.010808
0.011124
0.012073
0.012389
0.011441
0.011441
0.012389
0.011441
0.011441
0.011441
0.011757
0.012073
0.013337
0.011441
0.011757
0.012705
0.013337
0.012073
0.012389
0.011757
0.012073
0.010808
0.011441
0.011124
0.011757
0.012705
0.012389
0.012389
0.011124
0.011441
0.011124
0.011124
0.010808
0.010492
0.010492
0.010176
0.010808
0.011124
0.011124
0.009860
0.011441
0.010176
0.009544
0.008911
0.007963
0.009227
0.008595
0.009544
0.008595
0.009544
0.008595
0.008595
0.007963
0.007331
0.008279
0.007963
0.009227
0.009544
0.008279
0.008595
0.007963
0.007963
0.008279
0.008911
0.008595
0.008279
0.007963
0.009227
0.009227
0.010176
0.010176
0.009860
0.009860
0.009860
0.010176
0.010176
0.010492
0.010492
0.010492
0.011441
0.011757
0.011441
0.010808
0.011124
0.010492
0.010808
0.011441
0.013337
0.012073
0.012389
0.012073
0.011757
0.011757
0.013021
0.013021
0.013654
0.013654
0.013337
0.012705
0.013021
0.011757
0.012705
0.012073
0.012705
0.012705
0.012705
0.012073
0.013654
0.012389
0.011757
0.013021
0.013337
0.011757
0.011441
0.011757
0.011441
0.010176
0.010808
0.011441
0.011124
0.011124
0.011124
0.009544
0.008595
0.008595
0.009227
0.009544
0.009227
0.007647
0.009860
0.009227
0.008911
0.008279
0.010492
0.008911
0.009227
0.007963
0.007331
0.008595
0.008911
0.008911
0.009227
0.009227
0.008911
0.008279
0.007963
0.008279
0.008595
0.009227
0.008911
0.008595
0.008595
0.009860
0.009860
0.009860
0.009544
0.009860
0.010176
0.009544
0.009544
0.010808
0.010808
0.009860
0.012073
0.012389
0.012705
0.012073
0.011757
0.012073
0.012073
0.012389
0.013337
0.013021
0.012705
0.013337
0.012705
0.013337
0.012705
0.013970
0.013337
0.013337
0.011757
0.012389
0.013021
0.012705
0.013654
0.012389
0.012073
0.012705
0.011441
0.012073
0.011757
0.012073
0.011441
0.011757
0.011441
0.011124
0.010808
0.011124
0.011757
0.011124
0.012389
0.010492
0.011441
0.010492
0.010808
0.010176
0.008911
0.009860
0.010492
0.010176
0.008911
0.008911
0.009860
0.007331
0.008279
0.008911
0.008595
0.008595
0.007647
0.007963
0.008279
0.009227
0.008279
0.008595
0.008279
0.008279
0.008595
0.008595
0.007014
0.009544
0.007963
0.008595
0.008279
0.009227
0.009544
0.008911
0.008911
0.008911
0.008279
0.009227
0.010176
0.010492
0.010176
0.009860
0.010808
0.011124
0.011124
0.011757
0.012073
0.011441
0.012073
0.012073
0.012705
0.012073
0.013021
0.013337
0.012389
0.012073
0.013654
0.013337
0.012389
0.013654
0.015234
0.013970
0.013970
0.013970
0.013654
0.013021
0.013654
0.014602
0.013654
0.013021
0.013970
0.012705
0.013021
0.013021
0.013337
0.012389
0.013654
0.012705
0.012705
0.013021
0.011441
0.011757
0.011441
0.012073
0.011757
0.010808
0.010176
0.008595
0.010176
0.011441
0.010808
0.009860
0.010176
0.010176
0.009544
0.009227
0.009860
0.010176
0.010492
0.009227
0.009227
0.008911
0.007963
0.009544
0.009227
0.009860
0.008911
0.009544
0.009544
0.008911
0.009227
0.008911
0.009227
0.010808
0.011757
0.010492
0.009227
0.010176
0.010492
0.010808
0.010492
0.009227
0.009860
0.011124
0.010176
0.012073
0.011757
0.012073
0.012073
0.011124
0.011757
0.011441
0.011757
0.012705
0.013021
0.011757
0.013021
0.011441
0.013021
0.012073
0.013337
0.013970
0.013970
0.013337
0.013337
0.012389
0.013337
0.013654
0.013654
0.014918
0.013970
0.012705
0.013021
0.013021
0.013021
0.012705
0.013021
0.012389
0.011757
0.011757
0.011757
0.012705
0.011441
0.012073
0.011441
0.011124
0.011124
0.010808
0.010492
0.011124
0.010176
0.011124
0.011124
0.011124
0.009860
0.008911
0.008595
0.007963
0.008595
0.009544
0.010492
0.009227
0.008911
0.009227
0.008279
0.008279
0.008911
0.010492
0.009860
0.010176
0.008911
0.007963
0.007647
0.008911
0.008911
0.009544
0.009227
0.009227
0.009227
0.010492
0.010176
0.009860
0.009860
0.010808
0.010492
0.011124
0.010492
0.010808
0.010176
0.010176
0.011124
0.011124
0.011441
0.011757
0.011441
0.011441
0.011757
0.013337
0.012705
0.011757
0.012073
0.011441
0.011441
0.011441
0.012705
0.013970
0.013337
0.013021
0.013337
0.013970
0.013970
0.012705
0.013337
0.011441
0.012705
0.011757
0.012073
0.011757
0.011757
0.011757
0.011757
0.011124
0.011441
0.011757
0.011441
0.010176
0.010808
0.011124
0.011441
0.011441
0.010808
0.009544
0.008911
0.008911
0.008595
0.009544
0.009544
0.009544
0.009544
0.009227
0.008911
0.007647
0.008595
0.009860
0.009544
0.008911
0.007647
0.006698
0.007963
0.007963
0.008595
0.008279
0.008911
0.008595
0.007963
0.008279
0.008595
0.009227
0.009227
0.009544
0.008595
0.008911
0.008279
0.009544
0.009544
0.009860
0.008595
0.009227
0.009860
0.010808
0.009227
0.009860
0.010176
0.010492
0.010492
0.011124
0.011441
0.011441
0.012073
0.010808
0.011441
0.012705
0.013021
0.012705
0.011441
0.012389
0.012705
0.012705
0.012705
0.013021
0.012705
0.012705
0.013021
0.013654
0.013337
0.013021
0.012073
0.013021
0.012389
0.013021
0.013021
0.013021
0.013337
0.012705
0.010492
0.011441
0.011757
0.012389
0.011124
0.011441
0.011441
0.009860
0.009860
0.011124
0.010492
0.009860
0.009544
0.009227
0.009227
0.009544
0.009860
0.008595
0.008911
0.008595
0.007963
0.008279
0.009227
0.009227
0.008911
0.007963
0.007014
0.006698
0.007647
0.007963
0.007331
0.007331
0.008595
0.008911
0.007647
0.008595
0.010492
0.009860
0.010176
0.009860
0.008911
0.009227
0.008279
0.010176
0.011124
0.009544
0.009544
0.009227
0.009544
0.010808
0.011124
0.010808
0.011124
0.010492
0.010176
0.010808
0.010176
0.011124
0.011124
0.012073
0.012073
0.013021
0.011757
0.012705
0.011757
0.011757
0.012073
0.012389
0.012705
0.013021
0.012705
0.011757
0.011757
0.012073
0.012705
0.012389
0.013021
0.011757
0.011757
0.012073
0.012073
0.012389
0.011441
0.011757
0.010176
0.010808
0.008911
0.010492
0.010492
0.010176
0.010492
0.010492
0.011124
0.010176
0.008911
0.008911
0.008595
0.009227
0.010176
0.009544
0.007963
0.007963
0.008279
0.007963
0.007963
0.008911
0.009227
0.007963
0.008595
0.007963
0.007963
0.008595
0.008279
0.009227
0.009227
0.007647
0.007647
0.008911
0.008911
0.007963
0.007963
0.009227
0.008279
0.008595
0.007963
0.007963
0.008279
0.008279
0.008595
0.009227
0.008595
0.010176
0.009544
0.010176
0.010176
0.009544
0.011124
0.011441
0.010808
0.011757
0.011124
0.010492
0.012389
0.011441
0.011441
0.013021
0.012705
0.011757
0.011441
0.011757
0.012073
0.011757
0.012073
0.012073
0.011757
0.010808
0.012073
0.012705
0.012705
0.012073
0.013337
0.011757
0.011441
0.011757
0.012389
0.010492
0.011441
0.011441
0.010492
0.010808
0.010492
0.009544
0.010492
0.011441
0.010492
0.008911
0.010176
0.010808
0.009860
0.009227
0.009227
0.010176
0.009544
0.009860
0.008595
0.008595
0.007963
0.008911
0.008911
0.008595
0.008595
0.008595
0.007647
0.006698
0.007014
0.008279
0.007647
0.007331
0.007963
0.008595
0.007331
0.007647
0.007963
0.009227
0.008595
0.008911
0.009227
0.008911
0.008595
0.009544
0.009544
0.009544
0.009227
0.009860
0.009544
0.010808
0.010492
0.010808
0.010176
0.009860
0.010808
0.010808
0.010808
0.011124
0.012073
0.011757
0.011757
0.012073
0.011757
0.011757
0.012389
0.012073
0.012073
0.012389
0.013021
0.013337
0.012073
0.012705
0.011757
0.013021
0.012705
0.013021
0.012389
0.012389
0.013337
0.012389
0.012073
0.011441
0.012389
0.011757
0.012705
0.011757
0.011124
0.010492
0.010492
0.010808
0.011441
0.010492
0.011441
0.011124
0.009860
0.010808
0.009544
0.008911
0.009860
0.010808
0.011124
0.009544
0.008911
0.008595
0.007963
0.008279
0.010176
0.011757
0.010176
0.007963
0.008279
0.008595
0.007647
0.009544
0.008595
0.008911
0.008911
0.008279
0.008279
0.007963
0.009227
0.008595
0.007963
0.008279
0.008595
0.007963
0.008911
0.010176
0.010176
0.010492
0.009860
0.010176
0.009544
0.010808
0.011441
0.010808
0.010492
0.010492
0.010808
0.011124
0.011124
0.011441
0.011441
0.011757
0.012389
0.012073
0.012073
0.013021
0.013337
0.012389
0.011757
0.012705
0.013970
0.012389
0.012073
0.011757
0.013654
0.013337
0.012705
0.012073
0.012389
0.012073
0.011757
0.011441
0.011124
0.012705
0.011757
0.011124
0.011441
0.011757
0.011124
0.010808
0.010808
0.010808
0.010808
0.009860
0.009860
0.009860
0.008595
0.009544
0.008911
0.007647
0.009544
0.009544
0.008911
0.007963
0.007647
0.008595
0.008911
0.009227
0.008911
0.008279
0.008595
0.007963
0.007331
0.008595
0.008911
0.009227
0.008595
0.008279
0.007647
0.009227
0.008595
0.008279
0.009860
0.009227
0.009544
0.008595
0.009227
0.009227
0.009544
0.008279
0.008279
0.008911
0.009860
0.009860
0.009227
0.009544
0.011441
0.009227
0.009860
0.011124
0.010808
0.010808
0.011441
0.011124
0.011757
0.010808
0.012389
0.012705
0.013021
0.010492
0.012073
0.011441
0.013021
0.013337
0.013021
0.012073
0.012073
0.012705
0.013654
0.012073
0.012705
0.013337
0.012705
0.012705
0.012389
0.012389
0.012389
0.010808
0.011441
0.011441
0.010808
0.010492
0.012389
0.011757
0.010492
0.010176
0.011124
0.009227
0.008595
0.010492
0.008595
0.009860
0.009860
0.010176
0.009860
0.009544
0.009227
0.007963
0.009227
0.008279
0.008911
0.009860
0.008911
0.009227
0.007331
0.007014
0.007963
0.008911
0.008911
0.007647
0.007647
0.008279
0.007647
0.007647
0.008279
0.007963
0.008595
0.008911
0.008595
0.008911
0.008595
0.009860
0.009544
0.009544
0.009544
0.008595
0.009227
0.008911
0.009544
0.009860
0.011124
0.010176
0.010176
0.010808
0.010176
0.009860
0.011124
0.010176
0.012389
0.011124
0.011757
0.011441
0.011441
0.010176
0.011124
0.011757
0.011441
0.012073
0.012389
0.010808
0.011441
0.011124
0.012073
0.013021
0.010808
0.011441
0.011124
0.010808
0.010492
0.011441
0.010808
0.010808
0.010492
0.010492
0.010176
0.009227
0.010808
0.009860
0.009227
0.010492
0.009860
0.009227
0.008911
0.009227
0.008595
0.008911
0.008911
0.008911
0.007647
0.007331
0.007963
0.007647
0.007963
0.007014
0.008595
0.007963
0.008279
0.007963
0.007331
0.007647
0.008911
0.008911
0.008279
0.007963
0.007014
0.007331
0.007647
0.008595
0.008595
0.007963
0.008279
0.008595
0.008595
0.007963
0.008279
0.007647
0.008911
0.009227
0.010176
0.008595
0.008595
0.010492
0.009544
0.009860
0.010176
0.010176
0.011441
0.011124
0.010808
0.011124
0.011124
0.010492
0.011441
0.011757
0.010492
0.011124
0.010492
0.010808
0.012073
0.011757
0.013021
0.011441
0.011441
0.011757
0.011441
0.012389
0.012073
0.011441
0.011441
0.011757
0.010492
0.011441
0.011441
0.010808
0.011441
0.011757
0.010808
0.011441
0.011124
0.010808
0.011757
0.010808
0.009227
0.010492
0.011757
0.011124
0.008911
0.009860
0.008595
0.007963
0.007963
0.009544
0.007963
0.008279
0.007647
0.007963
0.008279
0.008279
0.010176
0.008911
0.008279
0.006698
0.006382
0.007647
0.007331
0.008911
0.009227
0.008595
0.007963
0.008279
0.008279
0.008911
0.007963
0.009227
0.008279
0.007331
0.008279
0.009544
0.009860
0.008911
0.009860
0.009227
0.009860
0.010176
0.009227
0.009860
0.009227
0.009860
0.010492
0.010176
0.010492
0.010808
0.010176
0.010176
0.010176
0.010492
0.011441
0.012389
0.010808
0.009544
0.010492
0.012389
0.011441
0.012073
0.011441
0.012389
0.011441
0.011757
0.010808
0.012073
0.012073
0.012073
0.011441
0.010808
0.010808
0.011124
0.011124
0.011757
0.012073
0.011124
0.009544
0.010492
0.009860
0.010492
0.010176
0.010492
0.009860
0.009227
0.008911
0.009227
0.009544
0.008279
0.009227
0.008595
0.008279
0.008911
0.007963
0.007331
0.007647
0.007331
0.007963
0.007963
0.008279
0.008279
0.007963
0.006382
0.007331
0.007331
0.007963
0.007647
0.007014
0.007331
0.007331
0.006698
0.008279
0.008279
0.009227
0.007014
0.008595
0.008911
0.008595
0.009544
0.008595
0.010176
0.008595
0.009227
0.009544
0.010492
0.009860
0.009860
0.010808
0.010492
0.009860
0.010808
0.011757
0.011124
0.011441
0.010808
0.010808
0.011124
0.011757
0.012389
0.011441
0.010176
0.011124
0.011441
0.013021
0.013654
0.012705
0.012073
0.012389
0.012705
0.013337
0.012705
0.012073
0.012389
0.012389
0.011757
0.012389
0.010808
0.012073
0.011757
0.011441
0.010808
0.010176
0.011441
0.012073
0.011124
0.010492
0.011757
0.011124
0.010808
0.010176
0.010492
0.009227
0.009544
0.010176
0.008911
0.009544
0.008279
0.009227
0.008911
0.008595
0.007647
0.007963
0.007963
0.007331
0.007014
0.007014
0.005750
0.006698
0.007963
0.007963
0.007963
0.007963
0.008595
0.007963
0.007014
0.008279
0.008279
0.008595
0.008595
0.008911
0.007963
0.009227
0.009544
0.008279
0.009544
0.009860
0.008911
0.008911
0.008595
0.009227
0.009544
0.010176
0.010492
0.011124
0.009544
0.010808
0.011441
0.010492
0.010492
0.011124
0.011441
0.011441
0.011124
0.012073
0.011124
0.012389
0.012389
0.013337
0.012073
0.012389
0.011441
0.011441
0.012389
0.013337
0.011757
0.012389
0.011124
0.012389
0.012389
0.011124
0.012073
0.011124
0.010808
0.010176
0.008911
0.009860
0.009860
0.009227
0.009544
0.010176
0.008279
0.009860
0.009227
0.008911
0.009227
0.008911
0.008595
0.008911
0.008911
0.008595
0.007014
0.007963
0.007647
0.007331
0.007647
0.008595
0.008911
0.007647
0.007331
0.007331
0.008911
0.008279
0.008911
0.007647
0.008279
0.007331
0.007014
0.007331
0.007963
0.008595
0.008279
0.009544
0.008279
0.009544
0.008595
0.010492
0.009544
0.008911
0.010176
0.010808
0.010492
0.010176
0.010492
0.010808
0.011441
0.011124
0.011124
0.011757
0.010176
0.011757
0.012705
0.011757
0.011441
0.011757
0.012073
0.012389
0.011757
0.011124
0.010808
0.012705
0.013021
0.012705
0.012073
0.012389
0.012389
0.010808
0.012073
0.012705
0.012389
0.012073
0.011124
0.011441
0.011441
0.011757
0.011124
0.012705
0.011124
0.011124
0.012073
0.011441
0.011757
0.011441
0.011441
0.010808
0.011124
0.010492
0.009227
0.009227
0.008911
0.008911
0.009227
0.009227
0.010176
0.009860
0.009227
0.008595
0.007963
0.007647
0.009227
0.008911
0.008911
0.007647
0.007331
0.009227
0.007963
0.009860
0.009227
0.008911
0.008279
0.009227
0.008595
0.008911
0.009860
0.008595
0.008279
0.008279
0.008595
0.008279
0.009544
0.009227
0.010176
0.010176
0.010492
0.010176
0.010492
0.010492
0.009860
0.010176
0.010492
0.011124
0.012073
0.011441
0.010808
0.010492
0.010492
0.011757
0.011441
0.010808
0.011441
0.009860
0.010492
0.011124
0.012389
0.013021
0.013337
0.012073
0.012389
0.012073
0.012705
0.011757
0.013021
0.012073
0.011124
0.010492
0.012073
0.012073
0.011757
0.010808
0.010808
0.011441
0.010808
0.011124
0.010808
0.011441
0.011441
0.010492
0.011441
0.011441
0.010176
0.010176
0.010176
0.009860
0.009544
0.009544
0.010176
0.008911
0.009544
0.009227
0.008595
0.008279
0.007014
0.009227
0.009227
0.008279
0.007963
0.008279
0.008911
0.008595
0.007963
0.008595
0.008595
0.008279
0.009860
0.009227
0.008595
0.009227
0.008595
0.008911
0.008279
0.008911
0.008911
0.008279
0.009860
0.009544
0.008279
0.010492
0.009544
0.010492
0.009860
0.008595
0.009544
0.010492
0.010492
0.010808
0.011124
0.011124
0.010176
0.011441
0.012073
0.011757
0.012389
0.011757
0.012073
0.011757
0.011757
0.012073
0.011757
0.013337
0.012705
0.011757
0.011441
0.012389
0.011441
0.011441
0.011757
0.011757
0.012073
0.011757
0.012073
0.011124
0.012389
0.011441
0.012073
0.011441
0.011757
0.011124
0.011441
0.011441
0.010808
0.010492
0.010492
0.011441
0.010492
0.009860
0.009544
0.008595
0.007963
0.008279
0.007647
0.008279
0.008595
0.008911
0.007647
0.007963
0.009227
0.009860
0.008595
0.007963
0.007331
0.007014
0.008595
0.008911
0.008911
0.007963
0.008911
0.008279
0.007331
0.008595
0.007647
0.009227
0.009544
0.009544
0.009860
0.009227
0.009227
0.010176
0.008911
0.009544
0.009544
0.009860
0.010176
0.009860
0.010492
0.009544
0.009860
0.011124
0.011124
0.010492
0.009544
0.011124
0.010176
0.011757
0.011441
0.011757
0.012389
0.011441
0.011757
0.010808
0.010808
0.011441
0.013021
0.012073
0.012705
0.012073
0.011124
0.011124
0.011757
0.012705
0.012389
0.013021
0.012073
0.010808
0.011124
0.010808
0.010808
0.011441
0.011441
0.010808
0.010808
0.010176
0.010176
0.011124
0.010492
0.010176
0.010176
0.009544
0.009227
0.009544
0.008279
0.007647
0.008595
0.009227
0.008911
0.008595
0.008911
0.008279
0.008279
0.007963
0.009227
0.009544
0.008595
0.009227
0.007963
0.008279
0.008595
0.009227
0.008911
0.007647
0.007647
0.008279
0.007331
0.007647
0.008595
0.009227
0.007647
0.008911
0.009544
0.008595
0.008595
0.009227
0.008279
0.008911
0.009227
0.009227
0.009227
0.009544
0.010492
0.010176
0.010492
0.011124
0.010492
0.010492
0.009860
0.010808
0.010492
0.010492
0.011441
0.011124
0.010176
0.011124
0.011124
0.010492
0.012389
0.012389
0.012705
0.011757
0.010808
0.011124
0.011124
0.011757
0.012389
0.011441
0.011441
0.011441
0.011757
0.011441
0.012073
0.011757
0.011441
0.012389
0.010808
0.010176
0.011441
0.011441
0.010492
0.009860
0.009860
0.008911
0.009227
0.009227
0.009227
0.008911
0.007331
0.008279
0.008279
0.008279
0.008911
0.008911
0.010176
0.009860
0.009544
0.009227
0.009544
0.007963
0.007963
0.008595
0.008279
0.008279
0.008279
0.007963
0.008595
0.007014
0.007647
0.008279
0.007647
0.008279
0.007647
0.008595
0.007963
0.008595
0.008279
0.008595
0.009227
0.009544
0.011441
0.010176
0.010176
0.010176
0.011124
0.009227
0.010808
0.010808
0.010176
0.010808
0.011441
0.012073
0.011757
0.011441
0.012389
0.011441
0.013654
0.012389
0.011757
0.011757
0.010808
0.012389
0.013021
0.012389
0.013021
0.012073
0.011441
0.012705
0.011757
0.012073
0.012073
0.012389
0.012389
0.012073
0.011757
0.011757
0.011757
0.011757
0.011441
0.010492
0.011124
0.011757
0.010808
0.011124
0.010808
0.009860
0.010808
0.009544
0.010176
0.009860
0.010176
0.009544
0.009860
0.009227
0.009227
0.008279
0.009544
0.008595
0.009227
0.008595
0.009227
0.009544
0.008279
0.008595
0.008595
0.007963
0.008595
0.008279
0.008595
0.007963
0.008279
0.007331
0.006698
0.007014
0.008911
0.008595
0.008595
0.008595
0.007963
0.008595
0.009227
0.009860
0.009227
0.009227
0.008279
0.009544
0.008911
0.009544
0.010492
0.009544
0.010176
0.010492
0.010492
0.009860
0.009544
0.010492
0.010176
0.010808
0.011124
0.011757
0.011124
0.011441
0.011124
0.011124
0.011757
0.012705
0.013021
0.012073
0.013021
0.012389
0.011124
0.012073
0.012389
0.012389
0.011757
0.012389
0.010808
0.011124
0.011757
0.011124
0.012073
0.011441
0.011124
0.010808
0.010808
0.010808
0.010492
0.010492
0.010492
0.010176
0.010176
0.010492
0.010492
0.009227
0.008911
0.010176
0.008911
0.008595
0.009227
0.008595
0.007331
0.007331
0.008595
0.009544
0.008911
0.009544
0.008911
0.007963
0.007963
0.008279
0.007963
0.008911
0.008279
0.009227
0.008911
0.008911
0.009227
0.008595
0.009860
0.010176
0.008911
0.010176
0.009860
0.009860
0.009544
0.010176
0.009860
0.009860
0.009544
0.010176
0.010808
0.010808
0.011441
0.011124
0.010808
0.011124
0.011124
0.010808
0.011124
0.012389
0.012705
0.012389
0.012073
0.012073
0.012389
0.012389
0.012389
0.012705
0.013337
0.013654
0.013970
0.013654
0.013970
0.014286
0.012073
0.012389
0.013337
0.011757
0.013021
0.012705
0.013021
0.012389
0.012389
0.013021
0.013021
0.013337
0.012389
0.011124
0.011441
0.011757
0.011757
0.010808
0.010492
0.010492
0.010176
0.011124
0.009544
0.009227
0.010492
0.010492
0.009860
0.008911
0.009544
0.008911
0.007963
0.007331
0.009227
0.009544
0.009227
0.009227
0.009544
0.009227
0.008595
0.007647
0.008595
0.008279
0.009544
0.009544
0.008279
0.008595
0.008279
0.008595
0.010176
0.007963
0.008911
0.008279
0.009227
0.009227
0.008279
0.010808
0.010176
0.010492
0.009860
0.009544
0.010492
0.010492
0.011124
0.010176
0.010492
0.011124
0.012073
0.011441
0.011124
0.010808
0.011124
0.011124
0.012389
0.012389
0.012389
0.012389
0.012705
0.012389
0.013654
0.014286
0.013021
0.012705
0.012705
0.013337
0.013021
0.012389
0.012705
0.012389
0.013021
0.011757
0.013021
0.012073
0.011124
0.011757
0.011757
0.011124
0.010176
0.010808
0.011441
0.010492
0.010492
0.011124
0.010808
0.011124
0.011124
0.011441
0.010176
0.008911
0.009860
0.010176
0.009544
0.009860
0.008279
0.009544
0.009227
0.008911
0.009227
0.011441
0.011441
0.009544
0.008279
0.008595
0.008595
0.009544
0.009227
0.009544
0.009227
0.007963
0.010808
0.010808
0.010492
0.010492
0.010492
0.010492
0.009860
0.010176
0.010176
0.010492
0.010492
0.009544
0.009860
0.010492
0.011441
0.010176
0.010492
0.010176
0.010808
0.011441
0.012389
0.011757
0.012389
0.011757
0.011124
0.011124
0.012389
0.012705
0.012073
0.012073
0.012389
0.012073
0.011441
0.013654
0.013654
0.013970
0.013021
0.012389
0.011441
0.013337
0.012705
0.012389
0.013021
0.012389
0.011124
0.012073
0.012073
0.012705
0.011757
0.010808
0.012073
0.012705
0.012705
0.011124
0.011124
0.011441
0.010176
0.010808
0.012073
0.010808
0.009544
0.010808
0.009227
0.008595
0.009227
0.009227
0.008595
0.009227
0.008911
0.008911
0.008279
0.008595
0.009544
0.008911
0.009544
0.009544
0.008279
0.007963
0.010176
0.009544
0.009544
0.008595
0.008911
0.008595
0.009544
0.009544
0.010176
0.009544
0.008279
0.008279
0.009227
0.009227
0.011124
0.010492
0.010176
0.009860
0.010176
0.010492
0.010176
0.010176
0.010808
0.010176
0.010808
0.010808
0.011124
0.010808
0.010492
0.010808
0.011124
0.012389
0.013970
0.012705
0.012705
0.013021
0.013021
0.012389
0.012389
0.013654
0.013654
0.012705
0.011757
0.013337
0.013021
0.013021
0.013970
0.012389
0.013654
0.012389
0.012073
0.011124
0.011757
0.012073
0.012073
0.013021
0.011124
0.011441
0.010176
0.008279
0.010492
0.011124
0.010176
0.010176
0.011124
0.009227
0.009227
0.009544
0.009227
0.008911
0.008911
0.007963
0.007963
0.007963
0.007963
0.008279
0.007331
0.009227
0.007963
0.007963
0.007647
0.007014
0.007331
0.007963
0.007014
0.008595
0.007647
0.007647
0.008911
0.008911
0.008595
0.008911
0.007647
0.007963
0.008911
0.008911
0.009544
0.008279
0.010492
0.009860
0.009544
0.009544
0.010492
0.010492
0.009227
0.010492
0.010176
0.010492
0.011124
0.010808
0.011441
0.010492
0.011757
0.011441
0.010808
0.011441
0.011441
0.012705
0.012073
0.012073
0.011441
0.012389
0.012073
0.012389
0.012705
0.011441
0.011441
0.012705
0.013337
0.012389
0.012705
0.012389
0.011441
0.010176
0.011757
0.011757
0.011124
0.011757
0.011441
0.010492
0.010176
0.011441
0.011124
0.011124
0.010808
0.011757
0.010808
0.010808
0.010808
0.011124
0.008911
0.008911
0.009860
0.010176
0.009860
0.009544
0.008595
0.007647
0.008595
0.008911
0.007963
0.010176
0.009544
0.008911
0.007963
0.007963
0.009227
0.008279
0.007331
0.009544
0.008279
0.007963
0.009544
0.008911
0.008279
0.007331
0.008911
0.008595
0.008595
0.008279
0.008595
0.009544
0.009860
0.009227
0.009860
0.009227
0.010176
0.009860
0.011124
0.009860
0.010808
0.010808
0.010808
0.011757
0.011757
0.011441
0.011757
0.013337
0.011757
0.011124
0.011124
0.011757
0.012073
0.011441
0.011757
0.013021
0.013337
0.013021
0.013337
0.012073
0.011757
0.012389
0.013021
0.011757
0.012073
0.013021
0.011757
0.010808
0.011757
0.011757
0.012389
0.011441
0.011441
0.010808
0.012073
0.010492
0.011441
0.009860
0.010492
0.009860
0.009860
0.010176
0.009227
0.008279
0.009227
0.009227
0.008911
0.010492
0.009227
0.009544
0.008595
0.009227
0.008279
0.008911
0.008279
0.007331
0.008279
0.007647
0.007647
0.007014
0.007331
0.008279
0.008279
0.008279
0.007963
0.008595
0.007647
0.007647
0.009227
0.008595
0.007647
0.009544
0.008279
0.010176
0.011124
0.009544
0.008911
0.008911
0.009544
0.009544
0.010492
0.009860
0.010492
0.010808
0.009860
0.010176
0.010492
0.011124
0.010176
0.010492
0.010176
0.011441
0.011124
0.012389
0.012389
0.012073
0.011757
0.011441
0.011757
0.012389
0.013337
0.010808
0.012073
0.011757
0.012389
0.012073
0.012073
0.011757
0.012073
0.012705
0.012073
0.012073
0.011757
0.011124
0.013021
0.011757
0.011441
0.010808
0.010492
0.010492
0.011124
0.011124
0.010176
0.011441
0.010176
0.010176
0.009860
0.010492
0.008911
0.008279
0.009544
0.008595
0.008595
0.008279
0.008911
0.008595
0.008279
0.008595
0.009227
0.009544
0.007963
0.007331
0.008279
0.008279
0.007963
0.008595
0.008911
0.009544
0.007963
0.008595
0.007014
0.009227
0.009860
0.008911
0.008911
0.008595
0.008911
0.008595
0.008595
0.009544
0.009860
0.009860
0.011124
0.010492
0.009860
0.009544
0.010808
0.011124
0.011757
0.011441
0.012073
0.010492
0.011757
0.011757
0.011441
0.011757
0.012073
0.012705
0.012073
0.010492
0.011441
0.012073
0.011757
0.012389
0.012073
0.010176
0.010808
0.013021
0.012705
0.012705
0.011757
0.012389
0.012389
0.012073
0.012705
0.012389
0.012389
0.010808
0.012073
0.012073
0.011441
0.011124
0.011757
0.010492
0.010492
0.010492
0.009544
0.011124
0.010492
0.009544
0.008595
0.008911
0.008911
0.010176
0.009860
0.008279
0.008595
0.008279
0.009544
0.009227
0.008911
0.009227
0.010492
0.008595
0.007963
0.007331
0.008595
0.008279
0.008279
0.009227
0.008911
0.008279
0.007963
0.008279
0.008595
0.008279
0.008911
0.008595
0.007331
0.008911
0.008911
0.009860
0.009544
0.010808
0.009860
0.010492
0.010808
0.011124
0.010492
0.009860
0.010176
0.010176
0.009860
0.011441
0.010492
0.010808
0.010492
0.011757
0.011441
0.010808
0.011441
0.011757
0.010492
0.010176
0.012073
0.011124
0.011124
0.011441
0.012389
0.011124
0.010808
0.011757
0.011124
0.012073
0.011124
0.011757
0.010492
0.011441
0.012073
0.012073
0.011757
0.011124
0.011441
0.011757
0.010808
0.010808
0.010492
0.010492
0.010492
0.011124
0.010492
0.008911
0.009227
0.008911
0.007963
0.008911
0.009227
0.009860
0.008911
0.008595
0.008279
0.008279
0.008279
0.007963
0.008595
0.007963
0.007963
0.007963
0.006698
0.007647
0.008595
0.009227
0.008911
0.007963
0.008595
0.007963
0.007647
0.007963
0.007647
0.008595
0.008279
0.008911
0.009227
0.008911
0.009227
0.009544
0.011124
0.009227
0.009544
0.010492
0.009544
0.008595
0.010176
0.009227
0.010176
0.010176
0.011124
0.011124
0.010492
0.010492
0.011124
0.011757
0.012073
0.011124
0.011124
0.012389
0.011757
0.010492
0.011757
0.013337
0.013337
0.012073
0.012073
0.012073
0.011124
0.013021
0.011757
0.012073
0.011757
0.011757
0.011757
0.011757
0.011757
0.012073
0.010808
0.011124
0.011124
0.009860
0.011441
0.011124
0.010492
0.011124
0.010176
0.010176
0.010492
0.009544
0.010492
0.009227
0.009860
0.009227
0.008595
0.007963
0.008279
0.008911
0.007963
0.007331
0.007647
0.008595
0.008911
0.008279
0.007647
0.007963
0.008279
0.007014
0.008911
0.008911
0.007963
0.007963
0.008911
0.009227
0.008595
0.008911
0.008911
0.009227
0.009860
0.008911
0.008595
0.008595
0.009860
0.009544
0.009227
0.009227
0.008595
0.007963
0.009860
0.009544
0.009860
0.009860
0.010808
0.011124
0.011124
0.011124
0.012073
0.012389
0.011757
0.012073
0.011441
0.011124
0.011124
0.011757
0.011757
0.011441
0.012389
0.012705
0.013654
0.012073
0.010808
0.011757
0.011757
0.013337
0.012389
0.013021
0.012389
0.011757
0.011757
0.012073
0.011757
0.012389
0.011757
0.012073
0.011441
0.009860
0.010808
0.011757
0.010492
0.010492
0.010492
0.010808
0.010492
0.009227
0.009544
0.008595
0.008911
0.007963
0.008595
0.009227
0.007963
0.009544
0.008595
0.008279
0.006382
0.009227
0.008279
0.007014
0.007647
0.007014
0.007331
0.007647
0.007963
0.008279
0.008279
0.007963
0.008595
0.007331
0.007647
0.008595
0.008595
0.008595
0.008279
0.007963
0.007963
0.008911
0.008595
0.007647
0.007963
0.008595
0.009227
0.008595
0.010176
0.010808
0.010176
0.009860
0.010492
0.009227
0.009860
0.010176
0.009860
0.010492
0.010492
0.009860
0.011441
0.011124
0.010492
0.010808
0.012073
0.013337
0.012705
0.013021
0.011124
0.011757
0.010808
0.011757
0.011757
0.011757
0.012705
0.012073
0.010808
0.011124
0.010808
0.010808
0.010492
0.010176
0.011124
0.010808
0.010176
0.009860
0.011757
0.009860
0.010492
0.010176
0.008911
0.008595
0.008911
0.009227
0.007331
0.007647
0.008279
0.007647
0.007647
0.007647
0.007014
0.006382
0.007014
0.006698
0.007647
0.007963
0.008911
0.007331
0.007014
0.007647
0.007963
0.008595
0.007647
0.008595
0.008279
0.007963
0.007963
0.007963
0.007647
0.007647
0.008279
0.007331
0.007963
0.007331
0.008595
0.007647
0.008911
0.009860
0.009227
0.009544
0.009860
0.008911
0.009544
0.009544
0.010492
0.010492
0.010176
0.011124
0.009860
0.010808
0.010492
0.010808
0.011124
0.011124
0.010176
0.010492
0.009860
0.011441
0.012389
0.012389
0.013021
0.011757
0.011124
0.010176
0.011441
0.011757
0.013021
0.012705
0.011757
0.010808
0.011124
0.011124
0.011757
0.011124
0.011757
0.011441
0.010808
0.009544
0.009860
0.010176
0.009544
0.010808
0.008595
0.011124
0.009860
0.009544
0.010176
0.009860
0.009860
0.009227
0.009227
0.009227
0.008911
0.008279
0.008279
0.008595
0.007963
0.010492
0.009860
0.008279
0.008279
0.007963
0.007331
0.007331
0.007647
0.008595
0.007331
0.007647
0.007647
0.007647
0.007963
0.007647
0.008279
0.007647
0.007331
0.007331
0.007331
0.007963
0.009227
0.008595
0.008595
0.008595
0.009544
0.009544
0.009544
0.008279
0.008279
0.010176
0.009227
0.008911
0.009860
0.008911
0.010808
0.010492
0.010492
0.010492
0.011757
0.010808
0.010492
0.009860
0.011757
0.011124
0.010808
0.012389
0.010808
0.012389
0.010492
0.011124
0.012073
0.011441
0.012705
0.012389
0.011441
0.011124
0.011441
0.011124
0.011124
0.011757
0.010808
0.010808
0.010176
0.010492
0.010492
0.010492
0.010808
0.010492
0.010176
0.010808
0.010176
0.009860
0.008595
0.008595
0.007647
0.009227
0.007963
0.007963
0.006698
0.006698
0.006698
0.006698
0.007647
0.008279
0.008279
0.007963
0.007331
0.007014
0.007647
0.007647
0.008595
0.008595
0.008595
0.008911
0.007963
0.008279
0.007647
0.007963
0.007963
0.006698
0.007647
0.007963
0.008279
0.008279
0.007014
0.007963
0.009544
0.008911
0.009227
0.009227
0.008595
0.009860
0.010808
0.010808
0.010176
0.010808
0.010492
0.010492
0.010176
0.010176
0.011124
0.012073
0.012073
0.011441
0.010492
0.010176
0.011757
0.012389
0.012073
0.012389
0.012389
0.011441
0.012705
0.012073
0.011441
0.011124
0.012705
0.012073
0.011124
0.011124
0.011757
0.012073
0.011441
0.011757
0.012705
0.011441
0.011441
0.012389
0.010492
0.010176
0.011124
0.010176
0.010176
0.010492
0.010176
0.008911
0.009227
0.009227
0.010176
0.008595
0.007963
0.008279
0.008279
0.007331
0.007963
0.008911
0.009227
0.007963
0.008279
0.007647
0.007014
0.007647
0.007331
0.009227
0.007963
0.008279
0.007963
0.007963
0.007647
0.008279
0.008279
0.009227
0.009544
0.008911
0.009227
0.008911
0.010176
0.010176
0.008911
0.009544
0.008595
0.009227
0.010176
0.009227
0.009544
0.009227
0.009860
0.010176
0.010492
0.011757
0.011124
0.010176
0.010808
0.011124
0.011757
0.011441
0.011441
0.011441
0.012389
0.012705
0.012705
0.013021
0.012705
0.012705
0.012705
0.012073
0.012389
0.013654
0.012389
0.012073
0.012389
0.011124
0.011757
0.012073
0.012389
0.011757
0.011757
0.012389
0.011757
0.010176
0.011124
0.011441
0.010808
0.011441
0.010492
0.010808
0.010492
0.010176
0.009860
0.008279
0.009227
0.009227
0.008279
0.008911
0.007963
0.008595
0.007331
0.007963
0.007963
0.008911
0.008595
0.008279
0.008279
0.007647
0.008279
0.007963
0.007647
0.007963
0.008911
0.008279
0.008279
0.008595
0.008911
0.008595
0.007963
0.008279
0.010176
0.009544
0.008279
0.009227
0.010176
0.007963
0.009227
0.010176
0.008595
0.009227
0.010176
0.010176
0.010808
0.011441
0.010176
0.010808
0.011757
0.011757
0.011124
0.011124
0.010808
0.012073
0.012705
0.011124
0.012073
0.012073
0.011441
0.011757
0.012389
0.012705
0.012389
0.011124
0.010808
0.010492
0.011441
0.012073
0.011757
0.012073
0.011441
0.012073
0.011124
0.012389
0.010808
0.011124
0.010492
0.010176
0.010176
0.010176
0.011124
0.010176
0.010176
0.010492
0.011441
0.009544
0.010176
0.009544
0.009227
0.008595
0.008595
0.009227
0.008595
0.008911
0.007014
0.007331
0.007647
0.008279
0.007647
0.008279
0.008911
0.007647
0.007331
0.007331
0.007647
0.008279
0.008595
0.008279
0.008595
0.008911
0.007963
0.007014
0.007331
0.007963
0.009860
0.007963
0.008595
0.008595
0.008911
0.008911
0.008595
0.008911
0.008279
0.009544
0.010492
0.009544
0.009227
0.009544
0.010176
0.010176
0.010492
0.010808
0.009860
0.010176
0.010492
0.011757
0.010176
0.010492
0.011757
0.010492
0.010492
0.010492
0.012389
0.011124
0.011757
0.012389
0.012073
0.011441
0.012073
0.012389
0.011757
0.011757
0.013021
0.010808
0.011124
0.011757
0.013021
0.011441
0.010492
0.011441
0.010808
0.011124
0.009860
0.009860
0.010176
0.009544
0.010492
0.010492
0.009860
0.010176
0.009544
0.008279
0.009544
0.010176
0.008911
0.008595
0.008279
0.008911
0.007331
0.007647
0.008595
0.008911
0.010176
0.009544
0.008595
0.007963
0.008279
0.007963
0.007963
0.008911
0.008911
0.009544
0.010176
0.009860
0.008279
0.007963
0.008279
0.009227
0.008911
0.008279
0.009544
0.007647
0.009227
0.008911
0.009544
0.008911
0.009544
0.009227
0.010808
0.009860
0.010492
0.011757
0.010492
0.010492
0.011441
0.009860
0.011441
0.010808
0.010808
0.012073
0.011441
0.012073
0.011441
0.011441
0.010176
0.011757
0.012073
0.013021
0.011757
0.012073
0.011757
0.012389
0.012389
0.012389
0.011124
0.010176
0.011124
0.012705
0.010492
0.010808
0.011757
0.011757
0.010492
0.012073
0.010176
0.011124
0.010808
0.011441
0.010176
0.010176
0.010808
0.009860
0.009227
0.008911
0.007963
0.008279
0.008911
0.008279
0.009544
0.008279
0.007647
0.007331
0.007647
0.007331
0.007331
0.008911
0.008595
0.007647
0.008279
0.007963
0.006698
0.007963
0.008595
0.008595
0.008911
0.008911
0.007647
0.008595
0.008279
0.008911
0.009227
0.008279
0.009544
0.008911
0.008911
0.009860
0.008595
0.008911
0.009860
0.009227
0.009860
0.008595
0.009860
0.011124
0.010176
0.010492
0.010808
0.010808
0.009860
0.010176
0.012073
0.012073
0.012705
0.012389
0.013021
0.013021
0.011757
0.011441
0.011757
0.012389
0.013337
0.012705
0.012705
0.013021
0.012705
0.011441
0.010808
0.012073
0.012389
0.012073
0.013337
0.011757
0.012389
0.011124
0.010492
0.012705
0.011124
0.010492
0.010492
0.010176
0.011441
0.011441
0.011441
0.011124
0.011124
0.011124
0.009860
0.011124
0.009544
0.008279
0.008911
0.009544
0.009860
0.009227
0.007963
0.007647
0.007963
0.009544
0.007963
0.009544
0.010492
0.008911
0.008279
0.007963
0.007963
0.008279
0.008279
0.007647
0.007014
0.007014
0.007647
0.008279
0.007963
0.008595
0.007331
0.007647
0.008595
0.008279
0.007963
0.009860
0.010176
0.009227
0.009860
0.009227
0.009544
0.008279
0.008911
0.008911
0.009544
0.010176
0.010492
0.009544
0.010176
0.010492
0.011441
0.010176
0.010492
0.011441
0.012389
0.011124
0.010492
0.010492
0.011757
0.011441
0.012705
0.012705
0.012073
0.012389
0.013021
0.012705
0.012389
0.013654
0.013337
0.011441
0.011757
0.011757
0.011757
0.011757
0.011441
0.011757
0.011441
0.011441
0.010492
0.010808
0.010808
0.010492
0.009860
0.009860
0.010492
0.009860
0.010492
0.009227
0.009544
0.009227
0.010176
0.009227
0.008911
0.007331
0.008595
0.008279
0.007963
0.008911
0.008595
0.009227
0.007963
0.007647
0.006698
0.007331
0.007963
0.007963
0.009544
0.007963
0.008279
0.007963
0.007963
0.008595
0.007963
0.007963
0.007647
0.008279
0.008911
0.008911
0.009544
0.009227
0.008911
0.009227
0.009860
0.008911
0.009227
0.008911
0.009860
0.010176
0.010176
0.011124
0.011124
0.011757
0.012389
0.012389
0.011441
0.012389
0.013021
0.012705
0.011757
0.011441
0.011441
0.012073
0.012705
0.011757
0.012705
0.013337
0.012389
0.011757
0.012073
0.012073
0.012389
0.012705
0.013337
0.012705
0.011441
0.012389
0.011441
0.009860
0.012073
0.010492
0.010492
0.010492
0.010808
0.011124
0.010492
0.011124
0.011124
0.011124
0.009860
0.009227
0.010492
0.009227
0.009544
0.008595
0.010176
0.008279
0.009227
0.008279
0.008911
0.008279
0.009227
0.008595
0.009860
0.008911
0.009544
0.007963
0.007963
0.007963
0.008595
0.007963
0.008279
0.007963
0.007647
0.007963
0.008911
0.008911
0.008595
0.007963
0.008595
0.008911
0.008595
0.008279
0.008595
0.009544
0.010176
0.010176
0.010176
0.009860
0.010176
0.010808
0.011757
0.011441
0.010808
0.010492
0.011441
0.011757
0.012073
0.010176
0.011441
0.012389
0.012389
0.011757
0.011757
0.011441
0.011124
0.012073
0.013021
0.011441
0.012073
0.012389
0.010808
0.010492
0.011757
0.012073
0.012389
0.012389
0.012705
0.012389
0.012389
0.012073
0.011124
0.012073
0.011124
0.010492
0.010176
0.011124
0.011124
0.010808
0.011124
0.009860
0.009227
0.008595
0.009227
0.009544
0.010176
0.010492
0.009227
0.009544
0.010492
0.008595
0.007647
0.007963
0.008595
0.008911
0.008279
0.009860
0.009227
0.007963
0.007963
0.007647
0.008911
0.008279
0.009860
0.008595
0.007963
0.007963
0.007331
0.008911
0.008595
0.009227
0.008911
0.008595
0.008595
0.007963
0.007331
0.009227
0.009227
0.009860
0.010808
0.010492
0.009227
0.008279
0.009544
0.010176
0.010176
0.009860
0.011757
0.010492
0.011441
0.011124
0.011757
0.011757
0.012073
0.011757
0.011757
0.012389
0.012705
0.012389
0.012389
0.012705
0.013021
0.012705
0.012705
0.011757
0.011757
0.012705
0.012389
0.012705
0.012705
0.012389
0.012073
0.011441
0.012073
0.013021
0.012389
0.011757
0.011441
0.010176
0.011124
0.011124
0.011124
0.011124
0.010808
0.011441
0.011124
0.010808
0.009544
0.009544
0.008595
0.009544
0.009860
0.009227
0.010176
0.008911
0.007963
0.007647
0.007331
0.008279
0.008595
0.007963
0.007331
0.006382
0.007331
0.007647
0.009860
0.008911
0.008279
0.008279
0.007647
0.008595
0.007647
0.007963
0.008595
0.008595
0.008279
0.008911
0.009860
0.009544
0.010492
0.009860
0.010176
0.010492
0.009860
0.009227
0.009544
0.009544
0.009227
0.010808
0.010176
0.010492
0.011757
0.010808
0.010808
0.011124
0.012389
0.011441
0.010492
0.011757
0.011757
0.013654
0.012389
0.010808
0.010808
0.011757
0.013021
0.011441
0.011124
0.011441
0.011757
0.011757
0.012705
0.011441
0.010492
0.011124
0.010492
0.010808
0.010492
0.011441
0.013021
0.010808
0.010492
0.011757
0.010176
0.010176
0.010492
0.010176
0.011441
0.009860
0.009860
0.008911
0.009544
0.008279
0.008595
0.008911
0.009227
0.009860
0.008595
0.008279
0.007331
0.008595
0.008911
0.008279
0.009227
0.008911
0.007331
0.007647
0.007331
0.007014
0.007647
0.009544
0.007647
0.008279
0.008279
0.007647
0.007647
0.008279
0.008595
0.008595
0.007647
0.008279
0.009544
0.008911
0.009544
0.008595
0.008279
0.009544
0.009860
0.009544
0.009544
0.009544
0.008595
0.010176
0.011441
0.011757
0.010492
0.010808
0.010492
0.010492
0.010808
0.011124
0.012073
0.011757
0.010176
0.009860
0.010176
0.010808
0.011757
0.012705
0.011441
0.012389
0.011124
0.010808
0.012389
0.013337
0.013021
0.011441
0.011757
0.012073
0.010808
0.011124
0.012073
0.010808
0.011441
0.011441
0.010808
0.009860
0.010808
0.012073
0.011441
0.010808
0.011124
0.009860
0.011124
0.008911
0.009544
0.008279
0.008279
0.008595
0.009544
0.007963
0.008911
0.008911
0.007963
0.008911
0.007963
0.009227
0.009544
0.007963
0.007963
0.007647
0.007331
0.007647
0.007014
0.006698
0.007014
0.007331
0.007963
0.008595
0.008279
0.007647
0.008279
0.008279
0.007331
0.008279
0.007647
0.010492
0.009544
0.009227
0.008279
0.008279
0.007647
0.008279
0.009227
0.008595
0.008911
0.009544
0.008911
0.010176
0.009544
0.010176
0.009860
0.011757
0.011441
0.011757
0.011124
0.011124
0.009860
0.010808
0.010176
0.012389
0.013021
0.013021
0.012705
0.011757
0.011124
0.012073
0.012073
0.012705
0.011441
0.011441
0.010808
0.010176
0.011124
0.010492
0.011441
0.010492
0.010176
0.009544
0.009860
0.009544
0.009544
0.009860
0.009227
0.009544
0.009544
0.010176
0.009227
0.009227
0.009227
0.009544
0.008279
0.008595
0.008279
0.007963
0.007963
0.007331
0.007963
0.007963
0.009227
0.009227
0.007963
0.005750
0.006066
0.007963
0.007014
0.009544
0.008279
0.007963
0.007647
0.007963
0.008279
0.007963
0.007963
0.007963
0.007647
0.007963
0.008279
0.008595
0.007963
0.008279
0.008911
0.008595
0.008911
0.009227
0.009544
0.008595
0.009544
0.008911
0.010808
0.010176
0.010176
0.010176
0.008911
0.010492
0.011124
0.010492
0.010492
0.011124
0.011441
0.011757
0.010492
0.010492
0.010808
0.011757
0.012705
0.011757
0.011124
0.012705
0.010808
0.011757
0.012389
0.012389
0.011441
0.010808
0.009860
0.009860
0.010808
0.010808
0.010808
0.011441
0.011124
0.010176
0.010176
0.010492
0.010492
0.011124
0.010176
0.009544
0.009860
0.009860
0.009860
0.008595
0.008911
0.008595
0.008279
0.008279
0.008279
0.006698
0.006382
0.007014
0.007014
0.007014
0.007331
0.007331
0.008279
0.007014
0.007647
0.007014
0.007963
0.008279
0.007331
0.007963
0.007963
0.007963
0.007647
0.007963
0.007331
0.007963
0.007331
0.007647
0.007963
0.008595
0.008911
0.008279
0.008911
0.009227
0.009544
0.010808
0.010176
0.008279
0.008911
0.010176
0.010176
0.011124
0.010492
0.010492
0.009860
0.011124
0.009860
0.010492
0.012705
0.012389
0.012389
0.010492
0.009544
0.010492
0.012073
0.012389
0.011757
0.012705
0.012073
0.012073
0.012073
0.012705
0.012705
0.013021
0.012389
0.012389
0.011757
0.012389
0.011441
0.010492
0.012389
0.010492
0.010176
0.010176
0.011124
0.010492
0.010808
0.008911
0.010176
0.010176
0.010808
0.008911
0.009544
0.009227
0.010492
0.009544
0.008911
0.008595
0.008911
0.008279
0.009227
0.008279
0.009227
0.010176
0.008595
0.008595
0.008595
0.008279
0.008279
0.008279
0.008911
0.008279
0.008279
0.008279
0.008911
0.008595
0.009227
0.008595
0.008279
0.009227
0.008595
0.008911
0.009544
0.008911
0.009860
0.009544
0.009227
0.009227
0.009544
0.009544
0.009860
0.009227
0.009544
0.010176
0.010808
0.011124
0.009860
0.010492
0.011124
0.010492
0.011441
0.012389
0.011441
0.012073
0.010492
0.009860
0.009544
0.012073
0.012073
0.013337
0.012389
0.011757
0.011441
0.012389
0.012389
0.011757
0.011757
0.011124
0.010492
0.011757
0.012073
0.011757
0.011441
0.011757
0.011124
0.010808
0.011124
0.011757
0.010492
0.011441
0.010808
0.010492
0.010176
0.010176
0.009860
0.009227
0.008911
0.008279
0.008595
0.008279
0.008911
0.007963
0.007963
0.008595
0.009544
0.008279
0.008595
0.007647
0.008595
0.007963
0.007647
0.008595
0.008595
0.007963
0.008279
0.007647
0.007647
0.007331
0.008279
0.007963
0.009227
0.009227
0.007331
0.008279
0.008279
0.006698
0.007963
0.008595
0.009860
0.009544
0.009544
0.009544
0.010176
0.009860
0.010176
0.010176
0.009544
0.009544
0.010176
0.009860
0.010176
0.010808
0.011441
0.012389
0.011757
0.011124
0.011757
0.011757
0.009860
0.010492
0.012389
0.012705
0.012389
0.012389
0.011124
0.012389
0.012705
0.012389
0.012705
0.011757
0.012705
0.012073
0.012389
0.012073
0.011757
0.011757
0.012073
0.012073
0.010492
0.010492
0.010808
0.011757
0.010176
0.011441
0.010808
0.009860
0.009227
0.009860
0.009544
0.008595
0.009227
0.008279
0.007963
0.007963
0.007963
0.008595
0.007963
0.007963
0.008595
0.009544
0.008595
0.008595
0.007647
0.008279
0.008595
0.008279
0.007331
0.007963
0.006698
0.007014
0.008279
0.007647
0.007647
0.008279
0.007647
0.007647
0.007963
0.007647
0.007014
0.007014
0.008595
0.008911
0.010492
0.009227
0.008595
0.010176
0.009544
0.008911
0.010808
0.011124
0.011124
0.011124
0.010492
0.010808
0.010492
0.010808
0.011124
0.012073
0.011757
0.011757
0.011441
0.011441
0.010808
0.010808
0.012073
0.013337
0.012705
0.010808
0.011441
0.012705
0.011441
0.012073
0.011441
0.012073
0.011757
0.011124
0.011124
0.011441
0.010808
0.011124
0.011124
0.009544
0.009544
0.008911
0.009544
0.010176
0.010176
0.010176
0.009544
0.010492
0.008595
0.008911
0.007963
0.007963
0.008911
0.008911
0.008911
0.008279
0.008595
0.008911
0.007647
0.007647
0.007014
0.008279
0.009544
0.007963
0.006698
0.007331
0.007014
0.007647
0.008595
0.007963
0.009860
0.008279
0.007331
0.008279
0.009544
0.008911
0.007014
0.008279
0.010176
0.009227
0.008595
0.009227
0.008279
0.008279
0.008279
0.008911
0.008595
0.008911
0.008911
0.009860
0.009860
0.010492
0.011757
0.012073
0.010176
0.011124
0.011124
0.011441
0.011757
0.010492
0.011124
0.012073
0.011124
0.010176
0.011441
0.011124
0.012389
0.012073
0.012389
0.010808
0.011757
0.011441
0.012389
0.012705
0.012073
0.012073
0.010808
0.011124
0.011124
0.011124
0.011441
0.011124
0.010808
0.010492
0.010176
0.010808
0.010808
0.010492
0.009860
0.009544
0.010492
0.010808
0.010176
0.009544
0.009544
0.008911
0.008279
0.008595
0.008911
0.008911
0.008595
0.007647
0.007647
0.007963
0.007963
0.009227
0.008595
0.008279
0.007963
0.007647
0.008595
0.008595
0.008279
0.007647
0.007963
0.007331
0.006382
0.007647
0.008911
0.008595
0.007331
0.007963
0.007331
0.006698
0.007647
0.008595
0.009227
0.007963
0.008279
0.008911
0.009227
0.009860
0.008911
0.009227
0.008911
0.010176
0.011124
0.009860
0.010176
0.009860
0.010176
0.011441
0.012073
0.011124
0.011441
0.011441
0.009544
0.010808
0.011441
0.011441
0.011124
0.012073
0.011757
0.012705
0.011441
0.011124
0.011124
0.012073
0.012073
0.010808
0.012073
0.010808
0.010808
0.010808
0.011124
0.010808
0.010808
0.010808
0.011124
0.011124
0.010492
0.010176
0.009227
0.009544
0.008595
0.008911
0.008595
0.008279
0.008595
0.008279
0.008595
0.008595
0.007647
0.008279
0.007963
0.007331
0.008595
0.007647
0.007963
0.008595
0.007647
0.007647
0.007647
0.007647
0.007963
0.007647
0.007963
0.007331
0.007331
0.006698
0.007647
0.008279
0.007963
0.008595
0.008911
0.009227
0.009227
0.009227
0.009544
0.009860
0.009227
0.008279
0.009227
0.008911
0.010492
0.009544
0.009544
0.009544
0.009860
0.009544
0.011757
0.009544
0.010176
0.010808
0.010808
0.011757
0.011757
0.013021
0.011757
0.011757
0.011757
0.012073
0.011757
0.011757
0.012073
0.012073
0.011441
0.011441
0.010808
0.010808
0.010808
0.011757
0.011757
0.010176
0.010492
0.012073
0.010176
0.010176
0.011441
0.010492
0.009860
0.011441
0.011441
0.011441
0.009544
0.009860
0.009227
0.009544
0.009544
0.009544
0.009227
0.008279
0.007647
0.008595
0.007647
0.007647
0.007014
0.007963
0.007647
0.007331
0.008595
0.007331
0.007647
0.007647
0.008595
0.007331
0.007647
0.008279
0.007963
0.007647
0.007647
0.007014
0.007331
0.007331
0.008279
0.007647
0.007331
0.008279
0.007963
0.007963
0.008911
0.009227
0.008595
0.008279
0.008595
0.008911
0.010176
0.009227
0.009860
0.009544
0.008595
0.011124
0.010808
0.010808
0.009544
0.010176
0.011124
0.011441
0.012073
0.011441
0.012073
0.011124
0.010492
0.009860
0.011124
0.011757
0.012705
0.012073
0.012389
0.011124
0.010808
0.011124
0.011757
0.011441
0.012073
0.011124
0.011124
0.011124
0.012705
0.010808
0.010492
0.010176
0.010808
0.011441
0.011441
0.011441
0.010492
0.009860
0.009860
0.010492
0.009860
0.010176
0.010176
0.008911
0.008595
0.009227
0.008595
0.009227
0.009227
0.008911
0.007963
0.007963
0.007647
0.008279
0.008911
0.009860
0.008279
0.007963
0.007014
0.007331
0.007963
0.007963
0.007647
0.007647
0.007963
0.007331
0.006698
0.008279
0.008595
0.007963
0.007014
0.007331
0.007963
0.007647
0.008279
0.008595
0.009860
0.007963
0.008595
0.009227
0.009544
0.010492
0.009544
0.009227
0.009544
0.010492
0.010492
0.009544
0.009860
0.010176
0.009544
0.010492
0.010808
0.011757
0.010492
0.010176
0.010492
0.011441
0.011441
0.012073
0.012073
0.011441
0.012389
0.011124
0.011441
0.010808
0.011124
0.011757
0.011757
0.010808
0.011124
0.011124
0.010176
0.010176
0.013021
0.010492
0.009227
0.010492
0.009544
0.009860
0.009544
0.007647
0.008911
0.007963
0.008279
0.008595
0.007963
0.007647
0.007647
0.008595
0.007331
0.007963
0.007331
0.006382
0.007331
0.007331
0.007331
0.007331
0.007647
0.007331
0.007014
0.006382
0.007331
0.007014
0.008279
0.007331
0.007014
0.006382
0.007331
0.007331
0.007014
0.007647
0.007963
0.007014
0.007331
0.007963
0.007014
0.007331
0.008911
0.008911
0.007647
0.007014
0.008279
0.008595
0.008595
0.009227
0.008911
0.008911
0.010176
0.010492
0.010808
0.010492
0.010492
0.011124
0.012389
0.010808
0.010808
0.012073
0.011441
0.010808
0.010176
0.011441
0.011757
0.012389
0.011757
0.012389
0.010492
0.011441
0.012389
0.011441
0.011757
0.012389
0.011441
0.009860
0.010808
0.011124
0.011441
0.010492
0.011124
0.011441
0.010176
0.009860
0.010176
0.010492
0.010176
0.009544
0.010176
0.009544
0.009227
0.010176
0.009227
0.007014
0.008279
0.007647
0.007963
0.007331
0.006698
0.007963
0.007647
0.006382
0.007963
0.008911
0.008279
0.007331
0.006382
0.006066
0.006698
0.007963
0.007014
0.007331
0.007331
0.007647
0.007014
0.007963
0.007963
0.007647
0.007647
0.007963
0.008911
0.007963
0.007647
0.008595
0.009544
0.008279
0.008911
0.009227
0.008595
0.009227
0.010492
0.009544
0.010808
0.009227
0.010808
0.010808
0.011757
0.010176
0.011124
0.011757
0.011124
0.011441
0.011757
0.012073
0.012073
0.010808
0.011124
0.010808
0.012073
0.013021
0.012705
0.012389
0.010492
0.012073
0.011757
0.011441
0.012073
0.012073
0.012389
0.012705
0.011441
0.011757
0.011441
0.010808
0.011441
0.011124
0.010808
0.010176
0.009860
0.011124
0.010492
0.010176
0.010492
0.009860
0.009860
0.008595
0.007963
0.008911
0.009544
0.008911
0.009227
0.007647
0.007647
0.007647
0.008595
0.009860
0.010808
0.009227
0.008911
0.008595
0.007647
0.007647
0.007647
0.008595
0.008911
0.008279
0.008279
0.008911
0.008279
0.008279
0.009544
0.009227
0.009544
0.010176
0.008279
0.008595
0.008279
0.009860
0.009860
0.008911
0.010176
0.009860
0.010176
0.010492
0.011124
0.011124
0.010176
0.010808
0.011124
0.011124
0.011441
0.010808
0.012073
0.012705
0.012073
0.012073
0.011757
0.011124
0.010808
0.012389
0.012073
0.012705
0.012705
0.013021
0.012073
0.011441
0.012073
0.012073
0.012389
0.012073
0.011757
0.012073
0.012073
0.012073
0.011441
0.012389
0.012073
0.011441
0.010808
0.011441
0.009860
0.011124
0.010492
0.010808
0.010808
0.010176
0.009544
0.009544
0.009227
0.009544
0.009227
0.008911
0.009860
0.007963
0.007647
0.007963
0.007647
0.006698
0.007014
0.007647
0.008595
0.007963
0.006382
0.006382
0.006698
0.006382
0.007963
0.007963
0.008279
0.007963
0.008279
0.008595
0.007963
0.008595
0.009860
0.007963
0.007963
0.008911
0.009227
0.008911
0.008595
0.008595
0.009544
0.009544
0.010492
0.009227
0.009544
0.010492
0.009860
0.009860
0.010492
0.010808
0.011441
0.009860
0.011124
0.012705
0.011757
0.012389
0.012073
0.012705
0.011757
0.011124
0.011441
0.012073
0.012389
0.013021
0.012705
0.011441
0.011124
0.012073
0.012073
0.013021
0.012073
0.012389
0.011757
0.011757
0.011124
0.012705
0.011124
0.011757
0.012073
0.010808
0.010176
0.009860
0.011124
0.009860
0.010808
0.011124
0.011124
0.010492
0.010492
0.009544
0.009860
0.009860
0.009544
0.009544
0.009860
0.009227
0.008595
0.008595
0.007963
0.008595
0.008911
0.008911
0.009544
0.007963
0.007647
0.007963
0.007963
0.008595
0.009227
0.008595
0.007331
0.007331
0.007963
0.008911
0.009544
0.008911
0.009860
0.009227
0.008911
0.009227
0.008279
0.009860
0.008911
0.009860
0.009544
0.010176
0.010492
0.010808
0.010808
0.010492
0.010492
0.010492
0.009860
0.010176
0.011441
0.010808
0.011124
0.011441
0.011757
0.011124
0.011757
0.010176
0.011124
0.010492
0.011757
0.011441
0.012389
0.012073
0.013021
0.011124
0.011757
0.010492
0.010492
0.011124
0.010492
0.011757
0.010492
0.010492
0.010808
0.011124
0.010492
0.011124
0.010492
0.009860
0.009227
0.009860
0.010176
0.010176
0.010176
0.009544
0.010492
0.009227
0.008911
0.008595
0.009227
0.007963
0.007647
0.007647
0.007331
0.006698
0.007331
0.007331
0.007647
0.008595
0.008595
0.007963
0.007963
0.007331
0.007014
0.006698
0.005750
0.007331
0.007647
0.007963
0.007963
0.007647
0.007014
0.007331
0.008595
0.007647
0.008595
0.008911
0.009544
0.009227
0.009860
0.009227
0.008911
0.008595
0.008279
0.009544
0.008911
0.009544
0.008911
0.010176
0.011124
0.009860
0.010176
0.010492
0.009860
0.010176
0.011124
0.011124
0.011441
0.010176
0.011441
0.010808
0.010176
0.010808
0.011124
0.012389
0.013021
0.011124
0.011757
0.011757
0.010808
0.012073
0.011757
0.010808
0.011441
0.010808
0.011441
0.011124
0.011441
0.011757
0.011757
0.010808
0.009860
0.009860
0.009544
0.010492
0.009544
0.010492
0.010492
0.009860
0.009544
0.008911
0.008595
0.008279
0.008279
0.008279
0.008911
0.008595
0.007014
0.007014
0.008595
0.007331
0.007331
0.009227
0.009227
0.008595
0.007014
0.007963
0.007014
0.007647
0.008595
0.008595
0.006698
0.006382
0.007647
0.007331
0.007963
0.007963
0.008911
0.008911
0.008911
0.008911
0.007647
0.008279
0.009860
0.009227
0.008279
0.008911
0.008911
0.009860
0.009544
0.008279
0.008595
0.009544
0.011124
0.010808
0.010808
0.009544
0.009860
0.010176
0.010808
0.011124
0.010492
0.010808
0.010808
0.011124
0.011124
0.012705
0.012073
0.011441
0.012705
0.012389
0.011441
0.011124
0.011757
0.011441
0.011124
0.012389
0.011757
0.012705
0.010808
0.011124
0.011124
0.010492
0.010808
0.009544
0.009227
0.009544
0.010176
0.009544
0.008911
0.009544
0.008911
0.008595
0.008595
0.007331
0.007647
0.007647
0.006698
0.006698
0.007963
0.006698
0.006382
0.006698
0.006066
0.005434
0.006066
0.008595
0.007331
0.007014
0.007014
0.005434
0.005750
0.007331
0.007647
0.007647
0.006066
0.007014
0.006382
0.006698
0.007647
0.007963
0.007647
0.007647
0.008595
0.007963
0.008911
0.008911
0.008911
0.008279
0.009227
0.009544
0.008911
0.008595
0.009227
0.009544
0.010492
0.009544
0.011124
0.011124
0.011124
0.010492
0.010492
0.010492
0.010492
0.010808
0.012389
0.010492
0.011757
0.011124
0.010808
0.011124
0.011441
0.010808
0.011441
0.010492
0.011757
0.011441
0.012705
0.012705
0.012389
0.012705
0.012073
0.011441
0.010808
0.010492
0.010808
0.010808
0.011124
0.009860
0.010176
0.010492
0.010492
0.009860
0.009544
0.009544
0.009544
0.009544
0.009227
0.008911
0.008911
0.008279
0.009227
0.009544
0.009860
0.007963
0.008595
0.007647
0.008279
0.008595
0.008595
0.008595
0.007963
0.007014
0.006066
0.007963
0.008911
0.009544
0.008279
0.008595
0.007963
0.007014
0.008595
0.008279
0.008279
0.009227
0.009544
0.007963
0.008595
0.009860
0.009544
0.008911
0.008595
0.008911
0.008595
0.010176
0.009860
0.009860
0.010176
0.010492
0.010492
0.009544
0.010808
0.010492
0.010808
0.010808
0.010808
0.011757
0.011124
0.011441
0.012389
0.011124
0.010808
0.011124
0.010492
0.012705
0.012389
0.011441
0.011441
0.011757
0.012389
0.011757
0.010808
0.011441
0.011124
0.010808
0.011757
0.011124
0.012073
0.012073
0.011757
0.011757
0.010492
0.010176
0.010176
0.010808
0.011757
0.009860
0.010808
0.010176
0.009544
0.011124
0.009544
0.007647
0.008911
0.008279
0.009860
0.009227
0.007647
0.007647
0.007014
0.006698
0.007331
0.007331
0.008595
0.008595
0.007331
0.007647
0.006698
0.007014
0.008279
0.008279
0.008911
0.008595
0.008595
0.007647
0.007647
0.007331
0.007647
0.007647
0.007647
0.007963
0.006382
0.007014
0.008595
0.007963
0.008279
0.009544
0.007647
0.008595
0.008911
0.009544
0.009544
0.008911
0.010808
0.010808
0.010492
0.010492
0.011441
0.010808
0.011441
0.010492
0.010176
0.010176
0.011441
0.010492
0.010808
0.010492
0.012389
0.012705
0.011441
0.011124
0.011124
0.011441
0.011441
0.010176
0.010492
0.010808
0.010176
0.010808
0.010176
0.011124
0.010492
0.010492
0.011441
0.011124
0.009544
0.009227
0.009227
0.008911
0.009860
0.008595
0.010176
0.009227
0.008279
0.008595
0.008279
0.009544
0.008911
0.008911
0.008595
0.007331
0.007647
0.008595
0.007963
0.008279
0.008595
0.008595
0.007647
0.006066
0.006382
0.006066
0.008279
0.006698
0.007647
0.007331
0.007647
0.007647
0.008279
0.008279
0.008279
0.008911
0.007963
0.008595
0.007647
0.007963
0.007647
0.007647
0.007963
0.008911
0.007963
0.008279
0.008911
0.008911
0.008279
0.008279
0.009544
0.008911
0.008911
0.009544
0.009860
0.009860
0.010808
0.010492
0.011441
0.010176
0.010492
0.011124
0.011124
0.009860
0.010492
0.011757
0.011124
0.012073
0.011124
0.011124
0.011441
0.012073
0.011441
0.012073
0.012073
0.011124
0.010176
0.010492
0.010492
0.011757
0.010176
0.010492
0.010808
0.010808
0.009860
0.010492
0.009544
0.010492
0.009227
0.009860
0.009227
0.008279
0.008279
0.008279
0.007963
0.007331
0.008911
0.007963
0.007963
0.007331
0.007647
0.007963
0.006698
0.007647
0.008911
0.007331
0.007963
0.007647
0.006382
0.007647
0.007014
0.007647
0.007331
0.007647
0.008279
0.007963
0.007647
0.007331
0.009227
0.007647
0.006698
0.007331
0.008279
0.008595
0.008595
0.009860
0.009860
0.010176
0.008595
0.008911
0.010176
0.009860
0.009860
0.009860
0.009860
0.010808
0.012073
0.010808
0.010808
0.010492
0.010808
0.011441
0.013021
0.012073
0.013021
0.012073
0.011124
0.011124
0.012073
0.011757
0.011124
0.011757
0.012705
0.012073
0.011757
0.013337
0.012705
0.012389
0.012073
0.011441
0.011441
0.009860
0.011757
0.011124
0.011441
0.011441
0.010808
0.010492
0.010492
0.010808
0.009860
0.010492
0.010492
0.009544
0.009544
0.009860
0.009227
0.007963
0.008911
0.008595
0.009227
0.009860
0.009227
0.007963
0.008279
0.008279
0.007331
0.008279
0.007963
0.007647
0.007647
0.007331
0.007014
0.008279
0.007647
0.008279
0.007331
0.007331
0.008595
0.007331
0.007014
0.008595
0.008279
0.008911
0.008279
0.009227
0.007963
0.008911
0.008911
0.008595
0.007963
0.008279
0.008595
0.009544
0.009227
0.009227
0.009544
0.009227
0.010492
0.010176
0.010176
0.011124
0.010492
0.011124
0.012073
0.012389
0.011441
0.011124
0.012073
0.011441
0.009544
0.009544
0.011124
0.012389
0.010808
0.011441
0.010492
0.010492
0.011124
0.013021
0.012705
0.011757
0.012073
0.012073
0.011757
0.012389
0.011757
0.012705
0.011441
0.011124
0.011124
0.009860
0.010492
0.011441
0.011441
0.010176
0.010176
0.010492
0.009544
0.008595
0.009227
0.009860
0.009544
0.009544
0.010176
0.009227
0.008595
0.008595
0.009860
0.007647
0.008911
0.009544
0.009227
0.007331
0.007963
0.007647
0.008595
0.008595
0.008595
0.007963
0.007014
0.007331
0.007014
0.008279
0.007647
0.009227
0.009544
0.009227
0.007647
0.008595
0.009227
0.010176
0.010176
0.008911
0.009227
0.009860
0.010176
0.009860
0.007963
0.008911
0.010492
0.010176
0.010176
0.009860
0.010492
0.009227
0.009860
0.011441
0.011757
0.011441
0.010808
0.010492
0.011124
0.011441
0.012389
0.011441
0.013021
0.011441
0.012705
0.012389
0.011441
0.012073
0.011757
0.011757
0.012389
0.011441
0.011441
0.011441
0.011441
0.011441
0.011757
0.011441
0.010492
0.010176
0.011124
0.011757
0.011124
0.010808
0.011441
0.010176
0.009860
0.009544
0.009227
0.009227
0.008595
0.008911
0.009227
0.008279
0.008911
0.008911
0.007963
0.007014
0.008595
0.007331
0.009227
0.009227
0.008595
0.007963
0.006382
0.008279
0.008279
0.008595
0.008279
0.009227
0.008911
0.007647
0.008279
0.008595
0.007963
0.007014
0.007014
0.008911
0.008279
0.008595
0.009544
0.009227
0.009227
0.009544
0.009544
0.008911
0.008911
0.010176
0.009860
0.011124
0.010492
0.010176
0.011441
0.011757
0.011441
0.010808
0.010176
0.011124
0.011441
0.011124
0.012073
0.010808
0.009860
0.011124
0.012389
0.011441
0.013021
0.012073
0.011757
0.010492
0.011757
0.012073
0.012389
0.011757
0.013654
0.012705
0.010492
0.012073
0.012073
0.011441
0.010808
0.012073
0.009860
0.009227
0.009860
0.009544
0.010808
0.009860
0.011124
0.011757
0.010808
0.010176
0.009544
0.008279
0.008911
0.008595
0.008911
0.007963
0.007963
0.007647
0.007331
0.007647
0.008911
0.009544
0.008595
0.008279
0.008595
0.007647
0.007647
0.007331
0.007331
0.007647
0.006382
0.008279
0.008911
0.007331
0.007647
0.008595
0.008279
0.008595
0.008595
0.009544
0.007963
0.008279
0.009544
0.009860
0.008279
0.009544
0.009860
0.009860
0.011124
0.009544
0.008911
0.009227
0.011757
0.010492
0.011124
0.011124
0.010492
0.010492
0.010492
0.010176
0.011124
0.011441
0.010176
0.010492
0.010176
0.010808
0.012073
0.013021
0.012073
0.012073
0.011124
0.012389
0.011757
0.011757
0.011124
0.011441
0.010808
0.011124
0.011441
0.011757
0.011757
0.011441
0.012073
0.010176
0.011441
0.010492
0.010492
0.010492
0.010808
0.010176
0.009544
0.010808
0.009860
0.009544
0.009227
0.009544
0.008595
0.008279
0.008911
0.007963
0.007963
0.007647
0.007647
0.007014
0.008279
0.010176
0.008595
0.008279
0.008595
0.006382
0.007331
0.007647
0.008279
0.007014
0.007014
0.007014
0.007963
0.006698
0.007963
0.007647
0.007963
0.007963
0.007647
0.007647
0.007963
0.009860
0.009544
0.008279
0.007963
0.009544
0.010808
0.009227
0.008911
0.010492
0.010176
0.010492
0.010492
0.011124
0.010492
0.010492
0.011124
0.010492
0.011757
0.011757
0.011441
0.011757
0.011124
0.011124
0.011441
0.011757
0.011757
0.012705
0.011124
0.010808
0.011441
0.011757
0.011757
0.011124
0.010808
0.010808
0.010808
0.012073
0.011441
0.011441
0.010808
0.011441
0.010808
0.009544
0.010492
0.010808
0.009860
0.011441
0.010176
0.010176
0.010492
0.010176
0.008279
0.008911
0.008595
0.007331
0.007963
0.007963
0.007963
0.008279
0.008595
0.007647
0.007963
0.008595
0.008279
0.008911
0.007963
0.006698
0.005117
0.006698
0.007014
0.008595
0.007963
0.007331
0.006698
0.007331
0.007014
0.007014
0.007014
0.007331
0.007647
0.009227
0.008911
0.008279
0.008279
0.008595
0.008595
0.009227
0.008911
0.009227
0.009544
0.009544
0.009860
0.009544
0.009544
0.010176
0.010492
0.010808
0.009544
0.009860
0.009860
0.010808
0.010492
0.010492
0.011757
0.010492
0.011124
0.011757
0.011757
0.011757
0.012073
0.013021
0.012389
0.011757
0.011757
0.011441
0.012073
0.012073
0.013337
0.012073
0.011441
0.011124
0.013021
0.011441
0.010492
0.012073
0.010808
0.009544
0.010176
0.010492
0.010492
0.009860
0.010176
0.010176
0.009860
0.010176
0.009860
0.008911
0.009227
0.008911
0.009227
0.009544
0.008279
0.008595
0.007647
0.008595
0.007014
0.007963
0.009227
0.008911
0.007963
0.006382
0.007331
0.007963
0.008279
0.007647
0.007331
0.007647
0.007647
0.007331
0.008595
0.008595
0.008595
0.008279
0.007647
0.007963
0.008595
0.009860
0.009544
0.010176
0.009860
0.010492
0.009544
0.010176
0.010176
0.008911
0.009544
0.009544
0.009544
0.010492
0.010176
0.010808
0.010176
0.009860
0.010492
0.011124
0.010492
0.010176
0.010808
0.009860
0.010176
0.011441
0.011441
0.011757
0.011124
0.012073
0.010808
0.011757
0.012705
0.012705
0.011757
0.011757
0.011757
0.010492
0.010176
0.011757
0.011124
0.010808
0.010492
0.010808
0.010492
0.010492
0.010176
0.011124
0.010808
0.011124
0.010808
0.010492
0.010176
0.010808
0.010492
0.009227
0.009544
0.010176
0.009544
0.009227
0.007647
0.008595
0.007331
0.007963
0.008595
0.008911
0.008279
0.007014
0.007331
0.007014
0.007331
0.008279
0.009544
0.007963
0.007647
0.007963
0.008595
0.007963
0.007647
0.009227
0.008911
0.008595
0.008911
0.008911
0.008911
0.010176
0.008595
0.009544
0.009227
0.009860
0.009227
0.010176
0.009544
0.010492
0.011441
0.010492
0.010808
0.011757
0.012073
0.011441
0.011757
0.010808
0.011757
0.012705
0.012705
0.012073
0.011757
0.011757
0.011757
0.012389
0.012705
0.012705
0.012389
0.012705
0.011124
0.011124
0.012073
0.013021
0.012705
0.012389
0.010808
0.011441
0.011124
0.010808
0.011757
0.011757
0.011441
0.010808
0.011757
0.011441
0.011441
0.010492
0.010492
0.010176
0.011441
0.010492
0.009860
0.009860
0.009544
0.009544
0.009544
0.009544
0.008595
0.008911
0.009227
0.008595
0.008279
0.007647
0.009227
0.009544
0.008595
0.007963
0.006382
0.007963
0.009227
0.008911
0.008279
0.007963
0.008595
0.007963
0.008595
0.007647
0.008279
0.008911
0.008911
0.009544
0.007963
0.008595
0.009860
0.008911
0.009860
0.010176
0.010808
0.009860
0.010176
0.010808
0.010176
0.010492
0.011441
0.010176
0.011441
0.011441
0.011441
0.012073
0.012705
0.012705
0.012389
0.012705
0.012073
0.011441
0.011441
0.012073
0.012389
0.013337
0.013654
0.012705
0.012389
0.011441
0.012389
0.013021
0.012073
0.012073
0.013021
0.012073
0.012073
0.012073
0.013021
0.012705
0.011441
0.012705
0.011124
0.012073
0.012389
0.013337
0.010808
0.011757
0.010176
0.011124
0.011124
0.010808
0.009860
0.009860
0.010808
0.009860
0.010176
0.010808
0.009227
0.009227
0.008911
0.007647
0.007963
0.009860
0.009860
0.008279
0.008911
0.008595
0.008595
0.007647
0.009227
0.008279
0.009227
0.008911
0.008595
0.008911
0.008911
0.009544
0.009860
0.009544
0.008911
0.009860
0.010176
0.009544
0.009860
0.009544
0.008595
0.010176
0.009544
0.010492
0.009860
0.010492
0.010176
0.011441
0.011441
0.011124
0.010492
0.012073
0.011441
0.011441
0.011441
0.011124
0.012073
0.012389
0.011757
0.012073
0.011757
0.012705
0.013337
0.013654
0.012705
0.012705
0.012705
0.012073
0.012389
0.012073
0.012073
0.012073
0.011124
0.012389
0.012073
0.011441
0.011441
0.011124
0.010808
0.011757
0.010808
0.010492
0.010808
0.009860
0.009860
0.010176
0.011124
0.011124
0.009227
0.009860
0.007963
0.008911
0.008911
0.009227
0.009860
0.009544
0.007963
0.008911
0.007963
0.007014
0.008279
0.007963
0.007331
0.008279
0.007963
0.006698
0.007331
0.008279
0.008911
0.008911
0.008595
0.007963
0.007963
0.007963
0.009227
0.008911
0.008279
0.008911
0.008595
0.008595
0.009227
0.008911
0.009544
0.010176
0.009544
0.009544
0.010176
0.010808
0.011124
0.011124
0.010176
0.010176
0.009860
0.011124
0.010492
0.010492
0.011441
0.011757
0.011441
0.011441
0.011757
0.011441
0.012389
0.013021
0.012705
0.012705
0.014286
0.013654
0.011757
0.011441
0.012705
0.013654
0.012705
0.012705
0.011757
0.011757
0.010808
0.011757
0.010808
0.011757
0.010808
0.011441
0.010808
0.010808
0.010808
0.010492
0.010176
0.011124
0.010492
0.009860
0.011124
0.010176
0.009227
0.008911
0.009544
0.009544
0.009227
0.008595
0.009544
0.007963
0.007331
0.008279
0.007963
0.009227
0.008595
0.008279
0.007647
0.008595
0.008279
0.007647
0.007963
0.008911
0.008911
0.008595
0.007014
0.008595
0.008595
0.008911
0.008595
0.008911
0.009544
0.008911
0.009544
0.010176
0.010176
0.008911
0.010176
0.010492
0.008595
0.009860
0.009860
0.010808
0.010176
0.009860
0.011124
0.010176
0.011124
0.011441
0.010176
0.011441
0.012073
0.012073
0.012389
0.013021
0.013021
0.011757
0.011441
0.011757
0.013021
0.013654
0.013337
0.012389
0.013021
0.012389
0.012705
0.012073
0.012073
0.012705
0.013021
0.011441
0.011124
0.012073
0.011757
0.011441
0.012705
0.012389
0.010492
0.010492
0.011441
0.011124
0.011124
0.009860
0.009860
0.009544
0.009860
0.010176
0.010492
0.009544
0.009227
0.008911
0.009860
0.008911
0.008595
0.008595
0.009227
0.009860
0.008279
0.008279
0.008911
0.008911
0.008911
0.007647
0.008279
0.008279
0.008279
0.008595
0.008911
0.007963
0.008911
0.008279
0.008279
0.009227
0.009544
0.009227
0.009544
0.008911
0.008279
0.007963
0.009227
0.009227
0.010176
0.009544
0.009544
0.010492
0.009544
0.009544
0.009860
0.010808
0.010808
0.009860
0.010808
0.010492
0.010492
0.011441
0.010492
0.012389
0.012389
0.011441
0.011757
0.010492
0.010808
0.010176
0.011757
0.013021
0.011441
0.011124
0.010808
0.011124
0.011757
0.010176
0.011757
0.012073
0.011441
0.011441
0.011441
0.011441
0.011124
0.010492
0.010492
0.010808
0.009860
0.010176
0.010492
0.009860
0.010492
0.010176
0.010176
0.009860
0.008911
0.009860
0.008911
0.007963
0.008595
0.008279
0.007647
0.007963
0.007331
0.007963
0.007647
0.007963
0.008595
0.009544
0.008595
0.008279
0.007963
0.007331
0.008279
0.007647
0.007963
0.007647
0.006382
0.007331
0.008279
0.007963
0.008279
0.007647
0.007331
0.007014
0.008279
0.009860
0.008911
0.008595
0.009227
0.009544
0.008279
0.009227
0.009860
0.010176
0.009227
0.010808
0.009544
0.011124
0.011124
0.011124
0.010808
0.010492
0.011124
0.011441
0.011757
0.011441
0.011441
0.011441
0.012073
0.011124
0.012389
0.012705
0.013021
0.012389
0.012389
0.011441
0.011757
0.012389
0.012073
0.012705
0.012705
0.012073
0.011441
0.011757
0.012705
0.011757
0.011124
0.011124
0.010808
0.010176
0.011441
0.010808
0.010808
0.011441
0.010808
0.011124
0.010176
0.011757
0.009860
0.008279
0.007963
0.007963
0.008911
0.007331
0.008595
0.008911
0.008911
0.007963
0.008279
0.008279
0.008911
0.009544
0.007647
0.007963
0.008911
0.009227
0.008911
0.007963
0.008595
0.008279
0.008595
0.007331
0.007647
0.007963
0.007963
0.008911
0.008279
0.008911
0.009227
0.008279
0.010176
0.008279
0.009544
0.010176
0.009227
0.010176
0.009544
0.009860
0.010492
0.010492
0.009860
0.010176
0.010176
0.011441
0.010808
0.010176
0.010808
0.011757
0.011441
0.011124
0.011441
0.011757
0.010176
0.012073
0.011757
0.011757
0.012705
0.011441
0.011441
0.010492
0.011441
0.011441
0.011124
0.011757
0.011441
0.011124
0.011124
0.012073
0.011757
0.011124
0.011124
0.011124
0.010176
0.009544
0.010176
0.011441
0.011757
0.009860
0.010492
0.009860
0.009860
0.009544
0.009544
0.008911
0.007647
0.009544
0.009860
0.009544
0.009544
0.007647
0.008595
0.008595
0.007963
0.008595
0.007963
0.008911
0.007647
0.007963
0.007331
0.008595
0.007014
0.008595
0.007331
0.007331
0.007331
0.006698
0.007331
0.007014
0.007963
0.008595
0.007014
0.008279
0.008279
0.008595
0.008279
0.009227
0.009544
0.009544
0.008911
0.009860
0.010176
0.009544
0.010492
0.010176
0.011441
0.011124
0.011441
0.011441
0.011441
0.012073
0.011441
0.012073
0.013021
0.012389
0.012073
0.011124
0.011441
0.012073
0.012389
0.012705
0.012073
0.011441
0.011441
0.010492
0.011124
0.012073
0.011441
0.011441
0.012073
0.012073
0.012073
0.012073
0.012073
0.011757
0.011441
0.011124
0.011441
0.011441
0.011124
0.010808
0.011124
0.010176
0.010176
0.011124
0.010176
0.010492
0.009227
0.009227
0.009860
0.008911
0.009227
0.008279
0.008911
0.008911
0.007963
0.008279
0.007963
0.009544
0.007331
0.007647
0.007647
0.008279
0.008279
0.009227
0.008911
0.008595
0.007647
0.008595
0.007331
0.006382
0.007014
0.008595
0.007331
0.007331
0.007963
0.007647
0.008279
0.009860
0.008595
0.009227
0.009227
0.009544
0.009544
0.010808
0.009860
0.010176
0.009860
0.012073
0.012073
0.010808
0.010808
0.011124
0.011124
0.010176
0.010492
0.011124
0.010492
0.010492
0.010492
0.010808
0.012073
0.012389
0.011757
0.012705
0.012389
0.012389
0.012705
0.013021
0.012073
0.012073
0.012073
0.010808
0.011124
0.012389
0.012073
0.012073
0.011757
0.011441
0.012389
0.009860
0.009544
0.011441
0.010492
0.010492
0.011441
0.010176
0.010176
0.010492
0.010176
0.009860
0.008595
0.008595
0.008595
0.008595
0.007963
0.008279
0.007963
0.007963
0.008595
0.009544
0.008279
0.008279
0.007963
0.007963
0.007647
0.007647
0.007647
0.007647
0.009227
0.007647
0.007647
0.007647
0.006698
0.006698
0.007647
0.008279
0.008595
0.008279
0.007647
0.007963
0.009227
0.008595
0.009227
0.009227
0.007647
0.010176
0.009860
0.011124
0.011124
0.010176
0.011441
0.010808
0.010492
0.010808
0.010808
0.010808
0.012073
0.011757
0.011124
0.013021
0.012705
0.011441
0.011441
0.011757
0.011757
0.011124
0.011757
0.011441
0.011124
0.011441
0.012073
0.011441
0.012389
0.011757
0.011757
0.010492
0.011124
0.011441
0.011757
0.011124
0.011124
0.010492
0.010492
0.010176
0.010176
0.010808
0.010492
0.010492
0.010492
0.009544
0.009227
0.009227
0.009544
0.008595
0.007647
0.009227
0.008911
0.009227
0.008911
0.007963
0.006382
0.007331
0.007331
0.007963
0.008595
0.007014
0.007647
0.006698
0.007331
0.007014
0.008279
0.007331
0.007331
0.007014
0.007331
0.007331
0.007963
0.007963
0.007963
0.009227
0.007963
0.008279
0.007331
0.008595
0.008911
0.009544
0.009227
0.009544
0.010176
0.009544
0.009227
0.008279
0.008911
0.008279
0.008279
0.009860
0.010176
0.008595
0.009227
0.011441
0.010808
0.010808
0.010808
0.010808
0.009860
0.010492
0.011124
0.012389
0.013337
0.012389
0.011124
0.011124
0.011441
0.012073
0.011757
0.012073
0.011441
0.011124
0.011441
0.011441
0.010492
0.012073
0.010808
0.011441
0.011124
0.011124
0.009227
0.010808
0.010492
0.010492
0.010492
0.009860
0.009544
0.007963
0.008279
0.009860
0.009860
0.009544
0.008595
0.008911
0.008279
0.007014
0.008279
0.007331
0.007647
0.007963
0.007331
0.007963
0.008279
0.007963
0.008279
0.007014
0.008279
0.008595
0.008595
0.007647
0.007647
0.008279
0.007647
0.007331
0.007963
0.008911
0.007963
0.008279
0.008279
0.007963
0.007014
0.009544
0.009227
0.009860
0.010808
0.010176
0.009227
0.009860
0.010492
0.010492
0.010808
0.011124
0.011441
0.011757
0.010492
0.010808
0.009860
0.010808
0.011124
0.011124
0.011757
0.011124
0.011124
0.010176
0.009860
0.010808
0.012073
0.012389
0.012389
0.011757
0.012389
0.011124
0.012705
0.011441
0.011757
0.011124
0.010808
0.011124
0.012073
0.012389
0.011441
0.010808
0.010808
0.010808
0.010176
0.009860
0.010176
0.009544
0.009227
0.009227
0.009227
0.009227
0.007963
0.009544
0.007963
0.008595
0.008595
0.008911
0.008279
0.007014
0.007014
0.008279
0.007963
0.007963
0.007963
0.007647
0.006698
0.005750
0.006382
0.007014
0.006698
0.006382
0.007647
0.007963
0.007647
0.007331
0.007647
0.007647
0.008911
0.007331
0.007963
0.009544
0.007647
0.008595
0.009227
0.009227
0.008911
0.009227
0.008279
0.008911
0.009227
0.009544
0.009544
0.009860
0.009544
0.009544
0.010808
0.010808
0.009860
0.011124
0.009544
0.010492
0.012073
0.011124
0.011441
0.011124
0.011124
0.010176
0.010492
0.012389
0.012389
0.011757
0.011441
0.011441
0.011124
0.011757
0.013021
0.013021
0.012389
0.011124
0.011441
0.010492
0.010808
0.011757
0.011441
0.011124
0.009860
0.009860
0.010492
0.011441
0.010492
0.009860
0.009544
0.009860
0.009544
0.009227
0.008911
0.008279
0.008279
0.008279
0.008279
0.008911
0.007963
0.007014
0.007647
0.007331
0.007331
0.007014
0.007014
0.007331
0.007014
0.006382
0.007963
0.007647
0.007014
0.007963
0.007963
0.007331
0.008595
0.007647
0.007647
0.008279
0.008595
0.007331
0.007963
0.008279
0.008279
0.008595
0.009544
0.008279
0.009544
0.007963
0.008279
0.009544
0.009227
0.009227
0.008595
0.009544
0.009227
0.010176
0.010808
0.010808
0.010808
0.012073
0.012073
0.011441
0.011441
0.012389
0.011124
0.010808
0.011757
0.012389
0.011757
0.012389
0.011757
0.012073
0.011441
0.010808
0.012073
0.011441
0.012073
0.010808
0.011441
0.011124
0.010808
0.013021
0.012073
0.011124
0.011441
0.010808
0.010492
0.010492
0.010492
0.009544
0.009860
0.010492
0.008911
0.008911
0.009544
0.009860
0.008595
0.008595
0.008279
0.008595
0.008595
0.006698
0.008595
0.006698
0.007963
0.007014
0.007963
0.008595
0.008911
0.008595
0.006698
0.006066
0.007647
0.008595
0.008595
0.008279
0.007963
0.007331
0.007331
0.007647
0.007647
0.008279
0.008911
0.008279
0.007647
0.007647
0.009227
0.009860
0.010492
0.009544
0.009544
0.009544
0.010176
0.009544
0.010176
0.010176
0.010176
0.009860
0.010492
0.011757
0.011124
0.010492
0.011124
0.011124
0.012073
0.010808
0.010808
0.010176
0.010808
0.010492
0.011441
0.012073
0.012705
0.012073
0.013021
0.012389
0.012073
0.011441
0.012389
0.012073
0.011441
0.010492
0.010808
0.010492
0.009860
0.011757
0.011757
0.011441
0.011757
0.010808
0.009860
0.011441
0.010492
0.010492
0.010176
0.008911
0.009860
0.008595
0.008911
0.008911
0.007963
0.007963
0.007963
0.008279
0.007963
0.006066
0.007647
0.008911
0.008279
0.007963
0.008911
0.007963
0.008911
0.008595
0.007647
0.007963
0.007647
0.008911
0.008911
0.007647
0.008279
0.008595
0.007963
0.007647
0.008911
0.008595
0.008911
0.008595
0.008911
0.009860
0.009860
0.009544
0.009227
0.009227
0.009544
0.010492
0.009544
0.010176
0.010492
0.010492
0.009544
0.010176
0.011441
0.011757
0.010492
0.010492
0.011124
0.011124
0.012389
0.011441
0.012705
0.011757
0.011441
0.011757
0.011124
0.011441
0.012389
0.012389
0.012705
0.011757
0.011441
0.010808
0.012705
0.012073
0.012073
0.011124
0.011757
0.011441
0.010176
0.010808
0.011441
0.010492
0.010176
0.011441
0.010808
0.010808
0.011124
0.011124
0.009227
0.009227
0.010808
0.009227
0.009227
0.008279
0.008911
0.008595
0.008279
0.008911
0.008911
0.007963
0.007963
0.007963
0.007331
0.009227
0.010176
0.007647
0.007963
0.008279
0.007014
0.007647
0.008911
0.008911
0.008279
0.008279
0.008279
0.007647
0.007647
0.009544
0.009227
0.008911
0.007963
0.008595
0.008595
0.008595
0.008595
0.009227
0.007963
0.008595
0.009860
0.009860
0.008911
0.010176
0.010176
0.010492
0.009544
0.010808
0.010176
0.010808
0.010176
0.010808
0.012073
0.012073
0.011124
0.011757
0.010808
0.010176
0.009227
0.009860
0.011124
0.012073
0.012389
0.011757
0.011757
0.011124
0.012705
0.012073
0.013021
0.012389
0.012389
0.011757
0.011441
0.011441
0.010176
0.010808
0.012073
0.009860
0.010808
0.011124
0.011124
0.010176
0.009860
0.009860
0.009227
0.008911
0.008595
0.009544
0.008595
0.007647
0.009544
0.009227
0.007647
0.006382
0.006698
0.007963
0.007963
0.007963
0.008279
0.007963
0.008279
0.007963
0.007647
0.006066
0.007014
0.007331
0.007331
0.007963
0.007331
0.007014
0.009227
0.007647
0.007647
0.008279
0.008279
0.008595
0.007963
0.007963
0.007963
0.009860
0.008595
0.009544
0.010176
0.009544
0.008911
0.010808
0.008911
0.008279
0.008279
0.009860
0.009544
0.009544
0.009544
0.009860
0.008595
0.011124
0.009860
0.009860
0.010808
0.010492
0.010492
0.009544
0.010492
0.011441
0.011757
0.011757
0.012389
0.011757
0.009860
0.010492
0.012073
0.011757
0.011124
0.011441
0.010176
0.011441
0.011757
0.009860
0.010492
0.010176
0.011124
0.008911
0.009227
0.010492
0.010492
0.011124
0.010492
0.009227
0.008911
0.011441
0.010176
0.008911
0.007963
0.007647
0.009227
0.008911
0.007963
0.008595
0.009227
0.008595
0.007647
0.008279
0.008279
0.008595
0.007963
0.008911
0.006382
0.007963
0.008279
0.009860
0.008279
0.009227
0.008595
0.007647
0.007647
0.008279
0.007963
0.008595
0.008911
0.007647
0.008595
0.008595
0.009227
0.009860
0.008279
0.007647
0.008911
0.010176
0.009860
0.010176
0.009544
0.009544
0.009227
0.010176
0.011757
0.011441
0.011124
0.011757
0.009227
0.010808
0.011441
0.011757
0.011441
0.012389
0.010808
0.010808
0.010808
0.011757
0.012389
0.011441
0.011757
0.012073
0.012389
0.013337
0.012073
0.011441
0.012705
0.012073
0.010492
0.010492
0.010808
0.011441
0.011124
0.011124
0.010492
0.011441
0.008279
0.010176
0.009860
0.009227
0.010808
0.010492
0.009860
0.009227
0.008911
0.009227
0.009860
0.009227
0.009227
0.009544
0.007647
0.008279
0.008279
0.008279
0.008279
0.007963
0.010176
0.008911
0.007331
0.005750
0.007963
0.006382
0.007647
0.007647
0.006698
0.007647
0.007963
0.007647
0.008595
0.008595
0.008911
0.007963
0.007963
0.008279
0.007331
0.008279
0.007963
0.007647
0.008595
0.008595
0.008911
0.008911
0.007963
0.010492
0.010176
0.009860
0.009544
0.011124
0.011124
0.010808
0.010492
0.010492
0.010808
0.011124
0.011124
0.011124
0.010808
0.010492
0.010176
0.010808
0.011757
0.013021
0.013337
0.011757
0.011757
0.012705
0.012389
0.011757
0.012073
0.011441
0.010492
0.012073
0.011441
0.011757
0.011441
0.011757
0.011441
0.009860
0.010808
0.010808
0.011441
0.010808
0.011124
0.010808
0.009544
0.009860
0.010176
0.010176
0.008911
0.009227
0.009544
0.008279
0.008279
0.009544
0.008595
0.008279
0.008911
0.008595
0.007647
0.008595
0.008911
0.008279
0.007647
0.007963
0.007963
0.008279
0.009227
0.007963
0.006382
0.007647
0.007331
0.007963
0.007963
0.007963
0.007963
0.007647
0.007647
0.007647
0.007647
0.008279
0.009227
0.009227
0.009860
0.008911
0.009544
0.011124
0.009544
0.009860
0.010492
0.009860
0.009860
0.009860
0.010176
0.010492
0.011441
0.010492
0.011124
0.009227
0.011124
0.010808
0.010176
0.010176
0.011757
0.011124
0.012389
0.012073
0.012705
0.012389
0.011757
0.012073
0.012389
0.012705
0.013021
0.012705
0.010808
0.010492
0.011441
0.012073
0.010492
0.010492
0.009860
0.010176
0.010176
0.011124
0.010176
0.008911
0.009860
0.010176
0.010492
0.008279
0.008279
0.008911
0.007331
0.008595
0.009227
0.007014
0.007331
0.008279
0.007963
0.007647
0.006698
0.007647
0.007647
0.008595
0.008279
0.006382
0.006382
0.007331
0.007963
0.007647
0.006382
0.007014
0.007331
0.007331
0.008279
0.007647
0.008595
0.008279
0.007647
0.007331
0.007647
0.007647
0.007331
0.008911
0.008279
0.009227
0.008595
0.008279
0.008279
0.009860
0.009227
0.009860
0.009544
0.010176
0.010176
0.009860
0.010176
0.011441
0.011124
0.010492
0.010808
0.011441
0.010808
0.010492
0.010492
0.011124
0.011124
0.010808
0.010808
0.011441
0.011124
0.010492
0.011441
0.011124
0.012705
0.012073
0.011441
0.011124
0.010492
0.011124
0.011757
0.010808
0.011124
0.011124
0.009227
0.010176
0.010808
0.010176
0.009860
0.009544
0.009860
0.009860
0.008595
0.008911
0.008595
0.009544
0.008279
0.008911
0.007963
0.008911
0.008595
0.008595
0.007963
0.008595
0.006382
0.007963
0.009544
0.008595
0.007331
0.007647
0.008279
0.008279
0.008279
0.007963
0.007331
0.008279
0.007331
0.008279
0.008595
0.009544
0.008911
0.008595
0.009544
0.009544
0.007014
0.008911
0.009860
0.008911
0.009860
0.008911
0.011124
0.008911
0.009544
0.009860
0.010808
0.011124
0.010492
0.010492
0.009227
0.011124
0.010176
0.010808
0.011757
0.011757
0.012389
0.012389
0.012073
0.012073
0.011757
0.012073
0.013970
0.013654
0.012389
0.012705
0.011757
0.012389
0.012073
0.011757
0.012073
0.012705
0.012389
0.012705
0.011441
0.011757
0.010808
0.011441
0.011124
0.010176
0.012073
0.009860
0.009544
0.009860
0.010176
0.009860
0.009227
0.009544
0.010176
0.009227
0.009544
0.009227
0.009544
0.009860
0.010176
0.008279
0.007963
0.007647
0.007014
0.008279
0.007014
0.007963
0.008279
0.007647
0.007963
0.006382
0.007963
0.009860
0.008911
0.008911
0.007963
0.007647
0.007963
0.007647
0.008911
0.008279
0.007647
0.008595
0.007963
0.009860
0.008911
0.009227
0.010176
0.010492
0.009860
0.010492
0.010176
0.009860
0.010176
0.009544
0.008911
0.011441
0.010808
0.010808
0.010808
0.011441
0.010176
0.011441
0.011441
0.010808
0.012705
0.011441
0.010492
0.010176
0.011124
0.012073
0.011441
0.011757
0.013337
0.012073
0.013337
0.012389
0.012705
0.011441
0.011757
0.012705
0.010808
0.010808
0.012389
0.012073
0.010176
0.012389
0.010176
0.011124
0.009860
0.010808
0.011124
0.009860
0.011124
0.010492
0.009860
0.008911
0.008911
0.009544
0.009544
0.008911
0.008911
0.009227
0.008911
0.007647
0.007647
0.007963
0.008911
0.007963
0.010176
0.008911
0.008595
0.007647
0.006698
0.007647
0.008279
0.008279
0.008279
0.009227
0.007963
0.007647
0.008911
0.007647
0.007963
0.008279
0.008911
0.008595
0.009227
0.008279
0.010492
0.009227
0.008911
0.008911
0.009860
0.009544
0.010492
0.010176
0.009227
0.009860
0.010492
0.010808
0.010492
0.011441
0.011124
0.013021
0.012073
0.011757
0.012073
0.011124
0.012073
0.011124
0.011124
0.011757
0.011757
0.013021
0.013970
0.012389
0.012705
0.012389
0.012705
0.013654
0.012705
0.012705
0.012073
0.011757
0.011124
0.012073
0.011124
0.011124
0.009544
0.010492
0.010492
0.010808
0.010176
0.010808
0.010176
0.010492
0.010808
0.009860
0.008595
0.008911
0.008911
0.009860
0.009227
0.009860
0.009227
0.007963
0.007331
0.007963
0.007963
0.008279
0.007647
0.008595
0.009860
0.008595
0.007963
0.008279
0.008279
0.008911
0.009544
0.009544
0.007963
0.008911
0.009860
0.009544
0.008911
0.008279
0.010176
0.010808
0.009544
0.009227
0.008595
0.008595
0.008279
0.009227
0.009544
0.010492
0.009544
0.009860
0.010492
0.011441
0.011441
0.010808
0.010808
0.013337
0.012705
0.012073
0.012389
0.012389
0.011757
0.012073
0.013021
0.012705
0.011441
0.012073
0.011757
0.011757
0.011757
0.013337
0.012705
0.012073
0.013021
0.013654
0.013021
0.013021
0.012073
0.012705
0.012705
0.012705
0.012705
0.012705
0.012389
0.011757
0.011124
0.011757
0.011124
0.009860
0.010176
0.010492
0.011124
0.011124
0.011441
0.010808
0.011441
0.009227
0.008911
0.008595
0.007647
0.008911
0.009860
0.009227
0.008595
0.007963
0.008279
0.007963
0.009544
0.009544
0.007963
0.008279
0.007647
0.008279
0.008279
0.009227
0.008279
0.007963
0.007647
0.007963
0.007331
0.007963
0.007963
0.009544
0.007963
0.008595
0.009544
0.009544
0.009227
0.010492
0.009860
0.011757
0.009860
0.009227
0.010492
0.009860
0.011124
0.010176
0.010808
0.010492
0.011757
0.011441
0.010808
0.010176
0.011124
0.011441
0.011757
0.012389
0.011757
0.011757
0.012073
0.012073
0.013021
0.012389
0.013021
0.013654
0.013654
0.012705
0.012389
0.013021
0.013021
0.012073
0.011757
0.012389
0.011757
0.011441
0.013337
0.012705
0.010808
0.010808
0.010808
0.010808
0.011124
0.011441
0.010808
0.010176
0.010176
0.010492
0.010176
0.011441
0.010808
0.010492
0.009860
0.010176
0.009544
0.009544
0.008911
0.008595
0.007963
0.008279
0.007963
0.008911
0.010176
0.009227
0.008595
0.008595
0.007963
0.007647
0.008595
0.008595
0.008279
0.008911
0.009227
0.008595
0.008595
0.008911
0.009544
0.009544
0.010176
0.008911
0.010176
0.008911
0.009860
0.010176
0.011124
0.011124
0.011124
0.010176
0.011124
0.012073
0.011124
0.011124
0.012073
0.011441
0.011757
0.011757
0.011757
0.012073
0.011124
0.012073
0.012073
0.013021
0.012389
0.012389
0.011124
0.012389
0.012073
0.013021
0.013337
0.012389
0.013021
0.012389
0.012073
0.013337
0.013021
0.013654
0.012705
0.013337
0.012389
0.012073
0.013970
0.012073
0.011441
0.012705
0.010808
0.011441
0.011757
0.012389
0.011441
0.011441
0.011441
0.009860
0.011124
0.009227
0.010492
0.009860
0.010808
0.010176
0.010176
0.009860
0.007963
0.009544
0.009544
0.008911
0.008595
0.008595
0.009860
0.008595
0.009860
0.008279
0.008279
0.008595
0.008595
0.009544
0.008911
0.008911
0.009544
0.009227
0.008911
0.008911
0.009860
0.008911
0.010176
0.010176
0.010176
0.010176
0.010492
0.011124
0.010176
0.009227
0.010176
0.009227
0.010492
0.010176
0.010176
0.010176
0.010808
0.010492
0.011124
0.010808
0.010492
0.011757
0.010808
0.011124
0.012073
0.013021
0.012705
0.012073
0.011757
0.011441
0.012389
0.013021
0.012705
0.011441
0.011124
0.011757
0.012389
0.012705
0.012073
0.013021
0.012389
0.012389
0.011757
0.011441
0.012705
0.012705
0.012073
0.011124
0.011757
0.011441
0.009860
0.011441
0.010492
0.010808
0.012073
0.011124
0.011441
0.010176
0.009860
0.009860
0.010176
0.010492
0.009227
0.009227
0.008595
0.008911
0.008911
0.007963
0.009860
0.009544
0.008911
0.008595
0.007647
0.007963
0.009227
0.008595
0.009860
0.009860
0.008911
0.008911
0.009860
0.009227
0.009227
0.010492
0.009227
0.009544
0.009544
0.009227
0.009544
0.010492
0.010808
0.009544
0.009227
0.010808
0.010808
0.011441
0.010176
0.010808
0.011124
0.012705
0.012389
0.012705
0.012073
0.011441
0.011441
0.011757
0.012073
0.012705
0.011757
0.012389
0.010808
0.011441
0.011757
0.012389
0.013654
0.012705
0.012389
0.012073
0.012389
0.012705
0.013970
0.012705
0.012705
0.012705
0.013654
0.012389
0.012705
0.011757
0.012389
0.012705
0.012389
0.011757
0.010492
0.012073
0.012705
0.012073
0.012073
0.011441
0.011124
0.010176
0.009860
0.009227
0.009544
0.010176
0.010176
0.009860
0.009860
0.009544
0.009860
0.008911
0.009227
0.008911
0.009227
0.008595
0.007331
0.008279
0.006382
0.008595
0.008911
0.009544
0.009860
0.009227
0.008911
0.009227
0.009227
0.008911
0.009544
0.008595
0.008595
0.008911
0.007647
0.009227
0.008911
0.009544
0.009860
0.010492
0.010176
0.009544
0.010492
0.009860
0.010176
0.010492
0.010808
0.011124
0.011124
0.010492
0.011441
0.011441
0.011124
0.011124
0.012389
0.013021
0.012073
0.011124
0.010808
0.012705
0.012705
0.013654
0.013337
0.012073
0.012073
0.012073
0.012705
0.014286
0.013021
0.013021
0.013970
0.013654
0.012705
0.013021
0.012073
0.013337
0.013337
0.012389
0.011441
0.011124
0.012389
0.012389
0.012389
0.011757
0.011757
0.010808
0.011441
0.011124
0.011124
0.010492
0.009227
0.010808
0.010808
0.010176
0.009860
0.009227
0.010492
0.008279
0.008911
0.010176
0.009860
0.008595
0.009860
0.007331
0.007331
0.008279
0.009860
0.009544
0.008911
0.009227
0.008595
0.008595
0.009860
0.009860
0.009860
0.009544
0.009860
0.008911
0.009227
0.009227
0.010176
0.010808
0.011124
0.011124
0.011124
0.011124
0.011441
0.010808
0.010492
0.011124
0.011441
0.011124
0.012073
0.010808
0.011124
0.011441
0.012073
0.012389
0.013021
0.012389
0.012073
0.012073
0.012073
0.013337
0.012705
0.013337
0.013654
0.012389
0.012073
0.012073
0.013021
0.013654
0.014602
0.013337
0.012705
0.011441
0.013337
0.011757
0.012705
0.012389
0.011441
0.012073
0.011757
0.011124
0.011757
0.011757
0.011757
0.012389
0.011441
0.012073
0.012389
0.011124
0.012705
0.010808
0.012073
0.011124
0.010176
0.010492
0.009860
0.010176
0.010176
0.009544
0.010176
0.009860
0.009860
0.008911
0.009544
0.008595
0.008911
0.009227
0.009860
0.010492
0.008911
0.009544
0.009860
0.009860
0.010176
0.009860
0.010176
0.010808
0.010492
0.009860
0.009227
0.010176
0.009860
0.010492
0.009860
0.010808
0.010492
0.010176
0.011757
0.012705
0.012389
0.012073
0.011441
0.012073
0.012073
0.010808
0.011124
0.013654
0.012389
0.013021
0.013021
0.013337
0.012073
0.012705
0.012705
0.013654
0.013970
0.014602
0.014286
0.013970
0.012389
0.013654
0.013970
0.013970
0.014286
0.013970
0.012705
0.013021
0.013021
0.012705
0.013337
0.013021
0.012705
0.012389
0.012705
0.012389
0.012389
0.012705
0.013654
0.012389
0.011441
0.010808
0.011441
0.010808
0.010492
0.011441
0.010808
0.011124
0.010492
0.009860
0.009544
0.009860
0.010176
0.010492
0.011441
0.010808
0.010492
0.009860
0.009227
0.009544
0.010492
0.009860
0.012073
0.010176
0.009860
0.009544
0.009544
0.009860
0.009860
0.009544
0.010808
0.010808
0.010808
0.011124
0.012389
0.011757
0.011124
0.012073
0.012073
0.012073
0.010808
0.010492
0.011441
0.012073
0.012705
0.013021
0.012389
0.012389
0.013021
0.012389
0.012073
0.014286
0.013654
0.013654
0.013970
0.013337
0.012705
0.013970
0.013654
0.014286
0.013970
0.013654
0.013021
0.013654
0.013654
0.014918
0.013970
0.013021
0.013970
0.012705
0.012705
0.014286
0.013970
0.013970
0.013654
0.014602
0.011757
0.012705
0.012705
0.011757
0.012705
0.011124
0.011441
0.011441
0.012073
0.011124
0.010808
0.010492
0.010492
0.010492
0.010808
0.010808
0.009544
0.009860
0.010808
0.009544
0.009860
0.010176
0.011757
0.009860
0.009860
0.009544
0.010492
0.009227
0.010492
0.011124
0.011124
0.010808
0.009544
0.009860
0.009860
0.009544
0.009544
0.009227
0.009544
0.010492
0.009860
0.010808
0.011757
0.011757
0.010808
0.011441
0.011441
0.012705
0.012705
0.013337
0.011757
0.012073
0.012389
0.012705
0.012073
0.012389
0.012389
0.013337
0.013654
0.014286
0.015234
0.014602
0.013337
0.012073
0.013970
0.013021
0.014286
0.016183
0.014602
0.015550
0.013970
0.013970
0.013337
0.013970
0.015234
0.014602
0.013654
0.014286
0.012073
0.012705
0.013654
0.014602
0.013337
0.013021
0.013021
0.013337
0.012705
0.012705
0.013021
0.012705
0.011757
0.011757
0.012073
0.010492
0.010808
0.010176
0.010176
0.010808
0.011124
0.010808
0.010176
0.009860
0.010176
0.011124
0.010808
0.011124
0.010808
0.010492
0.009860
0.009227
0.010176
0.011757
0.011441
0.011441
0.011124
0.009860
0.010492
0.009860
0.010492
0.011441
0.010492
0.010492
0.010176
0.011441
0.011441
0.011124
0.012389
0.012073
0.012389
0.012389
0.013654
0.013021
0.012705
0.012705
0.012389
0.012705
0.012705
0.013970
0.013970
0.013337
0.013337
0.013337
0.013337
0.015550
0.014286
0.013654
0.013970
0.013337
0.014286
0.014286
0.015550
0.015550
0.015234
0.014286
0.013337
0.013970
0.013337
0.015234
0.015234
0.015234
0.014286
0.013970
0.014286
0.013337
0.012705
0.013337
0.014286
0.012389
0.011757
0.013970
0.013021
0.012705
0.013654
0.012073
0.012705
0.012073
0.012389
0.011757
0.010808
0.010808
0.012389
0.011124
0.011757
0.010808
0.010176
0.009860
0.009860
0.011124
0.011124
0.011124
0.011757
0.009860
0.010492
0.010492
0.010176
0.009860
0.009544
0.010176
0.010492
0.008595
0.009544
0.010808
0.010176
0.011441
0.011124
0.011441
0.011757
0.011757
0.011757
0.010492
0.012705
0.011757
0.012389
0.012389
0.013337
0.014286
0.013021
0.012389
0.013654
0.013021
0.013654
0.013654
0.013337
0.013021
0.013970
0.014602
0.013337
0.014602
0.013970
0.013654
0.013021
0.014602
0.014918
0.013654
0.014918
0.013337
0.013654
0.013337
0.013654
0.015550
0.015867
0.013970
0.014286
0.013021
0.012389
0.012389
0.014918
0.013021
0.013337
0.013970
0.012389
0.012073
0.012389
0.012389
0.011441
0.010492
0.011757
0.011757
0.012073
0.012073
0.011441
0.010808
0.010176
0.012073
0.011124
0.010808
0.009860
0.010492
0.009860
0.010176
0.009860
0.010492
0.009860
0.010492
0.009860
0.009227
0.010176
0.008911
0.010492
0.011441
0.010176
0.010808
0.010492
0.009860
0.010492
0.010808
0.010176
0.010176
0.010808
0.011441
0.010176
0.011757
0.011441
0.012073
0.012389
0.012073
0.011757
0.012073
0.011757
0.012389
0.010808
0.012073
0.013021
0.013021
0.012705
0.012389
0.012389
0.011757
0.012073
0.012073
0.012705
0.012705
0.013021
0.012705
0.013337
0.013021
0.013654
0.014918
0.014918
0.014286
0.013337
0.014286
0.014918
0.014918
0.014602
0.015234
0.014918
0.013654
0.013654
0.013970
0.013654
0.014286
0.013654
0.011441
0.013021
0.012705
0.012389
0.012389
0.012705
0.013021
0.013021
0.012073
0.011757
0.011441
0.011441
0.010492
0.012073
0.012705
0.011757
0.010492
0.010176
0.010808
0.010808
0.010176
0.011124
0.011441
0.009860
0.009544
0.010492
0.011124
0.011124
0.011124
0.011441
0.010492
0.010492
0.010808
0.008911
0.009544
0.010176
0.011124
0.010176
0.010808
0.010176
0.011124
0.010176
0.012389
0.012073
0.012389
0.012073
0.013021
0.011757
0.013337
0.013021
0.013970
0.013654
0.013654
0.013337
0.013970
0.013337
0.014286
0.014286
0.013970
0.014602
0.014918
0.014286
0.014602
0.015234
0.013970
0.013970
0.015867
0.016499
0.015867
0.014602
0.014286
0.014602
0.015234
0.015234
0.014918
0.015550
0.014602
0.013654
0.014918
0.015234
0.014602
0.014286
0.014918
0.013970
0.013337
0.012389
0.013654
0.013337
0.013970
0.012705
0.012073
0.011757
0.013337
0.013021
0.013021
0.011441
0.011441
0.011124
0.011124
0.011757
0.009544
0.010176
0.010492
0.009544
0.011757
0.010176
0.011124
0.010176
0.008911
0.010176
0.010492
0.010808
0.011441
0.011757
0.010492
0.010176
0.009860
0.011124
0.010808
0.010492
0.012073
0.011124
0.012073
0.010808
0.010492
0.011757
0.012705
0.012389
0.011757
0.011441
0.012389
0.012389
0.013337
0.012705
0.012073
0.013021
0.013021
0.013337
0.013970
0.013021
0.013337
0.013970
0.014286
0.013970
0.014602
0.014286
0.013654
0.013337
0.014602
0.013970
0.014602
0.015550
0.014918
0.014286
0.013654
0.013970
0.014286
0.014918
0.014602
0.014286
0.013021
0.013970
0.013970
0.014286
0.013970
0.013970
0.013654
0.013021
0.013337
0.014602
0.013337
0.013021
0.012705
0.012389
0.012389
0.012073
0.012389
0.011441
0.010808
0.011124
0.010492
0.010492
0.011124
0.010492
0.010492
0.011441
0.011124
0.009860
0.012073
0.011757
0.009860
0.009544
0.009227
0.009860
0.010176
0.010808
0.010492
0.010808
0.011124
0.009860
0.010492
0.010176
0.011441
0.011441
0.010808
0.010808
0.011757
0.010808
0.011441
0.012705
0.013021
0.011757
0.012389
0.012389
0.011441
0.012389
0.012073
0.012705
0.013654
0.012705
0.013337
0.013021
0.013337
0.013021
0.013337
0.014602
0.014286
0.014602
0.013970
0.014286
0.013970
0.013337
0.014286
0.015550
0.015867
0.015234
0.014602
0.014286
0.014602
0.014918
0.014918
0.013654
0.014602
0.013970
0.013337
0.014286
0.014286
0.013337
0.013654
0.013970
0.013654
0.012389
0.012073
0.012073
0.013021
0.013021
0.013021
0.013021
0.012073
0.011441
0.012389
0.012389
0.012073
0.011441
0.011757
0.011757
0.011124
0.010176
0.011441
0.009544
0.010808
0.011757
0.012389
0.011757
0.010808
0.010176
0.009544
0.010492
0.010492
0.010176
0.010176
0.010808
0.011124
0.010492
0.010176
0.011124
0.012073
0.011441
0.011441
0.011124
0.012073
0.011124
0.011441
0.010808
0.011441
0.011441
0.011124
0.011757
0.012073
0.012389
0.011441
0.012073
0.012073
0.012705
0.013021
0.011441
0.013337
0.012389
0.013021
0.013337
0.013970
0.013970
0.013021
0.013654
0.013337
0.013970
0.014918
0.016499
0.014918
0.015867
0.014918
0.014602
0.013654
0.014602
0.014918
0.014918
0.014602
0.014286
0.013337
0.013337
0.014286
0.013654
0.013970
0.014286
0.013337
0.013970
0.013654
0.013337
0.013337
0.014602
0.013654
0.014286
0.013337
0.013337
0.012073
0.011757
0.012389
0.012705
0.010808
0.011124
0.010176
0.010492
0.011124
0.010492
0.011441
0.010808
0.010808
0.010492
0.009227
0.009860
0.010492
0.010492
0.011441
0.011124
0.010492
0.010176
0.010492
0.010808
0.010492
0.011124
0.010808
0.010492
0.011124
0.011757
0.011124
0.012389
0.012073
0.011757
0.012389
0.012389
0.012705
0.012389
0.012389
0.012073
0.013337
0.013654
0.013654
0.013970
0.013021
0.013337
0.013970
0.014602
0.014286
0.014602
0.013970
0.014602
0.013654
0.012705
0.013970
0.015550
0.014602
0.015867
0.014918
0.014918
0.014602
0.015550
0.015867
0.013970
0.014286
0.015234
0.013337
0.014286
0.015550
0.014602
0.014918
0.015550
0.014602
0.013021
0.013654
0.013021
0.014286
0.013337
0.013654
0.013021
0.013021
0.013021
0.013021
0.011124
0.012073
0.010492
0.011757
0.011124
0.011757
0.010808
0.011441
0.012073
0.010808
0.012705
0.011441
0.012389
0.011124
0.010808
0.010492
0.010492
0.010492
0.010808
0.010808
0.011441
0.011124
0.011441
0.010492
0.010808
0.011124
0.011124
0.012073
0.010808
0.011441
0.011124
0.011124
0.011757
0.011441
0.012073
0.011441
0.012705
0.013021
0.013337
0.014286
0.013337
0.013654
0.013654
0.013337
0.013021
0.012389
0.013337
0.013654
0.015550
0.014602
0.014918
0.015234
0.013970
0.013970
0.013337
0.014286
0.014602
0.014602
0.014286
0.013970
0.014918
0.014918
0.014602
0.014918
0.014918
0.015234
0.014918
0.014602
0.014286
0.013970
0.015234
0.014918
0.015234
0.014602
0.013337
0.013337
0.012389
0.014286
0.013337
0.012389
0.013337
0.013970
0.013021
0.011757
0.011124
0.010808
0.012073
0.012705
0.012073
0.012073
0.011757
0.011441
0.010492
0.009860
0.011441
0.011441
0.012073
0.010492
0.009227
0.009544
0.010492
0.009860
0.011124
0.011441
0.011441
0.010176
0.011124
0.011441
0.011441
0.011757
0.012389
0.011441
0.012705
0.010808
0.010808
0.011757
0.011757
0.011441
0.011757
0.012073
0.012073
0.012389
0.012389
0.012705
0.013021
0.014602
0.013970
0.014286
0.012389
0.014286
0.014286
0.013654
0.013970
0.014286
0.014602
0.014918
0.013970
0.012705
0.013654
0.015234
0.015867
0.016183
0.015234
0.014918
0.014286
0.014602
0.014602
0.014286
0.013970
0.014602
0.013337
0.013970
0.013337
0.014602
0.014286
0.014918
0.013021
0.013654
0.013654
0.013970
0.013654
0.013337
0.012705
0.013654
0.013654
0.013337
0.013021
0.012705
0.012389
0.012073
0.010808
0.011441
0.011757
0.011757
0.011757
0.010808
0.010808
0.011124
0.012073
0.010808
0.010808
0.010176
0.009860
0.011441
0.010492
0.010492
0.011124
0.011757
0.011441
0.010492
0.011441
0.010492
0.012073
0.011124
0.010492
0.011124
0.012073
0.013654
0.013021
0.012705
0.013021
0.013021
0.012073
0.012705
0.013021
0.013021
0.012705
0.012073
0.013021
0.014286
0.013021
0.013337
0.013654
0.013337
0.013337
0.013970
0.013970
0.013970
0.014602
0.013654
0.013970
0.013970
0.013337
0.015867
0.015234
0.013970
0.013970
0.014286
0.014602
0.014918
0.014918
0.014602
0.015867
0.015234
0.015867
0.015234
0.015550
0.015867
0.014602
0.015550
0.014602
0.014602
0.013970
0.014602
0.013337
0.014286
0.013654
0.013021
0.012705
0.012389
0.012073
0.012389
0.011441
0.012389
0.012073
0.012705
0.011441
0.012389
0.011757
0.011124
0.011441
0.012073
0.012705
0.011757
0.010808
0.011757
0.011757
0.011441
0.012705
0.011441
0.012389
0.012073
0.011757
0.011441
0.010808
0.012073
0.013337
0.012705
0.013337
0.013021
0.012389
0.012389
0.012705
0.013337
0.012705
0.013021
0.013337
0.013970
0.013970
0.014286
0.014918
0.014602
0.013654
0.014918
0.014918
0.014286
0.013970
0.014602
0.013970
0.013970
0.015867
0.015867
0.015234
0.015234
0.015234
0.015867
0.016183
0.016815
0.016183
0.014602
0.014602
0.015234
0.015550
0.015234
0.015867
0.015550
0.015867
0.016183
0.015234
0.015550
0.015867
0.013970
0.014918
0.014918
0.016183
0.014286
0.014602
0.015234
0.013970
0.013970
0.013654
0.013970
0.014286
0.012705
0.013021
0.012705
0.012705
0.013654
0.012705
0.012705
0.012073
0.010808
0.011441
0.012389
0.011441
0.013021
0.013021
0.012705
0.010492
0.010808
0.010808
0.011441
0.012389
0.011441
0.012705
0.012389
0.011441
0.012389
0.013021
0.012389
0.011757
0.011441
0.012389
0.012073
0.011441
0.013970
0.011441
0.011757
0.012073
0.014602
0.013654
0.012389
0.013337
0.013337
0.013337
0.013337
0.013970
0.013654
0.013337
0.012073
0.013970
0.014286
0.014602
0.015550
0.013970
0.014602
0.014602
0.013654
0.013970
0.014602
0.016815
0.015550
0.016815
0.017131
0.015867
0.015234
0.015550
0.013970
0.015550
0.016183
0.014602
0.014918
0.015867
0.015867
0.014286
0.014286
0.014286
0.014918
0.013970
0.013970
0.013970
0.013970
0.013337
0.013970
0.013970
0.013970
0.013654
0.012705
0.012389
0.012705
0.011757
0.011757
0.011124
0.010492
0.011441
0.011441
0.011757
0.012073
0.011757
0.011124
0.010492
0.011757
0.010176
0.010808
0.010808
0.011441
0.011441
0.010492
0.011441
0.011757
0.012389
0.011441
0.013021
0.012705
0.012389
0.011441
0.011124
0.012073
0.011757
0.012073
0.012389
0.013021
0.013654
0.012389
0.012389
0.013021
0.012705
0.012073
0.013970
0.013337
0.013970
0.013970
0.014286
0.014602
0.014602
0.015234
0.015867
0.014602
0.015867
0.015867
0.015234
0.015867
0.015867
0.016499
0.016183
0.016815
0.015867
0.016183
0.015550
0.015234
0.015550
0.016815
0.016815
0.015234
0.015234
0.014286
0.013970
0.013337
0.015234
0.014918
0.014286
0.013970
0.014602
0.013970
0.013021
0.012705
0.013654
0.013021
0.013654
0.011757
0.012705
0.011124
0.012073
0.012073
0.011124
0.012073
0.010492
0.011757
0.010808
0.011757
0.011441
0.011124
0.011124
0.011124
0.010176
0.010176
0.010808
0.010808
0.011124
0.010808
0.011124
0.010492
0.011124
0.010808
0.012705
0.012073
0.012389
0.012389
0.011124
0.011757
0.011441
0.013021
0.013021
0.012389
0.013021
0.012389
0.012389
0.013654
0.014918
0.014602
0.014286
0.013970
0.014286
0.013337
0.013337
0.013654
0.014286
0.015234
0.014602
0.014918
0.015234
0.015550
0.015234
0.015234
0.014602
0.016183
0.015867
0.015234
0.015234
0.014602
0.013337
0.014918
0.016499
0.014602
0.013970
0.014918
0.013337
0.013970
0.013654
0.013970
0.013970
0.013654
0.014918
0.013337
0.013337
0.013021
0.013654
0.013337
0.014286
0.013654
0.012389
0.013021
0.012705
0.012705
0.010808
0.010176
0.010808
0.012389
0.012389
0.011124
0.011124
0.010808
0.011757
0.011757
0.011757
0.013337
0.011757
0.010808
0.010492
0.010176
0.010492
0.012073
0.011441
0.011124
0.010492
0.010176
0.011124
0.009544
0.010808
0.011757
0.011757
0.011124
0.011441
0.012389
0.012073
0.012705
0.012705
0.012073
0.012073
0.013021
0.013021
0.013337
0.012389
0.013337
0.013970
0.013337
0.014286
0.013654
0.013654
0.014286
0.014918
0.015234
0.015234
0.014918
0.015550
0.013970
0.014286
0.013654
0.015550
0.014602
0.016183
0.016183
0.016499
0.015867
0.014286
0.014918
0.015550
0.014918
0.014286
0.013654
0.013654
0.014602
0.014286
0.014602
0.014602
0.013654
0.013337
0.013337
0.013337
0.013021
0.013654
0.013021
0.012705
0.012389
0.012389
0.011757
0.012389
0.011757
0.010492
0.011441
0.012073
0.012073
0.011124
0.010808
0.012389
0.011124
0.010808
0.011441
0.011441
0.011124
0.010808
0.011441
0.009544
0.011124
0.010176
0.011441
0.011441
0.010808
0.010492
0.010176
0.010492
0.009860
0.010176
0.010492
0.010492
0.011441
0.011441
0.011124
0.011441
0.011757
0.012073
0.011757
0.012389
0.012705
0.013021
0.012389
0.012705
0.012389
0.013021
0.013970
0.013021
0.013021
0.013970
0.014286
0.013970
0.014602
0.015234
0.014602
0.014918
0.014602
0.013337
0.013970
0.013970
0.015867
0.016499
0.013970
0.014918
0.014918
0.015234
0.016183
0.015234
0.015550
0.014286
0.014918
0.013970
0.014918
0.013970
0.014286
0.014602
0.014602
0.014286
0.013654
0.013654
0.013970
0.013654
0.013654
0.013337
0.013021
0.012705
0.013021
0.012073
0.011124
0.012073
0.012389
0.011757
0.010492
0.011124
0.010492
0.012389
0.010808
0.011124
0.010808
0.011757
0.011124
0.010492
0.009227
0.010176
0.010492
0.010808
0.011124
0.010176
0.009860
0.009860
0.010176
0.010492
0.010808
0.011441
0.012389
0.012389
0.011124
0.011441
0.012073
0.013021
0.013021
0.013021
0.012073
0.012073
0.011441
0.012073
0.012389
0.012073
0.012705
0.013021
0.013654
0.015234
0.014286
0.014286
0.015550
0.014918
0.013654
0.014918
0.014602
0.014286
0.013337
0.014286
0.013654
0.013970
0.016183
0.015550
0.016815
0.014602
0.014602
0.013970
0.014286
0.014602
0.014602
0.013970
0.013970
0.014602
0.014286
0.014286
0.013970
0.015234
0.014286
0.014286
0.013970
0.013970
0.013021
0.013021
0.013021
0.013021
0.011757
0.012389
0.012073
0.010492
0.011124
0.011757
0.010176
0.010492
0.011441
0.010492
0.010176
0.010492
0.011757
0.011757
0.011441
0.010808
0.010492
0.009544
0.009860
0.010176
0.011124
0.010808
0.011124
0.011124
0.011757
0.010492
0.011124
0.011441
0.011757
0.011441
0.011124
0.012073
0.011124
0.011124
0.012389
0.011441
0.010492
0.012705
0.012389
0.011757
0.011441
0.012073
0.012073
0.012389
0.011757
0.013337
0.013337
0.012073
0.011441
0.013021
0.013970
0.012705
0.012705
0.014602
0.014286
0.014602
0.012705
0.014918
0.015234
0.016499
0.015234
0.015550
0.014602
0.013970
0.013970
0.015550
0.014602
0.014918
0.015234
0.014286
0.013654
0.012389
0.013654
0.013970
0.014286
0.013970
0.013654
0.012705
0.013654
0.012705
0.013021
0.013970
0.013337
0.013337
0.012073
0.012705
0.012389
0.011757
0.012389
0.012705
0.011441
0.011757
0.011124
0.011757
0.011124
0.010808
0.012705
0.012073
0.012705
0.010808
0.010492
0.011124
0.011757
0.010492
0.011757
0.011441
0.011124
0.011757
0.012073
0.011124
0.012389
0.012705
0.011757
0.012073
0.012073
0.013337
0.012073
0.013337
0.012705
0.013337
0.012073
0.012705
0.013337
0.012389
0.013337
0.013021
0.013970
0.014286
0.013337
0.013654
0.013654
0.013337
0.013654
0.013654
0.015550
0.015550
0.015867
0.015234
0.013970
0.013021
0.015550
0.015234
0.015867
0.016499
0.013970
0.014918
0.014918
0.015867
0.015550
0.015550
0.015550
0.015550
0.014918
0.014602
0.014918
0.015234
0.014602
0.015550
0.014918
0.014286
0.013021
0.012389
0.013021
0.013970
0.013970
0.013654
0.013021
0.012705
0.013021
0.013021
0.011441
0.011441
0.012705
0.012073
0.011124
0.011124
0.010808
0.011124
0.011124
0.010492
0.011124
0.012389
0.011441
0.011757
0.010808
0.010176
0.010492
0.010492
0.011441
0.012073
0.010492
0.011124
0.011441
0.011441
0.011757
0.012389
0.011124
0.011441
0.010808
0.010176
0.011124
0.012073
0.012389
0.011757
0.013337
0.012705
0.012073
0.012073
0.013970
0.014286
0.013970
0.014286
0.013654
0.014918
0.014286
0.014286
0.014602
0.015550
0.013337
0.015234
0.014918
0.015550
0.015234
0.015234
0.015867
0.015867
0.016499
0.015867
0.016499
0.015550
0.016499
0.015234
0.015550
0.015867
0.015867
0.015867
0.015550
0.015867
0.015234
0.015867
0.015867
0.015867
0.014286
0.014286
0.013970
0.013654
0.014918
0.013654
0.013654
0.014602
0.012705
0.013970
0.013337
0.012389
0.012389
0.012073
0.011441
0.012705
0.011124
0.011441
0.011441
0.011124
0.011124
0.011441
0.013021
0.013654
0.011124
0.011441
0.011441
0.011441
0.010808
0.011441
0.011124
0.011757
0.011124
0.011124
0.011124
0.011124
0.011441
0.011757
0.011757
0.012073
0.012389
0.012389
0.013337
0.013021
0.013970
0.013021
0.013337
0.013654
0.014602
0.013021
0.014602
0.014286
0.013654
0.014286
0.014286
0.013654
0.013654
0.014286
0.014918
0.015234
0.015550
0.015550
0.014918
0.014918
0.014918
0.015550
0.015867
0.015867
0.016183
0.015867
0.015550
0.015234
0.016499
0.015867
0.015550
0.015867
0.016499
0.015550
0.015234
0.015867
0.015550
0.014602
0.014918
0.015550
0.014602
0.013654
0.014602
0.015234
0.014602
0.013654
0.013654
0.013654
0.013970
0.012705
0.012073
0.012389
0.013337
0.013337
0.012073
0.012705
0.011757
0.010808
0.011757
0.011757
0.012705
0.013021
0.011441
0.011757
0.010492
0.011124
0.010808
0.010808
0.011441
0.011757
0.011757
0.010808
0.011757
0.011441
0.011124
0.012389
0.012389
0.012389
0.012389
0.012705
0.012389
0.012705
0.012389
0.012389
0.013654
0.013654
0.012073
0.013654
0.012705
0.013970
0.013337
0.013337
0.013970
0.015234
0.014602
0.015867
0.014918
0.014918
0.016183
0.016815
0.014918
0.015550
0.014602
0.014286
0.016183
0.015867
0.015867
0.016499
0.016499
0.015234
0.014286
0.013654
0.015550
0.014602
0.014602
0.015550
0.014602
0.015234
0.015234
0.014602
0.014918
0.014286
0.013970
0.014602
0.013970
0.014286
0.013654
0.013337
0.013654
0.012705
0.013337
0.013654
0.013021
0.013337
0.012389
0.012705
0.012389
0.013654
0.013021
0.013021
0.012073
0.011441
0.012389
0.011441
0.011757
0.012073
0.010808
0.012073
0.011441
0.011124
0.011757
0.012073
0.012389
0.011757
0.012389
0.013021
0.010808
0.012389
0.013337
0.012073
0.013021
0.012389
0.012389
0.013970
0.013970
0.013654
0.013337
0.013654
0.013337
0.013970
0.013654
0.014286
0.014286
0.013970
0.013337
0.014602
0.013337
0.014602
0.014286
0.013021
0.015234
0.015867
0.015550
0.017131
0.016183
0.015550
0.015550
0.014602
0.015234
0.015234
0.016183
0.014602
0.015234
0.015550
0.016499
0.014918
0.015550
0.016183
0.015867
0.015550
0.015234
0.015550
0.014602
0.014602
0.015550
0.015234
0.015234
0.015234
0.014918
0.014918
0.014918
0.014286
0.013654
0.013654
0.014602
0.013970
0.013337
0.013337
0.013337
0.013021
0.012705
0.013337
0.012389
0.012073
0.013021
0.012389
0.012389
0.012705
0.012705
0.013021
0.011757
0.011441
0.010492
0.012073
0.012389
0.011441
0.012389
0.012389
0.011441
0.012073
0.011757
0.013337
0.013021
0.012073
0.012705
0.013337
0.013654
0.013337
0.013337
0.012705
0.013337
0.013021
0.012389
0.012073
0.013654
0.014918
0.012705
0.013337
0.013021
0.013021
0.013970
0.014286
0.013337
0.013654
0.016183
0.014918
0.014918
0.014918
0.015550
0.014286
0.013970
0.015234
0.015234
0.015550
0.015867
0.016183
0.014918
0.015234
0.015550
0.014918
0.015867
0.015867
0.015550
0.014918
0.013654
0.014918
0.015234
0.015234
0.014918
0.014918
0.014286
0.014602
0.015550
0.014918
0.013970
0.014286
0.014286
0.013970
0.013970
0.013337
0.013970
0.012705
0.012705
0.013021
0.012073
0.012073
0.012073
0.012073
0.012705
0.011441
0.012705
0.012073
0.011757
0.011441
0.010492
0.010492
0.011441
0.012073
0.012073
0.011757
0.010492
0.011124
0.011124
0.010492
0.011124
0.012389
0.011757
0.012073
0.012389
0.012073
0.012389
0.012705
0.013021
0.013021
0.012389
0.013337
0.012389
0.013337
0.014286
0.013970
0.013654
0.013970
0.013970
0.013654
0.014918
0.014918
0.013970
0.013654
0.014286
0.013337
0.013970
0.014918
0.014286
0.013337
0.012705
0.014602
0.015867
0.015550
0.014286
0.014918
0.014602
0.015234
0.015234
0.015550
0.013970
0.014602
0.014918
0.014602
0.013970
0.015234
0.014602
0.013970
0.014602
0.013970
0.014286
0.014602
0.013970
0.013970
0.013970
0.012705
0.013970
0.013337
0.013337
0.012073
0.011124
0.011757
0.011441
0.012073
0.011441
0.011441
0.012073
0.012073
0.011441
0.012073
0.013021
0.012389
0.011441
0.010808
0.011441
0.011124
0.011124
0.011757
0.011757
0.011124
0.011441
0.011757
0.011124
0.010808
0.011757
0.011757
0.011757
0.011441
0.012073
0.012073
0.011441
0.012073
0.011757
0.010808
0.012073
0.012389
0.012073
0.012389
0.012389
0.012705
0.012073
0.012389
0.013337
0.013021
0.013021
0.014602
0.014602
0.013970
0.013970
0.014602
0.014286
0.013970
0.013654
0.014286
0.013970
0.015867
0.016183
0.014918
0.014602
0.015234
0.014286
0.016183
0.015234
0.015234
0.016183
0.014602
0.013970
0.015234
0.015234
0.014602
0.014918
0.014286
0.013970
0.014602
0.014286
0.013337
0.013021
0.013337
0.013021
0.012705
0.013654
0.013021
0.013654
0.011757
0.011757
0.012389
0.012389
0.012073
0.012389
0.011757
0.010176
0.009860
0.010808
0.012389
0.012073
0.011441
0.012073
0.012389
0.011757
0.012389
0.012389
0.012389
0.012073
0.011757
0.011441
0.011757
0.012073
0.013337
0.012705
0.011757
0.012073
0.012073
0.012073
0.011124
0.012389
0.013337
0.013337
0.011757
0.013337
0.013654
0.013337
0.013021
0.013654
0.014286
0.013970
0.014286
0.014286
0.015234
0.013021
0.012705
0.014918
0.015550
0.014602
0.014602
0.014918
0.014286
0.015234
0.015867
0.015867
0.015234
0.016499
0.015550
0.014918
0.014918
0.015867
0.015550
0.015550
0.015550
0.014286
0.015234
0.014286
0.014286
0.015234
0.013970
0.014918
0.014918
0.013021
0.013654
0.013021
0.013337
0.013021
0.013654
0.013654
0.013970
0.013970
0.012073
0.012073
0.010808
0.010808
0.012389
0.012389
0.011124
0.011757
0.012073
0.010808
0.011124
0.011441
0.011124
0.011124
0.010808
0.012389
0.010808
0.011441
0.012389
0.011124
0.010808
0.011441
0.011441
0.012389
0.010176
0.010176
0.011757
0.011757
0.011757
0.012705
0.012705
0.012389
0.012705
0.013021
0.012073
0.011441
0.013337
0.013021
0.012705
0.012705
0.013654
0.013654
0.013337
0.013654
0.014286
0.014602
0.013970
0.013970
0.013970
0.015234
0.015550
0.014602
0.015234
0.015550
0.014286
0.015550
0.015550
0.016815
0.017131
0.016815
0.015550
0.016499
0.015550
0.016183
0.017131
0.015867
0.017131
0.015550
0.014286
0.014918
0.015867
0.015550
0.016183
0.014918
0.015234
0.015550
0.014602
0.013654
0.014602
0.014286
0.013337
0.014286
0.013654
0.013021
0.012705
0.012073
0.012705
0.012073
0.012389
0.012389
0.012705
0.011757
0.012073
0.011124
0.011124
0.012073
0.012073
0.011757
0.012073
0.011441
0.011124
0.011441
0.011757
0.012705
0.011441
0.012389
0.013021
0.012073
0.011441
0.012705
0.013021
0.012389
0.013021
0.013021
0.012389
0.012389
0.012389
0.014602
0.013337
0.012389
0.012705
0.012073
0.014286
0.014602
0.014602
0.015234
0.014602
0.015234
0.014602
0.013337
0.014286
0.013970
0.014286
0.015550
0.015234
0.015550
0.015550
0.014602
0.015234
0.014602
0.016183
0.016183
0.015867
0.017131
0.015867
0.015234
0.014602
0.015550
0.015550
0.015234
0.014918
0.015550
0.014918
0.013337
0.013337
0.013654
0.013970
0.013337
0.013337
0.014918
0.013654
0.013337
0.013021
0.013970
0.012705
0.012389
0.012705
0.011757
0.011441
0.010808
0.011124
0.011441
0.011757
0.011124
0.011441
0.009860
0.010808
0.011124
0.010808
0.011441
0.011441
0.011441
0.010808
0.010176
0.010492
0.011124
0.011441
0.010808
0.011124
0.010176
0.010492
0.011757
0.012073
0.010808
0.010492
0.010808
0.010492
0.010492
0.012389
0.011124
0.011757
0.012389
0.012705
0.012389
0.012389
0.012073
0.013970
0.012705
0.013021
0.013337
0.013021
0.013337
0.013337
0.013337
0.015234
0.015234
0.014602
0.015234
0.015550
0.014918
0.013970
0.013970
0.014286
0.014602
0.015550
0.015234
0.015550
0.014602
0.014602
0.015867
0.014602
0.015550
0.015867
0.014918
0.013654
0.014602
0.015234
0.014286
0.013021
0.014286
0.014918
0.013654
0.014286
0.014286
0.013337
0.013021
0.013970
0.014602
0.013654
0.013021
0.012705
0.012389
0.011441
0.013021
0.012389
0.011441
0.012073
0.011441
0.012705
0.010492
0.011757
0.012389
0.012073
0.012389
0.011441
0.012073
0.010176
0.011757
0.011124
0.011441
0.010808
0.011441
0.010808
0.010808
0.011441
0.011124
0.011441
0.011757
0.011124
0.012073
0.011124
0.011441
0.013021
0.012073
0.012073
0.012073
0.011757
0.012705
0.013021
0.012705
0.012389
0.012705
0.013021
0.014286
0.014286
0.014286
0.013021
0.012705
0.013654
0.013970
0.013654
0.014286
0.013654
0.014286
0.014602
0.014602
0.015550
0.014918
0.016183
0.013337
0.015234
0.014918
0.015234
0.015550
0.015234
0.014602
0.014602
0.014286
0.013337
0.014602
0.014602
0.013970
0.014602
0.015867
0.013970
0.013970
0.013654
0.014286
0.011757
0.011757
0.013021
0.012705
0.013021
0.013337
0.012389
0.011441
0.011757
0.011441
0.012389
0.012705
0.011124
0.012073
0.012073
0.011441
0.010808
0.012705
0.012073
0.011757
0.010808
0.010176
0.011757
0.010176
0.011124
0.010492
0.011441
0.010808
0.011757
0.010808
0.010492
0.011441
0.011441
0.012073
0.011124
0.011441
0.011441
0.011441
0.013337
0.013654
0.013021
0.012073
0.013654
0.013021
0.012389
0.013021
0.012705
0.013337
0.014918
0.014286
0.013970
0.013654
0.013337
0.013337
0.013021
0.014918
0.014918
0.013970
0.014602
0.014286
0.013970
0.014286
0.015234
0.015550
0.016183
0.014602
0.015867
0.016815
0.015550
0.015867
0.016183
0.014286
0.014602
0.015234
0.015234
0.015550
0.014286
0.013970
0.014602
0.014602
0.014286
0.013970
0.013970
0.014602
0.013654
0.014286
0.013654
0.013021
0.012389
0.012705
0.012073
0.012705
0.013021
0.012389
0.012705
0.012389
0.012073
0.013021
0.012389
0.010808
0.011757
0.012073
0.012073
0.011124
0.011441
0.011441
0.011124
0.011441
0.012705
0.011124
0.012073
0.011441
0.012073
0.012073
0.013021
0.012073
0.012705
0.011757
0.011124
0.012705
0.011757
0.013021
0.011441
0.012073
0.011757
0.013337
0.013337
0.014918
0.014286
0.013970
0.013970
0.013970
0.014918
0.014918
0.014286
0.014286
0.014286
0.016183
0.014602
0.015550
0.015234
0.015234
0.014286
0.014286
0.014602
0.014918
0.015550
0.014918
0.015550
0.014918
0.014602
0.015234
0.015234
0.013970
0.015550
0.014602
0.014602
0.014286
0.013970
0.014602
0.014602
0.014918
0.014286
0.014286
0.013654
0.014602
0.013337
0.013021
0.013021
0.014918
0.012389
0.013021
0.013021
0.013337
0.012073
0.013337
0.012705
0.011441
0.011441
0.011441
0.011757
0.010808
0.010492
0.011441
0.010492
0.011757
0.010808
0.010492
0.009544
0.010176
0.010176
0.011441
0.011124
0.012073
0.011124
0.011124
0.010492
0.011124
0.012073
0.012705
0.011441
0.011441
0.012073
0.011757
0.011124
0.010808
0.011441
0.010808
0.012073
0.013337
0.013021
0.012705
0.013337
0.013654
0.013337
0.013337
0.013970
0.015234
0.014286
0.013021
0.013654
0.014286
0.013337
0.014918
0.015234
0.014286
0.013337
0.013654
0.014286
0.015234
0.014918
0.014918
0.015234
0.015234
0.014918
0.015867
0.014602
0.015867
0.015867
0.014286
0.013654
0.014602
0.015867
0.014602
0.013970
0.014918
0.014602
0.013970
0.014286
0.013654
0.014602
0.014918
0.013970
0.013337
0.013021
0.012705
0.012073
0.011441
0.011124
0.011124
0.011757
0.011441
0.011757
0.010492
0.011757
0.012389
0.012073
0.011757
0.011757
0.010808
0.010492
0.010176
0.011441
0.010176
0.012073
0.011441
0.011757
0.011124
0.010808
0.010808
0.010492
0.011757
0.012073
0.011441
0.011757
0.011441
0.012073
0.012389
0.012389
0.011757
0.012389
0.011441
0.012389
0.011757
0.012705
0.013021
0.011757
0.012073
0.013337
0.012705
0.012389
0.012389
0.012073
0.012073
0.013654
0.014286
0.013970
0.013654
0.013021
0.013021
0.013654
0.014602
0.015234
0.016499
0.014918
0.014602
0.015550
0.015867
0.015867
0.014918
0.015867
0.015550
0.015234
0.015234
0.014602
0.013970
0.013654
0.014286
0.014602
0.013970
0.013970
0.012705
0.013337
0.013337
0.013654
0.013337
0.013337
0.013337
0.013021
0.012073
0.012705
0.011757
0.011441
0.011757
0.011441
0.010176
0.012073
0.011441
0.010492
0.011441
0.012389
0.012389
0.011441
0.011124
0.011124
0.009227
0.010808
0.009860
0.011124
0.011441
0.010492
0.010808
0.011441
0.012073
0.012389
0.012705
0.011124
0.011757
0.012073
0.012073
0.012073
0.013654
0.012705
0.012705
0.011124
0.012705
0.012705
0.013654
0.013970
0.013970
0.013021
0.013654
0.014286
0.014602
0.014602
0.014602
0.015550
0.015550
0.014918
0.016499
0.015867
0.014918
0.014286
0.015234
0.015867
0.014918
0.016499
0.014918
0.015867
0.013970
0.014602
0.014602
0.015234
0.014918
0.014918
0.015234
0.014918
0.014918
0.015234
0.015234
0.016183
0.014286
0.014286
0.014286
0.014602
0.014918
0.013970
0.015234
0.014286
0.013970
0.014602
0.013654
0.013654
0.013021
0.011441
0.012705
0.012389
0.013021
0.011757
0.012705
0.010808
0.010176
0.011124
0.012073
0.011757
0.011441
0.010808
0.011441
0.009860
0.011441
0.011757
0.012073
0.012073
0.012073
0.012073
0.010492
0.012389
0.011124
0.012705
0.012073
0.012073
0.011124
0.011124
0.011441
0.011441
0.012389
0.013021
0.012073
0.012389
0.012705
0.013337
0.012705
0.012705
0.013654
0.013970
0.013021
0.013654
0.014602
0.014286
0.013021
0.013970
0.013654
0.013970
0.013654
0.014602
0.013654
0.014918
0.014286
0.014918
0.016183
0.015867
0.015550
0.016183
0.014286
0.013970
0.014286
0.014918
0.013654
0.014918
0.013654
0.013337
0.015550
0.015550
0.014602
0.014286
0.014918
0.012389
0.013337
0.013970
0.014918
0.013021
0.012705
0.012705
0.012389
0.013337
0.011757
0.011124
0.011757
0.013021
0.013021
0.012389
0.012073
0.011124
0.012073
0.011124
0.010492
0.010492
0.012073
0.011124
0.011441
0.010808
0.009860
0.010492
0.012073
0.012073
0.011441
0.011441
0.010492
0.011124
0.010492
0.010808
0.011441
0.011757
0.012073
0.011757
0.012073
0.011757
0.012389
0.012389
0.012705
0.013021
0.013654
0.012073
0.011441
0.012073
0.012389
0.012389
0.013654
0.013654
0.012705
0.012389
0.013654
0.014286
0.013654
0.014602
0.014286
0.015550
0.015234
0.014286
0.013654
0.013337
0.015867
0.015550
0.015234
0.015550
0.015234
0.014918
0.014918
0.015234
0.015550
0.014602
0.015867
0.016815
0.016815
0.015550
0.014602
0.016183
0.014918
0.015867
0.014286
0.013970
0.014286
0.014918
0.015234
0.015234
0.013970
0.014286
0.013654
0.013654
0.013654
0.012073
0.012389
0.013970
0.012705
0.012389
0.011441
0.011124
0.012389
0.010808
0.011124
0.013021
0.013021
0.012073
0.010808
0.010176
0.010808
0.011757
0.012389
0.012073
0.011757
0.010492
0.010808
0.011757
0.011124
0.012073
0.012389
0.011124
0.010492
0.011757
0.011441
0.012073
0.012389
0.012389
0.013970
0.013021
0.014286
0.012705
0.013021
0.012705
0.013654
0.013654
0.013337
0.013021
0.013970
0.013337
0.013970
0.014602
0.013970
0.015867
0.014602
0.015234
0.015234
0.014602
0.014286
0.015550
0.015550
0.016499
0.015550
0.015550
0.015550
0.014602
0.016183
0.015550
0.015867
0.015550
0.015550
0.015867
0.014286
0.016183
0.015234
0.014602
0.013970
0.014286
0.014286
0.013337
0.013970
0.013337
0.014602
0.014602
0.015234
0.013970
0.013654
0.013337
0.012389
0.012389
0.012073
0.012073
0.010492
0.011124
0.011441
0.010808
0.011441
0.011124
0.012073
0.012073
0.011757
0.010492
0.010808
0.011441
0.011441
0.011124
0.011757
0.011124
0.011124
0.010808
0.012073
0.011441
0.012705
0.011441
0.012073
0.012705
0.013021
0.012705
0.012389
0.012705
0.012073
0.012705
0.013654
0.013021
0.013021
0.013654
0.013021
0.013337
0.013654
0.013654
0.014286
0.014602
0.015234
0.013970
0.014602
0.014918
0.013970
0.014602
0.015234
0.015234
0.013970
0.014286
0.014918
0.014918
0.015867
0.015867
0.015550
0.015234
0.015550
0.014602
0.015550
0.013970
0.015550
0.014918
0.014286
0.015550
0.015550
0.014918
0.014918
0.014286
0.015234
0.014286
0.013337
0.013021
0.012389
0.013337
0.013654
0.012705
0.012073
0.012389
0.012073
0.011757
0.010492
0.010492
0.012073
0.010492
0.011124
0.011124
0.010492
0.010176
0.009860
0.009860
0.010176
0.011441
0.011124
0.010808
0.009860
0.010176
0.010492
0.010808
0.010492
0.011441
0.010808
0.011124
0.011124
0.011124
0.011757
0.012389
0.011441
0.011757
0.011441
0.012073
0.013021
0.012073
0.013021
0.013021
0.013654
0.013654
0.012073
0.013654
0.013654
0.013021
0.013337
0.013654
0.014602
0.014918
0.014286
0.013337
0.013970
0.013970
0.013970
0.014602
0.015550
0.014918
0.014918
0.014602
0.015550
0.016183
0.016499
0.013970
0.014286
0.014602
0.015550
0.015550
0.014286
0.014602
0.014602
0.013654
0.013970
0.013654
0.014286
0.013337
0.013970
0.013654
0.013654
0.013970
0.012705
0.013654
0.012705
0.012705
0.013021
0.013337
0.012705
0.011441
0.011441
0.011441
0.011441
0.011124
0.011124
0.011124
0.011124
0.009227
0.010808
0.010176
0.011124
0.011124
0.012389
0.010808
0.011124
0.010808
0.010808
0.011124
0.011441
0.012389
0.012389
0.010808
0.010808
0.011124
0.010808
0.010808
0.011441
0.010808
0.010492
0.010492
0.010176
0.010808
0.012073
0.010808
0.011757
0.011441
0.012705
0.013021
0.012389
0.011757
0.013021
0.013654
0.013337
0.013337
0.013337
0.014286
0.013654
0.013654
0.015867
0.014286
0.014602
0.015234
0.014602
0.013654
0.014286
0.014286
0.014286
0.015550
0.014602
0.013970
0.014286
0.015550
0.015867
0.015234
0.014602
0.014602
0.013970
0.014286
0.013337
0.013970
0.014602
0.013654
0.015550
0.013970
0.013970
0.013021
0.014602
0.013970
0.013970
0.013970
0.012389
0.012705
0.013021
0.013337
0.013654
0.012389
0.010492
0.011124
0.012073
0.011757
0.012073
0.010176
0.010176
0.010808
0.011757
0.012073
0.011757
0.011124
0.010176
0.010176
0.012073
0.010492
0.010176
0.010492
0.010808
0.011124
0.012073
0.011124
0.011124
0.011757
0.010492
0.011124
0.011757
0.010492
0.011757
0.012389
0.011441
0.012073
0.011757
0.013021
0.012705
0.012705
0.013337
0.012705
0.013021
0.013021
0.013021
0.013654
0.013337
0.013654
0.012389
0.013654
0.013337
0.014918
0.014918
0.013970
0.012705
0.013337
0.014602
0.015234
0.014918
0.015550
0.015234
0.015234
0.014286
0.013654
0.015550
0.015550
0.016183
0.015234
0.014286
0.013654
0.012705
0.014286
0.014286
0.014918
0.014286
0.013021
0.013021
0.013021
0.013337
0.013337
0.013654
0.013337
0.013021
0.013970
0.013337
0.011757
0.011757
0.012705
0.012389
0.011757
0.012073
0.011441
0.010176
0.010176
0.011124
0.011124
0.011124
0.012073
0.011441
0.011124
0.009544
0.010492
0.010492
0.011757
0.011441
0.011757
0.011441
0.011124
0.010492
0.010808
0.011757
0.011441
0.011124
0.011124
0.011441
0.011757
0.011757
0.012073
0.012389
0.012705
0.012705
0.012705
0.011757
0.012389
0.012705
0.012389
0.013970
0.013654
0.013970
0.015234
0.013337
0.013970
0.014918
0.013337
0.014286
0.014602
0.014286
0.013654
0.013654
0.014286
0.014286
0.015234
0.014918
0.014918
0.015550
0.014602
0.014602
0.015234
0.014918
0.016815
0.016499
0.015550
0.014918
0.013337
0.014918
0.014602
0.014286
0.013654
0.014602
0.013337
0.012705
0.013970
0.013970
0.013021
0.013337
0.012705
0.012705
0.012389
0.011757
0.011441
0.011124
0.011757
0.011757
0.011441
0.011757
0.011441
0.012389
0.010808
0.011441
0.011441
0.012073
0.011757
0.011124
0.011441
0.011441
0.011124
0.010492
0.011124
0.011757
0.011441
0.010176
0.009860
0.010492
0.010808
0.010808
0.011757
0.011441
0.010808
0.011124
0.012073
0.012705
0.013021
0.012389
0.012389
0.013021
0.013021
0.012705
0.012705
0.012389
0.013337
0.013337
0.013021
0.014918
0.014286
0.013021
0.014602
0.013654
0.013970
0.013021
0.014286
0.014286
0.014602
0.013970
0.014286
0.013970
0.015550
0.015234
0.015550
0.015234
0.014602
0.015550
0.016183
0.015550
0.015550
0.014286
0.014602
0.013021
0.013654
0.013337
0.013654
0.013970
0.013970
0.013970
0.014286
0.014602
0.013654
0.013970
0.014286
0.013021
0.014286
0.013021
0.012705
0.011757
0.012073
0.012073
0.010808
0.010808
0.010492
0.010492
0.011124
0.010808
0.011124
0.011441
0.012073
0.012073
0.011441
0.011124
0.010176
0.010492
0.011124
0.011124
0.012705
0.010176
0.011124
0.012073
0.012073
0.011441
0.010808
0.011757
0.010808
0.009544
0.010808
0.010808
0.011441
0.012073
0.013021
0.011441
0.012389
0.012705
0.011757
0.012389
0.013021
0.013337
0.012389
0.012389
0.013021
0.013654
0.013021
0.013654
0.013021
0.013021
0.013021
0.013337
0.012705
0.012705
0.012705
0.013337
0.014918
0.015867
0.016499
0.014602
0.015234
0.014918
0.014918
0.015234
0.014602
0.013970
0.013970
0.013970
0.014602
0.015234
0.013021
0.013337
0.014918
0.013337
0.012705
0.012705
0.013654
0.013654
0.012389
0.013337
0.012705
0.012705
0.012073
0.012705
0.011441
0.012389
0.011124
0.011757
0.012705
0.011124
0.011124
0.012389
0.011757
0.010492
0.011441
0.011441
0.010492
0.011757
0.011124
0.011441
0.011124
0.011124
0.010492
0.011441
0.010176
0.009227
0.010492
0.009860
0.010808
0.010492
0.011124
0.011124
0.010808
0.010808
0.011124
0.011757
0.011124
0.011124
0.012389
0.012705
0.012389
0.013021
0.013021
0.014286
0.013337
0.012389
0.012705
0.013654
0.013654
0.013654
0.013021
0.012705
0.014286
0.014602
0.014286
0.013970
0.014286
0.013654
0.013970
0.014602
0.015550
0.015234
0.014602
0.013337
0.014918
0.014602
0.014602
0.015234
0.014602
0.015867
0.013970
0.013337
0.014286
0.014602
0.014602
0.014602
0.013970
0.014918
0.013337
0.013970
0.012705
0.013021
0.013021
0.013654
0.012389
0.011441
0.011124
0.010176
0.011757
0.010808
0.011124
0.010808
0.010808
0.011124
0.011124
0.010808
0.009860
0.010808
0.010808
0.011757
0.010808
0.010808
0.010176
0.010176
0.009544
0.010176
0.010808
0.010808
0.009544
0.009860
0.010492
0.011757
0.011757
0.012389
0.011441
0.011441
0.011441
0.011124
0.010176
0.012073
0.011441
0.013021
0.013337
0.012389
0.012705
0.012705
0.012389
0.013654
0.013021
0.013337
0.014918
0.013021
0.013654
0.013654
0.014286
0.013970
0.013337
0.013970
0.014286
0.014918
0.013654
0.013654
0.015234
0.015234
0.015867
0.015867
0.014602
0.014602
0.014602
0.014602
0.015550
0.014918
0.014286
0.014602
0.014602
0.013970
0.014286
0.013970
0.013021
0.013337
0.014602
0.014918
0.013021
0.013654
0.013970
0.013337
0.013021
0.013021
0.013337
0.012073
0.012073
0.011124
0.012389
0.011441
0.011124
0.011757
0.011124
0.011124
0.010808
0.011441
0.010808
0.011124
0.012705
0.011441
0.011757
0.011441
0.010808
0.009860
0.011441
0.011441
0.010808
0.010808
0.011124
0.010492
0.011441
0.012389
0.012073
0.011124
0.010492
0.011441
0.011441
0.010808
0.011757
0.012705
0.012073
0.012389
0.012705
0.012705
0.013021
0.012389
0.012389
0.013021
0.012705
0.013337
0.014286
0.013970
0.014286
0.015234
0.014286
0.013970
0.014602
0.014918
0.015867
0.014286
0.014602
0.013970
0.014286
0.014602
0.015550
0.015550
0.014918
0.014602
0.014602
0.014918
0.015550
0.015234
0.013654
0.013654
0.014918
0.013654
0.013970
0.014602
0.013970
0.013654
0.013021
0.013337
0.013337
0.014286
0.013654
0.014286
0.012705
0.012705
0.014286
0.013337
0.011441
0.011441
0.012389
0.012705
0.012705
0.012389
0.010808
0.011757
0.010808
0.011441
0.010808
0.011757
0.011441
0.011441
0.011124
0.010808
0.011124
0.010808
0.010808
0.011757
0.010492
0.011124
0.010176
0.010492
0.010808
0.011757
0.010808
0.011124
0.011124
0.012073
0.011441
0.011757
0.010492
0.011757
0.012073
0.011124
0.011757
0.012073
0.013021
0.012705
0.013021
0.012389
0.013337
0.013337
0.014286
0.013021
0.014602
0.014286
0.013970
0.014918
0.015550
0.014918
0.014602
0.013337
0.014602
0.015234
0.016183
0.016815
0.016183
0.015867
0.015867
0.015550
0.016183
0.015550
0.016499
0.017131
0.015867
0.015550
0.014918
0.014602
0.016183
0.014602
0.015234
0.014286
0.013970
0.014286
0.015550
0.012705
0.013970
0.013021
0.013021
0.012705
0.013654
0.011757
0.012705
0.012073
0.013021
0.012073
0.011124
0.012073
0.012389
0.010492
0.010492
0.011124
0.010492
0.011441
0.010176
0.011757
0.010492
0.009544
0.011441
0.011441
0.011757
0.012073
0.010176
0.010492
0.011441
0.009227
0.010492
0.010808
0.011441
0.011757
0.011757
0.011441
0.012073
0.011441
0.010808
0.011757
0.012389
0.013337
0.012073
0.012705
0.012705
0.012705
0.013337
0.012705
0.013970
0.013021
0.013021
0.013021
0.013970
0.013021
0.013970
0.015234
0.014602
0.014918
0.014286
0.013970
0.013970
0.014602
0.016183
0.015234
0.015550
0.014286
0.014602
0.014602
0.015550
0.014918
0.014918
0.015550
0.014286
0.013970
0.015550
0.013970
0.013970
0.014918
0.014286
0.013654
0.013021
0.013021
0.013021
0.013654
0.013021
0.013021
0.011757
0.010176
0.012073
0.013021
0.011757
0.011124
0.010808
0.010808
0.011124
0.011124
0.012073
0.010492
0.010808
0.011124
0.013021
0.012073
0.011441
0.010492
0.011124
0.010176
0.011441
0.011441
0.011757
0.011441
0.010176
0.011757
0.010808
0.011441
0.010808
0.010492
0.011757
0.011124
0.011441
0.011757
0.012073
0.012705
0.012705
0.012073
0.012705
0.012073
0.013337
0.013337
0.013021
0.012389
0.013337
0.012389
0.013021
0.012705
0.013654
0.013021
0.014286
0.013654
0.013970
0.014602
0.013654
0.012705
0.012389
0.013021
0.013654
0.015867
0.015550
0.015550
0.014286
0.013970
0.013970
0.014918
0.013654
0.014286
0.013970
0.014286
0.014602
0.013654
0.012389
0.012389
0.014286
0.014602
0.013970
0.013654
0.013654
0.013337
0.013654
0.013021
0.012073
0.011441
0.012073
0.012705
0.012073
0.012073
0.011757
0.012389
0.012389
0.011757
0.009860
0.010808
0.012389
0.011441
0.011441
0.011441
0.011441
0.010176
0.010492
0.011124
0.011757
0.011757
0.011441
0.011441
0.011757
0.010808
0.011441
0.010492
0.010808
0.011757
0.011757
0.011441
0.013337
0.012389
0.012389
0.012073
0.012705
0.013337
0.013654
0.013021
0.012705
0.013654
0.013654
0.014286
0.013970
0.013970
0.013654
0.013970
0.013654
0.012705
0.013654
0.014602
0.014602
0.014286
0.015550
0.015234
0.014602
0.013654
0.014602
0.014918
0.016183
0.016815
0.015550
0.015550
0.014918
0.015234
0.015234
0.015867
0.014918
0.015550
0.014602
0.013021
0.013337
0.013654
0.013021
0.013654
0.014286
0.014918
0.013654
0.013970
0.013970
0.013021
0.013021
0.012073
0.011757
0.013021
0.012705
0.011124
0.011124
0.010492
0.011757
0.011441
0.011441
0.012073
0.012389
0.010492
0.011124
0.010808
0.011441
0.011441
0.011441
0.010176
0.009860
0.010492
0.010176
0.011441
0.010808
0.010492
0.010492
0.010808
0.011441
0.010492
0.010808
0.011124
0.010808
0.011441
0.011757
0.012389
0.012073
0.012705
0.011757
0.011441
0.012705
0.012705
0.012705
0.012073
0.012073
0.012389
0.012705
0.013654
0.013654
0.014286
0.013970
0.013970
0.014286
0.014286
0.014602
0.015234
0.015550
0.014602
0.013970
0.013337
0.014602
0.016499
0.015550
0.014918
0.014602
0.014286
0.014286
0.014918
0.014918
0.014286
0.015234
0.015550
0.015550
0.015234
0.014286
0.014602
0.015234
0.014602
0.013654
0.013970
0.014602
0.013654
0.013654
0.012389
0.013654
0.012073
0.012389
0.013654
0.013021
0.011757
0.012073
0.011441
0.011757
0.012389
0.010808
0.011757
0.011757
0.009544
0.010808
0.011441
0.011441
0.010808
0.011441
0.011124
0.009544
0.010492
0.012389
0.012705
0.011757
0.012073
0.011441
0.011441
0.011441
0.011441
0.011757
0.011441
0.012073
0.011441
0.011757
0.010808
0.011757
0.013021
0.013337
0.012705
0.013337
0.013970
0.012073
0.013970
0.013654
0.013021
0.014918
0.015550
0.014602
0.013970
0.013337
0.014286
0.014918
0.014286
0.014602
0.015234
0.014286
0.013970
0.013654
0.013654
0.014918
0.015234
0.015867
0.015867
0.015550
0.013337
0.014286
0.015234
0.015234
0.015867
0.014602
0.015234
0.014918
0.015234
0.013337
0.015234
0.013970
0.014286
0.013021
0.013337
0.013654
0.014286
0.013337
0.014918
0.014286
0.013654
0.013021
0.013337
0.012389
0.012073
0.010176
0.012705
0.012389
0.012705
0.011441
0.010176
0.011441
0.010492
0.011124
0.011757
0.012705
0.010808
0.011757
0.011124
0.010808
0.010808
0.012073
0.011757
0.010808
0.010808
0.012389
0.011757
0.012073
0.011757
0.013021
0.012389
0.012073
0.011757
0.012705
0.012705
0.013970
0.012073
0.012073
0.012073
0.012705
0.013654
0.014286
0.012705
0.012389
0.014286
0.013654
0.013337
0.014918
0.013654
0.014286
0.013654
0.014286
0.014286
0.014918
0.015234
0.014918
0.013654
0.014602
0.014286
0.014918
0.015234
0.015234
0.014602
0.015234
0.014602
0.014918
0.014602
0.015867
0.015234
0.013970
0.014602
0.015234
0.014286
0.014602
0.013337
0.013654
0.011757
0.013021
0.013021
0.013970
0.013337
0.013970
0.013337
0.014286
0.013021
0.013654
0.012389
0.013021
0.012389
0.012389
0.011757
0.011757
0.012705
0.010808
0.009860
0.010492
0.011441
0.011124
0.011757
0.012073
0.010176
0.010808
0.010808
0.010492
0.012073
0.011441
0.011124
0.010808
0.010176
0.011757
0.011757
0.010808
0.011441
0.011441
0.011757
0.011441
0.011124
0.011757
0.011757
0.013021
0.012073
0.012705
0.012389
0.011441
0.013021
0.013021
0.013337
0.013337
0.013337
0.013654
0.013970
0.014286
0.014286
0.013970
0.014286
0.014918
0.014286
0.014918
0.014918
0.013654
0.013970
0.014602
0.014918
0.016499
0.015550
0.014918
0.014286
0.013654
0.015234
0.015867
0.015550
0.014602
0.015550
0.014286
0.013970
0.014918
0.014602
0.013970
0.014602
0.015234
0.013970
0.012705
0.013654
0.014602
0.013654
0.012705
0.012073
0.013337
0.013337
0.012073
0.012705
0.011441
0.010492
0.011441
0.009860
0.011757
0.010808
0.010176
0.011124
0.009544
0.011441
0.012073
0.011441
0.011757
0.009544
0.009544
0.011124
0.012073
0.012073
0.011441
0.012389
0.012073
0.011124
0.011124
0.010808
0.011441
0.011441
0.012073
0.012389
0.011124
0.011757
0.012073
0.012389
0.011124
0.012389
0.013021
0.013021
0.013021
0.012705
0.013970
0.013970
0.013337
0.013021
0.014602
0.016183
0.013970
0.013654
0.015550
0.014918
0.016183
0.015550
0.015234
0.015234
0.015234
0.014602
0.014918
0.015550
0.015550
0.015550
0.015550
0.014918
0.015234
0.014602
0.014918
0.013970
0.014602
0.014918
0.013970
0.014286
0.015867
0.014286
0.014602
0.013970
0.013654
0.014286
0.014602
0.013970
0.014286
0.013970
0.013337
0.013970
0.012389
0.012705
0.013021
0.012389
0.011757
0.011441
0.011441
0.011441
0.012073
0.012073
0.010808
0.011441
0.012073
0.012073
0.012705
0.011757
0.011441
0.010492
0.011441
0.011441
0.011441
0.011124
0.011441
0.010808
0.011124
0.010492
0.011441
0.011757
0.011757
0.010808
0.011124
0.010492
0.011124
0.011441
0.012705
0.012389
0.012705
0.013337
0.012705
0.011757
0.012389
0.012389
0.012705
0.013021
0.013337
0.013970
0.012705
0.014918
0.014286
0.015234
0.015234
0.014918
0.015550
0.014602
0.014918
0.013654
0.013654
0.016499
0.015550
0.016499
0.015234
0.014602
0.014602
0.014918
0.014286
0.013970
0.014286
0.015234
0.014286
0.014602
0.013970
0.014286
0.014286
0.014918
0.015234
0.013654
0.013654
0.012389
0.013337
0.013337
0.013337
0.012389
0.012073
0.012073
0.012705
0.012705
0.012389
0.012073
0.011441
0.012389
0.012073
0.012073
0.010808
0.010808
0.011124
0.011124
0.011757
0.011757
0.011757
0.011124
0.010808
0.011124
0.010808
0.011757
0.012073
0.011124
0.011441
0.011441
0.011757
0.011124
0.010808
0.010808
0.011441
0.010808
0.011124
0.010808
0.011124
0.013021
0.012389
0.012389
0.011441
0.012705
0.013654
0.012389
0.013021
0.013021
0.013654
0.013970
0.013654
0.014286
0.013970
0.013021
0.015234
0.015234
0.014602
0.014918
0.014602
0.014286
0.013654
0.013654
0.013970
0.014918
0.014918
0.015867
0.014918
0.014286
0.013021
0.014918
0.015234
0.015867
0.015550
0.014918
0.013970
0.013654
0.014286
0.013654
0.014602
0.014602
0.013970
0.013337
0.013970
0.013654
0.012073
0.012705
0.013970
0.014286
0.013021
0.013021
0.011757
0.012073
0.013021
0.012073
0.011757
0.011441
0.012073
0.010808
0.009544
0.009860
0.010176
0.010808
0.011124
0.011757
0.011757
0.009544
0.009227
0.010808
0.010176
0.010492
0.011124
0.009544
0.009227
0.010176
0.009544
0.010492
0.010176
0.012073
0.010808
0.010808
0.012705
0.010808
0.011441
0.012705
0.011757
0.012705
0.011757
0.012389
0.013337
0.013021
0.012705
0.013021
0.013337
0.012705
0.013654
0.014918
0.013654
0.013970
0.013654
0.013654
0.014286
0.015234
0.016499
0.013654
0.012705
0.013337
0.013654
0.015234
0.015867
0.015550
0.014286
0.014286
0.014602
0.014918
0.015550
0.014286
0.016815
0.016183
0.014286
0.014286
0.013654
0.014286
0.014918
0.014286
0.012705
0.013337
0.014286
0.013021
0.013021
0.012389
0.013970
0.012705
0.012389
0.011757
0.011757
0.011441
0.011441
0.011757
0.011124
0.011124
0.010808
0.011441
0.009544
0.011441
0.012389
0.011757
0.011124
0.010808
0.011441
0.010808
0.009860
0.009227
0.010492
0.011124
0.009860
0.011124
0.011441
0.010492
0.011124
0.010808
0.011757
0.010492
0.011441
0.011124
0.010808
0.011757
0.012073
0.012073
0.012705
0.012705
0.012389
0.012073
0.012389
0.011757
0.013337
0.012705
0.013337
0.013654
0.013021
0.013970
0.013337
0.013021
0.014918
0.014602
0.013654
0.015550
0.014286
0.013970
0.013337
0.014918
0.016499
0.014918
0.014286
0.014286
0.014918
0.014286
0.015234
0.014286
0.014602
0.014286
0.013337
0.013654
0.014286
0.014918
0.014286
0.013654
0.013970
0.013337
0.012389
0.013654
0.013021
0.013021
0.013337
0.013021
0.013021
0.013970
0.011441
0.011441
0.012073
0.011124
0.011757
0.011124
0.011441
0.011757
0.011757
0.010176
0.011124
0.011124
0.010492
0.012389
0.011124
0.010492
0.010492
0.010176
0.010176
0.010492
0.010492
0.011124
0.010808
0.011757
0.011124
0.011441
0.011124
0.011757
0.011124
0.010492
0.010492
0.011124
0.010492
0.011124
0.011757
0.010808
0.012389
0.012389
0.012389
0.012705
0.012073
0.013337
0.013337
0.014286
0.013337
0.013021
0.013654
0.013970
0.013970
0.013654
0.013970
0.015234
0.014918
0.013337
0.013021
0.013970
0.013970
0.014602
0.015550
0.015234
0.013970
0.013970
0.015550
0.015234
0.015234
0.015550
0.015234
0.014918
0.015234
0.014286
0.013654
0.013970
0.014602
0.013970
0.014602
0.013337
0.013654
0.013654
0.013337
0.013337
0.013021
0.012389
0.012705
0.013337
0.013654
0.013337
0.011441
0.011441
0.011441
0.011441
0.011124
0.010808
0.010176
0.011757
0.011757
0.011757
0.012073
0.012073
0.011441
0.009860
0.010808
0.011441
0.012389
0.011124
0.011124
0.010808
0.010492
0.010492
0.011757
0.012073
0.011757
0.012073
0.012389
0.011757
0.012073
0.012389
0.012705
0.012389
0.013654
0.012073
0.013021
0.013337
0.013654
0.013337
0.013970
0.013970
0.014602
0.013337
0.013337
0.013970
0.014286
0.014286
0.014286
0.014918
0.014602
0.014918
0.014918
0.013970
0.013021
0.014918
0.015234
0.015234
0.015234
0.015867
0.015234
0.014286
0.015234
0.015234
0.014286
0.014602
0.014918
0.014602
0.014286
0.013337
0.014918
0.014602
0.014286
0.015550
0.014286
0.013021
0.013970
0.015234
0.013337
0.013337
0.014918
0.012389
0.013337
0.012389
0.012073
0.011757
0.012073
0.013021
0.011757
0.010176
0.011441
0.011124
0.010492
0.010492
0.010808
0.011124
0.010492
0.011441
0.011124
0.010176
0.011124
0.010808
0.011441
0.010492
0.011441
0.010492
0.010492
0.010492
0.010808
0.012073
0.011441
0.011757
0.012389
0.011124
0.011441
0.012389
0.012705
0.012705
0.011757
0.012389
0.012705
0.013654
0.013970
0.013337
0.013021
0.012073
0.013654
0.013021
0.013021
0.012705
0.013654
0.013021
0.013970
0.013970
0.013337
0.013654
0.013337
0.013337
0.013337
0.014602
0.015867
0.016183
0.013970
0.013021
0.014286
0.014602
0.015550
0.014918
0.014286
0.014286
0.014918
0.014602
0.013970
0.014602
0.013970
0.014918
0.014918
0.013654
0.013970
0.012389
0.013337
0.014286
0.012073
0.012705
0.012389
0.012073
0.011757
0.011441
0.012073
0.012389
0.011757
0.011757
0.012073
0.010808
0.011124
0.010808
0.010492
0.010808
0.011757
0.012389
0.011441
0.010176
0.011441
0.011441
0.010808
0.011757
0.010808
0.010808
0.010492
0.011124
0.010492
0.010492
0.011757
0.012073
0.012073
0.011124
0.011124
0.012073
0.011441
0.012705
0.012389
0.012073
0.011124
0.012073
0.012389
0.012389
0.012389
0.012389
0.012705
0.012705
0.013654
0.014918
0.013337
0.013654
0.013654
0.014602
0.013654
0.014918
0.014918
0.014286
0.013970
0.014602
0.015550
0.015550
0.016183
0.015867
0.015867
0.014602
0.016183
0.016183
0.015234
0.015867
0.016183
0.014602
0.014286
0.014918
0.014286
0.014286
0.015234
0.015550
0.013970
0.014286
0.013654
0.013654
0.014602
0.013654
0.014286
0.013970
0.013021
0.014286
0.014602
0.012389
0.012705
0.012705
0.012705
0.012389
0.012073
0.011757
0.011441
0.010808
0.010808
0.011124
0.011757
0.011441
0.011124
0.010492
0.009860
0.011124
0.011124
0.011441
0.012389
0.012073
0.011124
0.011124
0.011441
0.012073
0.011757
0.012073
0.012705
0.012705
0.011757
0.012389
0.012073
0.013021
0.012073
0.012705
0.013021
0.013654
0.013654
0.013337
0.013970
0.013654
0.014286
0.014602
0.015234
0.014602
0.014918
0.013654
0.014602
0.013970
0.015867
0.015234
0.014602
0.014602
0.014286
0.015867
0.015867
0.016183
0.016815
0.014918
0.015550
0.014286
0.016183
0.015867
0.015234
0.014918
0.015234
0.013970
0.014286
0.015550
0.015550
0.013970
0.013970
0.015550
0.014918
0.013654
0.013337
0.013337
0.012705
0.012389
0.013337
0.012705
0.012705
0.012705
0.012389
0.011441
0.011757
0.013654
0.012073
0.012073
0.012705
0.012073
0.011441
0.012073
0.012705
0.012705
0.010176
0.011441
0.010492
0.010176
0.010176
0.010808
0.011124
0.010808
0.011124
0.011124
0.011124
0.010176
0.010808
0.011441
0.012705
0.010808
0.010492
0.011441
0.012073
0.013021
0.012705
0.012073
0.012705
0.012705
0.012389
0.013337
0.013021
0.013970
0.013021
0.012705
0.014602
0.013654
0.012389
0.014286
0.014602
0.014918
0.014602
0.015550
0.015550
0.015550
0.014286
0.013654
0.014918
0.014602
0.014918
0.016183
0.015234
0.014602
0.014918
0.015550
0.015867
0.014602
0.014918
0.015234
0.015867
0.014918
0.014918
0.015234
0.014918
0.014918
0.014918
0.012705
0.013970
0.013970
0.013970
0.013654
0.012705
0.014286
0.013970
0.012705
0.013021
0.013021
0.011757
0.011124
0.011124
0.011757
0.012705
0.011124
0.012073
0.012073
0.010176
0.010808
0.011124
0.013021
0.012073
0.012389
0.012073
0.010492
0.010808
0.011441
0.010492
0.011124
0.012073
0.011757
0.010808
0.010808
0.011757
0.012073
0.011441
0.011757
0.013021
0.012389
0.011757
0.013654
0.013970
0.013337
0.012073
0.012073
0.013337
0.013970
0.014286
0.013970
0.014602
0.015234
0.013654
0.013970
0.014602
0.013654
0.014286
0.014286
0.014286
0.014286
0.014918
0.014918
0.013970
0.014286
0.014602
0.014602
0.015550
0.015550
0.015234
0.015234
0.014602
0.014602
0.015550
0.014286
0.014286
0.014918
0.014602
0.013970
0.014602
0.014286
0.014918
0.015234
0.014286
0.014918
0.013654
0.013021
0.013337
0.013654
0.014286
0.012705
0.013021
0.013654
0.011757
0.011441
0.012389
0.012073
0.011757
0.012705
0.012389
0.011124
0.010492
0.011441
0.011124
0.012073
0.013021
0.012073
0.011124
0.011124
0.011441
0.012073
0.011757
0.011757
0.013021
0.011124
0.010492
0.011757
0.011124
0.010492
0.011757
0.012705
0.012389
0.011441
0.012389
0.012705
0.011757
0.011124
0.013337
0.012389
0.012073
0.012389
0.011441
0.012389
0.014286
0.013337
0.013021
0.013337
0.014602
0.014602
0.013970
0.012705
0.013337
0.014286
0.014918
0.014602
0.016183
0.014602
0.014602
0.016183
0.015550
0.016499
0.016815
0.016183
0.015867
0.015234
0.015234
0.014918
0.014918
0.015550
0.015867
0.015234
0.014918
0.014918
0.014918
0.014286
0.013970
0.014918
0.013654
0.014602
0.013021
0.013337
0.013970
0.013021
0.013021
0.013337
0.014286
0.012389
0.012073
0.011757
0.011124
0.011441
0.011757
0.012073
0.013337
0.012389
0.011124
0.011441
0.012073
0.011124
0.012073
0.011757
0.012705
0.011441
0.011757
0.012073
0.011124
0.010808
0.011441
0.011757
0.011757
0.011124
0.011124
0.011757
0.013021
0.012389
0.011124
0.011757
0.012073
0.012389
0.011757
0.012389
0.012389
0.012073
0.013337
0.014286
0.013021
0.012705
0.013021
0.013654
0.013654
0.012705
0.013654
0.013970
0.013337
0.013337
0.014286
0.015234
0.013970
0.015234
0.013970
0.013970
0.014286
0.015550
0.015550
0.016499
0.015550
0.015550
0.015234
0.015234
0.014286
0.015234
0.015867
0.015867
0.014918
0.013970
0.015867
0.015234
0.014602
0.014286
0.013970
0.013970
0.014602
0.013021
0.013970
0.014286
0.013970
0.012705
0.013654
0.013021
0.013021
0.013021
0.012705
0.011757
0.012389
0.013654
0.012389
0.012389
0.012073
0.011441
0.011441
0.011757
0.011124
0.012389
0.011441
0.011124
0.011124
0.010808
0.010176
0.010808
0.011124
0.010808
0.010492
0.010492
0.010492
0.011441
0.012389
0.011124
0.011124
0.011757
0.012389
0.012389
0.012705
0.013337
0.013021
0.011124
0.012073
0.011441
0.012389
0.011757
0.011757
0.012705
0.013021
0.012705
0.012073
0.012389
0.013654
0.013654
0.013654
0.013337
0.013337
0.014918
0.014602
0.013654
0.013337
0.013337
0.013654
0.014602
0.014918
0.015550
0.014918
0.014602
0.014602
0.014918
0.014918
0.015234
0.014602
0.014602
0.014602
0.014286
0.013021
0.015234
0.014286
0.013970
0.013021
0.012705
0.012389
0.012389
0.013021
0.013337
0.012705
0.012389
0.011757
0.013021
0.011757
0.012705
0.011757
0.011757
0.010492
0.011124
0.010808
0.011441
0.011124
0.010808
0.010176
0.010492
0.011757
0.011441
0.011441
0.011124
0.009860
0.010492
0.010492
0.011757
0.010176
0.010808
0.011757
0.010492
0.010808
0.010176
0.011757
0.011124
0.011124
0.011441
0.011757
0.011441
0.012389
0.012389
0.012073
0.012389
0.011441
0.012073
0.011441
0.012705
0.012705
0.013337
0.013021
0.012389
0.014286
0.014286
0.014286
0.013970
0.014602
0.015234
0.014286
0.014286
0.014918
0.014286
0.014286
0.014602
0.014918
0.014918
0.014286
0.013654
0.013654
0.014602
0.014286
0.015234
0.013970
0.014602
0.015550
0.014602
0.013337
0.013970
0.014602
0.013654
0.014286
0.013021
0.013654
0.012705
0.012705
0.012705
0.013021
0.012705
0.012073
0.013021
0.011757
0.011757
0.012073
0.011757
0.010808
0.012389
0.011757
0.011757
0.010808
0.010492
0.011124
0.009544
0.010492
0.010808
0.011441
0.010176
0.009860
0.010176
0.009544
0.009544
0.010492
0.010176
0.010492
0.010176
0.010176
0.010492
0.010176
0.010176
0.010176
0.009860
0.010176
0.011757
0.009860
0.011441
0.012073
0.010808
0.010808
0.011441
0.011441
0.012705
0.012389
0.011441
0.013654
0.013021
0.012705
0.013021
0.013970
0.012389
0.013654
0.014286
0.013654
0.014286
0.013970
0.014918
0.014286
0.015550
0.014602
0.014286
0.014918
0.014918
0.015550
0.013970
0.013654
0.014602
0.014602
0.014918
0.015550
0.015234
0.014602
0.013654
0.014286
0.014602
0.013654
0.015234
0.014918
0.014286
0.013654
0.013337
0.013970
0.014286
0.012705
0.013654
0.013021
0.012705
0.012073
0.012389
0.011757
0.012073
0.012705
0.011757
0.011757
0.011441
0.011124
0.011124
0.010176
0.010176
0.011757
0.011124
0.011124
0.011124
0.009227
0.010492
0.011124
0.011124
0.010176
0.010808
0.009860
0.009860
0.010492
0.010492
0.008911
0.010492
0.010492
0.010492
0.010808
0.011124
0.012073
0.013021
0.012073
0.013337
0.011441
0.011757
0.012389
0.011441
0.012389
0.011757
0.012705
0.013021
0.013970
0.014918
0.013337
0.014602
0.013337
0.013654
0.013970
0.013970
0.015234
0.014918
0.013970
0.013970
0.014286
0.013970
0.015867
0.014602
0.015234
0.014286
0.013654
0.013970
0.015234
0.013970
0.015234
0.015234
0.013970
0.013970
0.013337
0.014286
0.013970
0.014918
0.014286
0.014602
0.013970
0.013654
0.012389
0.013021
0.013654
0.013654
0.013654
0.011757
0.012389
0.012705
0.012389
0.012073
0.011124
0.012073
0.011441
0.013337
0.012073
0.010808
0.011757
0.011757
0.012389
0.012389
0.012073
0.010492
0.010808
0.011757
0.012705
0.012389
0.011757
0.012073
0.011441
0.012073
0.012073
0.012073
0.011441
0.010808
0.012705
0.012073
0.011757
0.010492
0.013337
0.012073
0.012073
0.011757
0.012073
0.013021
0.013337
0.012705
0.013021
0.012705
0.013337
0.013654
0.013654
0.013337
0.013654
0.013337
0.013337
0.013654
0.014602
0.014602
0.013970
0.014286
0.013021
0.013970
0.013970
0.014918
0.014602
0.014286
0.013654
0.014286
0.013337
0.014286
0.014602
0.015234
0.014602
0.014918
0.013970
0.013970
0.014918
0.014918
0.015550
0.014602
0.013654
0.012705
0.012705
0.013337
0.013654
0.013337
0.013021
0.013021
0.012389
0.012073
0.012073
0.012389
0.011441
0.012073
0.012073
0.011441
0.011124
0.012073
0.011124
0.011441
0.011124
0.012073
0.012389
0.011441
0.010808
0.010808
0.010492
0.010176
0.010808
0.011441
0.011441
0.011124
0.010492
0.010492
0.010176
0.011757
0.010492
0.010492
0.011757
0.011757
0.011757
0.011757
0.011757
0.013021
0.012073
0.012705
0.011757
0.013021
0.013021
0.013021
0.013970
0.011757
0.012705
0.013654
0.013970
0.012705
0.013337
0.013021
0.013654
0.013337
0.013970
0.013970
0.014286
0.013021
0.013654
0.013970
0.015867
0.015550
0.014286
0.012389
0.013970
0.014602
0.014286
0.014286
0.013654
0.014286
0.013970
0.013337
0.015234
0.013654
0.013654
0.013970
0.014918
0.012389
0.013337
0.014602
0.013970
0.013654
0.013021
0.012389
0.012073
0.010492
0.011124
0.012073
0.011757
0.011441
0.011757
0.010808
0.011757
0.011441
0.010808
0.010176
0.010808
0.010808
0.012389
0.011757
0.011124
0.011124
0.010176
0.010492
0.010808
0.010808
0.010808
0.011124
0.009860
0.011441
0.011757
0.012389
0.012073
0.012389
0.011441
0.012073
0.010808
0.011124
0.012073
0.011757
0.013337
0.012705
0.011757
0.013021
0.012705
0.012705
0.012073
0.011757
0.013021
0.013337
0.013654
0.013337
0.013654
0.014286
0.013337
0.014286
0.014286
0.014602
0.014286
0.014918
0.014918
0.015234
0.015550
0.016183
0.015550
0.015234
0.016183
0.015550
0.013970
0.014918
0.015550
0.015234
0.017131
0.014918
0.014602
0.014602
0.015234
0.015550
0.015234
0.013337
0.014286
0.013337
0.013654
0.013970
0.013970
0.013337
0.013021
0.012705
0.012073
0.013021
0.012389
0.011441
0.013337
0.013021
0.011441
0.011441
0.011441
0.010176
0.010808
0.010176
0.010808
0.011124
0.010492
0.010808
0.010808
0.011124
0.010176
0.009860
0.010176
0.010808
0.011124
0.009544
0.011124
0.009544
0.010492
0.012389
0.011757
0.012073
0.011441
0.011124
0.010492
0.012073
0.012705
0.011757
0.012389
0.012705
0.012073
0.012389
0.012705
0.012705
0.013654
0.013021
0.013337
0.013337
0.014286
0.014286
0.014918
0.014602
0.014286
0.014286
0.014918
0.013337
0.014918
0.014918
0.013654
0.014918
0.015234
0.015234
0.014918
0.015550
0.015550
0.015234
0.016183
0.015867
0.015234
0.015867
0.015867
0.015234
0.014286
0.013970
0.014602
0.013970
0.013654
0.013654
0.014286
0.012389
0.013021
0.013337
0.012073
0.012705
0.012389
0.013970
0.012073
0.012389
0.011441
0.011757
0.011757
0.011124
0.011124
0.010808
0.010492
0.010176
0.010492
0.010176
0.010176
0.011441
0.011757
0.010176
0.010492
0.010176
0.010808
0.010492
0.010808
0.011124
0.010176
0.010808
0.010176
0.009544
0.010176
0.010492
0.010808
0.010492
0.010176
0.011124
0.010176
0.010808
0.012073
0.011124
0.011441
0.013021
0.011757
0.011124
0.012073
0.011757
0.011757
0.012073
0.013021
0.013654
0.013021
0.013337
0.013021
0.014286
0.013970
0.014602
0.014918
0.014602
0.014918
0.014286
0.014286
0.013970
0.014918
0.015867
0.015867
0.014602
0.013970
0.013654
0.015550
0.014286
0.013970
0.013970
0.013654
0.013654
0.014602
0.014602
0.013654
0.013970
0.013654
0.014286
0.013021
0.012073
0.012705
0.013337
0.013337
0.011757
0.011757
0.012389
0.011757
0.012389
0.012389
0.013021
0.011757
0.012389
0.011757
0.011124
0.010492
0.010808
0.009860
0.010808
0.011124
0.011757
0.011757
0.009860
0.010492
0.010176
0.010176
0.011124
0.010492
0.010492
0.009860
0.011124
0.009860
0.009544
0.010176
0.011124
0.011441
0.011441
0.010808
0.011441
0.011441
0.010492
0.011124
0.011124
0.010176
0.011757
0.011757
0.011757
0.012389
0.012389
0.012705
0.013021
0.013021
0.013337
0.013021
0.013021
0.013021
0.013337
0.013654
0.013970
0.013970
0.014286
0.013337
0.013021
0.013337
0.013337
0.014918
0.014918
0.014918
0.014918
0.015234
0.014602
0.014918
0.013970
0.013970
0.013970
0.013021
0.013654
0.013654
0.013654
0.012705
0.014286
0.013021
0.012705
0.012073
0.012705
0.012389
0.013337
0.013337
0.013021
0.011757
0.012073
0.012073
0.011441
0.011441
0.011757
0.012073
0.012705
0.011441
0.010808
0.010176
0.009544
0.010492
0.010492
0.011441
0.010492
0.010492
0.010808
0.010176
0.011757
0.011441
0.011124
0.010808
0.010176
0.010176
0.011124
0.011124
0.011124
0.010492
0.011441
0.011441
0.012389
0.011757
0.010492
0.011757
0.012073
0.011441
0.011441
0.011441
0.011757
0.012389
0.013337
0.010492
0.012073
0.013337
0.013337
0.013337
0.012073
0.013021
0.013337
0.012705
0.013337
0.013970
0.013970
0.013021
0.013654
0.013337
0.014602
0.014918
0.014918
0.014602
0.014918
0.013970
0.014286
0.014602
0.015550
0.014602
0.014286
0.014286
0.013021
0.013337
0.013021
0.013970
0.013970
0.013021
0.013021
0.012073
0.012705
0.012389
0.013337
0.012073
0.013337
0.011441
0.012705
0.012705
0.011441
0.010808
0.010808
0.010808
0.011441
0.011124
0.011757
0.011441
0.010176
0.010176
0.010176
0.011441
0.011757
0.011757
0.012073
0.010492
0.010492
0.010808
0.010176
0.010492
0.011441
0.010808
0.011757
0.011441
0.011124
0.011124
0.011757
0.010492
0.012389
0.011124
0.012073
0.010492
0.011441
0.012073
0.012389
0.011441
0.011441
0.011124
0.011441
0.011757
0.010808
0.011441
0.010492
0.011757
0.012389
0.011757
0.012389
0.012389
0.014286
0.014286
0.013970
0.013970
0.012389
0.013337
0.013337
0.013654
0.013021
0.013654
0.014602
0.014602
0.013021
0.013654
0.014918
0.014286
0.013970
0.013970
0.014286
0.012705
0.013021
0.013970
0.013970
0.013337
0.013654
0.013654
0.012389
0.012073
0.013021
0.012705
0.013021
0.012073
0.012073
0.012705
0.011441
0.010808
0.010176
0.011441
0.010176
0.011441
0.011441
0.011757
0.010808
0.010492
0.009860
0.010176
0.010492
0.011124
0.011757
0.010176
0.010808
0.009860
0.010176
0.010492
0.011441
0.011441
0.009860
0.010492
0.009860
0.009860
0.010808
0.012073
0.011757
0.011441
0.010808
0.011757
0.010492
0.011124
0.012073
0.012705
0.011441
0.012073
0.012705
0.012389
0.012389
0.013021
0.013654
0.013021
0.014286
0.013654
0.013337
0.013021
0.015234
0.013970
0.013337
0.014602
0.014602
0.014286
0.013654
0.013021
0.012389
0.013970
0.015234
0.015550
0.015234
0.014918
0.014286
0.014602
0.015550
0.014602
0.015234
0.014918
0.014602
0.013337
0.013654
0.014602
0.014918
0.014286
0.013970
0.014602
0.013970
0.013654
0.013970
0.012705
0.012389
0.013654
0.013021
0.013337
0.012705
0.012073
0.011757
0.011757
0.010808
0.011124
0.011757
0.011757
0.011124
0.011124
0.010492
0.010492
0.011124
0.011757
0.012073
0.011124
0.010808
0.010176
0.010176
0.010176
0.011441
0.011441
0.011124
0.011124
0.010808
0.010492
0.010808
0.011441
0.010808
0.011441
0.011441
0.011441
0.011757
0.011757
0.012705
0.013021
0.011124
0.011441
0.012073
0.012073
0.012389
0.013021
0.011757
0.013337
0.012389
0.014602
0.013654
0.014286
0.013337
0.015234
0.014286
0.014286
0.013654
0.013021
0.012705
0.014286
0.013654
0.014602
0.014918
0.015550
0.013970
0.013654
0.014602
0.014286
0.013970
0.014286
0.014602
0.014286
0.013337
0.012389
0.012389
0.012705
0.013337
0.013970
0.013337
0.012705
0.013021
0.012705
0.013021
0.012389
0.011124
0.011441
0.012073
0.011757
0.012073
0.010808
0.010808
0.010492
0.011124
0.010492
0.010808
0.010808
0.009860
0.010492
0.010176
0.010176
0.011441
0.011441
0.010808
0.010808
0.010808
0.010492
0.010492
0.010492
0.010808
0.009544
0.009860
0.009544
0.010808
0.010808
0.011441
0.010176
0.010176
0.010492
0.011757
0.012073
0.011757
0.012073
0.012389
0.011757
0.012705
0.012705
0.013021
0.012705
0.012705
0.013970
0.011441
0.013337
0.013654
0.013021
0.013337
0.013654
0.013654
0.013970
0.013970
0.014286
0.013654
0.014602
0.013654
0.014602
0.014918
0.014602
0.015867
0.015550
0.015234
0.014918
0.014286
0.013970
0.014286
0.013970
0.014602
0.013021
0.013021
0.013970
0.013337
0.014602
0.015234
0.014286
0.013654
0.013654
0.013337
0.013654
0.013654
0.012389
0.013337
0.013021
0.013970
0.013021
0.012073
0.011757
0.012073
0.012073
0.011441
0.011124
0.011124
0.011757
0.010492
0.010176
0.011757
0.011757
0.011757
0.011124
0.010808
0.010492
0.009860
0.010176
0.010492
0.011441
0.011124
0.009860
0.010176
0.010176
0.010492
0.011441
0.011124
0.010492
0.010808
0.010808
0.011441
0.011124
0.011757
0.010808
0.011757
0.011757
0.012705
0.013021
0.012073
0.012073
0.011441
0.012389
0.013337
0.013021
0.013021
0.013654
0.012389
0.012705
0.013021
0.013021
0.014286
0.014602
0.013654
0.013021
0.013021
0.013654
0.015234
0.014602
0.013654
0.014918
0.013654
0.014286
0.014602
0.014918
0.015234
0.015234
0.014286
0.014286
0.013970
0.014918
0.014286
0.013970
0.013654
0.013021
0.013337
0.012073
0.012073
0.012705
0.013021
0.012073
0.011757
0.012389
0.012705
0.012389
0.011757
0.012389
0.011441
0.011441
0.011441
0.012389
0.011757
0.011124
0.010176
0.010176
0.011124
0.010808
0.011124
0.010176
0.008911
0.009227
0.010176
0.010808
0.010492
0.010176
0.012073
0.010492
0.009860
0.010492
0.010176
0.010808
0.011124
0.011441
0.011441
0.010492
0.010492
0.012073
0.011757
0.013021
0.011757
0.011124
0.011441
0.013021
0.011441
0.012073
0.012073
0.011757
0.013337
0.013021
0.012705
0.013021
0.013337
0.014602
0.014286
0.013970
0.013021
0.012073
0.013654
0.014286
0.014286
0.014918
0.014602
0.015867
0.015234
0.014918
0.014918
0.014286
0.016183
0.014286
0.015234
0.015867
0.014286
0.013970
0.014918
0.013654
0.014286
0.013337
0.013654
0.013654
0.013654
0.012389
0.012705
0.013021
0.013021
0.012705
0.012705
0.013021
0.012389
0.011441
0.010808
0.011757
0.011757
0.011441
0.011757
0.011124
0.010492
0.009544
0.009860
0.010492
0.010492
0.009860
0.009860
0.009227
0.009227
0.009860
0.009860
0.010176
0.010492
0.009860
0.011124
0.010492
0.009860
0.009860
0.010808
0.010492
0.010492
0.010808
0.010492
0.010176
0.011757
0.010808
0.010808
0.010808
0.010808
0.010808
0.011441
0.011441
0.012073
0.011441
0.012073
0.011757
0.012705
0.012389
0.012073
0.012705
0.013654
0.013654
0.013970
0.013654
0.013654
0.013021
0.012073
0.012073
0.012705
0.014286
0.015234
0.013970
0.013654
0.013337
0.013970
0.013654
0.014602
0.014286
0.015550
0.014286
0.014286
0.013970
0.012705
0.013337
0.013654
0.014286
0.013021
0.013970
0.012705
0.013337
0.013337
0.012389
0.012705
0.012389
0.011757
0.011441
0.011757
0.012389
0.011124
0.011124
0.011757
0.011441
0.010492
0.009860
0.010176
0.010176
0.010492
0.010808
0.012073
0.012389
0.010808
0.010492
0.009227
0.010176
0.009860
0.010808
0.010176
0.010176
0.010176
0.010176
0.010492
0.010808
0.011124
0.010808
0.010808
0.011124
0.010808
0.011441
0.011757
0.012073
0.012705
0.011441
0.012073
0.011441
0.012073
0.012073
0.012705
0.012073
0.012073
0.012705
0.013337
0.012073
0.013021
0.013337
0.013337
0.013337
0.013654
0.013970
0.014286
0.012389
0.013970
0.013970
0.014602
0.013970
0.013970
0.013654
0.013970
0.014918
0.014286
0.013970
0.014286
0.015550
0.015550
0.013970
0.013654
0.013970
0.013970
0.013970
0.014602
0.013337
0.014286
0.012705
0.013970
0.013654
0.013021
0.013654
0.013337
0.014286
0.012389
0.012073
0.011441
0.012073
0.012073
0.012389
0.012073
0.011757
0.011124
0.011441
0.009860
0.010492
0.011441
0.011124
0.012073
0.011124
0.010492
0.009860
0.010492
0.010176
0.010808
0.011124
0.010492
0.009227
0.010176
0.009860
0.010492
0.011124
0.011124
0.011441
0.010176
0.010808
0.011124
0.011757
0.011757
0.012073
0.011124
0.011757
0.012705
0.012073
0.012389
0.012705
0.013337
0.012389
0.013021
0.013337
0.014286
0.012389
0.013021
0.013654
0.014286
0.012389
0.012705
0.013654
0.012389
0.011757
0.013970
0.014286
0.015234
0.013654
0.014286
0.013970
0.012389
0.013337
0.015234
0.013970
0.013337
0.014286
0.014286
0.013654
0.013021
0.014602
0.013970
0.014918
0.014286
0.013021
0.013337
0.013654
0.012705
0.012073
0.013021
0.013337
0.012705
0.011441
0.011441
0.010808
0.010808
0.011124
0.011441
0.011757
0.010176
0.009544
0.009544
0.010176
0.009544
0.010492
0.009860
0.011441
0.009860
0.009860
0.009227
0.010176
0.009860
0.009860
0.010176
0.009227
0.010808
0.010176
0.009544
0.010808
0.009860
0.010808
0.011124
0.011757
0.011441
0.009544
0.011124
0.011441
0.011124
0.011124
0.011757
0.011124
0.011441
0.012705
0.011124
0.011124
0.012389
0.011441
0.012073
0.012705
0.011441
0.013021
0.012389
0.013337
0.013970
0.014286
0.013337
0.013021
0.013021
0.013337
0.013970
0.014918
0.014286
0.013970
0.013970
0.013337
0.013337
0.014286
0.014602
0.013654
0.013654
0.014602
0.013970
0.014286
0.014286
0.013337
0.013970
0.013337
0.013337
0.013337
0.013021
0.012073
0.013021
0.013021
0.011441
0.012705
0.011757
0.011757
0.012389
0.011757
0.010176
0.009860
0.011124
0.010808
0.010176
0.010492
0.009860
0.010492
0.011124
0.010808
0.011124
0.011124
0.010492
0.009544
0.009227
0.010176
0.012073
0.010492
0.010808
0.009227
0.010176
0.009860
0.009227
0.009544
0.010176
0.009227
0.010176
0.010808
0.010808
0.010492
0.012073
0.011441
0.011124
0.010808
0.012389
0.011441
0.010492
0.010808
0.011757
0.011757
0.012389
0.013021
0.012389
0.010808
0.011441
0.011441
0.013337
0.013337
0.013654
0.013337
0.013337
0.012389
0.012389
0.013021
0.013337
0.014286
0.013337
0.013337
0.012389
0.013654
0.013337
0.013337
0.013337
0.013970
0.013970
0.012705
0.012389
0.013654
0.013970
0.013970
0.013337
0.013021
0.012389
0.012073
0.012705
0.012705
0.013021
0.012389
0.011124
0.012389
0.012073
0.011757
0.012073
0.010492
0.010492
0.009860
0.010808
0.010176
0.009227
0.008279
0.009860
0.010176
0.009544
0.010492
0.009544
0.008911
0.007963
0.009227
0.008911
0.009860
0.009227
0.008595
0.008279
0.009227
0.008911
0.009860
0.010492
0.009544
0.010492
0.010492
0.010492
0.011124
0.010176
0.010176
0.010492
0.010808
0.010808
0.009860
0.011124
0.011757
0.011124
0.011757
0.011441
0.012073
0.012389
0.012389
0.012705
0.010808
0.011124
0.012705
0.012705
0.013337
0.014602
0.013021
0.012705
0.012389
0.014602
0.014602
0.014286
0.014918
0.014918
0.014286
0.014286
0.015234
0.014286
0.013970
0.014286
0.014286
0.013337
0.013337
0.013654
0.013654
0.013654
0.014286
0.013654
0.012389
0.012705
0.011441
0.012389
0.011757
0.012073
0.013021
0.012389
0.011757
0.011124
0.011757
0.010176
0.009544
0.010176
0.010492
0.010176
0.010176
0.011124
0.009860
0.009544
0.009227
0.009860
0.010176
0.009860
0.009860
0.007963
0.007963
0.008911
0.009860
0.009860
0.009860
0.009860
0.008279
0.009544
0.009544
0.008595
0.009544
0.009860
0.009860
0.010808
0.009860
0.011124
0.011757
0.011441
0.010176
0.010808
0.012073
0.011757
0.012073
0.011441
0.011757
0.012705
0.012705
0.012073
0.013021
0.012705
0.013337
0.012389
0.012073
0.012389
0.013337
0.013337
0.013337
0.012705
0.013337
0.014602
0.014286
0.013970
0.013337
0.013654
0.013654
0.013970
0.014602
0.014286
0.013337
0.013337
0.013654
0.013021
0.013337
0.013337
0.013021
0.013654
0.012705
0.011757
0.011757
0.012389
0.013021
0.012073
0.011757
0.011124
0.011124
0.011757
0.010808
0.010492
0.011124
0.011441
0.010808
0.010808
0.011441
0.009544
0.008911
0.010176
0.009860
0.009227
0.010808
0.010492
0.008595
0.009544
0.008911
0.009227
0.009227
0.010176
0.010176
0.010176
0.009227
0.009227
0.008911
0.009227
0.010176
0.011757
0.009544
0.009544
0.010808
0.009860
0.010808
0.011441
0.011124
0.011124
0.011441
0.010492
0.009860
0.010808
0.011757
0.011124
0.010808
0.011757
0.012705
0.012705
0.011124
0.012705
0.013654
0.013337
0.013021
0.013970
0.013021
0.013654
0.013021
0.013337
0.013337
0.013970
0.014918
0.013337
0.013654
0.013337
0.012705
0.013970
0.013654
0.014286
0.013654
0.012389
0.013021
0.012389
0.012073
0.012073
0.012705
0.012705
0.011757
0.012705
0.012073
0.011124
0.013021
0.012705
0.012073
0.010492
0.011757
0.012389
0.010492
0.011124
0.010176
0.010492
0.010808
0.010176
0.010808
0.008911
0.010176
0.010808
0.010176
0.010808
0.010492
0.011124
0.010808
0.008911
0.009227
0.009227
0.009544
0.009860
0.010808
0.009544
0.010176
0.010492
0.010176
0.010176
0.010176
0.010808
0.009860
0.009544
0.009544
0.011441
0.012705
0.011757
0.011757
0.011124
0.011124
0.011757
0.012389
0.012705
0.012073
0.012705
0.013337
0.012705
0.012389
0.013337
0.013021
0.012073
0.013337
0.013021
0.013654
0.013654
0.013970
0.013654
0.012705
0.013970
0.014602
0.014918
0.014918
0.013970
0.014286
0.013970
0.013970
0.013654
0.013970
0.015234
0.013654
0.013654
0.012073
0.012073
0.012389
0.013337
0.012073
0.012389
0.010808
0.011757
0.013337
0.012073
0.012073
0.012705
0.012389
0.011441
0.011441
0.011124
0.011124
0.010176
0.011441
0.011124
0.010176
0.011757
0.010492
0.009227
0.008595
0.009544
0.010492
0.009860
0.010176
0.010176
0.008911
0.009227
0.009227
0.009227
0.010176
0.009860
0.010492
0.009227
0.009544
0.009227
0.007963
0.009227
0.009544
0.010492
0.009860
0.011124
0.009860
0.010808
0.009544
0.010492
0.010492
0.011441
0.010492
0.009860
0.011441
0.010492
0.011441
0.013021
0.012389
0.011441
0.011757
0.012389
0.011757
0.012389
0.012389
0.012389
0.012073
0.013021
0.012389
0.013021
0.014602
0.013337
0.013021
0.014286
0.014602
0.013970
0.013021
0.013337
0.014602
0.013654
0.014286
0.013021
0.013021
0.012705
0.013021
0.013337
0.012705
0.012389
0.013654
0.012073
0.012073
0.011124
0.012705
0.013021
0.010808
0.011124
0.011757
0.011124
0.009860
0.011124
0.010492
0.009544
0.010808
0.010808
0.009544
0.009860
0.009860
0.009227
0.009860
0.009227
0.009544
0.009860
0.009860
0.009544
0.009544
0.008911
0.009544
0.011124
0.008595
0.009227
0.009227
0.009860
0.008279
0.008595
0.009544
0.009544
0.009860
0.009860
0.010176
0.009860
0.009544
0.011441
0.011124
0.010808
0.010808
0.010808
0.010492
0.010808
0.011124
0.011757
0.011441
0.011757
0.013021
0.011757
0.010808
0.011441
0.012389
0.011757
0.011757
0.013337
0.013021
0.013021
0.012705
0.013654
0.014286
0.013337
0.013970
0.014286
0.013654
0.012389
0.012073
0.013970
0.013337
0.013021
0.013654
0.013021
0.013337
0.011757
0.012389
0.012705
0.012705
0.013021
0.012073
0.012073
0.012389
0.011441
0.011757
0.012073
0.011124
0.011441
0.011757
0.011757
0.010808
0.010492
0.010176
0.009860
0.009860
0.011441
0.010176
0.009860
0.009227
0.008911
0.009544
0.010492
0.009227
0.009860
0.009227
0.008595
0.007647
0.009544
0.008595
0.008279
0.009860
0.009227
0.008279
0.008911
0.009544
0.009544
0.010492
0.010176
0.010176
0.010492
0.010808
0.010808
0.011757
0.010808
0.010808
0.010492
0.011124
0.010808
0.012389
0.011757
0.011757
0.011757
0.012705
0.012705
0.012389
0.012389
0.011757
0.012705
0.012705
0.012389
0.014286
0.013970
0.013654
0.011757
0.011757
0.013337
0.013337
0.013970
0.014286
0.013654
0.013021
0.013970
0.013021
0.013654
0.013654
0.014286
0.013654
0.012705
0.014286
0.012389
0.013021
0.013337
0.012073
0.013337
0.011757
0.012389
0.012073
0.012705
0.011124
0.012389
0.011441
0.011124
0.011441
0.010808
0.010808
0.010176
0.010492
0.010808
0.010492
0.009860
0.009544
0.009227
0.008911
0.009227
0.009860
0.009860
0.010176
0.009860
0.009544
0.007963
0.009227
0.009227
0.010492
0.009860
0.010176
0.009227
0.008911
0.009544
0.009860
0.011124
0.010808
0.009544
0.010492
0.010492
0.011124
0.010808
0.011441
0.011757
0.010808
0.010808
0.011124
0.011757
0.012073
0.010176
0.011441
0.012073
0.012389
0.012389
0.013021
0.013337
0.012073
0.013021
0.012705
0.013021
0.013021
0.013337
0.012705
0.011757
0.012389
0.013021
0.014602
0.013970
0.014602
0.013337
0.012389
0.012705
0.013337
0.013337
0.012389
0.013021
0.012389
0.013654
0.013021
0.013337
0.012705
0.013337
0.013021
0.011124
0.012073
0.012705
0.012073
0.011757
0.012389
0.011124
0.012073
0.011124
0.011757
0.012389
0.011441
0.010808
0.010492
0.010808
0.011124
0.010492
0.009860
0.010808
0.010176
0.010492
0.010492
0.010492
0.010808
0.010808
0.009544
0.008911
0.009860
0.010492
0.010808
0.009544
0.009860
0.009544
0.009227
0.010176
0.010176
0.010492
0.010176
0.011124
0.010492
0.011124
0.011124
0.011124
0.011124
0.012389
0.011441
0.011124
0.011441
0.011441
0.011124
0.010176
0.011757
0.012389
0.012389
0.012389
0.012073
0.013021
0.013654
0.013970
0.013337
0.013021
0.013970
0.013337
0.012389
0.013337
0.014286
0.013654
0.015234
0.014918
0.013654
0.013337
0.013021
0.013654
0.013654
0.013654
0.013970
0.013970
0.013021
0.012389
0.012705
0.013337
0.012389
0.012073
0.011757
0.011124
0.011124
0.011441
0.012389
0.012705
0.012389
0.012073
0.011441
0.010492
0.010808
0.010492
0.011124
0.009544
0.010176
0.010808
0.010808
0.010176
0.010492
0.009227
0.009227
0.010492
0.010492
0.010492
0.009544
0.008911
0.009227
0.008911
0.011124
0.009860
0.010808
0.009227
0.009544
0.009544
0.009544
0.010176
0.010808
0.010176
0.010808
0.009544
0.010176
0.009544
0.010176
0.010492
0.010176
0.011757
0.011441
0.010808
0.010808
0.012073
0.011124
0.012073
0.011441
0.012705
0.012073
0.011757
0.012073
0.011441
0.012705
0.013021
0.012705
0.011441
0.012705
0.012073
0.011124
0.012389
0.013337
0.013021
0.013337
0.012705
0.013021
0.011441
0.012389
0.013021
0.014602
0.013021
0.014286
0.012389
0.012389
0.012389
0.012389
0.012705
0.012705
0.012705
0.011757
0.011757
0.011441
0.011441
0.011124
0.011124
0.011124
0.010492
0.011124
0.010808
0.010492
0.010492
0.009860
0.010808
0.010492
0.010492
0.010492
0.009860
0.010808
0.009227
0.009860
0.011441
0.011757
0.010808
0.009860
0.009227
0.009860
0.009227
0.010176
0.010492
0.007963
0.009860
0.009227
0.008911
0.009544
0.010492
0.011757
0.010176
0.009860
0.009860
0.009544
0.010808
0.012389
0.010808
0.010492
0.011124
0.011441
0.011124
0.011124
0.011757
0.011757
0.012389
0.013021
0.011757
0.012705
0.013337
0.012389
0.012073
0.013970
0.012073
0.013021
0.013337
0.013021
0.013021
0.013654
0.013337
0.013337
0.014918
0.013337
0.013021
0.013654
0.013021
0.013654
0.013970
0.013970
0.014286
0.013337
0.013021
0.013021
0.012705
0.013021
0.013970
0.014286
0.012705
0.012073
0.013337
0.013021
0.011757
0.011441
0.011124
0.011757
0.011124
0.010808
0.010492
0.010808
0.010176
0.010808
0.010808
0.009544
0.008911
0.009860
0.010176
0.009227
0.009544
0.008595
0.011441
0.009544
0.009544
0.009227
0.010492
0.011124
0.010492
0.010492
0.010176
0.009860
0.010492
0.010176
0.010176
0.010176
0.009544
0.010808
0.009860
0.009544
0.010176
0.009860
0.011124
0.010492
0.010808
0.011124
0.011124
0.010808
0.011124
0.011124
0.010808
0.011757
0.011757
0.012073
0.012073
0.011441
0.012073
0.011441
0.011757
0.012389
0.011757
0.013021
0.013021
0.012389
0.012073
0.013337
0.013654
0.014286
0.014286
0.012705
0.012705
0.013021
0.014286
0.014918
0.013021
0.013654
0.014286
0.012389
0.011441
0.013337
0.013021
0.012073
0.013970
0.013654
0.012389
0.012073
0.011757
0.012073
0.011757
0.011124
0.011757
0.011757
0.011124
0.010492
0.010492
0.008911
0.008911
0.010176
0.008911
0.009544
0.010176
0.010492
0.008911
0.009860
0.010176
0.010176
0.010176
0.010492
0.009860
0.007963
0.009860
0.010808
0.010808
0.009544
0.010176
0.009860
0.008595
0.008911
0.009227
0.009227
0.009860
0.008911
0.009860
0.009860
0.008911
0.010808
0.010808
0.009860
0.010492
0.010492
0.011124
0.011757
0.012389
0.011441
0.010492
0.012073
0.011757
0.012389
0.012705
0.012705
0.012705
0.013021
0.012705
0.012389
0.012389
0.013337
0.012073
0.012389
0.013654
0.012389
0.014286
0.013970
0.013654
0.013970
0.013021
0.013021
0.013021
0.013021
0.013654
0.013654
0.013337
0.013021
0.012073
0.013654
0.013654
0.014286
0.013337
0.012705
0.011441
0.012389
0.013337
0.012389
0.012705
0.012073
0.012073
0.010808
0.011124
0.011124
0.010176
0.010492
0.010808
0.011757
0.011441
0.011124
0.010808
0.009544
0.009860
0.010492
0.011757
0.009544
0.010492
0.009227
0.009860
0.009544
0.008911
0.010176
0.011124
0.011124
0.009860
0.009860
0.009227
0.008595
0.010808
0.011441
0.010176
0.011124
0.011124
0.011441
0.009860
0.010176
0.011441
0.011441
0.011441
0.010808
0.011124
0.011441
0.010808
0.012073
0.011441
0.012389
0.012389
0.012073
0.012073
0.012073
0.012389
0.012073
0.012705
0.013337
0.012705
0.013021
0.013337
0.013654
0.013654
0.013021
0.013970
0.012389
0.012705
0.013021
0.013654
0.013337
0.013970
0.013021
0.013337
0.012705
0.013337
0.014602
0.013337
0.013337
0.013337
0.013970
0.011757
0.011757
0.013654
0.012705
0.012389
0.011441
0.012073
0.012705
0.011757
0.011124
0.011124
0.010492
0.010808
0.010808
0.011124
0.010808
0.010176
0.009860
0.009544
0.010176
0.011124
0.009860
0.011124
0.010176
0.009860
0.007647
0.008595
0.008279
0.009860
0.009860
0.010492
0.011124
0.008911
0.009227
0.010492
0.010808
0.010176
0.010492
0.010808
0.010176
0.010492
0.010808
0.012389
0.012073
0.011124
0.011757
0.011441
0.011757
0.011757
0.012389
0.011124
0.012705
0.012073
0.012073
0.012705
0.012389
0.013337
0.012073
0.012705
0.012389
0.014286
0.013654
0.014602
0.013021
0.013021
0.013337
0.014602
0.013970
0.014602
0.014918
0.013654
0.013654
0.013970
0.014286
0.014286
0.014918
0.013654
0.013654
0.013337
0.013654
0.013970
0.013021
0.013654
0.012705
0.012389
0.011441
0.012389
0.013337
0.012389
0.011441
0.011441
0.012073
0.011441
0.012389
0.012389
0.010808
0.010808
0.011757
0.011124
0.010176
0.009860
0.010176
0.010176
0.010176
0.009544
0.011441
0.010808
0.011124
0.009860
0.009227
0.010176
0.010492
0.010176
0.009860
0.010808
0.009227
0.009860
0.010808
0.009860
0.008595
0.010176
0.010176
0.010176
0.010808
0.010492
0.009860
0.009544
0.010176
0.010176
0.010176
0.011124
0.012073
0.012073
0.012073
0.012073
0.012073
0.012705
0.012073
0.013654
0.013021
0.012705
0.013337
0.014286
0.014286
0.013970
0.014602
0.014286
0.012389
0.013337
0.013654
0.013970
0.013970
0.013654
0.013021
0.013337
0.013337
0.013021
0.013970
0.013337
0.012389
0.013021
0.013654
0.013337
0.013021
0.013021
0.014286
0.012705
0.013021
0.012073
0.012389
0.012389
0.011124
0.012073
0.011124
0.011441
0.012073
0.010492
0.011441
0.012073
0.011441
0.010808
0.011757
0.010808
0.011124
0.011757
0.010176
0.009227
0.010176
0.011124
0.011124
0.009544
0.008911
0.009227
0.010492
0.009227
0.009227
0.009860
0.010176
0.010176
0.008911
0.008911
0.008279
0.009860
0.009544
0.009544
0.007963
0.009227
0.009544
0.010176
0.010492
0.009544
0.011124
0.011441
0.011757
0.011757
0.010492
0.010492
0.011124
0.013337
0.012389
0.011441
0.011441
0.011124
0.011757
0.013021
0.012389
0.012389
0.012389
0.012073
0.011757
0.012073
0.012389
0.013021
0.012705
0.012389
0.012705
0.012389
0.012073
0.012705
0.012705
0.012705
0.012389
0.011757
0.011124
0.011757
0.012073
0.010808
0.013021
0.012705
0.012389
0.011441
0.012073
0.011124
0.012389
0.011441
0.011124
0.012073
0.010176
0.010492
0.010176
0.009544
0.008595
0.008279
0.009860
0.010492
0.009544
0.008911
0.007014
0.007963
0.009544
0.009544
0.008911
0.009227
0.009544
0.007647
0.007963
0.009227
0.009544
0.009544
0.008595
0.009860
0.009544
0.008911
0.009544
0.009860
0.008595
0.009227
0.010176
0.009544
0.009544
0.010176
0.010808
0.010492
0.011441
0.009860
0.010176
0.011124
0.010492
0.011124
0.011757
0.011757
0.012073
0.010176
0.011441
0.012073
0.010492
0.011441
0.011441
0.010808
0.011757
0.012389
0.012389
0.011757
0.010808
0.010808
0.012389
0.013021
0.012705
0.013337
0.013337
0.012073
0.013337
0.013021
0.013337
0.013970
0.013654
0.013654
0.013021
0.012073
0.012705
0.012705
0.011441
0.013021
0.012073
0.011441
0.011124
0.011757
0.012073
0.011441
0.011757
0.011441
0.009544
0.010492
0.010808
0.009860
0.009860
0.009544
0.010176
0.009227
0.008595
0.009544
0.008911
0.008911
0.008911
0.009544
0.009860
0.009544
0.008911
0.010176
0.008595
0.009227
0.010176
0.009860
0.008595
0.009860
0.009544
0.008911
0.008911
0.008911
0.009860
0.009860
0.009544
0.010176
0.010176
0.009544
0.010492
0.010176
0.010808
0.010808
0.009544
0.010492
0.010808
0.011441
0.011124
0.010808
0.011441
0.011757
0.011757
0.012389
0.012389
0.011757
0.012705
0.012705
0.011124
0.012073
0.012705
0.012705
0.010808
0.011757
0.012389
0.013021
0.013337
0.012705
0.013337
0.013021
0.012389
0.013970
0.013337
0.012389
0.012389
0.011441
0.011757
0.012073
0.012389
0.012389
0.011757
0.011441
0.011757
0.010808
0.011124
0.011124
0.010808
0.012073
0.010808
0.011441
0.011441
0.010808
0.010176
0.011441
0.009860
0.009544
0.009544
0.010176
0.008911
0.009860
0.008595
0.009227
0.009227
0.010492
0.008911
0.008911
0.008595
0.007647
0.008911
0.008279
0.009544
0.008595
0.009227
0.007963
0.009544
0.008911
0.009227
0.009544
0.010176
0.010492
0.009227
0.010492
0.009860
0.011757
0.010176
0.010492
0.010176
0.011124
0.010492
0.009860
0.011124
0.010492
0.010176
0.012073
0.012389
0.011441
0.011124
0.010176
0.012389
0.012705
0.011124
0.011441
0.012705
0.011757
0.012073
0.012389
0.012705
0.012389
0.014286
0.013337
0.013654
0.012705
0.012389
0.013021
0.013654
0.013970
0.013337
0.013970
0.014602
0.012073
0.013337
0.013021
0.013654
0.014286
0.013021
0.011757
0.012073
0.012073
0.012705
0.011757
0.011757
0.011441
0.010808
0.012073
0.012073
0.011441
0.010492
0.010176
0.011124
0.010176
0.010176
0.010176
0.009544
0.010176
0.009544
0.008911
0.009860
0.009544
0.009860
0.009860
0.008279
0.009227
0.007963
0.009227
0.008279
0.009227
0.007647
0.008595
0.007331
0.008279
0.007963
0.008911
0.008595
0.009860
0.009544
0.009860
0.010176
0.011124
0.010492
0.011441
0.009860
0.010492
0.009860
0.011441
0.010808
0.011124
0.012389
0.011757
0.011124
0.012073
0.011757
0.011124
0.011441
0.012389
0.013021
0.013021
0.012389
0.012389
0.011757
0.012073
0.012705
0.012389
0.013654
0.013021
0.013970
0.013021
0.013021
0.013970
0.014286
0.013021
0.013654
0.013021
0.012705
0.012705
0.012073
0.012705
0.012073
0.012389
0.011124
0.011441
0.012073
0.013021
0.011757
0.011757
0.012073
0.012073
0.011124
0.011124
0.010492
0.010176
0.010808
0.009860
0.009860
0.009860
0.010176
0.008911
0.009227
0.008279
0.009227
0.009544
0.009860
0.009544
0.010176
0.008911
0.009544
0.008279
0.009544
0.007963
0.009227
0.008595
0.009544
0.008911
0.010176
0.009860
0.010492
0.010176
0.010176
0.008911
0.010492
0.010176
0.010492
0.010808
0.010176
0.011124
0.011441
0.010808
0.011757
0.010808
0.011757
0.010808
0.012073
0.011757
0.011441
0.011757
0.011757
0.011441
0.012705
0.012073
0.013337
0.013337
0.012705
0.012389
0.012705
0.011757
0.012705
0.012705
0.012705
0.013970
0.012705
0.013654
0.012389
0.013970
0.012389
0.013970
0.012389
0.013021
0.012389
0.013970
0.012705
0.012705
0.012389
0.011757
0.012389
0.012073
0.012073
0.011441
0.011441
0.011124
0.011124
0.011124
0.009544
0.008911
0.009544
0.009860
0.010176
0.009860
0.009860
0.009544
0.008911
0.009227
0.008595
0.009227
0.009227
0.009860
0.008911
0.008279
0.008279
0.007963
0.009860
0.008911
0.009544
0.009544
0.007963
0.008595
0.008595
0.007963
0.009227
0.008595
0.009227
0.008279
0.008279
0.007647
0.008279
0.009227
0.010176
0.008911
0.010808
0.010808
0.010808
0.008911
0.009860
0.010176
0.011124
0.010808
0.011124
0.011757
0.011441
0.011757
0.012073
0.011124
0.011757
0.012073
0.013654
0.013337
0.011757
0.012389
0.011757
0.012705
0.013337
0.013021
0.013337
0.013021
0.012705
0.011441
0.012705
0.013337
0.014286
0.013021
0.011757
0.013654
0.012389
0.012389
0.012389
0.012705
0.012389
0.011441
0.011441
0.011757
0.012073
0.013337
0.011441
0.012389
0.011757
0.012073
0.011441
0.010492
0.010492
0.011124
0.010808
0.010176
0.009544
0.008595
0.008911
0.007963
0.008911
0.007647
0.009227
0.010808
0.008279
0.007963
0.008279
0.008595
0.009544
0.010176
0.009860
0.008911
0.008911
0.009227
0.008279
0.008279
0.009860
0.009860
0.009544
0.008911
0.010176
0.010492
0.010176
0.010808
0.011124
0.010492
0.010176
0.010808
0.010492
0.011441
0.009544
0.011757
0.011441
0.012073
0.011441
0.012389
0.011441
0.011124
0.011441
0.011441
0.011757
0.011757
0.012073
0.013021
0.012073
0.012073
0.013021
0.013021
0.013021
0.012705
0.012705
0.012705
0.012389
0.013337
0.012705
0.013021
0.012705
0.013337
0.013021
0.012073
0.012389
0.011757
0.012389
0.011757
0.011441
0.013337
0.012389
0.011757
0.011757
0.011441
0.012073
0.011441
0.011441
0.010808
0.010808
0.009860
0.010176
0.011757
0.010808
0.009227
0.010492
0.010808
0.009860
0.009227
0.010176
0.009860
0.009860
0.010176
0.008911
0.008279
0.008595
0.009227
0.009227
0.009860
0.010492
0.009544
0.009544
0.009227
0.009227
0.010808
0.010176
0.008595
0.010492
0.009544
0.010492
0.009544
0.011441
0.010176
0.010492
0.010492
0.011124
0.010808
0.010492
0.012073
0.011757
0.012073
0.011441
0.011441
0.010808
0.012389
0.012073
0.012705
0.012389
0.011124
0.012705
0.013654
0.013337
0.013337
0.012705
0.012389
0.013970
0.014286
0.013654
0.013970
0.013337
0.013654
0.013021
0.012705
0.013970
0.012705
0.013654
0.013337
0.012073
0.012389
0.012705
0.011757
0.012705
0.012073
0.012073
0.011441
0.011757
0.012705
0.011124
0.011124
0.011441
0.011757
0.010808
0.008911
0.010492
0.009544
0.008911
0.010176
0.010808
0.009544
0.008595
0.009227
0.008911
0.009544
0.008911
0.010492
0.008595
0.008279
0.008911
0.007014
0.007963
0.009544
0.008911
0.009227
0.008279
0.009227
0.008595
0.008595
0.009227
0.009227
0.008595
0.008279
0.010492
0.009544
0.010176
0.011124
0.009544
0.010176
0.010176
0.010176
0.009860
0.009860
0.010176
0.009544
0.010176
0.011757
0.011757
0.010808
0.012705
0.010808
0.013021
0.011124
0.011441
0.012705
0.011757
0.012389
0.012073
0.011757
0.012705
0.012705
0.013021
0.013970
0.013970
0.012389
0.012705
0.011757
0.012389
0.012705
0.013021
0.012073
0.011441
0.012389
0.012705
0.011757
0.011757
0.012389
0.013021
0.011757
0.012705
0.012389
0.011757
0.010492
0.011124
0.009860
0.010492
0.010176
0.009860
0.010492
0.008911
0.009227
0.009227
0.009227
0.009860
0.008911
0.007963
0.007647
0.007331
0.008279
0.009860
0.009860
0.008595
0.008911
0.007331
0.007647
0.007647
0.008595
0.008595
0.008911
0.008911
0.007963
0.008595
0.008911
0.008911
0.009227
0.008595
0.009227
0.010808
0.009544
0.010808
0.010492
0.009544
0.010176
0.011124
0.010492
0.010808
0.010492
0.010492
0.011124
0.011124
0.011441
0.011441
0.012073
0.011441
0.011757
0.011124
0.012073
0.012705
0.012705
0.013021
0.013021
0.013337
0.012073
0.013337
0.012705
0.014286
0.012705
0.012705
0.012073
0.012705
0.013337
0.013337
0.013021
0.012705
0.012389
0.012073
0.012073
0.013021
0.012389
0.013021
0.012389
0.011757
0.011757
0.013021
0.012073
0.012073
0.012389
0.011124
0.011124
0.012073
0.011441
0.010808
0.009860
0.009544
0.010808
0.010492
0.010492
0.011441
0.010492
0.009544
0.009860
0.010808
0.009227
0.011124
0.010492
0.010492
0.008911
0.009227
0.008911
0.010808
0.010492
0.009227
0.009227
0.008595
0.007963
0.008595
0.007963
0.009544
0.009544
0.008595
0.009544
0.009860
0.008595
0.010492
0.010492
0.010492
0.009860
0.010492
0.010176
0.010492
0.009860
0.010808
0.010808
0.011441
0.011124
0.011757
0.011441
0.011757
0.012389
0.013021
0.013021
0.012389
0.011441
0.011441
0.010176
0.011441
0.011441
0.010492
0.012705
0.012389
0.013021
0.012705
0.011757
0.012705
0.012389
0.012705
0.012705
0.012073
0.012389
0.011757
0.011757
0.011757
0.012705
0.012073
0.012389
0.011757
0.011757
0.011124
0.010492
0.009860
0.011124
0.011441
0.011124
0.011441
0.009860
0.008911
0.009544
0.010176
0.010492
0.009227
0.008595
0.009227
0.009227
0.008279
0.007014
0.008595
0.009544
0.009544
0.009860
0.009544
0.007331
0.008911
0.008279
0.008595
0.008279
0.007963
0.008279
0.008595
0.009860
0.008911
0.007963
0.008595
0.008279
0.007963
0.009227
0.008595
0.009544
0.009227
0.009860
0.009860
0.010492
0.009227
0.010492
0.010808
0.010176
0.011441
0.011441
0.009860
0.010176
0.011441
0.011124
0.010808
0.011441
0.011441
0.013021
0.011124
0.013021
0.012389
0.011124
0.012389
0.013337
0.012705
0.012705
0.011441
0.012073
0.011441
0.012389
0.012705
0.012705
0.013337
0.013337
0.012705
0.011441
0.010808
0.011757
0.011441
0.011441
0.013021
0.012073
0.010808
0.011441
0.011124
0.011441
0.011441
0.010492
0.010808
0.009544
0.009227
0.009860
0.009227
0.009860
0.009544
0.010176
0.008911
0.008911
0.008911
0.008595
0.008595
0.008595
0.008595
0.008595
0.008911
0.008279
0.008595
0.008595
0.008595
0.008911
0.009860
0.008595
0.009227
0.008911
0.008279
0.008279
0.010492
0.009860
0.009860
0.009860
0.009860
0.009544
0.010176
0.010808
0.010176
0.011124
0.011124
0.011441
0.011441
0.011124
0.010808
0.011124
0.011757
0.012705
0.012705
0.011757
0.012389
0.011757
0.013021
0.012705
0.012705
0.011441
0.011757
0.011441
0.011757
0.011757
0.013337
0.013021
0.014286
0.012389
0.012073
0.012073
0.011757
0.012073
0.012389
0.013021
0.012073
0.012073
0.011757
0.012073
0.012073
0.012073
0.010808
0.012389
0.010492
0.010176
0.010176
0.011124
0.011757
0.011441
0.011441
0.011441
0.011757
0.009860
0.009227
0.010176
0.010492
0.009860
0.009544
0.009227
0.010492
0.010176
0.009544
0.009544
0.009860
0.010492
0.009860
0.009860
0.008595
0.007963
0.006698
0.007647
0.008911
0.009227
0.009860
0.008911
0.008279
0.008595
0.008595
0.009227
0.010176
0.008911
0.008911
0.009544
0.009860
0.009860
0.009227
0.010808
0.010176
0.010808
0.011124
0.010808
0.011124
0.011441
0.011124
0.011441
0.011124
0.012073
0.011441
0.011757
0.012073
0.012073
0.012705
0.013337
0.013021
0.013337
0.013970
0.013654
0.012389
0.012389
0.012389
0.014602
0.013021
0.012389
0.013021
0.011441
0.012705
0.013021
0.013970
0.013654
0.012705
0.013337
0.012705
0.012389
0.012705
0.012389
0.012389
0.013021
0.011757
0.012389
0.012073
0.011124
0.011441
0.011124
0.011757
0.010492
0.010492
0.010492
0.009544
0.008595
0.009544
0.009227
0.009860
0.007963
0.009227
0.009544
0.007963
0.008595
0.009544
0.009860
0.009860
0.009544
0.010176
0.008595
0.008279
0.008595
0.009227
0.010492
0.009544
0.008595
0.008595
0.008595
0.008595
0.008911
0.009860
0.008911
0.010492
0.008911
0.009860
0.010808
0.009544
0.010492
0.010492
0.010176
0.010492
0.011441
0.011757
0.011757
0.011441
0.012073
0.012389
0.012389
0.013021
0.011757
0.012705
0.013021
0.012389
0.013654
0.013021
0.013021
0.013654
0.012073
0.013021
0.013654
0.014918
0.014286
0.013654
0.013654
0.013654
0.013337
0.013021
0.013021
0.013970
0.013337
0.013970
0.013021
0.013337
0.012389
0.013021
0.012073
0.012389
0.012073
0.011757
0.012389
0.012389
0.011441
0.011124
0.011441
0.011757
0.010808
0.009860
0.009544
0.009544
0.010808
0.008595
0.010176
0.009860
0.010808
0.009860
0.009860
0.010176
0.009227
0.009860
0.009860
0.010176
0.009227
0.007963
0.008279
0.008911
0.009227
0.008595
0.008595
0.008279
0.009544
0.009860
0.009544
0.007647
0.008595
0.008911
0.009227
0.009544
0.009227
0.010176
0.010492
0.010176
0.009860
0.009860
0.010176
0.009544
0.010492
0.010808
0.011124
0.010808
0.011124
0.011124
0.010808
0.011441
0.011441
0.013021
0.012389
0.012073
0.012705
0.012389
0.011757
0.011441
0.012389
0.012389
0.012705
0.014286
0.012705
0.013337
0.012389
0.012073
0.013337
0.012389
0.013337
0.013337
0.012073
0.011124
0.012073
0.012073
0.012705
0.013021
0.012073
0.011441
0.010808
0.011757
0.011124
0.011757
0.011124
0.010176
0.010492
0.010808
0.010176
0.010176
0.009860
0.009544
0.010176
0.009860
0.009860
0.009227
0.008595
0.009544
0.008911
0.008911
0.008911
0.010492
0.009860
0.008911
0.007963
0.007647
0.008279
0.007963
0.007963
0.008911
0.007963
0.008279
0.007963
0.007963
0.009860
0.009227
0.009227
0.009860
0.008595
0.009544
0.008911
0.010176
0.010808
0.010492
0.010176
0.011124
0.010808
0.011441
0.011757
0.011757
0.010176
0.012073
0.011757
0.012073
0.011441
0.013337
0.012705
0.013337
0.012389
0.013970
0.013654
0.013337
0.013021
0.013337
0.013337
0.013337
0.014286
0.013654
0.013970
0.013337
0.014286
0.012705
0.013337
0.013654
0.013654
0.013337
0.012073
0.013970
0.013021
0.013021
0.013654
0.012705
0.012389
0.012389
0.011441
0.012073
0.011441
0.010808
0.011124
0.011124
0.011124
0.011124
0.009227
0.009544
0.008279
0.008911
0.008911
0.009860
0.009227
0.008911
0.009544
0.008595
0.008911
0.008911
0.009860
0.008595
0.008595
0.009544
0.008911
0.009860
0.010492
0.010808
0.010176
0.009227
0.009544
0.009227
0.008911
0.009544
0.009860
0.009227
0.008595
0.009544
0.009860
0.009227
0.009860
0.010808
0.010492
0.009227
0.010176
0.010808
0.010808
0.010492
0.010492
0.011441
0.011124
0.011124
0.011757
0.011757
0.012073
0.011441
0.012073
0.011441
0.013021
0.012705
0.012389
0.012389
0.011441
0.012389
0.012705
0.014286
0.014602
0.014286
0.012389
0.012705
0.013970
0.012705
0.012705
0.013021
0.013021
0.012389
0.012389
0.013970
0.012389
0.011441
0.012705
0.012705
0.012389
0.012705
0.012389
0.013654
0.013654
0.011124
0.011757
0.011441
0.011124
0.010808
0.010492
0.009860
0.010492
0.009860
0.010492
0.010176
0.010492
0.010492
0.009860
0.009860
0.009227
0.010808
0.012073
0.011124
0.008911
0.008595
0.008911
0.010176
0.010492
0.009860
0.010176
0.009860
0.010176
0.009544
0.010176
0.010808
0.010808
0.010176
0.011124
0.009860
0.011124
0.011124
0.011441
0.010492
0.010808
0.009860
0.011124
0.011124
0.012073
0.011441
0.010808
0.012389
0.011757
0.012389
0.013337
0.011757
0.012389
0.012389
0.012389
0.012073
0.013021
0.012705
0.012705
0.012389
0.013337
0.013654
0.013021
0.013970
0.013021
0.013970
0.011757
0.013337
0.013021
0.012389
0.013970
0.013021
0.013654
0.012389
0.011441
0.013337
0.013337
0.013021
0.013337
0.011757
0.011441
0.011441
0.011757
0.011441
0.010492
0.011757
0.011124
0.011757
0.011441
0.011124
0.010492
0.008911
0.009227
0.010492
0.009860
0.010808
0.009227
0.007963
0.009544
0.009227
0.010176
0.010808
0.010176
0.009860
0.009544
0.010176
0.009544
0.010492
0.011124
0.009860
0.008911
0.009860
0.009227
0.009544
0.010492
0.010492
0.010808
0.009860
0.009860
0.009544
0.011124
0.010808
0.011441
0.010808
0.010176
0.011757
0.010492
0.009860
0.010492
0.011124
0.011441
0.012073
0.012705
0.012073
0.012389
0.012073
0.012073
0.013021
0.012389
0.014286
0.014286
0.013021
0.012705
0.012073
0.013337
0.013021
0.014918
0.013970
0.013337
0.013337
0.013970
0.014602
0.013337
0.013970
0.013970
0.013654
0.012705
0.012705
0.013021
0.013654
0.012389
0.013337
0.012705
0.011124
0.012389
0.011124
0.012073
0.012073
0.012389
0.011757
0.010808
0.011757
0.011757
0.011124
0.010492
0.010492
0.010492
0.009860
0.008595
0.009860
0.010176
0.009860
0.009860
0.010176
0.011441
0.011124
0.009227
0.009860
0.009544
0.009544
0.009544
0.010176
0.011124
0.009860
0.009860
0.009860
0.010176
0.010492
0.010808
0.010492
0.009860
0.011124
0.009860
0.010492
0.010492
0.011441
0.011757
0.010808
0.010808
0.011757
0.010808
0.010808
0.010808
0.011441
0.011757
0.012073
0.012389
0.012073
0.012073
0.013021
0.013654
0.013337
0.013970
0.013337
0.013021
0.012073
0.012705
0.013021
0.013021
0.014286
0.014602
0.013337
0.013021
0.013654
0.013654
0.013337
0.014286
0.014918
0.013021
0.013021
0.013021
0.013021
0.012389
0.013337
0.013021
0.011441
0.010808
0.011441
0.012705
0.011757
0.011124
0.011124
0.011441
0.010808
0.010492
0.011441
0.010808
0.010492
0.010176
0.010176
0.010176
0.009227
0.009544
0.009860
0.010176
0.009860
0.008595
0.010492
0.010492
0.009544
0.008279
0.007963
0.009227
0.008911
0.008911
0.010176
0.009860
0.008595
0.009227
0.009544
0.009544
0.009544
0.010492
0.010808
0.009860
0.008911
0.009227
0.009227
0.010176
0.009544
0.010492
0.008911
0.010492
0.010808
0.011124
0.011441
0.012073
0.012389
0.011441
0.011124
0.011124
0.012073
0.010808
0.011441
0.013337
0.013337
0.012705
0.013021
0.013021
0.011757
0.011441
0.013654
0.012705
0.013021
0.013021
0.012389
0.012705
0.014286
0.013337
0.012705
0.013337
0.013970
0.013337
0.012705
0.012073
0.012705
0.012389
0.012073
0.012073
0.011757
0.012389
0.010808
0.010808
0.010176
0.010808
0.011124
0.010176
0.010492
0.011441
0.010492
0.009860
0.009544
0.011124
0.010176
0.009860
0.008911
0.009227
0.009860
0.009544
0.010492
0.009227
0.010176
0.009860
0.009544
0.009227
0.008911
0.009227
0.009860
0.009227
0.009860
0.009860
0.009544
0.009227
0.008911
0.008911
0.008911
0.008595
0.010176
0.010176
0.008595
0.009227
0.011124
0.010176
0.011124
0.010808
0.012073
0.011441
0.010492
0.011124
0.010176
0.011757
0.012705
0.012705
0.011441
0.010492
0.011441
0.010492
0.012073
0.012705
0.013337
0.012389
0.013654
0.012073
0.011124
0.012389
0.013337
0.014286
0.012705
0.012705
0.011757
0.011757
0.012389
0.013337
0.013337
0.012705
0.012705
0.012389
0.012073
0.012073
0.011757
0.013337
0.012389
0.011441
0.011757
0.011441
0.010808
0.010176
0.010808
0.011441
0.011124
0.011124
0.010492
0.010176
0.010176
0.010492
0.010176
0.010176
0.009860
0.010492
0.009860
0.009860
0.010176
0.009860
0.009860
0.010808
0.010176
0.010176
0.009227
0.009227
0.008595
0.009860
0.010176
0.010492
0.008595
0.009860
0.010176
0.009860
0.008595
0.010492
0.008911
0.009227
0.009227
0.010808
0.010176
0.011441
0.010492
0.011441
0.011124
0.012073
0.011757
0.011757
0.012389
0.011441
0.011441
0.011757
0.012389
0.012073
0.012389
0.011757
0.011757
0.013337
0.011124
0.012389
0.013337
0.013021
0.012705
0.012073
0.012705
0.012705
0.013021
0.012389
0.013021
0.013337
0.013337
0.013337
0.013337
0.012073
0.013654
0.012705
0.013337
0.013021
0.013654
0.012073
0.012705
0.012705
0.012073
0.011441
0.011757
0.011441
0.011441
0.012389
0.011757
0.013337
0.012073
0.010808
0.011441
0.011441
0.010808
0.010808
0.009544
0.010808
0.010808
0.009227
0.010176
0.011124
0.010176
0.010808
0.009544
0.010492
0.009860
0.008595
0.007331
0.009544
0.009227
0.010492
0.010176
0.009860
0.008595
0.009544
0.009544
0.009860
0.011124
0.009860
0.009544
0.009227
0.010176
0.010492
0.009544
0.009860
0.009860
0.010176
0.010492
0.011124
0.011441
0.011124
0.011124
0.011124
0.011124
0.011124
0.012073
0.012073
0.011441
0.011124
0.012389
0.012389
0.012389
0.011757
0.012705
0.013654
0.012073
0.012389
0.012705
0.012389
0.013654
0.014286
0.012389
0.012389
0.013021
0.013970
0.013021
0.012705
0.012389
0.012389
0.012073
0.013021
0.012389
0.012073
0.011757
0.012389
0.011441
0.012705
0.012389
0.011757
0.011124
0.011441
0.011757
0.010492
0.010492
0.009860
0.010176
0.009860
0.009227
0.009860
0.010176
0.009860
0.010492
0.008595
0.008911
0.007647
0.010176
0.010492
0.010176
0.009860
0.009544
0.008279
0.008911
0.009227
0.009860
0.009544
0.008595
0.009544
0.008279
0.009227
0.009544
0.007963
0.008595
0.008595
0.009227
0.008911
0.008911
0.008911
0.009860
0.009860
0.009860
0.010808
0.010176
0.011124
0.011124
0.010176
0.010492
0.010492
0.011124
0.011124
0.012389
0.011124
0.012705
0.012073
0.012389
0.012705
0.013021
0.013021
0.013654
0.012073
0.012073
0.013337
0.013654
0.013654
0.013654
0.013337
0.012705
0.012705
0.012705
0.013337
0.013337
0.013970
0.015234
0.013654
0.013021
0.012705
0.012705
0.012705
0.013970
0.013021
0.012073
0.012705
0.012705
0.011441
0.011124
0.013021
0.012389
0.012389
0.012705
0.011757
0.011441
0.009227
0.009860
0.010808
0.010808
0.010176
0.010176
0.009227
0.009860
0.009544
0.010808
0.009544
0.009860
0.010176
0.009860
0.007963
0.009860
0.010492
0.011124
0.009860
0.009544
0.009544
0.009544
0.009227
0.008911
0.010176
0.009544
0.008911
0.010176
0.010808
0.010492
0.011757
0.010808
0.010808
0.011441
0.010492
0.010176
0.010492
0.010808
0.011441
0.011441
0.012389
0.013021
0.012073
0.012389
0.011441
0.011124
0.012389
0.013337
0.013021
0.012705
0.013337
0.013337
0.011441
0.011757
0.011757
0.013654
0.014286
0.012705
0.013654
0.013337
0.013021
0.014918
0.014286
0.014918
0.013970
0.013654
0.012073
0.013654
0.013654
0.013337
0.013337
0.013021
0.012705
0.013337
0.011124
0.011757
0.012073
0.011757
0.012389
0.012073
0.012389
0.011757
0.011124
0.010176
0.010176
0.010176
0.009860
0.011441
0.010808
0.010176
0.010176
0.010176
0.009544
0.009860
0.009860
0.008911
0.008911
0.008911
0.008911
0.010176
0.009544
0.009860
0.009860
0.009544
0.009860
0.009544
0.008911
0.009227
0.009227
0.008911
0.009544
0.009860
0.010176
0.009860
0.009544
0.010808
0.010492
0.009860
0.009544
0.010808
0.011441
0.011757
0.012705
0.012389
0.012073
0.011757
0.010492
0.011124
0.012705
0.013021
0.013654
0.011757
0.012705
0.012705
0.012389
0.011757
0.012705
0.013654
0.013970
0.013970
0.013337
0.012705
0.012705
0.013021
0.013337
0.013021
0.013021
0.013337
0.013654
0.012389
0.012389
0.012705
0.012073
0.013337
0.012073
0.011441
0.011757
0.011441
0.011124
0.011124
0.011441
0.012073
0.011441
0.009860
0.010808
0.009860
0.010176
0.011124
0.011124
0.010808
0.011757
0.010176
0.010176
0.010176
0.008595
0.010176
0.009544
0.010176
0.009544
0.009860
0.009860
0.008911
0.008911
0.009860
0.009860
0.008911
0.009544
0.008911
0.009860
0.009227
0.009227
0.009227
0.010176
0.009860
0.010176
0.010492
0.009860
0.010808
0.009860
0.009860
0.009860
0.010176
0.011124
0.011441
0.011124
0.011124
0.011441
0.011124
0.011441
0.012389
0.012073
0.012389
0.012073
0.013021
0.013021
0.013021
0.013021
0.012073
0.011757
0.012705
0.013654
0.014602
0.014602
0.013654
0.014286
0.012389
0.013337
0.013970
0.013337
0.013021
0.013654
0.013021
0.012705
0.012389
0.013021
0.013021
0.013021
0.013021
0.013337
0.012705
0.012073
0.011757
0.011757
0.012073
0.012073
0.011441
0.011124
0.011124
0.011441
0.009860
0.009860
0.010176
0.011124
0.010176
0.009544
0.010176
0.010492
0.009544
0.010176
0.009860
0.009860
0.008595
0.009227
0.008595
0.009227
0.010492
0.009860
0.010808
0.010176
0.009227
0.007963
0.008279
0.008279
0.009544
0.009227
0.008911
0.008595
0.009544
0.008911
0.008911
0.008911
0.010492
0.009860
0.010492
0.011124
0.010492
0.011124
0.010492
0.011124
0.012705
0.011757
0.011757
0.013021
0.011757
0.013970
0.012073
0.013337
0.013337
0.012705
0.013337
0.012705
0.013021
0.012073
0.012705
0.013021
0.013337
0.013970
0.013654
0.014286
0.013337
0.013337
0.013654
0.013337
0.013337
0.013970
0.013337
0.011757
0.013021
0.012705
0.012073
0.011441
0.011757
0.011757
0.012073
0.012389
0.012705
0.012073
0.012389
0.011124
0.010808
0.011441
0.010808
0.011757
0.011124
0.010176
0.011124
0.011124
0.010492
0.010492
0.009544
0.009544
0.008595
0.009227
0.009860
0.010492
0.009860
0.009860
0.009227
0.009860
0.009544
0.009544
0.009544
0.008595
0.009227
0.009227
0.009227
0.009860
0.011124
0.010492
0.009544
0.011124
0.011124
0.011757
0.010808
0.011441
0.011441
0.010808
0.011441
0.012705
0.012073
0.012389
0.011441
0.011757
0.012389
0.012073
0.012389
0.012073
0.013021
0.013337
0.013021
0.013021
0.013654
0.014286
0.015234
0.013970
0.013970
0.013970
0.013337
0.015234
0.014918
0.013970
0.014286
0.013970
0.013970
0.013970
0.014286
0.015234
0.013970
0.013970
0.013337
0.013654
0.014286
0.012705
0.013021
0.013337
0.012073
0.013021
0.012389
0.012073
0.012389
0.011441
0.012705
0.012705
0.011124
0.012073
0.010808
0.010808
0.009860
0.010176
0.010492
0.011441
0.011441
0.010176
0.010176
0.009860
0.009860
0.010808
0.010808
0.009544
0.009860
0.008595
0.008595
0.008911
0.010492
0.010492
0.010492
0.008911
0.009544
0.009227
0.008911
0.009860
0.010492
0.010492
0.010176
0.010176
0.011124
0.009860
0.010492
0.011124
0.010808
0.011441
0.010176
0.011441
0.011124
0.010492
0.011124
0.011757
0.012705
0.013021
0.013337
0.013970
0.013021
0.012705
0.013021
0.012389
0.013337
0.013021
0.013337
0.012389
0.012073
0.012389
0.012389
0.013337
0.013970
0.013654
0.012705
0.013337
0.014286
0.013021
0.013337
0.014602
0.013337
0.012073
0.011757
0.013337
0.013021
0.012389
0.013021
0.013337
0.012073
0.012389
0.012705
0.011757
0.011124
0.012705
0.011757
0.011757
0.011441
0.010808
0.010176
0.010808
0.010492
0.011124
0.010808
0.009860
0.010176
0.009544
0.008911
0.008595
0.008911
0.010492
0.010176
0.009860
0.008911
0.008911
0.010176
0.008911
0.010176
0.010176
0.010492
0.009227
0.009860
0.008911
0.008595
0.010176
0.010176
0.009544
0.009544
0.008911
0.010492
0.010176
0.011441
0.010492
0.011124
0.011124
0.010808
0.010808
0.011757
0.012389
0.011441
0.012389
0.012389
0.012389
0.013337
0.012705
0.012389
0.013021
0.013021
0.012389
0.012389
0.012705
0.012073
0.011757
0.012705
0.014602
0.014602
0.014918
0.014918
0.013337
0.013337
0.013021
0.013654
0.012073
0.013337
0.014286
0.013654
0.013654
0.013337
0.013337
0.013337
0.012705
0.012705
0.012073
0.011757
0.011441
0.012705
0.011124
0.011757
0.011757
0.012389
0.011757
0.011124
0.010492
0.009860
0.009860
0.010176
0.009544
0.010492
0.009544
0.009860
0.009544
0.009860
0.010492
0.010176
0.011124
0.010492
0.010492
0.009227
0.008911
0.009544
0.010176
0.010176
0.010492
0.009544
0.009860
0.009227
0.008595
0.009227
0.010492
0.009860
0.010492
0.010176
0.009860
0.010492
0.009860
0.010492
0.009860
0.010492
0.010176
0.012073
0.010808
0.010176
0.010492
0.012073
0.012389
0.013021
0.012389
0.010808
0.011757
0.010808
0.012073
0.013021
0.013654
0.013337
0.013654
0.013654
0.013337
0.013337
0.013654
0.013970
0.012705
0.013970
0.014286
0.013654
0.013654
0.013021
0.012389
0.012389
0.012389
0.012389
0.012073
0.012705
0.012705
0.012705
0.012073
0.011757
0.012389
0.012073
0.011441
0.011124
0.010808
0.010808
0.012389
0.011757
0.011757
0.010492
0.011757
0.011757
0.010492
0.010492
0.010492
0.010492
0.010176
0.011124
0.009860
0.009227
0.010176
0.010492
0.011124
0.009860
0.009544
0.009227
0.009860
0.009860
0.010492
0.009227
0.008279
0.009227
0.009860
0.009227
0.009544
0.010176
0.010176
0.010176
0.008911
0.010492
0.010492
0.011441
0.011124
0.010492
0.010176
0.010808
0.010808
0.010492
0.010808
0.011441
0.011124
0.010176
0.011441
0.012389
0.013021
0.012073
0.012389
0.011757
0.013337
0.014602
0.013970
0.013337
0.012705
0.012705
0.014286
0.013337
0.014602
0.014602
0.013970
0.014286
0.014602
0.014286
0.014918
0.014286
0.013021
0.013654
0.012705
0.014286
0.013337
0.013970
0.013970
0.013654
0.012705
0.013021
0.012705
0.011757
0.012705
0.011441
0.012073
0.012073
0.012389
0.013021
0.011124
0.011441
0.010808
0.011757
0.011757
0.011441
0.011441
0.009860
0.009860
0.010808
0.009860
0.010492
0.010808
0.011124
0.010492
0.009544
0.009544
0.011124
0.009544
0.009860
0.009860
0.011441
0.010492
0.009860
0.008911
0.008595
0.009227
0.010176
0.009227
0.010176
0.009227
0.010492
0.011124
0.009860
0.010808
0.010492
0.010808
0.011757
0.011441
0.011124
0.012073
0.011124
0.012705
0.012389
0.012705
0.012389
0.011757
0.012389
0.012705
0.013021
0.012705
0.013337
0.013654
0.012705
0.012705
0.013021
0.013654
0.012705
0.013970
0.014286
0.012389
0.013021
0.013970
0.013654
0.013337
0.013337
0.013337
0.012389
0.012389
0.012389
0.013337
0.013021
0.012705
0.013021
0.011757
0.012705
0.012389
0.012073
0.012073
0.011441
0.010492
0.010176
0.010176
0.010176
0.009860
0.010176
0.009860
0.009544
0.009860
0.009227
0.008279
0.008279
0.008911
0.008911
0.008911
0.008911
0.008911
0.010492
0.009544
0.008911
0.008279
0.008595
0.009544
0.009227
0.009544
0.008911
0.009544
0.008279
0.009860
0.009860
0.009860
0.009227
0.010176
0.011124
0.010492
0.010492
0.010176
0.009544
0.009544
0.009860
0.010176
0.012705
0.013021
0.010808
0.010808
0.011124
0.011441
0.011757
0.012705
0.012073
0.012705
0.013021
0.013337
0.013337
0.012705
0.014602
0.013337
0.013337
0.013021
0.013337
0.013970
0.014286
0.013021
0.014286
0.013021
0.012705
0.014918
0.013970
0.014602
0.013970
0.014602
0.013970
0.012705
0.013654
0.013654
0.013021
0.012073
0.012389
0.011441
0.012389
0.013021
0.012073
0.013021
0.012389
0.012705
0.010808
0.011124
0.010492
0.009544
0.009860
0.009544
0.010808
0.010176
0.009860
0.009544
0.009860
0.009227
0.009544
0.009860
0.009860
0.009544
0.009544
0.010492
0.009227
0.009544
0.009227
0.010176
0.009227
0.009544
0.008911
0.009227
0.009227
0.009544
0.010492
0.010492
0.010176
0.009544
0.009544
0.010176
0.010176
0.010492
0.011124
0.010176
0.010808
0.010492
0.010808
0.010808
0.012389
0.011757
0.012389
0.011441
0.010492
0.011441
0.012073
0.011757
0.012073
0.012389
0.013337
0.013021
0.012389
0.012705
0.012705
0.013021
0.012705
0.013021
0.013021
0.013337
0.013337
0.013654
0.013654
0.013021
0.012389
0.013337
0.011441
0.011124
0.011757
0.012389
0.012389
0.013337
0.013654
0.013337
0.012389
0.011124
0.012389
0.012073
0.012073
0.012389
0.011124
0.011757
0.011757
0.010808
0.010176
0.009860
0.010176
0.010808
0.010492
0.009860
0.008279
0.009860
0.010492
0.009227
0.010492
0.010176
0.010176
0.009544
0.009227
0.009227
0.010808
0.010176
0.010492
0.010176
0.008911
0.009544
0.008595
0.008595
0.010808
0.011124
0.012389
0.011124
0.012073
0.010808
0.010808
0.010808
0.011441
0.011757
0.011441
0.011757
0.011124
0.011757
0.011441
0.011757
0.011757
0.011124
0.012705
0.012389
0.011757
0.012705
0.012073
0.012389
0.012389
0.013021
0.013970
0.012705
0.011124
0.011757
0.013021
0.013021
0.013970
0.014602
0.013970
0.013337
0.013970
0.013970
0.014286
0.013970
0.013970
0.014602
0.013021
0.014286
0.013654
0.014286
0.013337
0.013021
0.013337
0.012073
0.013021
0.012705
0.012389
0.011757
0.011124
0.012073
0.011441
0.012705
0.010492
0.011441
0.010492
0.010492
0.010808
0.009860
0.011124
0.009544
0.009860
0.009860
0.009544
0.009227
0.009227
0.010176
0.009227
0.009544
0.008595
0.009544
0.008595
0.009860
0.010176
0.011124
0.010808
0.009860
0.010176
0.011124
0.011757
0.011757
0.011757
0.011124
0.011441
0.010492
0.011441
0.011441
0.012389
0.011757
0.011441
0.011441
0.011757
0.012073
0.012073
0.011441
0.011757
0.013021
0.012073
0.012389
0.012705
0.013021
0.013337
0.013337
0.014918
0.014286
0.013337
0.013654
0.013021
0.013654
0.013970
0.013654
0.014918
0.014918
0.013970
0.013337
0.013337
0.015234
0.015234
0.014602
0.014918
0.014286
0.013654
0.013337
0.014286
0.012389
0.012705
0.013970
0.012389
0.012705
0.012073
0.013021
0.011441
0.011441
0.012073
0.012389
0.012073
0.012705
0.011124
0.010492
0.010176
0.010808
0.010808
0.011124
0.009860
0.009544
0.010176
0.010176
0.008911
0.010492
0.010492
0.009544
0.008911
0.008911
0.008279
0.009544
0.010492
0.011124
0.010492
0.009227
0.010176
0.009544
0.010176
0.010492
0.010492
0.009227
0.010176
0.011441
0.011441
0.009860
0.011757
0.010808
0.011124
0.010808
0.011124
0.011441
0.012073
0.012705
0.011757
0.012073
0.011757
0.012073
0.012389
0.012389
0.012705
0.013021
0.013654
0.013337
0.012705
0.012389
0.013337
0.013021
0.013337
0.013021
0.013654
0.013337
0.013337
0.013337
0.013337
0.013654
0.014286
0.013337
0.014286
0.013654
0.014286
0.013970
0.013337
0.013654
0.013337
0.012705
0.013970
0.012705
0.013021
0.012389
0.011757
0.012073
0.012389
0.011124
0.011441
0.011124
0.012073
0.012073
0.011757
0.011441
0.011441
0.012389
0.011441
0.010808
0.010176
0.010808
0.010492
0.009860
0.009227
0.010492
0.010492
0.009544
0.009227
0.009227
0.010176
0.010492
0.009860
0.011757
0.010176
0.010808
0.010176
0.008911
0.009544
0.011757
0.011124
0.010808
0.011124
0.010808
0.011124
0.012073
0.011757
0.010808
0.010492
0.011441
0.011441
0.010808
0.010808
0.011441
0.012389
0.012389
0.013021
0.013654
0.013021
0.012705
0.012389
0.012073
0.012073
0.013654
0.013337
0.012705
0.013654
0.013654
0.013970
0.013654
0.014286
0.014918
0.013337
0.013337
0.014602
0.014918
0.013970
0.014286
0.015234
0.014918
0.012705
0.013021
0.012705
0.013337
0.013021
0.013337
0.012073
0.013021
0.013654
0.011757
0.012705
0.012389
0.012389
0.012073
0.012389
0.012073
0.012073
0.011757
0.011124
0.011124
0.011757
0.012073
0.010808
0.010808
0.010176
0.009860
0.010176
0.011124
0.011441
0.012073
0.011124
0.009544
0.009544
0.010492
0.011124
0.011124
0.011124
0.009227
0.009544
0.009860
0.010176
0.010176
0.011124
0.010492
0.010492
0.011441
0.010808
0.010176
0.011124
0.011757
0.011757
0.010808
0.011757
0.011124
0.011757
0.011441
0.012389
0.011441
0.011124
0.012389
0.012389
0.012705
0.013021
0.012073
0.012705
0.013970
0.013337
0.012389
0.012073
0.012705
0.012389
0.013654
0.013970
0.013654
0.013970
0.013337
0.012389
0.012389
0.012705
0.013337
0.014286
0.014286
0.013337
0.011757
0.013337
0.013970
0.013654
0.013337
0.013021
0.013654
0.012073
0.012705
0.011757
0.012073
0.013021
0.011757
0.012705
0.011757
0.010492
0.010492
0.010808
0.009544
0.008911
0.010176
0.011124
0.010808
0.011124
0.009860
0.009544
0.008911
0.009544
0.010492
0.010808
0.010176
0.010176
0.009227
0.009227
0.009860
0.010492
0.011441
0.009860
0.008911
0.009860
0.009227
0.009860
0.009544
0.010808
0.010176
0.011757
0.011441
0.010808
0.011124
0.010492
0.010492
0.011124
0.011124
0.011441
0.011124
0.012073
0.011124
0.012073
0.013337
0.012073
0.012073
0.012073
0.012389
0.012389
0.013021
0.013021
0.013021
0.013021
0.013654
0.013021
0.012389
0.013021
0.013970
0.014286
0.012705
0.013654
0.014286
0.013970
0.013654
0.013021
0.012705
0.013970
0.013970
0.012705
0.013654
0.014602
0.014286
0.013654
0.013654
0.014286
0.012705
0.012705
0.013021
0.011757
0.011757
0.012389
0.013021
0.012705
0.011757
0.012705
0.012073
0.011757
0.011124
0.011124
0.010808
0.012389
0.010492
0.011124
0.010808
0.011124
0.011757
0.011757
0.011124
0.011124
0.010492
0.010808
0.008595
0.010176
0.010808
0.011124
0.011124
0.010176
0.009860
0.010808
0.009860
0.011757
0.012073
0.012073
0.012073
0.012073
0.012705
0.013021
0.014286
0.016499
0.015234
0.013337
0.016183
0.016183
0.006382
0.008911
0.017764
0.012073
0.007014
0.015550
0.018396
0.009544
0.012389
0.019977
0.013021
0.012389
0.021873
0.015234
0.006382
0.017764
0.023138
0.006698
0.007963
0.024087
0.017764
0.003221
0.014602
0.022506
0.007963
0.007647
0.020609
0.016815
0.003853
0.012705
0.019028
0.007963
0.007331
0.018080
0.013337
0.003853
0.010492
0.014286
0.006382
0.005117
0.012705
0.010808
0.004485
0.009544
0.012073
0.005434
0.005750
0.009227
0.007014
0.003853
0.007014
0.006698
0.002904
0.003221
0.006066
0.002588
0.001956
0.006382
0.004801
0.000691
0.004801
0.005117
0.000059
0.001324
0.006382
0.002272
0.000059
0.003221
0.003853
-0.000257
0.001008
0.005117
0.001324
-0.000573
0.003221
0.002588
-0.000573
0.001324
0.003537
0.002272
0.001008
0.001640
0.001324
0.000375
0.002904
0.001640
0.000059
0.001956
0.004169
0.001324
-0.000257
0.002272
0.002588
-0.000257
0.001008
0.003537
0.000691
-0.000889
0.003537
0.001640
-0.000889
0.001640
0.003853
-0.000257
-0.000573
0.001324
0.000375
-0.002154
0.001008
0.001640
-0.001838
-0.001838
0.000691
-0.000257
-0.001205
0.000691
0.001324
0.000059
0.001324
0.001324
0.000059
0.000375
0.001324
0.000375
-0.000889
-0.000257
0.001008
0.000059
0.002588
0.004485
-0.000889
-0.003734
0.000691
0.000375
-0.004050
-0.003102
0.000059
-0.001838
-0.004367
-0.000573
0.001324
-0.000257
-0.000889
-0.003102
-0.003102
-0.000573
-0.001522
-0.003102
0.001324
-0.000257
-0.004683
-0.001838
0.001008
-0.002786
-0.003102
0.001640
-0.000573
-0.003734
-0.001205
0.002272
-0.002154
-0.003418
0.001008
0.001640
-0.002470
-0.002154
0.001640
0.000375
-0.003418
0.001324
0.001956
-0.000889
-0.001205
0.001956
0.000691
0.000059
0.001008
0.001956
0.001640
0.001008
0.001324
0.002904
0.001956
0.001640
0.001008
0.002272
0.003853
0.002904
0.001324
0.003221
0.003853
0.001956
0.001324
0.003221
0.003537
0.000691
0.001956
0.001956
0.001324
0.001008
0.002588
0.001956
0.001640
0.001956
0.003221
0.000691
0.003221
0.001640
0.001008
0.001008
0.001956
0.001640
0.001324
0.001640
0.000691
-0.001838
0.001008
0.002272
-0.000573
-0.000257
0.001324
0.000059
-0.001522
0.001008
0.002588
0.000059
0.000059
0.001640
-0.002470
-0.001838
0.000691
0.001956
0.000375
-0.000573
0.000059
0.000691
-0.000257
0.000691
0.001324
0.001640
0.001324
0.000375
0.001640
0.002272
0.001324
0.001008
0.002904
0.004169
0.001640
0.001956
0.002588
0.002588
0.002272
0.001956
0.004485
0.003853
0.002904
0.003537
0.005434
0.003853
0.002904
0.004169
0.004485
0.003853
0.005434
0.006066
0.004169
0.004169
0.005750
0.006698
0.003853
0.005117
0.005117
0.003537
0.003853
0.006066
0.006698
0.004485
0.006066
0.006066
0.004485
0.003853
0.005750
0.006698
0.004485
0.004801
0.005434
0.005117
0.003853
0.002272
0.005434
0.004801
0.003853
0.002904
0.003221
0.004485
0.001008
0.000059
0.001640
0.003537
0.002904
0.001640
0.001956
0.002588
0.000375
0.002272
0.002904
0.001640
0.000375
0.002588
0.003853
0.000375
0.000691
0.001640
0.004801
0.004169
0.001640
0.001956
0.004169
0.002588
0.002272
0.004485
0.003221
0.000691
0.003221
0.004485
0.001640
0.002272
0.003537
0.005117
0.002272
0.001956
0.004485
0.003221
0.003537
0.003853
0.003221
0.004801
0.003221
0.004801
0.004801
0.002904
0.003221
0.003853
0.004801
0.005434
0.004801
0.004485
0.005117
0.005117
0.006382
0.006066
0.005434
0.008595
0.006698
0.003537
0.005750
0.006382
0.004169
0.003853
0.006382
0.005750
0.004169
0.004801
0.005434
0.004801
0.005434
0.004801
0.004169
0.002272
0.005117
0.004485
0.004801
0.005117
0.003537
0.003221
0.005117
0.003853
0.000375
0.001008
0.002588
0.001640
0.001008
0.002272
0.002588
0.000691
0.000691
0.000691
0.001324
0.000059
0.001008
0.001324
0.001008
0.001640
0.000059
-0.000889
0.001640
0.002904
0.001956
0.000059
0.000375
0.001324
0.001008
0.000059
0.001008
0.000691
0.001008
0.001324
0.001640
0.000059
0.001324
0.000691
0.000691
0.000375
0.001640
0.001008
0.001008
0.001956
0.000691
0.000691
0.000375
0.001324
0.001956
0.000691
0.001008
0.000375
0.000375
0.001640
0.001324
0.001640
0.001956
0.001640
0.001640
0.001324
0.001324
0.001324
0.003221
0.002272
0.001324
0.001956
0.000691
0.001008
0.002272
0.001956
0.002904
0.002588
0.002272
0.001956
0.003221
0.002588
0.001008
0.001008
0.002588
0.001640
0.001008
0.000691
-0.000257
-0.000573
0.000691
-0.000573
-0.002470
-0.001838
0.000059
-0.002470
-0.002786
-0.000573
0.000691
-0.000889
-0.001522
-0.002154
-0.003734
-0.002470
-0.002154
-0.004367
-0.002470
0.003853
0.001324
-0.007528
-0.007212
0.003537
-0.001522
-0.005315
0.001956
0.002588
-0.002470
-0.004050
-0.001522
-0.002154
-0.004999
0.001956
0.001324
-0.005947
-0.001522
-0.000257
-0.006579
-0.003734
0.003221
-0.000889
-0.008476
-0.001205
0.006698
-0.004367
-0.008160
0.002588
0.003853
-0.004367
-0.002470
0.002272
-0.003102
-0.001838
0.002272
-0.000889
-0.003734
-0.000257
-0.000573
-0.004367
-0.002470
0.002272
-0.001838
-0.002470
0.001324
0.001008
-0.001838
-0.000889
0.001640
-0.002154
-0.003418
0.002272
0.000375
-0.005631
-0.002470
0.001640
-0.001522
-0.005631
0.000059
0.002272
-0.005631
-0.006579
-0.001522
-0.001205
-0.004999
-0.004367
-0.003102
-0.003418
-0.004999
-0.007844
-0.006896
-0.004367
0.000375
-0.002786
-0.010689
-0.003102
0.003853
-0.004999
-0.013534
-0.005947
-0.001522
-0.008792
-0.009424
-0.003418
-0.004050
-0.008160
-0.008160
-0.008476
-0.007844
-0.005631
-0.006579
-0.009424
-0.006579
-0.006263
-0.009424
-0.007844
-0.003734
-0.006579
-0.009108
-0.006579
-0.003418
-0.005631
-0.007844
-0.004999
-0.004050
-0.007528
-0.006579
-0.003418
-0.002470
-0.004367
-0.006896
-0.002154
0.000691
-0.002154
-0.003418
-0.002154
-0.005315
-0.006263
0.000691
0.001008
-0.006896
-0.007212
0.000691
-0.000573
-0.008476
-0.006896
-0.001205
-0.003734
-0.007528
-0.004050
-0.003418
-0.005315
-0.003102
-0.003418
-0.005315
-0.004999
-0.004367
-0.004683
-0.005947
-0.004050
-0.004050
-0.008160
-0.006896
-0.003418
-0.006896
-0.009108
-0.004050
-0.004367
-0.008476
-0.005947
-0.001838
-0.006263
-0.010689
-0.006896
-0.005631
-0.011005
-0.009741
-0.002786
-0.007844
-0.011953
-0.006579
-0.004050
-0.010689
-0.011005
-0.004683
-0.007528
-0.011321
-0.009424
-0.006896
-0.008160
-0.011321
-0.006896
-0.006579
-0.008160
-0.008792
-0.008476
-0.008792
-0.006263
-0.006263
-0.010689
-0.010689
-0.004999
-0.006263
-0.014166
-0.010057
-0.002470
-0.007844
-0.013534
-0.007212
-0.003734
-0.012270
-0.011953
-0.004683
-0.006579
-0.010373
-0.002154
-0.001838
-0.009741
-0.007844
-0.002470
-0.006896
-0.010373
-0.005315
-0.004367
-0.008160
-0.006896
-0.002786
-0.006579
-0.008476
-0.004683
-0.004367
-0.008160
-0.007844
-0.004050
-0.006263
-0.008160
-0.004050
-0.004050
-0.007212
-0.006579
-0.003102
-0.006263
-0.009741
-0.005631
-0.005631
-0.007844
-0.007212
-0.006896
-0.009424
-0.009741
-0.006579
-0.006896
-0.009741
-0.010373
-0.008160
-0.011953
-0.014799
-0.011005
-0.011637
-0.014482
-0.013218
-0.011321
-0.013218
-0.015115
-0.014166
-0.014166
-0.014482
-0.013218
-0.013218
-0.014799
-0.013850
-0.014166
-0.016695
-0.015747
-0.014482
-0.014799
-0.017960
-0.018592
-0.011637
-0.012270
-0.018276
-0.017327
-0.011321
-0.013850
-0.017644
-0.015431
-0.013850
-0.016379
-0.017960
-0.014166
-0.011005
-0.016379
-0.016379
-0.012902
-0.012902
-0.017327
-0.017011
-0.012586
-0.012902
-0.015115
-0.014166
-0.013534
-0.012902
-0.013534
-0.012902
-0.013534
-0.012270
-0.011637
-0.014799
-0.015747
-0.015431
-0.016379
-0.018276
-0.013850
-0.009741
-0.015747
-0.017644
-0.011953
-0.011637
-0.017327
-0.015115
-0.011005
-0.013850
-0.017011
-0.012902
-0.013534
-0.016063
-0.016379
-0.015431
-0.016695
-0.017011
-0.019224
-0.018908
-0.016063
-0.016063
-0.019224
-0.019224
-0.015747
-0.016695
-0.018276
-0.019224
-0.017960
-0.019856
-0.018908
-0.017327
-0.016379
-0.021753
-0.021121
-0.017644
-0.019224
-0.020805
-0.019224
-0.017011
-0.020805
-0.021437
-0.019540
-0.019540
-0.021121
-0.018592
-0.017011
-0.019856
-0.020805
-0.019856
-0.020173
-0.020805
-0.018592
-0.018908
-0.019540
-0.019224
-0.019224
-0.021121
-0.020173
-0.017011
-0.017327
-0.018276
-0.018276
-0.016063
-0.017960
-0.017960
-0.017011
-0.017644
-0.016379
-0.016379
-0.016695
-0.018908
-0.017960
-0.013534
-0.016379
-0.017960
-0.015747
-0.015115
-0.017960
-0.016695
-0.015747
-0.017327
-0.015747
-0.013534
-0.014482
-0.017011
-0.014799
-0.015747
-0.017960
-0.014482
-0.013850
-0.015747
-0.017011
-0.015115
-0.015747
-0.017011
-0.015431
-0.017011
-0.021437
-0.017960
-0.015747
-0.017644
-0.019856
-0.017960
-0.017011
-0.016063
-0.018592
-0.018592
-0.017644
-0.017960
-0.016379
-0.017960
-0.021121
-0.017644
-0.016379
-0.021753
-0.020489
-0.015115
-0.018592
-0.022385
-0.019224
-0.016695
-0.020173
-0.022385
-0.017327
-0.017644
-0.022069
-0.020489
-0.017011
-0.018592
-0.022069
-0.020805
-0.017644
-0.020489
-0.023334
-0.019856
-0.017644
-0.020173
-0.022069
-0.020489
-0.018908
-0.018908
-0.022069
-0.019856
-0.017960
-0.015747
-0.017644
-0.019540
-0.017011
-0.014482
-0.018908
-0.018908
-0.014799
-0.015747
-0.019224
-0.017644
-0.015431
-0.016063
-0.015747
-0.016063
-0.016379
-0.015747
-0.014482
-0.015115
-0.016695
-0.015431
-0.013534
-0.015747
-0.017327
-0.014799
-0.017011
-0.019224
-0.016695
-0.016063
-0.018592
-0.017644
-0.015747
-0.017960
-0.018592
-0.016695
-0.016695
-0.017644
-0.017644
-0.016695
-0.017644
-0.019540
-0.019224
-0.019856
-0.021753
-0.019540
-0.017960
-0.021437
-0.021753
-0.018908
-0.021753
-0.025230
-0.023334
-0.023018
-0.024282
-0.024914
-0.024282
-0.023334
-0.025230
-0.023966
-0.023018
-0.023966
-0.023334
-0.024914
-0.026495
-0.024282
-0.025547
-0.027127
-0.027127
-0.023966
-0.023966
-0.026811
-0.027127
-0.025230
-0.023966
-0.026179
-0.025547
-0.024598
-0.024914
-0.026179
-0.026179
-0.025863
-0.025547
-0.024282
-0.025547
-0.025547
-0.025230
-0.024598
-0.025230
-0.025863
-0.023650
-0.022701
-0.022385
-0.021121
-0.021121
-0.020805
-0.020805
-0.020173
-0.019856
-0.019856
-0.018908
-0.018592
-0.020805
-0.021121
-0.019540
-0.019540
-0.018592
-0.016695
-0.018276
-0.018592
-0.019224
-0.019224
-0.019224
-0.019224
-0.019224
-0.019856
-0.020489
-0.018592
-0.019224
-0.018908
-0.018276
-0.017011
-0.016379
-0.020805
-0.018592
-0.016695
-0.019540
-0.018592
-0.017644
-0.017960
-0.023018
-0.026495
-0.023334
-0.021753
-0.026179
-0.027127
-0.023018
-0.023650
-0.024914
-0.023650
-0.023966
-0.026495
-0.026179
-0.024914
-0.024282
-0.023966
-0.021121
-0.022701
-0.025863
-0.025547
-0.019224
-0.019224
-0.025547
-0.027443
-0.018592
-0.019540
-0.027127
-0.025863
-0.019540
-0.021753
-0.028075
-0.024914
-0.020489
-0.022701
-0.024598
-0.024598
-0.021437
-0.020173
-0.019856
-0.017960
-0.022385
-0.025230
-0.018908
-0.015115
-0.021437
-0.023966
-0.016379
-0.013218
-0.021437
-0.023334
-0.020805
-0.021437
-0.023334
-0.016379
-0.014166
-0.020173
-0.026495
-0.016379
-0.010373
-0.012902
-0.026179
-0.022385
-0.006579
-0.014166
-0.034082
-0.029024
-0.012586
-0.019540
-0.028075
-0.018276
-0.013218
-0.019224
-0.026495
-0.019540
-0.014799
-0.017644
-0.014799
-0.011321
-0.020489
-0.026495
-0.017327
-0.013534
-0.020489
-0.024914
-0.019224
-0.018276
-0.022069
-0.024282
-0.019224
-0.016379
-0.022385
-0.025547
-0.019540
-0.017960
-0.023650
-0.025230
-0.020173
-0.018276
-0.023334
-0.023966
-0.018908
-0.018592
-0.024598
-0.023966
-0.018276
-0.019856
-0.025230
-0.022069
-0.017644
-0.020173
-0.024914
-0.022069
-0.018908
-0.021121
-0.019856
-0.019540
-0.020489
-0.019224
-0.016379
-0.019540
-0.020173
-0.018592
-0.018276
-0.018908
-0.019224
-0.020805
-0.019856
-0.017960
-0.019224
-0.020173
-0.019224
-0.016379
-0.017644
-0.019224
-0.017327
-0.015431
-0.017327
-0.017327
-0.015115
-0.016695
-0.018276
-0.015747
-0.011005
-0.014166
-0.017644
-0.011953
-0.011953
-0.013218
-0.013534
-0.015115
-0.014166
-0.013534
-0.013850
-0.016695
-0.017327
-0.012270
-0.012586
-0.017960
-0.017960
-0.014166
-0.015115
-0.017644
-0.017011
-0.014799
-0.017644
-0.018276
-0.015747
-0.015431
-0.017644
-0.016695
-0.017327
-0.017960
-0.016379
-0.017644
-0.021753
-0.019224
-0.016695
-0.020805
-0.023018
-0.020173
-0.016379
-0.018908
-0.020805
-0.019224
-0.019224
-0.020173
-0.020489
-0.018908
-0.016379
-0.015431
-0.018276
-0.020489
-0.017011
-0.016379
-0.018908
-0.017960
-0.016379
-0.017011
-0.018276
-0.019224
-0.018908
-0.017011
-0.017327
-0.020173
-0.019224
-0.017011
-0.017327
-0.018908
-0.017960
-0.016695
-0.017960
-0.018276
-0.018908
-0.018592
-0.018592
-0.018592
-0.016695
-0.017327
-0.018276
-0.017327
-0.017644
-0.017960
-0.018276
-0.018592
-0.017644
-0.018276
-0.017011
-0.016379
-0.017960
-0.017327
-0.017960
-0.018276
-0.017011
-0.017644
-0.018592
-0.018276
-0.018276
-0.017644
-0.019540
-0.019224
-0.019224
-0.019224
-0.019856
-0.020805
-0.019856
-0.019224
-0.019856
-0.020805
-0.021121
-0.022385
-0.022069
-0.022385
-0.023018
-0.023650
-0.023018
-0.024282
-0.023966
-0.024914
-0.023966
-0.024598
-0.025230
-0.025547
-0.026495
-0.025547
-0.026179
-0.025863
-0.025863
-0.026495
-0.026495
-0.026495
-0.025547
-0.025863
-0.026179
-0.027127
-0.024914
-0.025230
-0.026811
-0.026495
-0.025863
-0.026811
-0.025547
-0.025230
-0.024598
-0.024914
-0.025547
-0.024282
-0.025547
-0.025863
-0.025547
-0.025863
-0.025547
-0.025863
-0.026495
-0.025547
-0.025863
-0.026179
-0.026495
-0.026179
-0.028708
-0.026811
-0.026811
-0.027443
-0.027443
-0.027127
-0.028708
-0.028708
-0.029340
-0.030604
-0.030604
-0.029972
-0.028708
-0.028708
-0.029024
-0.029656
-0.030288
-0.030288
-0.029656
-0.029340
-0.031237
-0.031869
-0.031869
-0.032501
-0.031869
-0.032185
-0.032185
-0.032501
-0.033450
-0.033766
-0.034082
-0.034398
-0.034082
-0.033450
-0.033766
-0.033450
-0.032817
-0.032817
-0.033450
-0.035030
-0.035662
-0.035662
-0.035978
-0.035662
-0.036611
-0.036927
-0.036927
-0.036927
-0.037243
-0.036295
-0.035346
-0.035978
-0.035662
-0.036295
-0.036611
-0.035030
-0.035346
-0.035030
-0.035030
-0.032817
-0.033450
-0.033133
-0.033133
-0.033450
-0.031553
-0.031869
-0.031869
-0.031869
-0.031237
-0.030921
-0.029656
-0.028392
-0.028075
-0.029340
-0.032501
-0.030921
-0.029972
-0.029340
-0.030288
-0.028708
-0.028075
-0.028075
-0.029656
-0.029972
-0.028708
-0.028392
-0.029656
-0.030288
-0.028708
-0.029024
-0.028075
-0.028075
-0.029656
-0.029024
-0.028708
-0.027127
-0.026811
-0.027443
-0.030604
-0.030921
-0.029024
-0.029656
-0.029024
-0.030604
-0.029972
-0.029656
-0.029656
-0.029024
-0.029024
-0.029340
-0.029340
-0.028392
-0.025863
-0.027443
-0.028392
-0.027759
-0.029340
-0.028392
-0.026495
-0.025547
-0.029024
-0.031869
-0.029972
-0.027759
-0.029972
-0.030604
-0.027759
-0.028708
-0.029972
-0.030604
-0.030921
-0.032501
-0.030604
-0.027443
-0.029340
-0.030921
-0.031553
-0.030921
-0.032185
-0.031237
-0.028708
-0.028392
-0.030921
-0.029972
-0.029024
-0.028708
-0.027443
-0.029972
-0.029656
-0.026179
-0.027759
-0.031237
-0.029656
-0.026811
-0.027127
-0.030604
-0.028075
-0.026811
-0.028708
-0.029656
-0.027127
-0.025547
-0.026811
-0.028392
-0.025547
-0.024598
-0.028708
-0.026495
-0.024282
-0.026495
-0.029656
-0.027759
-0.022385
-0.024282
-0.027759
-0.026811
-0.024598
-0.025863
-0.024282
-0.024282
-0.023650
-0.024282
-0.024914
-0.025230
-0.023018
-0.025230
-0.024598
-0.021437
-0.020173
-0.025863
-0.026811
-0.021753
-0.021121
-0.025863
-0.026495
-0.021437
-0.020805
-0.025230
-0.027443
-0.023334
-0.023334
-0.027127
-0.026495
-0.024598
-0.024598
-0.025547
-0.025863
-0.025230
-0.027759
-0.028392
-0.026811
-0.025547
-0.023334
-0.027127
-0.031237
-0.027759
-0.024282
-0.025863
-0.029340
-0.027759
-0.025547
-0.027443
-0.029972
-0.025230
-0.023650
-0.027127
-0.029656
-0.029024
-0.028392
-0.027443
-0.025547
-0.027443
-0.028075
-0.024914
-0.025547
-0.026811
-0.026495
-0.025547
-0.026179
-0.027127
-0.024282
-0.025863
-0.027127
-0.026179
-0.023334
-0.023966
-0.023966
-0.022385
-0.020805
-0.020173
-0.019540
-0.018592
-0.018592
-0.017960
-0.017011
-0.017011
-0.017960
-0.017644
-0.017011
-0.018276
-0.018908
-0.018276
-0.018592
-0.020489
-0.021121
-0.022069
-0.024598
-0.025547
-0.025547
-0.028708
-0.030288
-0.030604
-0.030604
-0.030921
-0.027127
-0.029340
-0.030604
-0.030921
-0.028708
-0.029024
-0.031869
-0.031237
-0.028392
-0.028392
-0.030921
-0.029340
-0.028708
-0.030604
-0.030921
-0.030288
-0.031869
-0.034714
-0.034082
-0.030921
-0.030604
-0.035030
-0.035346
-0.033133
-0.029656
-0.030921
-0.034714
-0.032817
-0.031237
-0.030288
-0.036295
-0.036927
-0.032185
-0.029656
-0.035346
-0.036927
-0.031869
-0.029340
-0.035030
-0.033450
-0.029656
-0.032185
-0.035030
-0.032501
-0.029972
-0.032501
-0.032501
-0.029972
-0.029340
-0.032501
-0.032501
-0.029024
-0.029972
-0.032185
-0.030921
-0.029340
-0.031553
-0.030921
-0.027759
-0.030921
-0.031553
-0.029340
-0.033766
-0.031869
-0.024914
-0.027443
-0.034082
-0.031869
-0.026179
-0.029340
-0.033450
-0.027443
-0.025863
-0.031869
-0.032501
-0.029340
-0.029972
-0.029340
-0.029972
-0.030604
-0.031553
-0.031553
-0.031237
-0.033450
-0.032185
-0.027443
-0.028708
-0.034714
-0.032501
-0.029656
-0.031869
-0.032817
-0.031553
-0.032817
-0.033766
-0.032185
-0.031869
-0.034714
-0.038191
-0.035030
-0.031237
-0.034082
-0.035662
-0.033766
-0.033450
-0.033766
-0.033450
-0.035030
-0.034714
-0.035030
-0.035030
-0.037243
-0.034398
-0.035346
-0.038507
-0.040088
-0.035030
-0.032817
-0.036927
-0.037243
-0.032185
-0.034082
-0.037875
-0.035030
-0.032817
-0.036295
-0.037243
-0.033766
-0.033450
-0.036611
-0.036295
-0.033133
-0.035030
-0.036927
-0.034082
-0.030921
-0.035030
-0.035662
-0.032817
-0.031237
-0.032501
-0.032817
-0.030921
-0.032817
-0.031553
-0.030921
-0.030921
-0.031553
-0.029656
-0.030921
-0.033450
-0.031869
-0.029656
-0.031553
-0.030921
-0.030921
-0.032185
-0.032185
-0.031553
-0.031237
-0.034398
-0.032185
-0.027759
-0.031553
-0.035030
-0.030921
-0.029340
-0.033766
-0.035978
-0.032185
-0.030604
-0.036295
-0.034714
-0.032185
-0.032817
-0.034398
-0.035030
-0.032501
-0.032501
-0.035030
-0.034714
-0.034398
-0.035662
-0.035662
-0.034714
-0.037243
-0.036611
-0.036927
-0.039140
-0.040404
-0.038507
-0.036927
-0.035662
-0.036295
-0.037559
-0.036611
-0.038824
-0.037559
-0.037243
-0.037559
-0.039140
-0.039456
-0.035030
-0.033766
-0.037875
-0.038824
-0.037243
-0.035030
-0.036611
-0.037875
-0.036611
-0.034398
-0.035662
-0.037243
-0.034714
-0.034714
-0.035346
-0.034082
-0.034398
-0.035346
-0.035978
-0.035346
-0.032817
-0.035030
-0.038191
-0.038507
-0.032817
-0.031869
-0.035030
-0.034714
-0.030604
-0.030288
-0.034714
-0.034082
-0.033133
-0.034714
-0.035662
-0.034398
-0.032817
-0.037559
-0.036611
-0.038507
-0.036295
-0.034398
-0.035662
-0.038507
-0.033766
-0.032817
-0.037559
-0.037875
-0.031869
-0.033766
-0.039456
-0.037875
-0.034398
-0.032501
-0.037875
-0.037243
-0.034714
-0.034714
-0.038824
-0.040404
-0.038507
-0.036611
-0.037243
-0.041036
-0.040404
-0.038191
-0.037559
-0.041036
-0.039456
-0.039140
-0.044514
-0.045778
-0.039140
-0.035030
-0.040720
-0.043565
-0.041985
-0.039772
-0.042617
-0.042617
-0.040720
-0.039772
-0.040720
-0.041669
-0.042617
-0.042617
-0.042301
-0.042301
-0.041985
-0.041985
-0.041036
-0.041985
-0.042617
-0.042301
-0.040720
-0.042301
-0.040404
-0.041669
-0.041036
-0.043249
-0.042617
-0.041669
-0.041669
-0.041985
-0.040404
-0.040720
-0.039456
-0.039772
-0.042933
-0.041985
-0.040404
-0.039772
-0.042301
-0.040088
-0.040088
-0.041985
-0.042301
-0.040088
-0.038824
-0.041036
-0.041036
-0.040404
-0.041352
-0.042933
-0.041352
-0.039456
-0.039772
-0.042301
-0.042301
-0.041352
-0.041985
-0.042617
-0.042933
-0.043249
-0.043565
-0.044830
-0.043881
-0.043565
-0.042933
-0.044198
-0.044830
-0.044514
-0.044514
-0.045778
-0.045462
-0.045778
-0.046094
-0.047043
-0.047675
-0.048623
-0.049255
-0.049255
-0.048307
-0.048623
-0.050204
-0.049255
-0.049888
-0.048307
-0.049255
-0.049888
-0.050520
-0.050836
-0.050204
-0.049572
-0.048939
-0.048939
-0.049888
-0.049888
-0.050520
-0.048623
-0.049255
-0.048939
-0.049255
-0.048939
-0.049572
-0.048939
-0.048939
-0.046727
-0.047675
-0.047359
-0.046094
-0.045462
-0.044198
-0.043881
-0.043249
-0.043881
-0.045146
-0.045778
-0.045146
-0.043565
-0.044514
-0.045146
-0.045146
-0.043249
-0.043881
-0.045146
-0.045462
-0.042617
-0.043881
-0.043881
-0.044198
-0.043881
-0.042617
-0.041985
-0.041352
-0.043249
-0.043249
-0.046410
-0.045778
-0.042617
-0.041036
-0.043249
-0.046094
-0.043565
-0.041352
-0.042617
-0.041036
-0.037875
-0.038507
-0.041036
-0.041669
-0.045462
-0.047359
-0.044514
-0.044198
-0.046410
-0.049572
-0.049572
-0.048939
-0.047359
-0.047359
-0.047359
-0.047359
-0.049888
-0.049888
-0.046727
-0.046727
-0.048623
-0.049255
-0.047675
-0.047043
-0.045462
-0.047991
-0.048307
-0.047359
-0.044830
-0.045462
-0.046727
-0.047359
-0.046410
-0.052417
-0.054946
-0.050520
-0.047991
-0.049572
-0.048307
-0.049572
-0.049572
-0.051468
-0.051468
-0.050836
-0.050836
-0.047991
-0.047359
-0.049255
-0.049572
-0.050836
-0.052417
-0.049888
-0.048939
-0.047675
-0.048307
-0.046727
-0.047675
-0.051468
-0.053997
-0.049888
-0.048623
-0.048623
-0.048307
-0.050204
-0.054629
-0.053049
-0.051468
-0.050204
-0.049888
-0.048307
-0.049572
-0.049572
-0.049888
-0.050204
-0.051468
-0.051468
-0.050204
-0.049888
-0.051784
-0.050836
-0.050204
-0.051468
-0.052417
-0.050204
-0.050836
-0.051468
-0.049888
-0.049255
-0.051784
-0.052101
-0.051468
-0.053365
-0.054629
-0.053049
-0.053049
-0.054629
-0.054629
-0.053049
-0.053681
-0.054629
-0.053049
-0.053681
-0.054946
-0.054313
-0.053997
-0.053049
-0.053681
-0.054313
-0.053365
-0.055578
-0.053681
-0.053049
-0.054313
-0.053049
-0.051468
-0.051784
-0.053997
-0.052101
-0.051468
-0.052101
-0.051152
-0.049255
-0.049888
-0.050836
-0.048623
-0.048623
-0.048939
-0.047991
-0.047675
-0.047991
-0.049572
-0.048939
-0.049255
-0.049572
-0.049572
-0.049572
-0.049888
-0.051152
-0.051784
-0.050204
-0.050836
-0.049255
-0.047359
-0.045778
-0.047043
-0.046410
-0.045462
-0.046410
-0.045462
-0.044198
-0.044198
-0.045146
-0.043565
-0.043881
-0.044830
-0.043881
-0.042933
-0.044514
-0.045146
-0.044514
-0.045462
-0.047991
-0.046094
-0.044198
-0.045146
-0.046094
-0.045146
-0.043565
-0.044198
-0.044830
-0.045462
-0.047675
-0.045778
-0.045146
-0.044514
-0.044830
-0.044514
-0.045778
-0.047043
-0.045462
-0.047675
-0.048939
-0.049888
-0.046094
-0.046094
-0.046410
-0.045462
-0.044514
-0.046727
-0.047043
-0.045146
-0.045146
-0.046410
-0.047359
-0.045462
-0.044198
-0.044830
-0.045778
-0.046410
-0.046727
-0.046094
-0.045146
-0.047043
-0.046410
-0.044830
-0.044198
-0.045462
-0.045462
-0.046410
-0.048307
-0.046410
-0.045146
-0.045778
-0.046410
-0.045462
-0.044514
-0.045462
-0.046094
-0.045146
-0.046094
-0.044830
-0.045146
-0.045462
-0.045778
-0.045778
-0.042933
-0.043881
-0.043565
-0.043565
-0.042617
-0.042617
-0.043565
-0.042617
-0.042617
-0.041669
-0.040720
-0.041352
-0.041352
-0.041352
-0.040720
-0.041669
-0.042617
-0.041985
-0.041352
-0.041352
-0.041352
-0.042617
-0.042617
-0.042933
-0.042301
-0.042933
-0.042933
-0.044198
-0.042933
-0.043565
-0.043565
-0.043881
-0.044198
-0.045146
-0.045778
-0.045462
-0.046094
-0.045146
-0.046410
-0.046094
-0.045778
-0.045778
-0.045462
-0.046410
-0.046094
-0.045146
-0.045462
-0.045146
-0.044514
-0.043249
-0.044198
-0.043565
-0.043881
-0.044198
-0.043565
-0.042933
-0.044198
-0.045146
-0.045778
-0.044514
-0.045462
-0.045462
-0.044514
-0.043565
-0.045146
-0.044198
-0.044514
-0.044514
-0.045146
-0.044830
-0.045146
-0.044514
-0.045146
-0.044198
-0.042933
-0.043249
-0.044198
-0.042933
-0.044514
-0.044198
-0.043881
-0.041352
-0.041985
-0.041669
-0.039772
-0.040088
-0.039456
-0.038507
-0.039772
-0.038507
-0.040088
-0.041036
-0.039456
-0.037243
-0.038507
-0.038824
-0.037559
-0.037875
-0.040404
-0.040720
-0.040088
-0.038507
-0.039772
-0.040088
-0.036611
-0.036927
-0.042301
-0.043881
-0.039772
-0.039456
-0.042933
-0.043881
-0.041669
-0.040404
-0.040720
-0.044198
-0.042301
-0.038507
-0.039456
-0.041352
-0.043565
-0.042301
-0.041985
-0.041669
-0.039456
-0.037243
-0.038191
-0.038191
-0.037875
-0.043249
-0.049255
-0.044198
-0.039140
-0.043249
-0.047991
-0.043249
-0.040088
-0.044198
-0.047043
-0.045146
-0.042933
-0.045462
-0.047675
-0.045146
-0.044198
-0.045462
-0.046410
-0.043881
-0.039772
-0.040088
-0.044198
-0.043249
-0.038824
-0.039772
-0.045778
-0.043881
-0.039456
-0.043881
-0.046727
-0.040720
-0.040404
-0.046410
-0.045778
-0.038507
-0.039456
-0.046727
-0.045462
-0.041985
-0.042933
-0.045778
-0.044514
-0.043249
-0.043881
-0.044514
-0.045462
-0.045146
-0.042933
-0.042617
-0.041669
-0.041985
-0.042301
-0.043881
-0.041985
-0.041352
-0.042301
-0.043249
-0.041352
-0.041352
-0.043881
-0.043565
-0.042933
-0.042617
-0.044830
-0.044198
-0.043565
-0.043249
-0.042617
-0.041669
-0.042933
-0.041669
-0.043565
-0.044830
-0.044514
-0.043249
-0.043249
-0.047359
-0.046094
-0.044830
-0.047043
-0.048623
-0.047359
-0.047991
-0.049255
-0.048307
-0.046727
-0.047359
-0.047991
-0.046410
-0.047043
-0.049888
-0.050520
-0.045462
-0.044830
-0.048623
-0.051784
-0.048307
-0.047043
-0.050204
-0.050520
-0.048307
-0.047675
-0.047991
-0.047675
-0.047359
-0.046094
-0.046094
-0.047359
-0.047675
-0.048307
-0.047043
-0.050520
-0.051468
-0.047675
-0.046727
-0.051468
-0.050520
-0.044514
-0.044514
-0.047043
-0.049255
-0.044198
-0.043249
-0.046410
-0.045146
-0.042617
-0.042933
-0.043565
-0.044830
-0.043881
-0.043565
-0.046410
-0.052417
-0.052417
-0.049255
-0.048939
-0.050836
-0.046410
-0.045778
-0.046727
-0.047359
-0.048307
-0.047043
-0.045462
-0.044514
-0.043565
-0.044198
-0.047675
-0.050204
-0.049255
-0.047991
-0.049572
-0.052101
-0.052417
-0.051152
-0.049888
-0.048939
-0.050836
-0.052101
-0.053365
-0.053365
-0.053365
-0.053681
-0.053049
-0.053681
-0.052417
-0.052101
-0.053049
-0.053049
-0.053681
-0.053997
-0.053365
-0.053681
-0.053681
-0.053681
-0.055894
-0.055262
-0.053681
-0.055894
-0.055262
-0.056526
-0.058423
-0.057475
-0.056210
-0.055894
-0.056842
-0.056210
-0.057158
-0.056526
-0.056210
-0.055894
-0.056210
-0.056526
-0.056210
-0.057158
-0.055894
-0.055262
-0.056842
-0.055894
-0.055578
-0.054946
-0.054946
-0.055262
-0.054946
-0.054946
-0.054313
-0.054313
-0.054313
-0.054313
-0.054313
-0.054629
-0.054629
-0.053365
-0.052733
-0.052417
-0.052101
-0.052733
-0.052733
-0.053049
-0.053049
-0.052417
-0.052417
-0.053997
-0.053049
-0.052733
-0.054629
-0.053681
-0.053997
-0.053365
-0.053681
-0.053049
-0.054629
-0.053365
-0.054313
-0.055578
-0.055262
-0.054629
-0.054946
-0.055894
-0.055894
-0.056526
-0.056210
-0.056526
-0.057475
-0.056842
-0.057475
-0.058739
-0.059055
-0.060320
-0.060952
-0.061268
-0.061268
-0.063165
-0.062849
-0.063481
-0.063481
-0.065694
-0.066010
-0.066326
-0.065378
-0.064113
-0.063797
-0.063797
-0.064429
-0.063797
-0.064429
-0.064429
-0.063797
-0.065694
-0.064745
-0.065378
-0.063481
-0.063797
-0.061900
-0.061268
-0.062532
-0.063165
-0.062216
-0.062216
-0.061268
-0.061268
-0.061584
-0.060952
-0.060952
-0.060320
-0.060320
-0.060003
-0.060320
-0.061268
-0.061584
-0.060003
-0.060320
-0.059055
-0.059055
-0.060003
-0.060320
-0.059371
-0.058423
-0.059055
-0.061584
-0.061268
-0.061900
-0.061268
-0.059055
-0.058423
-0.059055
-0.060320
-0.059371
-0.060636
-0.062216
-0.062216
-0.062532
-0.060320
-0.058423
-0.060003
-0.061268
-0.062216
-0.060320
-0.059687
-0.060320
-0.060952
-0.059371
-0.059687
-0.060952
-0.061584
-0.062216
-0.061268
-0.060952
-0.060952
-0.061584
-0.060636
-0.060952
-0.061584
-0.061900
-0.062216
-0.062532
-0.063165
-0.060952
-0.061900
-0.063797
-0.063797
-0.061268
-0.061584
-0.062216
-0.063481
-0.061900
-0.062216
-0.063165
-0.063797
-0.063481
-0.062532
-0.063165
-0.063165
-0.063797
-0.063797
-0.064113
-0.060952
-0.061268
-0.061268
-0.060952
-0.059687
-0.060003
-0.059371
-0.058739
-0.059371
-0.059055
-0.058107
-0.057158
-0.057791
-0.056842
-0.056842
-0.056526
-0.056210
-0.057475
-0.057791
-0.058107
-0.057475
-0.057791
-0.058423
-0.059055
-0.057475
-0.057158
-0.056210
-0.057791
-0.056842
-0.056526
-0.056526
-0.056842
-0.055262
-0.056526
-0.056842
-0.057158
-0.058739
-0.057158
-0.056842
-0.056526
-0.057475
-0.057791
-0.058107
-0.056842
-0.057791
-0.057158
-0.058107
-0.058107
-0.056842
-0.056842
-0.058107
-0.059055
-0.059055
-0.059371
-0.059371
-0.059687
-0.059687
-0.059055
-0.060003
-0.060320
-0.060320
-0.060320
-0.059687
-0.059055
-0.059687
-0.060003
-0.060320
-0.061584
-0.060320
-0.060320
-0.060003
-0.058739
-0.059055
-0.059687
-0.060320
-0.060003
-0.060320
-0.058739
-0.057791
-0.058739
-0.058107
-0.056842
-0.056210
-0.055578
-0.055578
-0.054629
-0.055262
-0.054629
-0.053997
-0.053681
-0.054313
-0.053049
-0.052733
-0.052733
-0.053997
-0.052417
-0.052101
-0.051784
-0.051152
-0.050836
-0.049572
-0.049888
-0.050836
-0.051468
-0.050520
-0.051152
-0.051152
-0.051152
-0.048623
-0.048939
-0.050204
-0.051784
-0.051468
-0.048939
-0.048939
-0.049888
-0.049572
-0.051152
-0.051152
-0.050520
-0.049572
-0.049572
-0.049888
-0.049572
-0.051152
-0.053365
-0.053049
-0.052101
-0.051784
-0.051152
-0.052417
-0.053681
-0.053997
-0.054313
-0.054313
-0.055262
-0.055578
-0.056210
-0.056526
-0.056526
[truncated: 10,692,474 more chars]
