# Supplementary material for: Forces applied during classical touch assays for Caenorhabditis elegans
Source: PLoS One. 2017 May 19;12(5):e0178080. doi: 10.1371/journal.pone.0178080 (PMC5438190; doi:10.1371/journal.pone.0178080)
Supplement: S2 Data — These text files contain raw voltage data collected as described in the Methods section. The analysis scripts in S1 Analysis Code were used to process these data. (ZIP) [file pone.0178080.s004.zip › RawDataFiles/Subject13.txt]

frequency=5000
Gain=1000
2016-10-21 13:05:26
Cantilever 2A
-0.113744
-0.114376
-0.115324
-0.113428
-0.113744
-0.114060
-0.113111
-0.113428
-0.114376
-0.115324
-0.116273
-0.115957
-0.115324
-0.115957
-0.115957
-0.115008
-0.116589
-0.116273
-0.115957
-0.116273
-0.115957
-0.115957
-0.116273
-0.115640
-0.115957
-0.116905
-0.117221
-0.118169
-0.117537
-0.116905
-0.116589
-0.116905
-0.117221
-0.117221
-0.116273
-0.117221
-0.117221
-0.116905
-0.115324
-0.116589
-0.117221
-0.117221
-0.116905
-0.116589
-0.115640
-0.115640
-0.116589
-0.115640
-0.115957
-0.115640
-0.115957
-0.117221
-0.115324
-0.115324
-0.114692
-0.115324
-0.115008
-0.115640
-0.114376
-0.114692
-0.113744
-0.114376
-0.113744
-0.114060
-0.114376
-0.115324
-0.113744
-0.114692
-0.113428
-0.112479
-0.114376
-0.113744
-0.114376
-0.114060
-0.113744
-0.114060
-0.114692
-0.114376
-0.114376
-0.114692
-0.114692
-0.114376
-0.115324
-0.114692
-0.114692
-0.115008
-0.115640
-0.115008
-0.115008
-0.115008
-0.114060
-0.114376
-0.115008
-0.115324
-0.114376
-0.116589
-0.115957
-0.116273
-0.115640
-0.117221
-0.116905
-0.115640
-0.116273
-0.116273
-0.116905
-0.117537
-0.115640
-0.115640
-0.115640
-0.116905
-0.117221
-0.117537
-0.117221
-0.116905
-0.116273
-0.116273
-0.116905
-0.117221
-0.115640
-0.115008
-0.115957
-0.116905
-0.115008
-0.115640
-0.115957
-0.115640
-0.115640
-0.115957
-0.115640
-0.115957
-0.115640
-0.116273
-0.115957
-0.115957
-0.115324
-0.114692
-0.116273
-0.115324
-0.115640
-0.115957
-0.114692
-0.114376
-0.113428
-0.112795
-0.114692
-0.114060
-0.113744
-0.114376
-0.115008
-0.114692
-0.114060
-0.113428
-0.114060
-0.113428
-0.112163
-0.114376
-0.113744
-0.114060
-0.113111
-0.112795
-0.113111
-0.113111
-0.113428
-0.114060
-0.113428
-0.114376
-0.114376
-0.114060
-0.114376
-0.115324
-0.115640
-0.115324
-0.115324
-0.115640
-0.115008
-0.115008
-0.115640
-0.115957
-0.116589
-0.116273
-0.115957
-0.116273
-0.116589
-0.116589
-0.115957
-0.116905
-0.116905
-0.117853
-0.117853
-0.117221
-0.117537
-0.117221
-0.118485
-0.117537
-0.117853
-0.117537
-0.117853
-0.117853
-0.118169
-0.117853
-0.119118
-0.117853
-0.117853
-0.117537
-0.117537
-0.117853
-0.116905
-0.118169
-0.115957
-0.116273
-0.116273
-0.115008
-0.116589
-0.116905
-0.116589
-0.116905
-0.115957
-0.117537
-0.116905
-0.116273
-0.115957
-0.115324
-0.115324
-0.116273
-0.116273
-0.115324
-0.115640
-0.115640
-0.115640
-0.115324
-0.115957
-0.115640
-0.115324
-0.115324
-0.115957
-0.114692
-0.115008
-0.114692
-0.115640
-0.115324
-0.114692
-0.114060
-0.113744
-0.115324
-0.114692
-0.115324
-0.115008
-0.115957
-0.114692
-0.114692
-0.115324
-0.114692
-0.115008
-0.115640
-0.114692
-0.114376
-0.115324
-0.114692
-0.116589
-0.115324
-0.117221
-0.116273
-0.116273
-0.115957
-0.115640
-0.116273
-0.117221
-0.116589
-0.118169
-0.117853
-0.117221
-0.116905
-0.116905
-0.118802
-0.118169
-0.117853
-0.117537
-0.117537
-0.116905
-0.117221
-0.117853
-0.117537
-0.117853
-0.118169
-0.118169
-0.117537
-0.117537
-0.117853
-0.117221
-0.119118
-0.117221
-0.117853
-0.117537
-0.117537
-0.116589
-0.116589
-0.116905
-0.118169
-0.117221
-0.116905
-0.117221
-0.116589
-0.116273
-0.116273
-0.116273
-0.115957
-0.115957
-0.116273
-0.116905
-0.115324
-0.115008
-0.115640
-0.115640
-0.114060
-0.114376
-0.115324
-0.115324
-0.114376
-0.114692
-0.114376
-0.114692
-0.114060
-0.114060
-0.114376
-0.114060
-0.113111
-0.114060
-0.113111
-0.113428
-0.114376
-0.114060
-0.114376
-0.114692
-0.114692
-0.115008
-0.116273
-0.115640
-0.115957
-0.115640
-0.115640
-0.115957
-0.115324
-0.115324
-0.115957
-0.116273
-0.116905
-0.117853
-0.117853
-0.118485
-0.116589
-0.116905
-0.116589
-0.116905
-0.117537
-0.118169
-0.117537
-0.116273
-0.116905
-0.118169
-0.116589
-0.117853
-0.119434
-0.117853
-0.118169
-0.117853
-0.117537
-0.117221
-0.118485
-0.118169
-0.118169
-0.118169
-0.118169
-0.117221
-0.117221
-0.116273
-0.116905
-0.117221
-0.117221
-0.117853
-0.116905
-0.115640
-0.116905
-0.117537
-0.117221
-0.116273
-0.115957
-0.115957
-0.115957
-0.115324
-0.115640
-0.115640
-0.115008
-0.115008
-0.115957
-0.115640
-0.114060
-0.116273
-0.115008
-0.114060
-0.115008
-0.115324
-0.115008
-0.113428
-0.114692
-0.114692
-0.114692
-0.115324
-0.115008
-0.114692
-0.115008
-0.113428
-0.113428
-0.115008
-0.114692
-0.114376
-0.114692
-0.114060
-0.114692
-0.115008
-0.116273
-0.115957
-0.115324
-0.116273
-0.116589
-0.116273
-0.116589
-0.116273
-0.116589
-0.116589
-0.118485
-0.118802
-0.117853
-0.118169
-0.118169
-0.118169
-0.118485
-0.118485
-0.117853
-0.118169
-0.118802
-0.117537
-0.118169
-0.118485
-0.118169
-0.118802
-0.118485
-0.119118
-0.118485
-0.118802
-0.118169
-0.118485
-0.119118
-0.117221
-0.117537
-0.117853
-0.119434
-0.118485
-0.117853
-0.118485
-0.118802
-0.119118
-0.117537
-0.117853
-0.118169
-0.117853
-0.117221
-0.117853
-0.116905
-0.116905
-0.117221
-0.116589
-0.116905
-0.118169
-0.116905
-0.115957
-0.115324
-0.115640
-0.115008
-0.115957
-0.115008
-0.115324
-0.116273
-0.115640
-0.115008
-0.115008
-0.115008
-0.113744
-0.114376
-0.115324
-0.115008
-0.113744
-0.114060
-0.115324
-0.115008
-0.115640
-0.114692
-0.115324
-0.115640
-0.115640
-0.115957
-0.114692
-0.115957
-0.116273
-0.116273
-0.116589
-0.116905
-0.116273
-0.115957
-0.117537
-0.115957
-0.116905
-0.116905
-0.116905
-0.117221
-0.117853
-0.118485
-0.117853
-0.117221
-0.117853
-0.119118
-0.118485
-0.118485
-0.118169
-0.117853
-0.117537
-0.117853
-0.118802
-0.120066
-0.119118
-0.119118
-0.119118
-0.119434
-0.118169
-0.116589
-0.117221
-0.118485
-0.118485
-0.117853
-0.117853
-0.118169
-0.118169
-0.118485
-0.118169
-0.118485
-0.117537
-0.116905
-0.118485
-0.119118
-0.117537
-0.117221
-0.117537
-0.115640
-0.115957
-0.116273
-0.115640
-0.115324
-0.115640
-0.115324
-0.116273
-0.116905
-0.115957
-0.115957
-0.116589
-0.114692
-0.115324
-0.115957
-0.115008
-0.114692
-0.115008
-0.113428
-0.115008
-0.114376
-0.114692
-0.115008
-0.114692
-0.113744
-0.113744
-0.114060
-0.114692
-0.115008
-0.115008
-0.114692
-0.115957
-0.114692
-0.114692
-0.115957
-0.115008
-0.115957
-0.115008
-0.115324
-0.115008
-0.114376
-0.115324
-0.115640
-0.116589
-0.117537
-0.117537
-0.117537
-0.116273
-0.117221
-0.116589
-0.117537
-0.116273
-0.116589
-0.116905
-0.116905
-0.116905
-0.117853
-0.117221
-0.117537
-0.117221
-0.118169
-0.116905
-0.117853
-0.117221
-0.116905
-0.118169
-0.116905
-0.116589
-0.116905
-0.117537
-0.117221
-0.117853
-0.116905
-0.116273
-0.116589
-0.116589
-0.115324
-0.116905
-0.117537
-0.116273
-0.116589
-0.116905
-0.115957
-0.115957
-0.115957
-0.116589
-0.116589
-0.116589
-0.115324
-0.115324
-0.114692
-0.114692
-0.115640
-0.115008
-0.114692
-0.115324
-0.114376
-0.115008
-0.115640
-0.114376
-0.113111
-0.113428
-0.114692
-0.114692
-0.114376
-0.114376
-0.114060
-0.114376
-0.113744
-0.114060
-0.113744
-0.114692
-0.115640
-0.114692
-0.114060
-0.115324
-0.114376
-0.115008
-0.114376
-0.114692
-0.115008
-0.115324
-0.115640
-0.114692
-0.115640
-0.115640
-0.115957
-0.115640
-0.115640
-0.116589
-0.116273
-0.117221
-0.117853
-0.117221
-0.117221
-0.117537
-0.116273
-0.117221
-0.116589
-0.115324
-0.117221
-0.117221
-0.117221
-0.117537
-0.117537
-0.117853
-0.117537
-0.116589
-0.116905
-0.116589
-0.116905
-0.117221
-0.116905
-0.117221
-0.117221
-0.116589
-0.117221
-0.116905
-0.117537
-0.116273
-0.115640
-0.116273
-0.117537
-0.115640
-0.115324
-0.115324
-0.114692
-0.115324
-0.116273
-0.115324
-0.115008
-0.115640
-0.116273
-0.115008
-0.115008
-0.115008
-0.115008
-0.114692
-0.113111
-0.114376
-0.114060
-0.115324
-0.114376
-0.113428
-0.113428
-0.112795
-0.114060
-0.114376
-0.115008
-0.113744
-0.114060
-0.113428
-0.114692
-0.114692
-0.114692
-0.114060
-0.114060
-0.114376
-0.114376
-0.114060
-0.114376
-0.116273
-0.116589
-0.115640
-0.115957
-0.115008
-0.115008
-0.115324
-0.115640
-0.115640
-0.116273
-0.116273
-0.116273
-0.116273
-0.115957
-0.116273
-0.116905
-0.116273
-0.117221
-0.117537
-0.118169
-0.118485
-0.116589
-0.116905
-0.116589
-0.117853
-0.118169
-0.117221
-0.117853
-0.117853
-0.117221
-0.118169
-0.117221
-0.117537
-0.117537
-0.117853
-0.116905
-0.116905
-0.117853
-0.118169
-0.117853
-0.116905
-0.116905
-0.116905
-0.115957
-0.116589
-0.115640
-0.115324
-0.117221
-0.116273
-0.115008
-0.114692
-0.115957
-0.115957
-0.115008
-0.114060
-0.115957
-0.115008
-0.115957
-0.115640
-0.115008
-0.114692
-0.113744
-0.114692
-0.115324
-0.115008
-0.114692
-0.114060
-0.114376
-0.112795
-0.114376
-0.114060
-0.113428
-0.113428
-0.113428
-0.114060
-0.114376
-0.114376
-0.114692
-0.114376
-0.114060
-0.114692
-0.113744
-0.115640
-0.116273
-0.114692
-0.114692
-0.114376
-0.114692
-0.114692
-0.115008
-0.115324
-0.115324
-0.115324
-0.115640
-0.114692
-0.115324
-0.114376
-0.115957
-0.115324
-0.115640
-0.116273
-0.116905
-0.117537
-0.117221
-0.115957
-0.115640
-0.116589
-0.116273
-0.117221
-0.116589
-0.116273
-0.116273
-0.115957
-0.116589
-0.116273
-0.117221
-0.116589
-0.116589
-0.115957
-0.115640
-0.117221
-0.118802
-0.116905
-0.117221
-0.115957
-0.115957
-0.116589
-0.114376
-0.116273
-0.115324
-0.114692
-0.115008
-0.115640
-0.116589
-0.115008
-0.115008
-0.115008
-0.114692
-0.116273
-0.114692
-0.115640
-0.115324
-0.115008
-0.115957
-0.114060
-0.114060
-0.114692
-0.115957
-0.115324
-0.115008
-0.113428
-0.114692
-0.114692
-0.114376
-0.114376
-0.113744
-0.113428
-0.114376
-0.114376
-0.114692
-0.115008
-0.115008
-0.115957
-0.115008
-0.114692
-0.114692
-0.115008
-0.115008
-0.114376
-0.114692
-0.114692
-0.115008
-0.114692
-0.115957
-0.115324
-0.116273
-0.116589
-0.116589
-0.115957
-0.115008
-0.116273
-0.116905
-0.116273
-0.117221
-0.117221
-0.116905
-0.116905
-0.116905
-0.118169
-0.117221
-0.116905
-0.118485
-0.119118
-0.118169
-0.118485
-0.118485
-0.118485
-0.118485
-0.118169
-0.118802
-0.118169
-0.118802
-0.117853
-0.118485
-0.118802
-0.118169
-0.117537
-0.117537
-0.117221
-0.116905
-0.119118
-0.118485
-0.117853
-0.117221
-0.117853
-0.117221
-0.116589
-0.115957
-0.115957
-0.115640
-0.115957
-0.116273
-0.115957
-0.115324
-0.114692
-0.115008
-0.114060
-0.115957
-0.115957
-0.115640
-0.114376
-0.113744
-0.114376
-0.113428
-0.113744
-0.113111
-0.114060
-0.114060
-0.114376
-0.114376
-0.113428
-0.114060
-0.114692
-0.113744
-0.115957
-0.114376
-0.114692
-0.114060
-0.113744
-0.115324
-0.114692
-0.114376
-0.114376
-0.114060
-0.115324
-0.116273
-0.115324
-0.115008
-0.115008
-0.115324
-0.115324
-0.116273
-0.117221
-0.117853
-0.115640
-0.115640
-0.116273
-0.117221
-0.117221
-0.116273
-0.116589
-0.116273
-0.116589
-0.116905
-0.116589
-0.116905
-0.116273
-0.117221
-0.116589
-0.117221
-0.117221
-0.116589
-0.116905
-0.117221
-0.116905
-0.116905
-0.117221
-0.116905
-0.115957
-0.115957
-0.115640
-0.116589
-0.115640
-0.116273
-0.115957
-0.115324
-0.114692
-0.115008
-0.115957
-0.115008
-0.115324
-0.115640
-0.113744
-0.115008
-0.115324
-0.115324
-0.114692
-0.115008
-0.114060
-0.114376
-0.113744
-0.114376
-0.114376
-0.114692
-0.113744
-0.114692
-0.113428
-0.113428
-0.114060
-0.112795
-0.113744
-0.113744
-0.113111
-0.113111
-0.114376
-0.114376
-0.114376
-0.114692
-0.114376
-0.114376
-0.115324
-0.113428
-0.113744
-0.115008
-0.114376
-0.113744
-0.113744
-0.113744
-0.113744
-0.114060
-0.115324
-0.115324
-0.115324
-0.115324
-0.116273
-0.115957
-0.115957
-0.115640
-0.115957
-0.115957
-0.117221
-0.116273
-0.117221
-0.116273
-0.115640
-0.115008
-0.115640
-0.116589
-0.116589
-0.116589
-0.117537
-0.116905
-0.115957
-0.116589
-0.116905
-0.115957
-0.116273
-0.117221
-0.116905
-0.115640
-0.115008
-0.115640
-0.116273
-0.117221
-0.116589
-0.115324
-0.115008
-0.115640
-0.115640
-0.115640
-0.114060
-0.114692
-0.114692
-0.115640
-0.114060
-0.113744
-0.113744
-0.114692
-0.115008
-0.114060
-0.114376
-0.113111
-0.113428
-0.113111
-0.114060
-0.112479
-0.113428
-0.113744
-0.111847
-0.112163
-0.112163
-0.112795
-0.113428
-0.113428
-0.113111
-0.111531
-0.113428
-0.113428
-0.113111
-0.112479
-0.113111
-0.113428
-0.113744
-0.112795
-0.112795
-0.112479
-0.113744
-0.113111
-0.113428
-0.114692
-0.113111
-0.113428
-0.113111
-0.113428
-0.114060
-0.114692
-0.115324
-0.115324
-0.115008
-0.116273
-0.115640
-0.115640
-0.115640
-0.115008
-0.116589
-0.116589
-0.116273
-0.116273
-0.115957
-0.115324
-0.115640
-0.116589
-0.116273
-0.117221
-0.115324
-0.115008
-0.115640
-0.116589
-0.115008
-0.115957
-0.115957
-0.115957
-0.116273
-0.115008
-0.116273
-0.114692
-0.115640
-0.113744
-0.114692
-0.115324
-0.115324
-0.115640
-0.115640
-0.115008
-0.113428
-0.114376
-0.113111
-0.115324
-0.115324
-0.114692
-0.113111
-0.114060
-0.113744
-0.113428
-0.113744
-0.112163
-0.113111
-0.113744
-0.113428
-0.113111
-0.114060
-0.113428
-0.112795
-0.112479
-0.112163
-0.112795
-0.112479
-0.113111
-0.112795
-0.113428
-0.113744
-0.112479
-0.113744
-0.114060
-0.113111
-0.112479
-0.111531
-0.112479
-0.112479
-0.114376
-0.114376
-0.114060
-0.114376
-0.113111
-0.113744
-0.114376
-0.114376
-0.113428
-0.114060
-0.113744
-0.114692
-0.115008
-0.115324
-0.114376
-0.115640
-0.115008
-0.115957
-0.116273
-0.115640
-0.115008
-0.116589
-0.115640
-0.115640
-0.115640
-0.116589
-0.115324
-0.114376
-0.115008
-0.115640
-0.115640
-0.115957
-0.115640
-0.116273
-0.115957
-0.116589
-0.116905
-0.116589
-0.115957
-0.115957
-0.115640
-0.115640
-0.115640
-0.114060
-0.115640
-0.115957
-0.115008
-0.114692
-0.114060
-0.114376
-0.114060
-0.115324
-0.115324
-0.115008
-0.115008
-0.114692
-0.114692
-0.113428
-0.112795
-0.113744
-0.114060
-0.113111
-0.113428
-0.113428
-0.113744
-0.113428
-0.113744
-0.113111
-0.111531
-0.112479
-0.113111
-0.112795
-0.112795
-0.113744
-0.113111
-0.112163
-0.112479
-0.111847
-0.113744
-0.112479
-0.112163
-0.113111
-0.112163
-0.113428
-0.115324
-0.113428
-0.114376
-0.114376
-0.114060
-0.112163
-0.114060
-0.114692
-0.114692
-0.115640
-0.114376
-0.114376
-0.115008
-0.115324
-0.115008
-0.114376
-0.115640
-0.115640
-0.116905
-0.115957
-0.115008
-0.114692
-0.116589
-0.116273
-0.115957
-0.116905
-0.116589
-0.116273
-0.115008
-0.115008
-0.116589
-0.116589
-0.116273
-0.116589
-0.115324
-0.116905
-0.117221
-0.116589
-0.115640
-0.115957
-0.115640
-0.115324
-0.115324
-0.113744
-0.115324
-0.115957
-0.113744
-0.115324
-0.114376
-0.115324
-0.114376
-0.115324
-0.115008
-0.114060
-0.113428
-0.113744
-0.113744
-0.114060
-0.113744
-0.112795
-0.112795
-0.113111
-0.112795
-0.113428
-0.113428
-0.112163
-0.112795
-0.112163
-0.112795
-0.112795
-0.112163
-0.113111
-0.112795
-0.112479
-0.113428
-0.113111
-0.112795
-0.113428
-0.112795
-0.112163
-0.113111
-0.113428
-0.113428
-0.112795
-0.115008
-0.114376
-0.114376
-0.113111
-0.114376
-0.113428
-0.113428
-0.114692
-0.114692
-0.114060
-0.114060
-0.114376
-0.114692
-0.115640
-0.117221
-0.115640
-0.115008
-0.115008
-0.115640
-0.116273
-0.115957
-0.116273
-0.116589
-0.116905
-0.117853
-0.117221
-0.115957
-0.115957
-0.115324
-0.116273
-0.116273
-0.115324
-0.115957
-0.116589
-0.115640
-0.115008
-0.115957
-0.115957
-0.116273
-0.114692
-0.116273
-0.115008
-0.113428
-0.115008
-0.114692
-0.114692
-0.114060
-0.114060
-0.113428
-0.113744
-0.114060
-0.114060
-0.113744
-0.113428
-0.112479
-0.112479
-0.112479
-0.112795
-0.114376
-0.113428
-0.112795
-0.112795
-0.112479
-0.113111
-0.113111
-0.112479
-0.112163
-0.111847
-0.112479
-0.113111
-0.112479
-0.113111
-0.111847
-0.111847
-0.113111
-0.112163
-0.113111
-0.113111
-0.112479
-0.112795
-0.114060
-0.112795
-0.112795
-0.113744
-0.113111
-0.112479
-0.113111
-0.113111
-0.112795
-0.113428
-0.113111
-0.113744
-0.114692
-0.114692
-0.114376
-0.115640
-0.115008
-0.115008
-0.115640
-0.115957
-0.115640
-0.115640
-0.116589
-0.116589
-0.115324
-0.116273
-0.115957
-0.115640
-0.116273
-0.116273
-0.116589
-0.115957
-0.115957
-0.116273
-0.115640
-0.115957
-0.116589
-0.116273
-0.115640
-0.114692
-0.115324
-0.115324
-0.116273
-0.115008
-0.115640
-0.115324
-0.115957
-0.116273
-0.115324
-0.114692
-0.115324
-0.114692
-0.114060
-0.114376
-0.114692
-0.113744
-0.114060
-0.115008
-0.114060
-0.112795
-0.112163
-0.112163
-0.113111
-0.112795
-0.112479
-0.113428
-0.113111
-0.113111
-0.112795
-0.112795
-0.111215
-0.112163
-0.112479
-0.112163
-0.112479
-0.111847
-0.111531
-0.112479
-0.112795
-0.112479
-0.113428
-0.112479
-0.112163
-0.112795
-0.113428
-0.113111
-0.115008
-0.114376
-0.113744
-0.112795
-0.112795
-0.112795
-0.114376
-0.113744
-0.114060
-0.113111
-0.114060
-0.114376
-0.115957
-0.115008
-0.114692
-0.115324
-0.115008
-0.115324
-0.116273
-0.115324
-0.114376
-0.114376
-0.114060
-0.115008
-0.115008
-0.115957
-0.117537
-0.115957
-0.115957
-0.115324
-0.116589
-0.115324
-0.115957
-0.115324
-0.114060
-0.114692
-0.116273
-0.115640
-0.115008
-0.114376
-0.115324
-0.115008
-0.114692
-0.114060
-0.115324
-0.115640
-0.115008
-0.116589
-0.114692
-0.115324
-0.114692
-0.113428
-0.113744
-0.113428
-0.113111
-0.113111
-0.112795
-0.113744
-0.112795
-0.113428
-0.113428
-0.113744
-0.114060
-0.113744
-0.114060
-0.114060
-0.112163
-0.112163
-0.112163
-0.111531
-0.111847
-0.112795
-0.112479
-0.112163
-0.112163
-0.112795
-0.112163
-0.113111
-0.112479
-0.111531
-0.113111
-0.113111
-0.114060
-0.113744
-0.113111
-0.114376
-0.114060
-0.114060
-0.114060
-0.114692
-0.115640
-0.114692
-0.114376
-0.115640
-0.114376
-0.115640
-0.115640
-0.114692
-0.115324
-0.114060
-0.116273
-0.115957
-0.115640
-0.115957
-0.116273
-0.115640
-0.115008
-0.116273
-0.117221
-0.116589
-0.115957
-0.116589
-0.115957
-0.115640
-0.115324
-0.115324
-0.115324
-0.116589
-0.115957
-0.116273
-0.115957
-0.115640
-0.115640
-0.116273
-0.116273
-0.115640
-0.115324
-0.115640
-0.115324
-0.115957
-0.115640
-0.115324
-0.115957
-0.115008
-0.114060
-0.115640
-0.115324
-0.115324
-0.114060
-0.113744
-0.113744
-0.113428
-0.114376
-0.113744
-0.112795
-0.113111
-0.113111
-0.113428
-0.114060
-0.113744
-0.112795
-0.113428
-0.113428
-0.111531
-0.113111
-0.112479
-0.112795
-0.111847
-0.111847
-0.111847
-0.113428
-0.112479
-0.112479
-0.112795
-0.112795
-0.112163
-0.112479
-0.112795
-0.112479
-0.113428
-0.112795
-0.114692
-0.114692
-0.114692
-0.114692
-0.114060
-0.113744
-0.113744
-0.114376
-0.115324
-0.114376
-0.115324
-0.115324
-0.116273
-0.116273
-0.115640
-0.115324
-0.114692
-0.114060
-0.114376
-0.115324
-0.115957
-0.115957
-0.115640
-0.115957
-0.115957
-0.116589
-0.115640
-0.115957
-0.115957
-0.115008
-0.115324
-0.116589
-0.115324
-0.115324
-0.115957
-0.115640
-0.114692
-0.115008
-0.114692
-0.115008
-0.115640
-0.115324
-0.115957
-0.115008
-0.114376
-0.115324
-0.115957
-0.114376
-0.114060
-0.114060
-0.113428
-0.112795
-0.112479
-0.113744
-0.112795
-0.114060
-0.114060
-0.113428
-0.112479
-0.112479
-0.113111
-0.112795
-0.112479
-0.111847
-0.113111
-0.114060
-0.112479
-0.112479
-0.112163
-0.112479
-0.112795
-0.113111
-0.112479
-0.113744
-0.112479
-0.113744
-0.113428
-0.113111
-0.112479
-0.113111
-0.114060
-0.113428
-0.114376
-0.113744
-0.113111
-0.114060
-0.114376
-0.113744
-0.113744
-0.114692
-0.115324
-0.114692
-0.115008
-0.115008
-0.115957
-0.115640
-0.115008
-0.114692
-0.115324
-0.116273
-0.115640
-0.115008
-0.115640
-0.116273
-0.116589
-0.116589
-0.116589
-0.114692
-0.115324
-0.115957
-0.115957
-0.114692
-0.115324
-0.114692
-0.115324
-0.115008
-0.115640
-0.115008
-0.115008
-0.115957
-0.115008
-0.114376
-0.114692
-0.115957
-0.115324
-0.114692
-0.114692
-0.114692
-0.114376
-0.113744
-0.114376
-0.114376
-0.113744
-0.113111
-0.113744
-0.113428
-0.113111
-0.113744
-0.113744
-0.113428
-0.113111
-0.111847
-0.113111
-0.112163
-0.112163
-0.112795
-0.112479
-0.112163
-0.111847
-0.111847
-0.111215
-0.111215
-0.112163
-0.112795
-0.113111
-0.111531
-0.113744
-0.113428
-0.112479
-0.112479
-0.112795
-0.112163
-0.112795
-0.112163
-0.113111
-0.112479
-0.113428
-0.114060
-0.113744
-0.113744
-0.114376
-0.114376
-0.114376
-0.115008
-0.113744
-0.115008
-0.115640
-0.115324
-0.115640
-0.115957
-0.116905
-0.115640
-0.116273
-0.116905
-0.115008
-0.115640
-0.116589
-0.116589
-0.117221
-0.115324
-0.116273
-0.115957
-0.115324
-0.115957
-0.116589
-0.116273
-0.115957
-0.115324
-0.115324
-0.115640
-0.116273
-0.115640
-0.115957
-0.116273
-0.115324
-0.115008
-0.115008
-0.115008
-0.115324
-0.114376
-0.115008
-0.115008
-0.115324
-0.114376
-0.114376
-0.115324
-0.114060
-0.113744
-0.114060
-0.114376
-0.114376
-0.113428
-0.112479
-0.113111
-0.113744
-0.113428
-0.113744
-0.112795
-0.111531
-0.111847
-0.113111
-0.111531
-0.112795
-0.112479
-0.112795
-0.113111
-0.113744
-0.113111
-0.113111
-0.111847
-0.112795
-0.113428
-0.112795
-0.111847
-0.113111
-0.113428
-0.113744
-0.114376
-0.112795
-0.112795
-0.113744
-0.113428
-0.113744
-0.114060
-0.113744
-0.114376
-0.114692
-0.115008
-0.115324
-0.116273
-0.115008
-0.115640
-0.116905
-0.115957
-0.115957
-0.116273
-0.115957
-0.115640
-0.115957
-0.115640
-0.114692
-0.116273
-0.116273
-0.116589
-0.115640
-0.115324
-0.116589
-0.115957
-0.115957
-0.116589
-0.115008
-0.115957
-0.115957
-0.115324
-0.115640
-0.115008
-0.114692
-0.115008
-0.115640
-0.115640
-0.115640
-0.115324
-0.114692
-0.114376
-0.113744
-0.114060
-0.114376
-0.114060
-0.113111
-0.113744
-0.113744
-0.114376
-0.113744
-0.112795
-0.113111
-0.113428
-0.112795
-0.113111
-0.112163
-0.112479
-0.112163
-0.113111
-0.111847
-0.111531
-0.112163
-0.111847
-0.112163
-0.111531
-0.111215
-0.112163
-0.111847
-0.112479
-0.111847
-0.112795
-0.113428
-0.113428
-0.111847
-0.112163
-0.113428
-0.114376
-0.114692
-0.113744
-0.113428
-0.113744
-0.114060
-0.113744
-0.114692
-0.112479
-0.113428
-0.113744
-0.115008
-0.114692
-0.114376
-0.114376
-0.114376
-0.114692
-0.115640
-0.115324
-0.115324
-0.114060
-0.114692
-0.115324
-0.115324
-0.115640
-0.115640
-0.116273
-0.115640
-0.115640
-0.114060
-0.115640
-0.115640
-0.114692
-0.116273
-0.115640
-0.115008
-0.115957
-0.116273
-0.114376
-0.115957
-0.115008
-0.115640
-0.115640
-0.114692
-0.115324
-0.114692
-0.114692
-0.114060
-0.115008
-0.114692
-0.114692
-0.114692
-0.114376
-0.113428
-0.113428
-0.113744
-0.113428
-0.113111
-0.113111
-0.112795
-0.113428
-0.113111
-0.113111
-0.113111
-0.113744
-0.112163
-0.112479
-0.111531
-0.111531
-0.111215
-0.112163
-0.112795
-0.111531
-0.112795
-0.111847
-0.111215
-0.112163
-0.112163
-0.112163
-0.112479
-0.111847
-0.111531
-0.112479
-0.112163
-0.112795
-0.112163
-0.111531
-0.112795
-0.112479
-0.112479
-0.113428
-0.113111
-0.113428
-0.114692
-0.113744
-0.113428
-0.113111
-0.113744
-0.114376
-0.115640
-0.114692
-0.115324
-0.115008
-0.114376
-0.115957
-0.115640
-0.115957
-0.115008
-0.115957
-0.115957
-0.115640
-0.115008
-0.115008
-0.115640
-0.115957
-0.116589
-0.117853
-0.115957
-0.115008
-0.115008
-0.115008
-0.115324
-0.115957
-0.115324
-0.115324
-0.114060
-0.113428
-0.114060
-0.113744
-0.113744
-0.114376
-0.114692
-0.115008
-0.115008
-0.115324
-0.113744
-0.113111
-0.113744
-0.114376
-0.113744
-0.113428
-0.112479
-0.114376
-0.112795
-0.113111
-0.112479
-0.113111
-0.114060
-0.112795
-0.112479
-0.111847
-0.111531
-0.112163
-0.112479
-0.112479
-0.112795
-0.110899
-0.112795
-0.111847
-0.112479
-0.111847
-0.112795
-0.110583
-0.111847
-0.113744
-0.112479
-0.112479
-0.112479
-0.113744
-0.113744
-0.114376
-0.114060
-0.114376
-0.114376
-0.114060
-0.114060
-0.114376
-0.114692
-0.114692
-0.115640
-0.115324
-0.115324
-0.115008
-0.114376
-0.115640
-0.114692
-0.115640
-0.115008
-0.115640
-0.115324
-0.116905
-0.115640
-0.115957
-0.115640
-0.115640
-0.114692
-0.114376
-0.115324
-0.114376
-0.115640
-0.116589
-0.114376
-0.115008
-0.114376
-0.114692
-0.114060
-0.115008
-0.115640
-0.115324
-0.114060
-0.114692
-0.114376
-0.114692
-0.114692
-0.113428
-0.114376
-0.114692
-0.114060
-0.114376
-0.112795
-0.113111
-0.112163
-0.112795
-0.112795
-0.112479
-0.112163
-0.113428
-0.113111
-0.111847
-0.113111
-0.112795
-0.112479
-0.112163
-0.111531
-0.112163
-0.111531
-0.111215
-0.112795
-0.111531
-0.111215
-0.111215
-0.111215
-0.109950
-0.111215
-0.111847
-0.112163
-0.111531
-0.111531
-0.111847
-0.110899
-0.112795
-0.111847
-0.112163
-0.111847
-0.111531
-0.113428
-0.112479
-0.112479
-0.112795
-0.112479
-0.113111
-0.113744
-0.113111
-0.113744
-0.113428
-0.113744
-0.115008
-0.115324
-0.115640
-0.115957
-0.115324
-0.114376
-0.114060
-0.115008
-0.114376
-0.115008
-0.115008
-0.115640
-0.115008
-0.115008
-0.115640
-0.115324
-0.115324
-0.115008
-0.115640
-0.115008
-0.115008
-0.114692
-0.115008
-0.114376
-0.114692
-0.115008
-0.114060
-0.114692
-0.113744
-0.114376
-0.114376
-0.113744
-0.114692
-0.112795
-0.113744
-0.113111
-0.113111
-0.113111
-0.112795
-0.112479
-0.113428
-0.112479
-0.111847
-0.111847
-0.112795
-0.112163
-0.113111
-0.113111
-0.112795
-0.113111
-0.112479
-0.110899
-0.112163
-0.112479
-0.112795
-0.112479
-0.111847
-0.111215
-0.111847
-0.111531
-0.111531
-0.111531
-0.112163
-0.111847
-0.111847
-0.112479
-0.111531
-0.112163
-0.111847
-0.112163
-0.111215
-0.112795
-0.112163
-0.113111
-0.113744
-0.112163
-0.112795
-0.112479
-0.113428
-0.113428
-0.113111
-0.113744
-0.113428
-0.113428
-0.113744
-0.114692
-0.115008
-0.114376
-0.114376
-0.113744
-0.113111
-0.114376
-0.114376
-0.114060
-0.113744
-0.114060
-0.114060
-0.113744
-0.114692
-0.114692
-0.114376
-0.114376
-0.114692
-0.113111
-0.114060
-0.113744
-0.113744
-0.114060
-0.113111
-0.113111
-0.113428
-0.113744
-0.113428
-0.114692
-0.112479
-0.112479
-0.113111
-0.112479
-0.112163
-0.112479
-0.113111
-0.112795
-0.112163
-0.111847
-0.111847
-0.111847
-0.111847
-0.111847
-0.111531
-0.110899
-0.111215
-0.112479
-0.111531
-0.112479
-0.112479
-0.112163
-0.111847
-0.112163
-0.112479
-0.111847
-0.111847
-0.112479
-0.111847
-0.111531
-0.112163
-0.112795
-0.111847
-0.111215
-0.111215
-0.111531
-0.112479
-0.113111
-0.112795
-0.111847
-0.112163
-0.112163
-0.112163
-0.113428
-0.112795
-0.112479
-0.113744
-0.113111
-0.112163
-0.113111
-0.112795
-0.113111
-0.113111
-0.113428
-0.113428
-0.113428
-0.113428
-0.114060
-0.114692
-0.114376
-0.114376
-0.115324
-0.115008
-0.114376
-0.114376
-0.114376
-0.113428
-0.113744
-0.115008
-0.114060
-0.113111
-0.114060
-0.114060
-0.114060
-0.114060
-0.113744
-0.113744
-0.114060
-0.113111
-0.113744
-0.111847
-0.113744
-0.112795
-0.113111
-0.112795
-0.112479
-0.113111
-0.113111
-0.113111
-0.112479
-0.113111
-0.112795
-0.112479
-0.112479
-0.113111
-0.112479
-0.112163
-0.112163
-0.112479
-0.111215
-0.111847
-0.110583
-0.111531
-0.109950
-0.110583
-0.110583
-0.110899
-0.111531
-0.111215
-0.109950
-0.110266
-0.110266
-0.111215
-0.110583
-0.111215
-0.110583
-0.111215
-0.111531
-0.110899
-0.110899
-0.111531
-0.111531
-0.110899
-0.111847
-0.111215
-0.111531
-0.112163
-0.111531
-0.111531
-0.111847
-0.113428
-0.113744
-0.113744
-0.113744
-0.113744
-0.113428
-0.113744
-0.113744
-0.113744
-0.114060
-0.114376
-0.113744
-0.113111
-0.113744
-0.114376
-0.115640
-0.114376
-0.113428
-0.113111
-0.114692
-0.114060
-0.114060
-0.114060
-0.115957
-0.114692
-0.113111
-0.114376
-0.115008
-0.114376
-0.115640
-0.114060
-0.113744
-0.113428
-0.113744
-0.114376
-0.112795
-0.112163
-0.112795
-0.112795
-0.112795
-0.113111
-0.112795
-0.112795
-0.112795
-0.113744
-0.112479
-0.112479
-0.111847
-0.112479
-0.112163
-0.110899
-0.111847
-0.112163
-0.112795
-0.111215
-0.110899
-0.110899
-0.109950
-0.109950
-0.110266
-0.110583
-0.110266
-0.110899
-0.109950
-0.110266
-0.109318
-0.109950
-0.110266
-0.110266
-0.109950
-0.111531
-0.111847
-0.109634
-0.110583
-0.112163
-0.111215
-0.111531
-0.111531
-0.111531
-0.111847
-0.111215
-0.111847
-0.111531
-0.111531
-0.111847
-0.112163
-0.111847
-0.111847
-0.112163
-0.111531
-0.112795
-0.113428
-0.113111
-0.112795
-0.112795
-0.112795
-0.112795
-0.112795
-0.112795
-0.114060
-0.113111
-0.112795
-0.113111
-0.112795
-0.113428
-0.112795
-0.112163
-0.112795
-0.112795
-0.112163
-0.113111
-0.112795
-0.112479
-0.111215
-0.112163
-0.111847
-0.113111
-0.111531
-0.112163
-0.112795
-0.111847
-0.111847
-0.111531
-0.111531
-0.111531
-0.110899
-0.111531
-0.111215
-0.110266
-0.111531
-0.110899
-0.109318
-0.110266
-0.110583
-0.110583
-0.111531
-0.111847
-0.110266
-0.110266
-0.110583
-0.110266
-0.110583
-0.110583
-0.109634
-0.110583
-0.110583
-0.110266
-0.110899
-0.111531
-0.109950
-0.109950
-0.111215
-0.109318
-0.110266
-0.110583
-0.110899
-0.111847
-0.112479
-0.111215
-0.111215
-0.111215
-0.109950
-0.110583
-0.110899
-0.111531
-0.111215
-0.112479
-0.111531
-0.110899
-0.111215
-0.111531
-0.111847
-0.110899
-0.112795
-0.113111
-0.112163
-0.113428
-0.111215
-0.112479
-0.112795
-0.112163
-0.112163
-0.114376
-0.113111
-0.113111
-0.112163
-0.112479
-0.113744
-0.113428
-0.113744
-0.112479
-0.113111
-0.112795
-0.113428
-0.112795
-0.114060
-0.112795
-0.113111
-0.112479
-0.113428
-0.112795
-0.112479
-0.112479
-0.113111
-0.112479
-0.112163
-0.113111
-0.113744
-0.114060
-0.112479
-0.112163
-0.112479
-0.112163
-0.111531
-0.110583
-0.110266
-0.110899
-0.111531
-0.109950
-0.110266
-0.111531
-0.110899
-0.110583
-0.110583
-0.109634
-0.109002
-0.110266
-0.109950
-0.109634
-0.109634
-0.108686
-0.109318
-0.110266
-0.110266
-0.109002
-0.108370
-0.109002
-0.109634
-0.109318
-0.109634
-0.110583
-0.110583
-0.110583
-0.110899
-0.110899
-0.110266
-0.111847
-0.111215
-0.111531
-0.111531
-0.110583
-0.111215
-0.111531
-0.112163
-0.112479
-0.109950
-0.111847
-0.112479
-0.112163
-0.111215
-0.112163
-0.112479
-0.111531
-0.113428
-0.112163
-0.113428
-0.112479
-0.111847
-0.113428
-0.112795
-0.112479
-0.113111
-0.113111
-0.112795
-0.113428
-0.113111
-0.113111
-0.113744
-0.113428
-0.114060
-0.113111
-0.113744
-0.111531
-0.111847
-0.112163
-0.112163
-0.111531
-0.111847
-0.111215
-0.112163
-0.112163
-0.112795
-0.111215
-0.110583
-0.110583
-0.111847
-0.111847
-0.110899
-0.109950
-0.110583
-0.110583
-0.109002
-0.109950
-0.110583
-0.110583
-0.110899
-0.109634
-0.109002
-0.109002
-0.110266
-0.110583
-0.109002
-0.108686
-0.110266
-0.109634
-0.109318
-0.108686
-0.109002
-0.109634
-0.109634
-0.109634
-0.109950
-0.110266
-0.109634
-0.110266
-0.110583
-0.109950
-0.109318
-0.110266
-0.111531
-0.110583
-0.110899
-0.111531
-0.112795
-0.111215
-0.112163
-0.111847
-0.112163
-0.112479
-0.111847
-0.112163
-0.111215
-0.112479
-0.112479
-0.112479
-0.112163
-0.113111
-0.112163
-0.113111
-0.113428
-0.113428
-0.112479
-0.112163
-0.113111
-0.112795
-0.112795
-0.113111
-0.112795
-0.112795
-0.112163
-0.112163
-0.112479
-0.113111
-0.112479
-0.112795
-0.111531
-0.110899
-0.111531
-0.110899
-0.111847
-0.111215
-0.111531
-0.112479
-0.110583
-0.110899
-0.110899
-0.110583
-0.109002
-0.109634
-0.110266
-0.109002
-0.109634
-0.109950
-0.109002
-0.109634
-0.109318
-0.110266
-0.110899
-0.110899
-0.110583
-0.108370
-0.109002
-0.109002
-0.109634
-0.109002
-0.109634
-0.109634
-0.109318
-0.109318
-0.109634
-0.109318
-0.109002
-0.109950
-0.109318
-0.110583
-0.109950
-0.110266
-0.110583
-0.109950
-0.110899
-0.109950
-0.109950
-0.109950
-0.110899
-0.109950
-0.110583
-0.110266
-0.110583
-0.111531
-0.111531
-0.111215
-0.110899
-0.111215
-0.110899
-0.111847
-0.111847
-0.112163
-0.112163
-0.111531
-0.111531
-0.112163
-0.112163
-0.112795
-0.111531
-0.112479
-0.112479
-0.112163
-0.111847
-0.112163
-0.112479
-0.112795
-0.112479
-0.113111
-0.112479
-0.112479
-0.111847
-0.112163
-0.112163
-0.113111
-0.111531
-0.113111
-0.111847
-0.111531
-0.111531
-0.112163
-0.111847
-0.110583
-0.111215
-0.111531
-0.110899
-0.110899
-0.111215
-0.111215
-0.110899
-0.109634
-0.110583
-0.110899
-0.111531
-0.109950
-0.110266
-0.111215
-0.109634
-0.110583
-0.109634
-0.109634
-0.110266
-0.109634
-0.108686
-0.109318
-0.109002
-0.109002
-0.108370
-0.108686
-0.109002
-0.109634
-0.109318
-0.109950
-0.109950
-0.110583
-0.110583
-0.109950
-0.110899
-0.110899
-0.110266
-0.111847
-0.111531
-0.111531
-0.112795
-0.111215
-0.111531
-0.112163
-0.112795
-0.111531
-0.112795
-0.112795
-0.111847
-0.112479
-0.113111
-0.112479
-0.111531
-0.113111
-0.113111
-0.112163
-0.112479
-0.113111
-0.113428
-0.113428
-0.113111
-0.111847
-0.112479
-0.113111
-0.112479
-0.113111
-0.112795
-0.111847
-0.111531
-0.112163
-0.112479
-0.112163
-0.112163
-0.112163
-0.112163
-0.112479
-0.110583
-0.112163
-0.111847
-0.111847
-0.112163
-0.111847
-0.111215
-0.109950
-0.110583
-0.109950
-0.110266
-0.110583
-0.110266
-0.110266
-0.110583
-0.109634
-0.109950
-0.109950
-0.109318
-0.109318
-0.110583
-0.109950
-0.109950
-0.109950
-0.109002
-0.109634
-0.109002
-0.110266
-0.109950
-0.109950
-0.109950
-0.109002
-0.110266
-0.110899
-0.110583
-0.109318
-0.110583
-0.109634
-0.110583
-0.110899
-0.109950
-0.110266
-0.109950
-0.111215
-0.109950
-0.110899
-0.109950
-0.109950
-0.110583
-0.110899
-0.110583
-0.109950
-0.111215
-0.111531
-0.110583
-0.111847
-0.112163
-0.112163
-0.111847
-0.112163
-0.111215
-0.110899
-0.110266
-0.112479
-0.112163
-0.112479
-0.112795
-0.112479
-0.113111
-0.112795
-0.112163
-0.113111
-0.113744
-0.113111
-0.112479
-0.112479
-0.113111
-0.112795
-0.113111
-0.113428
-0.112479
-0.113111
-0.111215
-0.110899
-0.111531
-0.111215
-0.110899
-0.109950
-0.110266
-0.109950
-0.109950
-0.111215
-0.110899
-0.111215
-0.111215
-0.110583
-0.109950
-0.110266
-0.110266
-0.109002
-0.109634
-0.109318
-0.108686
-0.109318
-0.110583
-0.109950
-0.109002
-0.109002
-0.108370
-0.109318
-0.110583
-0.110583
-0.109002
-0.109950
-0.109634
-0.109318
-0.108686
-0.109002
-0.108686
-0.109318
-0.109318
-0.109634
-0.109318
-0.108370
-0.109950
-0.110266
-0.109950
-0.109318
-0.110583
-0.110583
-0.109634
-0.109634
-0.111531
-0.110583
-0.110266
-0.110899
-0.110899
-0.110583
-0.110583
-0.111531
-0.113111
-0.112163
-0.112479
-0.111847
-0.111215
-0.111215
-0.112163
-0.112479
-0.112479
-0.112795
-0.111847
-0.112479
-0.113111
-0.113111
-0.112795
-0.112795
-0.112795
-0.112479
-0.112163
-0.110899
-0.111531
-0.111215
-0.110583
-0.112163
-0.111847
-0.110583
-0.110583
-0.110583
-0.111531
-0.109950
-0.109950
-0.111215
-0.110899
-0.109950
-0.110266
-0.110266
-0.109318
-0.109950
-0.109634
-0.109950
-0.109634
-0.110266
-0.109318
-0.109950
-0.108054
-0.109950
-0.109950
-0.109950
-0.109634
-0.109002
-0.108370
-0.108686
-0.108370
-0.109950
-0.109634
-0.109002
-0.108370
-0.108686
-0.108686
-0.108686
-0.109950
-0.109950
-0.109318
-0.109950
-0.110266
-0.109634
-0.109950
-0.109950
-0.111215
-0.109634
-0.109950
-0.110899
-0.110266
-0.109634
-0.110583
-0.112163
-0.111531
-0.111531
-0.112479
-0.113111
-0.111847
-0.112479
-0.112163
-0.112795
-0.112479
-0.112795
-0.112163
-0.113111
-0.112795
-0.111215
-0.112163
-0.111847
-0.113428
-0.112795
-0.112795
-0.112163
-0.111847
-0.112795
-0.113428
-0.112795
-0.111847
-0.111215
-0.111847
-0.112163
-0.112795
-0.111847
-0.112163
-0.113111
-0.112163
-0.112163
-0.111847
-0.111847
-0.111215
-0.112163
-0.111847
-0.110899
-0.111847
-0.110899
-0.111847
-0.110266
-0.111215
-0.110899
-0.110583
-0.111531
-0.110266
-0.110899
-0.111215
-0.110583
-0.109634
-0.109318
-0.109950
-0.110583
-0.109002
-0.108686
-0.108686
-0.109002
-0.109318
-0.110583
-0.110899
-0.109318
-0.109318
-0.109002
-0.109634
-0.110266
-0.109950
-0.109950
-0.109634
-0.110266
-0.110899
-0.109950
-0.110899
-0.111215
-0.110899
-0.109634
-0.110899
-0.110583
-0.111215
-0.110899
-0.111847
-0.111847
-0.111847
-0.111531
-0.112163
-0.112163
-0.111847
-0.112479
-0.113428
-0.112795
-0.113428
-0.113744
-0.112479
-0.112795
-0.112479
-0.113744
-0.113428
-0.113111
-0.113744
-0.112479
-0.113111
-0.113111
-0.112163
-0.114060
-0.113744
-0.113744
-0.113111
-0.113111
-0.112479
-0.112795
-0.112795
-0.112479
-0.112795
-0.112479
-0.112163
-0.113744
-0.112479
-0.111847
-0.112479
-0.112479
-0.110899
-0.111847
-0.111215
-0.112479
-0.111215
-0.110266
-0.111847
-0.110583
-0.109950
-0.111531
-0.110583
-0.109950
-0.109318
-0.109634
-0.109950
-0.110899
-0.110583
-0.109950
-0.109950
-0.110899
-0.110583
-0.110266
-0.109950
-0.110583
-0.109318
-0.110266
-0.109318
-0.109318
-0.110583
-0.110266
-0.110899
-0.109950
-0.109634
-0.110266
-0.110583
-0.110583
-0.110266
-0.111215
-0.110899
-0.110583
-0.110583
-0.110583
-0.110899
-0.110899
-0.111215
-0.111847
-0.112163
-0.112163
-0.111847
-0.112479
-0.112479
-0.113111
-0.113111
-0.112479
-0.113744
-0.113744
-0.113428
-0.111847
-0.112795
-0.113428
-0.112163
-0.111531
-0.112479
-0.113111
-0.113111
-0.111531
-0.113111
-0.112479
-0.112163
-0.112795
-0.113111
-0.112795
-0.113111
-0.111847
-0.113428
-0.112795
-0.112795
-0.112479
-0.111531
-0.111847
-0.113428
-0.111215
-0.111215
-0.111847
-0.111531
-0.110899
-0.111531
-0.111531
-0.110899
-0.110266
-0.110899
-0.111531
-0.110266
-0.110583
-0.110583
-0.111215
-0.109318
-0.110583
-0.110266
-0.110583
-0.110583
-0.111215
-0.109634
-0.109634
-0.110266
-0.109634
-0.109950
-0.110266
-0.110266
-0.110266
-0.109318
-0.110583
-0.110266
-0.109950
-0.111215
-0.110583
-0.109950
-0.110583
-0.109318
-0.109950
-0.111531
-0.111215
-0.111847
-0.111215
-0.111847
-0.111215
-0.111531
-0.110583
-0.111531
-0.111531
-0.111531
-0.112479
-0.111215
-0.113428
-0.113428
-0.112795
-0.114060
-0.113428
-0.112795
-0.113428
-0.113744
-0.113111
-0.113428
-0.113111
-0.113744
-0.113111
-0.113428
-0.113428
-0.114060
-0.113744
-0.113744
-0.113428
-0.115008
-0.112479
-0.113111
-0.113744
-0.113428
-0.113428
-0.114060
-0.113744
-0.112795
-0.113428
-0.113111
-0.112795
-0.113744
-0.112795
-0.112479
-0.112479
-0.112163
-0.111847
-0.112479
-0.111531
-0.110899
-0.112795
-0.113111
-0.111531
-0.111531
-0.110266
-0.109634
-0.109634
-0.110583
-0.110899
-0.110899
-0.111531
-0.110583
-0.110899
-0.109950
-0.110266
-0.109950
-0.111215
-0.110899
-0.109950
-0.110266
-0.109634
-0.110266
-0.110266
-0.110583
-0.110266
-0.110266
-0.110899
-0.110899
-0.110899
-0.110583
-0.110583
-0.111531
-0.110583
-0.111215
-0.111531
-0.110266
-0.111215
-0.112479
-0.112795
-0.112479
-0.111531
-0.112795
-0.112479
-0.112163
-0.112795
-0.112479
-0.111215
-0.112795
-0.111847
-0.112795
-0.113744
-0.113428
-0.113111
-0.113744
-0.114060
-0.114060
-0.114692
-0.114060
-0.113744
-0.113744
-0.114376
-0.114060
-0.114060
-0.114692
-0.114060
-0.112795
-0.112479
-0.113428
-0.112163
-0.112163
-0.111531
-0.112795
-0.112795
-0.112163
-0.112163
-0.111847
-0.112795
-0.111215
-0.111531
-0.111531
-0.112163
-0.110266
-0.110899
-0.111847
-0.111531
-0.110899
-0.110266
-0.110583
-0.111215
-0.112479
-0.109950
-0.110583
-0.110583
-0.110583
-0.111531
-0.110899
-0.109950
-0.109950
-0.109950
-0.109950
-0.110583
-0.109318
-0.109634
-0.109318
-0.109318
-0.109318
-0.110899
-0.110266
-0.110266
-0.109318
-0.110899
-0.110266
-0.110583
-0.111531
-0.110899
-0.110899
-0.110899
-0.110899
-0.111531
-0.111215
-0.111847
-0.111215
-0.111215
-0.112163
-0.113111
-0.112795
-0.114060
-0.112795
-0.113111
-0.114060
-0.112479
-0.113428
-0.113111
-0.112795
-0.114060
-0.112795
-0.113111
-0.113428
-0.114692
-0.112479
-0.113428
-0.113111
-0.113744
-0.114376
-0.114376
-0.114692
-0.115008
-0.114692
-0.113744
-0.114692
-0.115324
-0.114692
-0.113428
-0.114376
-0.114060
-0.113428
-0.113744
-0.113111
-0.112163
-0.111847
-0.112479
-0.112479
-0.111847
-0.113111
-0.112795
-0.111847
-0.111215
-0.110266
-0.111531
-0.110899
-0.112163
-0.111215
-0.110583
-0.110899
-0.111215
-0.110899
-0.110899
-0.110583
-0.109950
-0.109002
-0.109634
-0.110583
-0.110583
-0.109318
-0.108686
-0.108686
-0.109634
-0.109002
-0.109634
-0.110266
-0.110583
-0.110583
-0.110899
-0.111215
-0.110266
-0.110899
-0.111215
-0.111215
-0.111215
-0.111847
-0.111531
-0.111531
-0.110266
-0.111215
-0.112163
-0.111215
-0.112163
-0.111531
-0.112795
-0.113111
-0.113111
-0.112795
-0.113111
-0.113744
-0.112795
-0.111847
-0.112163
-0.111531
-0.111215
-0.113428
-0.113111
-0.112795
-0.112163
-0.113744
-0.112795
-0.113744
-0.113428
-0.113111
-0.113111
-0.113428
-0.114060
-0.113111
-0.113744
-0.112795
-0.113428
-0.112795
-0.112795
-0.111847
-0.112795
-0.112479
-0.112479
-0.112479
-0.113428
-0.112795
-0.112795
-0.112163
-0.111847
-0.111215
-0.112163
-0.111531
-0.111215
-0.110899
-0.111847
-0.112479
-0.110583
-0.110583
-0.110899
-0.110266
-0.110266
-0.110583
-0.111531
-0.109634
-0.110266
-0.109634
-0.109950
-0.109318
-0.109318
-0.109950
-0.109634
-0.108686
-0.109634
-0.109950
-0.110266
-0.110266
-0.109950
-0.109950
-0.109318
-0.110266
-0.110583
-0.110266
-0.110899
-0.110266
-0.110583
-0.110899
-0.110583
-0.111215
-0.112479
-0.111215
-0.111531
-0.112163
-0.111847
-0.112163
-0.111531
-0.112479
-0.113111
-0.113111
-0.113744
-0.112163
-0.113744
-0.113111
-0.111215
-0.111847
-0.113111
-0.113111
-0.113111
-0.113744
-0.113111
-0.112795
-0.112795
-0.112479
-0.113428
-0.112163
-0.112795
-0.112795
-0.112795
-0.112479
-0.112795
-0.112479
-0.112479
-0.113111
-0.112795
-0.111215
-0.111847
-0.112479
-0.112163
-0.112163
-0.111847
-0.111215
-0.111215
-0.112163
-0.112479
-0.111215
-0.111215
-0.110583
-0.111215
-0.111215
-0.111531
-0.110266
-0.109950
-0.109950
-0.109950
-0.110266
-0.110583
-0.109634
-0.109950
-0.109002
-0.108686
-0.108686
-0.109318
-0.108686
-0.109318
-0.107737
-0.107737
-0.108054
-0.107737
-0.109318
-0.109634
-0.110266
-0.109950
-0.108370
-0.109950
-0.109318
-0.108686
-0.109002
-0.110583
-0.110266
-0.109318
-0.109634
-0.109318
-0.109950
-0.110583
-0.109634
-0.110266
-0.110583
-0.109950
-0.109950
-0.110266
-0.111847
-0.111215
-0.110583
-0.111531
-0.110583
-0.111215
-0.111531
-0.110583
-0.111215
-0.111215
-0.112795
-0.111847
-0.110583
-0.111531
-0.111215
-0.111531
-0.110899
-0.112163
-0.111847
-0.111847
-0.112163
-0.111215
-0.110899
-0.111531
-0.111847
-0.111847
-0.111215
-0.110899
-0.111215
-0.111215
-0.110583
-0.110899
-0.112479
-0.111847
-0.110899
-0.109950
-0.109634
-0.109950
-0.110266
-0.110899
-0.110899
-0.109950
-0.110266
-0.110266
-0.109634
-0.108370
-0.109002
-0.109002
-0.109634
-0.109634
-0.108686
-0.108370
-0.108686
-0.106473
-0.108054
-0.108370
-0.108054
-0.109002
-0.109318
-0.109002
-0.108370
-0.108054
-0.107421
-0.109318
-0.108370
-0.108686
-0.109002
-0.108686
-0.109318
-0.109634
-0.110583
-0.109002
-0.109634
-0.108370
-0.109002
-0.109634
-0.109318
-0.109634
-0.109950
-0.110583
-0.109950
-0.109950
-0.109950
-0.109634
-0.110583
-0.111531
-0.111847
-0.111531
-0.111847
-0.111847
-0.111215
-0.110899
-0.110266
-0.110583
-0.112795
-0.111531
-0.111531
-0.111531
-0.111531
-0.110583
-0.110899
-0.111215
-0.111215
-0.111215
-0.109950
-0.110899
-0.111215
-0.111847
-0.111531
-0.111531
-0.110583
-0.110583
-0.109002
-0.110583
-0.110266
-0.110266
-0.110266
-0.111215
-0.111847
-0.110899
-0.110899
-0.109634
-0.109634
-0.109950
-0.109318
-0.108686
-0.109002
-0.109318
-0.110266
-0.108370
-0.109634
-0.109002
-0.109634
-0.109318
-0.108370
-0.108686
-0.107105
-0.107421
-0.107737
-0.108686
-0.107421
-0.109318
-0.107737
-0.108370
-0.108054
-0.109318
-0.108686
-0.109002
-0.108370
-0.107105
-0.108686
-0.109002
-0.109634
-0.109318
-0.109002
-0.109634
-0.109318
-0.108370
-0.108370
-0.108054
-0.109950
-0.109950
-0.109634
-0.109002
-0.110266
-0.110266
-0.109950
-0.109950
-0.109950
-0.110899
-0.109950
-0.111215
-0.112163
-0.111531
-0.110266
-0.111215
-0.111215
-0.111847
-0.111847
-0.111215
-0.110899
-0.110583
-0.112479
-0.111215
-0.111531
-0.111531
-0.110266
-0.110266
-0.109634
-0.110266
-0.111531
-0.109634
-0.109950
-0.109950
-0.109634
-0.109950
-0.110583
-0.111215
-0.110583
-0.109634
-0.109950
-0.109950
-0.109950
-0.109634
-0.109318
-0.109318
-0.109318
-0.108686
-0.108054
-0.108686
-0.109002
-0.108370
-0.109318
-0.108686
-0.108370
-0.108370
-0.109950
-0.109318
-0.108686
-0.107737
-0.108686
-0.107105
-0.107105
-0.108370
-0.108054
-0.107105
-0.108370
-0.106789
-0.109002
-0.108686
-0.108370
-0.107737
-0.108686
-0.108686
-0.108370
-0.107421
-0.109318
-0.108054
-0.108370
-0.108370
-0.109634
-0.109002
-0.109002
-0.109002
-0.109002
-0.108686
-0.109950
-0.109002
-0.108686
-0.110583
-0.109950
-0.110266
-0.109634
-0.109950
-0.110266
-0.110266
-0.109950
-0.109634
-0.110583
-0.110899
-0.110899
-0.111215
-0.110583
-0.111215
-0.111215
-0.111215
-0.111847
-0.111531
-0.111215
-0.110583
-0.112163
-0.110266
-0.110583
-0.110899
-0.111215
-0.111531
-0.110899
-0.110266
-0.109634
-0.109950
-0.111215
-0.110583
-0.109950
-0.109634
-0.109318
-0.109318
-0.109950
-0.109634
-0.109318
-0.109634
-0.109002
-0.108686
-0.109950
-0.109002
-0.108686
-0.109318
-0.108686
-0.108370
-0.109002
-0.108686
-0.108054
-0.108370
-0.108370
-0.107421
-0.108370
-0.108054
-0.108054
-0.107421
-0.107737
-0.106789
-0.107421
-0.107105
-0.109634
-0.108686
-0.108370
-0.107737
-0.108054
-0.107737
-0.107737
-0.107737
-0.109318
-0.109318
-0.108686
-0.109634
-0.109318
-0.109950
-0.109318
-0.108370
-0.109634
-0.109950
-0.109950
-0.109950
-0.109002
-0.109950
-0.109634
-0.110899
-0.109950
-0.112163
-0.110266
-0.111531
-0.110583
-0.110266
-0.111531
-0.110583
-0.112163
-0.111531
-0.111215
-0.111847
-0.109950
-0.111215
-0.110899
-0.110899
-0.111215
-0.111531
-0.111215
-0.110583
-0.112163
-0.111847
-0.110899
-0.110583
-0.109950
-0.110266
-0.110266
-0.111215
-0.109634
-0.110899
-0.109634
-0.110899
-0.109634
-0.109950
-0.110899
-0.109318
-0.109002
-0.109634
-0.110583
-0.109002
-0.109318
-0.108686
-0.109002
-0.108370
-0.109002
-0.109002
-0.108686
-0.108686
-0.109002
-0.109318
-0.107737
-0.108370
-0.108370
-0.108686
-0.108686
-0.109634
-0.107737
-0.108054
-0.108054
-0.109002
-0.109002
-0.108686
-0.109318
-0.108370
-0.108686
-0.108686
-0.109002
-0.109002
-0.108370
-0.108686
-0.108370
-0.109634
-0.109318
-0.109634
-0.111215
-0.109634
-0.110266
-0.110266
-0.109950
-0.110899
-0.109950
-0.110583
-0.111531
-0.111847
-0.110583
-0.110899
-0.111847
-0.112479
-0.110899
-0.112163
-0.110899
-0.112163
-0.112163
-0.111531
-0.111531
-0.110899
-0.111847
-0.111215
-0.112163
-0.111847
-0.110899
-0.111847
-0.110583
-0.110266
-0.110899
-0.110899
-0.110899
-0.110583
-0.109634
-0.110583
-0.110899
-0.110899
-0.110583
-0.111531
-0.110266
-0.110266
-0.110899
-0.110266
-0.110583
-0.109950
-0.109318
-0.109950
-0.108686
-0.109002
-0.109002
-0.108054
-0.108370
-0.108686
-0.108370
-0.108686
-0.108686
-0.108370
-0.107737
-0.107105
-0.107737
-0.107737
-0.108054
-0.108370
-0.109002
-0.108370
-0.108686
-0.108054
-0.108370
-0.109318
-0.108370
-0.108054
-0.108054
-0.109002
-0.108686
-0.108370
-0.109318
-0.109002
-0.109002
-0.108054
-0.109002
-0.108686
-0.109950
-0.110266
-0.110583
-0.109634
-0.109950
-0.110583
-0.110583
-0.110583
-0.110899
-0.111215
-0.111847
-0.111215
-0.110583
-0.111531
-0.110899
-0.110266
-0.110583
-0.111215
-0.111531
-0.111847
-0.110899
-0.112479
-0.112163
-0.112163
-0.111531
-0.111531
-0.110899
-0.111215
-0.111215
-0.111531
-0.111215
-0.111215
-0.111847
-0.110899
-0.111215
-0.110583
-0.110266
-0.110266
-0.110266
-0.109950
-0.110266
-0.109950
-0.109950
-0.109318
-0.110266
-0.109634
-0.108686
-0.109950
-0.109634
-0.109634
-0.109318
-0.110583
-0.109002
-0.108370
-0.108054
-0.109002
-0.108686
-0.109002
-0.109318
-0.108054
-0.107105
-0.107105
-0.107421
-0.106473
-0.107737
-0.107421
-0.107105
-0.106789
-0.108370
-0.106789
-0.107737
-0.107421
-0.108054
-0.107737
-0.108686
-0.107105
-0.108370
-0.108370
-0.108686
-0.109002
-0.108054
-0.109318
-0.108370
-0.108054
-0.109634
-0.109634
-0.109318
-0.109002
-0.109002
-0.109950
-0.109634
-0.110266
-0.110583
-0.110899
-0.110583
-0.109634
-0.111215
-0.110583
-0.110266
-0.111531
-0.111847
-0.111847
-0.112479
-0.112795
-0.112795
-0.111215
-0.109950
-0.111215
-0.110899
-0.112163
-0.110583
-0.110583
-0.111215
-0.110899
-0.111847
-0.111531
-0.110899
-0.112479
-0.111531
-0.110899
-0.110583
-0.110899
-0.110899
-0.110899
-0.111847
-0.110899
-0.110583
-0.110266
-0.109634
-0.109318
-0.109634
-0.109002
-0.109318
-0.109950
-0.108686
-0.108370
-0.109002
-0.109318
-0.108054
-0.108054
-0.108686
-0.109002
-0.107737
-0.106789
-0.106157
-0.106789
-0.107421
-0.108370
-0.108370
-0.107421
-0.108054
-0.107737
-0.107105
-0.108054
-0.109634
-0.109318
-0.109002
-0.108054
-0.109002
-0.108054
-0.107737
-0.108370
-0.108054
-0.108370
-0.108686
-0.108686
-0.108686
-0.109634
-0.109634
-0.109950
-0.110899
-0.110899
-0.109634
-0.110266
-0.109950
-0.110266
-0.110266
-0.110899
-0.109950
-0.109950
-0.110899
-0.110899
-0.111215
-0.111531
-0.112163
-0.111531
-0.111847
-0.111215
-0.111531
-0.112163
-0.112479
-0.111215
-0.112163
-0.111847
-0.111531
-0.111215
-0.111215
-0.111847
-0.110583
-0.111847
-0.111215
-0.111847
-0.110266
-0.110266
-0.110266
-0.110899
-0.110583
-0.109318
-0.109002
-0.109318
-0.109950
-0.109950
-0.110266
-0.109318
-0.109002
-0.109318
-0.108370
-0.107421
-0.108054
-0.108686
-0.108370
-0.108370
-0.108370
-0.108686
-0.109002
-0.108686
-0.109002
-0.108054
-0.108370
-0.107421
-0.108054
-0.108686
-0.108054
-0.108054
-0.108054
-0.107737
-0.108054
-0.108054
-0.109002
-0.108686
-0.108370
-0.108370
-0.107737
-0.109318
-0.109002
-0.109318
-0.108686
-0.109950
-0.109950
-0.109634
-0.111215
-0.110583
-0.109950
-0.109634
-0.109950
-0.109634
-0.110266
-0.109950
-0.111215
-0.110583
-0.109950
-0.111215
-0.110266
-0.110266
-0.110266
-0.109634
-0.110583
-0.111847
-0.110899
-0.112163
-0.111215
-0.111215
-0.111215
-0.112163
-0.110266
-0.110899
-0.109950
-0.110583
-0.111531
-0.110266
-0.110899
-0.112479
-0.111215
-0.110266
-0.110899
-0.110266
-0.110266
-0.111531
-0.111215
-0.110899
-0.111215
-0.110266
-0.110583
-0.111215
-0.109318
-0.109634
-0.109634
-0.109318
-0.109950
-0.109634
-0.110266
-0.109318
-0.108054
-0.108370
-0.109318
-0.108370
-0.109318
-0.108686
-0.108686
-0.108054
-0.109002
-0.108686
-0.108370
-0.109950
-0.107737
-0.108686
-0.108686
-0.108054
-0.109318
-0.108054
-0.108370
-0.108686
-0.108054
-0.109002
-0.109950
-0.108370
-0.108370
-0.109634
-0.109318
-0.109002
-0.109318
-0.109318
-0.108370
-0.109318
-0.108370
-0.108370
-0.109318
-0.109950
-0.109318
-0.109950
-0.109950
-0.109634
-0.110266
-0.111531
-0.111531
-0.110899
-0.110266
-0.110899
-0.109950
-0.110899
-0.110583
-0.111215
-0.110899
-0.110583
-0.110266
-0.110899
-0.111847
-0.111531
-0.111215
-0.110899
-0.110583
-0.110899
-0.110583
-0.110583
-0.110899
-0.110583
-0.110266
-0.109950
-0.110583
-0.109634
-0.109318
-0.109634
-0.109634
-0.110266
-0.109318
-0.109950
-0.109950
-0.109634
-0.109318
-0.109002
-0.107737
-0.108370
-0.107421
-0.108370
-0.108686
-0.108686
-0.108054
-0.107421
-0.107105
-0.106473
-0.107737
-0.107105
-0.107105
-0.107737
-0.106473
-0.106473
-0.107737
-0.106789
-0.107105
-0.106473
-0.107421
-0.107105
-0.106157
-0.106473
-0.106473
-0.106473
-0.108054
-0.107737
-0.107737
-0.108054
-0.108054
-0.109318
-0.109318
-0.107737
-0.108054
-0.108054
-0.109002
-0.107421
-0.107737
-0.109318
-0.110266
-0.109950
-0.109002
-0.109950
-0.109950
-0.109950
-0.109634
-0.111215
-0.110583
-0.110899
-0.110899
-0.110583
-0.109950
-0.110266
-0.110583
-0.110899
-0.111531
-0.110899
-0.110583
-0.110899
-0.110899
-0.110899
-0.110266
-0.109002
-0.109634
-0.110266
-0.110266
-0.109318
-0.109318
-0.109318
-0.109318
-0.109950
-0.109318
-0.109950
-0.108054
-0.110266
-0.110583
-0.109318
-0.109002
-0.108686
-0.107737
-0.108054
-0.109318
-0.107421
-0.108054
-0.107737
-0.108370
-0.107421
-0.106789
-0.107421
-0.108686
-0.109002
-0.109318
-0.108370
-0.108370
-0.107737
-0.106473
-0.106473
-0.106789
-0.107105
-0.105841
-0.106789
-0.107421
-0.107105
-0.106789
-0.106789
-0.107737
-0.108370
-0.107105
-0.107421
-0.108054
-0.107737
-0.108686
-0.108370
-0.108054
-0.109318
-0.108370
-0.108686
-0.110266
-0.108686
-0.108370
-0.110266
-0.109318
-0.108686
-0.109002
-0.109318
-0.109950
-0.109318
-0.109950
-0.110266
-0.110899
-0.111215
-0.110266
-0.110266
-0.109950
-0.110899
-0.111215
-0.111531
-0.111531
-0.111215
-0.111215
-0.110583
-0.110583
-0.110583
-0.111847
-0.112163
-0.111215
-0.111531
-0.110266
-0.109318
-0.110266
-0.110266
-0.110899
-0.109634
-0.110899
-0.109950
-0.109002
-0.109950
-0.109950
-0.109634
-0.110899
-0.110266
-0.110583
-0.109318
-0.108686
-0.109002
-0.108370
-0.108054
-0.108054
-0.109002
-0.108054
-0.108686
-0.107105
-0.107737
-0.108054
-0.107737
-0.107421
-0.108686
-0.108054
-0.107737
-0.107105
-0.107105
-0.107105
-0.106473
-0.107421
-0.107105
-0.106157
-0.107105
-0.107421
-0.107105
-0.108370
-0.109002
-0.108054
-0.108370
-0.107421
-0.107737
-0.108370
-0.108054
-0.107105
-0.108370
-0.108054
-0.108686
-0.109002
-0.109318
-0.109002
-0.109002
-0.107737
-0.108370
-0.108054
-0.109002
-0.108686
-0.108370
-0.109318
-0.109002
-0.109002
-0.110266
-0.110266
-0.109318
-0.108686
-0.108686
-0.110899
-0.110583
-0.111215
-0.109950
-0.111215
-0.109950
-0.109318
-0.110266
-0.111215
-0.110899
-0.109318
-0.109950
-0.109002
-0.110266
-0.111531
-0.110899
-0.109634
-0.110266
-0.109634
-0.108686
-0.109634
-0.109002
-0.109634
-0.109634
-0.109634
-0.109318
-0.109634
-0.108686
-0.108054
-0.107737
-0.108370
-0.109002
-0.108370
-0.109002
-0.109634
-0.108370
-0.107105
-0.107105
-0.107105
-0.106473
-0.107737
-0.107737
-0.108370
-0.107105
-0.107105
-0.107421
-0.107737
-0.107105
-0.107421
-0.106473
-0.106157
-0.106789
-0.106789
-0.107105
-0.107105
-0.106789
-0.107105
-0.106473
-0.106789
-0.106473
-0.107105
-0.107737
-0.107737
-0.107421
-0.107421
-0.108054
-0.108054
-0.107421
-0.107737
-0.108054
-0.108686
-0.108054
-0.109002
-0.109002
-0.108370
-0.108370
-0.108686
-0.109634
-0.109002
-0.109318
-0.109002
-0.109634
-0.109002
-0.108686
-0.109950
-0.109634
-0.109634
-0.110583
-0.110899
-0.109950
-0.110899
-0.109950
-0.110899
-0.110266
-0.110266
-0.109634
-0.109950
-0.109950
-0.109318
-0.110583
-0.110266
-0.109634
-0.108686
-0.109002
-0.109950
-0.109002
-0.108054
-0.109002
-0.109634
-0.109318
-0.109318
-0.108054
-0.108054
-0.107421
-0.108686
-0.107421
-0.108370
-0.108370
-0.108370
-0.107421
-0.106473
-0.107105
-0.108054
-0.107737
-0.108370
-0.106789
-0.105841
-0.106789
-0.106157
-0.107105
-0.107105
-0.106789
-0.106157
-0.106157
-0.106473
-0.106789
-0.107421
-0.107421
-0.107421
-0.107105
-0.107105
-0.105841
-0.107421
-0.107105
-0.107421
-0.108054
-0.107421
-0.106789
-0.107737
-0.108370
-0.108686
-0.108054
-0.109950
-0.109318
-0.108370
-0.109002
-0.108370
-0.108370
-0.109002
-0.109950
-0.110583
-0.109634
-0.110583
-0.110583
-0.109318
-0.109002
-0.108686
-0.109318
-0.109950
-0.111847
-0.109950
-0.110266
-0.109634
-0.110899
-0.110583
-0.110266
-0.110266
-0.110583
-0.109634
-0.109002
-0.109002
-0.109634
-0.109634
-0.110266
-0.109318
-0.108370
-0.108054
-0.109318
-0.109318
-0.109002
-0.108054
-0.109002
-0.108686
-0.107737
-0.107737
-0.107421
-0.106789
-0.106789
-0.107421
-0.107737
-0.108686
-0.108054
-0.108370
-0.108370
-0.109002
-0.108686
-0.109002
-0.109318
-0.108370
-0.106789
-0.106789
-0.105841
-0.107737
-0.107737
-0.107421
-0.107105
-0.107105
-0.107421
-0.107737
-0.106789
-0.107737
-0.108686
-0.108054
-0.107105
-0.106473
-0.107105
-0.107421
-0.108054
-0.108370
-0.107421
-0.107105
-0.107421
-0.107737
-0.108054
-0.108370
-0.109634
-0.109318
-0.108686
-0.108054
-0.109318
-0.109318
-0.109318
-0.109634
-0.108686
-0.108686
-0.109950
-0.109634
-0.110899
-0.110266
-0.109634
-0.109634
-0.110583
-0.110583
-0.110583
-0.110583
-0.110266
-0.110266
-0.110583
-0.110266
-0.110899
-0.109950
-0.110583
-0.110583
-0.109950
-0.110583
-0.110266
-0.109950
-0.109002
-0.109002
-0.108370
-0.109634
-0.109634
-0.109318
-0.109318
-0.109002
-0.109950
-0.110583
-0.109950
-0.109318
-0.109002
-0.108370
-0.108370
-0.109318
-0.109002
-0.108370
-0.108054
-0.108370
-0.107421
-0.107421
-0.108054
-0.107737
-0.107105
-0.107421
-0.107421
-0.106157
-0.107105
-0.108054
-0.107421
-0.107421
-0.106157
-0.106789
-0.106157
-0.107421
-0.106473
-0.108054
-0.108370
-0.107105
-0.107421
-0.107737
-0.107105
-0.107421
-0.108370
-0.108054
-0.108054
-0.108686
-0.109002
-0.108686
-0.108370
-0.109318
-0.109002
-0.109634
-0.110583
-0.109634
-0.108686
-0.109002
-0.109002
-0.109318
-0.109634
-0.111215
-0.110583
-0.110583
-0.110266
-0.109950
-0.110266
-0.109950
-0.111531
-0.110266
-0.110266
-0.111215
-0.110899
-0.110266
-0.110266
-0.110583
-0.111215
-0.110266
-0.110266
-0.109002
-0.110899
-0.108686
-0.109634
-0.108686
-0.109950
-0.109002
-0.108370
-0.109318
-0.109950
-0.109318
-0.109634
-0.109002
-0.108370
-0.109002
-0.109318
-0.109318
-0.108686
-0.108370
-0.108370
-0.108686
-0.108054
-0.107105
-0.107737
-0.107737
-0.107421
-0.108054
-0.108686
-0.108054
-0.106473
-0.107421
-0.106157
-0.106789
-0.106473
-0.107105
-0.107105
-0.107421
-0.108054
-0.108370
-0.107421
-0.107421
-0.107421
-0.108054
-0.108054
-0.108370
-0.108370
-0.107737
-0.108370
-0.107421
-0.107421
-0.108054
-0.108370
-0.108686
-0.108054
-0.107737
-0.109002
-0.108686
-0.109002
-0.109634
-0.109634
-0.109318
-0.109950
-0.109950
-0.109634
-0.109634
-0.109950
-0.109950
-0.109950
-0.108370
-0.110266
-0.110583
-0.109002
-0.110266
-0.109950
-0.109950
-0.109634
-0.111215
-0.111531
-0.111531
-0.110899
-0.110899
-0.111847
-0.111215
-0.110899
-0.110899
-0.109634
-0.110266
-0.110899
-0.110899
-0.108370
-0.109634
-0.110266
-0.109634
-0.109002
-0.108370
-0.109950
-0.109002
-0.108370
-0.108686
-0.109318
-0.109318
-0.107737
-0.108370
-0.107421
-0.109318
-0.108686
-0.108370
-0.108054
-0.106789
-0.107737
-0.107737
-0.108054
-0.107737
-0.107421
-0.106473
-0.105208
-0.108054
-0.106789
-0.108054
-0.107737
-0.106473
-0.106789
-0.107105
-0.108370
-0.107737
-0.107421
-0.107105
-0.108370
-0.108054
-0.107737
-0.108686
-0.108054
-0.109002
-0.107421
-0.107421
-0.107421
-0.109950
-0.107737
-0.107421
-0.107737
-0.108686
-0.110266
-0.109318
-0.109950
-0.108686
-0.109318
-0.110266
-0.109634
-0.109634
-0.108686
-0.109634
-0.109318
-0.107421
-0.109318
-0.109950
-0.110266
-0.111215
-0.110266
-0.110583
-0.109318
-0.109634
-0.109950
-0.110583
-0.110899
-0.110266
-0.110266
-0.109950
-0.110583
-0.110899
-0.111531
-0.110266
-0.110899
-0.111215
-0.109950
-0.109950
-0.109002
-0.110266
-0.110266
-0.109002
-0.109002
-0.108686
-0.108686
-0.108686
-0.108370
-0.107737
-0.107421
-0.108054
-0.108370
-0.107421
-0.108370
-0.107737
-0.106789
-0.107421
-0.107421
-0.106789
-0.107105
-0.105841
-0.106789
-0.106157
-0.106473
-0.107105
-0.107105
-0.107737
-0.107421
-0.108054
-0.106789
-0.107737
-0.106789
-0.107737
-0.107737
-0.108054
-0.107421
-0.107105
-0.106789
-0.107421
-0.108370
-0.107737
-0.107105
-0.108054
-0.108054
-0.107421
-0.107421
-0.108686
-0.109002
-0.107737
-0.108370
-0.109634
-0.109634
-0.109318
-0.109950
-0.109634
-0.109950
-0.109634
-0.109634
-0.110266
-0.109950
-0.109950
-0.109318
-0.110266
-0.110266
-0.111531
-0.110266
-0.110583
-0.109950
-0.110899
-0.109634
-0.110583
-0.109318
-0.109634
-0.110266
-0.108370
-0.110266
-0.110266
-0.110899
-0.110266
-0.109950
-0.108686
-0.109002
-0.110266
-0.109634
-0.109318
-0.109318
-0.108370
-0.107737
-0.109002
-0.109002
-0.108686
-0.108054
-0.108370
-0.109002
-0.108370
-0.108686
-0.107421
-0.107421
-0.108370
-0.107105
-0.109002
-0.108054
-0.108054
-0.107421
-0.107421
-0.107105
-0.106789
-0.107105
-0.108054
-0.107105
-0.106789
-0.107105
-0.106789
-0.106157
-0.107105
-0.108054
-0.107737
-0.107421
-0.107421
-0.108370
-0.108054
-0.107737
-0.107421
-0.107737
-0.107421
-0.108054
-0.108054
-0.107737
-0.108054
-0.108370
-0.108370
-0.109634
-0.109318
-0.109002
-0.109634
-0.109950
-0.109634
-0.109950
-0.110266
-0.110583
-0.110583
-0.109950
-0.110899
-0.109950
-0.109634
-0.109950
-0.110583
-0.111847
-0.110266
-0.110583
-0.110583
-0.109950
-0.110583
-0.111215
-0.110899
-0.111215
-0.110583
-0.110583
-0.110899
-0.111215
-0.110583
-0.109950
-0.110899
-0.109002
-0.109318
-0.109318
-0.109002
-0.109318
-0.109950
-0.108370
-0.109950
-0.109950
-0.110266
-0.109634
-0.109318
-0.109634
-0.109002
-0.108686
-0.107105
-0.107421
-0.108054
-0.107421
-0.108054
-0.108054
-0.108054
-0.109002
-0.108370
-0.108370
-0.107737
-0.107737
-0.108370
-0.107737
-0.107421
-0.108054
-0.108370
-0.108054
-0.107421
-0.107421
-0.107737
-0.108370
-0.108370
-0.108370
-0.107737
-0.108054
-0.108054
-0.108370
-0.108686
-0.108054
-0.108686
-0.107421
-0.108686
-0.109318
-0.108686
-0.109318
-0.110266
-0.110266
-0.110583
-0.108686
-0.109318
-0.109950
-0.109950
-0.109950
-0.110899
-0.110266
-0.110583
-0.110899
-0.111215
-0.110583
-0.109950
-0.110266
-0.110266
-0.110266
-0.111215
-0.109950
-0.110899
-0.110583
-0.110899
-0.110583
-0.111215
-0.111531
-0.110899
-0.111531
-0.112479
-0.111847
-0.111215
-0.111531
-0.111847
-0.111215
-0.110899
-0.109950
-0.110899
-0.109950
-0.110266
-0.109002
-0.109634
-0.110266
-0.109950
-0.109318
-0.108686
-0.108370
-0.108686
-0.108370
-0.108686
-0.108054
-0.109318
-0.109002
-0.108370
-0.109634
-0.109634
-0.108686
-0.107421
-0.107105
-0.107105
-0.107105
-0.107421
-0.107105
-0.107737
-0.108054
-0.107421
-0.107737
-0.107421
-0.108370
-0.108054
-0.107105
-0.108370
-0.107421
-0.107421
-0.108686
-0.109634
-0.108370
-0.107105
-0.108054
-0.108686
-0.109634
-0.108370
-0.108054
-0.109318
-0.109002
-0.109002
-0.109634
-0.110266
-0.109002
-0.109634
-0.109318
-0.109634
-0.109002
-0.110266
-0.110583
-0.109634
-0.109318
-0.108686
-0.109950
-0.110266
-0.110583
-0.110899
-0.110266
-0.109634
-0.109318
-0.109950
-0.110899
-0.110583
-0.111531
-0.110583
-0.110899
-0.111215
-0.110899
-0.110899
-0.110583
-0.110266
-0.109950
-0.109002
-0.109002
-0.110266
-0.110266
-0.109950
-0.109950
-0.109950
-0.110266
-0.110266
-0.109634
-0.109634
-0.108686
-0.109002
-0.109318
-0.108686
-0.107421
-0.107737
-0.108054
-0.108370
-0.108370
-0.107737
-0.108054
-0.108686
-0.108370
-0.108686
-0.108054
-0.108054
-0.107737
-0.108054
-0.106473
-0.108054
-0.106789
-0.107737
-0.107737
-0.106157
-0.107737
-0.108370
-0.106473
-0.107737
-0.108370
-0.108686
-0.108370
-0.108686
-0.109318
-0.109002
-0.108686
-0.108686
-0.109318
-0.108686
-0.110266
-0.110266
-0.109950
-0.109318
-0.109002
-0.109634
-0.109002
-0.110266
-0.110266
-0.110266
-0.110583
-0.111847
-0.110583
-0.110266
-0.109634
-0.110266
-0.110583
-0.111531
-0.111847
-0.111531
-0.111531
-0.110899
-0.110266
-0.111531
-0.110583
-0.110266
-0.110899
-0.110583
-0.109950
-0.109950
-0.111847
-0.110899
-0.109950
-0.109634
-0.109318
-0.109950
-0.109634
-0.109634
-0.109318
-0.110266
-0.108686
-0.108686
-0.109634
-0.108370
-0.107105
-0.109318
-0.108370
-0.108054
-0.108054
-0.107737
-0.107421
-0.107105
-0.107105
-0.108054
-0.107421
-0.108054
-0.108054
-0.107737
-0.107737
-0.107737
-0.107737
-0.107737
-0.106789
-0.108054
-0.108054
-0.106789
-0.106473
-0.107421
-0.107421
-0.107421
-0.107421
-0.108054
-0.107105
-0.107737
-0.108370
-0.108370
-0.109634
-0.109002
-0.109002
-0.108686
-0.109002
-0.109318
-0.108370
-0.108370
-0.109318
-0.108370
-0.108686
-0.109002
-0.109002
-0.109634
-0.109318
-0.109950
-0.110583
-0.109950
-0.110583
-0.111215
-0.110266
-0.110899
-0.111531
-0.111847
-0.109634
-0.111531
-0.110583
-0.110266
-0.109634
-0.110583
-0.111215
-0.111215
-0.111531
-0.111847
-0.110583
-0.111531
-0.110899
-0.109950
-0.110899
-0.110266
-0.110266
-0.109002
-0.110266
-0.109318
-0.109634
-0.109002
-0.109002
-0.109950
-0.108686
-0.109634
-0.109318
-0.108686
-0.109002
-0.109002
-0.108054
-0.108054
-0.108686
-0.107737
-0.107421
-0.107421
-0.107421
-0.107737
-0.108686
-0.108054
-0.107737
-0.107737
-0.108370
-0.108370
-0.107737
-0.108054
-0.107737
-0.106473
-0.107421
-0.107421
-0.106789
-0.107105
-0.105841
-0.107737
-0.107421
-0.108054
-0.108370
-0.108054
-0.107421
-0.108054
-0.108054
-0.108370
-0.107421
-0.108370
-0.108686
-0.108686
-0.108370
-0.108686
-0.109634
-0.109950
-0.108686
-0.109634
-0.109318
-0.109634
-0.109634
-0.109950
-0.110266
-0.110583
-0.110266
-0.109950
-0.110266
-0.109634
-0.111215
-0.111215
-0.110583
-0.110266
-0.110583
-0.110899
-0.109634
-0.110266
-0.109950
-0.110583
-0.110583
-0.111531
-0.111531
-0.110583
-0.110266
-0.111215
-0.110583
-0.110583
-0.110899
-0.110583
-0.109950
-0.110583
-0.111215
-0.109950
-0.109318
-0.109950
-0.109634
-0.110583
-0.108370
-0.108370
-0.109002
-0.109634
-0.109002
-0.108054
-0.108370
-0.108054
-0.107421
-0.108054
-0.108370
-0.108370
-0.109318
-0.108054
-0.107421
-0.107421
-0.106157
-0.106789
-0.107421
-0.107737
-0.108054
-0.106473
-0.107105
-0.107421
-0.108370
-0.106473
-0.106789
-0.107105
-0.107421
-0.107421
-0.106789
-0.108054
-0.108054
-0.108054
-0.108054
-0.107737
-0.108370
-0.107421
-0.108054
-0.108054
-0.108370
-0.106789
-0.108370
-0.108370
-0.109318
-0.108370
-0.109002
-0.109318
-0.109634
-0.109950
-0.110583
-0.110583
-0.109950
-0.110266
-0.111531
-0.109950
-0.110583
-0.110899
-0.111215
-0.110266
-0.110899
-0.110899
-0.110583
-0.111847
-0.110583
-0.111531
-0.112163
-0.111531
-0.110266
-0.110583
-0.111531
-0.111215
-0.110266
-0.110899
-0.110266
-0.110583
-0.111215
-0.110266
-0.110583
-0.109634
-0.111215
-0.110583
-0.109634
-0.110583
-0.109318
-0.108686
-0.108054
-0.109002
-0.109318
-0.108054
-0.107737
-0.108686
-0.108370
-0.108054
-0.108370
-0.108686
-0.108370
-0.108054
-0.108054
-0.107737
-0.107421
-0.108054
-0.108370
-0.108686
-0.109634
-0.108686
-0.108054
-0.106789
-0.108686
-0.109318
-0.108370
-0.107737
-0.108370
-0.107737
-0.107421
-0.108686
-0.108686
-0.108686
-0.109002
-0.109002
-0.109002
-0.108054
-0.109002
-0.109318
-0.109634
-0.108370
-0.109002
-0.110266
-0.109634
-0.109002
-0.109634
-0.109002
-0.109950
-0.110899
-0.109634
-0.110266
-0.109950
-0.110266
-0.110266
-0.111215
-0.111531
-0.112795
-0.112795
-0.111531
-0.111531
-0.110899
-0.111847
-0.110899
-0.111215
-0.110583
-0.110583
-0.111531
-0.111531
-0.111215
-0.112163
-0.110899
-0.110266
-0.110583
-0.110266
-0.109950
-0.110266
-0.111847
-0.109318
-0.110583
-0.109950
-0.111847
-0.110266
-0.109002
-0.109318
-0.109002
-0.109318
-0.109950
-0.110266
-0.109002
-0.108686
-0.108686
-0.109950
-0.109950
-0.109634
-0.109002
-0.109634
-0.108370
-0.108686
-0.108370
-0.108686
-0.107421
-0.108054
-0.107737
-0.108370
-0.107421
-0.107105
-0.107737
-0.107105
-0.108054
-0.107105
-0.108054
-0.107105
-0.108054
-0.108054
-0.109318
-0.110266
-0.109318
-0.109950
-0.109950
-0.109002
-0.108054
-0.109950
-0.109950
-0.109002
-0.109950
-0.110899
-0.109950
-0.110583
-0.110583
-0.110266
-0.110266
-0.112163
-0.111531
-0.112163
-0.112163
-0.110583
-0.110899
-0.111847
-0.111531
-0.111215
-0.111531
-0.112163
-0.110583
-0.111847
-0.111847
-0.112479
-0.111531
-0.111847
-0.112795
-0.111847
-0.111531
-0.111215
-0.110899
-0.110899
-0.112479
-0.111215
-0.110583
-0.109318
-0.109634
-0.109950
-0.110583
-0.110583
-0.109950
-0.108686
-0.109950
-0.109634
-0.110266
-0.109634
-0.109002
-0.108686
-0.107737
-0.108686
-0.108370
-0.108686
-0.108686
-0.108370
-0.109002
-0.109002
-0.108686
-0.108054
-0.108370
-0.107737
-0.107737
-0.107105
-0.107737
-0.108686
-0.108370
-0.107421
-0.107421
-0.107421
-0.107421
-0.108370
-0.108054
-0.107737
-0.108054
-0.108686
-0.108054
-0.108054
-0.108370
-0.109318
-0.107737
-0.108054
-0.109634
-0.108054
-0.109002
-0.109002
-0.109634
-0.109318
-0.110583
-0.110899
-0.111215
-0.111215
-0.110899
-0.110583
-0.111531
-0.111847
-0.111531
-0.112479
-0.112795
-0.111847
-0.111215
-0.111847
-0.112479
-0.112163
-0.111531
-0.111215
-0.111215
-0.110266
-0.111847
-0.111847
-0.111215
-0.110583
-0.110899
-0.110266
-0.110899
-0.112795
-0.112163
-0.112479
-0.110899
-0.110899
-0.111847
-0.111215
-0.111531
-0.109950
-0.109634
-0.110266
-0.110266
-0.109950
-0.109634
-0.110266
-0.109002
-0.108686
-0.109318
-0.109634
-0.109634
-0.108686
-0.109318
-0.108054
-0.108370
-0.108686
-0.108054
-0.108370
-0.109002
-0.107737
-0.107737
-0.108054
-0.108686
-0.108686
-0.108686
-0.109002
-0.109002
-0.108054
-0.108686
-0.108370
-0.108686
-0.109318
-0.108686
-0.108370
-0.109318
-0.108686
-0.109002
-0.109950
-0.109634
-0.109634
-0.109950
-0.110266
-0.109950
-0.109634
-0.110266
-0.108686
-0.110583
-0.110899
-0.110266
-0.110583
-0.110899
-0.110583
-0.109318
-0.111215
-0.111531
-0.111847
-0.111215
-0.112795
-0.111531
-0.110583
-0.110583
-0.112479
-0.112163
-0.110583
-0.110266
-0.111215
-0.110899
-0.111531
-0.111215
-0.110266
-0.110583
-0.110899
-0.110583
-0.111215
-0.109950
-0.111215
-0.110583
-0.109950
-0.110583
-0.110266
-0.109950
-0.110266
-0.112479
-0.111531
-0.111215
-0.110266
-0.109950
-0.109318
-0.109950
-0.110266
-0.108686
-0.109950
-0.109318
-0.109002
-0.109318
-0.109002
-0.109950
-0.109002
-0.109318
-0.109002
-0.109634
-0.109634
-0.108686
-0.108686
-0.108370
-0.108370
-0.108686
-0.108686
-0.108686
-0.108054
-0.107737
-0.108686
-0.107105
-0.107421
-0.108370
-0.108054
-0.107421
-0.108370
-0.108370
-0.109318
-0.109318
-0.109634
-0.109002
-0.109634
-0.109002
-0.109950
-0.110266
-0.109950
-0.110266
-0.109634
-0.111215
-0.111215
-0.109634
-0.110583
-0.110266
-0.111215
-0.110583
-0.111847
-0.111531
-0.112163
-0.110899
-0.112163
-0.110583
-0.111847
-0.110583
-0.112163
-0.112163
-0.111847
-0.112795
-0.112163
-0.112479
-0.112479
-0.112163
-0.112479
-0.113111
-0.111531
-0.112163
-0.111215
-0.111531
-0.111531
-0.111531
-0.111531
-0.111531
-0.110899
-0.111531
-0.112163
-0.111215
-0.112163
-0.110899
-0.111215
-0.109634
-0.110266
-0.109634
-0.109950
-0.110266
-0.110899
-0.109950
-0.110583
-0.109318
-0.110899
-0.109002
-0.108370
-0.109002
-0.108686
-0.109634
-0.109318
-0.109634
-0.107421
-0.108686
-0.109002
-0.109634
-0.109634
-0.108686
-0.109318
-0.109002
-0.108370
-0.108370
-0.108686
-0.109950
-0.109002
-0.109634
-0.109634
-0.109318
-0.109318
-0.110266
-0.110266
-0.109950
-0.110266
-0.109950
-0.110583
-0.109950
-0.110899
-0.110899
-0.111531
-0.111531
-0.110899
-0.111531
-0.111847
-0.112795
-0.112163
-0.111847
-0.111847
-0.112795
-0.113111
-0.111215
-0.112795
-0.111531
-0.112795
-0.113428
-0.113111
-0.112163
-0.112479
-0.113428
-0.113744
-0.112795
-0.113428
-0.111215
-0.112479
-0.113111
-0.113428
-0.112163
-0.112795
-0.113428
-0.112163
-0.112795
-0.112163
-0.110899
-0.111847
-0.111847
-0.112479
-0.111531
-0.111531
-0.111215
-0.110583
-0.109950
-0.110899
-0.110583
-0.110266
-0.111215
-0.109950
-0.110899
-0.110899
-0.110899
-0.110266
-0.109950
-0.109318
-0.109002
-0.110266
-0.109318
-0.110583
-0.109002
-0.108686
-0.109318
-0.109634
-0.109950
-0.108686
-0.109002
-0.109002
-0.108370
-0.109002
-0.109002
-0.111215
-0.109002
-0.109950
-0.108686
-0.109634
-0.109318
-0.110899
-0.110266
-0.109634
-0.109950
-0.110899
-0.109634
-0.110266
-0.110266
-0.111215
-0.110266
-0.111215
-0.110899
-0.112163
-0.110899
-0.111531
-0.111847
-0.112163
-0.111847
-0.110266
-0.111215
-0.110899
-0.112479
-0.110266
-0.111215
-0.112163
-0.113111
-0.112163
-0.110899
-0.110583
-0.112163
-0.111531
-0.111531
-0.111531
-0.112163
-0.110899
-0.110899
-0.112163
-0.112479
-0.111215
-0.110899
-0.111215
-0.110899
-0.111215
-0.110899
-0.111215
-0.110583
-0.110583
-0.111215
-0.109950
-0.109950
-0.110583
-0.110583
-0.110266
-0.111215
-0.110583
-0.110266
-0.109634
-0.110583
-0.109318
-0.109318
-0.110266
-0.109002
-0.109002
-0.110266
-0.109634
-0.109318
-0.109002
-0.108370
-0.108686
-0.109634
-0.108686
-0.108686
-0.109002
-0.108686
-0.108370
-0.108686
-0.108686
-0.109002
-0.109002
-0.108686
-0.109318
-0.109318
-0.108370
-0.109634
-0.109634
-0.109002
-0.108686
-0.109950
-0.109634
-0.110266
-0.110266
-0.110266
-0.109634
-0.110266
-0.110899
-0.111215
-0.110583
-0.111531
-0.110899
-0.112163
-0.111531
-0.111215
-0.112163
-0.112163
-0.111847
-0.111531
-0.111847
-0.113111
-0.113744
-0.112479
-0.112479
-0.113111
-0.112163
-0.112795
-0.112795
-0.112795
-0.112163
-0.112479
-0.112479
-0.111215
-0.112163
-0.111531
-0.112163
-0.111215
-0.111531
-0.111531
-0.112479
-0.112163
-0.110899
-0.111847
-0.112479
-0.111215
-0.112479
-0.111847
-0.112163
-0.112163
-0.110583
-0.111215
-0.111847
-0.109950
-0.109634
-0.110583
-0.110583
-0.109634
-0.109002
-0.109950
-0.109634
-0.109002
-0.109318
-0.109318
-0.109318
-0.109002
-0.108686
-0.109318
-0.110266
-0.109634
-0.110266
-0.109634
-0.109634
-0.109002
-0.110583
-0.109318
-0.109002
-0.110266
-0.109634
-0.109002
-0.110583
-0.110266
-0.110266
-0.109634
-0.110266
-0.110266
-0.110899
-0.111531
-0.110899
-0.110899
-0.111847
-0.111215
-0.112479
-0.111847
-0.111847
-0.112163
-0.111531
-0.113428
-0.113111
-0.113428
-0.112795
-0.113428
-0.112163
-0.112163
-0.112795
-0.113428
-0.114060
-0.113744
-0.113744
-0.113111
-0.113111
-0.113111
-0.114060
-0.113428
-0.113428
-0.113428
-0.113111
-0.113111
-0.113111
-0.112479
-0.113428
-0.112163
-0.112163
-0.112479
-0.113111
-0.112479
-0.112479
-0.112163
-0.112163
-0.110899
-0.110583
-0.111531
-0.111215
-0.112163
-0.111531
-0.112479
-0.112163
-0.112479
-0.110266
-0.110266
-0.110899
-0.111215
-0.111215
-0.110899
-0.111531
-0.110266
-0.110899
-0.110899
-0.110899
-0.110899
-0.110899
-0.109950
-0.109950
-0.109634
-0.110583
-0.110899
-0.110266
-0.110583
-0.110583
-0.109634
-0.111215
-0.110583
-0.110899
-0.110899
-0.110899
-0.110583
-0.111215
-0.110899
-0.111215
-0.111847
-0.112163
-0.112163
-0.112163
-0.112795
-0.112479
-0.113111
-0.113744
-0.113428
-0.112479
-0.113111
-0.113744
-0.112795
-0.113428
-0.113428
-0.113744
-0.114376
-0.113744
-0.113111
-0.114376
-0.115324
-0.113428
-0.114376
-0.113428
-0.114060
-0.115324
-0.114692
-0.114060
-0.113744
-0.113428
-0.114376
-0.113744
-0.113744
-0.112795
-0.113744
-0.113428
-0.113111
-0.113744
-0.112795
-0.112163
-0.111847
-0.112479
-0.112163
-0.113111
-0.113111
-0.113111
-0.112479
-0.112163
-0.112479
-0.111847
-0.112163
-0.111847
-0.112795
-0.112479
-0.111531
-0.110266
-0.110899
-0.110899
-0.112163
-0.112795
-0.111531
-0.111215
-0.111215
-0.110899
-0.111531
-0.111531
-0.110899
-0.111847
-0.110899
-0.111531
-0.110583
-0.110899
-0.111215
-0.111215
-0.111847
-0.111531
-0.110899
-0.111847
-0.112163
-0.110266
-0.110899
-0.110899
-0.110583
-0.112479
-0.111847
-0.112795
-0.111215
-0.111847
-0.112163
-0.112795
-0.112163
-0.112479
-0.112479
-0.112795
-0.113744
-0.112795
-0.114060
-0.113111
-0.112795
-0.112479
-0.113744
-0.113428
-0.113744
-0.114376
-0.114376
-0.114060
-0.113744
-0.113744
-0.113744
-0.113428
-0.114060
-0.113428
-0.113111
-0.114060
-0.113428
-0.114692
-0.114376
-0.114060
-0.114060
-0.114376
-0.112479
-0.113744
-0.114060
-0.113744
-0.112479
-0.112479
-0.113744
-0.112795
-0.112795
-0.112479
-0.113111
-0.113111
-0.111531
-0.111215
-0.112163
-0.112479
-0.111847
-0.111847
-0.111531
-0.109634
-0.111531
-0.111531
-0.111531
-0.112479
-0.111215
-0.110583
-0.110583
-0.110899
-0.110583
-0.110899
-0.111531
-0.110899
-0.110583
-0.111215
-0.110899
-0.111215
-0.111531
-0.111531
-0.109950
-0.111215
-0.110899
-0.112163
-0.111847
-0.112163
-0.111215
-0.112479
-0.112163
-0.112479
-0.111531
-0.112163
-0.112163
-0.111847
-0.112479
-0.114060
-0.114060
-0.114060
-0.113744
-0.114060
-0.114060
-0.114376
-0.114060
-0.113744
-0.114376
-0.114376
-0.114060
-0.114692
-0.115324
-0.115640
-0.115008
-0.116273
-0.115957
-0.116589
-0.115640
-0.115324
-0.115640
-0.115324
-0.115957
-0.115008
-0.114376
-0.115008
-0.115008
-0.114060
-0.114060
-0.113744
-0.114692
-0.113744
-0.113744
-0.114376
-0.114376
-0.113744
-0.114376
-0.114060
-0.112795
-0.112795
-0.113744
-0.113744
-0.114060
-0.113428
-0.112479
-0.112795
-0.111847
-0.112479
-0.111215
-0.111847
-0.112163
-0.112163
-0.111215
-0.112163
-0.112163
-0.110899
-0.111215
-0.112163
-0.111847
-0.112163
-0.110899
-0.110899
-0.110899
-0.111215
-0.111847
-0.112479
-0.112163
-0.112795
-0.112479
-0.111215
-0.111531
-0.113111
-0.113111
-0.111847
-0.113111
-0.113111
-0.113111
-0.112163
-0.113111
-0.113428
-0.114060
-0.113744
-0.114692
-0.114060
-0.114060
-0.113111
-0.114376
-0.114060
-0.115008
-0.114376
-0.114060
-0.113428
-0.113428
-0.114060
-0.114060
-0.114060
-0.113744
-0.113428
-0.114060
-0.114692
-0.114692
-0.114376
-0.115324
-0.115324
-0.115008
-0.114692
-0.114060
-0.114692
-0.116273
-0.115324
-0.114376
-0.113744
-0.114060
-0.114060
-0.114060
-0.115324
-0.115008
-0.114376
-0.114060
-0.114060
-0.113111
-0.112795
-0.113428
-0.112795
-0.113111
-0.112795
-0.112795
-0.112479
-0.112795
-0.112479
-0.112479
-0.111847
-0.111847
-0.112163
-0.113428
-0.112795
-0.113111
-0.112163
-0.110899
-0.110899
-0.111215
-0.111215
-0.110899
-0.112163
-0.111847
-0.111215
-0.110583
-0.111847
-0.112163
-0.112163
-0.111531
-0.112163
-0.112163
-0.113428
-0.113111
-0.112795
-0.111847
-0.112163
-0.113428
-0.113428
-0.113428
-0.114376
-0.113111
-0.113428
-0.114692
-0.113744
-0.114376
-0.113744
-0.113744
-0.113111
-0.114692
-0.114692
-0.114692
-0.115008
-0.115008
-0.114060
-0.114692
-0.115008
-0.114060
-0.115957
-0.115324
-0.114692
-0.114376
-0.114376
-0.115008
-0.115324
-0.115324
-0.115640
-0.115324
-0.114376
-0.114376
-0.115008
-0.114060
-0.114692
-0.115640
-0.114692
-0.113428
-0.113111
-0.113744
-0.113744
-0.115324
-0.113744
-0.113111
-0.114376
-0.113111
-0.112795
-0.113428
-0.112795
-0.112479
-0.113428
-0.112479
-0.112479
-0.113428
-0.112795
-0.113111
-0.112479
-0.112479
-0.112479
-0.112163
-0.112163
-0.110899
-0.110899
-0.111531
-0.111847
-0.111531
-0.112163
-0.113111
-0.111847
-0.112795
-0.111847
-0.111531
-0.112479
-0.112795
-0.112795
-0.113111
-0.112479
-0.112479
-0.112795
-0.113111
-0.112163
-0.112795
-0.112479
-0.112795
-0.113111
-0.114060
-0.113428
-0.114692
-0.113744
-0.114692
-0.115640
-0.114376
-0.114376
-0.114376
-0.114692
-0.115640
-0.116273
-0.114692
-0.115008
-0.114376
-0.114376
-0.114376
-0.115008
-0.115324
-0.115008
-0.115324
-0.115640
-0.113744
-0.115957
-0.115957
-0.115957
-0.116589
-0.116273
-0.115324
-0.116273
-0.116273
-0.115957
-0.116273
-0.115957
-0.115957
-0.115324
-0.115640
-0.115324
-0.114376
-0.115008
-0.113428
-0.112795
-0.114060
-0.114692
-0.114060
-0.113428
-0.113111
-0.113744
-0.113744
-0.113428
-0.113744
-0.113111
-0.113111
-0.112479
-0.114376
-0.114060
-0.114060
-0.113111
-0.112479
-0.113428
-0.112479
-0.111215
-0.112479
-0.112795
-0.112795
-0.112795
-0.112479
-0.112479
-0.111847
-0.110899
-0.112479
-0.113111
-0.112795
-0.111847
-0.113111
-0.113428
-0.112479
-0.112795
-0.113111
-0.113111
-0.113111
-0.112795
-0.113428
-0.113428
-0.113744
-0.114060
-0.114376
-0.114060
-0.115324
-0.115324
-0.115324
-0.114692
-0.115008
-0.115640
-0.115008
-0.115324
-0.115640
-0.115324
-0.114692
-0.114060
-0.115957
-0.115957
-0.115957
-0.116589
-0.116905
-0.115957
-0.115008
-0.116273
-0.114692
-0.115640
-0.115640
-0.116589
-0.115640
-0.115957
-0.115640
-0.115957
-0.115324
-0.115640
-0.114692
-0.114692
-0.116273
-0.115640
-0.115324
-0.115324
-0.114060
-0.114692
-0.114692
-0.115957
-0.115324
-0.114692
-0.115640
-0.114376
-0.113428
-0.113744
-0.113111
-0.112795
-0.111847
-0.111847
-0.113428
-0.113111
-0.112795
-0.112163
-0.113428
-0.112795
-0.111215
-0.111847
-0.112163
-0.113111
-0.112163
-0.111531
-0.112479
-0.111531
-0.113111
-0.112163
-0.114060
-0.111531
-0.112163
-0.111847
-0.112163
-0.111531
-0.112163
-0.113111
-0.112795
-0.113744
-0.113428
-0.114692
-0.113428
-0.114376
-0.115008
-0.114060
-0.113428
-0.113428
-0.114376
-0.114060
-0.114692
-0.115008
-0.115640
-0.115640
-0.115957
-0.116273
-0.115640
-0.115640
-0.114692
-0.115008
-0.116589
-0.116589
-0.115957
-0.115957
-0.115008
-0.116273
-0.116273
-0.115957
-0.116589
-0.116589
-0.115640
-0.115957
-0.115008
-0.115640
-0.115324
-0.115008
-0.115957
-0.115957
-0.116589
-0.115324
-0.115324
-0.115008
-0.115957
-0.114692
-0.115008
-0.114692
-0.114376
-0.114376
-0.114060
-0.113744
-0.114376
-0.114376
-0.113428
-0.113111
-0.113428
-0.112795
-0.112479
-0.112163
-0.113744
-0.113744
-0.113744
-0.111847
-0.113111
-0.113111
-0.113111
-0.112795
-0.112479
-0.113428
-0.112479
-0.113744
-0.112795
-0.112795
-0.112795
-0.114060
-0.114060
-0.112795
-0.113428
-0.112795
-0.112795
-0.113428
-0.113428
-0.114692
-0.114376
-0.113744
-0.113428
-0.113428
-0.113111
-0.113744
-0.113428
-0.114060
-0.114692
-0.115008
-0.115008
-0.115640
-0.116273
-0.115957
-0.115957
-0.116273
-0.116273
-0.116589
-0.116273
-0.115640
-0.117221
-0.116273
-0.116589
-0.115957
-0.115640
-0.115640
-0.115640
-0.117221
-0.115957
-0.115640
-0.117221
-0.117537
-0.117537
-0.116589
-0.116273
-0.116589
-0.115957
-0.115640
-0.115640
-0.115640
-0.115324
-0.115640
-0.115324
-0.115957
-0.115324
-0.115640
-0.115957
-0.115957
-0.114692
-0.115640
-0.114376
-0.114060
-0.114376
-0.115324
-0.114376
-0.113744
-0.113744
-0.115008
-0.113744
-0.115008
-0.114060
-0.114376
-0.112795
-0.113111
-0.113111
-0.113428
-0.112795
-0.114060
-0.114692
-0.114060
-0.113744
-0.112795
-0.112479
-0.113428
-0.113744
-0.113111
-0.113428
-0.113111
-0.113428
-0.113428
-0.113428
-0.114376
-0.114376
-0.112795
-0.113744
-0.113744
-0.113111
-0.113428
-0.113744
-0.114692
-0.114692
-0.115957
-0.115957
-0.114376
-0.115008
-0.115640
-0.115008
-0.115957
-0.115957
-0.115640
-0.115008
-0.115008
-0.114692
-0.114692
-0.115324
-0.116273
-0.115957
-0.115640
-0.115640
-0.115324
-0.115324
-0.115324
-0.116589
-0.115324
-0.115640
-0.115957
-0.115324
-0.116273
-0.115324
-0.115324
-0.115324
-0.116273
-0.115640
-0.116273
-0.115324
-0.115008
-0.115640
-0.114376
-0.114060
-0.115324
-0.114692
-0.114692
-0.114692
-0.115008
-0.114376
-0.114376
-0.114376
-0.114376
-0.114376
-0.114060
-0.113111
-0.111847
-0.113428
-0.114060
-0.113744
-0.112795
-0.112479
-0.112795
-0.112163
-0.112795
-0.112795
-0.111215
-0.112479
-0.111215
-0.112795
-0.112163
-0.111531
-0.112795
-0.112479
-0.114060
-0.112163
-0.113111
-0.113744
-0.113744
-0.113744
-0.112795
-0.114060
-0.114060
-0.114060
-0.114376
-0.113428
-0.113744
-0.114376
-0.113428
-0.114692
-0.115008
-0.115008
-0.114692
-0.114692
-0.114692
-0.114376
-0.115640
-0.114692
-0.114060
-0.115324
-0.116273
-0.115957
-0.116905
-0.115957
-0.115640
-0.116273
-0.115957
-0.115008
-0.117221
-0.117221
-0.116273
-0.116273
-0.116589
-0.116589
-0.115640
-0.114692
-0.115640
-0.116273
-0.115324
-0.115957
-0.115640
-0.114060
-0.114376
-0.115324
-0.113744
-0.115008
-0.115008
-0.115640
-0.114692
-0.115008
-0.115008
-0.115324
-0.115957
-0.114692
-0.115008
-0.114060
-0.114060
-0.113428
-0.113744
-0.113428
-0.113428
-0.113428
-0.113744
-0.114376
-0.113111
-0.112479
-0.112479
-0.112795
-0.112795
-0.113428
-0.113111
-0.113111
-0.113111
-0.112795
-0.112479
-0.112795
-0.113428
-0.112795
-0.113744
-0.112479
-0.112479
-0.114060
-0.113744
-0.112795
-0.113111
-0.111847
-0.111531
-0.112479
-0.112795
-0.113744
-0.113744
-0.114060
-0.115324
-0.114060
-0.114060
-0.113428
-0.114060
-0.114692
-0.114376
-0.114692
-0.115324
-0.115008
-0.114376
-0.115640
-0.114692
-0.115008
-0.116905
-0.116273
-0.115957
-0.115324
-0.115957
-0.116273
-0.116589
-0.115324
-0.115640
-0.116589
-0.117221
-0.116273
-0.115640
-0.115957
-0.116273
-0.116273
-0.115957
-0.116589
-0.115640
-0.115640
-0.115324
-0.115008
-0.115008
-0.115640
-0.115957
-0.116273
-0.115008
-0.115008
-0.115640
-0.114376
-0.115008
-0.113428
-0.114060
-0.113111
-0.113744
-0.114060
-0.113744
-0.113111
-0.114376
-0.114692
-0.113744
-0.114060
-0.113428
-0.113111
-0.113111
-0.114376
-0.113428
-0.112479
-0.113428
-0.112795
-0.113744
-0.113111
-0.113744
-0.113428
-0.114060
-0.113744
-0.113428
-0.113744
-0.114376
-0.113744
-0.113428
-0.113111
-0.114060
-0.114376
-0.113744
-0.114692
-0.114692
-0.115008
-0.114692
-0.115008
-0.114692
-0.115640
-0.115008
-0.115640
-0.115640
-0.115324
-0.116905
-0.116905
-0.116273
-0.117221
-0.116905
-0.116589
-0.115957
-0.117853
-0.116273
-0.117537
-0.116589
-0.116589
-0.117221
-0.117221
-0.117221
-0.117221
-0.117853
-0.116905
-0.116273
-0.117221
-0.115957
-0.115957
-0.116905
-0.115324
-0.116273
-0.115957
-0.116273
-0.115324
-0.116589
-0.115324
-0.115957
-0.116273
-0.116273
-0.115008
-0.114692
-0.115008
-0.115957
-0.115640
-0.115008
-0.114692
-0.114060
-0.113744
-0.113744
-0.114376
-0.113744
-0.113428
-0.113428
-0.114060
-0.113744
-0.113111
-0.112795
-0.112163
-0.113111
-0.112479
-0.113111
-0.113428
-0.113111
-0.113744
-0.113428
-0.113744
-0.112795
-0.113744
-0.113111
-0.112479
-0.113428
-0.113744
-0.114692
-0.114060
-0.114692
-0.114060
-0.114692
-0.114376
-0.114692
-0.114376
-0.115640
-0.114376
-0.115324
-0.114376
-0.115640
-0.115324
-0.115008
-0.115324
-0.114692
-0.115957
-0.116905
-0.116589
-0.116905
-0.116905
-0.117221
-0.117221
-0.117221
-0.118169
-0.115640
-0.117221
-0.117853
-0.115640
-0.116905
-0.117221
-0.117221
-0.116589
-0.116589
-0.116273
-0.116905
-0.115324
-0.116273
-0.116273
-0.116273
-0.116273
-0.115957
-0.114692
-0.116273
-0.115324
-0.115640
-0.115324
-0.116273
-0.116905
-0.116589
-0.115640
-0.115640
-0.114692
-0.115008
-0.115324
-0.115640
-0.115008
-0.115008
-0.115008
-0.114692
-0.113744
-0.113428
-0.114376
-0.115008
-0.115008
-0.114376
-0.113744
-0.113428
-0.112795
-0.113111
-0.114060
-0.113428
-0.113744
-0.113428
-0.114376
-0.114376
-0.114376
-0.115008
-0.115324
-0.115324
-0.115008
-0.114060
-0.115008
-0.113744
-0.114060
-0.114692
-0.114692
-0.114376
-0.114376
-0.114060
-0.113744
-0.115324
-0.114376
-0.115957
-0.115640
-0.116273
-0.116273
-0.116273
-0.115324
-0.116589
-0.116905
-0.116273
-0.115957
-0.116589
-0.117221
-0.116273
-0.117221
-0.117853
-0.117221
-0.117537
-0.117221
-0.117221
-0.115324
-0.117537
-0.115640
-0.117221
-0.117853
-0.116589
-0.116273
-0.116273
-0.116273
-0.115957
-0.115640
-0.115640
-0.116905
-0.115957
-0.115324
-0.115324
-0.116905
-0.115324
-0.115324
-0.115324
-0.115957
-0.114692
-0.115957
-0.115640
-0.116273
-0.114376
-0.115324
-0.115957
-0.116905
-0.115008
-0.114692
-0.115008
-0.114692
-0.114376
-0.114376
-0.115957
-0.114060
-0.113428
-0.113744
-0.113744
-0.114060
-0.114376
-0.114692
-0.113744
-0.113744
-0.113428
-0.113744
-0.113111
-0.113744
-0.113744
-0.114376
-0.113111
-0.114692
-0.113428
-0.113744
-0.114692
-0.113744
-0.113111
-0.114376
-0.113428
-0.114692
-0.115957
-0.114692
-0.115640
-0.114692
-0.115324
-0.115957
-0.115640
-0.115957
-0.115640
-0.116273
-0.116273
-0.117221
-0.116589
-0.116905
-0.118169
-0.117537
-0.116905
-0.117537
-0.117221
-0.118485
-0.116905
-0.117853
-0.117537
-0.117221
-0.116905
-0.117853
-0.118802
-0.117537
-0.117221
-0.116905
-0.116905
-0.118485
-0.117221
-0.116905
-0.116905
-0.116905
-0.116589
-0.116589
-0.116273
-0.115640
-0.116273
-0.116905
-0.116905
-0.115640
-0.116589
-0.116273
-0.115324
-0.115324
-0.115640
-0.115008
-0.115008
-0.115008
-0.114692
-0.113744
-0.115008
-0.114692
-0.114692
-0.114692
-0.114692
-0.115640
-0.114692
-0.113111
-0.113428
-0.113744
-0.115008
-0.114692
-0.114376
-0.113111
-0.113428
-0.114060
-0.113744
-0.114692
-0.114692
-0.113111
-0.113428
-0.113744
-0.114060
-0.115640
-0.115008
-0.114060
-0.114692
-0.114060
-0.114692
-0.114060
-0.115008
-0.115957
-0.115324
-0.114060
-0.115640
-0.115324
-0.115640
-0.115640
-0.116589
-0.116905
-0.116589
-0.116589
-0.116589
-0.117221
-0.116905
-0.117221
-0.117853
-0.118485
-0.117221
-0.117221
-0.116905
-0.117537
-0.116905
-0.116273
-0.116589
-0.117537
-0.117853
-0.117537
-0.117537
-0.117853
-0.117853
-0.117853
-0.117537
-0.116905
-0.116589
-0.115324
-0.116589
-0.116589
-0.116273
-0.116905
-0.116905
-0.116589
-0.116589
-0.115008
-0.116589
-0.115957
-0.115008
-0.116589
-0.115640
-0.115324
-0.115008
-0.115324
-0.114692
-0.114692
-0.115008
-0.114692
-0.114692
-0.114376
-0.113428
-0.113744
-0.112479
-0.114376
-0.114060
-0.113744
-0.112795
-0.113744
-0.114692
-0.114692
-0.114060
-0.113428
-0.113744
-0.114060
-0.114060
-0.113744
-0.113428
-0.113744
-0.113744
-0.115008
-0.115008
-0.114376
-0.114060
-0.115324
-0.115640
-0.115957
-0.117221
-0.116273
-0.116905
-0.116905
-0.116589
-0.116589
-0.116905
-0.118169
-0.117537
-0.117221
-0.118169
-0.116905
-0.117221
-0.116905
-0.116905
-0.117221
-0.118485
-0.118169
-0.117853
-0.117537
-0.118169
-0.116905
-0.117221
-0.117853
-0.118802
-0.117537
-0.116589
-0.117537
-0.117537
-0.117853
-0.117537
-0.117537
-0.118485
-0.117537
-0.118169
-0.117221
-0.116905
-0.116589
-0.116905
-0.115957
-0.115957
-0.115008
-0.116589
-0.115957
-0.115324
-0.115640
-0.115008
-0.115008
-0.115008
-0.114060
-0.113744
-0.114060
-0.114376
-0.114376
-0.115008
-0.114376
-0.114060
-0.114376
-0.114060
-0.114060
-0.113428
-0.114060
-0.113744
-0.114376
-0.113111
-0.113744
-0.113111
-0.113428
-0.113428
-0.112795
-0.113744
-0.113428
-0.113744
-0.113428
-0.113428
-0.113744
-0.113744
-0.113111
-0.113111
-0.115008
-0.115008
-0.114376
-0.115324
-0.114692
-0.114692
-0.114060
-0.115957
-0.114692
-0.115324
-0.115324
-0.116905
-0.115324
-0.116589
-0.117537
-0.116273
-0.116273
-0.115324
-0.115640
-0.115957
-0.115640
-0.116589
-0.117221
-0.117221
-0.117537
-0.116589
-0.116905
-0.117853
-0.116589
-0.117537
-0.117221
-0.117221
-0.116273
-0.116905
-0.117537
-0.116905
-0.116905
-0.117537
-0.116589
-0.115640
-0.115008
-0.115324
-0.116273
-0.116273
-0.115957
-0.114692
-0.115640
-0.114376
-0.115008
-0.115324
-0.115008
-0.115324
-0.115008
-0.114376
-0.114692
-0.114060
-0.114376
-0.113744
-0.113744
-0.114376
-0.115008
-0.114692
-0.114376
-0.114376
-0.112795
-0.113111
-0.114692
-0.114060
-0.113744
-0.114692
-0.114060
-0.114060
-0.114060
-0.114060
-0.115640
-0.113744
-0.114060
-0.114376
-0.114376
-0.114060
-0.115008
-0.115640
-0.113428
-0.113744
-0.113744
-0.113111
-0.114060
-0.114376
-0.116589
-0.114692
-0.115640
-0.116273
-0.115640
-0.116589
-0.116273
-0.117221
-0.117537
-0.115640
-0.117221
-0.115957
-0.115640
-0.116905
-0.115640
-0.115957
-0.116589
-0.116905
-0.116589
-0.117537
-0.116905
-0.116273
-0.115957
-0.116273
-0.116905
-0.116589
-0.117221
-0.116905
-0.115957
-0.116273
-0.115957
-0.117221
-0.117221
-0.116589
-0.116273
-0.115957
-0.116273
-0.115640
-0.115640
-0.116589
-0.115957
-0.115957
-0.115640
-0.115008
-0.115008
-0.115324
-0.115324
-0.114692
-0.114376
-0.114060
-0.114060
-0.114376
-0.114376
-0.113428
-0.113428
-0.115008
-0.115008
-0.113111
-0.113744
-0.113428
-0.113428
-0.115008
-0.114692
-0.113428
-0.114060
-0.114692
-0.114060
-0.113744
-0.114060
-0.114060
-0.114060
-0.114060
-0.114692
-0.113744
-0.113111
-0.114376
-0.114376
-0.115008
-0.113744
-0.114376
-0.115008
-0.114060
-0.115324
-0.115324
-0.115640
-0.115008
-0.116589
-0.115324
-0.116905
-0.116905
-0.115324
-0.116589
-0.115640
-0.116589
-0.115957
-0.116273
-0.116589
-0.116905
-0.117221
-0.116589
-0.117537
-0.117537
-0.116589
-0.117221
-0.115957
-0.117537
-0.117537
-0.116273
-0.116273
-0.117221
-0.117221
-0.116589
-0.116589
-0.116273
-0.116905
-0.117853
-0.116905
-0.115640
-0.115324
-0.115640
-0.115957
-0.115640
-0.116273
-0.115324
-0.115640
-0.114692
-0.114376
-0.114376
-0.115324
-0.113744
-0.115008
-0.115008
-0.116273
-0.115324
-0.114376
-0.114692
-0.115008
-0.114692
-0.113744
-0.114060
-0.112795
-0.114376
-0.114060
-0.113428
-0.113744
-0.113744
-0.113744
-0.112795
-0.113744
-0.114376
-0.113428
-0.114692
-0.114692
-0.114060
-0.114060
-0.114060
-0.113428
-0.113744
-0.113744
-0.115324
-0.114376
-0.114376
-0.114692
-0.115008
-0.115640
-0.115008
-0.115324
-0.116905
-0.115324
-0.115324
-0.115008
-0.115957
-0.115324
-0.116273
-0.116905
-0.117537
-0.116905
-0.116905
-0.117853
-0.115957
-0.117853
-0.117221
-0.115957
-0.116905
-0.118169
-0.117221
-0.116905
-0.115957
-0.116589
-0.117853
-0.117853
-0.116273
-0.116589
-0.116273
-0.115640
-0.115324
-0.116589
-0.117537
-0.115957
-0.116589
-0.116589
-0.115640
-0.115957
-0.116273
-0.115957
-0.116273
-0.115324
-0.115957
-0.115640
-0.115008
-0.115324
-0.115008
-0.114376
-0.116273
-0.115324
-0.114060
-0.114692
-0.114376
-0.115008
-0.114692
-0.115640
-0.113744
-0.115324
-0.113111
-0.114376
-0.114376
-0.112163
-0.113111
-0.115008
-0.114692
-0.113111
-0.112795
-0.114060
-0.113428
-0.114692
-0.114060
-0.113744
-0.113428
-0.113111
-0.114060
-0.113744
-0.113744
-0.115008
-0.114376
-0.114376
-0.115008
-0.114692
-0.114376
-0.115957
-0.115324
-0.116273
-0.115957
-0.115324
-0.116905
-0.116589
-0.116589
-0.115008
-0.116589
-0.116273
-0.116905
-0.116589
-0.116589
-0.116905
-0.116273
-0.116273
-0.116905
-0.117221
-0.118169
-0.116905
-0.117853
-0.116273
-0.115957
-0.117537
-0.117537
-0.115957
-0.117221
-0.117537
-0.117221
-0.117537
-0.117221
-0.116905
-0.116273
-0.115957
-0.115324
-0.115324
-0.115640
-0.115640
-0.116273
-0.116905
-0.115640
-0.115957
-0.115640
-0.116273
-0.115324
-0.115008
-0.115640
-0.116273
-0.115008
-0.115640
-0.114692
-0.114060
-0.115324
-0.114376
-0.114376
-0.114692
-0.114060
-0.115008
-0.114692
-0.115324
-0.114376
-0.113744
-0.113428
-0.115324
-0.114692
-0.113428
-0.112795
-0.113428
-0.114060
-0.113744
-0.114692
-0.113744
-0.115008
-0.114692
-0.114376
-0.113744
-0.114692
-0.115640
-0.115324
-0.115008
-0.115957
-0.115324
-0.115008
-0.115957
-0.115008
-0.115957
-0.116273
-0.114692
-0.115640
-0.115957
-0.116589
-0.115640
-0.116589
-0.117221
-0.115957
-0.117221
-0.118169
-0.117537
-0.117221
-0.116273
-0.117537
-0.117853
-0.117853
-0.117537
-0.116589
-0.117537
-0.118802
-0.117537
-0.117221
-0.117537
-0.117537
-0.116589
-0.116589
-0.118169
-0.118485
-0.117537
-0.118169
-0.116905
-0.116589
-0.116589
-0.117221
-0.116273
-0.116905
-0.116589
-0.115957
-0.115640
-0.116589
-0.115008
-0.116273
-0.115324
-0.115640
-0.114692
-0.114376
-0.115957
-0.114376
-0.114376
-0.114692
-0.115324
-0.115324
-0.114376
-0.115640
-0.115008
-0.115008
-0.113428
-0.114060
-0.113428
-0.114692
-0.114060
-0.113428
-0.113744
-0.114376
-0.114692
-0.115008
-0.114692
-0.113744
-0.114692
-0.113744
-0.113428
-0.115640
-0.114060
-0.114376
-0.114692
-0.114376
-0.114060
-0.113428
-0.114060
-0.114692
-0.114060
-0.115008
-0.114692
-0.115957
-0.115957
-0.115957
-0.114692
-0.115008
-0.115957
-0.115957
-0.116273
-0.116589
-0.116273
-0.115957
-0.115957
-0.116905
-0.116273
-0.116905
-0.116905
-0.116273
-0.117221
-0.116589
-0.114692
-0.117853
-0.116589
-0.116589
-0.117221
-0.117221
-0.117537
-0.116905
-0.117221
-0.116905
-0.116589
-0.116589
-0.117221
-0.115640
-0.115640
-0.116589
-0.117537
-0.117221
-0.116589
-0.117537
-0.115324
-0.115640
-0.115957
-0.114692
-0.115957
-0.115324
-0.114692
-0.114692
-0.114376
-0.115008
-0.115640
-0.115324
-0.115324
-0.115640
-0.115324
-0.114692
-0.115008
-0.114060
-0.113744
-0.115008
-0.114692
-0.114376
-0.114692
-0.113744
-0.113428
-0.113111
-0.114060
-0.114692
-0.113744
-0.112795
-0.114692
-0.114060
-0.114060
-0.113744
-0.113744
-0.114376
-0.113111
-0.115957
-0.114692
-0.115640
-0.114376
-0.115008
-0.114692
-0.115640
-0.115324
-0.115640
-0.115640
-0.116273
-0.116273
-0.116589
-0.115957
-0.115957
-0.115957
-0.117221
-0.117853
-0.116905
-0.115957
-0.117537
-0.118169
-0.117853
-0.117221
-0.117853
-0.118802
-0.118169
-0.117221
-0.117853
-0.115957
-0.117537
-0.117537
-0.117221
-0.116589
-0.117853
-0.116905
-0.117853
-0.116905
-0.116589
-0.116273
-0.115324
-0.116905
-0.116273
-0.115640
-0.116273
-0.115640
-0.115640
-0.115008
-0.115324
-0.115640
-0.114692
-0.115640
-0.115640
-0.114692
-0.115324
-0.113428
-0.114692
-0.113111
-0.115324
-0.114376
-0.115008
-0.113428
-0.113428
-0.113428
-0.112795
-0.114060
-0.113744
-0.114376
-0.115008
-0.113428
-0.113744
-0.114060
-0.114060
-0.115008
-0.114060
-0.114060
-0.114060
-0.115640
-0.115008
-0.114692
-0.114376
-0.113111
-0.114060
-0.115008
-0.115324
-0.115324
-0.115640
-0.114376
-0.115324
-0.115008
-0.116589
-0.115957
-0.116589
-0.115640
-0.117537
-0.117537
-0.116905
-0.117537
-0.118485
-0.117221
-0.117537
-0.116905
-0.115640
-0.116589
-0.116273
-0.118169
-0.119434
-0.117537
-0.116905
-0.116589
-0.117853
-0.117537
-0.118169
-0.118485
-0.117537
-0.117537
-0.116905
-0.117537
-0.117537
-0.117853
-0.117221
-0.117853
-0.117221
-0.117537
-0.117537
-0.117853
-0.117537
-0.117537
-0.117221
-0.115957
-0.116273
-0.115957
-0.115957
-0.116273
-0.114692
-0.116905
-0.115957
-0.116589
-0.115640
-0.115640
-0.114376
-0.115640
-0.115324
-0.115640
-0.115324
-0.115324
-0.115008
-0.113744
-0.114060
-0.114060
-0.114692
-0.114692
-0.114692
-0.115008
-0.115324
-0.113744
-0.114376
-0.115324
-0.114692
-0.115008
-0.114692
-0.115008
-0.113744
-0.114692
-0.115008
-0.115640
-0.114692
-0.115324
-0.114376
-0.115957
-0.115957
-0.115957
-0.116273
-0.115957
-0.115957
-0.116905
-0.116273
-0.116273
-0.117853
-0.116905
-0.116589
-0.118169
-0.117853
-0.116905
-0.117537
-0.117537
-0.117537
-0.116589
-0.116589
-0.117853
-0.116589
-0.116273
-0.117221
-0.116589
-0.118169
-0.117221
-0.117221
-0.116589
-0.115957
-0.116905
-0.115957
-0.116589
-0.118169
-0.117221
-0.117537
-0.115640
-0.116589
-0.116589
-0.116905
-0.116905
-0.115640
-0.116589
-0.115640
-0.115640
-0.117221
-0.116589
-0.115640
-0.115640
-0.114692
-0.115324
-0.116905
-0.115640
-0.115008
-0.115957
-0.113744
-0.115008
-0.115957
-0.115324
-0.115640
-0.114376
-0.115008
-0.114060
-0.114692
-0.113744
-0.115324
-0.115640
-0.115324
-0.115324
-0.115324
-0.115324
-0.115008
-0.115957
-0.115324
-0.115640
-0.115324
-0.115324
-0.115640
-0.116273
-0.115957
-0.115324
-0.116273
-0.115640
-0.116589
-0.116905
-0.115957
-0.116589
-0.116905
-0.117853
-0.117221
-0.118169
-0.116589
-0.117221
-0.118485
-0.117853
-0.117853
-0.118485
-0.118485
-0.119118
-0.118485
-0.118802
-0.118485
-0.118169
-0.119118
-0.118802
-0.119434
-0.118485
-0.117221
-0.119750
-0.119750
-0.118485
-0.118802
-0.118485
-0.118802
-0.117537
-0.119118
-0.118485
-0.118169
-0.119434
-0.118802
-0.117221
-0.117221
-0.117537
-0.118169
-0.117221
-0.116589
-0.117853
-0.117537
-0.116273
-0.116905
-0.115957
-0.115957
-0.115957
-0.115957
-0.116273
-0.115324
-0.115957
-0.115324
-0.114692
-0.114692
-0.114060
-0.115008
-0.114692
-0.115008
-0.114692
-0.113744
-0.115008
-0.115324
-0.115008
-0.114692
-0.115324
-0.115008
-0.115008
-0.115640
-0.115008
-0.115640
-0.115008
-0.114692
-0.115324
-0.115324
-0.114692
-0.116273
-0.115640
-0.115640
-0.115324
-0.114376
-0.116273
-0.115008
-0.115640
-0.116589
-0.117221
-0.116589
-0.116905
-0.115957
-0.117221
-0.117221
-0.116589
-0.117537
-0.118169
-0.118485
-0.119118
-0.118802
-0.118485
-0.117537
-0.117853
-0.118169
-0.117537
-0.118802
-0.118169
-0.117853
-0.118802
-0.118485
-0.118169
-0.120066
-0.119118
-0.119118
-0.119118
-0.119118
-0.117853
-0.118802
-0.117221
-0.118169
-0.117853
-0.117853
-0.117221
-0.116905
-0.117221
-0.117853
-0.118485
-0.117537
-0.116273
-0.117221
-0.115957
-0.116589
-0.116589
-0.116905
-0.115957
-0.115640
-0.116905
-0.116273
-0.115324
-0.116273
-0.115957
-0.115640
-0.115957
-0.115640
-0.115640
-0.115640
-0.116273
-0.115324
-0.114376
-0.115324
-0.115324
-0.114060
-0.115008
-0.115957
-0.115324
-0.115008
-0.115324
-0.115008
-0.115324
-0.115324
-0.115957
-0.115324
-0.115008
-0.115324
-0.115957
-0.116273
-0.116589
-0.115957
-0.115324
-0.116273
-0.116273
-0.117221
-0.117221
-0.116905
-0.117537
-0.116589
-0.116905
-0.118485
-0.118169
-0.119118
-0.118169
-0.118169
-0.117853
-0.118169
-0.118169
-0.118169
-0.117537
-0.119118
-0.119118
-0.117221
-0.118802
-0.118485
-0.118802
-0.118485
-0.119118
-0.118169
-0.118169
-0.119118
-0.118169
-0.118485
-0.118485
-0.118485
-0.117853
-0.118485
-0.116905
-0.117537
-0.116273
-0.118169
-0.117853
-0.116589
-0.118169
-0.117221
-0.116589
-0.117853
-0.117537
-0.116905
-0.116589
-0.116273
-0.116273
-0.116273
-0.116589
-0.116905
-0.115957
-0.115957
-0.115324
-0.115324
-0.116905
-0.115957
-0.114376
-0.114692
-0.114060
-0.114376
-0.114376
-0.113744
-0.115957
-0.114692
-0.114692
-0.115324
-0.113744
-0.114376
-0.115324
-0.115324
-0.115324
-0.115008
-0.114692
-0.114060
-0.115957
-0.114692
-0.115324
-0.115008
-0.115324
-0.115640
-0.116589
-0.116273
-0.115957
-0.116589
-0.116273
-0.115957
-0.116905
-0.116273
-0.116905
-0.116273
-0.116905
-0.116589
-0.117537
-0.117221
-0.116589
-0.116905
-0.116905
-0.117853
-0.117537
-0.117537
-0.117853
-0.118169
-0.118485
-0.117537
-0.117537
-0.118802
-0.118169
-0.117853
-0.118169
-0.118169
-0.117853
-0.117537
-0.118169
-0.116905
-0.116905
-0.117853
-0.116905
-0.117853
-0.117537
-0.118169
-0.118169
-0.118169
-0.117537
-0.117221
-0.116589
-0.116905
-0.115957
-0.116905
-0.117537
-0.116905
-0.116273
-0.116905
-0.117537
-0.115640
-0.115957
-0.115324
-0.115640
-0.115957
-0.115957
-0.116273
-0.115324
-0.114376
-0.115008
-0.116273
-0.115640
-0.115008
-0.115324
-0.115640
-0.115640
-0.114060
-0.114692
-0.115008
-0.115324
-0.115640
-0.115324
-0.115957
-0.115957
-0.115957
-0.116589
-0.115640
-0.116589
-0.116905
-0.115957
-0.115640
-0.116589
-0.116273
-0.116589
-0.116589
-0.117537
-0.117221
-0.116905
-0.115957
-0.116905
-0.117853
-0.116905
-0.116905
-0.117221
-0.117221
-0.116905
-0.117221
-0.116905
-0.116589
-0.118802
-0.119118
-0.118169
-0.116905
-0.116589
-0.117221
-0.117537
-0.118485
-0.118169
-0.119118
-0.117853
-0.117853
-0.117537
-0.117853
-0.117853
-0.117853
-0.118802
-0.118485
-0.116905
-0.116589
-0.117537
-0.117221
-0.117537
-0.116273
-0.117221
-0.116273
-0.116905
-0.116589
-0.116905
-0.115957
-0.115957
-0.115957
-0.115957
-0.116589
-0.114692
-0.115324
-0.115640
-0.115324
-0.115640
-0.115324
-0.114376
-0.114060
-0.114060
-0.114376
-0.115640
-0.115640
-0.114060
-0.115008
-0.115957
-0.115324
-0.115957
-0.114060
-0.115640
-0.115008
-0.115324
-0.115008
-0.115957
-0.114692
-0.114692
-0.115008
-0.114692
-0.115957
-0.116273
-0.116273
-0.116905
-0.115957
-0.115957
-0.115957
-0.115957
-0.116273
-0.117221
-0.116905
-0.116589
-0.116589
-0.116589
-0.118802
-0.117537
-0.117853
-0.117537
-0.117537
-0.116905
-0.117537
-0.118802
-0.118802
-0.117221
-0.118802
-0.118169
-0.117537
-0.118485
-0.118485
-0.118802
-0.119118
-0.118485
-0.119118
-0.117537
-0.117221
-0.117537
-0.118169
-0.116905
-0.118169
-0.118802
-0.117537
-0.116589
-0.117221
-0.117537
-0.117853
-0.117853
-0.116273
-0.116905
-0.117537
-0.117537
-0.117537
-0.117221
-0.115957
-0.116589
-0.115008
-0.115640
-0.115640
-0.115324
-0.115008
-0.116273
-0.115324
-0.115324
-0.115008
-0.115324
-0.114060
-0.114376
-0.115324
-0.114692
-0.114376
-0.113744
-0.113428
-0.113744
-0.113111
-0.113744
-0.114692
-0.113744
-0.114060
-0.114376
-0.114060
-0.115640
-0.115324
-0.115324
-0.115640
-0.115324
-0.115640
-0.115957
-0.115957
-0.116589
-0.116905
-0.116589
-0.116905
-0.116905
-0.117221
-0.115957
-0.115640
-0.116905
-0.116273
-0.116273
-0.116589
-0.116905
-0.117853
-0.117221
-0.116905
-0.116589
-0.118485
-0.117221
-0.118485
-0.118169
-0.118169
-0.116589
-0.117537
-0.118169
-0.118802
-0.118485
-0.119118
-0.118169
-0.118485
-0.117221
-0.118485
-0.117221
-0.117537
-0.117537
-0.117221
-0.116905
-0.117221
-0.117853
-0.116905
-0.116273
-0.117221
-0.117537
-0.116273
-0.117537
-0.117221
-0.116905
-0.115640
-0.115957
-0.116589
-0.115324
-0.114692
-0.115008
-0.116905
-0.115640
-0.114060
-0.115008
-0.115324
-0.114692
-0.115640
-0.114376
-0.113744
-0.114060
-0.114376
-0.115324
-0.115008
-0.114060
-0.115008
-0.113744
-0.113744
-0.113744
-0.113744
-0.114060
-0.113428
-0.114376
-0.115008
-0.114376
-0.115640
-0.115957
-0.115008
-0.115324
-0.115640
-0.115324
-0.116273
-0.115957
-0.116589
-0.117221
-0.116589
-0.117221
-0.116273
-0.116905
-0.116589
-0.116589
-0.117221
-0.117537
-0.118169
-0.118169
-0.117221
-0.117853
-0.116905
-0.118485
-0.117853
-0.117537
-0.117537
-0.117853
-0.117853
-0.117853
-0.116589
-0.117853
-0.118485
-0.118485
-0.117853
-0.117537
-0.117853
-0.116905
-0.117537
-0.117537
-0.118485
-0.116273
-0.115324
-0.117853
-0.117853
-0.117537
-0.116273
-0.116905
-0.116589
-0.117221
-0.115640
-0.115640
-0.116273
-0.115957
-0.115324
-0.115640
-0.115957
-0.115324
-0.114692
-0.115324
-0.114692
-0.114692
-0.115640
-0.114692
-0.114376
-0.115324
-0.114692
-0.114060
-0.113744
-0.114060
-0.115640
-0.114376
-0.114692
-0.113428
-0.113744
-0.115640
-0.115008
-0.114692
-0.115324
-0.115640
-0.115324
-0.115008
-0.114376
-0.115008
-0.116273
-0.115957
-0.114692
-0.115324
-0.115640
-0.115957
-0.116273
-0.116905
-0.116273
-0.115957
-0.115008
-0.115957
-0.116905
-0.116589
-0.117537
-0.118485
-0.117537
-0.117537
-0.117537
-0.117537
-0.117537
-0.117221
-0.118169
-0.117853
-0.117537
-0.118485
-0.117853
-0.117537
-0.118169
-0.117853
-0.117221
-0.118169
-0.119118
-0.117537
-0.117221
-0.116589
-0.116905
-0.116905
-0.117221
-0.117221
-0.117853
-0.116905
-0.115957
-0.116905
-0.117221
-0.116589
-0.116905
-0.117853
-0.117853
-0.116905
-0.117221
-0.115957
-0.116589
-0.115640
-0.114692
-0.116589
-0.116905
-0.116273
-0.115324
-0.115957
-0.115324
-0.115957
-0.115957
-0.115640
-0.115324
-0.114692
-0.115008
-0.114692
-0.114692
-0.115957
-0.116273
-0.114692
-0.113744
-0.114060
-0.113428
-0.113428
-0.114692
-0.115008
-0.114376
-0.114060
-0.115008
-0.113744
-0.114692
-0.114060
-0.115640
-0.115008
-0.114060
-0.114692
-0.115324
-0.115324
-0.115640
-0.115324
-0.116589
-0.115008
-0.115640
-0.115957
-0.116273
-0.116273
-0.116273
-0.117853
-0.117853
-0.117537
-0.117221
-0.116905
-0.116273
-0.117537
-0.116905
-0.117537
-0.117537
-0.117221
-0.116905
-0.116589
-0.118169
-0.118485
-0.116905
-0.117537
-0.117537
-0.116273
-0.116905
-0.117221
-0.117853
-0.117537
-0.117221
-0.117537
-0.118169
-0.117853
-0.116905
-0.117537
-0.117221
-0.116905
-0.117853
-0.116273
-0.116589
-0.116905
-0.115957
-0.116905
-0.116589
-0.115640
-0.115324
-0.115640
-0.115957
-0.114692
-0.115008
-0.115957
-0.115008
-0.115008
-0.115640
-0.115957
-0.115324
-0.114692
-0.114376
-0.115957
-0.114692
-0.115008
-0.115640
-0.115008
-0.115324
-0.114376
-0.114692
-0.114376
-0.114376
-0.115640
-0.114376
-0.115324
-0.115324
-0.114692
-0.115324
-0.115324
-0.115640
-0.115957
-0.115324
-0.116273
-0.116589
-0.116589
-0.115640
-0.115640
-0.116905
-0.116589
-0.117853
-0.117221
-0.117537
-0.117537
-0.117537
-0.118169
-0.117537
-0.118169
-0.117853
-0.117853
-0.117221
-0.117853
-0.118485
-0.116589
-0.119434
-0.118802
-0.118169
-0.118485
-0.117853
-0.118485
-0.117537
-0.118169
-0.118485
-0.117537
-0.117853
-0.118485
-0.119118
-0.119434
-0.118169
-0.118802
-0.118169
-0.118485
-0.117853
-0.118485
-0.118802
-0.118169
-0.118169
-0.117537
-0.118169
-0.117221
-0.116905
-0.117853
-0.117853
-0.116273
-0.116273
-0.117221
-0.118169
-0.117537
-0.117221
-0.116905
-0.116589
-0.116589
-0.117221
-0.115640
-0.116273
-0.115957
-0.116273
-0.115957
-0.115957
-0.116589
-0.115640
-0.115324
-0.114692
-0.115324
-0.115640
-0.115640
-0.116273
-0.115324
-0.115324
-0.116589
-0.115640
-0.116273
-0.116273
-0.117221
-0.117221
-0.116273
-0.116905
-0.117853
-0.117537
-0.117853
-0.117853
-0.116273
-0.117853
-0.119118
-0.118169
-0.117537
-0.118485
-0.119750
-0.118485
-0.118802
-0.119434
-0.119118
-0.118485
-0.119118
-0.118485
-0.119118
-0.119750
-0.119118
-0.118802
-0.118802
-0.117537
-0.118802
-0.118485
-0.119434
-0.119434
-0.118802
-0.118485
-0.118169
-0.118485
-0.119118
-0.117537
-0.118169
-0.119118
-0.118802
-0.118485
-0.119434
-0.118802
-0.118169
-0.118169
-0.117853
-0.117537
-0.117537
-0.117537
-0.116589
-0.116905
-0.116589
-0.116589
-0.116905
-0.116589
-0.115324
-0.115640
-0.116273
-0.115008
-0.115640
-0.116589
-0.115324
-0.115640
-0.114376
-0.113744
-0.114060
-0.115008
-0.115324
-0.115640
-0.114376
-0.115008
-0.115008
-0.114692
-0.115008
-0.115008
-0.115957
-0.115008
-0.114060
-0.113428
-0.114376
-0.115324
-0.115640
-0.115324
-0.115640
-0.116273
-0.116589
-0.115324
-0.115640
-0.116589
-0.115957
-0.116905
-0.116905
-0.117221
-0.117537
-0.117537
-0.117221
-0.117853
-0.118485
-0.117221
-0.118169
-0.118802
-0.118802
-0.118485
-0.118485
-0.118485
-0.120382
-0.119434
-0.118169
-0.118485
-0.119434
-0.118802
-0.119434
-0.118169
-0.120066
-0.119434
-0.118802
-0.117853
-0.117853
-0.118485
-0.118485
-0.118485
-0.117537
-0.118802
-0.117221
-0.118485
-0.120066
-0.118485
-0.117537
-0.117853
-0.117221
-0.116589
-0.116589
-0.117537
-0.117221
-0.116905
-0.116273
-0.117221
-0.116905
-0.116589
-0.116273
-0.115957
-0.116589
-0.116273
-0.115324
-0.116273
-0.115640
-0.115957
-0.115640
-0.114692
-0.114692
-0.115008
-0.115324
-0.115324
-0.115324
-0.114376
-0.115324
-0.115324
-0.115324
-0.115957
-0.115640
-0.115324
-0.116273
-0.115324
-0.115640
-0.115324
-0.116905
-0.116273
-0.115957
-0.116905
-0.116273
-0.115957
-0.115324
-0.116273
-0.118169
-0.117221
-0.117853
-0.116905
-0.116905
-0.117853
-0.117853
-0.118169
-0.118485
-0.118485
-0.118485
-0.117853
-0.118485
-0.117853
-0.118169
-0.119434
-0.118802
-0.118802
-0.117853
-0.118485
-0.118169
-0.117221
-0.118485
-0.118802
-0.117537
-0.118169
-0.118802
-0.119118
-0.118485
-0.119750
-0.119118
-0.119118
-0.118802
-0.118485
-0.118169
-0.118802
-0.118802
-0.118802
-0.118802
-0.117537
-0.117537
-0.118485
-0.117853
-0.118169
-0.117221
-0.117537
-0.117221
-0.117221
-0.117221
-0.117537
-0.115324
-0.115640
-0.115640
-0.115957
-0.115008
-0.116273
-0.115008
-0.115324
-0.114692
-0.115640
-0.116273
-0.116273
-0.115957
-0.115957
-0.115324
-0.115008
-0.115324
-0.115324
-0.115324
-0.115640
-0.114692
-0.116589
-0.115008
-0.115008
-0.114692
-0.115957
-0.116589
-0.115957
-0.115324
-0.115957
-0.116589
-0.116273
-0.115957
-0.117537
-0.118169
-0.117537
-0.117537
-0.118169
-0.117853
-0.118169
-0.118169
-0.118169
-0.118169
-0.118802
-0.118802
-0.118485
-0.118802
-0.119434
-0.120066
-0.119118
-0.119750
-0.118802
-0.118802
-0.118802
-0.118802
-0.119434
-0.119434
-0.120066
-0.119118
-0.118802
-0.119434
-0.118485
-0.117537
-0.119750
-0.119750
-0.119434
-0.119750
-0.119434
-0.118802
-0.118169
-0.118485
-0.118169
-0.118169
-0.116905
-0.117221
-0.116905
-0.117221
-0.117221
-0.117853
-0.115957
-0.118169
-0.117537
-0.115957
-0.115957
-0.115640
-0.115640
-0.115008
-0.115324
-0.115957
-0.116589
-0.115324
-0.115324
-0.115008
-0.115957
-0.115957
-0.116273
-0.114692
-0.116273
-0.115640
-0.113744
-0.114692
-0.115324
-0.115640
-0.115008
-0.115008
-0.114060
-0.115957
-0.115957
-0.116273
-0.115957
-0.116905
-0.116589
-0.116589
-0.116905
-0.116273
-0.117221
-0.117221
-0.117537
-0.118169
-0.118485
-0.117221
-0.117537
-0.118485
-0.117853
-0.119434
-0.118802
-0.119118
-0.118485
-0.117537
-0.117853
-0.117853
-0.118485
-0.118485
-0.119118
-0.118169
-0.118485
-0.118802
-0.118802
-0.118802
-0.118169
-0.118169
-0.119434
-0.119118
-0.118485
-0.119118
-0.119118
-0.119750
-0.119118
-0.118802
-0.117853
-0.118169
-0.118485
-0.117537
-0.118169
-0.118169
-0.117853
-0.117221
-0.117853
-0.117853
-0.117221
-0.117537
-0.116589
-0.117221
-0.117221
-0.116273
-0.117221
-0.117221
-0.118485
-0.116273
-0.116273
-0.116905
-0.117221
-0.117221
-0.116273
-0.114692
-0.115324
-0.115957
-0.115008
-0.115957
-0.116905
-0.115957
-0.114692
-0.116273
-0.115324
-0.115324
-0.115957
-0.116273
-0.116589
-0.115640
-0.115008
-0.115640
-0.115957
-0.115957
-0.115957
-0.115957
-0.115957
-0.116589
-0.117537
-0.116273
-0.116589
-0.116589
-0.116905
-0.117221
-0.116273
-0.117537
-0.117537
-0.117853
-0.118802
-0.118485
-0.118802
-0.118169
-0.117221
-0.118169
-0.117537
-0.118169
-0.118802
-0.119434
-0.120066
-0.119434
-0.119118
-0.119434
-0.118802
-0.119118
-0.118802
-0.119118
-0.119118
-0.118802
-0.119118
-0.119434
-0.120066
-0.118802
-0.120066
-0.119118
-0.120066
-0.117853
-0.118485
-0.119118
-0.118485
-0.118802
-0.118485
-0.117537
-0.117537
-0.117221
-0.117221
-0.116589
-0.117537
-0.116589
-0.116589
-0.116273
-0.115640
-0.116273
-0.115957
-0.115957
-0.116273
-0.117221
-0.116905
-0.115957
-0.115640
-0.115957
-0.115324
-0.115008
-0.116273
-0.115957
-0.115324
-0.115324
-0.114060
-0.115957
-0.115324
-0.115957
-0.115957
-0.116273
-0.115640
-0.115957
-0.115957
-0.116589
-0.116905
-0.117221
-0.115324
-0.115640
-0.117537
-0.116273
-0.116905
-0.116905
-0.116589
-0.117853
-0.117221
-0.118802
-0.117853
-0.117853
-0.118169
-0.118485
-0.118485
-0.118169
-0.118485
-0.119118
-0.119434
-0.119750
-0.118802
-0.119118
-0.119118
-0.119750
-0.119434
-0.120382
-0.118802
-0.118169
-0.119434
-0.118802
-0.118485
-0.120066
-0.119750
-0.119750
-0.119434
-0.119434
-0.118802
-0.119750
-0.119750
-0.120066
-0.119750
-0.119118
-0.120698
-0.119750
-0.119434
-0.120382
-0.119434
-0.119750
-0.118802
-0.119750
-0.119118
-0.118169
-0.118485
-0.118169
-0.118485
-0.118169
-0.117853
-0.117537
-0.117537
-0.117537
-0.115957
-0.117537
-0.116905
-0.116589
-0.115957
-0.116273
-0.115957
-0.115640
-0.117221
-0.117537
-0.117221
-0.116273
-0.116273
-0.115957
-0.116273
-0.115957
-0.116273
-0.116589
-0.116589
-0.116589
-0.116273
-0.116589
-0.117221
-0.117221
-0.117537
-0.117537
-0.116273
-0.117537
-0.117221
-0.117537
-0.117853
-0.117537
-0.117221
-0.117853
-0.117537
-0.117537
-0.118169
-0.119434
-0.118802
-0.118169
-0.118802
-0.119118
-0.119118
-0.118169
-0.119434
-0.118485
-0.119434
-0.120066
-0.119118
-0.119118
-0.119118
-0.119434
-0.118802
-0.119118
-0.120382
-0.118802
-0.118802
-0.119434
-0.119750
-0.118802
-0.119434
-0.119750
-0.118485
-0.117537
-0.118802
-0.119750
-0.118169
-0.117537
-0.118802
-0.118169
-0.117853
-0.117853
-0.116589
-0.116589
-0.117537
-0.118169
-0.116905
-0.115957
-0.116589
-0.116589
-0.115957
-0.117537
-0.116905
-0.116589
-0.116905
-0.116905
-0.115957
-0.115640
-0.115324
-0.115324
-0.115324
-0.116589
-0.116273
-0.115008
-0.115324
-0.115640
-0.115957
-0.116273
-0.115957
-0.116273
-0.117221
-0.115957
-0.116589
-0.115957
-0.117221
-0.115957
-0.115957
-0.116589
-0.116589
-0.116273
-0.116273
-0.117853
-0.117221
-0.117853
-0.118169
-0.118802
-0.118485
-0.118169
-0.117221
-0.118169
-0.118802
-0.119434
-0.118169
-0.119434
-0.118169
-0.117853
-0.118485
-0.119118
-0.118802
-0.120066
-0.120382
-0.119750
-0.119434
-0.119750
-0.119118
-0.119118
-0.120382
-0.119118
-0.120066
-0.119750
-0.119118
-0.119434
-0.119434
-0.118802
-0.118485
-0.119118
-0.117537
-0.119434
-0.119750
-0.117853
-0.118169
-0.117853
-0.117853
-0.118169
-0.117537
-0.118485
-0.117853
-0.117853
-0.118485
-0.118485
-0.117221
-0.115640
-0.116905
-0.116589
-0.115957
-0.115957
-0.116589
-0.117853
-0.117221
-0.115324
-0.115324
-0.116273
-0.115640
-0.116273
-0.115957
-0.117221
-0.115640
-0.114692
-0.115324
-0.114060
-0.115324
-0.115640
-0.115640
-0.115640
-0.115324
-0.115008
-0.115957
-0.116589
-0.117853
-0.116905
-0.115640
-0.117221
-0.117221
-0.116905
-0.117221
-0.118169
-0.117537
-0.117537
-0.117853
-0.117853
-0.118802
-0.117537
-0.118169
-0.117853
-0.119750
-0.118485
-0.119118
-0.119434
-0.118485
-0.118169
-0.118802
-0.119750
-0.120382
-0.119750
-0.119118
-0.119750
-0.120066
-0.119118
-0.119750
-0.119434
-0.120382
-0.120382
-0.120066
-0.118802
-0.118802
-0.119118
-0.119118
-0.119434
-0.120066
-0.118802
-0.118485
-0.119118
-0.118485
-0.119750
-0.118169
-0.117537
-0.118485
-0.118802
-0.117537
-0.117221
-0.117537
-0.117537
-0.115640
-0.117221
-0.118169
-0.116589
-0.116589
-0.116273
-0.116273
-0.116273
-0.116589
-0.116273
-0.116905
-0.115324
-0.115640
-0.114692
-0.114692
-0.115640
-0.115324
-0.114692
-0.115008
-0.115957
-0.115324
-0.114692
-0.115640
-0.115957
-0.115957
-0.115008
-0.115008
-0.116273
-0.115640
-0.115957
-0.116589
-0.115640
-0.117221
-0.118485
-0.117221
-0.118169
-0.117537
-0.117537
-0.117537
-0.117221
-0.117221
-0.118169
-0.118485
-0.118485
-0.117853
-0.118169
-0.119118
-0.118802
-0.118802
-0.119118
-0.118169
-0.118169
-0.118169
-0.118485
-0.119118
-0.118485
-0.117853
-0.118485
-0.119750
-0.120066
-0.119750
-0.119750
-0.119434
-0.119750
-0.119118
-0.119118
-0.119434
-0.120066
-0.119750
-0.119434
-0.119118
-0.118802
-0.118485
-0.119750
-0.118802
-0.118169
-0.117853
-0.117537
-0.117853
-0.117221
-0.117853
-0.117221
-0.116905
-0.117221
-0.116589
-0.116273
-0.115324
-0.115008
-0.115008
-0.115957
-0.116589
-0.114692
-0.114692
-0.115324
-0.115640
-0.114692
-0.113744
-0.115640
-0.115957
-0.115008
-0.115324
-0.114692
-0.115008
-0.115640
-0.115640
-0.115324
-0.115640
-0.115324
-0.115324
-0.115008
-0.115957
-0.115640
-0.116589
-0.116589
-0.116273
-0.115640
-0.117853
-0.116589
-0.117221
-0.117853
-0.117537
-0.118169
-0.117853
-0.116905
-0.117537
-0.117221
-0.116273
-0.117221
-0.117537
-0.118169
-0.119118
-0.117853
-0.117853
-0.118169
-0.117221
-0.118485
-0.118802
-0.118802
-0.119118
-0.119118
-0.118169
-0.116905
-0.118485
-0.118169
-0.118485
-0.117853
-0.118485
-0.118485
-0.117537
-0.117853
-0.118485
-0.118802
-0.117537
-0.118802
-0.118485
-0.118169
-0.116589
-0.116905
-0.118802
-0.117221
-0.118485
-0.118485
-0.117221
-0.118485
-0.116905
-0.117537
-0.116589
-0.116273
-0.115957
-0.115324
-0.115324
-0.115640
-0.115957
-0.115640
-0.115957
-0.116273
-0.115957
-0.115957
-0.115008
-0.115324
-0.114692
-0.116273
-0.116589
-0.115324
-0.114060
-0.115008
-0.115640
-0.115640
-0.115640
-0.116589
-0.115957
-0.115008
-0.115957
-0.115640
-0.115957
-0.116905
-0.116905
-0.115640
-0.115957
-0.115957
-0.117221
-0.116589
-0.116273
-0.115957
-0.116273
-0.117221
-0.118169
-0.116905
-0.116905
-0.116273
-0.117221
-0.117537
-0.118169
-0.117537
-0.118802
-0.119434
-0.118169
-0.117537
-0.118169
-0.118169
-0.119118
-0.120382
-0.119118
-0.119750
-0.119118
-0.120066
-0.119118
-0.120066
-0.119434
-0.119118
-0.119118
-0.118485
-0.117537
-0.118485
-0.118169
-0.118802
-0.118802
-0.118169
-0.117537
-0.117853
-0.117853
-0.118169
-0.118485
-0.117537
-0.116905
-0.118169
-0.117853
-0.116905
-0.116589
-0.115957
-0.115957
-0.116905
-0.115957
-0.115957
-0.115957
-0.115640
-0.115324
-0.115640
-0.115957
-0.117853
-0.115640
-0.115640
-0.115324
-0.115957
-0.115324
-0.115008
-0.115640
-0.115324
-0.115324
-0.114060
-0.115324
-0.115008
-0.115008
-0.115640
-0.115324
-0.115008
-0.114692
-0.115008
-0.114692
-0.115640
-0.115957
-0.115008
-0.116589
-0.116589
-0.116905
-0.116273
-0.116905
-0.116589
-0.116905
-0.118485
-0.118169
-0.117221
-0.117537
-0.119434
-0.117537
-0.118485
-0.118485
-0.119118
-0.118485
-0.118485
-0.117853
-0.118169
-0.118169
-0.118169
-0.118485
-0.117853
-0.118802
-0.117221
-0.119118
-0.117221
-0.118802
-0.119118
-0.118802
-0.118485
-0.118485
-0.118485
-0.118802
-0.118802
-0.118169
-0.119434
-0.119118
-0.117221
-0.117537
-0.117537
-0.117853
-0.118169
-0.117853
-0.116589
-0.116905
-0.117221
-0.117537
-0.117537
-0.118169
-0.117221
-0.118169
-0.117221
-0.117221
-0.116905
-0.115324
-0.115957
-0.116589
-0.115324
-0.115640
-0.115008
-0.115008
-0.114376
-0.115324
-0.115324
-0.115957
-0.115324
-0.115008
-0.115957
-0.115640
-0.115008
-0.115957
-0.116589
-0.115957
-0.115008
-0.115008
-0.115324
-0.115957
-0.115008
-0.115324
-0.116273
-0.116589
-0.115957
-0.115957
-0.115957
-0.115957
-0.115957
-0.115640
-0.117221
-0.117221
-0.117853
-0.117853
-0.117853
-0.117537
-0.117537
-0.118169
-0.118169
-0.118485
-0.118169
-0.118169
-0.118802
-0.118802
-0.119750
-0.118485
-0.119750
-0.119118
-0.118169
-0.118169
-0.118485
-0.119750
-0.119434
-0.119118
-0.119750
-0.118485
-0.118169
-0.118169
-0.119750
-0.118169
-0.118802
-0.118485
-0.118485
-0.117537
-0.119118
-0.119118
-0.118802
-0.119118
-0.118169
-0.116905
-0.117537
-0.117853
-0.117221
-0.116589
-0.116905
-0.116905
-0.117221
-0.116273
-0.116905
-0.115957
-0.115957
-0.116273
-0.115324
-0.116589
-0.115324
-0.116273
-0.115008
-0.115324
-0.115008
-0.115640
-0.115008
-0.115008
-0.115957
-0.115324
-0.115957
-0.114692
-0.115324
-0.115008
-0.115324
-0.116589
-0.114692
-0.116273
-0.115957
-0.115324
-0.115324
-0.116589
-0.116273
-0.116273
-0.115957
-0.116905
-0.117221
-0.117537
-0.116905
-0.116905
-0.116589
-0.117853
-0.117221
-0.118485
-0.118485
-0.117537
-0.117537
-0.117537
-0.118485
-0.118485
-0.119118
-0.118485
-0.117853
-0.118802
-0.119750
-0.119118
-0.118802
-0.118802
-0.118802
-0.118485
-0.118485
-0.119750
-0.119118
-0.118802
-0.119434
-0.118169
-0.117221
-0.117537
-0.118169
-0.118485
-0.117537
-0.117853
-0.118169
-0.117853
-0.116905
-0.118169
-0.118169
-0.117221
-0.116589
-0.116589
-0.117537
-0.117221
-0.116589
-0.116589
-0.116273
-0.116589
-0.116589
-0.115324
-0.115957
-0.115957
-0.115324
-0.115324
-0.115640
-0.117537
-0.115640
-0.115957
-0.115324
-0.115640
-0.115324
-0.116273
-0.115008
-0.115640
-0.115957
-0.115324
-0.115640
-0.115324
-0.115008
-0.114692
-0.115957
-0.115957
-0.115957
-0.114376
-0.114692
-0.114692
-0.117221
-0.115324
-0.115640
-0.115957
-0.115324
-0.116273
-0.115324
-0.115640
-0.115957
-0.116273
-0.116905
-0.116589
-0.117537
-0.117537
-0.117853
-0.117221
-0.119118
-0.117853
-0.118169
-0.118169
-0.117853
-0.117221
-0.117537
-0.119118
-0.118802
-0.118485
-0.117853
-0.117537
-0.118485
-0.117537
-0.118802
-0.118169
-0.118802
-0.118485
-0.118802
-0.118485
-0.119434
-0.120066
-0.119434
-0.118169
-0.117537
-0.117537
-0.116905
-0.118169
-0.118485
-0.118169
-0.118802
-0.116905
-0.117537
-0.116905
-0.117853
-0.117853
-0.116589
-0.116589
-0.116273
-0.116589
-0.115640
-0.116905
-0.116905
-0.116589
-0.116273
-0.116589
-0.117537
-0.116905
-0.116905
-0.115324
-0.115008
-0.115957
-0.115640
-0.115324
-0.115008
-0.114692
-0.114376
-0.115957
-0.115008
-0.115008
-0.114692
-0.115008
-0.115008
-0.114376
-0.114376
-0.114060
-0.115324
-0.116273
-0.116273
-0.116273
-0.115957
-0.115957
-0.115640
-0.117221
-0.116589
-0.116589
-0.115640
-0.116273
-0.115957
-0.117853
-0.116589
-0.116273
-0.116273
-0.117537
-0.117221
-0.116905
-0.117221
-0.116905
-0.116589
-0.116589
-0.117537
-0.117537
-0.117853
-0.119118
-0.118485
-0.116905
-0.118169
-0.118485
-0.118485
-0.118169
-0.119118
-0.119750
-0.119434
-0.119118
-0.119750
-0.119118
-0.117853
-0.117853
-0.118169
-0.118169
-0.117853
-0.118169
-0.117221
-0.117853
-0.116589
-0.116905
-0.116273
-0.117537
-0.117537
-0.116589
-0.117221
-0.115640
-0.116589
-0.116273
-0.116905
-0.115008
-0.115008
-0.115640
-0.115324
-0.116273
-0.116589
-0.115957
-0.115957
-0.114060
-0.113428
-0.114692
-0.115640
-0.115008
-0.115640
-0.114692
-0.114376
-0.114376
-0.115324
-0.114692
-0.115008
-0.115008
-0.115324
-0.114060
-0.114692
-0.115324
-0.115324
-0.115324
-0.114060
-0.115640
-0.115640
-0.115324
-0.115008
-0.115957
-0.115324
-0.115640
-0.116273
-0.116589
-0.115957
-0.116905
-0.117853
-0.117853
-0.117853
-0.117537
-0.116589
-0.117537
-0.117221
-0.116905
-0.116905
-0.118802
-0.117853
-0.119118
-0.118485
-0.117853
-0.118802
-0.118802
-0.118802
-0.119118
-0.118485
-0.117853
-0.117537
-0.117537
-0.116905
-0.117853
-0.118169
-0.118169
-0.117221
-0.117853
-0.118169
-0.116589
-0.117221
-0.116905
-0.115957
-0.116273
-0.116905
-0.116589
-0.117221
-0.117221
-0.115957
-0.116273
-0.115957
-0.116905
-0.116273
-0.115640
-0.115640
-0.115957
-0.116273
-0.115324
-0.115957
-0.115640
-0.115640
-0.115957
-0.115008
-0.114692
-0.114060
-0.114060
-0.115008
-0.115008
-0.115324
-0.115640
-0.115008
-0.115008
-0.114376
-0.115957
-0.116273
-0.115957
-0.115640
-0.115957
-0.115957
-0.116905
-0.116905
-0.117221
-0.116273
-0.116905
-0.116273
-0.116589
-0.116589
-0.117537
-0.117537
-0.117537
-0.116905
-0.117221
-0.117537
-0.116905
-0.117853
-0.116589
-0.118169
-0.117853
-0.118169
-0.117221
-0.118169
-0.117853
-0.116905
-0.118169
-0.117537
-0.118485
-0.118169
-0.119118
-0.118485
-0.117537
-0.117853
-0.117221
-0.117537
-0.117537
-0.118169
-0.118802
-0.118802
-0.118485
-0.118169
-0.118169
-0.118485
-0.118485
-0.117853
-0.117853
-0.118802
-0.118169
-0.117221
-0.117537
-0.116589
-0.117853
-0.116589
-0.117221
-0.116273
-0.116905
-0.116905
-0.115957
-0.115957
-0.115957
-0.115324
-0.115640
-0.115640
-0.114060
-0.116273
-0.116273
-0.115008
-0.115640
-0.115008
-0.115640
-0.115957
-0.114060
-0.115640
-0.115640
-0.115324
-0.114692
-0.115008
-0.114692
-0.114376
-0.115957
-0.115008
-0.114692
-0.114692
-0.115640
-0.114376
-0.115008
-0.115324
-0.115640
-0.116589
-0.115008
-0.116589
-0.116905
-0.115640
-0.116273
-0.116273
-0.116589
-0.117537
-0.116589
-0.117221
-0.116905
-0.117537
-0.117537
-0.118485
-0.118485
-0.117221
-0.118485
-0.117537
-0.116589
-0.116905
-0.117537
-0.117537
-0.118485
-0.120066
-0.118802
-0.118485
-0.118485
-0.118802
-0.118169
-0.119118
-0.118485
-0.118169
-0.117537
-0.117221
-0.118802
-0.118169
-0.117537
-0.118169
-0.118802
-0.117221
-0.117537
-0.118485
-0.118485
-0.117853
-0.118485
-0.117221
-0.117221
-0.117537
-0.117221
-0.116905
-0.117853
-0.116589
-0.117221
-0.117221
-0.115957
-0.116905
-0.116905
-0.115957
-0.115640
-0.116589
-0.117537
-0.116589
-0.114692
-0.114692
-0.115640
-0.115008
-0.115324
-0.116905
-0.115957
-0.115957
-0.115324
-0.115324
-0.116905
-0.117537
-0.115957
-0.115324
-0.116273
-0.115008
-0.115324
-0.116589
-0.115957
-0.115640
-0.115008
-0.115640
-0.115957
-0.115957
-0.116273
-0.116273
-0.117537
-0.116273
-0.117853
-0.116273
-0.116905
-0.117221
-0.118485
-0.118485
-0.118485
-0.117853
-0.117853
-0.118169
-0.117221
-0.116905
-0.117537
-0.116589
-0.118802
-0.119434
-0.118169
-0.118169
-0.118802
-0.117221
-0.118802
-0.119118
-0.118802
-0.118169
-0.117537
-0.117853
-0.118802
-0.119118
-0.119118
-0.118169
-0.118169
-0.117537
-0.117221
-0.117221
-0.117537
-0.118485
-0.118169
-0.117537
-0.117221
-0.116905
-0.117221
-0.117537
-0.116905
-0.116273
-0.116589
-0.116589
-0.116905
-0.115324
-0.115957
-0.115324
-0.116273
-0.116589
-0.116589
-0.116273
-0.116589
-0.116589
-0.115640
-0.115008
-0.115957
-0.115640
-0.115008
-0.115324
-0.115957
-0.114376
-0.116905
-0.115008
-0.116273
-0.115957
-0.114692
-0.115008
-0.115324
-0.114692
-0.114692
-0.115324
-0.116589
-0.115640
-0.115957
-0.116589
-0.115957
-0.115640
-0.116273
-0.116905
-0.116589
-0.116273
-0.116273
-0.115957
-0.116273
-0.116905
-0.117853
-0.117537
-0.117853
-0.117221
-0.117537
-0.117853
-0.117537
-0.117221
-0.118169
-0.118802
-0.118802
-0.118802
-0.119750
-0.118485
-0.118485
-0.119434
-0.119750
-0.118169
-0.119118
-0.118802
-0.117537
-0.116589
-0.118169
-0.117853
-0.117853
-0.118169
-0.117221
-0.117853
-0.117221
-0.116589
-0.117221
-0.117221
-0.117221
-0.116589
-0.117537
-0.117853
-0.117221
-0.117853
-0.116589
-0.117853
-0.115324
-0.117221
-0.117537
-0.115957
-0.116589
-0.116905
-0.116273
-0.115324
-0.115324
-0.115640
-0.115640
-0.115324
-0.114376
-0.114692
-0.115324
-0.115324
-0.114376
-0.115640
-0.115008
-0.114376
-0.115640
-0.115008
-0.114692
-0.115640
-0.114692
-0.115640
-0.114692
-0.115640
-0.115957
-0.115324
-0.115324
-0.116273
-0.115640
-0.116273
-0.115640
-0.116905
-0.115640
-0.116273
-0.116905
-0.115640
-0.115957
-0.116273
-0.116905
-0.117537
-0.118169
-0.118802
-0.118169
-0.118169
-0.118485
-0.117537
-0.117853
-0.118169
-0.117853
-0.118169
-0.117853
-0.118802
-0.117537
-0.117221
-0.117853
-0.117537
-0.118485
-0.118802
-0.118802
-0.117537
-0.118169
-0.118802
-0.118485
-0.118485
-0.117221
-0.118802
-0.117537
-0.116589
-0.118485
-0.117853
-0.117853
-0.117221
-0.117853
-0.117537
-0.116589
-0.116273
-0.117221
-0.117221
-0.115640
-0.114692
-0.115957
-0.115008
-0.115008
-0.115640
-0.114692
-0.115640
-0.115957
-0.115640
-0.116273
-0.115008
-0.115008
-0.114376
-0.114376
-0.114060
-0.115640
-0.116273
-0.115008
-0.115640
-0.114692
-0.115957
-0.114376
-0.116273
-0.115640
-0.114376
-0.115008
-0.113744
-0.115640
-0.115008
-0.115008
-0.114692
-0.114376
-0.114692
-0.115324
-0.115008
-0.116273
-0.115957
-0.116589
-0.116905
-0.116905
-0.115640
-0.116905
-0.116273
-0.117221
-0.117221
-0.117853
-0.118169
-0.117221
-0.117221
-0.118485
-0.116589
-0.117221
-0.119118
-0.118802
-0.118485
-0.117537
-0.118169
-0.117853
-0.118485
-0.118802
-0.118485
-0.118485
-0.118169
-0.118802
-0.118169
-0.118169
-0.118485
-0.119118
-0.118802
-0.117853
-0.116905
-0.117221
-0.117221
-0.117853
-0.117221
-0.117853
-0.117221
-0.115640
-0.116905
-0.116589
-0.116905
-0.116273
-0.116273
-0.115957
-0.116273
-0.116273
-0.114692
-0.115008
-0.115008
-0.114692
-0.114376
-0.115008
-0.115008
-0.114692
-0.115957
-0.114376
-0.114692
-0.114376
-0.113744
-0.114692
-0.114692
-0.114060
-0.114376
-0.115008
-0.114692
-0.114692
-0.115008
-0.115640
-0.114692
-0.115008
-0.115324
-0.115640
-0.115640
-0.116905
-0.115957
-0.115957
-0.116273
-0.116273
-0.116589
-0.115640
-0.116273
-0.116273
-0.116905
-0.117853
-0.118169
-0.117221
-0.115640
-0.115957
-0.117537
-0.117537
-0.116905
-0.118169
-0.116905
-0.116905
-0.117537
-0.117221
-0.117537
-0.118485
-0.117537
-0.116905
-0.116589
-0.117537
-0.118485
-0.117853
-0.117221
-0.118169
-0.117537
-0.116905
-0.118169
-0.118485
-0.117537
-0.117537
-0.117853
-0.117221
-0.117537
-0.116273
-0.115957
-0.117221
-0.115957
-0.116589
-0.117221
-0.116273
-0.117221
-0.116589
-0.115324
-0.115640
-0.116589
-0.116589
-0.115324
-0.115008
-0.115008
-0.114692
-0.114376
-0.114376
-0.115324
-0.115008
-0.115324
-0.115008
-0.114376
-0.113428
-0.113428
-0.113428
-0.114376
-0.114692
-0.114692
-0.114376
-0.114692
-0.114060
-0.113744
-0.114376
-0.115008
-0.114692
-0.114060
-0.113744
-0.113744
-0.114376
-0.114692
-0.114060
-0.113744
-0.115324
-0.114692
-0.115640
-0.116273
-0.115640
-0.115957
-0.116589
-0.115957
-0.116905
-0.115324
-0.115957
-0.116273
-0.116273
-0.116273
-0.117221
-0.116273
-0.116905
-0.116589
-0.116905
-0.116589
-0.118169
-0.118169
-0.118485
-0.117221
-0.117853
-0.116589
-0.117221
-0.117537
-0.118485
-0.117537
-0.117853
-0.118169
-0.117221
-0.118169
-0.118802
-0.118169
-0.117221
-0.117853
-0.117221
-0.116273
-0.116589
-0.117221
-0.117221
-0.116589
-0.116905
-0.116905
-0.115957
-0.116589
-0.115640
-0.115640
-0.115640
-0.115640
-0.115640
-0.115324
-0.115324
-0.115008
-0.115008
-0.114376
-0.115324
-0.115324
-0.114692
-0.115324
-0.114376
-0.113111
-0.115008
-0.114692
-0.116273
-0.116273
-0.115008
-0.115008
-0.113744
-0.113744
-0.113744
-0.115008
-0.116273
-0.114376
-0.115640
-0.115957
-0.116905
-0.115957
-0.117221
-0.116273
-0.114692
-0.115640
-0.115008
-0.115640
-0.115324
-0.115957
-0.116905
-0.117853
-0.116273
-0.116905
-0.116905
-0.116589
-0.116905
-0.117221
-0.117221
-0.116905
-0.117221
-0.117853
-0.118485
-0.117221
-0.117537
-0.117221
-0.117853
-0.118169
-0.117537
-0.116905
-0.116589
-0.117537
-0.118169
-0.116905
-0.117221
-0.118169
-0.118485
-0.116589
-0.116905
-0.117853
-0.117537
-0.117853
-0.117221
-0.117537
-0.117221
-0.116273
-0.116905
-0.116273
-0.115957
-0.116273
-0.116589
-0.116589
-0.116589
-0.115324
-0.115008
-0.116905
-0.116589
-0.115640
-0.115640
-0.115324
-0.115957
-0.115008
-0.114692
-0.115008
-0.115957
-0.115640
-0.116273
-0.115640
-0.115008
-0.114692
-0.115008
-0.115008
-0.114376
-0.113111
-0.115008
-0.114060
-0.113428
-0.114376
-0.114060
-0.115008
-0.114376
-0.114060
-0.114060
-0.113744
-0.114060
-0.114376
-0.113744
-0.113744
-0.114692
-0.114692
-0.115324
-0.115324
-0.115957
-0.115640
-0.116273
-0.115957
-0.115640
-0.115957
-0.115324
-0.115640
-0.115957
-0.116905
-0.116905
-0.115324
-0.116273
-0.115324
-0.115957
-0.115324
-0.116589
-0.116589
-0.117221
-0.117853
-0.117221
-0.117853
-0.116589
-0.117221
-0.117221
-0.117221
-0.117221
-0.116905
-0.116905
-0.117221
-0.117537
-0.116273
-0.116905
-0.116589
-0.117221
-0.115957
-0.116589
-0.115640
-0.116589
-0.116273
-0.116589
-0.116589
-0.116589
-0.115957
-0.116589
-0.116273
-0.114060
-0.116273
-0.115008
-0.115324
-0.115324
-0.114692
-0.114692
-0.113744
-0.113744
-0.115008
-0.113744
-0.115008
-0.114692
-0.113744
-0.113744
-0.113744
-0.113744
-0.113744
-0.113744
-0.113744
-0.113744
-0.113428
-0.112795
-0.113111
-0.113744
-0.113744
-0.113111
-0.113744
-0.113428
-0.113428
-0.114376
-0.114376
-0.115324
-0.114692
-0.114060
-0.114692
-0.114692
-0.115324
-0.115008
-0.115640
-0.116589
-0.116273
-0.115640
-0.115640
-0.117221
-0.116905
-0.116589
-0.117537
-0.116905
-0.117221
-0.116589
-0.115324
-0.115640
-0.117221
-0.117537
-0.117853
-0.117221
-0.116905
-0.117537
-0.117221
-0.117221
-0.117853
-0.117853
-0.118485
-0.117853
-0.117221
-0.116905
-0.116905
-0.117221
-0.115957
-0.118485
-0.116905
-0.115957
-0.115957
-0.116589
-0.116905
-0.116273
-0.116905
-0.117221
-0.116273
-0.116905
-0.116589
-0.117221
-0.115640
-0.115324
-0.116273
-0.115957
-0.115957
-0.114692
-0.113744
-0.116273
-0.115957
-0.115324
-0.115324
-0.115008
-0.114060
-0.113744
-0.113744
-0.114060
-0.114376
-0.114060
-0.115008
-0.113744
-0.113428
-0.113428
-0.114376
-0.115008
-0.114060
-0.114060
-0.114376
-0.114376
-0.113744
-0.113428
-0.114692
-0.115324
-0.114692
-0.115640
-0.114376
-0.115324
-0.115324
-0.116273
-0.115957
-0.116273
-0.116273
-0.116905
-0.116905
-0.117221
-0.115957
-0.116905
-0.116589
-0.116589
-0.117537
-0.116589
-0.117221
-0.116905
-0.115957
-0.115324
-0.116905
-0.116905
-0.116589
-0.116589
-0.116589
-0.116589
-0.116905
-0.117537
-0.117853
-0.116273
-0.116273
-0.116589
-0.116273
-0.116273
-0.116589
-0.116905
-0.116589
-0.115957
-0.115640
-0.115957
-0.114692
-0.115008
-0.116273
-0.115640
-0.115008
-0.115324
-0.115324
-0.115640
-0.115640
-0.115324
-0.113744
-0.115324
-0.114692
-0.114376
-0.113428
-0.113428
-0.114060
-0.114692
-0.114060
-0.114060
-0.114376
-0.114060
-0.114376
-0.112795
-0.112479
-0.112479
-0.112479
-0.113111
-0.113744
-0.114060
-0.113744
-0.113428
-0.113111
-0.113111
-0.113111
-0.113428
-0.112795
-0.113111
-0.113428
-0.113744
-0.114060
-0.115008
-0.115008
-0.114376
-0.114692
-0.114060
-0.114376
-0.115324
-0.115008
-0.114692
-0.115324
-0.115324
-0.115324
-0.115324
-0.116905
-0.115957
-0.117221
-0.116905
-0.115008
-0.117221
-0.115957
-0.116589
-0.117537
-0.116905
-0.116273
-0.117221
-0.115324
-0.116273
-0.116905
-0.115957
-0.115640
-0.116905
-0.116273
-0.116273
-0.115957
-0.115640
-0.116273
-0.116273
-0.116589
-0.115957
-0.115957
-0.115324
-0.115008
-0.115324
-0.116273
-0.115957
-0.115957
-0.115957
-0.115324
-0.114692
-0.116589
-0.115008
-0.114692
-0.114692
-0.114692
-0.115324
-0.116273
-0.115008
-0.115008
-0.115008
-0.115324
-0.113744
-0.113744
-0.114692
-0.114692
-0.113744
-0.115008
-0.113428
-0.114060
-0.113428
-0.114376
-0.113744
-0.113744
-0.114060
-0.113111
-0.114376
-0.114060
-0.114692
-0.113428
-0.112795
-0.114376
-0.113744
-0.112795
-0.114060
-0.114060
-0.114060
-0.114376
-0.114060
-0.114060
-0.114692
-0.113744
-0.114692
-0.115640
-0.115008
-0.114060
-0.115957
-0.115324
-0.115008
-0.115640
-0.116273
-0.116273
-0.115640
-0.116905
-0.116905
-0.116273
-0.115640
-0.115957
-0.115640
-0.116589
-0.117221
-0.116905
-0.116589
-0.116589
-0.116905
-0.116905
-0.117853
-0.117221
-0.117853
-0.117853
-0.117537
-0.117221
-0.116589
-0.116273
-0.115957
-0.115957
-0.116905
-0.117221
-0.116589
-0.117853
-0.115957
-0.115324
-0.114692
-0.115324
-0.115957
-0.115324
-0.115324
-0.115640
-0.115324
-0.115324
-0.115008
-0.114692
-0.115008
-0.114692
-0.114692
-0.114060
-0.113744
-0.114376
-0.114692
-0.114060
-0.114376
-0.113744
-0.113744
-0.114060
-0.114060
-0.113428
-0.112795
-0.113111
-0.114376
-0.114376
-0.114060
-0.113428
-0.114692
-0.115008
-0.115008
-0.114060
-0.113428
-0.114376
-0.114376
-0.115008
-0.114376
-0.113744
-0.114060
-0.113744
-0.114692
-0.115324
-0.115008
-0.115957
-0.115957
-0.115957
-0.115957
-0.115640
-0.115957
-0.115957
-0.115324
-0.116589
-0.115957
-0.117221
-0.116905
-0.116273
-0.117221
-0.118802
-0.118485
-0.119118
-0.118169
-0.117221
-0.117221
-0.116589
-0.118802
-0.118169
-0.117853
-0.117537
-0.117537
-0.116589
-0.116273
-0.116905
-0.116273
-0.116905
-0.116273
-0.116273
-0.116905
-0.115324
-0.116273
-0.116273
-0.116589
-0.115957
-0.116589
-0.115640
-0.115324
-0.116589
-0.115324
-0.114692
-0.115324
-0.113744
-0.115008
-0.116273
-0.115324
-0.115008
-0.115957
-0.114692
-0.115008
-0.115957
-0.115324
-0.114692
-0.113744
-0.113428
-0.113428
-0.113111
-0.114060
-0.114060
-0.112479
-0.113744
-0.113744
-0.113744
-0.114060
-0.114376
-0.114060
-0.114060
-0.113744
-0.114060
-0.115008
-0.114692
-0.115324
-0.114060
-0.115324
-0.115640
-0.115008
-0.115640
-0.115957
-0.115640
-0.115957
-0.116273
-0.117221
-0.116905
-0.116905
-0.117221
-0.116589
-0.117221
-0.116905
-0.117853
-0.116273
-0.117221
-0.116273
-0.116905
-0.116589
-0.116905
-0.116905
-0.116905
-0.116589
-0.116905
-0.117221
-0.117537
-0.115957
-0.117853
-0.116905
-0.116905
-0.117221
-0.117221
-0.116905
-0.116589
-0.116905
-0.115957
-0.116273
-0.116273
-0.114692
-0.115957
-0.116273
-0.114692
-0.114692
-0.115008
-0.115324
-0.115640
-0.115957
-0.114376
-0.114060
-0.115008
-0.114692
-0.115008
-0.114060
-0.114060
-0.114060
-0.114692
-0.114376
-0.114692
-0.114692
-0.114376
-0.114060
-0.113744
-0.113744
-0.113744
-0.113428
-0.114060
-0.114060
-0.113111
-0.112479
-0.112479
-0.113111
-0.114692
-0.114060
-0.114060
-0.114376
-0.113744
-0.114060
-0.114060
-0.114376
-0.114376
-0.114376
-0.114060
-0.114060
-0.114060
-0.114376
-0.114692
-0.115324
-0.115008
-0.115324
-0.115008
-0.115640
-0.115640
-0.115640
-0.115957
-0.116905
-0.116905
-0.116905
-0.116273
-0.116589
-0.117221
-0.116905
-0.117853
-0.116905
-0.116905
-0.117221
-0.117221
-0.118169
-0.117537
-0.116905
-0.117853
-0.117853
-0.117221
-0.116905
-0.117221
-0.116273
-0.117221
-0.117537
-0.116273
-0.118169
-0.118169
-0.117537
-0.115957
-0.117537
-0.116905
-0.115957
-0.116273
-0.115640
-0.115957
-0.115324
-0.115957
-0.116273
-0.115640
-0.115640
-0.115640
-0.114692
-0.114376
-0.115324
-0.115324
-0.115008
-0.114692
-0.114376
-0.114692
-0.114376
-0.114692
-0.114060
-0.113111
-0.113428
-0.113428
-0.113428
-0.113744
-0.113111
-0.113428
-0.114376
-0.113744
-0.114692
-0.114060
-0.113744
-0.115008
-0.113744
-0.115324
-0.114692
-0.115324
-0.115008
-0.116589
-0.115008
-0.115008
-0.114376
-0.115324
-0.115324
-0.116273
-0.115324
-0.115008
-0.115957
-0.116589
-0.116905
-0.116273
-0.116905
-0.116905
-0.117853
-0.117221
-0.117221
-0.116589
-0.117221
-0.117221
-0.116905
-0.117537
-0.117537
-0.117853
-0.117853
-0.116589
-0.116273
-0.117537
-0.117537
-0.118169
-0.117537
-0.116273
-0.116589
-0.116905
-0.117537
-0.117221
-0.116273
-0.117221
-0.116905
-0.115957
-0.115640
-0.116589
-0.115008
-0.116273
-0.115640
-0.115640
-0.115957
-0.115640
-0.116589
-0.115008
-0.114692
-0.115640
-0.115008
-0.115640
-0.115008
-0.114376
-0.114376
-0.114692
-0.114692
-0.114060
-0.114692
-0.115324
-0.114376
-0.114060
-0.113428
-0.115324
-0.113744
-0.114376
-0.115008
-0.114376
-0.114060
-0.113428
-0.114376
-0.115324
-0.114060
-0.115957
-0.115640
-0.115640
-0.115640
-0.115324
-0.114060
-0.115324
-0.115008
-0.114692
-0.114692
-0.114692
-0.115957
-0.114692
-0.115957
-0.115957
-0.115957
-0.116273
-0.115957
-0.116273
-0.117221
-0.117537
-0.117537
-0.116905
-0.117537
-0.117537
-0.117537
-0.116589
-0.116905
-0.117537
-0.119118
-0.118485
-0.118485
-0.117221
-0.117853
-0.116905
-0.117853
-0.118169
-0.118802
-0.118485
-0.118485
-0.118169
-0.117537
-0.118169
-0.118169
-0.118169
-0.117537
-0.117537
-0.117221
-0.116589
-0.116273
-0.116589
-0.116589
-0.117537
-0.116273
-0.116273
-0.115640
-0.116905
-0.115640
-0.115008
-0.115640
-0.115324
-0.115324
-0.115640
-0.115640
-0.115640
-0.115324
-0.114060
-0.115640
-0.115957
-0.115640
-0.114376
-0.115008
-0.114060
-0.113428
-0.114060
-0.114060
-0.115008
-0.113744
-0.114376
-0.114692
-0.115324
-0.115008
-0.115640
-0.116589
-0.114692
-0.115640
-0.115324
-0.114692
-0.115324
-0.116905
-0.114692
-0.115008
-0.115640
-0.115640
-0.115640
-0.115324
-0.114692
-0.115957
-0.115957
-0.116273
-0.116589
-0.117221
-0.116273
-0.116589
-0.117537
-0.117853
-0.116905
-0.117537
-0.117853
-0.117853
-0.117537
-0.117221
-0.116905
-0.116273
-0.117537
-0.117537
-0.118169
-0.117221
-0.117221
-0.117853
-0.118802
-0.118485
-0.118485
-0.118485
-0.117853
-0.117537
-0.117221
-0.118802
-0.116905
-0.117221
-0.117853
-0.117537
-0.117853
-0.116905
-0.116589
-0.115957
-0.116905
-0.116905
-0.116589
-0.116273
-0.116273
-0.117221
-0.116273
-0.116589
-0.116589
-0.117221
-0.116273
-0.115008
-0.114376
-0.115324
-0.115640
-0.115008
-0.115324
-0.115957
-0.114060
-0.114060
-0.113744
-0.114060
-0.114060
-0.115008
-0.115324
-0.115324
-0.114060
-0.114376
-0.115008
-0.115640
-0.115008
-0.114376
-0.115008
-0.115008
-0.114060
-0.114692
-0.115640
-0.113428
-0.115324
-0.115008
-0.114060
-0.115008
-0.115640
-0.116273
-0.115640
-0.115957
-0.115957
-0.116905
-0.116905
-0.117221
-0.116589
-0.116273
-0.116589
-0.118169
-0.117221
-0.117221
-0.116905
-0.116905
-0.117221
-0.116589
-0.118802
-0.118485
-0.118802
-0.119118
-0.117537
-0.117537
-0.117853
-0.117853
-0.118802
-0.119118
-0.118485
-0.118485
-0.118169
-0.117853
-0.116589
-0.118169
-0.117221
-0.116589
-0.117537
-0.116273
-0.116273
-0.117853
-0.117221
-0.116589
-0.116589
-0.115324
-0.117221
-0.117221
-0.116589
-0.116905
-0.116273
-0.115957
-0.115640
-0.115008
-0.114376
-0.114376
-0.115324
-0.115640
-0.115324
-0.115957
-0.115957
-0.115324
-0.115324
-0.115324
-0.114692
-0.113744
-0.114692
-0.114692
-0.114692
-0.114376
-0.114376
-0.115640
-0.114692
-0.114692
-0.115008
-0.113744
-0.114376
-0.114376
-0.114692
-0.115324
-0.115008
-0.115324
-0.114376
-0.114376
-0.115957
-0.116273
-0.116273
-0.115008
-0.115324
-0.116273
-0.116273
-0.116589
-0.116273
-0.116273
-0.118169
-0.116589
-0.117221
-0.116905
-0.116905
-0.117537
-0.117221
-0.117221
-0.116905
-0.117537
-0.117853
-0.117853
-0.117537
-0.117221
-0.116589
-0.117537
-0.118169
-0.116589
-0.116905
-0.117221
-0.117537
-0.117853
-0.118169
-0.118169
-0.117853
-0.118169
-0.118485
-0.117221
-0.116905
-0.117853
-0.116905
-0.118169
-0.116589
-0.116273
-0.116589
-0.116589
-0.117221
-0.116273
-0.116589
-0.116273
-0.115640
-0.116589
-0.116273
-0.115008
-0.116273
-0.115324
-0.115324
-0.114376
-0.114692
-0.115324
-0.115008
-0.114060
-0.115008
-0.113744
-0.115324
-0.115324
-0.114376
-0.114060
-0.114060
-0.114060
-0.114692
-0.114060
-0.114060
-0.114060
-0.114692
-0.114060
-0.116273
-0.115640
-0.115640
-0.116273
-0.116273
-0.115957
-0.115957
-0.116273
-0.115640
-0.115008
-0.115957
-0.115640
-0.115640
-0.116905
-0.116905
-0.117221
-0.116273
-0.116905
-0.117221
-0.116905
-0.116905
-0.117221
-0.117221
-0.117221
-0.118802
-0.116905
-0.116905
-0.117537
-0.118802
-0.118169
-0.117853
-0.118485
-0.117853
-0.118485
-0.117537
-0.118802
-0.118485
-0.117853
-0.118169
-0.117537
-0.117853
-0.117537
-0.118169
-0.117537
-0.116589
-0.117221
-0.118485
-0.117221
-0.118485
-0.117221
-0.117853
-0.117537
-0.116589
-0.116589
-0.116273
-0.115324
-0.116273
-0.116273
-0.117221
-0.115640
-0.115008
-0.114692
-0.115324
-0.114692
-0.115008
-0.115324
-0.115640
-0.115324
-0.114060
-0.115008
-0.115008
-0.114060
-0.114376
-0.115008
-0.115008
-0.114376
-0.115957
-0.114692
-0.115957
-0.115957
-0.115640
-0.115640
-0.114692
-0.114376
-0.114692
-0.115324
-0.116273
-0.116589
-0.116589
-0.116273
-0.115640
-0.115957
-0.116273
-0.117537
-0.118169
-0.117537
-0.117221
-0.116589
-0.118169
-0.118169
-0.116905
-0.117853
-0.118169
-0.117853
-0.118169
-0.118802
-0.118169
-0.118485
-0.117537
-0.116905
-0.117221
-0.117853
-0.118485
-0.118485
-0.117221
-0.117537
-0.116905
-0.117221
-0.118169
-0.117853
-0.118169
-0.117537
-0.117221
-0.117537
-0.118485
-0.118169
-0.118485
-0.117853
-0.116589
-0.116905
-0.118169
-0.117221
-0.117221
-0.115324
-0.117537
-0.116905
-0.115957
-0.116905
-0.116905
-0.117221
-0.115957
-0.115957
-0.116905
-0.116905
-0.115957
-0.115957
-0.115957
-0.115324
-0.115324
-0.114376
-0.115008
-0.115957
-0.114692
-0.114692
-0.113111
-0.114060
-0.114376
-0.115008
-0.114376
-0.113428
-0.114692
-0.114060
-0.115324
-0.115008
-0.115324
-0.115008
-0.114692
-0.115008
-0.115640
-0.115324
-0.115957
-0.115957
-0.115640
-0.115640
-0.115957
-0.115957
-0.115324
-0.115957
-0.115324
-0.115324
-0.117221
-0.116589
-0.117221
-0.116905
-0.116905
-0.116273
-0.116273
-0.116589
-0.117537
-0.116905
-0.117537
-0.116905
-0.117537
-0.117537
-0.118802
-0.118485
-0.117537
-0.117537
-0.118169
-0.117221
-0.118802
-0.119118
-0.118485
-0.118802
-0.119118
-0.118169
-0.118485
-0.118802
-0.117853
-0.118169
-0.117853
-0.117537
-0.117537
-0.117537
-0.117221
-0.117853
-0.117221
-0.116273
-0.116905
-0.116589
-0.117853
-0.116905
-0.116905
-0.115957
-0.115957
-0.116589
-0.117853
-0.116273
-0.116589
-0.116273
-0.115640
-0.115324
-0.115640
-0.115957
-0.115640
-0.114692
-0.115640
-0.114060
-0.115957
-0.115640
-0.115324
-0.115640
-0.114060
-0.114692
-0.115640
-0.114692
-0.116273
-0.115640
-0.115324
-0.116273
-0.116273
-0.115008
-0.115324
-0.116273
-0.115957
-0.115640
-0.116589
-0.116905
-0.115957
-0.115640
-0.117221
-0.117537
-0.116589
-0.117537
-0.116905
-0.117853
-0.117221
-0.116589
-0.116589
-0.116905
-0.118169
-0.117853
-0.117537
-0.117853
-0.117537
-0.118169
-0.117537
-0.117221
-0.118485
-0.118485
-0.118485
-0.118169
-0.118802
-0.118802
-0.119118
-0.117853
-0.117853
-0.118802
-0.118169
-0.117221
-0.117537
-0.117853
-0.117853
-0.118802
-0.118802
-0.117221
-0.117853
-0.117853
-0.117221
-0.117853
-0.118485
-0.117537
-0.117853
-0.117537
-0.117537
-0.117853
-0.117221
-0.116589
-0.116273
-0.114692
-0.115324
-0.115324
-0.115640
-0.115324
-0.115324
-0.115957
-0.115640
-0.115640
-0.115640
-0.115324
-0.115324
-0.114376
-0.114376
-0.115324
-0.114692
-0.114376
-0.114692
-0.113744
-0.113744
-0.113744
-0.115008
-0.115008
-0.114376
-0.115008
-0.115008
-0.115008
-0.115640
-0.115324
-0.115957
-0.116273
-0.115324
-0.115640
-0.115957
-0.115640
-0.116273
-0.116273
-0.117221
-0.117221
-0.116589
-0.116273
-0.115957
-0.116589
-0.117221
-0.116905
-0.117853
-0.117537
-0.118169
-0.117853
-0.115957
-0.117537
-0.117537
-0.118169
-0.118485
-0.118485
-0.117537
-0.117221
-0.118169
-0.119434
-0.117537
-0.118485
-0.120066
-0.117853
-0.116589
-0.117537
-0.118802
-0.118485
-0.118169
-0.119434
-0.117853
-0.117853
-0.117221
-0.115957
-0.116905
-0.116273
-0.116905
-0.118169
-0.116589
-0.116589
-0.116905
-0.116273
-0.115957
-0.116273
-0.116273
-0.115640
-0.115008
-0.114692
-0.114376
-0.114692
-0.115640
-0.115957
-0.115008
-0.115324
-0.115324
-0.114376
-0.114692
-0.114692
-0.114692
-0.115324
-0.115008
-0.115008
-0.115008
-0.114692
-0.114376
-0.115640
-0.115008
-0.114376
-0.115008
-0.113428
-0.115324
-0.114692
-0.115957
-0.115640
-0.116589
-0.115324
-0.116905
-0.116905
-0.116589
-0.116589
-0.116589
-0.117853
-0.116905
-0.117221
-0.117221
-0.117537
-0.118169
-0.116273
-0.118485
-0.118485
-0.117853
-0.117537
-0.116905
-0.117221
-0.117853
-0.117853
-0.118802
-0.118485
-0.118802
-0.118485
-0.117537
-0.119118
-0.117537
-0.117537
-0.117853
-0.118485
-0.116589
-0.117221
-0.116905
-0.117853
-0.118485
-0.117221
-0.117537
-0.117853
-0.117853
-0.117537
-0.117537
-0.118169
-0.118485
-0.116905
-0.116273
-0.116589
-0.116589
-0.115640
-0.116905
-0.115957
-0.116273
-0.115957
-0.115324
-0.115640
-0.115957
-0.115008
-0.115324
-0.115324
-0.114376
-0.115957
-0.116273
-0.115008
-0.114692
-0.114060
-0.115640
-0.115008
-0.114060
-0.115008
-0.114692
-0.113428
-0.114060
-0.115008
-0.115008
-0.116273
-0.115640
-0.115324
-0.114692
-0.115008
-0.115957
-0.115957
-0.115640
-0.115008
-0.114692
-0.115324
-0.116905
-0.115957
-0.115957
-0.117853
-0.117221
-0.117537
-0.117221
-0.117221
-0.117221
-0.117537
-0.116905
-0.118485
-0.119118
-0.117221
-0.117221
-0.117221
-0.117537
-0.118169
-0.117853
-0.117537
-0.120066
-0.118485
-0.118802
-0.117221
-0.117537
-0.117853
-0.118485
-0.117853
-0.118169
-0.118485
-0.118169
-0.117537
-0.117853
-0.118169
-0.117853
-0.117853
-0.117537
-0.117853
-0.117537
-0.118485
-0.118485
-0.116589
-0.117853
-0.117537
-0.116905
-0.117853
-0.117221
-0.116273
-0.116905
-0.115957
-0.116589
-0.116905
-0.116273
-0.116905
-0.115957
-0.116589
-0.115640
-0.115957
-0.116273
-0.116273
-0.115640
-0.115640
-0.114692
-0.115324
-0.115324
-0.115008
-0.115640
-0.115008
-0.115008
-0.115008
-0.114692
-0.115640
-0.115957
-0.115640
-0.116589
-0.115640
-0.115324
-0.115957
-0.116273
-0.117221
-0.117537
-0.115640
-0.116273
-0.116905
-0.115008
-0.117537
-0.116905
-0.116905
-0.118802
-0.117537
-0.117537
-0.118169
-0.117853
-0.118169
-0.117853
-0.117853
-0.117853
-0.118802
-0.118802
-0.119118
-0.118169
-0.117853
-0.116273
-0.118802
-0.119750
-0.117853
-0.117853
-0.117853
-0.117853
-0.118485
-0.118802
-0.117537
-0.117537
-0.117537
-0.119118
-0.119434
-0.118169
-0.118485
-0.118169
-0.117537
-0.117853
-0.117853
-0.118169
-0.118169
-0.117853
-0.117221
-0.116905
-0.117853
-0.116589
-0.116905
-0.116589
-0.117221
-0.117221
-0.116905
-0.116589
-0.115640
-0.115008
-0.115957
-0.116589
-0.115640
-0.115640
-0.115324
-0.115957
-0.115957
-0.115957
-0.115640
-0.115957
-0.114692
-0.115640
-0.116273
-0.114692
-0.115640
-0.114692
-0.114692
-0.115957
-0.115957
-0.115640
-0.114376
-0.115008
-0.115324
-0.115640
-0.115640
-0.116589
-0.116273
-0.115324
-0.115008
-0.115957
-0.116273
-0.116905
-0.116589
-0.116273
-0.117221
-0.117221
-0.117853
-0.117221
-0.117853
-0.117221
-0.118169
-0.118169
-0.117537
-0.117853
-0.117853
-0.118485
-0.118169
-0.116905
-0.118169
-0.118169
-0.118802
-0.118802
-0.118485
-0.117853
-0.119434
-0.118169
-0.118169
-0.117853
-0.118169
-0.117221
-0.117853
-0.118485
-0.117853
-0.117221
-0.117853
-0.117853
-0.117853
-0.117537
-0.117853
-0.118169
-0.118485
-0.117537
-0.116905
-0.116273
-0.117221
-0.116589
-0.115957
-0.115008
-0.115957
-0.115324
-0.115957
-0.116273
-0.115957
-0.115008
-0.115008
-0.115640
-0.115008
-0.114692
-0.115324
-0.116273
-0.115957
-0.115008
-0.114060
-0.113744
-0.113744
-0.115957
-0.114692
-0.115640
-0.114692
-0.115008
-0.114060
-0.115957
-0.115324
-0.115008
-0.113428
-0.115008
-0.115008
-0.115640
-0.115957
-0.115957
-0.115957
-0.115640
-0.115008
-0.115640
-0.115008
-0.115957
-0.116905
-0.116905
-0.116905
-0.116273
-0.116589
-0.116273
-0.116273
-0.116589
-0.116589
-0.115640
-0.117537
-0.116589
-0.116589
-0.116273
-0.116905
-0.116273
-0.118169
-0.118169
-0.118169
-0.118169
-0.118485
-0.118169
-0.118485
-0.116589
-0.116905
-0.117853
-0.119118
-0.118169
-0.117853
-0.117853
-0.117537
-0.117853
-0.117537
-0.117537
-0.118169
-0.118485
-0.117221
-0.116589
-0.116905
-0.116905
-0.116589
-0.116589
-0.116273
-0.116589
-0.116273
-0.116589
-0.115957
-0.115957
-0.115957
-0.115324
-0.115640
-0.116589
-0.115324
-0.115008
-0.115640
-0.116273
-0.115008
-0.115324
-0.114692
-0.112795
-0.115008
-0.113744
-0.114692
-0.114060
-0.114376
-0.113428
-0.115008
-0.114376
-0.115640
-0.115324
-0.115324
-0.115008
-0.115640
-0.115324
-0.115008
-0.115324
-0.116905
-0.115640
-0.115324
-0.115640
-0.114060
-0.115957
-0.116589
-0.115324
-0.115324
-0.115640
-0.116273
-0.117221
-0.116589
-0.116905
-0.116273
-0.116905
-0.116273
-0.116589
-0.117853
-0.117537
-0.117221
-0.116905
-0.116905
-0.118802
-0.119118
-0.118485
-0.118802
-0.117853
-0.118169
-0.116905
-0.117853
-0.117221
-0.117221
-0.116273
-0.115957
-0.116905
-0.118485
-0.119118
-0.117537
-0.118169
-0.117537
-0.116905
-0.117537
-0.117853
-0.117537
-0.117221
-0.117537
-0.116905
-0.115957
-0.116273
-0.116273
-0.115957
-0.116273
-0.115957
-0.116273
-0.115957
-0.115324
-0.115008
-0.115324
-0.115640
-0.115640
-0.115324
-0.115324
-0.114692
-0.114692
-0.115957
-0.114376
-0.114060
-0.114060
-0.114692
-0.115324
-0.115324
-0.114376
-0.114692
-0.113428
-0.114692
-0.114376
-0.115008
-0.115324
-0.115008
-0.114692
-0.115324
-0.115008
-0.115324
-0.115324
-0.116273
-0.116273
-0.116589
-0.115957
-0.115957
-0.116589
-0.115008
-0.115640
-0.116905
-0.117853
-0.117221
-0.117853
-0.118169
-0.117853
-0.118485
-0.118169
-0.118485
-0.118485
-0.117537
-0.117537
-0.117221
-0.118802
-0.118485
-0.119750
-0.119118
-0.118802
-0.119434
-0.119118
-0.119118
-0.118169
-0.118485
-0.119118
-0.118485
-0.118802
-0.118485
-0.119118
-0.117853
-0.117853
-0.117853
-0.117221
-0.116589
-0.117537
-0.117221
-0.116905
-0.115957
-0.116589
-0.116589
-0.115957
-0.115957
-0.116905
-0.115957
-0.116273
-0.116589
-0.116905
-0.116589
-0.115957
-0.115640
-0.115640
-0.116273
-0.116273
-0.115957
-0.115957
-0.115640
-0.115640
-0.115008
-0.114376
-0.115324
-0.115640
-0.115640
-0.115008
-0.114692
-0.115640
-0.113744
-0.114692
-0.114376
-0.115640
-0.115324
-0.115008
-0.115008
-0.115008
-0.115640
-0.116905
-0.115957
-0.116273
-0.117221
-0.115640
-0.115957
-0.115957
-0.116273
-0.116589
-0.117537
-0.116589
-0.117221
-0.117221
-0.116273
-0.117853
-0.117221
-0.118169
-0.116905
-0.117221
-0.117537
-0.118485
-0.117853
-0.118169
-0.117221
-0.118169
-0.118169
-0.119118
-0.118169
-0.117221
-0.117221
-0.116589
-0.117853
-0.117537
-0.118485
-0.117853
-0.117537
-0.118802
-0.117853
-0.117853
-0.119434
-0.116905
-0.116905
-0.117221
-0.117221
-0.116273
-0.116273
-0.116273
-0.117221
-0.117221
-0.116589
-0.117537
-0.117537
-0.117221
-0.117221
-0.116589
-0.116589
-0.116589
-0.115957
-0.115008
-0.116589
-0.117537
-0.115324
-0.115957
-0.116589
-0.116589
-0.114376
-0.115008
-0.114060
-0.115008
-0.114376
-0.115008
-0.115008
-0.114376
-0.115640
-0.113744
-0.113111
-0.114692
-0.114376
-0.115640
-0.114692
-0.115957
-0.114692
-0.114692
-0.115957
-0.115640
-0.116273
-0.115640
-0.116273
-0.116905
-0.115957
-0.116589
-0.117221
-0.116905
-0.117221
-0.116589
-0.116905
-0.117221
-0.116905
-0.118169
-0.118485
-0.117853
-0.118169
-0.118169
-0.118485
-0.117221
-0.117537
-0.117221
-0.117537
-0.117537
-0.117853
-0.117221
-0.118485
-0.117853
-0.118802
-0.117537
-0.118485
-0.118169
-0.116905
-0.116905
-0.116905
-0.118169
-0.117537
-0.118485
-0.118485
-0.118802
-0.117221
-0.116589
-0.116905
-0.118169
-0.117853
-0.117537
-0.117221
-0.116273
-0.117537
-0.116905
-0.117537
-0.116589
-0.117853
-0.116905
-0.116905
-0.117853
-0.115640
-0.115324
-0.115957
-0.115008
-0.115324
-0.116589
-0.115324
-0.115008
-0.114692
-0.114376
-0.113744
-0.114692
-0.115008
-0.115008
-0.114692
-0.114692
-0.114692
-0.115324
-0.114060
-0.114692
-0.115640
-0.114692
-0.115957
-0.115008
-0.115324
-0.114692
-0.115324
-0.116273
-0.115957
-0.114376
-0.115008
-0.115324
-0.115324
-0.114376
-0.115640
-0.115957
-0.115957
-0.117537
-0.116905
-0.117221
-0.117221
-0.118169
-0.118485
-0.117853
-0.117853
-0.118802
-0.117221
-0.117221
-0.117221
-0.117853
-0.117853
-0.119118
-0.117221
-0.118485
-0.118169
-0.117853
-0.118802
-0.117537
-0.117221
-0.117537
-0.116905
-0.117853
-0.117537
-0.116905
-0.118485
-0.116905
-0.117853
-0.116905
-0.116589
-0.116589
-0.117221
-0.116905
-0.116589
-0.116273
-0.115640
-0.115957
-0.116273
-0.116273
-0.115957
-0.115640
-0.116589
-0.115957
-0.115640
-0.115957
-0.115957
-0.115640
-0.114060
-0.114376
-0.113744
-0.115957
-0.115324
-0.115324
-0.113744
-0.113111
-0.113428
-0.113428
-0.115008
-0.114060
-0.113744
-0.114060
-0.114692
-0.113111
-0.114060
-0.114692
-0.113428
-0.114376
-0.114060
-0.115008
-0.114376
-0.115957
-0.115640
-0.115324
-0.114692
-0.114692
-0.115008
-0.115324
-0.115640
-0.116273
-0.114060
-0.115324
-0.115640
-0.116589
-0.116273
-0.115957
-0.115324
-0.116589
-0.118169
-0.117537
-0.117221
-0.117537
-0.116273
-0.116589
-0.116905
-0.118169
-0.117537
-0.117853
-0.117537
-0.117221
-0.116905
-0.117221
-0.117221
-0.116589
-0.116273
-0.116905
-0.116273
-0.116273
-0.115640
-0.116905
-0.116273
-0.116905
-0.116273
-0.116273
-0.115324
-0.115324
-0.114692
-0.115008
-0.115957
-0.115008
-0.115324
-0.115324
-0.114376
-0.114692
-0.114692
-0.115008
-0.115324
-0.114692
-0.114060
-0.115008
-0.115008
-0.114060
-0.114376
-0.114376
-0.114692
-0.115008
-0.114060
-0.114376
-0.113744
-0.113744
-0.115324
-0.113744
-0.113744
-0.113428
-0.111847
-0.113744
-0.113744
-0.114376
-0.114060
-0.113744
-0.113428
-0.114060
-0.113428
-0.114060
-0.113111
-0.113744
-0.114060
-0.114060
-0.113744
-0.114060
-0.114692
-0.115008
-0.114692
-0.115957
-0.115324
-0.116273
-0.115324
-0.115324
-0.115957
-0.115640
-0.116905
-0.118169
-0.116905
-0.116273
-0.117221
-0.116273
-0.116273
-0.116589
-0.116589
-0.118169
-0.117537
-0.116589
-0.116589
-0.116905
-0.118169
-0.117853
-0.117853
-0.117537
-0.117537
-0.117537
-0.117221
-0.116905
-0.117537
-0.118169
-0.116905
-0.116905
-0.117221
-0.115640
-0.116905
-0.115957
-0.114376
-0.115324
-0.115324
-0.115957
-0.116273
-0.116589
-0.115640
-0.115957
-0.115008
-0.114376
-0.114060
-0.114376
-0.115008
-0.115008
-0.114060
-0.115008
-0.115008
-0.114692
-0.114060
-0.115008
-0.115008
-0.113428
-0.113744
-0.115640
-0.114376
-0.114060
-0.114376
-0.113744
-0.113744
-0.114376
-0.112795
-0.114376
-0.115008
-0.114060
-0.114692
-0.114692
-0.113428
-0.114376
-0.113744
-0.114692
-0.114692
-0.113111
-0.114060
-0.114376
-0.115324
-0.114376
-0.114692
-0.114692
-0.115957
-0.115640
-0.115957
-0.115957
-0.115957
-0.116273
-0.116905
-0.116905
-0.116273
-0.116905
-0.115957
-0.116273
-0.116273
-0.116273
-0.117853
-0.117537
-0.116905
-0.117221
-0.115640
-0.115957
-0.116905
-0.116273
-0.116273
-0.118169
-0.116589
-0.116273
-0.116273
-0.116589
-0.116905
-0.116589
-0.115957
-0.116589
-0.116589
-0.117537
-0.116273
-0.115324
-0.115957
-0.114692
-0.115957
-0.115324
-0.115640
-0.115957
-0.115640
-0.114376
-0.115008
-0.115640
-0.115008
-0.115324
-0.114376
-0.114692
-0.115008
-0.115324
-0.114376
-0.115640
-0.114692
-0.113428
-0.113744
-0.113111
-0.114376
-0.114376
-0.114376
-0.114692
-0.114060
-0.113428
-0.113428
-0.113111
-0.113111
-0.113428
-0.114376
-0.114376
-0.114376
-0.114060
-0.114376
-0.115008
-0.115640
-0.115640
-0.115324
-0.115008
-0.114692
-0.115640
-0.115957
-0.115957
-0.115324
-0.115640
-0.116589
-0.116589
-0.117853
-0.117221
-0.116905
-0.116905
-0.117221
-0.117221
-0.118802
-0.117853
-0.116589
-0.117537
-0.117537
-0.117221
-0.118169
-0.117221
-0.117221
-0.116905
-0.116589
-0.117853
-0.116589
-0.117853
-0.117537
-0.117853
-0.117221
-0.116589
-0.117537
-0.117221
-0.116905
-0.116905
-0.116273
-0.115957
-0.116905
-0.115957
-0.116905
-0.116589
-0.116273
-0.115324
-0.115008
-0.115008
-0.115957
-0.114692
-0.115957
-0.115640
-0.115324
-0.115324
-0.114376
-0.115008
-0.114692
-0.114692
-0.114376
-0.114692
-0.114376
-0.114692
-0.113428
-0.114060
-0.114060
-0.114060
-0.114376
-0.115008
-0.114692
-0.113111
-0.114060
-0.114692
-0.114060
-0.114060
-0.113744
-0.114376
-0.114060
-0.114376
-0.114376
-0.114060
-0.114376
-0.113744
-0.114060
-0.114060
-0.113428
-0.115640
-0.114376
-0.114692
-0.115324
-0.113744
-0.114376
-0.115957
-0.115640
-0.115957
-0.115324
-0.115640
-0.117221
-0.116589
-0.116905
-0.117537
-0.116589
-0.116589
-0.116589
-0.116589
-0.116273
-0.116273
-0.117537
-0.116273
-0.115957
-0.117221
-0.117221
-0.117537
-0.115324
-0.116273
-0.117221
-0.115957
-0.116589
-0.116905
-0.117221
-0.117221
-0.115957
-0.115957
-0.116273
-0.115957
-0.115640
-0.116273
-0.116273
-0.115324
-0.116273
-0.115957
-0.115640
-0.115640
-0.115640
-0.114692
-0.114376
-0.115324
-0.115008
-0.115324
-0.114376
-0.113744
-0.115008
-0.114060
-0.114376
-0.114060
-0.113428
-0.113744
-0.113744
-0.113428
-0.113111
-0.114060
-0.114376
-0.114376
-0.113111
-0.113428
-0.113428
-0.114376
-0.113428
-0.114376
-0.115324
-0.113744
-0.114376
-0.113428
-0.113428
-0.113111
-0.114692
-0.114692
-0.114692
-0.114692
-0.114692
-0.114376
-0.114692
-0.114060
-0.115324
-0.115640
-0.115008
-0.116589
-0.115957
-0.115324
-0.115957
-0.116273
-0.117221
-0.118169
-0.115640
-0.115957
-0.115640
-0.115957
-0.117221
-0.117221
-0.117853
-0.117537
-0.116589
-0.115957
-0.115324
-0.116905
-0.117221
-0.116589
-0.117537
-0.118169
-0.116905
-0.116273
-0.115640
-0.116273
-0.116905
-0.115640
-0.116273
-0.115008
-0.115324
-0.114692
-0.115957
-0.115640
-0.116589
-0.116589
-0.115640
-0.115324
-0.115324
-0.115640
-0.114376
-0.115957
-0.114692
-0.115324
-0.115324
-0.115324
-0.115640
-0.113744
-0.115324
-0.114692
-0.115008
-0.114692
-0.114376
-0.114060
-0.114376
-0.115008
-0.114376
-0.114692
-0.114692
-0.114692
-0.114060
-0.114376
-0.113111
-0.113111
-0.113428
-0.114376
-0.114060
-0.113744
-0.115008
-0.114692
-0.115008
-0.114692
-0.115324
-0.115324
-0.115008
-0.115640
-0.115008
-0.115324
-0.114692
-0.115640
-0.115008
-0.115008
-0.116273
-0.115324
-0.116589
-0.116905
-0.116273
-0.117537
-0.116273
-0.117537
-0.117221
-0.115957
-0.115640
-0.115640
-0.116589
-0.117853
-0.117221
-0.117221
-0.117853
-0.116589
-0.116273
-0.117853
-0.117853
-0.118802
-0.117853
-0.116589
-0.116589
-0.116273
-0.117221
-0.116905
-0.116273
-0.116589
-0.116273
-0.116273
-0.116589
-0.116589
-0.117221
-0.116905
-0.116273
-0.115957
-0.115957
-0.116273
-0.115640
-0.115008
-0.115957
-0.115324
-0.116273
-0.115324
-0.114376
-0.113744
-0.113744
-0.115324
-0.114060
-0.114376
-0.115008
-0.115008
-0.114376
-0.114376
-0.112795
-0.113744
-0.114060
-0.114060
-0.113111
-0.112163
-0.113744
-0.114060
-0.112795
-0.114376
-0.114060
-0.114060
-0.114692
-0.115008
-0.113744
-0.112795
-0.114692
-0.114060
-0.114376
-0.115640
-0.115640
-0.115324
-0.115008
-0.116589
-0.115640
-0.114376
-0.114376
-0.115008
-0.115957
-0.115324
-0.115640
-0.115640
-0.116273
-0.115957
-0.115957
-0.116589
-0.117221
-0.115957
-0.115324
-0.115640
-0.115957
-0.117221
-0.117537
-0.117853
-0.117537
-0.115640
-0.116273
-0.116273
-0.116589
-0.116905
-0.115957
-0.118169
-0.116905
-0.116905
-0.117221
-0.116905
-0.115957
-0.117221
-0.116905
-0.115957
-0.117221
-0.116273
-0.116273
-0.115640
-0.115640
-0.116273
-0.115324
-0.115008
-0.115008
-0.114376
-0.115324
-0.115957
-0.115957
-0.115640
-0.113744
-0.113111
-0.114692
-0.114060
-0.113744
-0.112795
-0.113428
-0.113111
-0.113428
-0.113428
-0.113428
-0.112795
-0.113111
-0.114060
-0.113111
-0.112795
-0.113428
-0.113111
-0.114060
-0.113111
-0.113111
-0.112795
-0.113111
-0.113111
-0.112479
-0.114060
-0.113744
-0.114060
-0.114692
-0.114060
-0.113744
-0.113428
-0.114692
-0.114376
-0.115324
-0.114376
-0.116589
-0.115957
-0.116589
-0.115957
-0.114376
-0.115324
-0.115324
-0.116589
-0.117221
-0.115957
-0.116273
-0.115957
-0.116273
-0.116273
-0.117221
-0.117221
-0.116273
-0.116589
-0.115957
-0.116273
-0.115957
-0.116589
-0.116905
-0.117221
-0.117853
-0.116589
-0.117221
-0.115640
-0.115957
-0.116589
-0.116589
-0.116589
-0.115008
-0.115640
-0.115957
-0.115640
-0.115957
-0.115640
-0.115957
-0.115008
-0.115324
-0.115640
-0.115008
-0.115640
-0.115957
-0.115640
-0.114692
-0.115324
-0.115324
-0.114692
-0.114376
-0.114060
-0.114060
-0.113428
-0.114692
-0.114060
-0.113744
-0.113428
-0.114376
-0.114060
-0.114060
-0.113428
-0.114376
-0.113744
-0.113428
-0.114376
-0.114060
-0.113744
-0.114376
-0.114060
-0.114692
-0.114692
-0.114060
-0.114692
-0.115324
-0.115324
-0.115324
-0.115324
-0.114692
-0.114376
-0.115008
-0.115008
-0.115957
-0.116273
-0.115324
-0.116273
-0.115957
-0.116589
-0.116273
-0.116905
-0.116589
-0.116905
-0.116905
-0.116273
-0.116589
-0.115640
-0.117221
-0.116905
-0.118169
-0.116589
-0.117537
-0.116589
-0.117221
-0.118169
-0.118485
-0.118169
-0.117853
-0.117537
-0.116589
-0.115957
-0.117537
-0.116905
-0.116905
-0.115640
-0.115324
-0.115957
-0.115008
-0.116273
-0.116273
-0.116589
-0.116905
-0.115957
-0.115957
-0.116273
-0.115957
-0.115957
-0.116273
-0.116905
-0.115324
-0.115324
-0.114376
-0.114692
-0.115008
-0.114692
-0.114376
-0.115640
-0.114692
-0.114376
-0.114376
-0.113744
-0.113111
-0.113428
-0.114376
-0.113744
-0.115008
-0.114376
-0.114060
-0.114692
-0.113111
-0.114692
-0.114692
-0.114060
-0.114692
-0.114376
-0.115640
-0.115324
-0.114060
-0.114692
-0.114692
-0.114376
-0.114692
-0.114060
-0.115324
-0.116273
-0.115957
-0.116589
-0.116905
-0.116273
-0.116589
-0.115008
-0.115324
-0.115957
-0.116273
-0.116273
-0.116905
-0.116273
-0.116273
-0.116273
-0.117537
-0.117853
-0.117537
-0.116273
-0.117853
-0.117853
-0.117537
-0.116905
-0.117853
-0.117853
-0.118169
-0.116905
-0.117537
-0.116905
-0.117221
-0.116905
-0.116905
-0.115957
-0.116273
-0.116589
-0.116273
-0.116905
-0.116589
-0.116273
-0.116589
-0.116273
-0.116905
-0.115957
-0.115324
-0.114376
-0.115640
-0.114060
-0.114376
-0.115008
-0.114692
-0.115324
-0.114060
-0.113744
-0.114692
-0.113744
-0.115008
-0.113744
-0.114060
-0.113744
-0.114376
-0.113428
-0.112479
-0.113428
-0.113428
-0.113744
-0.114060
-0.112163
-0.112795
-0.112795
-0.113744
-0.114376
-0.114060
-0.112163
-0.114692
-0.114376
-0.113744
-0.113428
-0.114692
-0.114060
-0.113111
-0.113744
-0.114060
-0.115640
-0.115324
-0.115324
-0.115008
-0.114692
-0.115324
-0.115008
-0.115640
-0.115008
-0.115640
-0.116273
-0.115957
-0.114692
-0.116589
-0.116273
-0.117221
-0.116589
-0.116589
-0.116273
-0.117221
-0.115957
-0.116905
-0.115008
-0.116589
-0.115957
-0.116273
-0.116905
-0.115640
-0.115957
-0.115957
-0.116273
-0.115640
-0.116273
-0.116589
-0.115640
-0.117537
-0.115957
-0.115324
-0.116273
-0.115957
-0.115640
-0.116273
-0.115640
-0.115957
-0.116589
-0.115957
-0.115640
-0.115008
-0.114060
-0.115008
-0.116273
-0.115957
-0.115008
-0.115008
-0.115008
-0.114060
-0.113744
-0.113744
-0.115324
-0.115008
-0.113744
-0.114692
-0.114060
-0.114060
-0.114376
-0.114060
-0.114060
-0.114376
-0.113744
-0.114376
-0.113744
-0.113744
-0.113111
-0.114692
-0.115008
-0.114060
-0.115324
-0.114376
-0.116273
-0.115957
-0.114376
-0.115008
-0.115008
-0.114692
-0.115324
-0.115008
-0.114692
-0.115640
-0.115957
-0.116273
-0.115640
-0.115008
-0.116589
-0.116905
-0.116273
-0.116273
-0.116589
-0.116905
-0.116905
-0.116273
-0.114060
-0.116589
-0.116905
-0.117853
-0.117537
-0.117853
-0.116273
-0.117221
-0.116273
-0.117537
-0.116589
-0.116905
-0.116273
-0.116273
-0.116589
-0.118485
-0.117537
-0.116589
-0.116589
-0.115324
-0.115324
-0.115957
-0.117537
-0.115957
-0.115640
-0.115324
-0.115640
-0.116589
-0.116589
-0.115008
-0.115640
-0.114376
-0.115008
-0.114376
-0.114376
-0.115008
-0.113744
-0.113111
-0.114376
-0.114060
-0.115008
-0.115008
-0.114376
-0.114060
-0.113111
-0.113111
-0.113428
-0.113744
-0.114376
-0.114060
-0.113428
-0.113428
-0.113111
-0.112795
-0.113111
-0.113428
-0.113744
-0.113111
-0.113744
-0.113744
-0.113428
-0.113744
-0.114692
-0.114376
-0.114376
-0.115324
-0.114692
-0.115324
-0.115008
-0.115640
-0.114376
-0.114376
-0.114692
-0.115957
-0.115957
-0.115640
-0.115640
-0.118802
-0.117853
-0.117221
-0.117221
-0.116905
-0.115957
-0.115957
-0.116273
-0.116905
-0.116905
-0.116905
-0.116905
-0.117537
-0.117537
-0.117853
-0.117221
-0.116905
-0.116273
-0.116905
-0.115640
-0.116273
-0.115957
-0.116589
-0.116905
-0.116589
-0.115008
-0.115324
-0.114692
-0.115324
-0.115008
-0.115957
-0.115640
-0.115008
-0.114692
-0.115008
-0.115008
-0.114692
-0.114692
-0.114692
-0.114376
-0.114060
-0.114060
-0.114060
-0.114376
-0.113744
-0.114376
-0.114692
-0.114376
-0.115324
-0.114376
-0.113744
-0.112163
-0.114060
-0.114376
-0.113744
-0.115008
-0.113744
-0.113111
-0.113744
-0.114060
-0.112795
-0.114060
-0.114060
-0.113428
-0.114376
-0.115324
-0.114692
-0.115008
-0.115008
-0.115008
-0.114692
-0.113428
-0.115957
-0.115324
-0.115008
-0.115008
-0.114060
-0.115324
-0.115324
-0.115640
-0.115008
-0.116273
-0.115957
-0.115640
-0.117537
-0.116589
-0.117537
-0.117537
-0.117221
-0.116905
-0.116905
-0.116905
-0.117221
-0.117853
-0.116905
-0.117537
-0.116589
-0.118485
-0.117537
-0.118169
-0.116273
-0.116905
-0.116589
-0.115957
-0.116589
-0.118169
-0.117853
-0.116273
-0.115957
-0.115957
-0.116273
-0.116273
-0.117221
-0.115957
-0.117221
-0.116905
-0.116589
-0.116273
-0.115640
-0.115324
-0.116589
-0.116273
-0.115640
-0.114692
-0.115324
-0.115324
-0.115324
-0.114692
-0.114376
-0.114376
-0.114692
-0.114692
-0.115324
-0.114376
-0.113111
-0.114060
-0.114692
-0.114060
-0.113744
-0.112795
-0.114060
-0.114060
-0.114376
-0.113111
-0.114376
-0.115008
-0.114376
-0.114060
-0.113744
-0.114376
-0.114376
-0.114376
-0.115640
-0.114060
-0.114692
-0.114692
-0.114692
-0.114376
-0.115640
-0.116273
-0.115957
-0.115957
-0.116273
-0.116589
-0.116273
-0.117537
-0.117221
-0.116905
-0.115640
-0.115324
-0.115957
-0.115957
-0.115640
-0.115957
-0.116905
-0.116589
-0.116905
-0.116905
-0.118169
-0.117221
-0.117537
-0.116589
-0.116273
-0.117537
-0.115957
-0.116905
-0.116905
-0.116905
-0.116905
-0.116589
-0.116905
-0.115640
-0.115008
-0.116589
-0.115640
-0.115324
-0.115957
-0.116273
-0.114692
-0.115324
-0.116273
-0.115640
-0.115640
-0.114692
-0.115324
-0.115324
-0.115008
-0.114376
-0.114060
-0.113744
-0.113744
-0.113428
-0.113744
-0.114692
-0.114376
-0.113744
-0.113744
-0.113428
-0.113111
-0.114060
-0.114376
-0.114376
-0.115008
-0.114060
-0.114376
-0.114060
-0.113111
-0.113428
-0.113744
-0.112795
-0.114376
-0.115324
-0.114376
-0.115324
-0.115324
-0.115324
-0.115640
-0.115640
-0.116273
-0.115324
-0.115324
-0.114376
-0.115957
-0.116273
-0.117221
-0.116273
-0.116273
-0.115640
-0.116589
-0.116273
-0.116905
-0.116589
-0.115957
-0.116273
-0.116273
-0.117221
-0.116273
-0.116589
-0.116589
-0.117537
-0.116905
-0.116273
-0.116589
-0.115957
-0.117537
-0.117537
-0.116905
-0.117853
-0.117221
-0.117221
-0.117221
-0.116589
-0.115957
-0.116273
-0.116905
-0.116589
-0.116273
-0.116589
-0.115957
-0.115957
-0.115957
-0.115324
-0.116273
-0.115640
-0.115640
-0.115324
-0.114692
-0.115008
-0.114060
-0.114692
-0.114376
-0.114692
-0.114376
-0.114376
-0.114376
-0.114060
-0.115008
-0.114060
-0.115008
-0.113744
-0.114376
-0.114060
-0.112795
-0.113744
-0.113428
-0.113744
-0.113428
-0.113744
-0.113428
-0.112479
-0.114060
-0.115008
-0.114692
-0.113744
-0.113744
-0.113428
-0.114376
-0.114060
-0.114376
-0.115008
-0.114376
-0.113744
-0.114060
-0.114376
-0.115957
-0.114692
-0.115640
-0.115640
-0.115008
-0.115008
-0.115008
-0.115957
-0.116273
-0.114692
-0.115008
-0.115640
-0.116273
-0.116905
-0.116273
-0.116273
-0.115640
-0.116905
-0.116905
-0.117221
-0.116589
-0.116905
-0.116273
-0.116905
-0.117537
-0.116905
-0.117221
-0.116905
-0.116589
-0.115957
-0.117537
-0.117221
-0.116589
-0.117221
-0.116273
-0.115957
-0.116905
-0.116589
-0.116273
-0.115008
-0.115008
-0.116273
-0.116273
-0.115324
-0.115640
-0.115008
-0.114692
-0.115324
-0.115324
-0.115008
-0.114692
-0.114692
-0.114376
-0.114376
-0.114376
-0.114376
-0.115008
-0.116273
-0.115324
-0.113428
-0.113428
-0.113744
-0.113744
-0.114060
-0.114376
-0.112795
-0.113744
-0.114060
-0.113428
-0.113428
-0.113744
-0.113428
-0.113744
-0.114376
-0.115008
-0.114376
-0.113428
-0.114376
-0.114692
-0.114376
-0.114376
-0.115008
-0.114060
-0.115957
-0.116589
-0.116273
-0.116273
-0.115640
-0.116273
-0.116273
-0.115957
-0.116905
-0.116905
-0.116273
-0.117221
-0.117537
-0.117537
-0.116273
-0.117537
-0.116273
-0.116589
-0.117853
-0.117853
-0.116273
-0.117853
-0.116589
-0.115640
-0.116589
-0.116589
-0.115640
-0.115640
-0.115957
-0.115957
-0.115640
-0.115008
-0.115957
-0.115957
-0.115008
-0.116273
-0.116589
-0.115324
-0.115957
-0.114692
-0.115324
-0.115640
-0.115640
-0.115640
-0.115324
-0.114376
-0.113428
-0.114376
-0.114692
-0.114692
-0.114692
-0.113428
-0.114060
-0.113744
-0.114376
-0.113744
-0.114376
-0.115324
-0.113744
-0.114376
-0.113111
-0.113744
-0.113428
-0.114692
-0.113428
-0.114376
-0.113744
-0.113428
-0.113744
-0.113111
-0.112795
-0.113111
-0.113744
-0.113111
-0.114692
-0.113744
-0.112479
-0.113744
-0.115008
-0.114692
-0.113744
-0.114376
-0.114376
-0.113744
-0.113428
-0.113744
-0.114376
-0.113744
-0.115008
-0.115640
-0.115957
-0.115957
-0.116273
-0.115324
-0.115324
-0.115957
-0.116589
-0.116589
-0.115640
-0.115957
-0.115957
-0.115957
-0.115957
-0.115957
-0.116273
-0.115324
-0.115008
-0.115640
-0.116273
-0.116589
-0.116905
-0.116905
-0.115957
-0.115008
-0.115324
-0.117221
-0.115640
-0.115957
-0.115008
-0.115008
-0.115957
-0.115324
-0.115640
-0.115324
-0.115008
-0.115640
-0.115324
-0.114692
-0.116589
-0.114692
-0.115008
-0.113428
-0.114376
-0.114692
-0.113428
-0.113428
-0.113744
-0.113744
-0.112479
-0.113744
-0.114376
-0.113744
-0.113111
-0.112795
-0.112795
-0.113428
-0.113744
-0.113428
-0.113428
-0.112479
-0.113744
-0.112795
-0.113428
-0.113744
-0.113744
-0.113111
-0.112163
-0.113428
-0.112795
-0.112795
-0.113428
-0.114692
-0.114376
-0.113744
-0.114060
-0.114692
-0.114376
-0.114060
-0.114376
-0.114692
-0.115324
-0.115957
-0.114692
-0.115640
-0.115324
-0.116905
-0.115957
-0.116589
-0.116273
-0.115640
-0.116273
-0.115640
-0.115008
-0.115324
-0.115957
-0.116273
-0.116589
-0.115957
-0.116273
-0.116273
-0.115640
-0.116273
-0.116589
-0.117221
-0.116905
-0.117537
-0.115324
-0.116905
-0.116905
-0.116905
-0.117221
-0.115957
-0.115640
-0.116273
-0.116273
-0.115324
-0.116589
-0.115957
-0.116905
-0.116273
-0.115640
-0.115640
-0.116273
-0.115008
-0.115008
-0.115957
-0.116589
-0.115008
-0.115008
-0.113744
-0.114376
-0.115008
-0.115324
-0.115324
-0.114376
-0.114376
-0.115324
-0.113111
-0.113744
-0.114376
-0.114060
-0.113744
-0.114060
-0.113744
-0.114376
-0.113111
-0.113111
-0.114376
-0.114692
-0.114376
-0.114060
-0.114060
-0.115008
-0.114692
-0.113744
-0.114376
-0.114060
-0.113428
-0.114060
-0.114692
-0.114692
-0.115640
-0.115640
-0.114376
-0.115640
-0.115008
-0.115324
-0.115640
-0.116273
-0.117221
-0.116273
-0.115640
-0.117537
-0.116589
-0.116905
-0.116905
-0.115957
-0.116905
-0.116589
-0.116905
-0.116589
-0.115957
-0.116589
-0.116273
-0.117853
-0.116905
-0.116273
-0.116273
-0.116589
-0.115957
-0.116589
-0.117221
-0.115957
-0.116589
-0.116273
-0.116273
-0.115957
-0.115640
-0.115640
-0.115957
-0.115957
-0.115324
-0.115957
-0.115324
-0.115957
-0.115324
-0.114692
-0.114692
-0.113744
-0.114376
-0.115008
-0.114692
-0.113111
-0.114376
-0.113744
-0.114376
-0.114060
-0.114376
-0.113744
-0.113744
-0.113111
-0.113744
-0.115008
-0.113744
-0.114060
-0.114692
-0.114060
-0.113744
-0.113744
-0.113428
-0.113111
-0.114692
-0.114376
-0.113744
-0.114692
-0.114376
-0.113744
-0.114376
-0.113744
-0.114376
-0.114692
-0.115008
-0.115957
-0.115324
-0.115640
-0.115957
-0.115008
-0.115640
-0.116589
-0.116589
-0.115957
-0.116905
-0.115640
-0.117537
-0.116589
-0.117853
-0.117537
-0.116905
-0.117221
-0.116905
-0.117221
-0.117537
-0.118169
-0.117853
-0.117853
-0.117537
-0.117221
-0.117537
-0.117221
-0.117537
-0.116905
-0.117221
-0.116273
-0.116589
-0.117221
-0.116589
-0.117221
-0.115957
-0.116273
-0.116273
-0.115957
-0.116905
-0.115957
-0.116273
-0.116273
-0.115957
-0.115957
-0.116273
-0.115324
-0.115957
-0.114692
-0.115640
-0.115008
-0.115640
-0.114060
-0.114376
-0.114376
-0.114376
-0.113428
-0.113428
-0.114060
-0.115008
-0.114376
-0.113428
-0.112795
-0.113744
-0.114060
-0.113428
-0.112795
-0.113428
-0.113111
-0.113111
-0.112479
-0.112479
-0.113428
-0.113428
-0.113111
-0.114060
-0.113744
-0.114376
-0.113744
-0.113111
-0.114060
-0.114060
-0.114692
-0.114692
-0.114060
-0.115008
-0.115640
-0.115957
-0.115324
-0.116273
-0.114692
-0.115957
-0.116273
-0.115640
-0.116273
-0.116273
-0.117221
-0.115957
-0.116273
-0.116905
-0.116273
-0.115324
-0.116589
-0.115957
-0.117221
-0.116589
-0.115640
-0.115957
-0.117221
-0.117221
-0.116273
-0.115008
-0.115957
-0.115957
-0.115957
-0.116273
-0.116905
-0.116273
-0.115957
-0.115324
-0.115640
-0.115324
-0.115640
-0.116273
-0.115008
-0.115324
-0.115324
-0.116273
-0.117537
-0.115324
-0.115640
-0.114376
-0.114692
-0.115008
-0.115324
-0.113744
-0.113744
-0.114376
-0.113744
-0.113111
-0.114692
-0.114376
-0.115008
-0.115008
-0.114692
-0.113428
-0.112795
-0.113111
-0.113111
-0.114376
-0.112795
-0.113428
-0.113428
-0.114060
-0.113744
-0.114376
-0.114692
-0.114060
-0.113744
-0.113428
-0.113428
-0.114060
-0.113744
-0.115008
-0.114692
-0.114692
-0.115324
-0.115324
-0.115008
-0.115324
-0.115008
-0.116273
-0.115957
-0.116273
-0.116273
-0.115008
-0.115957
-0.116273
-0.116589
-0.116589
-0.116905
-0.117537
-0.117537
-0.115640
-0.116273
-0.116589
-0.115640
-0.117221
-0.117537
-0.116273
-0.115640
-0.116589
-0.116589
-0.116273
-0.116589
-0.116589
-0.115640
-0.115640
-0.116273
-0.117221
-0.115640
-0.116589
-0.116589
-0.116905
-0.116589
-0.116273
-0.116905
-0.115640
-0.116273
-0.115957
-0.115640
-0.115640
-0.115008
-0.115640
-0.114692
-0.114376
-0.115324
-0.115957
-0.115957
-0.114692
-0.114060
-0.113744
-0.114376
-0.114060
-0.115008
-0.115008
-0.113428
-0.114060
-0.113428
-0.113111
-0.114060
-0.112795
-0.113428
-0.113744
-0.114060
-0.113744
-0.114376
-0.115324
-0.114376
-0.114692
-0.114060
-0.114060
-0.113111
-0.114692
-0.114376
-0.114376
-0.115008
-0.115008
-0.115640
-0.115324
-0.114376
-0.114692
-0.114692
-0.115008
-0.115324
-0.116273
-0.116589
-0.116589
-0.115640
-0.116273
-0.116905
-0.116273
-0.115957
-0.115957
-0.116905
-0.117221
-0.117537
-0.117221
-0.116589
-0.117221
-0.118169
-0.118485
-0.118169
-0.117221
-0.116273
-0.116273
-0.118485
-0.116273
-0.117221
-0.117537
-0.116589
-0.116273
-0.115957
-0.116273
-0.116589
-0.117221
-0.117537
-0.116273
-0.116273
-0.116905
-0.117221
-0.116273
-0.116905
-0.116589
-0.116905
-0.116589
-0.115008
-0.115957
-0.115640
-0.114376
-0.115008
-0.115008
-0.114692
-0.114692
-0.115324
-0.115324
-0.114060
-0.115640
-0.115640
-0.114692
-0.113744
-0.112795
-0.113111
-0.114060
-0.113428
-0.113111
-0.112795
-0.112795
-0.114376
-0.112795
-0.114060
-0.113744
-0.114692
-0.115324
-0.114060
-0.115008
-0.113744
-0.114692
-0.113744
-0.114692
-0.115008
-0.113744
-0.114060
-0.115324
-0.114692
-0.115324
-0.115324
-0.115640
-0.115640
-0.115008
-0.115640
-0.115640
-0.115957
-0.116273
-0.117537
-0.116905
-0.115957
-0.116905
-0.115640
-0.115957
-0.115640
-0.115640
-0.116905
-0.118485
-0.118169
-0.117221
-0.117853
-0.116589
-0.116273
-0.116905
-0.117853
-0.116905
-0.116905
-0.116589
-0.115957
-0.116273
-0.115957
-0.116273
-0.116905
-0.117221
-0.115957
-0.117537
-0.115957
-0.115640
-0.117537
-0.116273
-0.115640
-0.115957
-0.114692
-0.115957
-0.115008
-0.114692
-0.115008
-0.114060
-0.114376
-0.115008
-0.114692
-0.113744
-0.114376
-0.113428
-0.114692
-0.114376
-0.115640
-0.114060
-0.113744
-0.113111
-0.113111
-0.113111
-0.113744
-0.113428
-0.112479
-0.113428
-0.114060
-0.112479
-0.113428
-0.113111
-0.114060
-0.112795
-0.113428
-0.114060
-0.115008
-0.114060
-0.115008
-0.114060
-0.113428
-0.114692
-0.114692
-0.114692
-0.114692
-0.115640
-0.115640
-0.115324
-0.115957
-0.116273
-0.115957
-0.115957
-0.116273
-0.116273
-0.116905
-0.116905
-0.117221
-0.116589
-0.116589
-0.116589
-0.117221
-0.117221
-0.117221
-0.117537
-0.116905
-0.116589
-0.117221
-0.116589
-0.117221
-0.116905
-0.117853
-0.117537
-0.115640
-0.116273
-0.116589
-0.116589
-0.116273
-0.115008
-0.115957
-0.116589
-0.115640
-0.116905
-0.116589
-0.115324
-0.115957
-0.116273
-0.115324
-0.115324
-0.116589
-0.115324
-0.115640
-0.114692
-0.114376
-0.115008
-0.114376
-0.114692
-0.115008
-0.114060
-0.115008
-0.114376
-0.113744
-0.115324
-0.115008
-0.113744
-0.114376
-0.113111
-0.113428
-0.113744
-0.114376
-0.115324
-0.113111
-0.113428
-0.113428
-0.114060
-0.114692
-0.115640
-0.115008
-0.115957
-0.113744
-0.114060
-0.114692
-0.115008
-0.115324
-0.115324
-0.114060
-0.114376
-0.114692
-0.115324
-0.115640
-0.116273
-0.115640
-0.115324
-0.116273
-0.115957
-0.115324
-0.116273
-0.115957
-0.117537
-0.117853
-0.118169
-0.117221
-0.117537
-0.117537
-0.116589
-0.116905
-0.117537
-0.118485
-0.118802
-0.118802
-0.116273
-0.117221
-0.118485
-0.118485
-0.118169
-0.117537
-0.118169
-0.118485
-0.117221
-0.117537
-0.117853
-0.116273
-0.117537
-0.116905
-0.115324
-0.115324
-0.116589
-0.116905
-0.116273
-0.116273
-0.115957
-0.115640
-0.115640
-0.115957
-0.116589
-0.115957
-0.115640
-0.114692
-0.114692
-0.114376
-0.114376
-0.114060
-0.115008
-0.114376
-0.114376
-0.114060
-0.115324
-0.114376
-0.113744
-0.112163
-0.113744
-0.114060
-0.115324
-0.114692
-0.114376
-0.114060
-0.114060
-0.113744
-0.114060
-0.114692
-0.114692
-0.114692
-0.114376
-0.114060
-0.114376
-0.115324
-0.114692
-0.115324
-0.114692
-0.115008
-0.115324
-0.115957
-0.115324
-0.116273
-0.116589
-0.116273
-0.115640
-0.115324
-0.115957
-0.115957
-0.116589
-0.116273
-0.117853
-0.117537
-0.116905
-0.117537
-0.116905
-0.117537
-0.116905
-0.118485
-0.118485
-0.119434
-0.117537
-0.117853
-0.117221
-0.117853
-0.118802
-0.116905
-0.117537
-0.118485
-0.117537
-0.118485
-0.118485
-0.116589
-0.117853
-0.117853
-0.116589
-0.116273
-0.117853
-0.117537
-0.117537
-0.117537
-0.115957
-0.115957
-0.116273
-0.116589
-0.116905
-0.115640
-0.115324
-0.115957
-0.115640
-0.115640
-0.115957
-0.115324
-0.115640
-0.114060
-0.114060
-0.114692
-0.115324
-0.115640
-0.114692
-0.115008
-0.113744
-0.112795
-0.114060
-0.114060
-0.113744
-0.114060
-0.113111
-0.114692
-0.114692
-0.114060
-0.115640
-0.115008
-0.114376
-0.113428
-0.114060
-0.115324
-0.115957
-0.116273
-0.115640
-0.115008
-0.115324
-0.115957
-0.116273
-0.115957
-0.115957
-0.117221
-0.115957
-0.117221
-0.116589
-0.116273
-0.117221
-0.117537
-0.117853
-0.118169
-0.117537
-0.117853
-0.118169
-0.117537
-0.117221
-0.117537
-0.117221
-0.116589
-0.117537
-0.117221
-0.117221
-0.117221
-0.117853
-0.116273
-0.117853
-0.116905
-0.116905
-0.116905
-0.116589
-0.115957
-0.116589
-0.117221
-0.116589
-0.116589
-0.115957
-0.115957
-0.117221
-0.116905
-0.116589
-0.116273
-0.115957
-0.116273
-0.115957
-0.115957
-0.116589
-0.115640
-0.115640
-0.114376
-0.114060
-0.115008
-0.115324
-0.115008
-0.115640
-0.115640
-0.114060
-0.115640
-0.113744
-0.114060
-0.115008
-0.114376
-0.113428
-0.114376
-0.114376
-0.113744
-0.113428
-0.113111
-0.113744
-0.113111
-0.114692
-0.114692
-0.114376
-0.113744
-0.113744
-0.115324
-0.115008
-0.114060
-0.114692
-0.114376
-0.115957
-0.115324
-0.115324
-0.115640
-0.115008
-0.114692
-0.115008
-0.115324
-0.116273
-0.116273
-0.116905
-0.116273
-0.116273
-0.118485
-0.117853
-0.119118
-0.116905
-0.117221
-0.116589
-0.117537
-0.116589
-0.116273
-0.117537
-0.118169
-0.118169
-0.117221
-0.116589
-0.117853
-0.117221
-0.118169
-0.117537
-0.118169
-0.117221
-0.116905
-0.116905
-0.117853
-0.117537
-0.117537
-0.117221
-0.116589
-0.115957
-0.115957
-0.116273
-0.116273
-0.117221
-0.115957
-0.115640
-0.116273
-0.116589
-0.116589
-0.115324
-0.115324
-0.115008
-0.114692
-0.114376
-0.115640
-0.113428
-0.113744
-0.114692
-0.115008
-0.114060
-0.115324
-0.115008
-0.114376
-0.113111
-0.114060
-0.113744
-0.114376
-0.114376
-0.113744
-0.113111
-0.113744
-0.113111
-0.113744
-0.113428
-0.114376
-0.115324
-0.114376
-0.114692
-0.114060
-0.114060
-0.114692
-0.115640
-0.116589
-0.114692
-0.114060
-0.114692
-0.114692
-0.114376
-0.113744
-0.115957
-0.116273
-0.115008
-0.116273
-0.115640
-0.116273
-0.116589
-0.116589
-0.117221
-0.115957
-0.117221
-0.118169
-0.116589
-0.115640
-0.117221
-0.118169
-0.116273
-0.118169
-0.118169
-0.116273
-0.115957
-0.116905
-0.117537
-0.116905
-0.115640
-0.116905
-0.116589
-0.115957
-0.117853
-0.117537
-0.116905
-0.116589
-0.117221
-0.115324
-0.116589
-0.117221
-0.116589
-0.116905
-0.116273
-0.116589
-0.115008
-0.115957
-0.115324
-0.115324
-0.115640
-0.114060
-0.115008
-0.114376
-0.115324
-0.113111
-0.114692
-0.114692
-0.113428
-0.114060
-0.114376
-0.115008
-0.114060
-0.114376
-0.113744
-0.114060
-0.113744
-0.114060
-0.114692
-0.111847
-0.113428
-0.113428
-0.112479
-0.113428
-0.113744
-0.113744
-0.112795
-0.114692
-0.115640
-0.114692
-0.113428
-0.116273
-0.115640
-0.114060
-0.115640
-0.115957
-0.113111
-0.113744
-0.115957
-0.115324
-0.113744
-0.115957
-0.117221
-0.114060
-0.115008
-0.116589
-0.116273
-0.115640
-0.117853
-0.118169
-0.115640
-0.115957
-0.117221
-0.116589
-0.115324
-0.116905
-0.118485
-0.115957
-0.116589
-0.117221
-0.116273
-0.115640
-0.118485
-0.118169
-0.117221
-0.116273
-0.117537
-0.115640
-0.116273
-0.116905
-0.118485
-0.115957
-0.116273
-0.116905
-0.115640
-0.116273
-0.117853
-0.116589
-0.115957
-0.116589
-0.116905
-0.115640
-0.115008
-0.116589
-0.116273
-0.114060
-0.115324
-0.115324
-0.114692
-0.115008
-0.116273
-0.114692
-0.113744
-0.113428
-0.115324
-0.114692
-0.113428
-0.113428
-0.114376
-0.114692
-0.113744
-0.115640
-0.113744
-0.114060
-0.114692
-0.114692
-0.113428
-0.113744
-0.115640
-0.115008
-0.114060
-0.114060
-0.114692
-0.113428
-0.114692
-0.115640
-0.115324
-0.115324
-0.115324
-0.115640
-0.115640
-0.115008
-0.115324
-0.116273
-0.115324
-0.115957
-0.117537
-0.117221
-0.115640
-0.118169
-0.118802
-0.116589
-0.116273
-0.117537
-0.117537
-0.115008
-0.116589
-0.118169
-0.116273
-0.118485
-0.120066
-0.117221
-0.115957
-0.118802
-0.119118
-0.116273
-0.117853
-0.119118
-0.117537
-0.116273
-0.117221
-0.118802
-0.118485
-0.116589
-0.118485
-0.117537
-0.115957
-0.117221
-0.117537
-0.115640
-0.117537
-0.118485
-0.117537
-0.115640
-0.117537
-0.116905
-0.115640
-0.115640
-0.116273
-0.115640
-0.114376
-0.116273
-0.115324
-0.114376
-0.115324
-0.116273
-0.114376
-0.113744
-0.116273
-0.115957
-0.112479
-0.113111
-0.116273
-0.114376
-0.114060
-0.116589
-0.114692
-0.113111
-0.113428
-0.115640
-0.114376
-0.114692
-0.115957
-0.114692
-0.113744
-0.114376
-0.116589
-0.115957
-0.114376
-0.115957
-0.115640
-0.114692
-0.117221
-0.117853
-0.115324
-0.115008
-0.116273
-0.117221
-0.116589
-0.116905
-0.116905
-0.116589
-0.115957
-0.118169
-0.118802
-0.117537
-0.117221
-0.118485
-0.117537
-0.117221
-0.118802
-0.118802
-0.117537
-0.118485
-0.119118
-0.117221
-0.116589
-0.117853
-0.118169
-0.116273
-0.117537
-0.117221
-0.117853
-0.116905
-0.116905
-0.116589
-0.116273
-0.116905
-0.117537
-0.115324
-0.116589
-0.116589
-0.117537
-0.116589
-0.116589
-0.117221
-0.115640
-0.116273
-0.116589
-0.116905
-0.115957
-0.116273
-0.116589
-0.115640
-0.115324
-0.115324
-0.114376
-0.113744
-0.113744
-0.116589
-0.114692
-0.114692
-0.115324
-0.115324
-0.112479
-0.114060
-0.114692
-0.113744
-0.114376
-0.114060
-0.114060
-0.114060
-0.114060
-0.114060
-0.115008
-0.114376
-0.115957
-0.114376
-0.115324
-0.115008
-0.115008
-0.115008
-0.115957
-0.116273
-0.115324
-0.115957
-0.115324
-0.115324
-0.115640
-0.115640
-0.116273
-0.116273
-0.115957
-0.115957
-0.116905
-0.117221
-0.117537
-0.117853
-0.117221
-0.116589
-0.116905
-0.118169
-0.117537
-0.115957
-0.118169
-0.117853
-0.118802
-0.116905
-0.117221
-0.117537
-0.117853
-0.117853
-0.118802
-0.118169
-0.116905
-0.117537
-0.117537
-0.116905
-0.117853
-0.118169
-0.116905
-0.116905
-0.118169
-0.117221
-0.116273
-0.117221
-0.115957
-0.116273
-0.114692
-0.116905
-0.115324
-0.115957
-0.115957
-0.116589
-0.115640
-0.115324
-0.117537
-0.115957
-0.115640
-0.115324
-0.115008
-0.113744
-0.113744
-0.113111
-0.114692
-0.114692
-0.114376
-0.114692
-0.113428
-0.114376
-0.114376
-0.114376
-0.115640
-0.114692
-0.114060
-0.115640
-0.115640
-0.115640
-0.115324
-0.114692
-0.114060
-0.115640
-0.115324
-0.115957
-0.115957
-0.115640
-0.115008
-0.113744
-0.115008
-0.115957
-0.115957
-0.116589
-0.116905
-0.116273
-0.116905
-0.117853
-0.118485
-0.118802
-0.118485
-0.119118
-0.118169
-0.118169
-0.119434
-0.118802
-0.118169
-0.117221
-0.118485
-0.117221
-0.118169
-0.118485
-0.119434
-0.118802
-0.118802
-0.118169
-0.116905
-0.117221
-0.118485
-0.119118
-0.118802
-0.119118
-0.118802
-0.118485
-0.118169
-0.117537
-0.117853
-0.117537
-0.116905
-0.116589
-0.116905
-0.116905
-0.116589
-0.117221
-0.115957
-0.117221
-0.116905
-0.116273
-0.116589
-0.116905
-0.115324
-0.114692
-0.115640
-0.116273
-0.114692
-0.114376
-0.114060
-0.115008
-0.114376
-0.115640
-0.115008
-0.115008
-0.115324
-0.115324
-0.116273
-0.113428
-0.114692
-0.115324
-0.115008
-0.114376
-0.114376
-0.115324
-0.114060
-0.115008
-0.115008
-0.114376
-0.114060
-0.115957
-0.114692
-0.115957
-0.115640
-0.116905
-0.115640
-0.115640
-0.116273
-0.117537
-0.115640
-0.115957
-0.116905
-0.116905
-0.116589
-0.118485
-0.117853
-0.117853
-0.118485
-0.118169
-0.117537
-0.117537
-0.118169
-0.117537
-0.119118
-0.117221
-0.117853
-0.117537
-0.116589
-0.118802
-0.118169
-0.118169
-0.117853
-0.118802
-0.118485
-0.117853
-0.118485
-0.119118
-0.118802
-0.119118
-0.118485
-0.117537
-0.116905
-0.117853
-0.116273
-0.117853
-0.116905
-0.117537
-0.117537
-0.116273
-0.117221
-0.116905
-0.116905
-0.117221
-0.116589
-0.116589
-0.116589
-0.117221
-0.116589
-0.116905
-0.117221
-0.116273
-0.116273
-0.116589
-0.115957
-0.116273
-0.116589
-0.115008
-0.115640
-0.115008
-0.115324
-0.114692
-0.114692
-0.115640
-0.115957
-0.114692
-0.116589
-0.115957
-0.116273
-0.115957
-0.115957
-0.116589
-0.115957
-0.116905
-0.116273
-0.116273
-0.115008
-0.116273
-0.116589
-0.116589
-0.115957
-0.117221
-0.116905
-0.117537
-0.115957
-0.116589
-0.116589
-0.116905
-0.117221
-0.116905
-0.118169
-0.116905
-0.116905
-0.119118
-0.117853
-0.118485
-0.118802
-0.118802
-0.119118
-0.117853
-0.118802
-0.118802
-0.118802
-0.118169
-0.118485
-0.117853
-0.118169
-0.118485
-0.115957
-0.117537
-0.118485
-0.117537
-0.116273
-0.116273
-0.117537
-0.118169
-0.116589
-0.117221
-0.117537
-0.116905
-0.116273
-0.116589
-0.116273
-0.116905
-0.116905
-0.116589
-0.115957
-0.115957
-0.117221
-0.116905
-0.115324
-0.115640
-0.115324
-0.115640
-0.115008
-0.115640
-0.115324
-0.114692
-0.114692
-0.114692
-0.114692
-0.115324
-0.113744
-0.114376
-0.113744
-0.115008
-0.115008
-0.114060
-0.114376
-0.114692
-0.113744
-0.114376
-0.113428
-0.115008
-0.114692
-0.114060
-0.114692
-0.115957
-0.114692
-0.115324
-0.115957
-0.115008
-0.114692
-0.115008
-0.115324
-0.115640
-0.115640
-0.116589
-0.115957
-0.115957
-0.116905
-0.116905
-0.116905
-0.117537
-0.117853
-0.117221
-0.117537
-0.117537
-0.117853
-0.118802
-0.118169
-0.116273
-0.117853
-0.118485
-0.116589
-0.117537
-0.118485
-0.117537
-0.117537
-0.117221
-0.116589
-0.118169
-0.118169
-0.117537
-0.118169
-0.117853
-0.117537
-0.117537
-0.117853
-0.116273
-0.116589
-0.117221
-0.115957
-0.115957
-0.116905
-0.117537
-0.116905
-0.116589
-0.116273
-0.116273
-0.116273
-0.116273
-0.116589
-0.116589
-0.115957
-0.115640
-0.115640
-0.115324
-0.115008
-0.115324
-0.115324
-0.114376
-0.114692
-0.114376
-0.115324
-0.114376
-0.114376
-0.115324
-0.114376
-0.113744
-0.115640
-0.114376
-0.113111
-0.115008
-0.114060
-0.114692
-0.114376
-0.115324
-0.115008
-0.114376
-0.114060
-0.114376
-0.114376
-0.115008
-0.115008
-0.115324
-0.115324
-0.115640
-0.115640
-0.116589
-0.116273
-0.115640
-0.115957
-0.116273
-0.117537
-0.116589
-0.116905
-0.115957
-0.116905
-0.117221
-0.116273
-0.117221
-0.117221
-0.117537
-0.117853
-0.117537
-0.118169
-0.118485
-0.117853
-0.119118
-0.118169
-0.118485
-0.119118
-0.118169
-0.118169
-0.118485
-0.118169
-0.119118
-0.118485
-0.118485
-0.118169
-0.118169
-0.117853
-0.118169
-0.118485
-0.117221
-0.117853
-0.118169
-0.116589
-0.117221
-0.118485
-0.118169
-0.116905
-0.116589
-0.117537
-0.115957
-0.115640
-0.114376
-0.114376
-0.115008
-0.115640
-0.115957
-0.115640
-0.115640
-0.115640
-0.115324
-0.114376
-0.115957
-0.115957
-0.115324
-0.114692
-0.113744
-0.114692
-0.115008
-0.115008
-0.114692
-0.115008
-0.114376
-0.114692
-0.114376
-0.115324
-0.115640
-0.115324
-0.115957
-0.115008
-0.115640
-0.115957
-0.115640
-0.116273
-0.116273
-0.115957
-0.116589
-0.116905
-0.115640
-0.116905
-0.116905
-0.116905
-0.116589
-0.117221
-0.116905
-0.117537
-0.118169
-0.117537
-0.118169
-0.117853
-0.117853
-0.117853
-0.119434
-0.116273
-0.117853
-0.118485
-0.117853
-0.118485
-0.118169
-0.118485
-0.117853
-0.118485
-0.118485
-0.117221
-0.118485
-0.118485
-0.118485
-0.116905
-0.117221
-0.118485
-0.118169
-0.117221
-0.118169
-0.116273
-0.116273
-0.117537
-0.117221
-0.116273
-0.115957
-0.116589
-0.117853
-0.116589
-0.117221
-0.115957
-0.116589
-0.115640
-0.116905
-0.116273
-0.116905
-0.115324
-0.114692
-0.115324
-0.114376
-0.115324
-0.115324
-0.115324
-0.114060
-0.115324
-0.115640
-0.115008
-0.115640
-0.114692
-0.115324
-0.115008
-0.115640
-0.115008
-0.114692
-0.114692
-0.115957
-0.115640
-0.114692
-0.115324
-0.115324
-0.115008
-0.116905
-0.117221
-0.116273
-0.115008
-0.115640
-0.115008
-0.115008
-0.115957
-0.115640
-0.116273
-0.116589
-0.117537
-0.117537
-0.116905
-0.118169
-0.116905
-0.116589
-0.117853
-0.117853
-0.118802
-0.119118
-0.118802
-0.117853
-0.117221
-0.118169
-0.118169
-0.119118
-0.118485
-0.119118
-0.117853
-0.117537
-0.118485
-0.118485
-0.118169
-0.118485
-0.118169
-0.117853
-0.117853
-0.118485
-0.117537
-0.117853
-0.118485
-0.118169
-0.118169
-0.117853
-0.118169
-0.117537
-0.117221
-0.117537
-0.117853
-0.117537
-0.116273
-0.115957
-0.116589
-0.116905
-0.116273
-0.115640
-0.116589
-0.115324
-0.115640
-0.115957
-0.115640
-0.115640
-0.116273
-0.115957
-0.115008
-0.115324
-0.115640
-0.114692
-0.115008
-0.115324
-0.115640
-0.115324
-0.115008
-0.115957
-0.114692
-0.115324
-0.115640
-0.116589
-0.115324
-0.114692
-0.115957
-0.115957
-0.116589
-0.117537
-0.116589
-0.115957
-0.116273
-0.116273
-0.116589
-0.116589
-0.116589
-0.116905
-0.116273
-0.116905
-0.118802
-0.118485
-0.116589
-0.118169
-0.117537
-0.117537
-0.118485
-0.118802
-0.117853
-0.117853
-0.116905
-0.117853
-0.116905
-0.117221
-0.118169
-0.119750
-0.118169
-0.117853
-0.117853
-0.118485
-0.118485
-0.118802
-0.119118
-0.118485
-0.117853
-0.117853
-0.118169
-0.118169
-0.119118
-0.116905
-0.118485
-0.118169
-0.118169
-0.118169
-0.117537
-0.116905
-0.117221
-0.118169
-0.117537
-0.117853
-0.116905
-0.116905
-0.116905
-0.116905
-0.116589
-0.116589
-0.116589
-0.116589
-0.116589
-0.117221
-0.116905
-0.115640
-0.115957
-0.116273
-0.115957
-0.114692
-0.116905
-0.114376
-0.114376
-0.114692
-0.115957
-0.115008
-0.113744
-0.114692
-0.114692
-0.115324
-0.114692
-0.115957
-0.116273
-0.115008
-0.115324
-0.115640
-0.114692
-0.115324
-0.116905
-0.116905
-0.116589
-0.116273
-0.114692
-0.115008
-0.116273
-0.117221
-0.117537
-0.117537
-0.117537
-0.117537
-0.117537
-0.117537
-0.118169
-0.117537
-0.117853
-0.117853
-0.117537
-0.117537
-0.117221
-0.117853
-0.116905
-0.117853
-0.119434
-0.119118
-0.119118
-0.118485
-0.119118
-0.119434
-0.118485
-0.118485
-0.118802
-0.119434
-0.117537
-0.119118
-0.118169
-0.118802
-0.117853
-0.118485
-0.117853
-0.117221
-0.117853
-0.118802
-0.117853
-0.118169
-0.118802
-0.117221
-0.116905
-0.115957
-0.117221
-0.115957
-0.115957
-0.116905
-0.115957
-0.115640
-0.116273
-0.115957
-0.116589
-0.116273
-0.116589
-0.115324
-0.116905
-0.115640
-0.115640
-0.115324
-0.115008
-0.115640
-0.115008
-0.115957
-0.115324
-0.115008
-0.113744
-0.115008
-0.115957
-0.115957
-0.115957
-0.115324
-0.115324
-0.116273
-0.116905
-0.115640
-0.117221
-0.116905
-0.116905
-0.116589
-0.115957
-0.116905
-0.115324
-0.116273
-0.116273
-0.116589
-0.116905
-0.116589
-0.116905
-0.117853
-0.118802
-0.119434
-0.118802
-0.118169
-0.118485
-0.118169
-0.119434
-0.118802
-0.118169
-0.118485
-0.118485
-0.119118
-0.119118
-0.118802
-0.117537
-0.118169
-0.118802
-0.119118
-0.118802
-0.119118
-0.119118
-0.118485
-0.117221
-0.118802
-0.117853
-0.118169
-0.118169
-0.118169
-0.117853
-0.117537
-0.117853
-0.117221
-0.117853
-0.118485
-0.119118
-0.117537
-0.116905
-0.117853
-0.116905
-0.116905
-0.116589
-0.115957
-0.117221
-0.117537
-0.117537
-0.116589
-0.116273
-0.115640
-0.115640
-0.116589
-0.115008
-0.115957
-0.115640
-0.115008
-0.115957
-0.115324
-0.115008
-0.115324
-0.115324
-0.114376
-0.115640
-0.115008
-0.115324
-0.115957
-0.115324
-0.115008
-0.115324
-0.115640
-0.115008
-0.115324
-0.116273
-0.115324
-0.116273
-0.115957
-0.116273
-0.117853
-0.117221
-0.118169
-0.116905
-0.117537
-0.118485
-0.117537
-0.117221
-0.118169
-0.119118
-0.117853
-0.118485
-0.119118
-0.119118
-0.118802
-0.119434
-0.119434
-0.118169
-0.119118
-0.120382
-0.120698
-0.119118
-0.119118
-0.120066
-0.118169
-0.119750
-0.118802
-0.119434
-0.119750
-0.120382
-0.118169
-0.118802
-0.119434
-0.119118
-0.119434
-0.118802
-0.118485
-0.117853
-0.118802
-0.117537
-0.118802
-0.118485
-0.117537
-0.117537
-0.117221
-0.117221
-0.117853
-0.116905
-0.117537
-0.116905
-0.116273
-0.115957
-0.115957
-0.116273
-0.116589
-0.115640
-0.115324
-0.115957
-0.116273
-0.115324
-0.115008
-0.115008
-0.115957
-0.115640
-0.115324
-0.115008
-0.115008
-0.114692
-0.115008
-0.115324
-0.115008
-0.115640
-0.115640
-0.115640
-0.115324
-0.115640
-0.115640
-0.115640
-0.116273
-0.115640
-0.115324
-0.115324
-0.115957
-0.116273
-0.116273
-0.116589
-0.115957
-0.116589
-0.116589
-0.117221
-0.117221
-0.116589
-0.116905
-0.116905
-0.118169
-0.119434
-0.119434
-0.119118
-0.119118
-0.118485
-0.118485
-0.117537
-0.119434
-0.119434
-0.119434
-0.119434
-0.118485
-0.117853
-0.118802
-0.119434
-0.118485
-0.118485
-0.117853
-0.116905
-0.118169
-0.117537
-0.117221
-0.117853
-0.118169
-0.116905
-0.118485
-0.118169
-0.118485
-0.118485
-0.118169
-0.117853
-0.116905
-0.118169
-0.117221
-0.117221
-0.116905
-0.117221
-0.117537
-0.117537
-0.117221
-0.116589
-0.116589
-0.115957
-0.116273
-0.116273
-0.116589
-0.117537
-0.116905
-0.115957
-0.116589
-0.115640
-0.116273
-0.117221
-0.115324
-0.115957
-0.114692
-0.114060
-0.114376
-0.115640
-0.115640
-0.115324
-0.114692
-0.115008
-0.115640
-0.114692
-0.116589
-0.116905
-0.116589
-0.117221
-0.116905
-0.116273
-0.116905
-0.116273
-0.115957
-0.116273
-0.116905
-0.117221
-0.116273
-0.117537
-0.117853
-0.117221
-0.116589
-0.117537
-0.117853
-0.117221
-0.119118
-0.117853
-0.117853
-0.118169
-0.117853
-0.119118
-0.119118
-0.119434
-0.118169
-0.117853
-0.117853
-0.120066
-0.119750
-0.120382
-0.119434
-0.119434
-0.119118
-0.118169
-0.119118
-0.119118
-0.118169
-0.118802
-0.118802
-0.118169
-0.117537
-0.119118
-0.119118
-0.118485
-0.117221
-0.117853
-0.117853
-0.117221
-0.116905
-0.116589
-0.117221
-0.116273
-0.117221
-0.115957
-0.116905
-0.116589
-0.115957
-0.116273
-0.116273
-0.117221
-0.115957
-0.116273
-0.115640
-0.115957
-0.115008
-0.116905
-0.115324
-0.115324
-0.116273
-0.116589
-0.115640
-0.115640
-0.116273
-0.115957
-0.116905
-0.117853
-0.116589
-0.117221
-0.116273
-0.116589
-0.116589
-0.116905
-0.116589
-0.116589
-0.116273
-0.117537
-0.116905
-0.117537
-0.117537
-0.117221
-0.116905
-0.117853
-0.117221
-0.117537
-0.117537
-0.117221
-0.118169
-0.118169
-0.118169
-0.118485
-0.118802
-0.117537
-0.118169
-0.117537
-0.118169
-0.117853
-0.119118
-0.119118
-0.118485
-0.116589
-0.118485
-0.119434
-0.118485
-0.118485
-0.118485
-0.119118
-0.117537
-0.118485
-0.118169
-0.118485
-0.118169
-0.117221
-0.117853
-0.116905
-0.117537
-0.117221
-0.117853
-0.116589
-0.116905
-0.117853
-0.117853
-0.116905
-0.118485
-0.117221
-0.117853
-0.118169
-0.117221
-0.116589
-0.116905
-0.117221
-0.116589
-0.116589
-0.115957
-0.115008
-0.116273
-0.116273
-0.116905
-0.115324
-0.115957
-0.116905
-0.116905
-0.117221
-0.115640
-0.115957
-0.115640
-0.115324
-0.116905
-0.116273
-0.117221
-0.117221
-0.116589
-0.116905
-0.116273
-0.115957
-0.116905
-0.117853
-0.116589
-0.117537
-0.116589
-0.116905
-0.116905
-0.118802
-0.117537
-0.118485
-0.118485
-0.118169
-0.118802
-0.118169
-0.119118
-0.119750
-0.118802
-0.118802
-0.119118
-0.120066
-0.119118
-0.118485
-0.119434
-0.118485
-0.120066
-0.119750
-0.119118
-0.119118
-0.119750
-0.119750
-0.120382
-0.120698
-0.121331
-0.120066
-0.119434
-0.119750
-0.119434
-0.119434
-0.119118
-0.119750
-0.119750
-0.119434
-0.119434
-0.119750
-0.118802
-0.118802
-0.119434
-0.118169
-0.118485
-0.117853
-0.118485
-0.117853
-0.117853
-0.117221
-0.116273
-0.117853
-0.117537
-0.117853
-0.116589
-0.117221
-0.117221
-0.115957
-0.117537
-0.117537
-0.116589
-0.116905
-0.116273
-0.116273
-0.116273
-0.116905
-0.117537
-0.115957
-0.116273
-0.116905
-0.115640
-0.115640
-0.117221
-0.116905
-0.115957
-0.116905
-0.115957
-0.116273
-0.118169
-0.118802
-0.117537
-0.116905
-0.117221
-0.116273
-0.116905
-0.117537
-0.117221
-0.118485
-0.117221
-0.117537
-0.118802
-0.118802
-0.119118
-0.119750
-0.118802
-0.119118
-0.118802
-0.119118
-0.118485
-0.117853
-0.119118
-0.118169
-0.120066
-0.119118
-0.119118
-0.119434
-0.120066
-0.119434
-0.118485
-0.120066
-0.119750
-0.119750
-0.120698
-0.119434
-0.118485
-0.118802
-0.118485
-0.119750
-0.118485
-0.119750
-0.120382
-0.119118
-0.119118
-0.119750
-0.120066
-0.118802
-0.118485
-0.118169
-0.118169
-0.117853
-0.118485
-0.118485
-0.117537
-0.118169
-0.117537
-0.118169
-0.117537
-0.118169
-0.117537
-0.118485
-0.117853
-0.117853
-0.117537
-0.118485
-0.117221
-0.115957
-0.116589
-0.117537
-0.116273
-0.116589
-0.115640
-0.116273
-0.116273
-0.117221
-0.116905
-0.116589
-0.117537
-0.117221
-0.117853
-0.116589
-0.115957
-0.115957
-0.117537
-0.117537
-0.117537
-0.117537
-0.116905
-0.115640
-0.117221
-0.117537
-0.117221
-0.117537
-0.119118
-0.117537
-0.119434
-0.118802
-0.119118
-0.118802
-0.120066
-0.119434
-0.119750
-0.119118
-0.119750
-0.118802
-0.118802
-0.118485
-0.118802
-0.120066
-0.119750
-0.118802
-0.118485
-0.119434
-0.119434
-0.119750
-0.120382
-0.119750
-0.120382
-0.120066
-0.119750
-0.119434
-0.118485
-0.120066
-0.120698
-0.120066
-0.119750
-0.118169
-0.117853
-0.119118
-0.118169
-0.119434
-0.118485
-0.118802
-0.119434
-0.119118
-0.118169
-0.117853
-0.117537
-0.117537
-0.117537
-0.117537
-0.116905
-0.117537
-0.116273
-0.115957
-0.116589
-0.115957
-0.116589
-0.115957
-0.115957
-0.115957
-0.115640
-0.115957
-0.116273
-0.116273
-0.115957
-0.115640
-0.115957
-0.115640
-0.116589
-0.116273
-0.116905
-0.116589
-0.116905
-0.115957
-0.117221
-0.117221
-0.117853
-0.117853
-0.117537
-0.117853
-0.118169
-0.117853
-0.118485
-0.117853
-0.117853
-0.119434
-0.119434
-0.118485
-0.118485
-0.118485
-0.119434
-0.118485
-0.119750
-0.120066
-0.118802
-0.119118
-0.120698
-0.118485
-0.118169
-0.119750
-0.119434
-0.120382
-0.120066
-0.120698
-0.119118
-0.118169
-0.120066
-0.119750
-0.120066
-0.120066
-0.119118
-0.120382
-0.119118
-0.119434
-0.120382
-0.119434
-0.119434
-0.119118
-0.119118
-0.119118
-0.119434
-0.118485
-0.119750
-0.119750
-0.118485
-0.118485
-0.118802
-0.118485
-0.119434
-0.119118
-0.118802
-0.118485
-0.118485
-0.118485
-0.118485
-0.117853
-0.118169
-0.118169
-0.117537
-0.117537
-0.118802
-0.117537
-0.116273
-0.116273
-0.115640
-0.117853
-0.118169
-0.116589
-0.117221
-0.116589
-0.116905
-0.118169
-0.117853
-0.117537
-0.116905
-0.117537
-0.117537
-0.117537
-0.115957
-0.117221
-0.116905
-0.117853
-0.117537
-0.118169
-0.117853
-0.118802
-0.118485
-0.118802
-0.118485
-0.119434
-0.118802
-0.118802
-0.119118
-0.119118
-0.119750
-0.119750
-0.120066
-0.120066
-0.119434
-0.119434
-0.117853
-0.118485
-0.120066
-0.120698
-0.120698
-0.121331
-0.120698
-0.119750
-0.118802
-0.118802
-0.120066
-0.120066
-0.121014
-0.120382
-0.120066
-0.119434
-0.120698
-0.120382
-0.118802
-0.119750
-0.119750
-0.119750
-0.119750
-0.119118
-0.118802
-0.120066
-0.119750
-0.119434
-0.118485
-0.119434
-0.118802
-0.119118
-0.118169
-0.118169
-0.118169
-0.117853
-0.117537
-0.117537
-0.117853
-0.117221
-0.117221
-0.118485
-0.118169
-0.117537
-0.118485
-0.117537
-0.117537
-0.118802
-0.117853
-0.118485
-0.119118
-0.118485
-0.117853
-0.118485
-0.118169
-0.116905
-0.117853
-0.117221
-0.115957
-0.116589
-0.116905
-0.118485
-0.118802
-0.118169
-0.117537
-0.117853
-0.117853
-0.118485
-0.118169
-0.118485
-0.119118
-0.119750
-0.120066
-0.119434
-0.119118
-0.118485
-0.118802
-0.119118
-0.119750
-0.119434
-0.120066
-0.120382
-0.120698
-0.120382
-0.120698
-0.121014
-0.120698
-0.121014
-0.121014
-0.121014
-0.121331
-0.121014
-0.121331
-0.121014
-0.120698
-0.121014
-0.121331
-0.120066
-0.118802
-0.120066
-0.119434
-0.119434
-0.119750
-0.119434
-0.118169
-0.118485
-0.119434
-0.119118
-0.119750
-0.119118
-0.119118
-0.119118
-0.119434
-0.119118
-0.120066
-0.119118
-0.118802
-0.119118
-0.118169
-0.117853
-0.118485
-0.118169
-0.117853
-0.117853
-0.117221
-0.117853
-0.117853
-0.117853
-0.117853
-0.115957
-0.115957
-0.116905
-0.117537
-0.117537
-0.116589
-0.117537
-0.116589
-0.116905
-0.116589
-0.117853
-0.117853
-0.117537
-0.116905
-0.117221
-0.116273
-0.116905
-0.117221
-0.116905
-0.117537
-0.117853
-0.118802
-0.118802
-0.118485
-0.118485
-0.117537
-0.118802
-0.119118
-0.120382
-0.120066
-0.120066
-0.119434
-0.120382
-0.119750
-0.119750
-0.120066
-0.120066
-0.119750
-0.120382
-0.118802
-0.119750
-0.121014
-0.121331
-0.121331
-0.121647
-0.120066
-0.120698
-0.120698
-0.120698
-0.121331
-0.121647
-0.121963
-0.120698
-0.120698
-0.121014
-0.119750
-0.120382
-0.120382
-0.119750
-0.120066
-0.120382
-0.121331
-0.119434
-0.119118
-0.120066
-0.119750
-0.119434
-0.119750
-0.120066
-0.119118
-0.118802
-0.118169
-0.118802
-0.118169
-0.118802
-0.118169
-0.118802
-0.118802
-0.118485
-0.118802
-0.117853
-0.117221
-0.117221
-0.117537
-0.116905
-0.118169
-0.117537
-0.117221
-0.117853
-0.117537
-0.116589
-0.117537
-0.118169
-0.117853
-0.118802
-0.117537
-0.117221
-0.117221
-0.118485
-0.118485
-0.118485
-0.118802
-0.119118
-0.118169
-0.118169
-0.118485
-0.118485
-0.119118
-0.119434
-0.119434
-0.121014
-0.121014
-0.120382
-0.120382
-0.120066
-0.120066
-0.120382
-0.120382
-0.120066
-0.121331
-0.121014
-0.120066
-0.120698
-0.121647
-0.121331
-0.121647
-0.121331
-0.120698
-0.121014
-0.120066
-0.121963
-0.121014
-0.121963
-0.121647
-0.120698
-0.121014
-0.120698
-0.121014
-0.120382
-0.120382
-0.120698
-0.121331
-0.120698
-0.120382
-0.120382
-0.119750
-0.120698
-0.118802
-0.119434
-0.119750
-0.119750
-0.120066
-0.119118
-0.118802
-0.118485
-0.118802
-0.118169
-0.118485
-0.119118
-0.117853
-0.118485
-0.118169
-0.117221
-0.118169
-0.118169
-0.119118
-0.116273
-0.117221
-0.117221
-0.117221
-0.119118
-0.118802
-0.118169
-0.117221
-0.116905
-0.117853
-0.117221
-0.118169
-0.117221
-0.118169
-0.119118
-0.118485
-0.117537
-0.118802
-0.118169
-0.117853
-0.119118
-0.118169
-0.118802
-0.118802
-0.119118
-0.117853
-0.118802
-0.119118
-0.119118
-0.119750
-0.120382
-0.120066
-0.119118
-0.119434
-0.120698
-0.119750
-0.119750
-0.120066
-0.120066
-0.119434
-0.119434
-0.120066
-0.120382
-0.121014
-0.121014
-0.121014
-0.120382
-0.120698
-0.120382
-0.119750
-0.119434
-0.120066
-0.119118
-0.119118
-0.120382
-0.120698
-0.121014
-0.120066
-0.121331
-0.119750
-0.120066
-0.119118
-0.119434
-0.119434
-0.119434
-0.119118
-0.118802
-0.119118
-0.118169
-0.118169
-0.118485
-0.118802
-0.118169
-0.119118
-0.118485
-0.117853
-0.118169
-0.118485
-0.118802
-0.117853
-0.117853
-0.117537
-0.116905
-0.118169
-0.116273
-0.117853
-0.117221
-0.116589
-0.117221
-0.118169
-0.116905
-0.117853
-0.117853
-0.117853
-0.117853
-0.117853
-0.117537
-0.118169
-0.119118
-0.118485
-0.118169
-0.119434
-0.118169
-0.118485
-0.117853
-0.119434
-0.119118
-0.119118
-0.120066
-0.120382
-0.119750
-0.120066
-0.120382
-0.120698
-0.120698
-0.120066
-0.121331
-0.121331
-0.120382
-0.120382
-0.120382
-0.120698
-0.120066
-0.121331
-0.122279
-0.121963
-0.121963
-0.121331
-0.120382
-0.121647
-0.121331
-0.121331
-0.120698
-0.120698
-0.121014
-0.120382
-0.120382
-0.121963
-0.121647
-0.120382
-0.119750
-0.120066
-0.120698
-0.119434
-0.119750
-0.119434
-0.120382
-0.120698
-0.120382
-0.119434
-0.120066
-0.119118
-0.118485
-0.118802
-0.119118
-0.119118
-0.118485
-0.118169
-0.118485
-0.118169
-0.118802
-0.119434
-0.118485
-0.118802
-0.118802
-0.118802
-0.118169
-0.116589
-0.116589
-0.117853
-0.118169
-0.119118
-0.117853
-0.116905
-0.118169
-0.119434
-0.117853
-0.118802
-0.118169
-0.118485
-0.116273
-0.118169
-0.117853
-0.117853
-0.118169
-0.119434
-0.119118
-0.118802
-0.118802
-0.117853
-0.118169
-0.119118
-0.119434
-0.118802
-0.118802
-0.120066
-0.119118
-0.118802
-0.119750
-0.120382
-0.121331
-0.120382
-0.122279
-0.120698
-0.119434
-0.121331
-0.120698
-0.120066
-0.119750
-0.121331
-0.120698
-0.121963
-0.121014
-0.121647
-0.121014
-0.121014
-0.121014
-0.121331
-0.120698
-0.119750
-0.120066
-0.120066
-0.119750
-0.120698
-0.120382
-0.120066
-0.120066
-0.119750
-0.119750
-0.119750
-0.119750
-0.120382
-0.118802
-0.119118
-0.118802
-0.119434
-0.119118
-0.118802
-0.118802
-0.119118
-0.118802
-0.117221
-0.118802
-0.118169
-0.118169
-0.118802
-0.117537
-0.118485
-0.117537
-0.118169
-0.116589
-0.117221
-0.116905
-0.116273
-0.117221
-0.117221
-0.118169
-0.117853
-0.116905
-0.117221
-0.117853
-0.117853
-0.116589
-0.117537
-0.118169
-0.119118
-0.118485
-0.118802
-0.118802
-0.118485
-0.117853
-0.118485
-0.119434
-0.118169
-0.118485
-0.118802
-0.119434
-0.118802
-0.119750
-0.119750
-0.120066
-0.119118
-0.119434
-0.118802
-0.120066
-0.120698
-0.119434
-0.119118
-0.118485
-0.119434
-0.120066
-0.119750
-0.121014
-0.120698
-0.120382
-0.120698
-0.120066
-0.120066
-0.120698
-0.120066
-0.120698
-0.120382
-0.119750
-0.119750
-0.120382
-0.119750
-0.119434
-0.120066
-0.120698
-0.118802
-0.120066
-0.118485
-0.118802
-0.119434
-0.119118
-0.119118
-0.118485
-0.117853
-0.118169
-0.118485
-0.118485
-0.119118
-0.118169
-0.117537
-0.118485
-0.118169
-0.117537
-0.117221
-0.116905
-0.117537
-0.118485
-0.117537
-0.117221
-0.117221
-0.116589
-0.116273
-0.116273
-0.116905
-0.118169
-0.117853
-0.117853
-0.116905
-0.117537
-0.116905
-0.118169
-0.117853
-0.116589
-0.116273
-0.117853
-0.117853
-0.117853
-0.117853
-0.118169
-0.116589
-0.117537
-0.118169
-0.118485
-0.119434
-0.119118
-0.119118
-0.119434
-0.119434
-0.119434
-0.120382
-0.119434
-0.119750
-0.120066
-0.120698
-0.119750
-0.119750
-0.119434
-0.120382
-0.119750
-0.120066
-0.119434
-0.120382
-0.120698
-0.120066
-0.120698
-0.120382
-0.121014
-0.120698
-0.120066
-0.119434
-0.120698
-0.120382
-0.119434
-0.119118
-0.118802
-0.119750
-0.120698
-0.119750
-0.119750
-0.119434
-0.120066
-0.118802
-0.118802
-0.118169
-0.120066
-0.118802
-0.120066
-0.118802
-0.118485
-0.118169
-0.117853
-0.118802
-0.118485
-0.118485
-0.117537
-0.117853
-0.117537
-0.116905
-0.117853
-0.117853
-0.116905
-0.116589
-0.117853
-0.116589
-0.115957
-0.118485
-0.117537
-0.116905
-0.117537
-0.117537
-0.117853
-0.116905
-0.117537
-0.117853
-0.118485
-0.117853
-0.116905
-0.115957
-0.117537
-0.117853
-0.119750
-0.118485
-0.119118
-0.117853
-0.118169
-0.117853
-0.118802
-0.119118
-0.118169
-0.118802
-0.119118
-0.119118
-0.118802
-0.119750
-0.120066
-0.119118
-0.120066
-0.120066
-0.120066
-0.120382
-0.120698
-0.119118
-0.118802
-0.121014
-0.120382
-0.121014
-0.120698
-0.120698
-0.120066
-0.121014
-0.121331
-0.121647
-0.120382
-0.121331
-0.121331
-0.120066
-0.119434
-0.119750
-0.120382
-0.120382
-0.119434
-0.120698
-0.121014
-0.121331
-0.121014
-0.120698
-0.120382
-0.121331
-0.119750
-0.121331
-0.120698
-0.120698
-0.118802
-0.119750
-0.119118
-0.119118
-0.118485
-0.118802
-0.117853
-0.117537
-0.117853
-0.118802
-0.117853
-0.118485
-0.118485
-0.117221
-0.118169
-0.117537
-0.118802
-0.118169
-0.117853
-0.117221
-0.115957
-0.116589
-0.116905
-0.117853
-0.117537
-0.118485
-0.117221
-0.116905
-0.115957
-0.117537
-0.117221
-0.118169
-0.118169
-0.116905
-0.118169
-0.118485
-0.117853
-0.119434
-0.119118
-0.119434
-0.118169
-0.120066
-0.118169
-0.119118
-0.119750
-0.120066
-0.119750
-0.119750
-0.119750
-0.121014
-0.121963
-0.120698
-0.121331
-0.120382
-0.119750
-0.120066
-0.121963
-0.121014
-0.119750
-0.120066
-0.120066
-0.120698
-0.121014
-0.121014
-0.120382
-0.120382
-0.120066
-0.118802
-0.121014
-0.120382
-0.121331
-0.119750
-0.119750
-0.119434
-0.119750
-0.119750
-0.120382
-0.120066
-0.119434
-0.119434
-0.118802
-0.119118
-0.118485
-0.118485
-0.119750
-0.118169
-0.117853
-0.119118
-0.118485
-0.118169
-0.117537
-0.117537
-0.116589
-0.116589
-0.117221
-0.117537
-0.116905
-0.116905
-0.115008
-0.115008
-0.115957
-0.116273
-0.116905
-0.117221
-0.116273
-0.116589
-0.115957
-0.115640
-0.117221
-0.117221
-0.117537
-0.119118
-0.118169
-0.117853
-0.117853
-0.118802
-0.118802
-0.119118
-0.117537
-0.118485
-0.117853
-0.118485
-0.118169
-0.119118
-0.118485
-0.118485
-0.119750
-0.119434
-0.117853
-0.119434
-0.120066
-0.119750
-0.120382
-0.120698
-0.120066
-0.119750
-0.119750
-0.119750
-0.120698
-0.121014
-0.120698
-0.120382
-0.120698
-0.120698
-0.119118
-0.120066
-0.120698
-0.120698
-0.119118
-0.120066
-0.120382
-0.121014
-0.121014
-0.120382
-0.120066
-0.121331
-0.119750
-0.121014
-0.120382
-0.120382
-0.120066
-0.119118
-0.119434
-0.119434
-0.119118
-0.118802
-0.119750
-0.119118
-0.117853
-0.119118
-0.119750
-0.118169
-0.118485
-0.116905
-0.118169
-0.117853
-0.118169
-0.118169
-0.117853
-0.117537
-0.117221
-0.116905
-0.116273
-0.117221
-0.116905
-0.116589
-0.117537
-0.115957
-0.116905
-0.116273
-0.115957
-0.115008
-0.115957
-0.116589
-0.117537
-0.117221
-0.118485
-0.116905
-0.117853
-0.118802
-0.116905
-0.118169
-0.118485
-0.117853
-0.118169
-0.119434
-0.118169
-0.119434
-0.119434
-0.117853
-0.121014
-0.119434
-0.120698
-0.120066
-0.119118
-0.119118
-0.120066
-0.120066
-0.121014
-0.120066
-0.120066
-0.121014
-0.121014
-0.121331
-0.119750
-0.120698
-0.121014
-0.120698
-0.120066
-0.120698
-0.120382
-0.120698
-0.121963
-0.120382
-0.118802
-0.119750
-0.121014
-0.119750
-0.120698
-0.119750
-0.118485
-0.119750
-0.119118
-0.118802
-0.119118
-0.119434
-0.119118
-0.118802
-0.119434
-0.119750
-0.118169
-0.118802
-0.118169
-0.119434
-0.117537
-0.118802
-0.117221
-0.117537
-0.117537
-0.118485
-0.117221
-0.118802
-0.118802
-0.118802
-0.117853
-0.118169
-0.116905
-0.118802
-0.117537
-0.118802
-0.117221
-0.115957
-0.115957
-0.115957
-0.117853
-0.117853
-0.118169
-0.117537
-0.117853
-0.118802
-0.118169
-0.117853
-0.118485
-0.118169
-0.118485
-0.118485
-0.118802
-0.118802
-0.119434
-0.119750
-0.119750
-0.119434
-0.119434
-0.119750
-0.120066
-0.120382
-0.119118
-0.120066
-0.121014
-0.121331
-0.121014
-0.120698
-0.121014
-0.120382
-0.119434
-0.120066
-0.121647
-0.121331
-0.120698
-0.119750
-0.120066
-0.119434
-0.121331
-0.120066
-0.120382
-0.120382
-0.121014
-0.120382
-0.120698
-0.120382
-0.120382
-0.120066
-0.121014
-0.120382
-0.119434
-0.119750
-0.120066
-0.120066
-0.120066
-0.118802
-0.118802
-0.119434
-0.118802
-0.119118
-0.118485
-0.118802
-0.117853
-0.118169
-0.118802
-0.118485
-0.118169
-0.117853
-0.119118
-0.117537
-0.117853
-0.117853
-0.116905
-0.116273
-0.116589
-0.116905
-0.116905
-0.117221
-0.117537
-0.116905
-0.116905
-0.117537
-0.116905
-0.117537
-0.118169
-0.116905
-0.116905
-0.117537
-0.117853
-0.116589
-0.116589
-0.118169
-0.117853
-0.116905
-0.118485
-0.117537
-0.116905
-0.116905
-0.118485
-0.118485
-0.118169
-0.118169
-0.118802
-0.119434
-0.118485
-0.119434
-0.120382
-0.119434
-0.118485
-0.118485
-0.119434
-0.119434
-0.118485
-0.120698
-0.120066
-0.121014
-0.119434
-0.120066
-0.121647
-0.120382
-0.120066
-0.121331
-0.120698
-0.121014
-0.120382
-0.120698
-0.121647
-0.121647
-0.121014
-0.121014
-0.119434
-0.119434
-0.118802
-0.119118
-0.119750
-0.119434
-0.120066
-0.119750
-0.120698
-0.119434
-0.119750
-0.119750
-0.119434
-0.118485
-0.118485
-0.118802
-0.119118
-0.118802
-0.118485
-0.117853
-0.118802
-0.118802
-0.119118
-0.117853
-0.118802
-0.118802
-0.119434
-0.117537
-0.117221
-0.118169
-0.117537
-0.117537
-0.118169
-0.117221
-0.117537
-0.117537
-0.117537
-0.116589
-0.117537
-0.116905
-0.117853
-0.117853
-0.117853
-0.116905
-0.118485
-0.119434
-0.119118
-0.118485
-0.117853
-0.117537
-0.117537
-0.118169
-0.118485
-0.118169
-0.119750
-0.118802
-0.120382
-0.120066
-0.120066
-0.120382
-0.121331
-0.120066
-0.120698
-0.120382
-0.120066
-0.119750
-0.120698
-0.120382
-0.121014
-0.120382
-0.120698
-0.121331
-0.120066
-0.119750
-0.120382
-0.120698
-0.120382
-0.121014
-0.120698
-0.119118
-0.120066
-0.120066
-0.119750
-0.119750
-0.119118
-0.120066
-0.119118
-0.118802
-0.119434
-0.119118
-0.118169
-0.118485
-0.118485
-0.119434
-0.118485
-0.118802
-0.119118
-0.118802
-0.119118
-0.118802
-0.117853
-0.118802
-0.117537
-0.118169
-0.119118
-0.118485
-0.117853
-0.118802
-0.119118
-0.118485
-0.118169
-0.118169
-0.117537
-0.116273
-0.116905
-0.117221
-0.117221
-0.117221
-0.116589
-0.115957
-0.115957
-0.116273
-0.117537
-0.116589
-0.115957
-0.117537
-0.117537
-0.116589
-0.117221
-0.118802
-0.118802
-0.117853
-0.118802
-0.118169
-0.118169
-0.119118
-0.119118
-0.119434
-0.120066
-0.119434
-0.120066
-0.119434
-0.119750
-0.120066
-0.120066
-0.120382
-0.121014
-0.120066
-0.120066
-0.119434
-0.120066
-0.120698
-0.120698
-0.121331
-0.119750
-0.121014
-0.120698
-0.121963
-0.120382
-0.120698
-0.121014
-0.120698
-0.121331
-0.120382
-0.123227
-0.120698
-0.121331
-0.121014
-0.120066
-0.119434
-0.119118
-0.120066
-0.119434
-0.119434
-0.119750
-0.119434
-0.118485
-0.118802
-0.118802
-0.118485
-0.118802
-0.118485
-0.117537
-0.117537
-0.118802
-0.117853
-0.117221
-0.117537
-0.117537
-0.118169
-0.118485
-0.118169
-0.117221
-0.118169
-0.117537
-0.117853
-0.117537
-0.117853
-0.116905
-0.117853
-0.117537
-0.116589
-0.116589
-0.117537
-0.117537
-0.118802
-0.117537
-0.117537
-0.118169
-0.117853
-0.117853
-0.117537
-0.118485
-0.118169
-0.117853
-0.118169
-0.117537
-0.119434
-0.118802
-0.119434
-0.119118
-0.118169
-0.118485
-0.118802
-0.118485
-0.119118
-0.119750
-0.120066
-0.119434
-0.119750
-0.119750
-0.119118
-0.119118
-0.118802
-0.119434
-0.119434
-0.119750
-0.119750
-0.119750
-0.119118
-0.120066
-0.121014
-0.120382
-0.119750
-0.120382
-0.119118
-0.119434
-0.118169
-0.119118
-0.118802
-0.119118
-0.119434
-0.118485
-0.119118
-0.118802
-0.119118
-0.118485
-0.119118
-0.119750
-0.118802
-0.118485
-0.118485
-0.118485
-0.117537
-0.116589
-0.117853
-0.117537
-0.116589
-0.116905
-0.116905
-0.117221
-0.116905
-0.116905
-0.117221
-0.118485
-0.116589
-0.115957
-0.115957
-0.115324
-0.115957
-0.116273
-0.115640
-0.116905
-0.115957
-0.116273
-0.116905
-0.116273
-0.117221
-0.116589
-0.116905
-0.116589
-0.116905
-0.117537
-0.116589
-0.117537
-0.117221
-0.117221
-0.117853
-0.118169
-0.116905
-0.117537
-0.118169
-0.118169
-0.117853
-0.117853
-0.117853
-0.119434
-0.118485
-0.118802
-0.118485
-0.118485
-0.117853
-0.118802
-0.119434
-0.119434
-0.118802
-0.119118
-0.119750
-0.120698
-0.120382
-0.119750
-0.120066
-0.119750
-0.119434
-0.119750
-0.119750
-0.120698
-0.119434
-0.119118
-0.120382
-0.119750
-0.120066
-0.121014
-0.120066
-0.120382
-0.119750
-0.119118
-0.119750
-0.120382
-0.120382
-0.119750
-0.119434
-0.117537
-0.117853
-0.120066
-0.119118
-0.117221
-0.117853
-0.118169
-0.117853
-0.118485
-0.117537
-0.117853
-0.117537
-0.116905
-0.117537
-0.117221
-0.117221
-0.117853
-0.117537
-0.117221
-0.117537
-0.116905
-0.116273
-0.115957
-0.116589
-0.116273
-0.116905
-0.116905
-0.116905
-0.117537
-0.116273
-0.117537
-0.116905
-0.116905
-0.116905
-0.116273
-0.117853
-0.118169
-0.117537
-0.117537
-0.118169
-0.118802
-0.118802
-0.118169
-0.118169
-0.118485
-0.118169
-0.118485
-0.119118
-0.120066
-0.119118
-0.119118
-0.120382
-0.120382
-0.120382
-0.120698
-0.120382
-0.120066
-0.118802
-0.120066
-0.120382
-0.120698
-0.120698
-0.120382
-0.120382
-0.120698
-0.120698
-0.121014
-0.120698
-0.120698
-0.120698
-0.120066
-0.119750
-0.120066
-0.121014
-0.121014
-0.121331
-0.120698
-0.121014
-0.121647
-0.120066
-0.120698
-0.120066
-0.119750
-0.119118
-0.119750
-0.119118
-0.119750
-0.119750
-0.120382
-0.118485
-0.119118
-0.119118
-0.118802
-0.118485
-0.118802
-0.119118
-0.118802
-0.117853
-0.118802
-0.117537
-0.117853
-0.117537
-0.116905
-0.115957
-0.117221
-0.116905
-0.117537
-0.117537
-0.117537
-0.116905
-0.117221
-0.116905
-0.118169
-0.119118
-0.118485
-0.117221
-0.117221
-0.118802
-0.118802
-0.117853
-0.118802
-0.118169
-0.117537
-0.117853
-0.118485
-0.118802
-0.118485
-0.118802
-0.118802
-0.119750
-0.117853
-0.119750
-0.117853
-0.119118
-0.121014
-0.121014
-0.120066
-0.120698
-0.120382
-0.121014
-0.120066
-0.119434
-0.121014
-0.121331
-0.122279
-0.121014
-0.120698
-0.120382
-0.121331
-0.121014
-0.121331
-0.121331
-0.120382
-0.121014
-0.120382
-0.120382
-0.120382
-0.120066
-0.119750
-0.120698
-0.119434
-0.119750
-0.120066
-0.119434
-0.119750
-0.118802
-0.119118
-0.119118
-0.119118
-0.118802
-0.119118
-0.118802
-0.118169
-0.118802
-0.120066
-0.118802
-0.118485
-0.117853
-0.118485
-0.117221
-0.116273
-0.118485
-0.119434
-0.117537
-0.117221
-0.115008
-0.116273
-0.117221
-0.117221
-0.118169
-0.117853
-0.116589
-0.116905
-0.115957
-0.116273
-0.117221
-0.116589
-0.117537
-0.116589
-0.117221
-0.116905
-0.116905
-0.118169
-0.119118
-0.118485
-0.119434
-0.118802
-0.117853
-0.118802
-0.119118
-0.118802
-0.120066
-0.119434
-0.118802
-0.119434
-0.117853
-0.119118
-0.119434
-0.120382
-0.121331
-0.120382
-0.119118
-0.119750
-0.119118
-0.119118
-0.119750
-0.120066
-0.120698
-0.120066
-0.120382
-0.120066
-0.120066
-0.120698
-0.121014
-0.120698
-0.120698
-0.120382
-0.120382
-0.120382
-0.120066
-0.119434
-0.119434
-0.120066
-0.118802
-0.119118
-0.119750
-0.119434
-0.120066
-0.118802
-0.118169
-0.119434
-0.118802
-0.119118
-0.118485
-0.117537
-0.118169
-0.118485
-0.118802
-0.119118
-0.118485
-0.117537
-0.118169
-0.117537
-0.117221
-0.117853
-0.118485
-0.117537
-0.117853
-0.117537
-0.116905
-0.116589
-0.117221
-0.116589
-0.115957
-0.115640
-0.116905
-0.115957
-0.115957
-0.115324
-0.116905
-0.116273
-0.115957
-0.117537
-0.116589
-0.117221
-0.117853
-0.117853
-0.118485
-0.116905
-0.117853
-0.116273
-0.117537
-0.117537
-0.118802
-0.118169
-0.120066
-0.118485
-0.118802
-0.118485
-0.118802
-0.120066
-0.120066
-0.119750
-0.120382
-0.120382
-0.120382
-0.119750
-0.119434
-0.120382
-0.120698
-0.120382
-0.119434
-0.119750
-0.120698
-0.121014
-0.120382
-0.120698
-0.121647
-0.120066
-0.120698
-0.120066
-0.119750
-0.120382
-0.121331
-0.119750
-0.120382
-0.119118
-0.119434
-0.118485
-0.119118
-0.119434
-0.119434
-0.120066
-0.119118
-0.119750
-0.118802
-0.119118
-0.119118
-0.118802
-0.118485
-0.118169
-0.119118
-0.119434
-0.117853
-0.118485
-0.118802
-0.117853
-0.118169
-0.117537
-0.118169
-0.118169
-0.118485
-0.117537
-0.117853
-0.117221
-0.117537
-0.117537
-0.116589
-0.118169
-0.118485
-0.118802
-0.117853
-0.117221
-0.117853
-0.116905
-0.116905
-0.118485
-0.117537
-0.117537
-0.118802
-0.119118
-0.118169
-0.119118
-0.117537
-0.118169
-0.118485
-0.118802
-0.118169
-0.119750
-0.119750
-0.119750
-0.120066
-0.120698
-0.120066
-0.120382
-0.120698
-0.120698
-0.120698
-0.121014
-0.121647
-0.120382
-0.120382
-0.121331
-0.120698
-0.121963
-0.121331
-0.120698
-0.121014
-0.121014
-0.120698
-0.121331
-0.120698
-0.120698
-0.119750
-0.120066
-0.120066
-0.120066
-0.120382
-0.120066
-0.119434
-0.120698
-0.120066
-0.121331
-0.121014
-0.119750
-0.120066
-0.120698
-0.120066
-0.118485
-0.117853
-0.119750
-0.119118
-0.119118
-0.118169
-0.117853
-0.118802
-0.118169
-0.117537
-0.117537
-0.118802
-0.117853
-0.118169
-0.117537
-0.117221
-0.118485
-0.116589
-0.116273
-0.117537
-0.117221
-0.116273
-0.115957
-0.116273
-0.117221
-0.116905
-0.115640
-0.117537
-0.117537
-0.117537
-0.117537
-0.116273
-0.117853
-0.117537
-0.118802
-0.117537
-0.117537
-0.117221
-0.117853
-0.117537
-0.118485
-0.118485
-0.118169
-0.118485
-0.119750
-0.119118
-0.120066
-0.120382
-0.120698
-0.120698
-0.118802
-0.119118
-0.119750
-0.120066
-0.119750
-0.120698
-0.121014
-0.120382
-0.120382
-0.121963
-0.121647
-0.120698
-0.120698
-0.120066
-0.120382
-0.121647
-0.120066
-0.121647
-0.121331
-0.119750
-0.120698
-0.120698
-0.120382
-0.121014
-0.120382
-0.121014
-0.119434
-0.119750
-0.120066
-0.119750
-0.119434
-0.119434
-0.119434
-0.119434
-0.120066
-0.118802
-0.118802
-0.117853
-0.118485
-0.118485
-0.118802
-0.119118
-0.118802
-0.118802
-0.118485
-0.117221
-0.117853
-0.118485
-0.119750
-0.119118
-0.118169
-0.117221
-0.117221
-0.121963
-0.116589
-0.117853
-0.115957
-0.119750
-0.118802
-0.121331
-0.118485
-0.118169
-0.118485
-0.117537
-0.117853
-0.117221
-0.119118
-0.121014
-0.119118
-0.119118
-0.119118
-0.118485
-0.118169
-0.118169
-0.117853
-0.118169
-0.118485
-0.118802
-0.119750
-0.118802
-0.120382
-0.119750
-0.119750
-0.120382
-0.120382
-0.120066
-0.120382
-0.121963
-0.121331
-0.120066
-0.121014
-0.122911
-0.122595
-0.122595
-0.121014
-0.121014
-0.120382
-0.121331
-0.120698
-0.121647
-0.121963
-0.121014
-0.121647
-0.120698
-0.121014
-0.120382
-0.121963
-0.121014
-0.120382
-0.120698
-0.120382
-0.121014
-0.121014
-0.120698
-0.120382
-0.120382
-0.121014
-0.120698
-0.119750
-0.120066
-0.120698
-0.120066
-0.119118
-0.118802
-0.118485
-0.119434
-0.119750
-0.119118
-0.118802
-0.118485
-0.117853
-0.119118
-0.118485
-0.118485
-0.118169
-0.118485
-0.117221
-0.118485
-0.118485
-0.117853
-0.118169
-0.117853
-0.117853
-0.116905
-0.117853
-0.118169
-0.117537
-0.117853
-0.117537
-0.117853
-0.117221
-0.118802
-0.118802
-0.118802
-0.118485
-0.119434
-0.119118
-0.120066
-0.119118
-0.119750
-0.120066
-0.120066
-0.120382
-0.120066
-0.119434
-0.121331
-0.120382
-0.119434
-0.119434
-0.120698
-0.120066
-0.119434
-0.119750
-0.120382
-0.121014
-0.120066
-0.120698
-0.120382
-0.121647
-0.120066
-0.119434
-0.120698
-0.120382
-0.121014
-0.120066
-0.120382
-0.118485
-0.119434
-0.120698
-0.121331
-0.120066
-0.120382
-0.121014
-0.121014
-0.120066
-0.120382
-0.120382
-0.119750
-0.120066
-0.119750
-0.119434
-0.119434
-0.119118
-0.118169
-0.118485
-0.119118
-0.119118
-0.119118
-0.117853
-0.117853
-0.117853
-0.117537
-0.118169
-0.118169
-0.117853
-0.117537
-0.117221
-0.117537
-0.117853
-0.117221
-0.117221
-0.118169
-0.116589
-0.117221
-0.116905
-0.118169
-0.118169
-0.116905
-0.117853
-0.117221
-0.117221
-0.116589
-0.116589
-0.117221
-0.117853
-0.117537
-0.117537
-0.118169
-0.119118
-0.118169
-0.119118
-0.118169
-0.118802
-0.119118
-0.119118
-0.120066
-0.120066
-0.119434
-0.119750
-0.119750
-0.120066
-0.120698
-0.121014
-0.120698
-0.121331
-0.120382
-0.119434
-0.120382
-0.120382
-0.120698
-0.120698
-0.122595
-0.120698
-0.119750
-0.121647
-0.120382
-0.120382
-0.120698
-0.120698
-0.121014
-0.119750
-0.120698
-0.120698
-0.121014
-0.119434
-0.119434
-0.120066
-0.119750
-0.119750
-0.120066
-0.119434
-0.119118
-0.119118
-0.118802
-0.119118
-0.119434
-0.118169
-0.118169
-0.118485
-0.118485
-0.117853
-0.117537
-0.118169
-0.117853
-0.116589
-0.116589
-0.117221
-0.117537
-0.116905
-0.117221
-0.116905
-0.115957
-0.116905
-0.116589
-0.116905
-0.116589
-0.116273
-0.116273
-0.118169
-0.117221
-0.117537
-0.118485
-0.117853
-0.117221
-0.116905
-0.117537
-0.118169
-0.117853
-0.117853
-0.118169
-0.118169
-0.118169
-0.118485
-0.118169
-0.118802
-0.120698
-0.119750
-0.120382
-0.120066
-0.119750
-0.119434
-0.119750
-0.119434
-0.120382
-0.120382
-0.120382
-0.120066
-0.119434
-0.120066
-0.119118
-0.120066
-0.121014
-0.121014
-0.120698
-0.120382
-0.119750
-0.119750
-0.119750
-0.120066
-0.120698
-0.120382
-0.120698
-0.120382
-0.121014
-0.120382
-0.121014
-0.121014
-0.121014
-0.119750
-0.120382
-0.120382
-0.119750
-0.120382
-0.120698
-0.120698
-0.120382
-0.118485
-0.118802
-0.119750
-0.119434
-0.119118
-0.118485
-0.118169
-0.118485
-0.119118
-0.118169
-0.118169
-0.117853
-0.118485
-0.119118
-0.119750
-0.118802
-0.117221
-0.117537
-0.118169
-0.116905
-0.117221
-0.117221
-0.117853
-0.116273
-0.116905
-0.117537
-0.118169
-0.117853
-0.118485
-0.118169
-0.117853
-0.118169
-0.117537
-0.118169
-0.117221
-0.118169
-0.117853
-0.117537
-0.117221
-0.118169
-0.117853
-0.119118
-0.118802
-0.119118
-0.118802
-0.118802
-0.117853
-0.118802
-0.118169
-0.119118
-0.119118
-0.118802
-0.119118
-0.120066
-0.120066
-0.119118
-0.119118
-0.119434
-0.119118
-0.121014
-0.121331
-0.121647
-0.120698
-0.120382
-0.121331
-0.121014
-0.120698
-0.121647
-0.121331
-0.120066
-0.120698
-0.120698
-0.121331
-0.121331
-0.120698
-0.121014
-0.119434
-0.119750
-0.120382
-0.120698
-0.119434
-0.120698
-0.119750
-0.119750
-0.119750
-0.118802
-0.118485
-0.118802
-0.118802
-0.118169
-0.118802
-0.118802
-0.118169
-0.118169
-0.118169
-0.117853
-0.118169
-0.117853
-0.118802
-0.118802
-0.116905
-0.118485
-0.117537
-0.118485
-0.118485
-0.118802
-0.118485
-0.118485
-0.118169
-0.117537
-0.118169
-0.118485
-0.118485
-0.117537
-0.119118
-0.118485
-0.118485
-0.118802
-0.119434
-0.120066
-0.118169
-0.119118
-0.118169
-0.118169
-0.118169
-0.119118
-0.118802
-0.119434
-0.119750
-0.120382
-0.120066
-0.120382
-0.119434
-0.120698
-0.121331
-0.120066
-0.121963
-0.120698
-0.121014
-0.120698
-0.121014
-0.120382
-0.121014
-0.122279
-0.120698
-0.121331
-0.121014
-0.120382
-0.121331
-0.120698
-0.121014
-0.121647
-0.120382
-0.120382
-0.119750
-0.120382
-0.120698
-0.120066
-0.120382
-0.119434
-0.119750
-0.118802
-0.119750
-0.120066
-0.118802
-0.118802
-0.119118
-0.119118
-0.119118
-0.118485
-0.118169
-0.117853
-0.118802
-0.118485
-0.117853
-0.118169
-0.117537
-0.116905
-0.115957
-0.116589
-0.117537
-0.117221
-0.116589
-0.117221
-0.116589
-0.116905
-0.116273
-0.117221
-0.117221
-0.116589
-0.115640
-0.115957
-0.116589
-0.115640
-0.117537
-0.118169
-0.117537
-0.116589
-0.117221
-0.116589
-0.117221
-0.118169
-0.118802
-0.117853
-0.118802
-0.117853
-0.117537
-0.118802
-0.118485
-0.119750
-0.119750
-0.119118
-0.119750
-0.119118
-0.120698
-0.120066
-0.120066
-0.119750
-0.120698
-0.120698
-0.119750
-0.121014
-0.120698
-0.120066
-0.120698
-0.120698
-0.121331
-0.120698
-0.121014
-0.120698
-0.121331
-0.121014
-0.121647
-0.120698
-0.121014
-0.121331
-0.120698
-0.120382
-0.121014
-0.121331
-0.121647
-0.121014
-0.121963
-0.120698
-0.120698
-0.120698
-0.121014
-0.119750
-0.119750
-0.119434
-0.119434
-0.119434
-0.119434
-0.118169
-0.119750
-0.118485
-0.119434
-0.119434
-0.118169
-0.118485
-0.118485
-0.118485
-0.118169
-0.118169
-0.118169
-0.117853
-0.118169
-0.117853
-0.118169
-0.118802
-0.117853
-0.117221
-0.117537
-0.117537
-0.116905
-0.117537
-0.117537
-0.118169
-0.119118
-0.117853
-0.117853
-0.117221
-0.117221
-0.118169
-0.117221
-0.117537
-0.117853
-0.118169
-0.117221
-0.117221
-0.116589
-0.118169
-0.119434
-0.117853
-0.119434
-0.120698
-0.119750
-0.119118
-0.120066
-0.121331
-0.119750
-0.119434
-0.120066
-0.120698
-0.120066
-0.121014
-0.121014
-0.121647
-0.121647
-0.121647
-0.121963
-0.121014
-0.121647
-0.121331
-0.121647
-0.121647
-0.121331
-0.121014
-0.121963
-0.121647
-0.121647
-0.121963
-0.122279
-0.121963
-0.121014
-0.120382
-0.120382
-0.120066
-0.121014
-0.120382
-0.120066
-0.120066
-0.120066
-0.121014
-0.120066
-0.119434
-0.119434
-0.120066
-0.119434
-0.119118
-0.118802
-0.118802
-0.118802
-0.118485
-0.118802
-0.118802
-0.117853
-0.118802
-0.117853
-0.118802
-0.118169
-0.117537
-0.115957
-0.116905
-0.117853
-0.118802
-0.117537
-0.117537
-0.116273
-0.116273
-0.117537
-0.118802
-0.118485
-0.118169
-0.118485
-0.118802
-0.118485
-0.118169
-0.119118
-0.117537
-0.118169
-0.117853
-0.119118
-0.119434
-0.118802
-0.119750
-0.119434
-0.119750
-0.119118
-0.120698
-0.119750
-0.120382
-0.119750
-0.120066
-0.121014
-0.121647
-0.122279
-0.121331
-0.120698
-0.121014
-0.120066
-0.120382
-0.121014
-0.122279
-0.121331
-0.121014
-0.122279
-0.121331
-0.121963
-0.121331
-0.120382
-0.120698
-0.121014
-0.119750
-0.120382
-0.121014
-0.120698
-0.120698
-0.120698
-0.120066
-0.120066
-0.120066
-0.120698
-0.121647
-0.120698
-0.119750
-0.121331
-0.120382
-0.120382
-0.119750
-0.119750
-0.119434
-0.120382
-0.120698
-0.119118
-0.119434
-0.118802
-0.118485
-0.118485
-0.118802
-0.119750
-0.120698
-0.120066
-0.119434
-0.118169
-0.118169
-0.119118
-0.119118
-0.118485
-0.118485
-0.117221
-0.117537
-0.118169
-0.117853
-0.118485
-0.117853
-0.117221
-0.117853
-0.118169
-0.118485
-0.117537
-0.118485
-0.117853
-0.118802
-0.119118
-0.119118
-0.119118
-0.120066
-0.120382
-0.118802
-0.119118
-0.120066
-0.119750
-0.119750
-0.120698
-0.120698
-0.120382
-0.120698
-0.120382
-0.120066
-0.119750
-0.120698
-0.120698
-0.120382
-0.120382
-0.121647
-0.121331
-0.122279
-0.121014
-0.119434
-0.120066
-0.121647
-0.120382
-0.121014
-0.120066
-0.120382
-0.120698
-0.119750
-0.120698
-0.121014
-0.121331
-0.121014
-0.120698
-0.120066
-0.120066
-0.121331
-0.119750
-0.120698
-0.121331
-0.121331
-0.120698
-0.120066
-0.119750
-0.120382
-0.119750
-0.118802
-0.118485
-0.118485
-0.119118
-0.118169
-0.118485
-0.118802
-0.118802
-0.117853
-0.118169
-0.118485
-0.117221
-0.116905
-0.117537
-0.116905
-0.117853
-0.118169
-0.118485
-0.118169
-0.117537
-0.117853
-0.118802
-0.118169
-0.118485
-0.118169
-0.118485
-0.119118
-0.118169
-0.117853
-0.119118
-0.119434
-0.118802
-0.119434
-0.118802
-0.120066
-0.119118
-0.118802
-0.120066
-0.120382
-0.120382
-0.119750
-0.120382
-0.120066
-0.120698
-0.120066
-0.121331
-0.121331
-0.121647
-0.121963
-0.121647
-0.121331
-0.121331
-0.121331
-0.121014
-0.122595
-0.122911
-0.121331
-0.120698
-0.121014
-0.122595
-0.121963
-0.121014
-0.121331
-0.121014
-0.121647
-0.120066
-0.120698
-0.121014
-0.121014
-0.120698
-0.121647
-0.121647
-0.120382
-0.120066
-0.119434
-0.120066
-0.119434
-0.120698
-0.120382
-0.120698
-0.121014
-0.121647
-0.120382
-0.119118
-0.119118
-0.119434
-0.118485
-0.117537
-0.118802
-0.118802
-0.118802
-0.117853
-0.118485
-0.119118
-0.118485
-0.118169
-0.117853
-0.117853
-0.118485
-0.118485
-0.118169
-0.118169
-0.117853
-0.118485
-0.118169
-0.116905
-0.118802
-0.118802
-0.118169
-0.117853
-0.117221
-0.119750
-0.119434
-0.118802
-0.118169
-0.119750
-0.119434
-0.118802
-0.120382
-0.119434
-0.120066
-0.120066
-0.119118
-0.119434
-0.119750
-0.120382
-0.119750
-0.119434
-0.119118
-0.120382
-0.120698
-0.121014
-0.120698
-0.120066
-0.121014
-0.119434
-0.121963
-0.121647
-0.121963
-0.122595
-0.122279
-0.122279
-0.121331
-0.121647
-0.122595
-0.121331
-0.121963
-0.122279
-0.121647
-0.120698
-0.121647
-0.122595
-0.121014
-0.121963
-0.122279
-0.120382
-0.121014
-0.121331
-0.121331
-0.121331
-0.120698
-0.120066
-0.121014
-0.120066
-0.120066
-0.119118
-0.119750
-0.119434
-0.119750
-0.119434
-0.120382
-0.119750
-0.120698
-0.120698
-0.120066
-0.120066
-0.119434
-0.120698
-0.119750
-0.118802
-0.117221
-0.118485
-0.117537
-0.119750
-0.119118
-0.117537
-0.117853
-0.118802
-0.118485
-0.118169
-0.118169
-0.119434
-0.119750
-0.119434
-0.118485
-0.119118
-0.120066
-0.120066
-0.119434
-0.120066
-0.118485
-0.118485
-0.120698
-0.119118
-0.120066
-0.120066
-0.119434
-0.121014
-0.120698
-0.120066
-0.120066
-0.120698
-0.121331
-0.121647
-0.121963
-0.122279
-0.121331
-0.121014
-0.121331
-0.121331
-0.122279
-0.122279
-0.121647
-0.121331
-0.121647
-0.122595
-0.121647
-0.121647
-0.121647
-0.121963
-0.120698
-0.121963
-0.121331
-0.121014
-0.121331
-0.120698
-0.121647
-0.121963
-0.120698
-0.121331
-0.120066
-0.121331
-0.121014
-0.121331
-0.121014
-0.121014
-0.120382
-0.119750
-0.120066
-0.120066
-0.120066
-0.120382
-0.119118
-0.118485
-0.118802
-0.118802
-0.118802
-0.119434
-0.120066
-0.118485
-0.118485
-0.118169
-0.118485
-0.117537
-0.118169
-0.118802
-0.118169
-0.118485
-0.117853
-0.116589
-0.118169
-0.116905
-0.117853
-0.118802
-0.118485
-0.116905
-0.118485
-0.119118
-0.118485
-0.118802
-0.118802
-0.119118
-0.118485
-0.119118
-0.119118
-0.119750
-0.119434
-0.120066
-0.120382
-0.121647
-0.120066
-0.120698
-0.120066
-0.120382
-0.121647
-0.119434
-0.120698
-0.121331
-0.121014
-0.122279
-0.121963
-0.121331
-0.120698
-0.121331
-0.121647
-0.121647
-0.121331
-0.121014
-0.121014
-0.121963
-0.122595
-0.122595
-0.120382
-0.121014
-0.121331
-0.121647
-0.121963
-0.121647
-0.121647
-0.121963
-0.121963
-0.121331
-0.120382
-0.120698
-0.120382
-0.121331
-0.121963
-0.121014
-0.120066
-0.120698
-0.120698
-0.120382
-0.120382
-0.121331
-0.119750
-0.120066
-0.120066
-0.118802
-0.118802
-0.119118
-0.119434
-0.119434
-0.120698
-0.119750
-0.119750
-0.119750
-0.119118
-0.118169
-0.118169
-0.119118
-0.119118
-0.118485
-0.116905
-0.117537
-0.116905
-0.117853
-0.118169
-0.118485
-0.118802
-0.119118
-0.118485
-0.119118
-0.118485
-0.119434
-0.119434
-0.119434
-0.118169
-0.118802
-0.119434
-0.119750
-0.119750
-0.120382
-0.120382
-0.119434
-0.121014
-0.120382
-0.120066
-0.121014
-0.120698
-0.121963
-0.121647
-0.121647
-0.121647
-0.121014
-0.120382
-0.121331
-0.121331
-0.121963
-0.121647
-0.121647
-0.122595
-0.121014
-0.121963
-0.122911
-0.122595
-0.121647
-0.122595
-0.120066
-0.120698
-0.121331
-0.122595
-0.121647
-0.121331
-0.121331
-0.121647
-0.121647
-0.121014
-0.120698
-0.121331
-0.121331
-0.121331
-0.121014
-0.120698
-0.120066
-0.120698
-0.121331
-0.121014
-0.119434
-0.120698
-0.120382
-0.119434
-0.118802
-0.119118
-0.119118
-0.120382
-0.119434
-0.118802
-0.119434
-0.119118
-0.118169
-0.117537
-0.118169
-0.117853
-0.118802
-0.118169
-0.118169
-0.118802
-0.117853
-0.118485
-0.119434
-0.118802
-0.120066
-0.118802
-0.119118
-0.119750
-0.119434
-0.119750
-0.120382
-0.120382
-0.120382
-0.119434
-0.119118
-0.120066
-0.118169
-0.119750
-0.120698
-0.121014
-0.121331
-0.121647
-0.121963
-0.120066
-0.121331
-0.121014
-0.120698
-0.121014
-0.121647
-0.121014
-0.120698
-0.121331
-0.121963
-0.122279
-0.122911
-0.122595
-0.122595
-0.122279
-0.122595
-0.122279
-0.122595
-0.122595
-0.121963
-0.121963
-0.121331
-0.121331
-0.121963
-0.121963
-0.121963
-0.121647
-0.121014
-0.121014
-0.120382
-0.121014
-0.121647
-0.121963
-0.121014
-0.120698
-0.121331
-0.121647
-0.120382
-0.121331
-0.120066
-0.119434
-0.119750
-0.119750
-0.120382
-0.118802
-0.119434
-0.118485
-0.119118
-0.119118
-0.119118
-0.119118
-0.118802
-0.118485
-0.118169
-0.119434
-0.119750
-0.119434
-0.119434
-0.119118
-0.119118
-0.120382
-0.118802
-0.119434
-0.118802
-0.119434
-0.118169
-0.118802
-0.118802
-0.118802
-0.120698
-0.120066
-0.119434
-0.119750
-0.120698
-0.120066
-0.120382
-0.120382
-0.120066
-0.119434
-0.121014
-0.120066
-0.118802
-0.121647
-0.121331
-0.121014
-0.120382
-0.121647
-0.121647
-0.121014
-0.121331
-0.121331
-0.121647
-0.121647
-0.121963
-0.122595
-0.123543
-0.122911
-0.121647
-0.121963
-0.122911
-0.122595
-0.121963
-0.121963
-0.121963
-0.122279
-0.121963
-0.121647
-0.122279
-0.121331
-0.120698
-0.121963
-0.121014
-0.121331
-0.121963
-0.121647
-0.121647
-0.121014
-0.121331
-0.121331
-0.120382
-0.120382
-0.121331
-0.120066
-0.120066
-0.120066
-0.120698
-0.121331
-0.120066
-0.119434
-0.118485
-0.118802
-0.118169
-0.118169
-0.119434
-0.118802
-0.119118
-0.118169
-0.118169
-0.118802
-0.118802
-0.119434
-0.118485
-0.117537
-0.118802
-0.118169
-0.119118
-0.119434
-0.118485
-0.118802
-0.119750
-0.119118
-0.117537
-0.118802
-0.119118
-0.119434
-0.119434
-0.118802
-0.120066
-0.119118
-0.119118
-0.119118
-0.120066
-0.119118
-0.120382
-0.120698
-0.120066
-0.120066
-0.121331
-0.121014
-0.121647
-0.122911
-0.121963
-0.121963
-0.122911
-0.122279
-0.120698
-0.121963
-0.122595
-0.122279
-0.121963
-0.122595
-0.122279
-0.122279
-0.121963
-0.121963
-0.122595
-0.121331
-0.123859
-0.122595
-0.121647
-0.123543
-0.122911
-0.122279
-0.121963
-0.121014
-0.120698
-0.121014
-0.122595
-0.121647
-0.121014
-0.121014
-0.120066
-0.121014
-0.120698
-0.120698
-0.121014
-0.120066
-0.119750
-0.120698
-0.121331
-0.121963
-0.120066
-0.119750
-0.119118
-0.119750
-0.119118
-0.119118
-0.120066
-0.117853
-0.118485
-0.118485
-0.118169
-0.118169
-0.119118
-0.119434
-0.119750
-0.119750
-0.119118
-0.119750
-0.119118
-0.118802
-0.119434
-0.118802
-0.118802
-0.119750
-0.119434
-0.120698
-0.119750
-0.120382
-0.120382
-0.120066
-0.120066
-0.120066
-0.120066
-0.120698
-0.119750
-0.120698
-0.120698
-0.120382
-0.121014
-0.121014
-0.121647
-0.122279
-0.122279
-0.121963
-0.122595
-0.122911
-0.123227
-0.121963
-0.122279
-0.123227
-0.122279
-0.123227
-0.123227
-0.122279
-0.121014
-0.121647
-0.121963
-0.122279
-0.122911
-0.122595
-0.122279
-0.122595
-0.122279
-0.121331
-0.121963
-0.121331
-0.121331
-0.121331
-0.121014
-0.120382
-0.121963
-0.121014
-0.121014
-0.121331
-0.120698
-0.121014
-0.121014
-0.120066
-0.121014
-0.121014
-0.120382
-0.120066
-0.121647
-0.119434
-0.119750
-0.119434
-0.118169
-0.117853
-0.118802
-0.120382
-0.119434
-0.118485
-0.119118
-0.119434
-0.118485
-0.119434
-0.119118
-0.118169
-0.118485
-0.118802
-0.118802
-0.119118
-0.119750
-0.120066
-0.118802
-0.118802
-0.119118
-0.119434
-0.120066
-0.120066
-0.119750
-0.119750
-0.120066
-0.119750
-0.120066
-0.120066
-0.119118
-0.120382
-0.121331
-0.120382
-0.119750
-0.120698
-0.120698
-0.121014
-0.121014
-0.123227
-0.121647
-0.122595
-0.122279
-0.121014
-0.121331
-0.121647
-0.121331
-0.122279
-0.122279
-0.121963
-0.121647
-0.121963
-0.122595
-0.121963
-0.122595
-0.123227
-0.121647
-0.121014
-0.120066
-0.121647
-0.121014
-0.121331
-0.121014
-0.121963
-0.122279
-0.121963
-0.121647
-0.121014
-0.121014
-0.120382
-0.121014
-0.121014
-0.121647
-0.121647
-0.120066
-0.120698
-0.120066
-0.120382
-0.120382
-0.119434
-0.120382
-0.119750
-0.119750
-0.119434
-0.120382
-0.120066
-0.120066
-0.119118
-0.119750
-0.118802
-0.119118
-0.119434
-0.120698
-0.120382
-0.121014
-0.121014
-0.119434
-0.119434
-0.119434
-0.120698
-0.120698
-0.121014
-0.120698
-0.120698
-0.120698
-0.120698
-0.121014
-0.120382
-0.120066
-0.120382
-0.119750
-0.120698
-0.121331
-0.120698
-0.121014
-0.120066
-0.120698
-0.120698
-0.121963
-0.122279
-0.122595
-0.121963
-0.121963
-0.122595
-0.121963
-0.123543
-0.122911
-0.123227
-0.122911
-0.123859
-0.122595
-0.122595
-0.122911
-0.122595
-0.121014
-0.121963
-0.123227
-0.122595
-0.121963
-0.122911
-0.123227
-0.122279
-0.121331
-0.122279
-0.123227
-0.123227
-0.123543
-0.121963
-0.120698
-0.122595
-0.122595
-0.122595
-0.122279
-0.121963
-0.122911
-0.121963
-0.121647
-0.120698
-0.120698
-0.119750
-0.120698
-0.120382
-0.119750
-0.120698
-0.120382
-0.120066
-0.119118
-0.119434
-0.119434
-0.119434
-0.120066
-0.119750
-0.118802
-0.118485
-0.118485
-0.119750
-0.119434
-0.119434
-0.119118
-0.119118
-0.120066
-0.119118
-0.118485
-0.119750
-0.119750
-0.120382
-0.118802
-0.119434
-0.120066
-0.120382
-0.120698
-0.119750
-0.121014
-0.120066
-0.119750
-0.120066
-0.120382
-0.120382
-0.121647
-0.121647
-0.122279
-0.121014
-0.120698
-0.121647
-0.121331
-0.121331
-0.121963
-0.121963
-0.121963
-0.121963
-0.122279
-0.121331
-0.121963
-0.122595
-0.122595
-0.121647
-0.122279
-0.123227
-0.122279
-0.123227
-0.121647
-0.122279
-0.122595
-0.121647
-0.122911
-0.122911
-0.122279
-0.121963
-0.122595
-0.122279
-0.121963
-0.122279
-0.121963
-0.122279
-0.121331
-0.121963
-0.120698
-0.121014
-0.121331
-0.121647
-0.121647
-0.121331
-0.120698
-0.120698
-0.120382
-0.120382
-0.120698
-0.120066
-0.118802
-0.119434
-0.118802
-0.118802
-0.119118
-0.119750
-0.118485
-0.120066
-0.118802
-0.118485
-0.118485
-0.119434
-0.119750
-0.118485
-0.119118
-0.119434
-0.119118
-0.119750
-0.119434
-0.119434
-0.118802
-0.119118
-0.119118
-0.119118
-0.119118
-0.120066
-0.119434
-0.119750
-0.121014
-0.120382
-0.120698
-0.120066
-0.120698
-0.120382
-0.120698
-0.121647
-0.121014
-0.121014
-0.121647
-0.121014
-0.120698
-0.121647
-0.120382
-0.121014
-0.121963
-0.121331
-0.120698
-0.121331
-0.122279
-0.122279
-0.123227
-0.121963
-0.121963
-0.121647
-0.121331
-0.121331
-0.122595
-0.122595
-0.122595
-0.121331
-0.122279
-0.123227
-0.123227
-0.122279
-0.122279
-0.122279
-0.120698
-0.120382
-0.121331
-0.121014
-0.120698
-0.120066
-0.120066
-0.120698
-0.121014
-0.120698
-0.120066
-0.120066
-0.120382
-0.120066
-0.120066
-0.119750
-0.119118
-0.119750
-0.119434
-0.117853
-0.119434
-0.119750
-0.119750
-0.118485
-0.119118
-0.118802
-0.119118
-0.119118
-0.119434
-0.119750
-0.121014
-0.119750
-0.120066
-0.120698
-0.119118
-0.119750
-0.120382
-0.118802
-0.120382
-0.119434
-0.120382
-0.120066
-0.119750
-0.120382
-0.118802
-0.119750
-0.120698
-0.120066
-0.121331
-0.121331
-0.120066
-0.121647
-0.121647
-0.121331
-0.121014
-0.121963
-0.121331
-0.121331
-0.121331
-0.121331
-0.121014
-0.122279
-0.122595
-0.121014
-0.122279
-0.122911
-0.122595
-0.123859
-0.122279
-0.123227
-0.123543
-0.123543
-0.124176
-0.123543
-0.123227
-0.122911
-0.122595
-0.122279
-0.123543
-0.122279
-0.122911
-0.121963
-0.121963
-0.121647
-0.122279
-0.121014
-0.122279
-0.121963
-0.121331
-0.121331
-0.121014
-0.120698
-0.121647
-0.121014
-0.120066
-0.121014
-0.119750
-0.120066
-0.120382
-0.121647
-0.120066
-0.120698
-0.119750
-0.120066
-0.120066
-0.119118
-0.119434
-0.118485
-0.118485
-0.118485
-0.119750
-0.119118
-0.118485
-0.118802
-0.117853
-0.118802
-0.118169
-0.119434
-0.119118
-0.120382
-0.119434
-0.118802
-0.118802
-0.118802
-0.117853
-0.118802
-0.118802
-0.119118
-0.118802
-0.120698
-0.120066
-0.119750
-0.120382
-0.120066
-0.120698
-0.121014
-0.120698
-0.120698
-0.121647
-0.121014
-0.120698
-0.121647
-0.122911
-0.121963
-0.121014
-0.121647
-0.121963
-0.121331
-0.121331
-0.121963
-0.121963
-0.122595
-0.121963
-0.121331
-0.121647
-0.122595
-0.123859
-0.122595
-0.122595
-0.121963
-0.122279
-0.121331
-0.122279
-0.122595
-0.121647
-0.121963
-0.121647
-0.121331
-0.120698
-0.122279
-0.121963
-0.121331
-0.120698
-0.120698
-0.120066
-0.119750
-0.119750
-0.119750
-0.119750
-0.120066
-0.120698
-0.120066
-0.120698
-0.120698
-0.120382
-0.121014
-0.120066
-0.119118
-0.119434
-0.120066
-0.119118
-0.118802
-0.118485
-0.118802
-0.118485
-0.118485
-0.118485
-0.118485
-0.117853
-0.118485
-0.119434
-0.118802
-0.119118
-0.118802
-0.118485
-0.117853
-0.118169
-0.118485
-0.118802
-0.119118
-0.118802
-0.118485
-0.118802
-0.119750
-0.120698
-0.119750
-0.120066
-0.119750
-0.120698
-0.121331
-0.121014
-0.121014
-0.120698
-0.121647
-0.120698
-0.121014
-0.121647
-0.122279
-0.122595
-0.121014
-0.120382
-0.121647
-0.122279
-0.121963
-0.122279
-0.122279
-0.122595
-0.121331
-0.121331
-0.122595
-0.121963
-0.122279
-0.121647
-0.121963
-0.121647
-0.121647
-0.121331
-0.122595
-0.121963
-0.121963
-0.121014
-0.119750
-0.122279
-0.121647
-0.121014
-0.120066
-0.120382
-0.121331
-0.120698
-0.120066
-0.121014
-0.119434
-0.120066
-0.120382
-0.119118
-0.120066
-0.119118
-0.118485
-0.119750
-0.118802
-0.120066
-0.119118
-0.119434
-0.118485
-0.118802
-0.118802
-0.118485
-0.118169
-0.118802
-0.118802
-0.118169
-0.119434
-0.119434
-0.118485
-0.118169
-0.119434
-0.119118
-0.119118
-0.116905
-0.118169
-0.120066
-0.118802
-0.119434
-0.119750
-0.119118
-0.119434
-0.119434
-0.119434
-0.119750
-0.120066
-0.120066
-0.119750
-0.119434
-0.119434
-0.121014
-0.121014
-0.121647
-0.121647
-0.122279
-0.121647
-0.121014
-0.120698
-0.121963
-0.121014
-0.122279
-0.123227
-0.122595
-0.122911
-0.122911
-0.123227
-0.121963
-0.121647
-0.122595
-0.122279
-0.122595
-0.122279
-0.122279
-0.121647
-0.121963
-0.122279
-0.122279
-0.121647
-0.122279
-0.122279
-0.121963
-0.122595
-0.121331
-0.121647
-0.121963
-0.122279
-0.122279
-0.121331
-0.120698
-0.120698
-0.120066
-0.121014
-0.120066
-0.120066
-0.119750
-0.120382
-0.119750
-0.119750
-0.119118
-0.120066
-0.118485
-0.120066
-0.119750
-0.118485
-0.118485
-0.118802
-0.119118
-0.119118
-0.119434
-0.120382
-0.119750
-0.119434
-0.118802
-0.119434
-0.120066
-0.119434
-0.119118
-0.119434
-0.120382
-0.119118
-0.119118
-0.120698
-0.119750
-0.119750
-0.119750
-0.120066
-0.121014
-0.121014
-0.121014
-0.121014
-0.120698
-0.121647
-0.121647
-0.123227
-0.122911
-0.122595
-0.121963
-0.121963
-0.121647
-0.122911
-0.122911
-0.122279
-0.122595
-0.122279
-0.122595
-0.122279
-0.122279
-0.123859
-0.123227
-0.123227
-0.122911
-0.123859
-0.122911
-0.122911
-0.123227
-0.121647
-0.122595
-0.122595
-0.121963
-0.122911
-0.122279
-0.122279
-0.122279
-0.121963
-0.121331
-0.121963
-0.121647
-0.122279
-0.121963
-0.121331
-0.120382
-0.122279
-0.121331
-0.121331
-0.120698
-0.121014
-0.120382
-0.121331
-0.121331
-0.119750
-0.120382
-0.119118
-0.119118
-0.119750
-0.119118
-0.120066
-0.120382
-0.120066
-0.119118
-0.120382
-0.119434
-0.119750
-0.118802
-0.119118
-0.118802
-0.119750
-0.119434
-0.119118
-0.119750
-0.120066
-0.118485
-0.118802
-0.120382
-0.118169
-0.119434
-0.120382
-0.119434
-0.119434
-0.119750
-0.121014
-0.120066
-0.120382
-0.120382
-0.120698
-0.119750
-0.120382
-0.119434
-0.120066
-0.120382
-0.120698
-0.120698
-0.121014
-0.121963
-0.122911
-0.122279
-0.120698
-0.121647
-0.121331
-0.121963
-0.122911
-0.124176
-0.123859
-0.122279
-0.121963
-0.121647
-0.121963
-0.122279
-0.121331
-0.121014
-0.121331
-0.120698
-0.122279
-0.122911
-0.121963
-0.121647
-0.121963
-0.121331
-0.122279
-0.121331
-0.120698
-0.121331
-0.120382
-0.121331
-0.120066
-0.119750
-0.120066
-0.121014
-0.120066
-0.118802
-0.119434
-0.120066
-0.120066
-0.119434
-0.119750
-0.120382
-0.120698
-0.119750
-0.119118
-0.118169
-0.118802
-0.117853
-0.117537
-0.117853
-0.119434
-0.119434
-0.119118
-0.118802
-0.118485
-0.118802
-0.119434
-0.119118
-0.119434
-0.120066
-0.118802
-0.119118
-0.118802
-0.119434
-0.119750
-0.120698
-0.119750
-0.120382
-0.121331
-0.120698
-0.120382
-0.121647
-0.119750
-0.120698
-0.120698
-0.120066
-0.121014
-0.121014
-0.121014
-0.121963
-0.121963
-0.122911
-0.123543
-0.121963
-0.121331
-0.121963
-0.123859
-0.123227
-0.123859
-0.123543
-0.124492
-0.124176
-0.122911
-0.122279
-0.121963
-0.122279
-0.123227
-0.123227
-0.123543
-0.122279
-0.121331
-0.121647
-0.122279
-0.121963
-0.121647
-0.121647
-0.120698
-0.121331
-0.121331
-0.121647
-0.121014
-0.121963
-0.121331
-0.121963
-0.121963
-0.121647
-0.121331
-0.121331
-0.121014
-0.120066
-0.121014
-0.121014
-0.120382
-0.119118
-0.119750
-0.119434
-0.119750
-0.119750
-0.120698
-0.119750
-0.119434
-0.119434
-0.118485
-0.119434
-0.120066
-0.119434
-0.118485
-0.119434
-0.118802
-0.119434
-0.119118
-0.119434
-0.118802
-0.118169
-0.119434
-0.118485
-0.119118
-0.118802
-0.120066
-0.119434
-0.119434
-0.119434
-0.119750
-0.120382
-0.120382
-0.120698
-0.121963
-0.120698
-0.120066
-0.120382
-0.121014
-0.120698
-0.122279
-0.121647
-0.122279
-0.122911
-0.122279
-0.123227
-0.123543
-0.123543
-0.122911
-0.122595
-0.122595
-0.122911
-0.122595
-0.122911
-0.121963
-0.122595
-0.121647
-0.122279
-0.121647
-0.122279
-0.122279
-0.121963
-0.122279
-0.121963
-0.123543
-0.122595
-0.123227
-0.121331
-0.121014
-0.121014
-0.122279
-0.122911
-0.121647
-0.122279
-0.121963
-0.121963
-0.120698
-0.121014
-0.121331
-0.120698
-0.121331
-0.121331
-0.120066
-0.119750
-0.119434
-0.120066
-0.119750
-0.120066
-0.119750
-0.119118
-0.119750
-0.118485
-0.119118
-0.119118
-0.119750
-0.119434
-0.119750
-0.118802
-0.119118
-0.118485
-0.118802
-0.118802
-0.118485
-0.119434
-0.120382
-0.119750
-0.119118
-0.118802
-0.119434
-0.119434
-0.119118
-0.119118
-0.119434
-0.120382
-0.119118
-0.119434
-0.119118
-0.120066
-0.120382
-0.119434
-0.120698
-0.121014
-0.121963
-0.121014
-0.121963
-0.121331
-0.122279
-0.122595
-0.121014
-0.122595
-0.121647
-0.121331
-0.121331
-0.122279
-0.123543
-0.123227
-0.122279
-0.122279
-0.122595
-0.122595
-0.122911
-0.123227
-0.123543
-0.122595
-0.121647
-0.122279
-0.122279
-0.121647
-0.121647
-0.121331
-0.122911
-0.121014
-0.121647
-0.122279
-0.120698
-0.121014
-0.120698
-0.121331
-0.120698
-0.121647
-0.120382
-0.120382
-0.120066
-0.120066
-0.121014
-0.119434
-0.119434
-0.120066
-0.118485
-0.119750
-0.119434
-0.120382
-0.120066
-0.119750
-0.119750
-0.118802
-0.118802
-0.118485
-0.118485
-0.119434
-0.120066
-0.119118
-0.119118
-0.116905
-0.118169
-0.117537
-0.118169
-0.118802
-0.119118
-0.119434
-0.117537
-0.120066
-0.119750
-0.120066
-0.119434
-0.119118
-0.118802
-0.120066
-0.118485
-0.119434
-0.120382
-0.120066
-0.120698
-0.120698
-0.121014
-0.120698
-0.120382
-0.121014
-0.120698
-0.122595
-0.121963
-0.121963
-0.121014
-0.121963
-0.121647
-0.121963
-0.123227
-0.123227
-0.123543
-0.122279
-0.122911
-0.121331
-0.121963
-0.123543
-0.122279
-0.122279
-0.122595
-0.122911
-0.121963
-0.122911
-0.122279
-0.121963
-0.122595
-0.122595
-0.122279
-0.121963
-0.122911
-0.121963
-0.122595
-0.121647
-0.121014
-0.121963
-0.121331
-0.120698
-0.121647
-0.121963
-0.120382
-0.120066
-0.120382
-0.120382
-0.121331
-0.119750
-0.118802
-0.120382
-0.120382
-0.119750
-0.120066
-0.119434
-0.119750
-0.119750
-0.118802
-0.119118
-0.119118
-0.119750
-0.119434
-0.118485
-0.118802
-0.120066
-0.118802
-0.119118
-0.119750
-0.119750
-0.119434
-0.118802
-0.120066
-0.119750
-0.120066
-0.119434
-0.119118
-0.119434
-0.119118
-0.119434
-0.120382
-0.121014
-0.120382
-0.120382
-0.120066
-0.119750
-0.119750
-0.120382
-0.121014
-0.121014
-0.121963
-0.121963
-0.122279
-0.121331
-0.121331
-0.120698
-0.121014
-0.122595
-0.122279
-0.122279
-0.122911
-0.120698
-0.121963
-0.121647
-0.121963
-0.121963
-0.121647
-0.122279
-0.121963
-0.121014
-0.121963
-0.121647
-0.122279
-0.121963
-0.121647
-0.121963
-0.121331
-0.119750
-0.121647
-0.121331
-0.121647
-0.121647
-0.121963
-0.121014
-0.121014
-0.120066
-0.121014
-0.120382
-0.121014
-0.120698
-0.120382
-0.120698
-0.120066
-0.120066
-0.119750
-0.121014
-0.120066
-0.119750
-0.120382
-0.118802
-0.119118
-0.118802
-0.118485
-0.119750
-0.118802
-0.119750
-0.118485
-0.118485
-0.119118
-0.118169
-0.118485
-0.118169
-0.119750
-0.119434
-0.119434
-0.118485
-0.119434
-0.118169
-0.120066
-0.120066
-0.119434
-0.120066
-0.120698
-0.119118
-0.119750
-0.119434
-0.121331
-0.120382
-0.121963
-0.121963
-0.120382
-0.121647
-0.121331
-0.122911
-0.121647
-0.120382
-0.121647
-0.121331
-0.122279
-0.122595
-0.121963
-0.121331
-0.121647
-0.123859
-0.123543
-0.123227
-0.121647
-0.122595
-0.123227
-0.122911
-0.122595
-0.120698
-0.121647
-0.121647
-0.122279
-0.121647
-0.122279
-0.121963
-0.122279
-0.120698
-0.121647
-0.120382
-0.121014
-0.120698
-0.121331
-0.120066
-0.120698
-0.121014
-0.120698
-0.120382
-0.119434
-0.120066
-0.120066
-0.120066
-0.119750
-0.119434
-0.119434
-0.119118
-0.119118
-0.118485
-0.119434
-0.118802
-0.118802
-0.119434
-0.118802
-0.117853
-0.118169
-0.118802
-0.119434
-0.119434
-0.119118
-0.119750
-0.119434
-0.118485
-0.118802
-0.119118
-0.118485
-0.119118
-0.118802
-0.120066
-0.119750
-0.119434
-0.118485
-0.120066
-0.119434
-0.119434
-0.118802
-0.120066
-0.119434
-0.119750
-0.120382
-0.120698
-0.121331
-0.120698
-0.120698
-0.120698
-0.121014
-0.121647
-0.120698
-0.121963
-0.121331
-0.121331
-0.121014
-0.122279
-0.121647
-0.122595
-0.121963
-0.121331
-0.121647
-0.121331
-0.121014
-0.121647
-0.121331
-0.122279
-0.121014
-0.121963
-0.121331
-0.121647
-0.121963
-0.122279
-0.120066
-0.121963
-0.121647
-0.122595
-0.122279
-0.121014
-0.122595
-0.121963
-0.120698
-0.121647
-0.120066
-0.120066
-0.119750
-0.120382
-0.120066
-0.120066
-0.120698
-0.120066
-0.119118
-0.118802
-0.120382
-0.119750
-0.118802
-0.119434
-0.120066
-0.120066
-0.120066
-0.119118
-0.119118
-0.118485
-0.119118
-0.119434
-0.119434
-0.117221
-0.118802
-0.119750
-0.119434
-0.119750
-0.120698
-0.119434
-0.119118
-0.120066
-0.119750
-0.119118
-0.120066
-0.120382
-0.120698
-0.119434
-0.119118
-0.119750
-0.120382
-0.120698
-0.120382
-0.120382
-0.121647
-0.120382
-0.121647
-0.120382
-0.120066
-0.120382
-0.120698
-0.121963
-0.121014
-0.121647
-0.121963
-0.121014
-0.121647
-0.121963
-0.122595
-0.122911
-0.122595
-0.122279
-0.121647
-0.121963
-0.121963
-0.121963
-0.121647
-0.121647
-0.122279
-0.121963
-0.121331
-0.122595
-0.122595
-0.122911
-0.122911
-0.121963
-0.121331
-0.120698
-0.120698
-0.122279
-0.121963
-0.121331
-0.121963
-0.120382
-0.121014
-0.120382
-0.120698
-0.120698
-0.121647
-0.120382
-0.120382
-0.119750
-0.119750
-0.120382
-0.119434
-0.119434
-0.120382
-0.120382
-0.119434
-0.120066
-0.119750
-0.118802
-0.118485
-0.119750
-0.118802
-0.117537
-0.118802
-0.119434
-0.119434
-0.119118
-0.118169
-0.119118
-0.119434
-0.119118
-0.118485
-0.119750
-0.119434
-0.119750
-0.120066
-0.120066
-0.120698
-0.120382
-0.120066
-0.121014
-0.121331
-0.121963
-0.120066
-0.121331
-0.121331
-0.122279
-0.121014
-0.120698
-0.122595
-0.121647
-0.121963
-0.122911
-0.122911
-0.122911
-0.121963
-0.121647
-0.122595
-0.122279
-0.122911
-0.122595
-0.122279
-0.122911
-0.121963
-0.121331
-0.123543
-0.121963
-0.122595
-0.121331
-0.121331
-0.122595
-0.122279
-0.122279
-0.122595
-0.122279
-0.121963
-0.122279
-0.121014
-0.122279
-0.122595
-0.121647
-0.122595
-0.121963
-0.121963
-0.121647
-0.122911
-0.122595
-0.120698
-0.121014
-0.121963
-0.121331
-0.121014
-0.120382
-0.120698
-0.119750
-0.120382
-0.120382
-0.120382
-0.120066
-0.119118
-0.119434
-0.118802
-0.120382
-0.119434
-0.119434
-0.118802
-0.119750
-0.119750
-0.120066
-0.119750
-0.120066
-0.120698
-0.119434
-0.118802
-0.119118
-0.119434
-0.120382
-0.120066
-0.121331
-0.121014
-0.118802
-0.120382
-0.120066
-0.120698
-0.121014
-0.120382
-0.119434
-0.119750
-0.121647
-0.121647
-0.122595
-0.121647
-0.121963
-0.121647
-0.121963
-0.122911
-0.123227
-0.123227
-0.122279
-0.122279
-0.122911
-0.121963
-0.123227
-0.123543
-0.121963
-0.122595
-0.121963
-0.121647
-0.123543
-0.122595
-0.122595
-0.123227
-0.122279
-0.121647
-0.121963
-0.123227
-0.121647
-0.121331
-0.122911
-0.121963
-0.122595
-0.122279
-0.123227
-0.122595
-0.121647
-0.121647
-0.121963
-0.121963
-0.121014
-0.121331
-0.120382
-0.120698
-0.119750
-0.119750
-0.119434
-0.121014
-0.120698
-0.121014
-0.119434
-0.119118
-0.120066
-0.120698
-0.120066
-0.120066
-0.118485
-0.119434
-0.119434
-0.119750
-0.119750
-0.119750
-0.118485
-0.118485
-0.119118
-0.119750
-0.119118
-0.120382
-0.119434
-0.119750
-0.119750
-0.118802
-0.121014
-0.120382
-0.120382
-0.119750
-0.120066
-0.120698
-0.120382
-0.120066
-0.120066
-0.119750
-0.120698
-0.121331
-0.120066
-0.120698
-0.121014
-0.121331
-0.120698
-0.122595
-0.122911
-0.123543
-0.123227
-0.122911
-0.122595
-0.123227
-0.123543
-0.124176
-0.123227
-0.123859
-0.122911
-0.122595
-0.122911
-0.122911
-0.122595
-0.122595
-0.123859
-0.123859
-0.122279
-0.122911
-0.122911
-0.121331
-0.121647
-0.122911
-0.121647
-0.122595
-0.122279
-0.122595
-0.121647
-0.121014
-0.121014
-0.121014
-0.121647
-0.120698
-0.121014
-0.121647
-0.121331
-0.120382
-0.121014
-0.120698
-0.120066
-0.120066
-0.118169
-0.118802
-0.119434
-0.119434
-0.119750
-0.120698
-0.119118
-0.118802
-0.118802
-0.120066
-0.118802
-0.118485
-0.119118
-0.119434
-0.119434
-0.120066
-0.118802
-0.118802
-0.119434
-0.118802
-0.119118
-0.119434
-0.119750
-0.119750
-0.120066
-0.120382
-0.121014
-0.120066
-0.120066
-0.121014
-0.120066
-0.120698
-0.119434
-0.121014
-0.120698
-0.119750
-0.120698
-0.120698
-0.121014
-0.121963
-0.122279
-0.123227
-0.122911
-0.123227
-0.122279
-0.121963
-0.121331
-0.121963
-0.122279
-0.121647
-0.122911
-0.122595
-0.122279
-0.121331
-0.121014
-0.122279
-0.122911
-0.121331
-0.121647
-0.122911
-0.120698
-0.121331
-0.120698
-0.121014
-0.121647
-0.122279
-0.121963
-0.121647
-0.123543
-0.120698
-0.121014
-0.121647
-0.120382
-0.121331
-0.119750
-0.120382
-0.121331
-0.121014
-0.121014
-0.121647
-0.120698
-0.119434
-0.119750
-0.119434
-0.119434
-0.120066
-0.120382
-0.120066
-0.119750
-0.119750
-0.119434
-0.119434
-0.118169
-0.120066
-0.119434
-0.119750
-0.118485
-0.119434
-0.118169
-0.117221
-0.116905
-0.118802
-0.119118
-0.118802
-0.119118
-0.120066
-0.118802
-0.118802
-0.119750
-0.118802
-0.119434
-0.120698
-0.119750
-0.119750
-0.120698
-0.120066
-0.120382
-0.120382
-0.120066
-0.119750
-0.119750
-0.120382
-0.122595
-0.121014
-0.120382
-0.122279
-0.122279
-0.122595
-0.122595
-0.122911
-0.121331
-0.123859
-0.124492
-0.123543
-0.123859
-0.122911
-0.123543
-0.122595
-0.124176
-0.122911
-0.122911
-0.122279
-0.121647
-0.121014
-0.122279
-0.121647
-0.121014
-0.121014
-0.121014
-0.121331
-0.121014
-0.120382
-0.121331
-0.120698
-0.121331
-0.120698
-0.121014
-0.119118
-0.120066
-0.120698
-0.120382
-0.119434
-0.120382
-0.120066
-0.120382
-0.120698
-0.119434
-0.120698
-0.119118
-0.120382
-0.119750
-0.119118
-0.119750
-0.119434
-0.118169
-0.118485
-0.119434
-0.120066
-0.119118
-0.120698
-0.119750
-0.118485
-0.120382
-0.120066
-0.118802
-0.119750
-0.120066
-0.119750
-0.120066
-0.119750
-0.120066
-0.121014
-0.120066
-0.118802
-0.119434
-0.119750
-0.119750
-0.119118
-0.119750
-0.119750
-0.120698
-0.118802
-0.119750
-0.121963
-0.121331
-0.121331
-0.119434
-0.120382
-0.121014
-0.121014
-0.122595
-0.121963
-0.121331
-0.121963
-0.121647
-0.121647
-0.121963
-0.121014
-0.121963
-0.122279
-0.121963
-0.121647
-0.122279
-0.121331
-0.121014
-0.122595
-0.121331
-0.121963
-0.122595
-0.122595
-0.122279
-0.121963
-0.121963
-0.120698
-0.120066
-0.121331
-0.122279
-0.121647
-0.121963
-0.120698
-0.122279
-0.122279
-0.121331
-0.121014
-0.120066
-0.120066
-0.120382
-0.121014
-0.120382
-0.120066
-0.120066
-0.120382
-0.119750
-0.120066
-0.120066
-0.119750
-0.120382
-0.118485
-0.118485
-0.119434
-0.118485
-0.119750
-0.120382
-0.119118
-0.119118
-0.120066
-0.120066
-0.119434
-0.119118
-0.119750
-0.118802
-0.119118
-0.119118
-0.117537
-0.119118
-0.119434
-0.119750
-0.119118
-0.120382
-0.120698
-0.120066
-0.119750
-0.120698
-0.121647
-0.120698
-0.120698
-0.120066
-0.121331
-0.120698
-0.121963
-0.122279
-0.121963
-0.121331
-0.122595
-0.121331
-0.122279
-0.121331
-0.122279
-0.121647
-0.122911
-0.122911
-0.121963
-0.121647
-0.121331
-0.122595
-0.121647
-0.122595
-0.122911
-0.122911
-0.123227
-0.121647
-0.122279
-0.120066
-0.121647
-0.122279
-0.122279
-0.121331
-0.121963
-0.121963
-0.120066
-0.121014
-0.121331
-0.120382
-0.120066
-0.120066
-0.120698
-0.120066
-0.119750
-0.120066
-0.119118
-0.118485
-0.119434
-0.118802
-0.117853
-0.119434
-0.120382
-0.119434
-0.120382
-0.120382
-0.119434
-0.118485
-0.118802
-0.119434
-0.119118
-0.118485
-0.119750
-0.118802
-0.118169
-0.119434
-0.120382
-0.118485
-0.118169
-0.119750
-0.119118
-0.118169
-0.118802
-0.120066
-0.119434
-0.120066
-0.120066
-0.119434
-0.118485
-0.119434
-0.120382
-0.119750
-0.119434
-0.120698
-0.121331
-0.120382
-0.120698
-0.122595
-0.122279
-0.121331
-0.122911
-0.122279
-0.121331
-0.121963
-0.123859
-0.121963
-0.121331
-0.122595
-0.121963
-0.121647
-0.123227
-0.123227
-0.121963
-0.121647
-0.122911
-0.122279
-0.122279
-0.121331
-0.121963
-0.122279
-0.122595
-0.123227
-0.121963
-0.121331
-0.122279
-0.122595
-0.121647
-0.121963
-0.121014
-0.121647
-0.120382
-0.121647
-0.120698
-0.120698
-0.120382
-0.120382
-0.120066
-0.119118
-0.121014
-0.120698
-0.120066
-0.119434
-0.120698
-0.118802
-0.118802
-0.119434
-0.118802
-0.120382
-0.120066
-0.118802
-0.118485
-0.120066
-0.119750
-0.120382
-0.119118
-0.119750
-0.118485
-0.118169
-0.118485
-0.118485
-0.120066
-0.119434
-0.118485
-0.119750
-0.119434
-0.117853
-0.119434
-0.119118
-0.119750
-0.119750
-0.119434
-0.118802
-0.119118
-0.120698
-0.120698
-0.119750
-0.120382
-0.121331
-0.120382
-0.119750
-0.120382
-0.121014
-0.121647
-0.121014
-0.122911
-0.121963
-0.122279
-0.121963
-0.123543
-0.122595
-0.121963
-0.122279
-0.122911
-0.123227
-0.123227
-0.122911
-0.121331
-0.121963
-0.121647
-0.121963
-0.121014
-0.122595
-0.121331
-0.121647
-0.121647
-0.122911
-0.121014
-0.121647
-0.120698
-0.120698
-0.120698
-0.120698
-0.121331
-0.122279
-0.121014
-0.121647
-0.121014
-0.121014
-0.121014
-0.121331
-0.120066
-0.120382
-0.120382
-0.119434
-0.120698
-0.119434
-0.119750
-0.119434
-0.119118
-0.119750
-0.119750
-0.119750
-0.119750
-0.119118
-0.118485
-0.117221
-0.118169
-0.119118
-0.120066
-0.118802
-0.118169
-0.119434
-0.119434
-0.119434
-0.120066
-0.118169
-0.119118
-0.119434
-0.118485
-0.119434
-0.119118
-0.121647
-0.120698
-0.120066
-0.120382
-0.120066
-0.120066
-0.119750
-0.121014
-0.120698
-0.119434
-0.121014
-0.120066
-0.120698
-0.121014
-0.121647
-0.121014
-0.120698
-0.122911
-0.122595
-0.122595
-0.123227
-0.122911
-0.120698
-0.119750
-0.122911
-0.124492
-0.121963
-0.122279
-0.123227
-0.120698
-0.121014
-0.123227
-0.124176
-0.121331
-0.121963
-0.123543
-0.121963
-0.121014
-0.123543
-0.122595
-0.121014
-0.122911
-0.121963
-0.121331
-0.121331
-0.122595
-0.122279
-0.119750
-0.121647
-0.121963
-0.120382
-0.118802
-0.122279
-0.121014
-0.118802
-0.119750
-0.121647
-0.119434
-0.117537
-0.119750
-0.120066
-0.117537
-0.119434
-0.121331
-0.119118
-0.117537
-0.120382
-0.119118
-0.116905
-0.118169
-0.119750
-0.118485
-0.117221
-0.119434
-0.119434
-0.116905
-0.118485
-0.120382
-0.118169
-0.117537
-0.120382
-0.120066
-0.117853
-0.118802
-0.120698
-0.117853
-0.117853
-0.120066
-0.119750
-0.118169
-0.119434
-0.121647
-0.118485
-0.118169
-0.121331
-0.121963
-0.119434
-0.120382
-0.122279
-0.120698
-0.120382
-0.121647
-0.121963
-0.119118
-0.120382
-0.121647
-0.120066
-0.118485
-0.122595
-0.122911
-0.120382
-0.121331
-0.122911
-0.121647
-0.119750
-0.122911
-0.122911
-0.120698
-0.121014
-0.123227
-0.121014
-0.119434
-0.122595
-0.123543
-0.120698
-0.120066
-0.122595
-0.121331
-0.120382
-0.122911
-0.121963
-0.119434
-0.119434
-0.121647
-0.120066
-0.119118
-0.120382
-0.121331
-0.118169
-0.119118
-0.121963
-0.119750
-0.117853
-0.120066
-0.121331
-0.118485
-0.118485
-0.121014
-0.119118
-0.117537
-0.119750
-0.119118
-0.117221
-0.118485
-0.120382
-0.118485
-0.116273
-0.118485
-0.120698
-0.117537
-0.117537
-0.120066
-0.119118
-0.118169
-0.119750
-0.120698
-0.118485
-0.119118
-0.121963
-0.119750
-0.118485
-0.121014
-0.120698
-0.118485
-0.119118
-0.120698
-0.120698
-0.120066
-0.121014
-0.122595
-0.120698
-0.120382
-0.121647
-0.122279
-0.119434
-0.121963
-0.122911
-0.120698
-0.121331
-0.122595
-0.123543
-0.120698
-0.124176
-0.122911
-0.120382
-0.120066
-0.122911
-0.121963
-0.119434
-0.122279
-0.122279
-0.121647
-0.119750
-0.122279
-0.121647
-0.120382
-0.122279
-0.123227
-0.120066
-0.119750
-0.122279
-0.122595
-0.120066
-0.120066
-0.122279
-0.121014
-0.119750
-0.121963
-0.121331
-0.118169
-0.119434
-0.120698
-0.119434
-0.118169
-0.121331
-0.120066
-0.119118
-0.118802
-0.120066
-0.118485
-0.118802
-0.120066
-0.120698
-0.118485
-0.117853
-0.119434
-0.118485
-0.117853
-0.119750
-0.119118
-0.116905
-0.119750
-0.121331
-0.119750
-0.118169
-0.120698
-0.120698
-0.118485
-0.118802
-0.120066
-0.118802
-0.117537
-0.120066
-0.120066
-0.117853
-0.118802
-0.121647
-0.121331
-0.120066
-0.121331
-0.120698
-0.120698
-0.121014
-0.122595
-0.121331
-0.121014
-0.122279
-0.122595
-0.121647
-0.121647
-0.123227
-0.121331
-0.119118
-0.122279
-0.123859
-0.121647
-0.122911
-0.124492
-0.122911
-0.121014
-0.123227
-0.123227
-0.121331
-0.121647
-0.123859
-0.121647
-0.120382
-0.123227
-0.123227
-0.121014
-0.120382
-0.123227
-0.121647
-0.120066
-0.121331
-0.122279
-0.121331
-0.120066
-0.121963
-0.120066
-0.119750
-0.121014
-0.121331
-0.120698
-0.120382
-0.122279
-0.120698
-0.119118
-0.120698
-0.121014
-0.119118
-0.120066
-0.121647
-0.121014
-0.120066
-0.121014
-0.122595
-0.119434
-0.118802
-0.119434
-0.119118
-0.118802
-0.118802
-0.119434
-0.117537
-0.118169
-0.119118
-0.119118
-0.117537
-0.119118
-0.120698
-0.119118
-0.118485
-0.119118
-0.119750
-0.119434
-0.120698
-0.120382
-0.120066
-0.118485
-0.121014
-0.120698
-0.120698
-0.120382
-0.121647
-0.121014
-0.121331
-0.121647
-0.121963
-0.120698
-0.121331
-0.122911
-0.121647
-0.120698
-0.122279
-0.122911
-0.120382
-0.121331
-0.121331
-0.121331
-0.121331
-0.122595
-0.121331
-0.120698
-0.121331
-0.122911
-0.121963
-0.122911
-0.122911
-0.123227
-0.122279
-0.121647
-0.122595
-0.120698
-0.120698
-0.122279
-0.121014
-0.120382
-0.121014
-0.121647
-0.120698
-0.121014
-0.122595
-0.120382
-0.121331
-0.121014
-0.121331
-0.119750
-0.118802
-0.120382
-0.120066
-0.119118
-0.120382
-0.121647
-0.119750
-0.119118
-0.119434
-0.121331
-0.119750
-0.118802
-0.119118
-0.118169
-0.117221
-0.120066
-0.120066
-0.118169
-0.119118
-0.118802
-0.117853
-0.117537
-0.118802
-0.119118
-0.118169
-0.118802
-0.119750
-0.119750
-0.117537
-0.120066
-0.119434
-0.118485
-0.119434
-0.120066
-0.116905
-0.118169
-0.120382
-0.121014
-0.120382
-0.120382
-0.121331
-0.119750
-0.121963
-0.121963
-0.121014
-0.121647
-0.121331
-0.122911
-0.122279
-0.121014
-0.122279
-0.121014
-0.120698
-0.121331
-0.122911
-0.121331
-0.121963
-0.122595
-0.121331
-0.121647
-0.121963
-0.122911
-0.123227
-0.121963
-0.122911
-0.122595
-0.122911
-0.122911
-0.122911
-0.121331
-0.121647
-0.121331
-0.120698
-0.121963
-0.121331
-0.120382
-0.122279
-0.120066
-0.120698
-0.120382
-0.120066
-0.121647
-0.121963
-0.119750
-0.119434
-0.120066
-0.119750
-0.118802
-0.119434
-0.119750
-0.118802
-0.118802
-0.120382
-0.119434
-0.117853
-0.119118
-0.118802
-0.117537
-0.118485
-0.120382
-0.119118
-0.117853
-0.119118
-0.118169
-0.116905
-0.119118
-0.120382
-0.120382
-0.118169
-0.119750
-0.118485
-0.117537
-0.118802
-0.120698
-0.118169
-0.119118
-0.119750
-0.120382
-0.120382
-0.120382
-0.120698
-0.119750
-0.119434
-0.120698
-0.121014
-0.119750
-0.120382
-0.121963
-0.121647
-0.120066
-0.122595
-0.122595
-0.121331
-0.121014
-0.122595
-0.121963
-0.122279
-0.122279
-0.123859
-0.121963
-0.120382
-0.121014
-0.121647
-0.121331
-0.122279
-0.122595
-0.120698
-0.121331
-0.122595
-0.121963
-0.120698
-0.122279
-0.122911
-0.120698
-0.120698
-0.122279
-0.121647
-0.120382
-0.121647
-0.121963
-0.120382
-0.120698
-0.121963
-0.121647
-0.119750
-0.119750
-0.120066
-0.119434
-0.120382
-0.122595
-0.119750
-0.118802
-0.120698
-0.120066
-0.118802
-0.118485
-0.121647
-0.119118
-0.116273
-0.118802
-0.121014
-0.117221
-0.117853
-0.120698
-0.118485
-0.115640
-0.118485
-0.120698
-0.117853
-0.118485
-0.121963
-0.120698
-0.117221
-0.118485
-0.119750
-0.118802
-0.118485
-0.121331
-0.119434
-0.118485
-0.120066
-0.121963
-0.121014
-0.119750
-0.122279
-0.121014
-0.120066
-0.121647
-0.123859
-0.121014
-0.121331
-0.122911
-0.121963
-0.119434
-0.122279
-0.123227
-0.120066
-0.120698
-0.124176
-0.122911
-0.121014
-0.123227
-0.124492
-0.121014
-0.121014
-0.123543
-0.123543
-0.119750
-0.121014
-0.123543
-0.121331
-0.119118
-0.123227
-0.123859
-0.119750
-0.121331
-0.124176
-0.121014
-0.118485
-0.123227
-0.123543
-0.119118
-0.121014
-0.124176
-0.121014
-0.118169
-0.123227
-0.122595
-0.117853
-0.119434
-0.122911
-0.121014
-0.117537
-0.121647
-0.121963
-0.117537
-0.118802
-0.122279
-0.120066
-0.117853
-0.121331
-0.121647
-0.116905
-0.117221
-0.121963
-0.119750
-0.116273
-0.121331
-0.121331
-0.116273
-0.118802
-0.121963
-0.118485
-0.116273
-0.120066
-0.121647
-0.117221
-0.118169
-0.121014
-0.118485
-0.116589
-0.120698
-0.121014
-0.118169
-0.119434
-0.122911
-0.119750
-0.116589
-0.121647
-0.122911
-0.119118
-0.120382
-0.124808
-0.121647
-0.119434
-0.122911
-0.124176
-0.120698
-0.121331
-0.124176
-0.122595
-0.119434
-0.123543
-0.124492
-0.120382
-0.120382
-0.125440
-0.122279
-0.120698
-0.123543
-0.125124
-0.121331
-0.121647
-0.125440
-0.122279
-0.120698
-0.123543
-0.124808
-0.119434
-0.120698
-0.123859
-0.121963
-0.118802
-0.122595
-0.123543
-0.119750
-0.120066
-0.123227
-0.120382
-0.118485
-0.121014
-0.122911
-0.118169
-0.118169
-0.121647
-0.121647
-0.117853
-0.120382
-0.122279
-0.117853
-0.117537
-0.122595
-0.120382
-0.116905
-0.119118
-0.121014
-0.116273
-0.116273
-0.121331
-0.120382
-0.117221
-0.119434
-0.121647
-0.118169
-0.118169
-0.121331
-0.120698
-0.117537
-0.118802
-0.121014
-0.118485
-0.117221
-0.121331
-0.121014
-0.117853
-0.119118
-0.122911
-0.120066
-0.117853
-0.122911
-0.121963
-0.118485
-0.120066
-0.122911
-0.119434
-0.119118
-0.122595
-0.122911
-0.120382
-0.121331
-0.124492
-0.121963
-0.120066
-0.121963
-0.122911
-0.119750
-0.121963
-0.124176
-0.122279
-0.121014
-0.124176
-0.123543
-0.120698
-0.121331
-0.125124
-0.121331
-0.120382
-0.123543
-0.123227
-0.120698
-0.122279
-0.124492
-0.121014
-0.118485
-0.122911
-0.123227
-0.120066
-0.121647
-0.123859
-0.120382
-0.119434
-0.122911
-0.121963
-0.119434
-0.121331
-0.123227
-0.120066
-0.118485
-0.121331
-0.121963
-0.118169
-0.118485
-0.121647
-0.120066
-0.117537
-0.120382
-0.120698
-0.118169
-0.118485
-0.120066
-0.117853
-0.116273
-0.120066
-0.120066
-0.117221
-0.117537
-0.121331
-0.118169
-0.117221
-0.120066
-0.119750
-0.116905
-0.117537
-0.121331
-0.119434
-0.117537
-0.120382
-0.121014
-0.117221
-0.118485
-0.121014
-0.119434
-0.117853
-0.121014
-0.121963
-0.118485
-0.117853
-0.121963
-0.121331
-0.117853
-0.121647
-0.122595
-0.120698
-0.121647
-0.123859
-0.122279
-0.120382
-0.122595
-0.123859
-0.119750
-0.120382
-0.123859
-0.122595
-0.120066
-0.122279
-0.124176
-0.121963
-0.122911
-0.124176
-0.122911
-0.120698
-0.123543
-0.124808
-0.121647
-0.121647
-0.124492
-0.123227
-0.120382
-0.122595
-0.123227
-0.120066
-0.119118
-0.122595
-0.121647
-0.119434
-0.121014
-0.122279
-0.119118
-0.119118
-0.121647
-0.120382
-0.118485
-0.120066
-0.121647
-0.118802
-0.119118
-0.121014
-0.121014
-0.117853
-0.119434
-0.120698
-0.118169
-0.117221
-0.120382
-0.119118
-0.117537
-0.119434
-0.121014
-0.119118
-0.118169
-0.119118
-0.119118
-0.117221
-0.119118
-0.120382
-0.117221
-0.119118
-0.120382
-0.119750
-0.119118
-0.120066
-0.121331
-0.119750
-0.117853
-0.121963
-0.121331
-0.118802
-0.120698
-0.121647
-0.120382
-0.120066
-0.121647
-0.121647
-0.120698
-0.121014
-0.124176
-0.121331
-0.120698
-0.123227
-0.122595
-0.120698
-0.120698
-0.123227
-0.122279
-0.121647
-0.123227
-0.123227
-0.120382
-0.121647
-0.122911
-0.121963
-0.121647
-0.123227
-0.123227
-0.121331
-0.121963
-0.123859
-0.122911
-0.120066
-0.122279
-0.121331
-0.119118
-0.119750
-0.122595
-0.122279
-0.120698
-0.121963
-0.121647
-0.119434
-0.119750
-0.122595
-0.120698
-0.118802
-0.121014
-0.121014
-0.119118
-0.118802
-0.121014
-0.120382
-0.118169
-0.119750
-0.121647
-0.119434
-0.119750
-0.120382
-0.119434
-0.118485
-0.119750
-0.119118
-0.117853
-0.118802
-0.119118
-0.118802
-0.116905
-0.119434
-0.120382
-0.118169
-0.117537
-0.119434
-0.119750
-0.118169
-0.119434
-0.120382
-0.117537
-0.118485
-0.121014
-0.120382
-0.118169
-0.120698
-0.121331
-0.119434
-0.120066
-0.121647
-0.121014
-0.120698
-0.120382
-0.121647
-0.121647
-0.121014
-0.122595
-0.121647
-0.121647
-0.122279
-0.122279
-0.120382
-0.120698
-0.121963
-0.122279
-0.121647
-0.121963
-0.121963
-0.120382
-0.121331
-0.123227
-0.122595
-0.122595
-0.123227
-0.122279
-0.121014
-0.120382
-0.122279
-0.121963
-0.120698
-0.122279
-0.123543
-0.121331
-0.121014
-0.122595
-0.121647
-0.120382
-0.120382
-0.121963
-0.120066
-0.119118
-0.120382
-0.121014
-0.118802
-0.121014
-0.120698
-0.119750
-0.118802
-0.119750
-0.119750
-0.118169
-0.119750
-0.120698
-0.119118
-0.119434
-0.120066
-0.118802
-0.117853
-0.118485
-0.119118
-0.118485
-0.118169
-0.119118
-0.119750
-0.118485
-0.118802
-0.120066
-0.118485
-0.118802
-0.118485
-0.119750
-0.118485
-0.119434
-0.120698
-0.120382
-0.118802
-0.119750
-0.119434
-0.118485
-0.119750
-0.120698
-0.119750
-0.118802
-0.120382
-0.120382
-0.118802
-0.120382
-0.121331
-0.121014
-0.120698
-0.122595
-0.122911
-0.121014
-0.120698
-0.122279
-0.120698
-0.121014
-0.122911
-0.123543
-0.121331
-0.121331
-0.121647
-0.121963
-0.120698
-0.122595
-0.122279
-0.121014
-0.121331
-0.122911
-0.121647
-0.121331
-0.122595
-0.122279
-0.120066
-0.120698
-0.122911
-0.121963
-0.119750
-0.122595
-0.121014
-0.118802
-0.119750
-0.121647
-0.120382
-0.119434
-0.120698
-0.121963
-0.118485
-0.120066
-0.120698
-0.119750
-0.118485
-0.120066
-0.121014
-0.119434
-0.119750
-0.120382
-0.119434
-0.118169
-0.118802
-0.119118
-0.118485
-0.118169
-0.120066
-0.117853
-0.117853
-0.119434
-0.119750
-0.117853
-0.118169
-0.119434
-0.118169
-0.118169
-0.119434
-0.118802
-0.117853
-0.118485
-0.120066
-0.118485
-0.118169
-0.120698
-0.120382
-0.120066
-0.119118
-0.121647
-0.121014
-0.119750
-0.120382
-0.121647
-0.121331
-0.121647
-0.121014
-0.121014
-0.121331
-0.121331
-0.121647
-0.121014
-0.121014
-0.120698
-0.121014
-0.122279
-0.122911
-0.121963
-0.121647
-0.121014
-0.121331
-0.122595
-0.121963
-0.122911
-0.123543
-0.121014
-0.121331
-0.122279
-0.121647
-0.121647
-0.121963
-0.122595
-0.121331
-0.120698
-0.121647
-0.121331
-0.120698
-0.121647
-0.121647
-0.121014
-0.120698
-0.121331
-0.118802
-0.119118
-0.120698
-0.119750
-0.119118
-0.119118
-0.119118
-0.119750
-0.119118
-0.118802
-0.118169
-0.117537
-0.118802
-0.118802
-0.118485
-0.117221
-0.118169
-0.118169
-0.117221
-0.117221
-0.117537
-0.117853
-0.116273
-0.117221
-0.118802
-0.118169
-0.117221
-0.118485
-0.118169
-0.118485
-0.120066
-0.119434
-0.119750
-0.118802
-0.119750
-0.119750
-0.118802
-0.118802
-0.120382
-0.120066
-0.119118
-0.121014
-0.119750
-0.119434
-0.120698
-0.121647
-0.120066
-0.120382
-0.121647
-0.122595
-0.120382
-0.120382
-0.121647
-0.120698
-0.120698
-0.120698
-0.121963
-0.121647
-0.122595
-0.122595
-0.121014
-0.121014
-0.121647
-0.121963
-0.120382
-0.121014
-0.121963
-0.122279
-0.120698
-0.121647
-0.122911
-0.121331
-0.121647
-0.122595
-0.121331
-0.119118
-0.121963
-0.121331
-0.121014
-0.121014
-0.120698
-0.120698
-0.119118
-0.120382
-0.120382
-0.119750
-0.120382
-0.120066
-0.119434
-0.119750
-0.118169
-0.118802
-0.118485
-0.118485
-0.120066
-0.119118
-0.119750
-0.117537
-0.118802
-0.118802
-0.116905
-0.118169
-0.118485
-0.116273
-0.117221
-0.118169
-0.118169
-0.117221
-0.119118
-0.118485
-0.117853
-0.119750
-0.118802
-0.117221
-0.118485
-0.119434
-0.119118
-0.118169
-0.118802
-0.119434
-0.119118
-0.118802
-0.120382
-0.120066
-0.118802
-0.120382
-0.121647
-0.121014
-0.120382
-0.121014
-0.120066
-0.119118
-0.121647
-0.123543
-0.121331
-0.121331
-0.122595
-0.121647
-0.120698
-0.121647
-0.122595
-0.121963
-0.122595
-0.122911
-0.121647
-0.121331
-0.122595
-0.122911
-0.122595
-0.121647
-0.122911
-0.121014
-0.121647
-0.121014
-0.121647
-0.121647
-0.121963
-0.121647
-0.122595
-0.120698
-0.120382
-0.121647
-0.121014
-0.121014
-0.121014
-0.121014
-0.120382
-0.120382
-0.121647
-0.120698
-0.119750
-0.120698
-0.121331
-0.119434
-0.119750
-0.119434
-0.118802
-0.119118
-0.119434
-0.119118
-0.119118
-0.119118
-0.118802
-0.116589
-0.117537
-0.118169
-0.119118
-0.118169
-0.117853
-0.117853
-0.119118
-0.118802
-0.119434
-0.118802
-0.117537
-0.117537
-0.118169
-0.118485
-0.117537
-0.119118
-0.120382
-0.119434
-0.119750
-0.119750
-0.118485
-0.118485
-0.119750
-0.120066
-0.120066
-0.120066
-0.120066
-0.119750
-0.119750
-0.119434
-0.120382
-0.120698
-0.119750
-0.121014
-0.121647
-0.121331
-0.120382
-0.122279
-0.122279
-0.122279
-0.121963
-0.121014
-0.121014
-0.121014
-0.120698
-0.120698
-0.121331
-0.121647
-0.121647
-0.121014
-0.121014
-0.121963
-0.123227
-0.121647
-0.121014
-0.121647
-0.121331
-0.120382
-0.121331
-0.121014
-0.120382
-0.121331
-0.120698
-0.120698
-0.119434
-0.120066
-0.120382
-0.119750
-0.119750
-0.120066
-0.120066
-0.119750
-0.120066
-0.119434
-0.119750
-0.119434
-0.120066
-0.120382
-0.119118
-0.119434
-0.119434
-0.120066
-0.119750
-0.119750
-0.119118
-0.120066
-0.119750
-0.118485
-0.118802
-0.119434
-0.120066
-0.119750
-0.120066
-0.120382
-0.118802
-0.119118
-0.118485
-0.119434
-0.120698
-0.121014
-0.121647
-0.120066
-0.120382
-0.120066
-0.119750
-0.120382
-0.121014
-0.120382
-0.121331
-0.120066
-0.121647
-0.122595
-0.120066
-0.120382
-0.121963
-0.123543
-0.122595
-0.121647
-0.122911
-0.122595
-0.122279
-0.122911
-0.122595
-0.122911
-0.121647
-0.122279
-0.121331
-0.121647
-0.122279
-0.122279
-0.121963
-0.121014
-0.122595
-0.121331
-0.120382
-0.121647
-0.121963
-0.121014
-0.121647
-0.121963
-0.120698
-0.120698
-0.121963
-0.121014
-0.119118
-0.120382
-0.121963
-0.121014
-0.120698
-0.120066
-0.120698
-0.120698
-0.120066
-0.121014
-0.119118
-0.118485
-0.118802
-0.119434
-0.118169
-0.118169
-0.118485
-0.119118
-0.117853
-0.118169
-0.116905
-0.116905
-0.117853
-0.118802
-0.117853
-0.118802
-0.118485
-0.118169
-0.118802
-0.118802
-0.119118
-0.118485
-0.118169
-0.117853
-0.118485
-0.118485
-0.117853
-0.119118
-0.118802
-0.118802
-0.119118
-0.119434
-0.118169
-0.118802
-0.120698
-0.119118
-0.118485
-0.119434
-0.119750
-0.120382
-0.120698
-0.119434
-0.121014
-0.120698
-0.121331
-0.120382
-0.120698
-0.120698
-0.122279
-0.120066
-0.120698
-0.120382
-0.121014
-0.120698
-0.120066
-0.121014
-0.120698
-0.121014
-0.121014
-0.120382
-0.120066
-0.121014
-0.121014
-0.120066
-0.120698
-0.120382
-0.121331
-0.120698
-0.120066
-0.121331
-0.121963
-0.120382
-0.120382
-0.120698
-0.121014
-0.121014
-0.121331
-0.121331
-0.121331
-0.119750
-0.119434
-0.120066
-0.119434
-0.119118
-0.119750
-0.120382
-0.118802
-0.119118
-0.118485
-0.119118
-0.118802
-0.118169
-0.118169
-0.118169
-0.118485
-0.117853
-0.117537
-0.117853
-0.118802
-0.118169
-0.117537
-0.118485
-0.118485
-0.116905
-0.118802
-0.118169
-0.118169
-0.117537
-0.117853
-0.117853
-0.118485
-0.119434
-0.118802
-0.118485
-0.119118
-0.119750
-0.119118
-0.118485
-0.119434
-0.121014
-0.120698
-0.120382
-0.121014
-0.120066
-0.120066
-0.120382
-0.120698
-0.119750
-0.120698
-0.121647
-0.120698
-0.120382
-0.121014
-0.121647
-0.120382
-0.121331
-0.122279
-0.121963
-0.121331
-0.121331
-0.122279
-0.121963
-0.120698
-0.119750
-0.121331
-0.121014
-0.121963
-0.121014
-0.122279
-0.121963
-0.121331
-0.121331
-0.121014
-0.121331
-0.121014
-0.121331
-0.120066
-0.121014
-0.121014
-0.121014
-0.121647
-0.121014
-0.120066
-0.120698
-0.120382
-0.120382
-0.120382
-0.118802
-0.118802
-0.119118
-0.118802
-0.118169
-0.118169
-0.117537
-0.118169
-0.119118
-0.118802
-0.117853
-0.116905
-0.118169
-0.118802
-0.118169
-0.118485
-0.118169
-0.118169
-0.117853
-0.118802
-0.118169
-0.118485
-0.118485
-0.117853
-0.117537
-0.117853
-0.118485
-0.119434
-0.118802
-0.119750
-0.119118
-0.118169
-0.119118
-0.118802
-0.118802
-0.120698
-0.120066
-0.119750
-0.120066
-0.120066
-0.119750
-0.120698
-0.120698
-0.121331
-0.121014
-0.121331
-0.121647
-0.121014
-0.121331
-0.120382
-0.121963
-0.121014
-0.121647
-0.121014
-0.121331
-0.121647
-0.121014
-0.120698
-0.121331
-0.121963
-0.122911
-0.121647
-0.121963
-0.121331
-0.121014
-0.121331
-0.119750
-0.121014
-0.121331
-0.120066
-0.119434
-0.121647
-0.120698
-0.121331
-0.121331
-0.120382
-0.121331
-0.120698
-0.120698
-0.119750
-0.120066
-0.121647
-0.120382
-0.120382
-0.120698
-0.119434
-0.120066
-0.118802
-0.117853
-0.118485
-0.119434
-0.119118
-0.118802
-0.118485
-0.117221
-0.117537
-0.117537
-0.117221
-0.118169
-0.117537
-0.117221
-0.117853
-0.117221
-0.116905
-0.118169
-0.118485
-0.117853
-0.117537
-0.117853
-0.118485
-0.118485
-0.118802
-0.117853
-0.118485
-0.117537
-0.118485
-0.118169
-0.119118
-0.119118
-0.118802
-0.119434
-0.120066
-0.119118
-0.120382
-0.119434
-0.120382
-0.120382
-0.121014
-0.120382
-0.120066
-0.121014
-0.121647
-0.121014
-0.120698
-0.121014
-0.121647
-0.121963
-0.120382
-0.120698
-0.121014
-0.120382
-0.120382
-0.121331
-0.120698
-0.120382
-0.121014
-0.120066
-0.121331
-0.121963
-0.121014
-0.120382
-0.120382
-0.119434
-0.121014
-0.121331
-0.120698
-0.121014
-0.120066
-0.120382
-0.120382
-0.120066
-0.120382
-0.120066
-0.119750
-0.120382
-0.119434
-0.120066
-0.119118
-0.119118
-0.118802
-0.118802
-0.119118
-0.119118
-0.119118
-0.120382
-0.119118
-0.118802
-0.118802
-0.118169
-0.119750
-0.118485
-0.118485
-0.118169
-0.119434
-0.117537
-0.117537
-0.118802
-0.119434
-0.118485
-0.118169
-0.118485
-0.117853
-0.119118
-0.118169
-0.119118
-0.119434
-0.118485
-0.119118
-0.119434
-0.118802
-0.118485
-0.118485
-0.118169
-0.119118
-0.119750
-0.121331
-0.119750
-0.119750
-0.119750
-0.120698
-0.120382
-0.121647
-0.122279
-0.120066
-0.121647
-0.120382
-0.121331
-0.122279
-0.121331
-0.123227
-0.121331
-0.122911
-0.121963
-0.120382
-0.121014
-0.122279
-0.121014
-0.121647
-0.122279
-0.121963
-0.123543
-0.121963
-0.121647
-0.122279
-0.121647
-0.120382
-0.121014
-0.119434
-0.120382
-0.121014
-0.121647
-0.119750
-0.119750
-0.119118
-0.120382
-0.120066
-0.120698
-0.120382
-0.119750
-0.120066
-0.119434
-0.119434
-0.118802
-0.120066
-0.119750
-0.119118
-0.117853
-0.118485
-0.119118
-0.118485
-0.117537
-0.117221
-0.117853
-0.118802
-0.117853
-0.118169
-0.116273
-0.117853
-0.117853
-0.118485
-0.118169
-0.117853
-0.117537
-0.117537
-0.117537
-0.116905
-0.117853
-0.118802
-0.119118
-0.118802
-0.118485
-0.119118
-0.119118
-0.119434
-0.119750
-0.118802
-0.119118
-0.118485
-0.121331
-0.120066
-0.119434
-0.119750
-0.120066
-0.121647
-0.121647
-0.121963
-0.122279
-0.121331
-0.120382
-0.120698
-0.120066
-0.120698
-0.122595
-0.122279
-0.121647
-0.121331
-0.121647
-0.121331
-0.121331
-0.120698
-0.121647
-0.121331
-0.121331
-0.121647
-0.122279
-0.121331
-0.121331
-0.121963
-0.120698
-0.120382
-0.120698
-0.120698
-0.121331
-0.120382
-0.120698
-0.120698
-0.119750
-0.120382
-0.119434
-0.119434
-0.119434
-0.118802
-0.118802
-0.119750
-0.119434
-0.118802
-0.119118
-0.118169
-0.119118
-0.119434
-0.119118
-0.117537
-0.117853
-0.117221
-0.118169
-0.117221
-0.117537
-0.117221
-0.118485
-0.117537
-0.116905
-0.117221
-0.116905
-0.118802
-0.118169
-0.118802
-0.118169
-0.118802
-0.118485
-0.118169
-0.118169
-0.119118
-0.119750
-0.119750
-0.119750
-0.118802
-0.119434
-0.120382
-0.119750
-0.120698
-0.119434
-0.120698
-0.119750
-0.120698
-0.119434
-0.120066
-0.120382
-0.122595
-0.121331
-0.121647
-0.121014
-0.121014
-0.120382
-0.121647
-0.121963
-0.122279
-0.121647
-0.120382
-0.120382
-0.122279
-0.121963
-0.121331
-0.121331
-0.120698
-0.122595
-0.122911
-0.121963
-0.121331
-0.121647
-0.122911
-0.121014
-0.121014
-0.121014
-0.120382
-0.120698
-0.120066
-0.120066
-0.120382
-0.119434
-0.119750
-0.118802
-0.119434
-0.119750
-0.118485
-0.118485
-0.117853
-0.117853
-0.119118
-0.118485
-0.118802
-0.119750
-0.118485
-0.118485
-0.118485
-0.119750
-0.118169
-0.118485
-0.117853
-0.115957
-0.117537
-0.117537
-0.117853
-0.116589
-0.116905
-0.116273
-0.117537
-0.117221
-0.117853
-0.116905
-0.117853
-0.118169
-0.118485
-0.117853
-0.116905
-0.117537
-0.117537
-0.118169
-0.117221
-0.117853
-0.117853
-0.117537
-0.118802
-0.119434
-0.119750
-0.119118
-0.120382
-0.119434
-0.120066
-0.120382
-0.120066
-0.120698
-0.120382
-0.120382
-0.120698
-0.120698
-0.120066
-0.120698
-0.121014
-0.121331
-0.121331
-0.120698
-0.121963
-0.121014
-0.120382
-0.120698
-0.120698
-0.120382
-0.121647
-0.120698
-0.120698
-0.121014
-0.120066
-0.120382
-0.120382
-0.120698
-0.120382
-0.119750
-0.120382
-0.119434
-0.120382
-0.120066
-0.120066
-0.120382
-0.119118
-0.119750
-0.119118
-0.120698
-0.120066
-0.119434
-0.119434
-0.119434
-0.120382
-0.118169
-0.117853
-0.118169
-0.119118
-0.118169
-0.118169
-0.117537
-0.118169
-0.118485
-0.117853
-0.117537
-0.118169
-0.118169
-0.118169
-0.117537
-0.118169
-0.117537
-0.117221
-0.117537
-0.117853
-0.117853
-0.117853
-0.118485
-0.117853
-0.118485
-0.119750
-0.119434
-0.117853
-0.118169
-0.119118
-0.118485
-0.118169
-0.118802
-0.119118
-0.119118
-0.119118
-0.120066
-0.121331
-0.121014
-0.119750
-0.119750
-0.120066
-0.120382
-0.121014
-0.119750
-0.120698
-0.119750
-0.119750
-0.120066
-0.119118
-0.121331
-0.121331
-0.120698
-0.121331
-0.120382
-0.121331
-0.121963
-0.120698
-0.122911
-0.121331
-0.120066
-0.121331
-0.121647
-0.121331
-0.121014
-0.121963
-0.122279
-0.121014
-0.120382
-0.121014
-0.121014
-0.120066
-0.120066
-0.120382
-0.119750
-0.119434
-0.119118
-0.119750
-0.119118
-0.119118
-0.118485
-0.118169
-0.118169
-0.117537
-0.117853
-0.117221
-0.118169
-0.118485
-0.117853
-0.118169
-0.117221
-0.117221
-0.116589
-0.117853
-0.116905
-0.118169
-0.117853
-0.117853
-0.117221
-0.117853
-0.116589
-0.117853
-0.117537
-0.118485
-0.117853
-0.117853
-0.117537
-0.118169
-0.117221
-0.117221
-0.117853
-0.117853
-0.118485
-0.118802
-0.118485
-0.119118
-0.119434
-0.119434
-0.118802
-0.119434
-0.119434
-0.120698
-0.119434
-0.120066
-0.119750
-0.120698
-0.120698
-0.120382
-0.120382
-0.120698
-0.121014
-0.121331
-0.120698
-0.121014
-0.121014
-0.121014
-0.120698
-0.118802
-0.121331
-0.120066
-0.120698
-0.120698
-0.120698
-0.119434
-0.121014
-0.120382
-0.120698
-0.121014
-0.121014
-0.121647
-0.121331
-0.120698
-0.120698
-0.120698
-0.120382
-0.119750
-0.119434
-0.121014
-0.120382
-0.120382
-0.119434
-0.118802
-0.118802
-0.118169
-0.118169
-0.118485
-0.118802
-0.118485
-0.118485
-0.118169
-0.118802
-0.117853
-0.118485
-0.116905
-0.116589
-0.117537
-0.116273
-0.117853
-0.117537
-0.117853
-0.117537
-0.117537
-0.116905
-0.116589
-0.117537
-0.118169
-0.119434
-0.118802
-0.118169
-0.117853
-0.117853
-0.119118
-0.119434
-0.119118
-0.116905
-0.117853
-0.118485
-0.117221
-0.117537
-0.118802
-0.118802
-0.120066
-0.119118
-0.118802
-0.119750
-0.119118
-0.119434
-0.120382
-0.120698
-0.120698
-0.120382
-0.120066
-0.120066
-0.119434
-0.121331
-0.121331
-0.120698
-0.121331
-0.120698
-0.121331
-0.121014
-0.121647
-0.122595
-0.121014
-0.120698
-0.121014
-0.120382
-0.120066
-0.120382
-0.120066
-0.120382
-0.120066
-0.119750
-0.120698
-0.119434
-0.119434
-0.120066
-0.120066
-0.119750
-0.121647
-0.119750
-0.119434
-0.119750
-0.117853
-0.118169
-0.120382
-0.118485
-0.119118
-0.118169
-0.118485
-0.117537
-0.116905
-0.118485
-0.117853
-0.117537
-0.117853
-0.117853
-0.118169
-0.117537
-0.116589
-0.117221
-0.117537
-0.117537
-0.118169
-0.116905
-0.117221
-0.117537
-0.117537
-0.118802
-0.117537
-0.116905
-0.117853
-0.117853
-0.118802
-0.117853
-0.117221
-0.117537
-0.117853
-0.118485
-0.117853
-0.119434
-0.119434
-0.119118
-0.119750
-0.118485
-0.119750
-0.120066
-0.119118
-0.120382
-0.121014
-0.120066
-0.121014
-0.121014
-0.120698
-0.120066
-0.120066
-0.120698
-0.119750
-0.121331
-0.121331
-0.121647
-0.121963
-0.122279
-0.121014
-0.121647
-0.122595
-0.121963
-0.122595
-0.122279
-0.121963
-0.121331
-0.121963
-0.121647
-0.122911
-0.121963
-0.122279
-0.121963
-0.121647
-0.121331
-0.121331
-0.121014
-0.120382
-0.120382
-0.120066
-0.120382
-0.120066
-0.120698
-0.120066
-0.118802
-0.119750
-0.119118
-0.118485
-0.119118
-0.119750
-0.118802
-0.118802
-0.119118
-0.119118
-0.119750
-0.118802
-0.118485
-0.118169
-0.116905
-0.118485
-0.117537
-0.117853
-0.118485
-0.118485
-0.118169
-0.118169
-0.116589
-0.117221
-0.117537
-0.118485
-0.117853
-0.118169
-0.118802
-0.118485
-0.119118
-0.120066
-0.119118
-0.119750
-0.119434
-0.118802
-0.118802
-0.119434
-0.118802
-0.120066
-0.119434
-0.120698
-0.121647
-0.121647
-0.121014
-0.121014
-0.120382
-0.120382
-0.120382
-0.120066
-0.120382
-0.120382
-0.120698
-0.120698
-0.121647
-0.121014
-0.121331
-0.120066
-0.121014
-0.120698
-0.120382
-0.121963
-0.120698
-0.120066
-0.120382
-0.120698
-0.121331
-0.120382
-0.121014
-0.120698
-0.121014
-0.120698
-0.120066
-0.119750
-0.120382
-0.119750
-0.120698
-0.120066
-0.118802
-0.120382
-0.118802
-0.119434
-0.119118
-0.119434
-0.119750
-0.119434
-0.117853
-0.119750
-0.118169
-0.118485
-0.119118
-0.119118
-0.119118
-0.118802
-0.119434
-0.119118
-0.117537
-0.117537
-0.118169
-0.117537
-0.118169
-0.117537
-0.116905
-0.117221
-0.117537
-0.117221
-0.117853
-0.118485
-0.118485
-0.118485
-0.118802
-0.119118
-0.118485
-0.119118
-0.118485
-0.117537
-0.117853
-0.118485
-0.118485
-0.118485
-0.119750
-0.119750
-0.119434
-0.119118
-0.120066
-0.120382
-0.119434
-0.119434
-0.118802
-0.119118
-0.120382
-0.120382
-0.120382
-0.121331
-0.121014
-0.120382
-0.119750
-0.120066
-0.121963
-0.120698
-0.120382
-0.121014
-0.121014
-0.119750
-0.121014
-0.121647
-0.121331
-0.121647
-0.120698
-0.121647
-0.121647
-0.121331
-0.121331
-0.121014
-0.120698
-0.120066
-0.120382
-0.120066
-0.120698
-0.120382
-0.119118
-0.119434
-0.120066
-0.121014
-0.120382
-0.120698
-0.121014
-0.120066
-0.120382
-0.120698
-0.120066
-0.119750
-0.119118
-0.120382
-0.118169
-0.119118
-0.119750
-0.119434
-0.117537
-0.117537
-0.118169
-0.117221
-0.117853
-0.118485
-0.117537
-0.118169
-0.116905
-0.119434
-0.118485
-0.118485
-0.118169
-0.119118
-0.118485
-0.117853
-0.118169
-0.118802
-0.117537
-0.118802
-0.119750
-0.120066
-0.119750
-0.118802
-0.119750
-0.120066
-0.119434
-0.120066
-0.120066
-0.119434
-0.119750
-0.119434
-0.120382
-0.120698
-0.120066
-0.121014
-0.120698
-0.121014
-0.121647
-0.121014
-0.121331
-0.120066
-0.121014
-0.121331
-0.121963
-0.122911
-0.121647
-0.121647
-0.121647
-0.121014
-0.121647
-0.121963
-0.122595
-0.121014
-0.122279
-0.121331
-0.121963
-0.122279
-0.121647
-0.121331
-0.121963
-0.120698
-0.121014
-0.121647
-0.121014
-0.120066
-0.120698
-0.119750
-0.120066
-0.120698
-0.120382
-0.119434
-0.120382
-0.120382
-0.120066
-0.118485
-0.119118
-0.119750
-0.119118
-0.118169
-0.118802
-0.118485
-0.118485
-0.117537
-0.117853
-0.118169
-0.117537
-0.118169
-0.116905
-0.118169
-0.118485
-0.117853
-0.118169
-0.118485
-0.118169
-0.118485
-0.118802
-0.118485
-0.117853
-0.118802
-0.117853
-0.118169
-0.120382
-0.119118
-0.118485
-0.118802
-0.119118
-0.120066
-0.119750
-0.119434
-0.119434
-0.120382
-0.121331
-0.120382
-0.120382
-0.119750
-0.119434
-0.119750
-0.121331
-0.120382
-0.120698
-0.120382
-0.122279
-0.120382
-0.121331
-0.121014
-0.120382
-0.120698
-0.121331
-0.121014
-0.121014
-0.121331
-0.122279
-0.121963
-0.122279
-0.121647
-0.121014
-0.121647
-0.121014
-0.121014
-0.120066
-0.120698
-0.121014
-0.121331
-0.119750
-0.119750
-0.119750
-0.119434
-0.119434
-0.119118
-0.120066
-0.119118
-0.120066
-0.120698
-0.120066
-0.119118
-0.118485
-0.118802
-0.119118
-0.120066
-0.119750
-0.119118
-0.118169
-0.118802
-0.118169
-0.118169
-0.118802
-0.118485
-0.118169
-0.116589
-0.117537
-0.117221
-0.116905
-0.118169
-0.116589
-0.116589
-0.117221
-0.115957
-0.117537
-0.117853
-0.117537
-0.118485
-0.117853
-0.117221
-0.116905
-0.116905
-0.117853
-0.117853
-0.116905
-0.116905
-0.117537
-0.117853
-0.118485
-0.117853
-0.117537
-0.118169
-0.119118
-0.118802
-0.120382
-0.120066
-0.119434
-0.119750
-0.118485
-0.119118
-0.119750
-0.120382
-0.120382
-0.119434
-0.120066
-0.121014
-0.120382
-0.121014
-0.120382
-0.120382
-0.119434
-0.120066
-0.120066
-0.119434
-0.119434
-0.119434
-0.119750
-0.119118
-0.119750
-0.119750
-0.120698
-0.121014
-0.119118
-0.121014
-0.119434
-0.119434
-0.119434
-0.120698
-0.119434
-0.119118
-0.120382
-0.119118
-0.120382
-0.118802
-0.118802
-0.119434
-0.119118
-0.118802
-0.118485
-0.118802
-0.118485
-0.118802
-0.118802
-0.117853
-0.118802
-0.118169
-0.119750
-0.118485
-0.119118
-0.116905
-0.117537
-0.116905
-0.118169
-0.117853
-0.116273
-0.116273
-0.117221
-0.116905
-0.117221
-0.116905
-0.116905
-0.117853
-0.117853
-0.117537
-0.117221
-0.118169
-0.117221
-0.117853
-0.118169
-0.118485
-0.116905
-0.117853
-0.118169
-0.118169
-0.118802
-0.118802
-0.119118
-0.120066
-0.119434
-0.120066
-0.119750
-0.119750
-0.120698
-0.120698
-0.120382
-0.119118
-0.120698
-0.120382
-0.119750
-0.121331
-0.121647
-0.121331
-0.121014
-0.120698
-0.120382
-0.119434
-0.121014
-0.120698
-0.120066
-0.119750
-0.120698
-0.120066
-0.120698
-0.121014
-0.121014
-0.120066
-0.120382
-0.120066
-0.119434
-0.120382
-0.120066
-0.119434
-0.119118
-0.120066
-0.120066
-0.120066
-0.119750
-0.119118
-0.118802
-0.119434
-0.119434
-0.118485
-0.119434
-0.117537
-0.118802
-0.118802
-0.118802
-0.118802
-0.118485
-0.119750
-0.118485
-0.119118
-0.117853
-0.117537
-0.118485
-0.118802
-0.118485
-0.119434
-0.117537
-0.117537
-0.117853
-0.117537
-0.117537
-0.119118
-0.117853
-0.117853
-0.117853
-0.117853
-0.117221
-0.118485
-0.117853
-0.118169
-0.117853
-0.118485
-0.118485
-0.119118
-0.119434
-0.119750
-0.119750
-0.120066
-0.119750
-0.119750
-0.120382
-0.119750
-0.120066
-0.120698
-0.119434
-0.119750
-0.120382
-0.120698
-0.119434
-0.120698
-0.120382
-0.121014
-0.121014
-0.121331
-0.120698
-0.120698
-0.121014
-0.120698
-0.121331
-0.121331
-0.120382
-0.119750
-0.119750
-0.121647
-0.121331
-0.121331
-0.121963
-0.120066
-0.120066
-0.120066
-0.120066
-0.121963
-0.120066
-0.120066
-0.121647
-0.121014
-0.120382
-0.120382
-0.119750
-0.119750
-0.120382
-0.120382
-0.119434
-0.119434
-0.120066
-0.119434
-0.118485
-0.119118
-0.119750
-0.118802
-0.118802
-0.119118
-0.119750
-0.117221
-0.117853
-0.118169
-0.117537
-0.118485
-0.118802
-0.118485
-0.117221
-0.117221
-0.118169
-0.118802
-0.118169
-0.118169
-0.117537
-0.117853
-0.117853
-0.117221
-0.119118
-0.118802
-0.118169
-0.117537
-0.119434
-0.119434
-0.119118
-0.118802
-0.119434
-0.120382
-0.119434
-0.119750
-0.119434
-0.119118
-0.120382
-0.119434
-0.120066
-0.120382
-0.119750
-0.120382
-0.120382
-0.120066
-0.120066
-0.121014
-0.121014
-0.121014
-0.121331
-0.121963
-0.120382
-0.120698
-0.120698
-0.120382
-0.120382
-0.121647
-0.121014
-0.120698
-0.121014
-0.121014
-0.120382
-0.120066
-0.120382
-0.120382
-0.118802
-0.119750
-0.119750
-0.120698
-0.119750
-0.120382
-0.119750
-0.119434
-0.119118
-0.118169
-0.118485
-0.118485
-0.118802
-0.118802
-0.118802
-0.118169
-0.117853
-0.118802
-0.118169
-0.118802
-0.118485
-0.117221
-0.118485
-0.118485
-0.116905
-0.116589
-0.117537
-0.117537
-0.116905
-0.117221
-0.118169
-0.117853
-0.117221
-0.117537
-0.117537
-0.116589
-0.117853
-0.118169
-0.116905
-0.117537
-0.117537
-0.118485
-0.118802
-0.118485
-0.118169
-0.118169
-0.117537
-0.118485
-0.118802
-0.118169
-0.118169
-0.118802
-0.118802
-0.119434
-0.119434
-0.120382
-0.119434
-0.119750
-0.119434
-0.119750
-0.119750
-0.119750
-0.119118
-0.119434
-0.120382
-0.120698
-0.120698
-0.121014
-0.121014
-0.119750
-0.120382
-0.120698
-0.120698
-0.120382
-0.121331
-0.121647
-0.121014
-0.121331
-0.120698
-0.120698
-0.121647
-0.120382
-0.119750
-0.119750
-0.118485
-0.119434
-0.118802
-0.119118
-0.119750
-0.120382
-0.118802
-0.119118
-0.118802
-0.118802
-0.119118
-0.118802
-0.118485
-0.118485
-0.118169
-0.118169
-0.118169
-0.118485
-0.117853
-0.118485
-0.118485
-0.117853
-0.117853
-0.118485
-0.117221
-0.116589
-0.118169
-0.117853
-0.116905
-0.116905
-0.117537
-0.116905
-0.118485
-0.118169
-0.119118
-0.118485
-0.119118
-0.117537
-0.117221
-0.117853
-0.118169
-0.118169
-0.117853
-0.117853
-0.117537
-0.118802
-0.117221
-0.117853
-0.118485
-0.118169
-0.117853
-0.119434
-0.118485
-0.119434
-0.120382
-0.119750
-0.120066
-0.119750
-0.120382
-0.121331
-0.119750
-0.120066
-0.120066
-0.120382
-0.120066
-0.121014
-0.121963
-0.119434
-0.120698
-0.121014
-0.120066
-0.120698
-0.121014
-0.120698
-0.121014
-0.120066
-0.120066
-0.119750
-0.120698
-0.119434
-0.120382
-0.119750
-0.120066
-0.119434
-0.121014
-0.120066
-0.120066
-0.120698
-0.119750
-0.120066
-0.120382
-0.120698
-0.119750
-0.118485
-0.119434
-0.119434
-0.117853
-0.119750
-0.118802
-0.118485
-0.118802
-0.117853
-0.119118
-0.119118
-0.118169
-0.116273
-0.117221
-0.116905
-0.116905
-0.116273
-0.117221
-0.118169
-0.117853
-0.116905
-0.117853
-0.117221
-0.118485
-0.117853
-0.118485
-0.117537
-0.117853
-0.117853
-0.117537
-0.117853
-0.119118
-0.117853
-0.118802
-0.118802
-0.119434
-0.119118
-0.118169
-0.119434
-0.119118
-0.119118
-0.120066
-0.119118
-0.119118
-0.120382
-0.119434
-0.120066
-0.121014
-0.120698
-0.120066
-0.120698
-0.120382
-0.120066
-0.119750
-0.121014
-0.121331
-0.121331
-0.121647
-0.121331
-0.120382
-0.120382
-0.121331
-0.121014
-0.122279
-0.120698
-0.120382
-0.121331
-0.121014
-0.121014
-0.119118
-0.120382
-0.119434
-0.120382
-0.118802
-0.119434
-0.119750
-0.119434
-0.118485
-0.119434
-0.119434
-0.119118
-0.119434
-0.119434
-0.119434
-0.119118
-0.119118
-0.117853
-0.118169
-0.117221
-0.118169
-0.116905
-0.118169
-0.117537
-0.117853
-0.117853
-0.117221
-0.116589
-0.116273
-0.115957
-0.117853
-0.117221
-0.115957
-0.116905
-0.117853
-0.116905
-0.116273
-0.117537
-0.116273
-0.118169
-0.118169
-0.118485
-0.117853
-0.116905
-0.117853
-0.118169
-0.118169
-0.118802
-0.118802
-0.118169
-0.119118
-0.118485
-0.119118
-0.118802
-0.119118
-0.118802
-0.119118
-0.119750
-0.120698
-0.120066
-0.119434
-0.120066
-0.121331
-0.121331
-0.120382
-0.120698
-0.120382
-0.120698
-0.120066
-0.121014
-0.120698
-0.121647
-0.120382
-0.120066
-0.121014
-0.121014
-0.120066
-0.119434
-0.121331
-0.120382
-0.118802
-0.119750
-0.120382
-0.120382
-0.120066
-0.121014
-0.121014
-0.119118
-0.120698
-0.120066
-0.117221
-0.120066
-0.121014
-0.119434
-0.118485
-0.119118
-0.118169
-0.118485
-0.118802
-0.119434
-0.119750
-0.118802
-0.119118
-0.118169
-0.118169
-0.117221
-0.117853
-0.118485
-0.117853
-0.118802
-0.117853
-0.116905
-0.116589
-0.116905
-0.116589
-0.118169
-0.118169
-0.117221
-0.115640
-0.117221
-0.116589
-0.116589
-0.117537
-0.117537
-0.117537
-0.117537
-0.118169
-0.117221
-0.117853
-0.119434
-0.119118
-0.119118
-0.118485
-0.118802
-0.118485
-0.117853
-0.119118
-0.119434
-0.119118
-0.118485
-0.120066
-0.120066
-0.117853
-0.118802
-0.119750
-0.118802
-0.119118
-0.120382
-0.120382
-0.120066
-0.121331
-0.119750
-0.119750
-0.120382
-0.122279
-0.119750
-0.118802
-0.121014
-0.120698
-0.120066
-0.119750
-0.120698
-0.121647
-0.120698
-0.121331
-0.120382
-0.121014
-0.121963
-0.120382
-0.120066
-0.120382
-0.120382
-0.120698
-0.119750
-0.120698
-0.118802
-0.120066
-0.120698
-0.119434
-0.117853
-0.119118
-0.119434
-0.118169
-0.119118
-0.119434
-0.117853
-0.117537
-0.118485
-0.118169
-0.116273
-0.117537
-0.118802
-0.118169
-0.116273
-0.118169
-0.117853
-0.115008
-0.115008
-0.117537
-0.116905
-0.115957
-0.117221
-0.118802
-0.116589
-0.115324
-0.118169
-0.117853
-0.116589
-0.117221
-0.118485
-0.116905
-0.116905
-0.118802
-0.117221
-0.117221
-0.118802
-0.118169
-0.118169
-0.117853
-0.117853
-0.119750
-0.117853
-0.117853
-0.119118
-0.120066
-0.117537
-0.118802
-0.119750
-0.120066
-0.117853
-0.119750
-0.121963
-0.118169
-0.118485
-0.121963
-0.121331
-0.118485
-0.121014
-0.121963
-0.119118
-0.118802
-0.121331
-0.121331
-0.118485
-0.121963
-0.123227
-0.119750
-0.118169
-0.121014
-0.121014
-0.118169
-0.119750
-0.122279
-0.118802
-0.118802
-0.121963
-0.119750
-0.117537
-0.120698
-0.120066
-0.117853
-0.119434
-0.120382
-0.118485
-0.119118
-0.118485
-0.119118
-0.117221
-0.117221
-0.118485
-0.117537
-0.118485
-0.116905
-0.117853
-0.118169
-0.117221
-0.117221
-0.117853
-0.115957
-0.115957
-0.118485
-0.118485
-0.115957
-0.115957
-0.117853
-0.115640
-0.114376
-0.117853
-0.117221
-0.115324
-0.116589
-0.117853
-0.116589
-0.116905
-0.118169
-0.118485
-0.116273
-0.116589
-0.118485
-0.116905
-0.116589
-0.118485
-0.118485
-0.117221
-0.118169
-0.119118
-0.118802
-0.117537
-0.119750
-0.118169
-0.117853
-0.120698
-0.120066
-0.118485
-0.121014
-0.121331
-0.119750
-0.119118
-0.121014
-0.119118
-0.119434
-0.121014
-0.120382
-0.120066
-0.119434
-0.119750
-0.120066
-0.119118
-0.118802
-0.119750
-0.119118
-0.118485
-0.119750
-0.120382
-0.119434
-0.118802
-0.120066
-0.117853
-0.118485
-0.120066
-0.120382
-0.118485
-0.118802
-0.117537
-0.119434
-0.117853
-0.119118
-0.119434
-0.118169
-0.116273
-0.118169
-0.117853
-0.116273
-0.117853
-0.119118
-0.118169
-0.116589
-0.117853
-0.116905
-0.115957
-0.117537
-0.118485
-0.115008
-0.115008
-0.116905
-0.116589
-0.115324
-0.115640
-0.116273
-0.115957
-0.116273
-0.117537
-0.116905
-0.115008
-0.116905
-0.117537
-0.115957
-0.116589
-0.118485
-0.117853
-0.116589
-0.116905
-0.118485
-0.116589
-0.117853
-0.118485
-0.117853
-0.116589
-0.118485
-0.119750
-0.118802
-0.119118
-0.119750
-0.118485
-0.118485
-0.120698
-0.120066
-0.119750
-0.118169
-0.119750
-0.120066
-0.119118
-0.120382
-0.121014
-0.121331
-0.120066
-0.120698
-0.120698
-0.118802
-0.119118
-0.121647
-0.119750
-0.119118
-0.119434
-0.120066
-0.119434
-0.119434
-0.120066
-0.119118
-0.119118
-0.118485
-0.119750
-0.118169
-0.119750
-0.119750
-0.119750
-0.119118
-0.119118
-0.118802
-0.118169
-0.117853
-0.118802
-0.118169
-0.117537
-0.118169
-0.117853
-0.116905
-0.116273
-0.117537
-0.116589
-0.116589
-0.117853
-0.118485
-0.115957
-0.115640
-0.115957
-0.116273
-0.114060
-0.117853
-0.117221
-0.114692
-0.115640
-0.116273
-0.115957
-0.115324
-0.116273
-0.116589
-0.115008
-0.115324
-0.116589
-0.115008
-0.114692
-0.117537
-0.117853
-0.116273
-0.116589
-0.116905
-0.116905
-0.116589
-0.117853
-0.117537
-0.116905
-0.117853
-0.118802
-0.117853
-0.117221
-0.118802
-0.119118
-0.117537
-0.119434
-0.119118
-0.119118
-0.119434
-0.119118
-0.118485
-0.119118
-0.120382
-0.120066
-0.119434
-0.119434
-0.119434
-0.119750
-0.120382
-0.119118
-0.120066
-0.119434
-0.119750
-0.120382
-0.120066
-0.120382
-0.119118
-0.119118
-0.119434
-0.118169
-0.118485
-0.119750
-0.118802
-0.118802
-0.118802
-0.118485
-0.117537
-0.118169
-0.118169
-0.118169
-0.117537
-0.117853
-0.116905
-0.116589
-0.116589
-0.117853
-0.115957
-0.116589
-0.117221
-0.117221
-0.117221
-0.118485
-0.116905
-0.117853
-0.116589
-0.116589
-0.117221
-0.117221
-0.116273
-0.117853
-0.115640
-0.115324
-0.116273
-0.116273
-0.116273
-0.116905
-0.116905
-0.116273
-0.116589
-0.118485
-0.117537
-0.116589
-0.117853
-0.117537
-0.117221
-0.118169
-0.118169
-0.117853
-0.118169
-0.117221
-0.118485
-0.118802
-0.118802
-0.118485
-0.118169
-0.118802
-0.119118
-0.120066
-0.118485
-0.117853
-0.119118
-0.119750
-0.119118
-0.118169
-0.119750
-0.119750
-0.119434
-0.120066
-0.120382
-0.119750
-0.119434
-0.120066
-0.118802
-0.119434
-0.119750
-0.120066
-0.119118
-0.119118
-0.119118
-0.119118
-0.119750
-0.118802
-0.119434
-0.119434
-0.119118
-0.120382
-0.120066
-0.119118
-0.118169
-0.119118
-0.119434
-0.119434
-0.118169
-0.119118
-0.118169
-0.118169
-0.116905
-0.116273
-0.117853
-0.116905
-0.117221
-0.116589
-0.115957
-0.117221
-0.117853
-0.116905
-0.116273
-0.116905
-0.115008
-0.115640
-0.117221
-0.116273
-0.116589
-0.115640
-0.115324
-0.116273
-0.116589
-0.115957
-0.115640
-0.116273
-0.115324
-0.115324
-0.115957
-0.115957
-0.117221
-0.116589
-0.115957
-0.116273
-0.116589
-0.117537
-0.118169
-0.117853
-0.117853
-0.117853
-0.118169
-0.120066
-0.119434
-0.118485
-0.119434
-0.119118
-0.119750
-0.119118
-0.119434
-0.119118
-0.120066
-0.119434
-0.119434
-0.118802
-0.120382
-0.121331
-0.119750
-0.120698
-0.119118
-0.119750
-0.119434
-0.120066
-0.119750
-0.119118
-0.120382
-0.120382
-0.119434
-0.118802
-0.119434
-0.120382
-0.119750
-0.118485
-0.119750
-0.120066
-0.119750
-0.119750
-0.120382
-0.119118
-0.119434
-0.119118
-0.118802
-0.118802
-0.119750
-0.118485
-0.118169
-0.118802
-0.118485
-0.118169
-0.118802
-0.117537
-0.117537
-0.118802
-0.117853
-0.117221
-0.117221
-0.116905
-0.117537
-0.116589
-0.115640
-0.115957
-0.116905
-0.117853
-0.115640
-0.116273
-0.116273
-0.116905
-0.115957
-0.116905
-0.116905
-0.115640
-0.117853
-0.116905
-0.117853
-0.117853
-0.117853
-0.117537
-0.116589
-0.116905
-0.117537
-0.117221
-0.117853
-0.119118
-0.119434
-0.118485
-0.119118
-0.118169
-0.118485
-0.118485
-0.119434
-0.120066
-0.118169
-0.119118
-0.120066
-0.119750
-0.119118
-0.118169
-0.119434
-0.120698
-0.120698
-0.120382
-0.119118
-0.120382
-0.120066
-0.120066
-0.118802
-0.121014
-0.120698
-0.119434
-0.120066
-0.119434
-0.118802
-0.119434
-0.120066
-0.119434
-0.120066
-0.119750
-0.119434
-0.118802
-0.118169
-0.118169
-0.118485
-0.118485
-0.118485
-0.118169
-0.117537
-0.117537
-0.117853
-0.118169
-0.116589
-0.118169
-0.117853
-0.117853
-0.117853
-0.118169
-0.118485
-0.117537
-0.117221
-0.119118
-0.117537
-0.116905
-0.116589
-0.116589
-0.116273
-0.116905
-0.116905
-0.116273
-0.115640
-0.116273
-0.117537
-0.115640
-0.115008
-0.115324
-0.116905
-0.116273
-0.117537
-0.117853
-0.116273
-0.116905
-0.117537
-0.116905
-0.116905
-0.117537
-0.117537
-0.116905
-0.118802
-0.118802
-0.118485
-0.118802
-0.119118
-0.120382
-0.120066
-0.119118
-0.120066
-0.119434
-0.119750
-0.120382
-0.119750
-0.120698
-0.119434
-0.119118
-0.120382
-0.120066
-0.120066
-0.121963
-0.121014
-0.120382
-0.120698
-0.120698
-0.120382
-0.121331
-0.120382
-0.120382
-0.120382
-0.119434
-0.120066
-0.119118
-0.119434
-0.119118
-0.119434
-0.118169
-0.118802
-0.120066
-0.119750
-0.120382
-0.119750
-0.119750
-0.119750
-0.118169
-0.119750
-0.119118
-0.118802
-0.118485
-0.117853
-0.117853
-0.117537
-0.117537
-0.116905
-0.116589
-0.117537
-0.116905
-0.118485
-0.118169
-0.118169
-0.117221
-0.117221
-0.117537
-0.116589
-0.117537
-0.117221
-0.115957
-0.116273
-0.115640
-0.117537
-0.116589
-0.116589
-0.117537
-0.117221
-0.116905
-0.115957
-0.117853
-0.117537
-0.117853
-0.117853
-0.117537
-0.118485
-0.118485
-0.118802
-0.117537
-0.118169
-0.119434
-0.118485
-0.118485
-0.118169
-0.119434
-0.119118
-0.120066
-0.119434
-0.119750
-0.120066
-0.120382
-0.120382
-0.120382
-0.121331
-0.121014
-0.120698
-0.120066
-0.120698
-0.119434
-0.120066
-0.119434
-0.120066
-0.119750
-0.119750
-0.120382
-0.120698
-0.119118
-0.119118
-0.120382
-0.119118
-0.119750
-0.118485
-0.118802
-0.119118
-0.119434
-0.119118
-0.119434
-0.119434
-0.119434
-0.120382
-0.118802
-0.119118
-0.119750
-0.119118
-0.118485
-0.118485
-0.117537
-0.118802
-0.118169
-0.117537
-0.117221
-0.118169
-0.118169
-0.116273
-0.117537
-0.117853
-0.116589
-0.117221
-0.115640
-0.116273
-0.115957
-0.116589
-0.117537
-0.115957
-0.116273
-0.116273
-0.116273
-0.115957
-0.116589
-0.115957
-0.116273
-0.116273
-0.116273
-0.115957
-0.116589
-0.116905
-0.117537
-0.116905
-0.117221
-0.117221
-0.117853
-0.117853
-0.117537
-0.117853
-0.118485
-0.118169
-0.118485
-0.118485
-0.119750
-0.119750
-0.118485
-0.120066
-0.119118
-0.118485
-0.119750
-0.119750
-0.118169
-0.119434
-0.119434
-0.120066
-0.120066
-0.119434
-0.120382
-0.120382
-0.121331
-0.120382
-0.120698
-0.119750
-0.120698
-0.120066
-0.119434
-0.119118
-0.119750
-0.118802
-0.118802
-0.119434
-0.119750
-0.120382
-0.119750
-0.118485
-0.118802
-0.119118
-0.119434
-0.119118
-0.117537
-0.118485
-0.118169
-0.117853
-0.118485
-0.117853
-0.117221
-0.116905
-0.117221
-0.116273
-0.116905
-0.115957
-0.117853
-0.115640
-0.116589
-0.116273
-0.116905
-0.115640
-0.115008
-0.117221
-0.115957
-0.116273
-0.115957
-0.115640
-0.115640
-0.115640
-0.115957
-0.116905
-0.115957
-0.117221
-0.116905
-0.117853
-0.116589
-0.117853
-0.117853
-0.116589
-0.115957
-0.116905
-0.115957
-0.116589
-0.116589
-0.117537
-0.116589
-0.116905
-0.118485
-0.118485
-0.119434
-0.118802
-0.118169
-0.118169
-0.119118
-0.119434
-0.118802
-0.119118
-0.119118
-0.118485
-0.117853
-0.118802
-0.120066
-0.120382
-0.119750
-0.121014
-0.119750
-0.118485
-0.120066
-0.118802
-0.119118
-0.118485
-0.120382
-0.118802
-0.119434
-0.119434
-0.119750
-0.119750
-0.119750
-0.119118
-0.119118
-0.118485
-0.119118
-0.119118
-0.117853
-0.118169
-0.118485
-0.118802
-0.118802
-0.116905
-0.116273
-0.117853
-0.117221
-0.117853
-0.117221
-0.117853
-0.116905
-0.116273
-0.117853
-0.117221
-0.116589
-0.116589
-0.116589
-0.115324
-0.115324
-0.115008
-0.116273
-0.115957
-0.114692
-0.114692
-0.115008
-0.114692
-0.114692
-0.114060
-0.115008
-0.115957
-0.115640
-0.115640
-0.115640
-0.113744
-0.116273
-0.116273
-0.116905
-0.116905
-0.116589
-0.117221
-0.117537
-0.117853
-0.117221
-0.117221
-0.117853
-0.118485
-0.118169
-0.117853
-0.118485
-0.118802
-0.118169
-0.118802
-0.121014
-0.118802
-0.118802
-0.119434
-0.120066
-0.119750
-0.119118
-0.119750
-0.119118
-0.119750
-0.119118
-0.119118
-0.119118
-0.119750
-0.121331
-0.120382
-0.120066
-0.120382
-0.119118
-0.118485
-0.119750
-0.119118
-0.118485
-0.117221
-0.120382
-0.117853
-0.117853
-0.118485
-0.117221
-0.118485
-0.117853
-0.120066
-0.118485
-0.117221
-0.117853
-0.118485
-0.116273
-0.116589
-0.117853
-0.116905
-0.116273
-0.116905
-0.116589
-0.115640
-0.116273
-0.116273
-0.115324
-0.115640
-0.116589
-0.116589
-0.114692
-0.115008
-0.116905
-0.117537
-0.115324
-0.116273
-0.115640
-0.115640
-0.115324
-0.115640
-0.116273
-0.116273
-0.116905
-0.117221
-0.116589
-0.116273
-0.116273
-0.117221
-0.117221
-0.116589
-0.117853
-0.116905
-0.117853
-0.118485
-0.117221
-0.115640
-0.116905
-0.118169
-0.117221
-0.117853
-0.117853
-0.117853
-0.117853
-0.120066
-0.118802
-0.118802
-0.119750
-0.120066
-0.119750
-0.118802
-0.119434
-0.119434
-0.119750
-0.119434
-0.121331
-0.119118
-0.120066
-0.119750
-0.120066
-0.119434
-0.120698
-0.119434
-0.118802
-0.118485
-0.119750
-0.119118
-0.118802
-0.119750
-0.119118
-0.117537
-0.117853
-0.120698
-0.119434
-0.117537
-0.119118
-0.119434
-0.117537
-0.118485
-0.119118
-0.117853
-0.117221
-0.117853
-0.118169
-0.116905
-0.115957
-0.117221
-0.117853
-0.117537
-0.117221
-0.117853
-0.116905
-0.116589
-0.117221
-0.116273
-0.115008
-0.115957
-0.117537
-0.115957
-0.115008
-0.115008
-0.115957
-0.116905
-0.115957
-0.117221
-0.116273
-0.115957
-0.115640
-0.116589
-0.115957
-0.116905
-0.117221
-0.115957
-0.117537
-0.117221
-0.117537
-0.116905
-0.118485
-0.118485
-0.118169
-0.117853
-0.118169
-0.119118
-0.118485
-0.117537
-0.118802
-0.120066
-0.119434
-0.118802
-0.118485
-0.120066
-0.118169
-0.117853
-0.119750
-0.119118
-0.119434
-0.119434
-0.120698
-0.120066
-0.118169
-0.119118
-0.120066
-0.120066
-0.119750
-0.120066
-0.118485
-0.118802
-0.118485
-0.119434
-0.118802
-0.119118
-0.118802
-0.118485
-0.118485
-0.118802
-0.117537
-0.118169
-0.118802
-0.118169
-0.117853
-0.117537
-0.116905
-0.117853
-0.117221
-0.117537
-0.117853
-0.118485
-0.116905
-0.116905
-0.115640
-0.116273
-0.116273
-0.115957
-0.115957
-0.116589
-0.116273
-0.115640
-0.116905
-0.117221
-0.116589
-0.116273
-0.116273
-0.116273
-0.116273
-0.115640
-0.116589
-0.115957
-0.115008
-0.116905
-0.116905
-0.115640
-0.116273
-0.116905
-0.117221
-0.116905
-0.117221
-0.116905
-0.115640
-0.116589
-0.118169
-0.117221
-0.116905
-0.117537
-0.117221
-0.117537
-0.117853
-0.118485
-0.118169
-0.118485
-0.117853
-0.118169
-0.117853
-0.118485
-0.118485
-0.119118
-0.116905
-0.117221
-0.118802
-0.117853
-0.118169
-0.120382
-0.119750
-0.117537
-0.117853
-0.118802
-0.119750
-0.119118
-0.119118
-0.118802
-0.117853
-0.118485
-0.119434
-0.119434
-0.119750
-0.119750
-0.118485
-0.117853
-0.118485
-0.119434
-0.118802
-0.118169
-0.118169
-0.117537
-0.117853
-0.117221
-0.117853
-0.116905
-0.116589
-0.118169
-0.117537
-0.115957
-0.116589
-0.115957
-0.116589
-0.115957
-0.116905
-0.116589
-0.115957
-0.116589
-0.117853
-0.117537
-0.115324
-0.116589
-0.116273
-0.115008
-0.115324
-0.116589
-0.116273
-0.115324
-0.115324
-0.116273
-0.115640
-0.116589
-0.115324
-0.115640
-0.115640
-0.115957
-0.115957
-0.115957
-0.115640
-0.116273
-0.116905
-0.116589
-0.116589
-0.117537
-0.117853
-0.115957
-0.117853
-0.117537
-0.117853
-0.117853
-0.118485
-0.118485
-0.117537
-0.119118
-0.119118
-0.118169
-0.118802
-0.119118
-0.117853
-0.117853
-0.118485
-0.120066
-0.119434
-0.120066
-0.119434
-0.119434
-0.119434
-0.119434
-0.118802
-0.119118
-0.119118
-0.119434
-0.118802
-0.119118
-0.118802
-0.118802
-0.119434
-0.120066
-0.118802
-0.117853
-0.119434
-0.119434
-0.119750
-0.116905
-0.117537
-0.118169
-0.116905
-0.118169
-0.118485
-0.117537
-0.116905
-0.117537
-0.117537
-0.116905
-0.116905
-0.115640
-0.115324
-0.115957
-0.116905
-0.115640
-0.116273
-0.116905
-0.115957
-0.116273
-0.115640
-0.116273
-0.116905
-0.116273
-0.115008
-0.114060
-0.115324
-0.115324
-0.115324
-0.115640
-0.116273
-0.114376
-0.115957
-0.115640
-0.115640
-0.115640
-0.115957
-0.116589
-0.116905
-0.116589
-0.117221
-0.117221
-0.117537
-0.117537
-0.116273
-0.116905
-0.117853
-0.118169
-0.116905
-0.117853
-0.119750
-0.118485
-0.118169
-0.118802
-0.118802
-0.118485
-0.119434
-0.118485
-0.118802
-0.117853
-0.119434
-0.119750
-0.119118
-0.118485
-0.119118
-0.119750
-0.118802
-0.119434
-0.119434
-0.120066
-0.119750
-0.119434
-0.118802
-0.120066
-0.120382
-0.120698
-0.119118
-0.118802
-0.120066
-0.119434
-0.120382
-0.119118
-0.120382
-0.118485
-0.118802
-0.120066
-0.119750
-0.119750
-0.119118
-0.117853
-0.117853
-0.118485
-0.118169
-0.118169
-0.116905
-0.117853
-0.118802
-0.117853
-0.116589
-0.117537
-0.118169
-0.116589
-0.116589
-0.116273
-0.118169
-0.117537
-0.117221
-0.116589
-0.115957
-0.115957
-0.116589
-0.116589
-0.116273
-0.115640
-0.116589
-0.116905
-0.116905
-0.116905
-0.115957
-0.115957
-0.118485
-0.117853
-0.118485
-0.118169
-0.119118
-0.117537
-0.117537
-0.118802
-0.118485
-0.118485
-0.118485
-0.119434
-0.119118
-0.118485
-0.119434
-0.118802
-0.119750
-0.119118
-0.119750
-0.119434
-0.119750
-0.120066
-0.119118
-0.118802
-0.119434
-0.121647
-0.120698
-0.120698
-0.120698
-0.120066
-0.120382
-0.120698
-0.121331
-0.121014
-0.120382
-0.120382
-0.121014
-0.120382
-0.121331
-0.121014
-0.120066
-0.119750
-0.119750
-0.120382
-0.120698
-0.120066
-0.120066
-0.119118
-0.119118
-0.118802
-0.118485
-0.117537
-0.118485
-0.119118
-0.118802
-0.118485
-0.118485
-0.117853
-0.118169
-0.118485
-0.117853
-0.116273
-0.116273
-0.118485
-0.117537
-0.115957
-0.115324
-0.115640
-0.115324
-0.116905
-0.115324
-0.115640
-0.115640
-0.115640
-0.118169
-0.119434
-0.117853
-0.120066
-0.125756
-0.123859
-0.121331
-0.126388
-0.130814
-0.127337
-0.128601
-0.134291
-0.134608
-0.131762
-0.135240
-0.140298
-0.139033
-0.137769
-0.141246
-0.145672
-0.145039
-0.143459
-0.147885
-0.151678
-0.149149
-0.151362
-0.154839
-0.155471
-0.154207
-0.156420
-0.159581
-0.158949
-0.159265
-0.162110
-0.164007
-0.163374
-0.163690
-0.167168
-0.167168
-0.165903
-0.169381
-0.171910
-0.171593
-0.170645
-0.173806
-0.175703
-0.174755
-0.175071
-0.179180
-0.180129
-0.176967
-0.178864
-0.182658
-0.182341
-0.182025
-0.183606
-0.185819
-0.184554
-0.184870
-0.189928
-0.190244
-0.189296
-0.188664
-0.192141
-0.193406
-0.190877
-0.192773
-0.195935
-0.195618
-0.194986
-0.197199
-0.199096
-0.199096
-0.200360
-0.202889
-0.202573
-0.200360
-0.202573
-0.206683
-0.206683
-0.205102
-0.206999
-0.210792
-0.209844
-0.209844
-0.212689
-0.214902
-0.212057
-0.213321
-0.215534
-0.216482
-0.215534
-0.218695
-0.220276
-0.219960
-0.219327
-0.223437
-0.225018
-0.223753
-0.223753
-0.228495
-0.230075
-0.228811
-0.228179
-0.234185
-0.236714
-0.231656
-0.234817
-0.240507
-0.236398
-0.232288
-0.240823
-0.242088
-0.237978
-0.239559
-0.245249
-0.247146
-0.241140
-0.241772
-0.248726
-0.250623
-0.243669
-0.243352
-0.252836
-0.254733
-0.245881
-0.248726
-0.257262
-0.254100
-0.248094
-0.253152
-0.258210
-0.252836
-0.251888
-0.261055
-0.262003
-0.253468
-0.253784
-0.263268
-0.261687
-0.256946
-0.259158
-0.265481
-0.262320
-0.257578
-0.263584
-0.266429
-0.259158
-0.260423
-0.267377
-0.264848
-0.258210
-0.261687
-0.269590
-0.265165
-0.261055
-0.266429
-0.268958
-0.264532
-0.261371
-0.268642
-0.270855
-0.266429
-0.265481
-0.270539
-0.269274
-0.266429
-0.267377
-0.271171
-0.270539
-0.266429
-0.269274
-0.273700
-0.270855
-0.270539
-0.277493
-0.279074
-0.278758
-0.283183
-0.288241
-0.287293
-0.287609
-0.292035
-0.293299
-0.290770
-0.292035
-0.296460
-0.292351
-0.284764
-0.285396
-0.292035
-0.293931
-0.288557
-0.292351
-0.294564
-0.289506
-0.287609
-0.295828
-0.295512
-0.291086
-0.293931
-0.300570
-0.297093
-0.295512
-0.300886
-0.303099
-0.299938
-0.301518
-0.306260
-0.303415
-0.302151
-0.305628
-0.306576
-0.305312
-0.305312
-0.308157
-0.305628
-0.304996
-0.309105
-0.308473
-0.304996
-0.307525
-0.308789
-0.306576
-0.305312
-0.307208
-0.304996
-0.304047
-0.304679
-0.306260
-0.302783
-0.301834
-0.302783
-0.299938
-0.298041
-0.298357
-0.298357
-0.295196
-0.293299
-0.295196
-0.292351
-0.288874
-0.288557
-0.287609
-0.284764
-0.284764
-0.285712
-0.282551
-0.281919
-0.289190
-0.289822
-0.285396
-0.289506
-0.294880
-0.290770
-0.290138
-0.295196
-0.297093
-0.294248
-0.292983
-0.296144
-0.299305
-0.298989
-0.295828
-0.297409
-0.300254
-0.298357
-0.298041
-0.302151
-0.302151
-0.299938
-0.300886
-0.304363
-0.302151
-0.296460
-0.301202
-0.307208
-0.300570
-0.298041
-0.309105
-0.306260
-0.301518
-0.304679
-0.306892
-0.308157
-0.310053
-0.308157
-0.306260
-0.313531
-0.314163
-0.306576
-0.309105
-0.311950
-0.306576
-0.302467
-0.311634
-0.315744
-0.309105
-0.308473
-0.318589
-0.316060
-0.307208
-0.313847
-0.321750
-0.316060
-0.311318
-0.319853
-0.322698
-0.316692
-0.315428
-0.318905
-0.318589
-0.317008
-0.317008
-0.319221
-0.320485
-0.319221
-0.320485
-0.323963
-0.321118
-0.319537
-0.322698
-0.326808
-0.321434
-0.318273
-0.323963
-0.328388
-0.323014
-0.323014
-0.329021
-0.328072
-0.323647
-0.324279
-0.329021
-0.327756
-0.324595
-0.325543
-0.328704
-0.325859
-0.324911
-0.329021
-0.328388
-0.324279
-0.325543
-0.329337
-0.328704
-0.328072
-0.329337
-0.331550
-0.330917
-0.329969
-0.330917
-0.330601
-0.330285
-0.329653
-0.329337
-0.331550
-0.330601
-0.329653
-0.331550
-0.333446
-0.333762
-0.332814
-0.332814
-0.334079
-0.334711
-0.335659
-0.337556
-0.339769
-0.340085
-0.341033
-0.340717
-0.340717
-0.341665
-0.341665
-0.339769
-0.340085
-0.341033
-0.341033
-0.341033
-0.340085
-0.339769
-0.340401
-0.339453
-0.338820
-0.340085
-0.339453
-0.339136
-0.337872
-0.337556
-0.337240
-0.335659
-0.333446
-0.333130
-0.334395
-0.334079
-0.332814
-0.332498
-0.331233
-0.331550
-0.331550
-0.329337
-0.330285
-0.331866
-0.330917
-0.328072
-0.329337
-0.331233
-0.330285
-0.329969
-0.330285
-0.329021
-0.329969
-0.330285
-0.329021
-0.329653
-0.329969
-0.329021
-0.330601
-0.330917
-0.326808
-0.330917
-0.332814
-0.327124
-0.327124
-0.336924
-0.334711
-0.325859
-0.331866
-0.339769
-0.334711
-0.330285
-0.332498
-0.334711
-0.328704
-0.330917
-0.334079
-0.328704
-0.324279
-0.330601
-0.338820
-0.332814
-0.325227
-0.333130
-0.337872
-0.327124
-0.327756
-0.336924
-0.333446
-0.322382
-0.332814
-0.339769
-0.326492
-0.323330
-0.334395
-0.333130
-0.322382
-0.323963
-0.333446
-0.329969
-0.322066
-0.324911
-0.333762
-0.323330
-0.320169
-0.328388
-0.330285
-0.317324
-0.316376
-0.327756
-0.325859
-0.316376
-0.317324
-0.329653
-0.322698
-0.314795
-0.318905
-0.323330
-0.317640
-0.316692
-0.320169
-0.317324
-0.311318
-0.311318
-0.317008
-0.316692
-0.307841
-0.311950
-0.316060
-0.312266
-0.310370
-0.312899
-0.314479
-0.312582
-0.312582
-0.308789
-0.307525
-0.311318
-0.314479
-0.305312
-0.305628
-0.314479
-0.310053
-0.298673
-0.306260
-0.313531
-0.308473
-0.298989
-0.301834
-0.308789
-0.309421
-0.303099
-0.301518
-0.305944
-0.305944
-0.298989
-0.295828
-0.301202
-0.300570
-0.295196
-0.296144
-0.305628
-0.298041
-0.292667
-0.306260
-0.308473
-0.293931
-0.292351
-0.307208
-0.302467
-0.286977
-0.293299
-0.312899
-0.300254
-0.284132
-0.300254
-0.311002
-0.291719
-0.290454
-0.306892
-0.303099
-0.287609
-0.293299
-0.304047
-0.295828
-0.286345
-0.296776
-0.302151
-0.292035
-0.291719
-0.304047
-0.299938
-0.289190
-0.292667
-0.300886
-0.290454
-0.285396
-0.298357
-0.299622
-0.284448
-0.286028
-0.301518
-0.289822
-0.279706
-0.291086
-0.298357
-0.282551
-0.278758
-0.292667
-0.294880
-0.280654
-0.282551
-0.300886
-0.295196
-0.274648
-0.285396
-0.297409
-0.280022
-0.271487
-0.292035
-0.299305
-0.280338
-0.274964
-0.296776
-0.297725
-0.278125
-0.282235
-0.296776
-0.290454
-0.279390
-0.287609
-0.293299
-0.286345
-0.281603
-0.288557
-0.293299
-0.280022
-0.280022
-0.292983
-0.290454
-0.282867
-0.291402
-0.298989
-0.291086
-0.286028
-0.293931
-0.297409
-0.291086
-0.285080
-0.293299
-0.302783
-0.292983
-0.286345
-0.298357
-0.298041
-0.288241
-0.293615
-0.304363
-0.295512
-0.290138
-0.297725
-0.302467
-0.295196
-0.293299
-0.300570
-0.303415
-0.295512
-0.295828
-0.305628
-0.301518
-0.292351
-0.301518
-0.311950
-0.300570
-0.291402
-0.307208
-0.313215
-0.295828
-0.296460
-0.312582
-0.310053
-0.298357
-0.305312
-0.313215
-0.303415
-0.297725
-0.309737
-0.316376
-0.302467
-0.298989
-0.314795
-0.314479
-0.299622
-0.304363
-0.320802
-0.314795
-0.298041
-0.310370
-0.323963
-0.309421
-0.300570
-0.318273
-0.323963
-0.307208
-0.309737
-0.324911
-0.320169
-0.307208
-0.315111
-0.327124
-0.315428
-0.310686
-0.323330
-0.328072
-0.317956
-0.319221
-0.329021
-0.327124
-0.320802
-0.323647
-0.330917
-0.327440
-0.322382
-0.330285
-0.335027
-0.328704
-0.328388
-0.336607
-0.336291
-0.331550
-0.334395
-0.340085
-0.338504
-0.334079
-0.338504
-0.342930
-0.341349
-0.339453
-0.345459
-0.347356
-0.341981
-0.343246
-0.348620
-0.348304
-0.341349
-0.343878
-0.353046
-0.351781
-0.343878
-0.349252
-0.356839
-0.349884
-0.346091
-0.353362
-0.357787
-0.350201
-0.349252
-0.358736
-0.359368
-0.350517
-0.353678
-0.363478
-0.360632
-0.352097
-0.357787
-0.363794
-0.358736
-0.355575
-0.363478
-0.362845
-0.353362
-0.359368
-0.366323
-0.356523
-0.356207
-0.366955
-0.366007
-0.357155
-0.359684
-0.368852
-0.366955
-0.359368
-0.362845
-0.370116
-0.366323
-0.360949
-0.368852
-0.372013
-0.364110
-0.363794
-0.372645
-0.372013
-0.364110
-0.369168
-0.375174
-0.371697
-0.366007
-0.372645
-0.379916
-0.372961
-0.368852
-0.376122
-0.378651
-0.370748
-0.372329
-0.381180
-0.379284
-0.372329
-0.377387
-0.382445
-0.379916
-0.377387
-0.383709
-0.385290
-0.378335
-0.379916
-0.386554
-0.385290
-0.380864
-0.383393
-0.386870
-0.384341
-0.383709
-0.387503
-0.389715
-0.385922
-0.385922
-0.389399
-0.387819
-0.384974
-0.390348
-0.393193
-0.386870
-0.384658
-0.393825
-0.394141
-0.384974
-0.388451
-0.396038
-0.389399
-0.385606
-0.392244
-0.393825
-0.386554
-0.388451
-0.394141
-0.394141
-0.388767
-0.390980
-0.397935
-0.392560
-0.386870
-0.393193
-0.393825
-0.386870
-0.389715
-0.398883
-0.392560
-0.386870
-0.392244
-0.398883
-0.390664
-0.383393
-0.395722
-0.401728
-0.384658
-0.383077
-0.401096
-0.397935
-0.382129
-0.387819
-0.400463
-0.393509
-0.383077
-0.391296
-0.395406
-0.388451
-0.386870
-0.392560
-0.392244
-0.390348
-0.390664
-0.391612
-0.390980
-0.391296
-0.391928
-0.391296
-0.389083
-0.392560
-0.391928
-0.387503
-0.391612
-0.389715
-0.383393
-0.389399
-0.391296
-0.382129
-0.382129
-0.391928
-0.387819
-0.384341
-0.388451
-0.389083
-0.383393
-0.384658
-0.390032
-0.384025
-0.379284
-0.389715
-0.392560
-0.378651
-0.379284
-0.390664
-0.384974
-0.374858
-0.382761
-0.389715
-0.379916
-0.374542
-0.383709
-0.387819
-0.375174
-0.375174
-0.385922
-0.379916
-0.369800
-0.378967
-0.384974
-0.372013
-0.369168
-0.381180
-0.378651
-0.367271
-0.367587
-0.378651
-0.374858
-0.362529
-0.370748
-0.376755
-0.369168
-0.362529
-0.369484
-0.371381
-0.364426
-0.369168
-0.372013
-0.365058
-0.361581
-0.362529
-0.362213
-0.361265
-0.359684
-0.360000
-0.356523
-0.355258
-0.356523
-0.362529
-0.355891
-0.350833
-0.359684
-0.362213
-0.351149
-0.352413
-0.359684
-0.351781
-0.346723
-0.355575
-0.356207
-0.346407
-0.349884
-0.356839
-0.349252
-0.340085
-0.350517
-0.353046
-0.340717
-0.342298
-0.353678
-0.347672
-0.337240
-0.344827
-0.350833
-0.344827
-0.340717
-0.347039
-0.346723
-0.336607
-0.337556
-0.346091
-0.338188
-0.333762
-0.337872
-0.336291
-0.334711
-0.332498
-0.331550
-0.337240
-0.332498
-0.323330
-0.330285
-0.338820
-0.326176
-0.326176
-0.335659
-0.333762
-0.322698
-0.322382
-0.329337
-0.323963
-0.317956
-0.322066
-0.330917
-0.322382
-0.311318
-0.323647
-0.324911
-0.310053
-0.313531
-0.327440
-0.317008
-0.306260
-0.316060
-0.322382
-0.310370
-0.306260
-0.315428
-0.317324
-0.304679
-0.304047
-0.317640
-0.313531
-0.297725
-0.306892
-0.317324
-0.303415
-0.295512
-0.308789
-0.311002
-0.297725
-0.297093
-0.308789
-0.306260
-0.296144
-0.298989
-0.306892
-0.300886
-0.293615
-0.301202
-0.305312
-0.292983
-0.291719
-0.300886
-0.299622
-0.288241
-0.291719
-0.303415
-0.297093
-0.287609
-0.295512
-0.298989
-0.288557
-0.287925
-0.296776
-0.295828
-0.287609
-0.289822
-0.295828
-0.293299
-0.285712
-0.288874
-0.293299
-0.286977
-0.282235
-0.291086
-0.296460
-0.288557
-0.282551
-0.288557
-0.288557
-0.284132
-0.284764
-0.288874
-0.286661
-0.282867
-0.284132
-0.286977
-0.282867
-0.279390
-0.282551
-0.280338
-0.278125
-0.280971
-0.281603
-0.277493
-0.277809
-0.279390
-0.279390
-0.277809
-0.276545
-0.279074
-0.277177
-0.273384
-0.274016
-0.276861
-0.276229
-0.272435
-0.272751
-0.274648
-0.274016
-0.272119
-0.272435
-0.273068
-0.272119
-0.270223
-0.270539
-0.270539
-0.268958
-0.270223
-0.270855
-0.271487
-0.269590
-0.269274
-0.270855
-0.271171
-0.269590
-0.269274
-0.272119
-0.271487
-0.269590
-0.270855
-0.271803
-0.270539
-0.270855
-0.272435
-0.272435
-0.270539
-0.270223
-0.271803
-0.273384
-0.272751
-0.272119
-0.273384
-0.273384
-0.273068
-0.273700
-0.274016
-0.273068
-0.273068
-0.274332
-0.274016
-0.272751
-0.273700
-0.275597
-0.275597
-0.274332
-0.275597
-0.276545
-0.276861
-0.276545
-0.278125
-0.279074
-0.277809
-0.279706
-0.280654
-0.281603
-0.279390
-0.281919
-0.281919
-0.281919
-0.281603
-0.283183
-0.283183
-0.281919
-0.282867
-0.284448
-0.283183
-0.283500
-0.284764
-0.284448
-0.284448
-0.284448
-0.286661
-0.286345
-0.284764
-0.285080
-0.287293
-0.287925
-0.286661
-0.285080
-0.286345
-0.286028
-0.285080
-0.286661
-0.288557
-0.287609
-0.287925
-0.290138
-0.290138
-0.289506
-0.289822
-0.290770
-0.292667
-0.292667
-0.292667
-0.292983
-0.293299
-0.294564
-0.294564
-0.295196
-0.295196
-0.295828
-0.296776
-0.297409
-0.299622
-0.299305
-0.300570
-0.298989
-0.299622
-0.302467
-0.304047
-0.304363
-0.304679
-0.307208
-0.306576
-0.302783
-0.306576
-0.310370
-0.306576
-0.307525
-0.311634
-0.308789
-0.305312
-0.313847
-0.316692
-0.313847
-0.311318
-0.315428
-0.317324
-0.311950
-0.314163
-0.318589
-0.318589
-0.318905
-0.321434
-0.322066
-0.321750
-0.320169
-0.320169
-0.323963
-0.326808
-0.324279
-0.321750
-0.324911
-0.329021
-0.329021
-0.327440
-0.328704
-0.332814
-0.330601
-0.327756
-0.332814
-0.334711
-0.329969
-0.330917
-0.336291
-0.338820
-0.337556
-0.335027
-0.336924
-0.341349
-0.340401
-0.340085
-0.341349
-0.340717
-0.341349
-0.345459
-0.341349
-0.341033
-0.347988
-0.346091
-0.340085
-0.345775
-0.349884
-0.345459
-0.344194
-0.352730
-0.353678
-0.353994
-0.354310
-0.354626
-0.355575
-0.356523
-0.359684
-0.361581
-0.356839
-0.357787
-0.364110
-0.364110
-0.362845
-0.364426
-0.368219
-0.367903
-0.367587
-0.366955
-0.367903
-0.370116
-0.372645
-0.373909
-0.376755
-0.374858
-0.373277
-0.377703
-0.377387
-0.377387
-0.378967
-0.382129
-0.381812
-0.381496
-0.381812
-0.384974
-0.384974
-0.384658
-0.386238
-0.387819
-0.388451
-0.388451
-0.389715
-0.391296
-0.393509
-0.394457
-0.394141
-0.396670
-0.395089
-0.396670
-0.396986
-0.398883
-0.398567
-0.400463
-0.402360
-0.401728
-0.401412
-0.402992
-0.404573
-0.403941
-0.404573
-0.405837
-0.406786
-0.408050
-0.408999
-0.409631
-0.410579
-0.410579
-0.412160
-0.411844
-0.411844
-0.414057
-0.414373
-0.415005
-0.415005
-0.415637
-0.417218
-0.416586
-0.419114
-0.418798
-0.418798
-0.419114
-0.420379
-0.421011
-0.421960
-0.422908
-0.423224
-0.424488
-0.425437
-0.426385
-0.426701
-0.427966
-0.428598
-0.429546
-0.431127
-0.431443
-0.432075
-0.432391
-0.434604
-0.433340
-0.434604
-0.435869
-0.437765
-0.437449
-0.438398
-0.438714
-0.441243
-0.441559
-0.443772
-0.443140
-0.444720
-0.445352
-0.446301
-0.446933
-0.447249
-0.447565
-0.449462
-0.450726
-0.451359
-0.451359
-0.452939
-0.453571
-0.454204
-0.454520
-0.455152
-0.455784
-0.456416
-0.457681
-0.457997
-0.459578
-0.459894
-0.459262
-0.461158
-0.462107
-0.461474
-0.464003
-0.464952
-0.464952
-0.464952
-0.465584
-0.465900
-0.467797
-0.467481
-0.468113
-0.469061
-0.470326
-0.470642
-0.471274
-0.471906
-0.473171
-0.473171
-0.472855
-0.473803
-0.475068
-0.475068
-0.475068
-0.476332
-0.476332
-0.476648
-0.476648
-0.476964
-0.477596
-0.477913
-0.478229
-0.479809
-0.479177
-0.479493
-0.480442
-0.481074
-0.481074
-0.481706
-0.482338
-0.483919
-0.483919
-0.484551
-0.484551
-0.485816
-0.484867
-0.486448
-0.487712
-0.487712
-0.488344
-0.489925
-0.489609
-0.489609
-0.489609
-0.491822
-0.491190
-0.491506
-0.492454
-0.493719
-0.492770
-0.494983
-0.495931
-0.496247
-0.495615
-0.497196
-0.498144
-0.499093
-0.499725
-0.501305
-0.501621
-0.502254
-0.502254
-0.503518
-0.503834
-0.505099
-0.505415
-0.506047
-0.505415
-0.506363
-0.507628
-0.507312
-0.506996
-0.507944
-0.507944
-0.508892
-0.509841
-0.509524
-0.509841
-0.510789
-0.510473
-0.509841
-0.509208
-0.510157
-0.509208
-0.508892
-0.510789
-0.510473
-0.508576
-0.510789
-0.510789
-0.510789
-0.510157
-0.511421
-0.512053
-0.511421
-0.511737
-0.513318
-0.513002
-0.512370
-0.513950
-0.514898
-0.513634
-0.512370
-0.513950
-0.513634
-0.514266
-0.513002
-0.514582
-0.514582
-0.512686
-0.512370
-0.516479
-0.515531
-0.512370
-0.514582
-0.516479
-0.515531
-0.514582
-0.516163
-0.516795
-0.515215
-0.515215
-0.518060
-0.517744
-0.518060
-0.517744
-0.519008
-0.518376
-0.516479
-0.518692
-0.520273
-0.518376
-0.518692
-0.522169
-0.522801
-0.520589
-0.521853
-0.524066
-0.522485
-0.521221
-0.522801
-0.523750
-0.523750
-0.522485
-0.523434
-0.525014
-0.524698
-0.524382
-0.524698
-0.524382
-0.524066
-0.524382
-0.525647
-0.524382
-0.522485
-0.526595
-0.527227
-0.523434
-0.523750
-0.526911
-0.525963
-0.522485
-0.524698
-0.527543
-0.524066
-0.521221
-0.524382
-0.525647
-0.523750
-0.523434
-0.525014
-0.525330
-0.522801
-0.522801
-0.524698
-0.524382
-0.523434
-0.523434
-0.524382
-0.523434
-0.521853
-0.524066
-0.525330
-0.521221
-0.523434
-0.525647
-0.523434
-0.521537
-0.524382
-0.523750
-0.521221
-0.522169
-0.525963
-0.526279
-0.522169
-0.523434
-0.525014
-0.525963
-0.524066
-0.525647
-0.525647
-0.523750
-0.525330
-0.526595
-0.525014
-0.524382
-0.526595
-0.527543
-0.526279
-0.527227
-0.528492
-0.527227
-0.525963
-0.526911
-0.527227
-0.527859
-0.527859
-0.528808
-0.529124
-0.528492
-0.530388
-0.529440
-0.530072
-0.531337
-0.531021
-0.531337
-0.531021
-0.532285
-0.531653
-0.531337
-0.531653
-0.531969
-0.532285
-0.531653
-0.532285
-0.533233
-0.533866
-0.533549
-0.533233
-0.534498
-0.533549
-0.534182
-0.535130
-0.535130
-0.535762
-0.535762
-0.534814
-0.534814
-0.535446
-0.535446
-0.535130
-0.535446
-0.535130
-0.536395
-0.535762
-0.535446
-0.536395
-0.536395
-0.536078
-0.535762
-0.535762
-0.536078
-0.536078
-0.535762
-0.536078
-0.535762
-0.535446
-0.536395
-0.537343
-0.537343
-0.537343
-0.537659
-0.536395
-0.535762
-0.536395
-0.537343
-0.538291
-0.538291
-0.538607
-0.539872
-0.538607
-0.538924
-0.539872
-0.541452
-0.539872
-0.541136
-0.542085
-0.541452
-0.541136
-0.541452
-0.543349
-0.541136
-0.542085
-0.543665
-0.543665
-0.543349
-0.544614
-0.545246
-0.544930
-0.545562
-0.546194
-0.546510
-0.545878
-0.546510
-0.545878
-0.547775
-0.548723
-0.548407
-0.548723
-0.549355
-0.549355
-0.549672
-0.549672
-0.550936
-0.551568
-0.551568
-0.551884
-0.551568
-0.552517
-0.550936
-0.551884
-0.552517
-0.553781
-0.552517
-0.554097
-0.554729
-0.553465
-0.552833
-0.554413
-0.554413
-0.555046
-0.554729
-0.556310
-0.556310
-0.555362
-0.555362
-0.558839
-0.559155
-0.558207
-0.556942
-0.557575
-0.561052
-0.559787
-0.557575
-0.561052
-0.561368
-0.558523
-0.560103
-0.562632
-0.559155
-0.558207
-0.562949
-0.562632
-0.560420
-0.560420
-0.562949
-0.560736
-0.560420
-0.563581
-0.566426
-0.561368
-0.560420
-0.566110
-0.565161
-0.560420
-0.566110
-0.568006
-0.562316
-0.562316
-0.568006
-0.566110
-0.563581
-0.566110
-0.569587
-0.565794
-0.564845
-0.569271
-0.568006
-0.566426
-0.567374
-0.570219
-0.568955
-0.565794
-0.569271
-0.572116
-0.569587
-0.568323
-0.573380
-0.573380
-0.571168
-0.571484
-0.573697
-0.572748
-0.572432
-0.574961
-0.573697
-0.573064
-0.575277
-0.576226
-0.573064
-0.574329
-0.576542
-0.575593
-0.574329
-0.576858
-0.578438
-0.575909
-0.576542
-0.578122
-0.577806
-0.576226
-0.577174
-0.579071
-0.578438
-0.575909
-0.578122
-0.579387
-0.575909
-0.575909
-0.580967
-0.581916
-0.576226
-0.574961
-0.582864
-0.581916
-0.573380
-0.577806
-0.584129
-0.579071
-0.575277
-0.581916
-0.584445
-0.577490
-0.577174
-0.584761
-0.583812
-0.578754
-0.581283
-0.584761
-0.580967
-0.581600
-0.585393
-0.582864
-0.579703
-0.587922
-0.587922
-0.579703
-0.584129
-0.591715
-0.586974
-0.581916
-0.589819
-0.592980
-0.586657
-0.587290
-0.593296
-0.592031
-0.586657
-0.588554
-0.598354
-0.594244
-0.586025
-0.594560
-0.600883
-0.592664
-0.591083
-0.602147
-0.599302
-0.593612
-0.601199
-0.604992
-0.594877
-0.597722
-0.606889
-0.603412
-0.596141
-0.605625
-0.610366
-0.600883
-0.600251
-0.610366
-0.610682
-0.603096
-0.607205
-0.613528
-0.608786
-0.608470
-0.616057
-0.613528
-0.606257
-0.613528
-0.618902
-0.610050
-0.609734
-0.621114
-0.617953
-0.611631
-0.618269
-0.622695
-0.616057
-0.615740
-0.623011
-0.620482
-0.615108
-0.621431
-0.625856
-0.621114
-0.620798
-0.626488
-0.626172
-0.621114
-0.624276
-0.628701
-0.626488
-0.623959
-0.628385
-0.630914
-0.628385
-0.627121
-0.632495
-0.632495
-0.629966
-0.630914
-0.633443
-0.633443
-0.632811
-0.635972
-0.638185
-0.634708
-0.634075
-0.640398
-0.640398
-0.635972
-0.641030
-0.642927
-0.640398
-0.639765
-0.646404
-0.646404
-0.643559
-0.646088
-0.651462
-0.648617
-0.646088
-0.653675
-0.655255
-0.647985
-0.649565
-0.657468
-0.658733
-0.651146
-0.656204
-0.663158
-0.659681
-0.656520
-0.663474
-0.668848
-0.661261
-0.659997
-0.669481
-0.671061
-0.664739
-0.667268
-0.674855
-0.675171
-0.669164
-0.673906
-0.679596
-0.672958
-0.673906
-0.680545
-0.680861
-0.676435
-0.679913
-0.686551
-0.682125
-0.678332
-0.685287
-0.688764
-0.684654
-0.684654
-0.690661
-0.692241
-0.690661
-0.690977
-0.695402
-0.694770
-0.690977
-0.694770
-0.700144
-0.694454
-0.694138
-0.700460
-0.705202
-0.698247
-0.696035
-0.707099
-0.707415
-0.699512
-0.704886
-0.713421
-0.707099
-0.702673
-0.713421
-0.715634
-0.706150
-0.706783
-0.716898
-0.716266
-0.710576
-0.714053
-0.723221
-0.720692
-0.716898
-0.723537
-0.728595
-0.723221
-0.722905
-0.730492
-0.731756
-0.726698
-0.729227
-0.735549
-0.735549
-0.730492
-0.734601
-0.740923
-0.738078
-0.735549
-0.743769
-0.745349
-0.739659
-0.741556
-0.750091
-0.747878
-0.742820
-0.748826
-0.753884
-0.750407
-0.748510
-0.754200
-0.757994
-0.755781
-0.754517
-0.761155
-0.763052
-0.758310
-0.758942
-0.766213
-0.764000
-0.760207
-0.766529
-0.771271
-0.765581
-0.765581
-0.773484
-0.774748
-0.768742
-0.770322
-0.775380
-0.774748
-0.772219
-0.775380
-0.778858
-0.778225
-0.776013
-0.779174
-0.784232
-0.781703
-0.780122
-0.784232
-0.786761
-0.782651
-0.783599
-0.789606
-0.788341
-0.784864
-0.788973
-0.792451
-0.788973
-0.786761
-0.793083
-0.794031
-0.789290
-0.790870
-0.796244
-0.795296
-0.791819
-0.795296
-0.798457
-0.795296
-0.795612
-0.800986
-0.803199
-0.798141
-0.800354
-0.806360
-0.804779
-0.802567
-0.806044
-0.809521
-0.805728
-0.805412
-0.811102
-0.812999
-0.810786
-0.813631
-0.818373
-0.818373
-0.816160
-0.818689
-0.822798
-0.821218
-0.819953
-0.825011
-0.826592
-0.823430
-0.825643
-0.830701
-0.829121
-0.825011
-0.830701
-0.834811
-0.832598
-0.831650
-0.837656
-0.837972
-0.835127
-0.836707
-0.840817
-0.840185
-0.838604
-0.842398
-0.845243
-0.842398
-0.841449
-0.847139
-0.849668
-0.847139
-0.849036
-0.853778
-0.852197
-0.850933
-0.854410
-0.858836
-0.855991
-0.854410
-0.858836
-0.861049
-0.856939
-0.859152
-0.864526
-0.864210
-0.861049
-0.865158
-0.867055
-0.865158
-0.862945
-0.867687
-0.869268
-0.865790
-0.867055
-0.871164
-0.871481
-0.867687
-0.870216
-0.874642
-0.872113
-0.870532
-0.874326
-0.875274
-0.872113
-0.871481
-0.875590
-0.874009
-0.871481
-0.873377
-0.877171
-0.874009
-0.873377
-0.875906
-0.877487
-0.876222
-0.875906
-0.878435
-0.876855
-0.875906
-0.876855
-0.879383
-0.879067
-0.877171
-0.880648
-0.881596
-0.878751
-0.879067
-0.881912
-0.881596
-0.879383
-0.879700
-0.883177
-0.882545
-0.879383
-0.881912
-0.883809
-0.881912
-0.882545
-0.885074
-0.884758
-0.883809
-0.884125
-0.887286
-0.886022
-0.884125
-0.886022
-0.888867
-0.886338
-0.885074
-0.887286
-0.889183
-0.887286
-0.887603
-0.890764
-0.890448
-0.888551
-0.890764
-0.892660
-0.890764
-0.889815
-0.892660
-0.893293
-0.891396
-0.891396
-0.893925
-0.893609
-0.893293
-0.893609
-0.896454
-0.894557
-0.892977
-0.896770
-0.897086
-0.895506
-0.895189
-0.898983
-0.898351
-0.896454
-0.898351
-0.898351
-0.898351
-0.898351
-0.898667
-0.900880
-0.900247
-0.899299
-0.901196
-0.900563
-0.899615
-0.900247
-0.901828
-0.902460
-0.900563
-0.901828
-0.903092
-0.901196
-0.900880
-0.902776
-0.903725
-0.902144
-0.901512
-0.903725
-0.903092
-0.901512
-0.902776
-0.904357
-0.903725
-0.902460
-0.902144
-0.902144
-0.900563
-0.900880
-0.901828
-0.901512
-0.898667
-0.898667
-0.899931
-0.898351
-0.897402
-0.898351
-0.897402
-0.895506
-0.894557
-0.893925
-0.894241
-0.891396
-0.890448
-0.889499
-0.888235
-0.885706
-0.885706
-0.884125
-0.881912
-0.880964
-0.880648
-0.879383
-0.877171
-0.875590
-0.875906
-0.873377
-0.870848
-0.870848
-0.869268
-0.866739
-0.864842
-0.864210
-0.862945
-0.859152
-0.858836
-0.859784
-0.856939
-0.854410
-0.854094
-0.852197
-0.849668
-0.848720
-0.847772
-0.846191
-0.843662
-0.842714
-0.842081
-0.840185
-0.838920
-0.837024
-0.837024
-0.835443
-0.833230
-0.832598
-0.831966
-0.830069
-0.828804
-0.826908
-0.824695
-0.823747
-0.823747
-0.824379
-0.821218
-0.819637
-0.818056
-0.818689
-0.817108
-0.817108
-0.815527
-0.813631
-0.812366
-0.810470
-0.810786
-0.810470
-0.807941
-0.807308
-0.806044
-0.804147
-0.802883
-0.802250
-0.801302
-0.799405
-0.797509
-0.795612
-0.796876
-0.794348
-0.792135
-0.791186
-0.791502
-0.788025
-0.787077
-0.785496
-0.783599
-0.781703
-0.780438
-0.779490
-0.776961
-0.775064
-0.773484
-0.772851
-0.769374
-0.767161
-0.766213
-0.763052
-0.761155
-0.758942
-0.757994
-0.755781
-0.753568
-0.750091
-0.749143
-0.745665
-0.743769
-0.742188
-0.739343
-0.737446
-0.734285
-0.732388
-0.730175
-0.727963
-0.725434
-0.722272
-0.719427
-0.716582
-0.713737
-0.712157
-0.708047
-0.704254
-0.703621
-0.701725
-0.698564
-0.695718
-0.694454
-0.690661
-0.687183
-0.685603
-0.682441
-0.680229
-0.677384
-0.676751
-0.672642
-0.670113
-0.668216
-0.666319
-0.664423
-0.660945
-0.659365
-0.656520
-0.654623
-0.652410
-0.650197
-0.648617
-0.647668
-0.645456
-0.643243
-0.640714
-0.640398
-0.638501
-0.636604
-0.633759
-0.633443
-0.631230
-0.629333
-0.628069
-0.625856
-0.626172
-0.624276
-0.622063
-0.620166
-0.619534
-0.618585
-0.616373
-0.615424
-0.613528
-0.612579
-0.611315
-0.609734
-0.609102
-0.607521
-0.604992
-0.606257
-0.605941
-0.602780
-0.601831
-0.601515
-0.600251
-0.598354
-0.597089
-0.597405
-0.595509
-0.594244
-0.593296
-0.592348
-0.591083
-0.590135
-0.589186
-0.587290
-0.586025
-0.585077
-0.583812
-0.583180
-0.582864
-0.580651
-0.580019
-0.578754
-0.576858
-0.578438
-0.576226
-0.574645
-0.573380
-0.571484
-0.571800
-0.570219
-0.567690
-0.568006
-0.567058
-0.566742
-0.565161
-0.564845
-0.563581
-0.563265
-0.562632
-0.560420
-0.559787
-0.557891
-0.557258
-0.557575
-0.555994
-0.555678
-0.553781
-0.553149
-0.551568
-0.552201
-0.550936
-0.551568
-0.549988
-0.547775
-0.547459
-0.546826
-0.545878
-0.545246
-0.545878
-0.545562
-0.544614
-0.543349
-0.543033
-0.541769
-0.542085
-0.542085
-0.541769
-0.541136
-0.541136
-0.541452
-0.539872
-0.539872
-0.539556
-0.539556
-0.538291
-0.537975
-0.538607
-0.537343
-0.537659
-0.536078
-0.536395
-0.536078
-0.536711
-0.535762
-0.536078
-0.535762
-0.535446
-0.535130
-0.535762
-0.535130
-0.534814
-0.533549
-0.534498
-0.533549
-0.533233
-0.534182
-0.533233
-0.533233
-0.533549
-0.533866
-0.532917
-0.534498
-0.533233
-0.533233
-0.534182
-0.533866
-0.533866
-0.533866
-0.534182
-0.534814
-0.534182
-0.534814
-0.535762
-0.535446
-0.535762
-0.535762
-0.537343
-0.537975
-0.537343
-0.537027
-0.539240
-0.539240
-0.538607
-0.539240
-0.539556
-0.540188
-0.540820
-0.541769
-0.542717
-0.542085
-0.542401
-0.544298
-0.545562
-0.545878
-0.547775
-0.548723
-0.547459
-0.550304
-0.549039
-0.550304
-0.550936
-0.551884
-0.552201
-0.551884
-0.553781
-0.553781
-0.555678
-0.555362
-0.556942
-0.557891
-0.558207
-0.559787
-0.560736
-0.562000
-0.562316
-0.563265
-0.563897
-0.565794
-0.567058
-0.568006
-0.569271
-0.570852
-0.571484
-0.573064
-0.574645
-0.574961
-0.577490
-0.578438
-0.580019
-0.580967
-0.582548
-0.584445
-0.586657
-0.587922
-0.589503
-0.591715
-0.590767
-0.593296
-0.596141
-0.597722
-0.599302
-0.601199
-0.603412
-0.605308
-0.608154
-0.609102
-0.611631
-0.613211
-0.615424
-0.618269
-0.619534
-0.622063
-0.624908
-0.627753
-0.629966
-0.632495
-0.635024
-0.636604
-0.638817
-0.643559
-0.645456
-0.648301
-0.649881
-0.653675
-0.655887
-0.658733
-0.661894
-0.664107
-0.666003
-0.671061
-0.674222
-0.677067
-0.680229
-0.683706
-0.687499
-0.690344
-0.693822
-0.697931
-0.701725
-0.705518
-0.709628
-0.711208
-0.715318
-0.718479
-0.722589
-0.727330
-0.731440
-0.733969
-0.739027
-0.743452
-0.746930
-0.751039
-0.755465
-0.758310
-0.763368
-0.767477
-0.771587
-0.775697
-0.779174
-0.783283
-0.788341
-0.790870
-0.796244
-0.800038
-0.803199
-0.807625
-0.811418
-0.815844
-0.820902
-0.823747
-0.828804
-0.832282
-0.836075
-0.839869
-0.845243
-0.848404
-0.852513
-0.854726
-0.859152
-0.864210
-0.868319
-0.872113
-0.877487
-0.880332
-0.883809
-0.888235
-0.891080
-0.895822
-0.900247
-0.903725
-0.907834
-0.912892
-0.916053
-0.920163
-0.924588
-0.929014
-0.933440
-0.937233
-0.941027
-0.945136
-0.948930
-0.954304
-0.957781
-0.962207
-0.967265
-0.971690
-0.977696
-0.981806
-0.986864
-0.989077
-0.993818
-0.998560
-1.002670
-1.007728
-1.012470
-1.016895
-1.021005
-1.026379
-1.030804
-1.035546
-1.040920
-1.045662
-1.051352
-1.054197
-1.059887
-1.064313
-1.069687
-1.075061
-1.080435
-1.083912
-1.088338
-1.093080
-1.099086
-1.103512
-1.109202
-1.113944
-1.119002
-1.124692
-1.129433
-1.134491
-1.141762
-1.145239
-1.150930
-1.155987
-1.160729
-1.165471
-1.170845
-1.175271
-1.181277
-1.185387
-1.190761
-1.195502
-1.200560
-1.205618
-1.209412
-1.216366
-1.221108
-1.226482
-1.231224
-1.235649
-1.239127
-1.244501
-1.250507
-1.255249
-1.260939
-1.265048
-1.270106
-1.275796
-1.281803
-1.286228
-1.290654
-1.296028
-1.300454
-1.306776
-1.312150
-1.316576
-1.322898
-1.327956
-1.333646
-1.338704
-1.343130
-1.349136
-1.354510
-1.359884
-1.365574
-1.370632
-1.374742
-1.381380
-1.385806
-1.391812
-1.396554
-1.403192
-1.407934
-1.412360
-1.417418
-1.422792
-1.428798
-1.434488
-1.438914
-1.444604
-1.450610
-1.455984
-1.461042
-1.466416
-1.472106
-1.477796
-1.482854
-1.488544
-1.494551
-1.499925
-1.505931
-1.510989
-1.517944
-1.522685
-1.528375
-1.535330
-1.541336
-1.547343
-1.554613
-1.560303
-1.564729
-1.571368
-1.578638
-1.584645
-1.591599
-1.596657
-1.603612
-1.609302
-1.616256
-1.622579
-1.628269
-1.635224
-1.642178
-1.648184
-1.656087
-1.662726
-1.669997
-1.676003
-1.684222
-1.691177
-1.698131
-1.697183
-1.647868
-1.528059
-1.514150
-1.553665
-1.570103
-1.552400
-1.559987
-1.596973
-1.597922
-1.574529
-1.592864
-1.608353
-1.568839
-1.561252
-1.601715
-1.612779
-1.581483
-1.578322
-1.612147
-1.614676
-1.593496
-1.608037
-1.608037
-1.586541
-1.585593
-1.617837
-1.618469
-1.562832
-1.558723
-1.596973
-1.592864
-1.564097
-1.585909
-1.610250
-1.563148
-1.549872
-1.594128
-1.614676
-1.584012
-1.590967
-1.625740
-1.619102
-1.578638
-1.582748
-1.615308
-1.597922
-1.590335
-1.623843
-1.621630
-1.589070
-1.588438
-1.628269
-1.630798
-1.601715
-1.620682
-1.653558
-1.634275
-1.610566
-1.623527
-1.633011
-1.592231
-1.592231
-1.627637
-1.632379
-1.609934
-1.620998
-1.643443
-1.620366
-1.598554
-1.622895
-1.639965
-1.620998
-1.604244
-1.623211
-1.627004
-1.602979
-1.604560
-1.632379
-1.631114
-1.613728
-1.631430
-1.651346
-1.637436
-1.626688
-1.645656
-1.654191
-1.631430
-1.630798
-1.649449
-1.615624
-1.537859
-1.553981
-1.591599
-1.571684
-1.556826
-1.588754
-1.601715
-1.582748
-1.580219
-1.607089
-1.613728
-1.590651
-1.597605
-1.627321
-1.618469
-1.599818
-1.621314
-1.639649
-1.620366
-1.614360
-1.639333
-1.645656
-1.623527
-1.590335
-1.597922
-1.601715
-1.588754
-1.597605
-1.617837
-1.608037
-1.599186
-1.619102
-1.629850
-1.614676
-1.615940
-1.633327
-1.636488
-1.624159
-1.629533
-1.645972
-1.622895
-1.593180
-1.606457
-1.623843
-1.612147
-1.602979
-1.620050
-1.630798
-1.616256
-1.616256
-1.636172
-1.636804
-1.622263
-1.630482
-1.646604
-1.635856
-1.603928
-1.595076
-1.608037
-1.602031
-1.595709
-1.613095
-1.620366
-1.602979
-1.184438
0.887178
0.444251
-1.375058
-0.140614
1.136621
-0.643875
-1.147768
0.842285
0.485667
-1.335227
-0.193090
1.120181
-0.587922
-1.153142
0.792965
0.517282
-1.301718
-0.240507
1.111329
-0.528492
-1.167368
0.738587
0.551426
-1.259991
-0.288874
1.091411
-0.474751
-1.169581
0.692113
0.579880
-1.225534
-0.335659
1.078133
-0.416902
-1.175587
0.638051
0.609914
-1.180645
-0.375490
1.056002
-0.367903
-1.176535
0.594106
0.634890
-1.145872
-0.419747
1.038298
-0.311950
-1.176851
0.539412
0.657020
-1.102247
-0.457681
1.013638
-0.265797
-1.177167
0.492938
0.680415
-1.062416
-0.497196
0.992140
-0.213637
-1.173058
0.440457
0.694958
-1.020689
-0.531021
0.964319
-0.171277
-1.170529
0.392718
0.712663
-0.982122
-0.569271
0.936498
-0.125440
-1.162626
0.341186
0.722780
-0.938814
-0.600251
0.907728
-0.083396
-1.154723
0.295344
0.736058
-0.897718
-0.630282
0.877693
-0.040720
-1.143659
0.246657
0.743329
-0.854726
-0.657784
0.847975
-0.000573
-1.133227
0.202079
0.751865
-0.814895
-0.686867
0.815412
0.040843
-1.117737
0.158451
0.756292
-0.772851
-0.708363
0.786326
0.078148
-1.102879
0.113873
0.762615
-0.728595
-0.729543
0.752814
0.115138
-1.083596
0.072141
0.764512
-0.686551
-0.749143
0.723096
0.148966
-1.067474
0.029145
0.764828
-0.643243
-0.765897
0.688319
0.183427
-1.045030
-0.010689
0.763247
-0.602147
-0.780754
0.657020
0.214409
-1.026063
-0.049572
0.760718
-0.561684
-0.797509
0.620979
0.242547
-1.002354
-0.088770
0.754395
-0.521853
-0.809837
0.585570
0.268787
-0.982122
-0.126705
0.748072
-0.482022
-0.820269
0.548581
0.294395
-0.958413
-0.163058
0.739536
-0.443772
-0.829437
0.513804
0.318739
-0.935969
-0.198147
0.729103
-0.405205
-0.838288
0.477763
0.338340
-0.910363
-0.230392
0.718037
-0.369484
-0.845243
0.443619
0.359206
-0.885706
-0.264848
0.705707
-0.330601
-0.848720
0.408842
0.378491
-0.860416
-0.293299
0.693378
-0.296144
-0.851565
0.373433
0.399041
-0.829753
-0.323014
0.679467
-0.257578
-0.850301
0.339921
0.415165
-0.801302
-0.349568
0.665240
-0.224069
-0.848720
0.306409
0.430656
-0.772851
-0.375806
0.648484
-0.188348
-0.846823
0.273529
0.442038
-0.744717
-0.400147
0.632044
-0.156736
-0.843978
0.239385
0.454368
-0.715002
-0.424488
0.613708
-0.124492
-0.837656
0.205873
0.463220
-0.687183
-0.446933
0.594422
-0.094460
-0.832914
0.170780
0.470491
-0.659365
-0.469061
0.572608
-0.068855
-0.827224
0.139798
0.476182
-0.630598
-0.489293
0.552058
-0.038507
-0.819321
0.105653
0.482505
-0.601515
-0.506996
0.529612
-0.012902
-0.811734
0.073406
0.484086
-0.574329
-0.525014
0.508746
0.013021
-0.800354
0.043372
0.486299
-0.544614
-0.540188
0.485350
0.038313
-0.790238
0.014602
0.490093
-0.514898
-0.553781
0.462271
0.062657
-0.776329
-0.014166
0.491357
-0.484235
-0.564213
0.440457
0.086052
-0.762103
-0.041669
0.491357
-0.455468
-0.576542
0.419275
0.109131
-0.747878
-0.069171
0.488828
-0.428282
-0.586341
0.395247
0.127784
-0.730492
-0.094460
0.487880
-0.398883
-0.594560
0.373433
0.149598
-0.716266
-0.120066
0.482821
-0.371697
-0.602147
0.346876
0.167303
-0.699512
-0.145672
0.477131
-0.346091
-0.609418
0.323481
0.183110
-0.684022
-0.170013
0.469543
-0.319537
-0.615424
0.296925
0.197337
-0.667900
-0.194354
0.462271
-0.294564
-0.619850
0.272265
0.210299
-0.651146
-0.219011
0.452471
-0.268958
-0.622379
0.247921
0.222629
-0.634075
-0.239559
0.443619
-0.243985
-0.626172
0.222313
0.235591
-0.614160
-0.259791
0.431921
-0.220592
-0.627753
0.199234
0.246973
-0.594877
-0.278442
0.422753
-0.194670
-0.625856
0.175207
0.257406
-0.574961
-0.296144
0.412952
-0.170645
-0.623643
0.154341
0.267839
-0.554729
-0.311950
0.401254
-0.148517
-0.620798
0.130313
0.276375
-0.534814
-0.329653
0.388924
-0.125124
-0.616689
0.108499
0.283962
-0.512686
-0.344194
0.376278
-0.102996
-0.612263
0.085736
0.291234
-0.492454
-0.357471
0.364265
-0.083396
-0.607837
0.064870
0.296292
-0.471906
-0.372329
0.348457
-0.064429
-0.602463
0.040526
0.298822
-0.453888
-0.384974
0.333914
-0.045778
-0.597722
0.016815
0.300086
-0.435237
-0.399199
0.316842
-0.029340
-0.591399
-0.003734
0.303248
-0.414689
-0.408999
0.301351
-0.010689
-0.584129
-0.025547
0.303248
-0.395722
-0.420063
0.285543
0.006066
-0.576858
-0.046410
0.302931
-0.375806
-0.428598
0.269419
0.020293
-0.566426
-0.066010
0.302299
-0.356839
-0.436501
0.254560
0.036416
-0.555678
-0.083396
0.302615
-0.334711
-0.443140
0.238121
0.050327
-0.545878
-0.101415
0.301351
-0.315744
-0.448514
0.222313
0.064870
-0.533233
-0.117221
0.298505
-0.294248
-0.452939
0.206506
0.078148
-0.521537
-0.134608
0.296608
-0.275280
-0.456416
0.190382
0.091427
-0.508892
-0.150730
0.292499
-0.256946
-0.459262
0.173942
0.102176
-0.497828
-0.168116
0.285543
-0.239559
-0.463055
0.156870
0.110712
-0.485499
-0.182025
0.281117
-0.222805
-0.466216
0.139165
0.119248
-0.475384
-0.199728
0.272265
-0.206367
-0.469061
0.121461
0.127784
-0.462423
-0.214269
0.264045
-0.190244
-0.471274
0.104705
0.136320
-0.450726
-0.230075
0.256773
-0.173490
-0.469693
0.087633
0.142327
-0.435553
-0.243036
0.249186
-0.157368
-0.469377
0.070245
0.148650
-0.423224
-0.253784
0.242863
-0.140614
-0.468113
0.055069
0.154973
-0.407102
-0.264216
0.234011
-0.125124
-0.465584
0.039578
0.160664
-0.392877
-0.274016
0.226107
-0.108370
-0.461158
0.025351
0.165090
-0.379600
-0.283500
0.216622
-0.094777
-0.457049
0.008911
0.168884
-0.364426
-0.291402
0.208402
-0.079603
-0.452939
-0.005631
0.172677
-0.351149
-0.301202
0.197969
-0.067906
-0.449778
-0.021437
0.174258
-0.336607
-0.309421
0.186588
-0.054946
-0.445985
-0.035978
0.176155
-0.323330
-0.316692
0.176787
-0.043565
-0.439346
-0.049255
0.175839
-0.310053
-0.325859
0.164457
-0.033450
-0.434288
-0.065378
0.173626
-0.298041
-0.333130
0.151495
-0.022701
-0.429230
-0.078022
0.173310
-0.283816
-0.339453
0.141062
-0.012586
-0.422908
-0.092248
0.172677
-0.270855
-0.343562
0.129681
-0.002470
-0.415005
-0.106157
0.171729
-0.256629
-0.348620
0.118932
0.007963
-0.407418
-0.117853
0.170148
-0.242404
-0.350201
0.106286
0.017131
-0.399831
-0.130182
0.168251
-0.228179
-0.353994
0.095853
0.025035
-0.391612
-0.140930
0.166354
-0.215534
-0.354626
0.085736
0.034520
-0.381496
-0.150413
0.163825
-0.202573
-0.356207
0.074987
0.042107
-0.373593
-0.161794
0.159715
-0.190561
-0.357787
0.062973
0.047798
-0.363794
-0.171910
0.154973
-0.176967
-0.359368
0.050959
0.054121
-0.355258
-0.182025
0.149598
-0.166852
-0.361265
0.038313
0.058231
-0.347039
-0.192141
0.146121
-0.155787
-0.361897
0.025667
0.063289
-0.338820
-0.202889
0.136320
-0.145988
-0.361265
0.013970
0.066451
-0.329653
-0.211424
0.131894
-0.134924
-0.361897
0.001956
0.070561
-0.320169
-0.219011
0.126519
-0.124176
-0.360949
-0.007844
0.075303
-0.311318
-0.226598
0.119880
-0.113428
-0.357471
-0.018592
0.077832
-0.300570
-0.233237
0.114189
-0.102996
-0.355891
-0.029656
0.080045
-0.290138
-0.238927
0.107866
-0.092564
-0.352097
-0.040720
0.081942
-0.280654
-0.244933
0.100279
-0.084029
-0.347356
-0.049255
0.085420
-0.270223
-0.249675
0.094588
-0.072964
-0.343246
-0.057475
0.086052
-0.260107
-0.254100
0.087949
-0.064429
-0.339769
-0.067906
0.086684
-0.250307
-0.259791
0.080045
-0.057791
-0.336291
-0.079287
0.087949
-0.240507
-0.263584
0.071825
-0.051152
-0.333762
-0.088138
0.087949
-0.231972
-0.268958
0.063922
-0.043881
-0.328704
-0.099202
0.084155
-0.223753
-0.274016
0.054753
-0.038507
-0.324595
-0.109002
0.083523
-0.213953
-0.279074
0.045901
-0.032185
-0.320169
-0.118169
0.082574
-0.206050
-0.280971
0.037681
-0.026179
-0.316060
-0.126705
0.080045
-0.196567
-0.283183
0.029461
-0.019856
-0.309421
-0.132711
0.079097
-0.187083
-0.283816
0.022822
-0.012902
-0.302467
-0.140930
0.077832
-0.176651
-0.283816
0.015867
-0.008792
-0.295512
-0.147252
0.074355
-0.170329
-0.285396
0.007331
-0.002470
-0.289190
-0.154523
0.071825
-0.160845
-0.285396
0.000691
0.002904
-0.282551
-0.160529
0.069928
-0.151046
-0.284764
-0.006896
0.006698
-0.275280
-0.166852
0.066767
-0.143775
-0.286028
-0.016063
0.008911
-0.269590
-0.175703
0.060760
-0.135872
-0.285712
-0.023650
0.011441
-0.263584
-0.180129
0.056966
-0.128917
-0.286977
-0.033133
0.013654
-0.258210
-0.186767
0.052224
-0.121963
-0.285396
-0.042301
0.015867
-0.251888
-0.192141
0.047482
-0.115008
-0.284132
-0.050204
0.016183
-0.245249
-0.197515
0.042739
-0.108686
-0.284132
-0.055894
0.019660
-0.238611
-0.201625
0.038629
-0.101731
-0.280971
-0.063165
0.019344
-0.231340
-0.205734
0.034520
-0.094460
-0.278125
-0.070752
0.022506
-0.223437
-0.209528
0.029461
-0.088770
-0.275597
-0.076442
0.024403
-0.217747
-0.212689
0.025983
-0.080867
-0.272119
-0.082764
0.024719
-0.210476
-0.215850
0.020925
-0.075493
-0.267694
-0.086874
0.025667
-0.203205
-0.218379
0.015234
-0.069171
-0.265481
-0.094777
0.026300
-0.195618
-0.221540
0.010808
-0.064113
-0.262320
-0.102680
0.025667
-0.190244
-0.224385
0.004485
-0.059687
-0.259158
-0.109950
0.022822
-0.184554
-0.226914
-0.002470
-0.056210
-0.257262
-0.117221
0.021241
-0.177916
-0.228811
-0.008476
-0.053997
-0.255365
-0.122911
0.019977
-0.172226
-0.231656
-0.015431
-0.049572
-0.251255
-0.128601
0.018712
-0.166219
-0.232604
-0.019856
-0.045146
-0.246830
-0.134291
0.016499
-0.159581
-0.233869
-0.025547
-0.042933
-0.242404
-0.139033
0.014602
-0.153259
-0.234185
-0.031553
-0.038507
-0.237662
-0.144091
0.013970
-0.148201
-0.233237
-0.035346
-0.034398
-0.231024
-0.146304
0.012705
-0.140614
-0.233553
-0.039772
-0.032817
-0.227230
-0.151046
0.010492
-0.135872
-0.234185
-0.045462
-0.026811
-0.220908
-0.155471
0.008911
-0.129234
-0.232920
-0.050204
-0.026495
-0.217747
-0.159265
0.005434
-0.123543
-0.232604
-0.055262
-0.023966
-0.213637
-0.163374
0.001956
-0.119434
-0.232288
-0.062532
-0.023334
-0.209212
-0.167484
-0.001522
-0.115324
-0.231972
-0.068855
-0.023334
-0.205734
-0.171910
-0.005315
-0.111215
-0.232920
-0.073280
-0.021121
-0.200676
-0.176335
-0.007844
-0.105841
-0.231340
-0.080235
-0.022701
-0.197831
-0.178864
-0.011637
-0.102047
-0.230075
-0.085925
-0.020805
-0.193090
-0.182341
-0.015747
-0.097622
-0.227863
-0.091299
-0.021753
-0.187716
-0.184870
-0.019224
-0.093512
-0.224701
-0.094777
-0.020173
-0.181709
-0.186135
-0.023018
-0.089403
-0.223121
-0.097938
-0.018276
-0.176335
-0.187716
-0.023966
-0.084029
-0.219960
-0.100783
-0.017960
-0.171277
-0.187399
-0.028392
-0.080551
-0.218379
-0.105525
-0.017011
-0.166536
-0.190561
-0.031237
-0.077390
-0.214902
-0.109950
-0.017644
-0.162426
-0.190877
-0.035978
-0.074545
-0.213321
-0.115640
-0.019224
-0.159265
-0.193722
-0.040404
-0.071384
-0.209844
-0.118485
-0.020173
-0.154207
-0.195302
-0.043249
-0.070752
-0.210476
-0.124492
-0.023018
-0.152626
-0.196567
-0.050204
-0.067590
-0.206999
-0.130182
-0.024598
-0.147568
-0.198147
-0.053681
-0.067274
-0.205734
-0.133343
-0.026179
-0.145039
-0.200044
-0.058107
-0.063797
-0.201309
-0.136188
-0.027443
-0.140614
-0.200676
-0.061268
-0.061900
-0.199728
-0.139349
-0.027443
-0.135240
-0.198780
-0.063797
-0.059055
-0.194986
-0.141562
-0.029024
-0.128917
-0.198780
-0.068223
-0.057158
-0.192141
-0.143775
-0.030288
-0.126072
-0.197515
-0.070752
-0.054946
-0.187083
-0.145988
-0.031237
-0.122911
-0.197831
-0.075809
-0.053049
-0.183290
-0.148201
-0.032817
-0.118485
-0.195302
-0.078971
-0.051152
-0.180445
-0.151046
-0.034398
-0.114060
-0.195935
-0.081816
-0.049888
-0.176335
-0.153259
-0.037243
-0.110583
-0.195935
-0.086241
-0.050520
-0.174122
-0.157052
-0.041352
-0.109318
-0.194354
-0.090351
-0.050520
-0.172542
-0.160213
-0.043881
-0.106157
-0.194670
-0.094144
-0.049572
-0.168748
-0.161794
-0.047043
-0.104892
-0.194038
-0.097622
-0.051152
-0.166219
-0.164639
-0.050520
-0.102363
-0.192457
-0.100783
-0.049572
-0.163690
-0.166219
-0.052417
-0.099202
-0.191509
-0.105208
-0.050836
-0.161162
-0.167800
-0.055262
-0.096041
-0.190877
-0.107737
-0.049255
-0.156736
-0.168432
-0.056842
-0.093512
-0.187716
-0.110899
-0.050520
-0.153891
-0.168432
-0.058423
-0.090667
-0.185503
-0.112795
-0.047991
-0.148517
-0.168748
-0.060952
-0.086874
-0.183290
-0.114376
-0.048623
-0.144723
-0.168116
-0.061584
-0.084029
-0.181077
-0.118802
-0.048939
-0.141878
-0.169697
-0.065694
-0.082448
-0.179180
-0.119750
-0.049888
-0.138717
-0.170645
-0.066642
-0.080867
-0.177916
-0.123543
-0.051468
-0.137453
-0.171277
-0.071384
-0.080551
-0.176335
-0.126388
-0.053049
-0.134924
-0.172858
-0.074545
-0.079603
-0.175071
-0.129866
-0.053681
-0.132395
-0.174122
-0.077390
-0.078655
-0.174122
-0.133027
-0.055262
-0.131130
-0.174439
-0.081183
-0.077390
-0.171277
-0.133343
-0.056842
-0.127021
-0.174122
-0.083080
-0.076758
-0.169064
-0.137136
-0.057475
-0.125124
-0.175071
-0.086557
-0.073597
-0.166852
-0.137136
-0.059055
-0.121331
-0.173490
-0.088138
-0.073597
-0.163374
-0.139033
-0.059371
-0.117853
-0.170961
-0.090035
-0.071384
-0.161478
-0.140298
-0.060320
-0.116273
-0.171277
-0.092564
-0.071068
-0.159265
-0.142827
-0.060636
-0.111215
-0.170329
-0.093828
-0.069171
-0.157052
-0.142827
-0.061268
-0.108370
-0.169697
-0.097306
-0.069803
-0.153891
-0.145988
-0.064429
-0.108054
-0.169064
-0.099834
-0.069171
-0.153259
-0.147568
-0.066958
-0.106789
-0.169697
-0.102363
-0.069487
-0.149781
-0.147885
-0.068539
-0.106157
-0.170013
-0.106157
-0.070752
-0.148833
-0.151046
-0.072964
-0.104576
-0.169381
-0.109318
-0.070119
-0.147568
-0.152310
-0.073913
-0.103944
-0.169381
-0.112479
-0.072016
-0.145672
-0.154207
-0.076126
-0.102363
-0.168432
-0.114060
-0.071384
-0.143459
-0.153891
-0.077074
-0.100151
-0.165587
-0.115957
-0.071384
-0.141562
-0.154839
-0.079603
-0.097622
-0.165587
-0.117221
-0.070752
-0.137769
-0.153891
-0.080551
-0.095093
-0.163058
-0.117853
-0.071384
-0.134924
-0.153259
-0.080867
-0.094460
-0.161478
-0.119750
-0.070752
-0.132079
-0.152942
-0.081816
-0.091615
-0.158633
-0.120698
-0.069803
-0.129866
-0.153891
-0.083396
-0.090351
-0.157052
-0.121647
-0.071384
-0.129234
-0.153891
-0.085925
-0.089086
-0.156104
-0.125124
-0.071384
-0.126072
-0.154523
-0.088138
-0.088454
-0.156104
-0.126388
-0.073913
-0.125440
-0.156736
-0.092248
-0.089086
-0.155787
-0.128917
-0.074545
-0.124808
-0.157368
-0.094777
-0.090035
-0.155155
-0.133027
-0.076442
-0.123859
-0.159265
-0.097622
-0.090667
-0.153891
-0.133027
-0.078022
-0.122595
-0.158949
-0.099202
-0.089403
-0.152310
-0.134608
-0.079287
-0.121647
-0.158633
-0.100151
-0.088138
-0.150413
-0.134291
-0.078655
-0.117853
-0.156420
-0.100783
-0.086241
-0.148517
-0.135556
-0.079919
-0.115324
-0.155471
-0.102363
-0.085293
-0.146304
-0.136820
-0.081183
-0.113428
-0.153891
-0.102680
-0.083712
-0.141878
-0.135556
-0.080235
-0.110583
-0.152626
-0.103628
-0.081500
-0.139665
-0.137136
-0.080867
-0.108054
-0.151678
-0.104892
-0.083080
-0.139349
-0.138401
-0.081816
-0.107105
-0.151362
-0.106789
-0.081816
-0.137769
-0.139982
-0.083396
-0.108054
-0.151994
-0.109318
-0.083080
-0.135872
-0.140298
-0.085925
-0.105841
-0.151678
-0.112163
-0.083712
-0.136504
-0.140614
-0.087822
-0.105525
-0.152310
-0.114376
-0.084345
-0.135872
-0.142511
-0.089403
-0.105525
-0.152310
-0.115957
-0.085609
-0.133659
-0.143459
-0.092248
-0.104892
-0.151678
-0.118485
-0.086874
-0.133975
-0.143775
-0.093512
-0.104260
-0.150730
-0.119118
-0.086557
-0.130814
-0.145039
-0.094460
-0.102680
-0.149149
-0.120698
-0.084977
-0.128285
-0.143143
-0.094460
-0.100467
-0.147252
-0.120066
-0.085293
-0.126072
-0.143143
-0.094460
-0.099202
-0.145356
-0.120698
-0.084029
-0.124492
-0.142194
-0.094460
-0.095725
-0.141878
-0.120382
-0.084661
-0.121963
-0.141562
-0.095409
-0.096041
-0.141878
-0.122279
-0.084661
-0.121331
-0.143143
-0.096673
-0.095409
-0.140930
-0.122279
-0.084977
-0.119434
-0.143143
-0.098254
-0.094777
-0.140930
-0.124176
-0.087190
-0.119118
-0.143775
-0.101099
-0.094777
-0.139982
-0.127653
-0.087822
-0.119750
-0.144407
-0.103312
-0.096357
-0.140614
-0.128601
-0.090035
-0.117853
-0.144407
-0.105208
-0.097306
-0.142194
-0.130182
-0.092248
-0.116905
-0.145672
-0.106789
-0.096989
-0.139665
-0.131446
-0.092880
-0.116589
-0.145356
-0.108370
-0.095725
-0.137769
-0.131762
-0.091615
-0.115008
-0.143459
-0.108054
-0.094460
-0.134924
-0.131446
-0.092564
-0.113428
-0.143775
-0.108054
-0.094144
-0.133659
-0.130498
-0.093828
-0.113111
-0.141562
-0.108370
-0.092564
-0.132079
-0.131762
-0.093196
-0.111847
-0.142194
-0.110583
-0.092564
-0.129550
-0.131446
-0.093512
-0.108686
-0.139033
-0.109002
-0.091615
-0.129866
-0.131446
-0.094144
-0.108054
-0.140298
-0.112163
-0.092880
-0.129550
-0.132395
-0.096041
-0.108686
-0.140298
-0.113111
-0.093196
-0.127653
-0.132079
-0.097306
-0.107421
-0.139349
-0.115008
-0.094460
-0.128285
-0.134291
-0.098254
-0.109318
-0.140614
-0.117537
-0.095093
-0.128601
-0.135872
-0.100783
-0.107105
-0.140930
-0.118802
-0.096673
-0.127653
-0.135556
-0.101415
-0.107421
-0.139982
-0.119750
-0.096357
-0.125756
-0.137136
-0.101731
-0.105841
-0.137769
-0.120382
-0.095409
-0.124492
-0.135872
-0.101415
-0.104892
-0.136820
-0.120382
-0.094777
-0.123543
-0.133975
-0.101731
-0.104260
-0.135872
-0.121014
-0.096041
-0.122279
-0.135240
-0.102047
-0.102680
-0.134291
-0.120698
-0.095093
-0.119750
-0.133343
-0.103944
-0.102363
-0.133027
-0.119434
-0.093196
-0.118169
-0.134291
-0.104260
-0.101099
-0.131762
-0.120066
-0.095093
-0.117537
-0.133659
-0.104576
-0.102363
-0.132711
-0.123227
-0.093512
-0.115008
-0.133343
-0.103628
-0.100467
-0.131762
-0.123227
-0.096041
-0.115957
-0.135240
-0.108370
-0.101415
-0.131446
-0.124808
-0.097938
-0.116589
-0.135556
-0.108370
-0.101099
-0.131446
-0.126388
-0.098570
-0.115957
-0.135240
-0.109002
-0.101099
-0.131762
-0.127653
-0.100783
-0.116905
-0.135556
-0.110899
-0.102680
-0.130814
-0.128601
-0.101099
-0.115640
-0.135556
-0.111215
-0.101099
-0.129550
-0.127969
-0.100151
-0.113744
-0.133975
-0.111847
-0.100783
-0.128601
-0.127653
-0.100783
-0.112479
-0.133975
-0.111847
-0.099518
-0.127653
-0.127653
-0.100783
-0.112479
-0.133343
-0.112163
-0.100467
-0.125756
-0.127021
-0.099834
-0.110266
-0.133027
-0.113111
-0.098254
-0.124176
-0.125440
-0.100467
-0.109950
-0.131762
-0.112795
-0.098254
-0.121647
-0.125440
-0.100783
-0.109002
-0.131762
-0.115008
-0.099518
-0.124176
-0.127969
-0.100783
-0.108686
-0.132395
-0.115008
-0.099834
-0.122279
-0.127653
-0.103312
-0.109002
-0.130814
-0.115640
-0.101415
-0.122595
-0.128917
-0.104892
-0.107737
-0.132079
-0.116273
-0.101415
-0.122279
-0.130182
-0.105525
-0.107737
-0.130814
-0.119118
-0.101731
-0.122595
-0.131446
-0.106157
-0.108686
-0.131130
-0.118485
-0.102363
-0.121331
-0.130498
-0.108054
-0.109634
-0.130498
-0.118802
-0.102680
-0.120382
-0.129866
-0.107421
-0.108054
-0.129866
-0.120698
-0.102047
-0.119750
-0.129550
-0.107105
-0.107737
-0.129866
-0.120382
-0.101415
-0.119118
-0.128285
-0.107421
-0.107105
-0.127337
-0.118802
-0.102047
-0.117221
-0.127969
-0.107737
-0.105841
-0.127021
-0.120066
-0.100467
-0.115640
-0.127021
-0.107421
-0.104260
-0.125756
-0.119118
-0.100783
-0.115008
-0.128285
-0.109634
-0.104576
-0.127021
-0.121014
-0.102047
-0.115324
-0.128917
-0.109318
-0.104576
-0.126072
-0.120698
-0.103628
-0.115324
-0.128601
-0.110583
-0.105525
-0.127337
-0.123227
-0.104260
-0.116273
-0.130182
-0.112479
-0.106473
-0.127021
-0.124492
-0.105841
-0.116905
-0.130498
-0.113428
-0.107421
-0.125440
-0.124808
-0.106789
-0.115324
-0.130814
-0.115324
-0.107105
-0.124492
-0.125124
-0.106473
-0.115957
-0.130814
-0.115324
-0.105841
-0.125756
-0.127021
-0.107737
-0.115640
-0.130498
-0.115324
-0.107421
-0.125124
-0.126072
-0.106789
-0.113428
-0.127969
-0.115008
-0.107421
-0.124492
-0.125440
-0.106473
-0.112795
-0.129234
-0.115008
-0.105525
-0.121014
-0.123543
-0.105525
-0.110899
-0.126705
-0.114692
-0.104892
-0.120066
-0.124176
-0.105525
-0.109634
-0.125756
-0.115324
-0.103628
-0.120698
-0.123859
-0.105841
-0.110266
-0.125440
-0.115324
-0.104892
-0.119434
-0.123859
-0.107105
-0.110899
-0.126705
-0.116905
-0.105525
-0.120382
-0.126072
-0.107737
-0.110266
-0.125756
-0.116589
-0.105208
-0.120382
-0.124808
-0.108370
-0.111215
-0.127337
-0.118169
-0.106789
-0.120698
-0.127337
-0.110899
-0.111215
-0.126705
-0.118485
-0.106473
-0.119750
-0.127021
-0.112163
-0.112163
-0.127969
-0.120382
-0.108370
-0.120698
-0.128601
-0.111215
-0.111531
-0.127021
-0.120066
-0.108054
-0.119434
-0.127021
-0.112479
-0.110583
-0.126705
-0.120382
-0.107421
-0.119118
-0.126705
-0.113111
-0.110266
-0.125124
-0.121331
-0.108054
-0.118169
-0.126705
-0.111531
-0.109318
-0.123543
-0.119118
-0.106473
-0.116589
-0.125440
-0.111847
-0.107737
-0.122595
-0.119750
-0.106789
-0.115324
-0.124176
-0.110266
-0.106789
-0.121647
-0.119750
-0.107421
-0.113744
-0.122911
-0.111215
-0.106789
-0.121647
-0.119434
-0.107105
-0.114060
-0.123543
-0.112163
-0.106789
-0.122595
-0.120066
-0.107105
-0.115008
-0.123543
-0.112479
-0.108054
-0.121014
-0.120066
-0.108054
-0.115324
-0.124492
-0.114376
-0.109634
-0.122279
-0.123227
-0.109318
-0.115324
-0.125756
-0.114692
-0.109634
-0.121331
-0.122279
-0.109002
-0.115640
-0.125756
-0.116905
-0.110266
-0.124492
-0.122595
-0.110899
-0.115324
-0.125440
-0.116589
-0.111847
-0.122911
-0.123859
-0.110899
-0.115640
-0.125124
-0.116589
-0.109634
-0.121963
-0.122595
-0.109950
-0.112795
-0.124808
-0.115640
-0.109634
-0.120382
-0.122279
-0.110266
-0.112795
-0.123543
-0.115640
-0.107737
-0.119118
-0.121647
-0.109950
-0.112163
-0.122595
-0.114692
-0.108054
-0.118485
-0.121331
-0.109634
-0.112163
-0.122279
-0.114692
-0.107421
-0.118169
-0.121331
-0.109318
-0.110899
-0.121963
-0.116273
-0.108054
-0.117537
-0.121331
-0.110583
-0.110266
-0.121331
-0.115324
-0.108686
-0.118169
-0.123227
-0.110899
-0.112795
-0.123227
-0.117853
-0.110266
-0.119118
-0.122911
-0.112795
-0.113111
-0.123859
-0.119434
-0.109634
-0.118485
-0.123543
-0.113744
-0.114060
-0.123859
-0.120382
-0.112163
-0.118485
-0.124176
-0.113744
-0.113111
-0.123859
-0.120066
-0.111847
-0.119434
-0.124176
-0.114692
-0.114060
-0.124492
-0.121014
-0.111531
-0.119750
-0.124808
-0.115008
-0.113428
-0.123859
-0.120698
-0.111847
-0.117853
-0.124176
-0.114060
-0.112479
-0.122911
-0.120382
-0.110583
-0.118169
-0.123543
-0.113428
-0.113744
-0.122595
-0.119750
-0.110266
-0.115640
-0.122595
-0.112479
-0.110899
-0.120698
-0.118485
-0.109002
-0.115640
-0.122595
-0.112795
-0.110899
-0.118169
-0.117853
-0.109318
-0.113111
-0.122279
-0.112795
-0.109634
-0.118802
-0.118802
-0.109318
-0.114692
-0.121647
-0.114060
-0.109950
-0.120698
-0.119118
-0.109634
-0.114692
-0.121647
-0.115008
-0.110266
-0.119750
-0.119750
-0.112163
-0.115324
-0.122911
-0.115957
-0.111847
-0.120382
-0.121647
-0.112795
-0.115957
-0.123543
-0.116589
-0.112479
-0.122279
-0.122595
-0.112795
-0.115324
-0.123227
-0.118485
-0.113428
-0.121647
-0.122911
-0.113744
-0.116273
-0.122911
-0.118169
-0.113111
-0.120698
-0.122279
-0.114376
-0.116589
-0.124492
-0.119434
-0.113428
-0.121647
-0.122279
-0.112479
-0.115324
-0.122595
-0.117853
-0.112795
-0.119750
-0.120382
-0.114060
-0.115008
-0.122595
-0.117221
-0.111531
-0.119118
-0.121963
-0.112795
-0.115008
-0.121014
-0.116273
-0.110899
-0.118169
-0.120382
-0.112795
-0.113428
-0.119750
-0.116589
-0.110266
-0.117221
-0.120066
-0.112479
-0.112795
-0.120698
-0.116589
-0.110899
-0.116589
-0.120698
-0.111847
-0.111215
-0.120382
-0.116273
-0.109950
-0.115008
-0.119434
-0.112163
-0.112479
-0.119434
-0.117537
-0.110899
-0.116273
-0.120698
-0.114060
-0.112795
-0.120698
-0.118485
-0.113111
-0.118485
-0.122279
-0.114376
-0.115008
-0.122595
-0.119434
-0.114060
-0.118485
-0.121963
-0.115008
-0.114376
-0.121647
-0.120382
-0.113111
-0.116905
-0.122279
-0.116273
-0.115008
-0.122595
-0.120066
-0.112479
-0.117853
-0.122595
-0.115324
-0.114376
-0.123227
-0.119434
-0.113744
-0.116589
-0.121963
-0.115640
-0.114060
-0.121647
-0.119118
-0.113111
-0.115957
-0.121331
-0.115957
-0.113428
-0.120698
-0.119118
-0.112795
-0.116273
-0.120698
-0.115008
-0.112163
-0.117853
-0.117853
-0.111531
-0.114376
-0.120066
-0.115324
-0.112163
-0.118169
-0.116905
-0.112163
-0.115008
-0.120698
-0.115324
-0.112795
-0.117221
-0.117537
-0.111531
-0.114692
-0.119118
-0.115957
-0.111531
-0.118802
-0.117853
-0.112479
-0.115324
-0.121014
-0.116273
-0.112795
-0.118802
-0.119750
-0.113744
-0.116589
-0.121647
-0.115957
-0.114060
-0.119434
-0.119434
-0.114692
-0.115640
-0.121963
-0.116905
-0.114692
-0.120066
-0.120382
-0.115008
-0.116589
-0.121331
-0.117853
-0.114692
-0.120698
-0.122595
-0.116273
-0.117221
-0.122911
-0.118169
-0.115640
-0.120382
-0.121963
-0.115640
-0.117221
-0.121331
-0.118169
-0.115008
-0.118802
-0.122279
-0.115324
-0.115957
-0.120698
-0.118169
-0.115008
-0.118802
-0.120698
-0.115324
-0.114692
-0.120382
-0.117221
-0.112795
-0.117537
-0.120066
-0.115008
-0.115008
-0.120066
-0.116589
-0.112163
-0.116273
-0.118802
-0.114060
-0.114376
-0.119750
-0.117221
-0.112795
-0.116589
-0.117853
-0.114060
-0.113111
-0.119118
-0.116273
-0.111531
-0.115008
-0.118169
-0.112479
-0.113111
-0.118485
-0.115640
-0.111531
-0.116273
-0.117537
-0.112479
-0.114060
-0.118802
-0.117221
-0.112795
-0.117221
-0.119118
-0.113744
-0.114060
-0.119434
-0.117537
-0.113744
-0.117221
-0.120698
-0.115957
-0.115008
-0.119750
-0.119750
-0.116905
-0.118485
-0.121331
-0.116905
-0.115957
-0.120382
-0.119750
-0.115957
-0.119434
-0.122911
-0.117537
-0.116589
-0.120698
-0.120698
-0.116589
-0.118485
-0.121014
-0.116905
-0.116273
-0.121014
-0.120066
-0.115324
-0.117537
-0.121331
-0.117221
-0.115324
-0.120382
-0.119750
-0.115008
-0.117221
-0.119750
-0.116273
-0.113744
-0.119118
-0.118802
-0.114692
-0.116589
-0.118485
-0.115324
-0.113428
-0.117853
-0.116273
-0.112479
-0.113111
-0.117853
-0.114060
-0.112163
-0.116905
-0.117221
-0.112795
-0.112795
-0.117221
-0.114376
-0.113428
-0.115324
-0.116273
-0.111531
-0.112795
-0.117221
-0.115008
-0.112479
-0.116273
-0.116273
-0.112163
-0.113111
-0.117537
-0.115324
-0.113428
-0.118169
-0.118802
-0.113744
-0.115008
-0.120066
-0.117221
-0.113744
-0.117537
-0.118169
-0.114692
-0.115957
-0.118802
-0.115957
-0.114376
-0.118802
-0.119118
-0.115008
-0.117221
-0.119750
-0.116905
-0.115640
-0.118802
-0.119118
-0.116273
-0.118169
-0.120382
-0.119118
-0.116905
-0.119750
-0.120066
-0.116589
-0.116905
-0.120698
-0.118802
-0.115324
-0.119118
-0.119750
-0.115957
-0.116589
-0.119118
-0.117221
-0.114060
-0.117537
-0.118485
-0.115957
-0.116273
-0.119750
-0.117537
-0.115008
-0.116905
-0.118802
-0.114376
-0.114376
-0.118169
-0.116589
-0.113744
-0.115957
-0.116589
-0.113744
-0.113111
-0.117221
-0.115957
-0.112163
-0.115640
-0.117853
-0.113111
-0.113744
-0.116589
-0.115957
-0.112163
-0.114692
-0.116589
-0.114376
-0.114060
-0.116589
-0.115957
-0.112479
-0.114692
-0.117537
-0.115008
-0.113744
-0.116589
-0.117221
-0.113111
-0.115640
-0.117537
-0.114376
-0.113744
-0.117537
-0.117853
-0.115324
-0.116589
-0.118169
-0.116273
-0.115957
-0.119118
-0.118485
-0.114692
-0.118169
-0.120698
-0.118169
-0.115957
-0.119434
-0.118169
-0.115324
-0.117537
-0.120066
-0.117537
-0.117221
-0.119118
-0.118485
-0.115957
-0.118169
-0.121014
-0.118169
-0.116273
-0.119434
-0.119434
-0.115957
-0.117853
-0.120382
-0.117221
-0.115957
-0.120066
-0.119118
-0.115324
-0.119118
-0.120066
-0.117221
-0.114692
-0.117537
-0.118169
-0.114692
-0.116905
-0.118169
-0.115957
-0.114376
-0.117537
-0.117853
-0.113744
-0.115640
-0.117537
-0.115957
-0.115008
-0.116905
-0.117853
-0.114376
-0.114692
-0.116905
-0.114692
-0.113428
-0.116273
-0.115957
-0.113111
-0.114376
-0.116589
-0.114692
-0.113428
-0.116589
-0.117221
-0.114060
-0.114376
-0.117853
-0.115640
-0.113428
-0.117221
-0.117221
-0.114692
-0.114692
-0.117537
-0.116589
-0.115324
-0.117221
-0.118485
-0.115640
-0.116589
-0.119118
-0.117853
-0.116273
-0.117853
-0.118485
-0.116589
-0.117537
-0.121647
-0.118485
-0.115640
-0.117853
-0.119750
-0.117221
-0.117853
-0.119434
-0.118802
-0.116905
-0.119118
-0.119750
-0.118802
-0.118485
-0.120066
-0.119434
-0.117537
-0.119434
-0.120382
-0.117853
-0.118169
-0.119434
-0.119750
-0.117537
-0.118802
-0.119118
-0.117853
-0.116905
-0.119434
-0.117853
-0.115957
-0.117537
-0.119750
-0.116905
-0.115640
-0.117537
-0.116905
-0.115008
-0.116273
-0.118485
-0.117221
-0.115957
-0.118485
-0.117221
-0.115640
-0.115957
-0.118485
-0.114692
-0.114376
-0.116589
-0.115957
-0.113744
-0.116905
-0.118169
-0.114692
-0.115324
-0.116589
-0.116589
-0.115008
-0.115957
-0.116905
-0.115008
-0.115640
-0.116273
-0.115957
-0.113744
-0.115640
-0.117221
-0.115324
-0.115008
-0.117221
-0.117853
-0.115640
-0.117221
-0.118802
-0.117537
-0.116273
-0.119434
-0.118485
-0.115957
-0.118169
-0.119434
-0.119118
-0.116905
-0.119750
-0.119750
-0.116589
-0.118485
-0.120382
-0.118485
-0.118802
-0.121331
-0.121331
-0.117853
-0.118485
-0.121014
-0.119434
-0.119118
-0.120382
-0.120066
-0.117221
-0.118169
-0.119750
-0.118802
-0.116589
-0.118802
-0.120066
-0.116905
-0.117853
-0.120698
-0.118169
-0.116273
-0.117537
-0.117853
-0.115957
-0.116905
-0.117853
-0.116589
-0.115640
-0.116589
-0.117221
-0.115324
-0.115957
-0.116905
-0.115008
-0.115008
-0.116589
-0.115957
-0.114376
-0.115957
-0.116905
-0.115640
-0.114376
-0.115640
-0.115640
-0.114692
-0.115008
-0.115957
-0.115008
-0.113111
-0.115640
-0.115957
-0.113744
-0.115957
-0.117537
-0.115640
-0.113744
-0.115324
-0.115640
-0.115008
-0.114692
-0.116589
-0.115324
-0.114692
-0.115640
-0.117221
-0.114692
-0.115640
-0.117537
-0.116905
-0.115640
-0.117853
-0.118485
-0.116589
-0.115957
-0.118169
-0.117221
-0.116273
-0.117853
-0.118802
-0.117537
-0.117221
-0.119434
-0.118802
-0.117537
-0.118485
-0.118802
-0.117221
-0.117221
-0.118802
-0.118485
-0.116589
-0.119750
-0.120698
-0.117537
-0.116273
-0.119434
-0.119118
-0.117537
-0.118802
-0.118169
-0.116273
-0.116905
-0.118485
-0.117221
-0.115957
-0.116905
-0.118169
-0.115640
-0.116589
-0.118485
-0.118169
-0.115957
-0.116589
-0.118485
-0.116589
-0.115008
-0.117537
-0.115957
-0.113744
-0.114060
-0.116589
-0.115324
-0.114060
-0.115640
-0.114692
-0.114060
-0.115324
-0.116905
-0.115640
-0.114376
-0.115957
-0.115957
-0.114692
-0.115008
-0.116589
-0.114692
-0.114692
-0.115957
-0.115008
-0.113744
-0.115008
-0.116273
-0.115957
-0.114376
-0.117221
-0.117537
-0.115640
-0.117537
-0.117221
-0.116905
-0.115957
-0.118485
-0.117221
-0.116273
-0.117537
-0.118485
-0.117853
-0.117537
-0.119434
-0.119118
-0.117221
-0.118485
-0.119118
-0.117853
-0.116273
-0.119750
-0.118802
-0.117853
-0.118485
-0.118485
-0.118169
-0.117853
-0.119750
-0.118802
-0.117537
-0.117537
-0.118485
-0.118169
-0.118169
-0.119434
-0.119434
-0.117537
-0.117853
-0.119118
-0.116589
-0.116905
-0.118485
-0.118169
-0.117537
-0.116905
-0.118169
-0.117221
-0.116589
-0.117221
-0.117221
-0.115324
-0.117221
-0.117537
-0.116905
-0.115640
-0.116589
-0.116589
-0.115324
-0.115324
-0.116905
-0.115957
-0.115640
-0.115957
-0.115640
-0.114692
-0.115008
-0.116273
-0.115640
-0.114692
-0.115008
-0.115324
-0.114060
-0.113744
-0.115324
-0.115008
-0.114692
-0.114692
-0.115008
-0.114692
-0.114692
-0.116273
-0.115324
-0.114692
-0.115640
-0.117537
-0.117853
-0.116905
-0.118485
-0.116905
-0.115957
-0.117537
-0.117221
-0.116905
-0.116589
-0.117853
-0.117221
-0.118169
-0.118169
-0.118485
-0.117221
-0.116273
-0.117853
-0.118169
-0.117537
-0.118485
-0.120066
-0.118485
-0.119118
-0.118169
-0.118485
-0.116589
-0.118802
-0.119434
-0.118485
-0.117221
-0.119118
-0.119118
-0.117221
-0.118169
-0.118485
-0.117221
-0.115324
-0.117853
-0.117221
-0.116589
-0.116905
-0.117537
-0.117221
-0.116589
-0.117221
-0.116273
-0.115324
-0.115640
-0.116905
-0.115957
-0.115957
-0.117221
-0.116273
-0.115640
-0.115640
-0.115957
-0.115640
-0.114376
-0.116273
-0.115008
-0.114692
-0.114376
-0.114060
-0.114376
-0.114060
-0.115640
-0.114376
-0.112795
-0.114692
-0.114692
-0.114692
-0.114060
-0.115640
-0.115957
-0.114376
-0.114692
-0.115640
-0.114060
-0.114692
-0.116273
-0.115957
-0.114692
-0.115640
-0.116273
-0.116589
-0.115957
-0.115957
-0.115957
-0.116589
-0.117221
-0.119118
-0.117537
-0.116905
-0.117853
-0.118169
-0.117221
-0.117853
-0.119118
-0.118169
-0.116589
-0.118169
-0.118169
-0.116589
-0.117221
-0.118485
-0.118169
-0.118169
-0.117537
-0.117853
-0.117853
-0.117537
-0.119118
-0.118169
-0.117853
-0.116905
-0.119118
-0.118802
-0.119118
-0.119750
-0.120066
-0.117853
-0.119118
-0.119118
-0.118169
-0.117853
-0.118485
-0.117537
-0.117221
-0.117537
-0.118169
-0.116273
-0.115957
-0.116905
-0.116589
-0.116589
-0.116589
-0.116905
-0.115640
-0.116273
-0.115640
-0.114692
-0.115324
-0.116273
-0.116273
-0.115008
-0.114376
-0.115957
-0.115008
-0.115008
-0.115640
-0.115324
-0.115957
-0.114060
-0.115324
-0.115957
-0.115324
-0.115957
-0.116905
-0.115008
-0.114376
-0.115008
-0.115640
-0.115324
-0.116273
-0.115640
-0.115957
-0.115957
-0.116273
-0.116905
-0.115640
-0.115640
-0.116905
-0.116905
-0.116905
-0.117221
-0.117221
-0.117537
-0.117537
-0.118802
-0.118169
-0.117537
-0.118485
-0.118802
-0.118169
-0.117853
-0.118485
-0.118485
-0.119118
-0.119434
-0.118485
-0.116905
-0.117853
-0.119118
-0.118485
-0.117537
-0.118485
-0.118485
-0.117853
-0.118169
-0.119434
-0.118169
-0.117853
-0.118485
-0.119118
-0.118169
-0.117537
-0.119434
-0.118485
-0.117853
-0.117853
-0.117537
-0.116589
-0.118169
-0.117537
-0.117221
-0.116905
-0.116589
-0.115957
-0.115324
-0.115640
-0.117537
-0.116273
-0.115957
-0.116273
-0.116589
-0.115640
-0.115324
-0.115640
-0.115008
-0.114060
-0.115640
-0.116273
-0.115640
-0.114692
-0.115640
-0.115640
-0.115640
-0.116273
-0.117221
-0.115640
-0.116273
-0.115957
-0.115640
-0.115957
-0.115957
-0.117537
-0.115640
-0.115957
-0.116273
-0.116273
-0.115008
-0.116273
-0.116273
-0.116905
-0.116905
-0.117537
-0.116905
-0.117221
-0.117853
-0.118802
-0.118169
-0.117221
-0.116589
-0.118485
-0.118169
-0.117853
-0.117537
-0.116905
-0.117853
-0.119118
-0.119750
-0.117853
-0.119434
-0.118485
-0.117221
-0.118802
-0.119118
-0.118802
-0.117537
-0.117853
-0.117537
-0.117853
-0.119118
-0.118485
-0.118169
-0.117853
-0.117853
-0.118169
-0.119750
-0.117853
-0.119434
-0.117537
-0.117853
-0.117853
-0.115957
-0.115640
-0.115640
-0.115324
-0.116273
-0.116273
-0.115957
-0.116273
-0.115324
-0.115640
-0.115957
-0.115324
-0.115324
-0.115008
-0.116905
-0.116273
-0.115957
-0.115640
-0.115008
-0.114060
-0.115957
-0.115008
-0.114060
-0.114376
-0.115008
-0.115957
-0.115008
-0.116273
-0.116273
-0.115640
-0.115008
-0.115640
-0.115957
-0.115008
-0.116905
-0.116905
-0.115324
-0.116273
-0.116273
-0.116589
-0.116273
-0.116589
-0.117537
-0.117221
-0.116905
-0.117537
-0.117537
-0.117221
-0.118485
-0.117853
-0.118169
-0.118169
-0.118485
-0.118485
-0.117221
-0.117537
-0.118169
-0.117537
-0.117537
-0.118485
-0.118485
-0.118485
-0.117853
-0.118802
-0.118169
-0.118802
-0.120698
-0.119118
-0.118485
-0.118485
-0.118485
-0.117537
-0.116905
-0.117853
-0.118169
-0.116905
-0.118485
-0.117221
-0.117853
-0.116905
-0.116905
-0.116273
-0.115640
-0.117537
-0.117221
-0.115957
-0.116905
-0.116905
-0.116589
-0.116273
-0.117537
-0.116589
-0.115008
-0.115008
-0.115957
-0.115640
-0.115640
-0.115324
-0.115324
-0.114060
-0.113111
-0.114692
-0.114692
-0.115008
-0.113744
-0.115957
-0.114060
-0.113428
-0.114376
-0.115008
-0.114060
-0.115957
-0.115008
-0.115008
-0.114376
-0.114060
-0.115957
-0.116589
-0.116273
-0.116273
-0.115957
-0.114692
-0.116589
-0.116905
-0.115957
-0.116905
-0.117537
-0.117221
-0.115957
-0.116905
-0.117537
-0.117853
-0.116589
-0.117853
-0.115640
-0.117221
-0.117853
-0.118485
-0.116273
-0.116589
-0.119434
-0.118485
-0.117853
-0.118802
-0.117853
-0.118802
-0.116905
-0.118485
-0.118485
-0.118169
-0.118169
-0.117853
-0.118485
-0.116273
-0.116905
-0.117537
-0.116589
-0.117221
-0.116905
-0.115640
-0.117221
-0.117537
-0.115957
-0.116589
-0.117221
-0.116589
-0.115640
-0.115957
-0.116589
-0.116589
-0.115957
-0.116273
-0.115640
-0.115008
-0.115957
-0.115008
-0.115640
-0.114692
-0.115008
-0.115957
-0.115640
-0.116905
-0.115324
-0.113744
-0.113428
-0.114376
-0.114376
-0.113744
-0.114060
-0.115008
-0.115957
-0.114692
-0.115324
-0.115640
-0.115324
-0.114060
-0.114692
-0.115324
-0.114376
-0.114692
-0.115008
-0.115640
-0.115957
-0.115324
-0.115640
-0.114692
-0.115324
-0.115957
-0.115008
-0.116273
-0.115008
-0.115008
-0.115008
-0.116273
-0.115640
-0.116273
-0.116589
-0.116905
-0.116273
-0.115324
-0.116905
-0.116905
-0.116905
-0.115640
-0.117221
-0.117221
-0.116905
-0.115957
-0.117221
-0.116905
-0.117221
-0.117537
-0.117853
-0.117221
-0.116905
-0.115957
-0.115008
-0.116273
-0.117853
-0.117853
-0.116273
-0.116273
-0.114376
-0.116273
-0.115957
-0.116589
-0.115324
-0.114060
-0.116273
-0.115008
-0.115324
-0.115324
-0.114376
-0.115008
-0.115324
-0.114376
-0.115008
-0.114060
-0.114692
-0.114060
-0.113744
-0.114376
-0.113428
-0.114060
-0.113428
-0.113111
-0.114060
-0.112163
-0.112163
-0.113428
-0.113428
-0.113111
-0.112479
-0.111531
-0.113428
-0.112795
-0.112163
-0.113111
-0.113428
-0.112163
-0.112795
-0.112795
-0.112795
-0.113428
-0.113111
-0.114060
-0.113111
-0.114060
-0.113428
-0.113111
-0.114692
-0.114376
-0.113744
-0.114060
-0.114376
-0.114376
-0.115008
-0.115324
-0.115640
-0.113744
-0.115008
-0.115640
-0.115640
-0.115008
-0.116273
-0.115324
-0.115640
-0.115640
-0.115957
-0.117221
-0.117221
-0.115957
-0.117537
-0.117221
-0.116589
-0.116905
-0.116273
-0.116589
-0.116589
-0.116273
-0.116589
-0.116905
-0.116589
-0.116273
-0.115957
-0.116273
-0.115957
-0.114692
-0.115640
-0.114376
-0.115324
-0.115324
-0.114692
-0.115324
-0.115640
-0.113744
-0.114060
-0.113744
-0.113744
-0.114376
-0.114376
-0.114060
-0.113744
-0.113744
-0.112479
-0.112479
-0.114060
-0.113744
-0.114060
-0.114376
-0.112795
-0.112479
-0.112795
-0.113111
-0.113428
-0.114376
-0.112479
-0.113428
-0.112795
-0.112795
-0.112795
-0.113111
-0.113744
-0.113428
-0.112479
-0.112163
-0.112795
-0.113744
-0.114376
-0.114376
-0.113428
-0.113428
-0.114376
-0.114060
-0.115640
-0.114376
-0.114692
-0.114376
-0.115008
-0.114376
-0.115008
-0.115008
-0.115957
-0.115957
-0.115640
-0.115640
-0.116273
-0.115957
-0.115640
-0.116589
-0.115008
-0.116273
-0.115640
-0.116905
-0.115640
-0.115640
-0.115640
-0.115957
-0.116273
-0.117221
-0.116905
-0.115957
-0.115957
-0.116905
-0.116273
-0.115640
-0.116273
-0.115008
-0.115640
-0.115640
-0.115640
-0.115957
-0.115324
-0.115324
-0.115324
-0.114692
-0.114692
-0.114060
-0.114060
-0.113744
-0.115008
-0.115640
-0.114376
-0.115324
-0.114376
-0.113111
-0.113111
-0.112795
-0.114060
-0.113111
-0.112795
-0.115640
-0.114060
-0.113111
-0.113744
-0.114376
-0.113428
-0.113744
-0.114376
-0.112795
-0.111847
-0.111847
-0.112795
-0.112795
-0.112795
-0.112479
-0.112479
-0.111847
-0.112795
-0.112479
-0.113428
-0.113428
-0.113111
-0.112795
-0.113428
-0.113428
-0.113111
-0.113744
-0.114060
-0.114376
-0.114692
-0.115008
-0.115008
-0.115008
-0.114060
-0.115008
-0.115640
-0.115957
-0.115008
-0.115008
-0.116589
-0.115640
-0.115640
-0.115324
-0.116589
-0.115008
-0.116273
-0.115640
-0.115957
-0.114692
-0.116273
-0.116273
-0.115008
-0.115008
-0.115008
-0.115957
-0.115008
-0.115957
-0.116589
-0.117221
-0.116273
-0.115324
-0.115324
-0.115324
-0.115640
-0.115640
-0.114692
-0.114692
-0.114692
-0.114692
-0.114060
-0.114376
-0.114376
-0.114060
-0.114692
-0.113744
-0.113111
-0.113428
-0.113111
-0.113428
-0.113111
-0.113111
-0.113111
-0.113111
-0.112795
-0.111531
-0.111847
-0.111847
-0.111847
-0.111531
-0.112479
-0.111531
-0.112163
-0.111847
-0.112795
-0.112479
-0.112163
-0.111847
-0.113111
-0.111531
-0.110899
-0.111215
-0.112479
-0.111215
-0.112163
-0.112479
-0.111847
-0.111847
-0.110583
-0.111847
-0.111531
-0.112795
-0.112795
-0.113111
-0.112163
-0.113111
-0.113111
-0.113744
-0.113744
-0.114060
-0.113428
-0.114376
-0.114692
-0.114376
-0.114692
-0.114376
-0.112795
-0.113428
-0.115008
-0.115008
-0.114692
-0.114376
-0.115008
-0.113744
-0.113744
-0.114692
-0.115008
-0.114376
-0.113428
-0.112795
-0.114692
-0.115324
-0.114060
-0.115008
-0.113428
-0.113428
-0.113428
-0.113428
-0.114060
-0.114376
-0.113744
-0.113428
-0.113428
-0.114060
-0.113744
-0.113428
-0.112479
-0.112795
-0.113111
-0.112795
-0.112479
-0.113428
-0.111847
-0.111847
-0.112795
-0.111215
-0.111847
-0.112163
-0.112479
-0.112479
-0.110583
-0.110583
-0.110583
-0.110583
-0.112163
-0.110583
-0.109950
-0.110583
-0.110583
-0.111215
-0.110583
-0.112163
-0.112163
-0.111531
-0.110899
-0.110266
-0.112163
-0.110899
-0.111531
-0.110266
-0.110899
-0.111215
-0.112163
-0.111531
-0.112479
-0.113428
-0.112795
-0.112479
-0.112479
-0.112795
-0.112479
-0.113744
-0.112795
-0.113111
-0.113744
-0.112163
-0.113744
-0.113428
-0.112795
-0.112479
-0.113111
-0.113428
-0.114060
-0.115008
-0.114060
-0.113111
-0.113744
-0.114060
-0.113111
-0.113744
-0.114060
-0.113111
-0.114376
-0.114060
-0.113744
-0.114060
-0.112163
-0.112795
-0.114060
-0.113428
-0.113744
-0.113111
-0.111847
-0.112163
-0.111531
-0.110899
-0.111215
-0.111531
-0.111531
-0.111531
-0.111215
-0.111847
-0.111215
-0.110899
-0.110583
-0.111215
-0.109950
-0.111215
-0.111215
-0.111215
-0.110583
-0.110266
-0.109634
-0.109634
-0.108686
-0.109950
-0.109634
-0.109318
-0.110583
-0.109950
-0.109634
-0.109318
-0.110583
-0.109950
-0.110583
-0.111215
-0.110899
-0.109634
-0.109634
-0.109634
-0.110583
-0.110899
-0.110266
-0.109318
-0.110899
-0.110583
-0.110899
-0.112163
-0.111531
-0.110899
-0.111215
-0.113111
-0.112795
-0.112163
-0.112479
-0.112479
-0.112163
-0.114060
-0.113428
-0.113428
-0.114060
-0.113428
-0.112479
-0.112163
-0.112479
-0.113111
-0.113428
-0.112795
-0.113744
-0.112163
-0.112479
-0.115008
-0.114060
-0.112795
-0.113111
-0.113428
-0.112163
-0.112795
-0.113744
-0.113428
-0.113111
-0.112479
-0.113428
-0.112163
-0.112479
-0.113428
-0.113111
-0.111847
-0.112479
-0.111847
-0.111215
-0.111215
-0.111531
-0.111531
-0.112163
-0.111847
-0.111847
-0.111215
-0.110583
-0.111531
-0.110583
-0.110899
-0.111531
-0.111531
-0.111531
-0.110583
-0.110583
-0.110583
-0.109002
-0.109002
-0.109634
-0.110266
-0.109950
-0.109318
-0.109318
-0.107421
-0.110266
-0.110266
-0.110266
-0.109634
-0.109950
-0.109318
-0.109002
-0.110266
-0.110266
-0.111215
-0.109950
-0.110899
-0.110899
-0.110266
-0.110266
-0.111215
-0.110583
-0.110266
-0.112795
-0.111531
-0.111531
-0.111847
-0.111847
-0.111531
-0.110899
-0.111847
-0.112795
-0.111847
-0.111847
-0.112479
-0.112163
-0.111847
-0.112795
-0.113428
-0.112795
-0.111847
-0.114060
-0.113428
-0.112795
-0.113744
-0.114692
-0.113111
-0.115324
-0.115008
-0.113744
-0.113111
-0.114376
-0.115008
-0.113428
-0.112795
-0.113744
-0.112795
-0.112479
-0.113428
-0.112479
-0.112479
-0.112795
-0.113428
-0.111531
-0.112163
-0.112163
-0.113111
-0.111847
-0.110583
-0.110266
-0.111215
-0.111847
-0.111847
-0.110266
-0.109318
-0.111215
-0.112479
-0.112163
-0.110266
-0.110899
-0.111531
-0.111215
-0.110899
-0.111215
-0.109950
-0.110266
-0.110899
-0.110899
-0.110266
-0.110266
-0.110583
-0.110266
-0.110266
-0.111847
-0.111847
-0.110583
-0.111215
-0.112479
-0.111531
-0.110583
-0.112163
-0.113111
-0.111531
-0.112163
-0.113111
-0.113744
-0.113428
-0.113111
-0.113744
-0.113428
-0.112795
-0.114376
-0.114692
-0.113428
-0.114376
-0.114692
-0.113744
-0.113428
-0.112795
-0.114060
-0.113428
-0.115640
-0.115008
-0.114060
-0.113744
-0.114376
-0.113744
-0.114060
-0.114692
-0.115324
-0.115008
-0.115008
-0.116589
-0.116273
-0.115008
-0.113744
-0.115957
-0.114692
-0.113111
-0.113744
-0.114060
-0.113428
-0.113744
-0.113111
-0.112795
-0.113428
-0.114376
-0.112479
-0.111531
-0.111847
-0.112795
-0.112479
-0.111215
-0.112479
-0.111531
-0.110583
-0.111531
-0.113428
-0.112163
-0.111215
-0.112163
-0.112163
-0.111531
-0.110899
-0.111531
-0.110266
-0.110899
-0.111215
-0.110583
-0.110266
-0.109950
-0.111531
-0.111531
-0.110583
-0.111215
-0.109634
-0.109318
-0.109950
-0.111215
-0.111215
-0.110583
-0.112163
-0.112795
-0.111215
-0.110583
-0.111847
-0.112479
-0.111531
-0.112479
-0.112479
-0.111531
-0.111847
-0.112795
-0.113111
-0.111847
-0.113744
-0.114060
-0.113111
-0.113428
-0.114692
-0.112479
-0.113111
-0.113744
-0.114692
-0.113428
-0.114692
-0.115324
-0.115324
-0.113744
-0.113744
-0.113744
-0.113428
-0.113428
-0.114376
-0.114692
-0.113111
-0.113744
-0.113744
-0.112795
-0.113111
-0.113428
-0.113428
-0.113111
-0.113428
-0.113428
-0.112795
-0.111531
-0.112163
-0.112795
-0.112479
-0.113111
-0.113428
-0.112795
-0.112479
-0.112163
-0.113111
-0.112795
-0.112163
-0.111531
-0.111847
-0.110583
-0.111847
-0.111847
-0.110899
-0.110899
-0.111847
-0.109950
-0.109634
-0.110583
-0.110899
-0.110266
-0.109634
-0.110583
-0.109318
-0.109950
-0.109318
-0.109634
-0.110899
-0.109634
-0.110266
-0.110583
-0.111531
-0.110266
-0.111215
-0.111215
-0.111531
-0.111215
-0.110266
-0.111215
-0.112479
-0.110899
-0.111531
-0.112163
-0.112479
-0.111847
-0.112795
-0.112163
-0.112795
-0.112163
-0.112795
-0.114376
-0.113428
-0.114692
-0.115008
-0.113744
-0.113744
-0.114060
-0.114692
-0.115640
-0.115324
-0.115008
-0.114060
-0.113428
-0.113744
-0.114060
-0.114060
-0.114060
-0.115324
-0.113744
-0.114060
-0.114060
-0.115008
-0.114060
-0.114692
-0.113744
-0.113744
-0.112479
-0.114376
-0.113111
-0.113111
-0.113428
-0.114376
-0.112795
-0.112795
-0.112479
-0.113111
-0.111847
-0.112795
-0.113428
-0.111531
-0.113428
-0.111847
-0.112479
-0.111847
-0.112479
-0.110899
-0.112795
-0.110899
-0.111847
-0.111531
-0.110583
-0.110899
-0.111847
-0.113111
-0.111215
-0.111215
-0.110899
-0.110899
-0.110266
-0.110266
-0.112479
-0.111215
-0.110583
-0.110899
-0.110899
-0.111215
-0.111847
-0.111531
-0.112479
-0.111847
-0.111215
-0.112479
-0.113111
-0.112479
-0.113111
-0.113744
-0.114060
-0.113428
-0.112795
-0.112795
-0.113744
-0.115008
-0.114376
-0.114692
-0.115324
-0.115324
-0.113744
-0.115324
-0.114692
-0.114060
-0.113744
-0.115008
-0.114376
-0.114376
-0.114692
-0.114692
-0.115324
-0.114692
-0.115008
-0.115640
-0.114376
-0.114692
-0.115008
-0.115324
-0.114376
-0.114692
-0.114376
-0.114060
-0.113428
-0.113428
-0.113744
-0.114060
-0.114060
-0.113744
-0.113428
-0.113744
-0.112795
-0.113744
-0.112479
-0.114376
-0.113428
-0.112795
-0.113111
-0.114060
-0.112479
-0.112479
-0.112795
-0.112163
-0.111215
-0.112163
-0.113111
-0.111215
-0.111531
-0.110899
-0.110583
-0.109950
-0.111847
-0.111215
-0.111847
-0.111531
-0.111847
-0.111847
-0.111847
-0.112479
-0.112479
-0.112479
-0.111847
-0.111847
-0.111215
-0.111215
-0.111847
-0.112795
-0.112479
-0.111847
-0.113428
-0.112479
-0.112479
-0.112795
-0.112795
-0.113111
-0.114060
-0.114060
-0.114376
-0.113111
-0.114692
-0.114692
-0.115324
-0.114060
-0.114692
-0.114060
-0.114376
-0.114060
-0.114692
-0.114692
-0.114692
-0.115008
-0.115008
-0.114376
-0.114376
-0.113744
-0.113744
-0.115324
-0.115957
-0.113744
-0.114060
-0.114692
-0.115008
-0.115324
-0.114376
-0.114376
-0.113744
-0.113428
-0.112795
-0.114376
-0.114376
-0.113744
-0.114692
-0.114376
-0.114376
-0.114692
-0.114376
-0.113111
-0.113111
-0.113744
-0.113744
-0.113428
-0.113744
-0.113428
-0.112163
-0.112163
-0.112795
-0.112795
-0.112163
-0.111847
-0.111847
-0.111531
-0.111215
-0.111215
-0.112163
-0.112163
-0.112163
-0.110899
-0.110583
-0.109950
-0.110899
-0.112479
-0.110583
-0.111847
-0.111215
-0.111531
-0.112479
-0.112479
-0.112479
-0.113744
-0.113111
-0.113428
-0.113428
-0.114060
-0.113111
-0.113111
-0.113744
-0.113744
-0.114692
-0.114060
-0.114060
-0.112795
-0.113428
-0.114692
-0.114376
-0.114692
-0.115008
-0.114376
-0.115008
-0.116273
-0.115324
-0.115640
-0.116589
-0.115324
-0.115957
-0.114692
-0.115640
-0.114692
-0.114692
-0.115640
-0.115957
-0.115640
-0.115324
-0.116273
-0.114692
-0.115324
-0.116273
-0.115640
-0.115324
-0.115640
-0.115640
-0.115008
-0.115324
-0.114376
-0.114692
-0.115957
-0.115324
-0.114060
-0.114060
-0.112795
-0.114060
-0.112479
-0.113111
-0.113111
-0.114060
-0.112795
-0.113428
-0.112479
-0.113428
-0.112479
-0.111847
-0.112795
-0.113111
-0.112163
-0.112795
-0.112795
-0.111531
-0.112163
-0.112795
-0.113428
-0.111215
-0.111531
-0.109950
-0.110899
-0.112163
-0.113111
-0.111531
-0.112479
-0.113428
-0.112795
-0.112163
-0.111847
-0.112795
-0.112795
-0.111847
-0.111847
-0.113428
-0.112479
-0.112795
-0.112795
-0.113111
-0.113111
-0.114376
-0.114060
-0.113744
-0.114376
-0.114692
-0.114692
-0.114376
-0.115324
-0.114692
-0.114376
-0.114060
-0.114376
-0.113744
-0.115324
-0.114692
-0.115640
-0.115957
-0.115324
-0.115008
-0.115324
-0.115640
-0.115008
-0.115324
-0.115324
-0.116589
-0.113744
-0.114060
-0.115640
-0.116273
-0.115324
-0.114692
-0.114692
-0.114692
-0.114692
-0.115008
-0.115008
-0.113744
-0.114060
-0.113428
-0.113744
-0.114060
-0.114060
-0.114060
-0.115008
-0.113428
-0.112795
-0.113744
-0.113428
-0.112479
-0.113111
-0.112163
-0.112163
-0.112795
-0.113428
-0.113744
-0.113111
-0.113111
-0.112163
-0.111847
-0.112795
-0.112163
-0.112163
-0.111215
-0.112163
-0.111847
-0.112163
-0.112479
-0.112479
-0.112795
-0.112795
-0.112479
-0.112795
-0.113428
-0.114692
-0.114060
-0.113744
-0.112479
-0.113111
-0.114060
-0.113744
-0.113744
-0.114060
-0.113428
-0.114376
-0.114060
-0.115008
-0.114060
-0.114376
-0.115008
-0.115640
-0.115008
-0.115008
-0.115957
-0.114692
-0.114060
-0.114060
-0.114376
-0.115324
-0.115640
-0.116905
-0.115008
-0.116589
-0.115957
-0.116273
-0.116589
-0.116589
-0.115640
-0.115640
-0.116273
-0.117221
-0.116905
-0.115640
-0.115324
-0.115957
-0.115957
-0.115957
-0.115640
-0.116273
-0.115640
-0.115008
-0.115008
-0.115008
-0.114060
-0.115008
-0.114060
-0.114376
-0.115008
-0.115008
-0.113428
-0.114060
-0.113744
-0.113111
-0.112795
-0.112795
-0.113111
-0.112479
-0.113744
-0.112795
-0.113111
-0.112795
-0.113428
-0.112795
-0.112163
-0.113111
-0.114060
-0.112795
-0.112479
-0.112479
-0.112795
-0.111531
-0.111531
-0.111847
-0.112479
-0.112163
-0.111847
-0.113111
-0.113428
-0.114060
-0.112795
-0.113111
-0.112163
-0.113744
-0.113744
-0.114376
-0.114060
-0.114692
-0.115324
-0.114060
-0.115324
-0.116273
-0.116589
-0.116273
-0.114692
-0.116273
-0.114692
-0.115957
-0.116905
-0.115957
-0.115324
-0.116589
-0.116273
-0.116273
-0.115640
-0.114376
-0.115957
-0.115324
-0.115640
-0.115957
-0.116589
-0.116589
-0.116905
-0.117221
-0.115324
-0.115957
-0.117221
-0.115640
-0.114692
-0.116273
-0.114692
-0.115640
-0.115324
-0.115640
-0.114692
-0.115008
-0.116273
-0.115008
-0.114692
-0.115324
-0.115324
-0.115324
-0.115640
-0.114376
-0.113744
-0.114376
-0.113428
-0.114060
-0.114060
-0.114060
-0.114060
-0.112795
-0.113111
-0.114060
-0.113744
-0.112163
-0.112479
-0.112479
-0.114692
-0.113111
-0.113111
-0.114060
-0.112795
-0.113111
-0.112163
-0.113428
-0.114060
-0.114060
-0.113428
-0.114376
-0.113111
-0.114060
-0.114060
-0.114692
-0.115008
-0.114060
-0.115008
-0.114376
-0.115008
-0.115008
-0.115640
-0.115008
-0.115640
-0.114376
-0.114692
-0.115957
-0.115008
-0.115324
-0.115640
-0.116273
-0.116589
-0.115957
-0.115957
-0.115324
-0.116273
-0.118169
-0.117537
-0.117537
-0.116589
-0.117221
-0.117221
-0.115640
-0.115324
-0.116589
-0.116273
-0.116589
-0.116273
-0.116273
-0.114376
-0.116273
-0.115957
-0.116905
-0.115640
-0.115324
-0.114692
-0.115008
-0.115324
-0.114692
-0.114692
-0.115324
-0.115640
-0.115324
-0.114060
-0.114692
-0.114692
-0.114060
-0.115008
-0.114692
-0.114376
-0.113428
-0.113744
-0.114060
-0.113111
-0.111847
-0.114060
-0.113428
-0.113111
-0.111531
-0.112795
-0.112163
-0.111847
-0.112795
-0.112479
-0.112163
-0.111847
-0.113428
-0.114060
-0.113111
-0.113428
-0.113111
-0.112795
-0.113428
-0.113111
-0.113111
-0.112795
-0.113111
-0.114376
-0.113428
-0.113744
-0.113428
-0.113428
-0.115008
-0.114692
-0.114060
-0.114376
-0.115324
-0.115324
-0.115324
-0.115008
-0.115008
-0.115640
-0.115324
-0.116273
-0.115640
-0.115957
-0.115008
-0.115957
-0.115957
-0.115957
-0.116273
-0.116905
-0.117537
-0.116273
-0.117221
-0.116273
-0.116589
-0.116589
-0.117221
-0.115640
-0.115324
-0.115957
-0.116589
-0.115957
-0.115640
-0.115957
-0.115324
-0.114060
-0.114060
-0.115008
-0.114692
-0.115324
-0.115008
-0.115957
-0.113744
-0.114692
-0.113744
-0.115640
-0.113744
-0.114692
-0.113111
-0.113744
-0.114060
-0.114692
-0.113111
-0.112479
-0.111847
-0.113111
-0.113428
-0.114060
-0.113744
-0.113111
-0.113111
-0.112795
-0.113111
-0.111847
-0.111847
-0.112163
-0.112479
-0.112163
-0.113111
-0.113111
-0.112163
-0.113111
-0.113428
-0.112163
-0.113428
-0.111847
-0.113111
-0.112163
-0.114060
-0.113744
-0.113744
-0.113744
-0.113744
-0.113111
-0.113744
-0.114692
-0.115008
-0.114692
-0.115008
-0.114692
-0.115324
-0.115008
-0.115640
-0.115957
-0.115640
-0.116589
-0.117221
-0.116905
-0.117853
-0.116273
-0.116273
-0.116273
-0.116273
-0.116589
-0.116905
-0.116905
-0.116273
-0.116273
-0.116905
-0.116905
-0.117537
-0.115957
-0.116273
-0.115957
-0.116589
-0.116273
-0.116589
-0.115957
-0.115957
-0.116589
-0.115640
-0.115957
-0.115957
-0.115324
-0.114692
-0.114376
-0.115008
-0.115008
-0.115324
-0.115008
-0.113744
-0.114060
-0.115324
-0.114060
-0.114692
-0.114060
-0.113428
-0.112163
-0.113428
-0.113111
-0.113428
-0.113744
-0.112479
-0.112479
-0.111531
-0.111215
-0.113428
-0.112795
-0.112795
-0.111847
-0.112479
-0.111847
-0.112479
-0.111531
-0.112479
-0.112479
-0.112795
-0.111531
-0.112795
-0.112163
-0.113428
-0.113428
-0.113744
-0.113744
-0.114692
-0.112479
-0.113111
-0.114376
-0.114060
-0.114376
-0.114692
-0.115008
-0.114692
-0.115008
-0.114692
-0.114376
-0.114692
-0.116589
-0.115957
-0.115640
-0.116273
-0.115324
-0.115640
-0.115640
-0.116273
-0.115640
-0.116589
-0.116905
-0.115957
-0.115957
-0.115640
-0.115957
-0.115324
-0.115324
-0.114692
-0.115324
-0.115008
-0.113744
-0.114692
-0.115324
-0.114060
-0.115324
-0.115957
-0.115008
-0.114692
-0.115324
-0.114376
-0.113744
-0.115324
-0.114376
-0.113428
-0.113428
-0.113428
-0.114060
-0.113744
-0.112163
-0.114060
-0.112479
-0.113744
-0.113111
-0.112479
-0.111847
-0.113111
-0.113111
-0.112479
-0.113111
-0.112163
-0.112795
-0.111531
-0.112795
-0.112479
-0.112163
-0.111847
-0.110583
-0.111531
-0.110899
-0.111847
-0.110899
-0.112163
-0.112479
-0.111531
-0.111531
-0.111847
-0.112479
-0.113428
-0.113111
-0.114060
-0.113428
-0.113744
-0.113428
-0.114376
-0.114692
-0.114376
-0.114692
-0.115008
-0.115324
-0.115008
-0.115008
-0.114692
-0.115008
-0.115008
-0.116273
-0.115957
-0.115640
-0.115957
-0.115957
-0.116273
-0.117221
-0.116589
-0.116273
-0.116905
-0.116905
-0.115324
-0.115957
-0.116273
-0.115640
-0.116905
-0.115640
-0.115957
-0.115324
-0.115957
-0.115640
-0.115324
-0.115324
-0.114376
-0.116273
-0.113428
-0.114060
-0.115324
-0.114060
-0.115008
-0.115640
-0.115008
-0.114060
-0.113744
-0.115008
-0.113111
-0.114692
-0.114060
-0.113744
-0.113744
-0.114376
-0.113111
-0.113111
-0.114060
-0.113111
-0.112479
-0.112795
-0.113111
-0.113428
-0.112795
-0.112479
-0.111847
-0.113111
-0.113744
-0.112795
-0.113111
-0.112795
-0.112479
-0.112479
-0.111531
-0.112795
-0.112479
-0.111215
-0.111215
-0.112163
-0.112479
-0.112163
-0.112479
-0.113428
-0.112795
-0.113744
-0.113428
-0.113428
-0.114060
-0.113744
-0.112795
-0.112795
-0.113744
-0.114376
-0.114692
-0.115008
-0.114060
-0.114060
-0.115324
-0.115324
-0.115008
-0.115324
-0.115324
-0.113428
-0.114692
-0.115324
-0.116273
-0.116589
-0.115957
-0.116589
-0.115640
-0.114692
-0.115957
-0.114376
-0.115008
-0.115008
-0.116273
-0.115957
-0.115008
-0.114060
-0.114376
-0.114060
-0.114692
-0.115324
-0.114376
-0.113111
-0.113744
-0.114376
-0.114376
-0.114060
-0.113111
-0.113428
-0.114376
-0.112795
-0.113111
-0.112479
-0.112479
-0.113111
-0.113744
-0.112795
-0.112795
-0.112163
-0.111847
-0.112163
-0.111847
-0.113428
-0.112479
-0.112163
-0.111531
-0.111215
-0.111531
-0.111531
-0.113111
-0.112479
-0.111531
-0.111531
-0.110899
-0.111215
-0.111531
-0.110583
-0.110583
-0.111215
-0.111847
-0.112163
-0.111531
-0.112163
-0.112479
-0.112795
-0.113428
-0.113744
-0.113744
-0.113111
-0.114060
-0.114060
-0.114060
-0.114376
-0.114692
-0.114692
-0.114692
-0.114060
-0.114692
-0.114060
-0.115008
-0.114060
-0.115008
-0.114376
-0.114376
-0.113744
-0.114692
-0.115640
-0.115957
-0.114692
-0.115324
-0.115640
-0.116905
-0.115008
-0.114692
-0.115008
-0.114692
-0.115640
-0.115008
-0.115324
-0.114060
-0.115324
-0.115008
-0.115640
-0.115324
-0.115640
-0.115324
-0.115640
-0.115008
-0.114692
-0.114692
-0.114692
-0.114060
-0.114060
-0.113111
-0.114692
-0.113428
-0.114060
-0.113111
-0.113744
-0.113111
-0.114060
-0.114692
-0.113111
-0.112479
-0.113111
-0.113744
-0.113428
-0.112163
-0.111531
-0.111215
-0.112163
-0.111531
-0.111531
-0.111847
-0.112795
-0.112479
-0.113111
-0.110899
-0.110583
-0.112479
-0.111847
-0.111847
-0.111847
-0.111847
-0.111531
-0.112163
-0.111531
-0.110899
-0.112163
-0.112479
-0.112795
-0.113111
-0.113744
-0.113428
-0.114376
-0.113428
-0.114376
-0.113744
-0.113744
-0.114060
-0.115008
-0.115324
-0.115008
-0.113744
-0.115324
-0.115640
-0.114376
-0.114692
-0.115324
-0.115640
-0.115008
-0.115640
-0.115957
-0.115324
-0.114692
-0.115324
-0.116273
-0.115324
-0.115008
-0.115008
-0.115008
-0.113744
-0.114060
-0.113744
-0.114376
-0.115640
-0.115324
-0.114692
-0.114060
-0.114376
-0.114376
-0.114376
-0.113744
-0.112795
-0.113744
-0.113111
-0.112479
-0.113111
-0.113428
-0.113428
-0.112795
-0.112163
-0.113111
-0.112163
-0.112479
-0.112479
-0.111531
-0.112163
-0.112479
-0.111531
-0.111847
-0.111215
-0.110583
-0.112795
-0.112163
-0.111215
-0.112479
-0.110583
-0.111215
-0.112163
-0.111531
-0.111215
-0.112795
-0.112795
-0.113428
-0.113428
-0.111531
-0.111847
-0.112795
-0.112795
-0.111847
-0.113744
-0.112479
-0.114376
-0.112795
-0.113111
-0.113744
-0.112795
-0.113428
-0.112479
-0.113744
-0.114376
-0.113744
-0.113744
-0.114692
-0.114692
-0.115324
-0.114376
-0.115008
-0.114692
-0.115008
-0.114692
-0.116273
-0.114376
-0.115957
-0.115324
-0.115324
-0.114376
-0.115008
-0.116589
-0.116273
-0.116273
-0.115957
-0.115324
-0.115324
-0.114692
-0.115324
-0.115324
-0.114060
-0.113744
-0.113428
-0.114060
-0.113744
-0.113428
-0.114692
-0.114060
-0.113744
-0.112479
-0.113744
-0.112795
-0.113428
-0.113111
-0.112795
-0.113744
-0.112163
-0.112795
-0.113111
-0.112795
-0.112479
-0.112795
-0.112163
-0.111847
-0.111847
-0.112163
-0.111847
-0.110899
-0.111215
-0.112163
-0.111215
-0.111847
-0.111847
-0.110899
-0.111215
-0.111215
-0.111531
-0.111215
-0.111847
-0.111215
-0.110899
-0.111531
-0.111215
-0.112479
-0.113111
-0.113744
-0.113428
-0.113111
-0.113111
-0.113111
-0.112795
-0.111847
-0.113744
-0.114692
-0.115008
-0.114376
-0.114376
-0.113428
-0.112479
-0.114060
-0.114692
-0.114060
-0.114376
-0.114376
-0.114060
-0.115008
-0.114692
-0.115008
-0.114060
-0.112795
-0.115324
-0.114060
-0.114692
-0.115324
-0.114376
-0.115640
-0.114692
-0.115008
-0.115640
-0.115008
-0.114060
-0.115324
-0.115008
-0.114060
-0.114060
-0.114376
-0.114692
-0.114060
-0.115008
-0.114692
-0.114692
-0.114376
-0.113428
-0.114376
-0.113744
-0.115008
-0.113111
-0.113744
-0.113428
-0.112479
-0.112163
-0.112795
-0.111531
-0.111215
-0.111531
-0.111215
-0.111531
-0.112479
-0.113111
-0.113111
-0.110899
-0.110899
-0.110266
-0.110583
-0.112479
-0.112163
-0.111215
-0.112795
-0.111215
-0.112163
-0.111847
-0.111531
-0.112163
-0.109950
-0.111847
-0.112479
-0.111847
-0.110583
-0.111847
-0.112163
-0.110899
-0.110583
-0.113428
-0.112795
-0.112479
-0.114060
-0.114060
-0.114060
-0.113428
-0.113428
-0.113111
-0.112795
-0.113111
-0.113428
-0.113428
-0.113744
-0.114692
-0.115640
-0.114692
-0.114692
-0.114060
-0.113744
-0.115324
-0.115324
-0.115008
-0.114376
-0.115640
-0.114692
-0.115008
-0.115640
-0.115008
-0.115324
-0.114692
-0.115008
-0.114692
-0.114376
-0.113744
-0.115008
-0.114376
-0.113744
-0.113111
-0.113428
-0.113111
-0.114376
-0.114060
-0.113744
-0.113111
-0.112479
-0.112163
-0.111531
-0.112163
-0.112163
-0.112795
-0.113111
-0.112163
-0.110899
-0.112163
-0.111531
-0.112795
-0.112163
-0.112163
-0.111215
-0.112163
-0.110899
-0.110899
-0.111215
-0.111531
-0.111531
-0.111847
-0.112479
-0.112479
-0.111531
-0.111215
-0.111215
-0.112163
-0.112795
-0.111847
-0.112163
-0.111847
-0.111215
-0.112163
-0.112163
-0.113111
-0.112795
-0.112479
-0.112795
-0.113428
-0.113744
-0.112479
-0.113111
-0.112479
-0.112795
-0.112479
-0.113111
-0.113744
-0.114376
-0.114060
-0.114692
-0.113428
-0.114060
-0.115008
-0.114692
-0.113744
-0.114692
-0.114376
-0.114060
-0.115324
-0.114692
-0.115957
-0.115008
-0.114376
-0.114692
-0.115324
-0.115640
-0.115640
-0.114692
-0.113744
-0.112795
-0.115324
-0.115640
-0.114692
-0.114060
-0.112795
-0.114376
-0.115008
-0.113744
-0.114692
-0.113111
-0.114060
-0.114060
-0.113744
-0.113744
-0.112479
-0.112163
-0.112479
-0.113111
-0.113111
-0.112795
-0.111847
-0.112163
-0.112479
-0.113111
-0.113111
-0.112163
-0.113428
-0.111215
-0.111847
-0.110899
-0.111847
-0.112163
-0.110583
-0.111847
-0.111847
-0.113111
-0.112795
-0.111215
-0.110583
-0.111531
-0.112163
-0.112479
-0.111531
-0.111531
-0.112163
-0.112479
-0.112795
-0.112795
-0.112795
-0.112479
-0.113111
-0.112795
-0.113744
-0.114376
-0.113428
-0.113111
-0.113744
-0.113744
-0.114060
-0.113111
-0.113744
-0.114692
-0.115957
-0.115008
-0.115008
-0.114376
-0.113428
-0.113428
-0.114692
-0.115640
-0.116273
-0.115640
-0.115957
-0.115324
-0.115008
-0.114692
-0.115640
-0.115008
-0.115640
-0.114692
-0.115957
-0.114692
-0.114692
-0.115324
-0.114060
-0.114692
-0.113744
-0.114692
-0.114060
-0.114060
-0.113111
-0.114060
-0.114060
-0.114060
-0.112795
-0.112479
-0.113428
-0.112795
-0.112479
-0.112479
-0.112795
-0.113111
-0.111215
-0.111531
-0.110583
-0.111847
-0.111531
-0.111847
-0.111531
-0.111215
-0.111215
-0.110899
-0.110583
-0.111215
-0.111847
-0.111215
-0.111847
-0.109634
-0.111531
-0.110899
-0.110583
-0.110899
-0.111531
-0.111215
-0.110899
-0.110899
-0.110899
-0.110899
-0.110899
-0.111531
-0.112163
-0.111847
-0.111215
-0.111215
-0.112795
-0.113111
-0.111531
-0.112795
-0.112479
-0.111531
-0.112479
-0.113428
-0.113744
-0.113428
-0.112795
-0.113744
-0.114060
-0.114376
-0.114692
-0.113428
-0.114692
-0.114060
-0.114376
-0.114692
-0.114692
-0.116273
-0.115640
-0.114376
-0.114692
-0.114376
-0.114692
-0.115324
-0.114060
-0.115008
-0.115640
-0.114060
-0.115640
-0.115008
-0.114060
-0.114376
-0.114060
-0.114060
-0.114376
-0.114692
-0.114060
-0.114060
-0.114060
-0.114060
-0.114376
-0.113744
-0.113111
-0.114060
-0.113744
-0.113428
-0.112795
-0.112479
-0.112163
-0.110899
-0.112479
-0.111531
-0.111531
-0.111215
-0.111847
-0.111531
-0.112163
-0.112795
-0.111531
-0.111531
-0.111847
-0.113111
-0.112163
-0.111531
-0.112479
-0.111847
-0.111531
-0.112795
-0.112479
-0.112795
-0.111215
-0.112163
-0.113111
-0.111847
-0.112795
-0.113111
-0.113428
-0.113111
-0.111531
-0.113111
-0.111847
-0.112795
-0.114060
-0.112795
-0.113428
-0.114060
-0.114060
-0.113744
-0.113744
-0.114376
-0.114060
-0.113744
-0.113744
-0.114060
-0.114060
-0.114376
-0.113111
-0.112795
-0.114060
-0.115008
-0.115640
-0.114692
-0.115640
-0.115324
-0.116273
-0.116273
-0.116273
-0.115957
-0.115640
-0.114376
-0.115324
-0.115324
-0.115324
-0.115640
-0.115008
-0.114692
-0.114376
-0.114376
-0.113428
-0.114376
-0.113744
-0.114692
-0.113744
-0.113744
-0.112795
-0.113428
-0.113428
-0.113744
-0.113428
-0.111847
-0.113111
-0.112795
-0.112479
-0.111847
-0.110899
-0.111847
-0.111531
-0.112163
-0.112479
-0.111531
-0.111215
-0.111847
-0.111531
-0.110899
-0.111531
-0.111847
-0.110899
-0.111531
-0.110583
-0.110899
-0.110899
-0.111847
-0.111847
-0.110583
-0.111215
-0.110899
-0.111215
-0.111531
-0.111847
-0.111531
-0.112163
-0.113111
-0.113111
-0.112795
-0.113428
-0.112163
-0.113111
-0.113428
-0.113744
-0.113744
-0.114060
-0.113744
-0.115008
-0.114692
-0.114692
-0.114376
-0.115008
-0.115324
-0.115957
-0.114692
-0.113744
-0.114376
-0.115008
-0.115640
-0.114376
-0.114060
-0.114376
-0.114376
-0.114376
-0.115324
-0.115324
-0.114060
-0.115008
-0.113744
-0.114060
-0.114692
-0.115324
-0.115640
-0.115324
-0.114692
-0.114060
-0.114376
-0.115324
-0.114376
-0.114060
-0.113428
-0.113111
-0.114060
-0.113428
-0.113111
-0.111215
-0.111215
-0.111847
-0.112795
-0.112163
-0.111531
-0.111215
-0.112163
-0.112163
-0.112163
-0.111847
-0.111531
-0.111215
-0.111847
-0.110899
-0.109950
-0.111847
-0.112795
-0.112479
-0.111215
-0.111215
-0.110583
-0.111531
-0.112163
-0.111215
-0.112479
-0.111531
-0.111531
-0.111531
-0.111847
-0.111847
-0.111531
-0.113428
-0.113111
-0.113111
-0.111847
-0.112479
-0.113744
-0.112163
-0.112795
-0.114060
-0.113744
-0.114060
-0.114376
-0.114376
-0.114692
-0.115640
-0.114692
-0.115640
-0.114376
-0.114692
-0.115324
-0.114376
-0.113744
-0.114376
-0.115324
-0.115324
-0.115008
-0.115957
-0.113744
-0.114692
-0.115640
[truncated: 9,220,981 more chars]
