# Supplementary material for: Forces applied during classical touch assays for Caenorhabditis elegans
Source: PLoS One. 2017 May 19;12(5):e0178080. doi: 10.1371/journal.pone.0178080 (PMC5438190; doi:10.1371/journal.pone.0178080)
Supplement: S2 Data — These text files contain raw voltage data collected as described in the Methods section. The analysis scripts in S1 Analysis Code were used to process these data. (ZIP) [file pone.0178080.s004.zip › RawDataFiles/Subject2.txt]

frequency=5000
Gain=500
2016-07-20 14:56:20
Cantilever 2A
0.065502
0.065502
0.065186
0.065186
0.065186
0.065186
0.064554
0.064238
0.064554
0.064870
0.064554
0.063922
0.063289
0.063605
0.063289
0.063922
0.063605
0.064870
0.063922
0.063605
0.063289
0.064238
0.063605
0.064870
0.065502
0.064238
0.064870
0.064870
0.063922
0.064870
0.064238
0.065186
0.064870
0.065502
0.065502
0.065186
0.065502
0.066135
0.066135
0.066451
0.066767
0.066451
0.066767
0.067715
0.066767
0.067715
0.067399
0.068031
0.068348
0.068031
0.068348
0.068348
0.068031
0.068980
0.069296
0.068980
0.068980
0.068980
0.067715
0.068348
0.068348
0.069296
0.069928
0.069296
0.068980
0.068348
0.068664
0.068664
0.068664
0.068031
0.068348
0.068031
0.068031
0.067399
0.067715
0.067715
0.066451
0.067083
0.066451
0.066135
0.066135
0.065502
0.065818
0.065818
0.065502
0.065502
0.065818
0.065186
0.065186
0.064554
0.065186
0.064870
0.065186
0.064238
0.064554
0.064238
0.063605
0.063922
0.063605
0.065186
0.064870
0.064554
0.063605
0.063289
0.063289
0.063605
0.063922
0.064554
0.064554
0.064238
0.064870
0.065186
0.064554
0.064870
0.064870
0.064870
0.064554
0.066135
0.065818
0.066135
0.066767
0.066767
0.066135
0.066451
0.067083
0.066767
0.067083
0.066767
0.067715
0.067715
0.068031
0.068031
0.068031
0.068664
0.068031
0.068664
0.069296
0.068980
0.069296
0.068348
0.068980
0.068980
0.068031
0.068980
0.068980
0.069296
0.068980
0.069296
0.068348
0.068664
0.068664
0.068664
0.068664
0.068348
0.068348
0.068031
0.067715
0.068664
0.068031
0.066767
0.066767
0.067083
0.066767
0.066451
0.066767
0.066451
0.066135
0.065818
0.066451
0.066135
0.065818
0.066135
0.065186
0.064554
0.064554
0.065186
0.064870
0.064870
0.064238
0.064238
0.064554
0.064554
0.064870
0.065186
0.065502
0.064870
0.064238
0.063922
0.064238
0.065186
0.065186
0.064870
0.065186
0.064870
0.065186
0.065502
0.065186
0.065502
0.065818
0.065818
0.065818
0.066135
0.066451
0.066451
0.067083
0.066767
0.067083
0.066767
0.067399
0.067399
0.067083
0.067083
0.067715
0.067399
0.068348
0.068348
0.068348
0.068348
0.068664
0.068980
0.068664
0.068980
0.069296
0.068980
0.068664
0.068348
0.069296
0.069928
0.069296
0.069612
0.068980
0.068348
0.068031
0.069612
0.068664
0.069612
0.068980
0.068664
0.067715
0.067715
0.068348
0.068348
0.067715
0.066767
0.067399
0.067083
0.066767
0.066767
0.065818
0.066767
0.066135
0.066135
0.066451
0.066767
0.065818
0.065502
0.064870
0.064870
0.064554
0.065186
0.064238
0.064238
0.063922
0.064238
0.064238
0.064870
0.064238
0.065818
0.064870
0.064238
0.063922
0.064554
0.063922
0.065818
0.065502
0.064870
0.064870
0.064870
0.064870
0.065186
0.065502
0.065818
0.065818
0.065502
0.066451
0.065818
0.066135
0.067399
0.067399
0.067083
0.067399
0.068031
0.067715
0.067715
0.067399
0.068031
0.068031
0.068664
0.068664
0.068980
0.068980
0.068664
0.069296
0.069928
0.070245
0.069612
0.069296
0.069296
0.068980
0.068980
0.069612
0.070561
0.070245
0.069296
0.069612
0.068980
0.068980
0.069612
0.068980
0.068980
0.068980
0.068980
0.068664
0.068031
0.068348
0.068031
0.068031
0.068348
0.067083
0.067083
0.066451
0.066767
0.066135
0.066767
0.066451
0.066135
0.066451
0.066451
0.066451
0.065818
0.065186
0.065502
0.065186
0.064554
0.065186
0.064554
0.064554
0.064554
0.064238
0.065186
0.065818
0.065186
0.065186
0.063922
0.064870
0.065186
0.065186
0.065502
0.065502
0.065502
0.065502
0.065502
0.066135
0.065818
0.065818
0.065502
0.065186
0.066135
0.066451
0.066767
0.067715
0.067715
0.067715
0.068348
0.068348
0.068031
0.068348
0.068348
0.068348
0.069296
0.068664
0.068980
0.069296
0.068980
0.068664
0.069296
0.069928
0.070561
0.070245
0.069612
0.070245
0.069928
0.068664
0.070245
0.070245
0.070561
0.070561
0.069928
0.068980
0.069296
0.070245
0.069296
0.069612
0.069612
0.069296
0.069612
0.069296
0.068348
0.068980
0.067715
0.068031
0.068031
0.067715
0.066767
0.067083
0.067399
0.066135
0.066451
0.065818
0.066767
0.067083
0.066451
0.065818
0.065502
0.064870
0.065502
0.065818
0.065186
0.064870
0.064554
0.064870
0.064238
0.064554
0.064870
0.065502
0.065502
0.064554
0.064554
0.065186
0.065818
0.065502
0.065818
0.065186
0.065186
0.065502
0.065818
0.065818
0.065818
0.065818
0.065818
0.066767
0.066767
0.066767
0.067399
0.068031
0.067399
0.067715
0.067715
0.068980
0.068348
0.068664
0.068664
0.068980
0.069296
0.069296
0.069296
0.069296
0.068348
0.068980
0.069612
0.070245
0.070245
0.069928
0.069928
0.069612
0.069296
0.069928
0.070245
0.070877
0.070561
0.070245
0.069612
0.069296
0.068980
0.069296
0.069612
0.069296
0.069296
0.069612
0.069296
0.068980
0.068664
0.068664
0.067715
0.068031
0.067083
0.067083
0.067715
0.067083
0.067083
0.066451
0.066451
0.066767
0.066451
0.066451
0.065818
0.065502
0.065186
0.064238
0.065502
0.065186
0.063922
0.064238
0.064554
0.064554
0.064554
0.064238
0.065818
0.064870
0.064238
0.063605
0.064238
0.064870
0.065818
0.065186
0.064870
0.064870
0.065818
0.065818
0.065818
0.066135
0.066135
0.066135
0.065818
0.066451
0.066767
0.066767
0.067399
0.068031
0.068031
0.067715
0.068348
0.068348
0.067715
0.068348
0.068348
0.068348
0.069612
0.069612
0.069296
0.069296
0.068664
0.069612
0.069928
0.069928
0.069928
0.069296
0.070245
0.069928
0.069612
0.069928
0.070561
0.070245
0.070245
0.069612
0.068980
0.069296
0.069928
0.069928
0.069296
0.069296
0.069612
0.069296
0.068664
0.068980
0.068664
0.067715
0.068348
0.067715
0.067715
0.067399
0.067399
0.067399
0.067399
0.066451
0.066767
0.066767
0.066451
0.066451
0.065186
0.065502
0.065502
0.065818
0.065818
0.064870
0.065186
0.064870
0.065502
0.065186
0.065818
0.065186
0.065502
0.064870
0.064554
0.064238
0.064870
0.065502
0.065502
0.065502
0.065186
0.065186
0.065502
0.066135
0.065818
0.066135
0.066135
0.066135
0.066451
0.067083
0.066767
0.067399
0.067715
0.067399
0.068348
0.068031
0.068348
0.068980
0.068664
0.068031
0.068348
0.068980
0.068980
0.069612
0.069296
0.068664
0.069296
0.069928
0.070245
0.070561
0.070561
0.069928
0.069928
0.069612
0.069612
0.070561
0.070877
0.070561
0.069928
0.069612
0.069612
0.069928
0.069928
0.069296
0.068980
0.069296
0.068664
0.069296
0.068980
0.068980
0.068348
0.067715
0.067715
0.067715
0.066451
0.067715
0.067083
0.067083
0.067399
0.066135
0.066767
0.066135
0.065502
0.065186
0.064870
0.065186
0.065818
0.065186
0.064870
0.064554
0.064554
0.064554
0.064870
0.065186
0.064554
0.065818
0.064554
0.064238
0.064238
0.064870
0.065186
0.065502
0.065186
0.064870
0.064870
0.065186
0.065502
0.065186
0.065502
0.065818
0.065818
0.066135
0.066135
0.066135
0.067083
0.067399
0.067399
0.067399
0.067083
0.067399
0.068348
0.068348
0.068031
0.068031
0.068980
0.068980
0.069612
0.069296
0.068664
0.068980
0.069928
0.070245
0.070245
0.070245
0.069928
0.069928
0.069928
0.069612
0.069928
0.070561
0.070245
0.069612
0.069296
0.068980
0.069612
0.069612
0.069928
0.068980
0.068664
0.068664
0.068664
0.069296
0.068664
0.068348
0.068031
0.067399
0.067715
0.067399
0.066767
0.067083
0.066767
0.066135
0.066451
0.066451
0.066451
0.065818
0.065818
0.065502
0.064870
0.064870
0.065502
0.064870
0.064238
0.064554
0.064554
0.064554
0.064554
0.065186
0.064870
0.063922
0.063922
0.063605
0.063922
0.064238
0.065502
0.065818
0.064554
0.064870
0.065186
0.065502
0.065186
0.065818
0.065818
0.065186
0.065502
0.065502
0.066135
0.066135
0.067083
0.066767
0.066451
0.066767
0.067399
0.067715
0.067399
0.067715
0.068031
0.068031
0.068031
0.069296
0.069612
0.068980
0.068980
0.069296
0.068980
0.069612
0.069612
0.069296
0.068980
0.069296
0.068980
0.068664
0.069296
0.070245
0.070245
0.069612
0.068664
0.068664
0.068664
0.069296
0.068664
0.068664
0.069296
0.068348
0.068031
0.067715
0.067715
0.067715
0.067715
0.067083
0.066767
0.066451
0.066767
0.067083
0.067083
0.066135
0.066135
0.066451
0.065818
0.065818
0.065186
0.064870
0.064238
0.064870
0.064238
0.064554
0.064238
0.064238
0.063922
0.063922
0.064238
0.064238
0.064238
0.063289
0.062973
0.063605
0.063605
0.064554
0.064238
0.064554
0.064238
0.064870
0.064554
0.065186
0.064554
0.064870
0.065502
0.064870
0.065186
0.066135
0.065818
0.066451
0.066767
0.066451
0.066451
0.066767
0.067083
0.067715
0.067399
0.067399
0.067715
0.068031
0.068348
0.068348
0.068348
0.068031
0.068664
0.068664
0.069296
0.068980
0.068980
0.068664
0.068348
0.068348
0.068664
0.069296
0.070245
0.069296
0.068664
0.068348
0.068031
0.068348
0.068980
0.068031
0.068664
0.068348
0.067715
0.067715
0.068031
0.068348
0.067715
0.067715
0.067399
0.066767
0.066767
0.067083
0.066451
0.066135
0.065502
0.065186
0.065818
0.065186
0.064554
0.064554
0.064554
0.064238
0.063922
0.064554
0.064554
0.063922
0.063922
0.063289
0.063922
0.063922
0.063922
0.064554
0.064238
0.062657
0.062973
0.063605
0.064238
0.064554
0.064238
0.064554
0.064238
0.064870
0.064554
0.064238
0.064870
0.064870
0.064238
0.065186
0.065818
0.065502
0.066451
0.066451
0.066451
0.067083
0.066451
0.067083
0.067399
0.068031
0.066767
0.067083
0.067715
0.068348
0.068980
0.068664
0.068031
0.068348
0.068980
0.068664
0.068980
0.068980
0.068980
0.068980
0.068980
0.068980
0.069296
0.069928
0.069928
0.069296
0.068664
0.068664
0.068664
0.068348
0.068348
0.068348
0.068348
0.068031
0.067083
0.067715
0.068031
0.067715
0.066767
0.066767
0.066135
0.066451
0.066451
0.065818
0.065818
0.065818
0.065502
0.065502
0.065502
0.064870
0.064870
0.063605
0.064238
0.063605
0.065186
0.063922
0.063605
0.063605
0.063605
0.063922
0.063605
0.064554
0.063922
0.063605
0.063289
0.062657
0.063289
0.063289
0.063922
0.063922
0.064238
0.063289
0.063922
0.063922
0.064238
0.064870
0.064870
0.065186
0.064870
0.065186
0.064870
0.065502
0.066135
0.066135
0.066451
0.066451
0.066767
0.067083
0.067399
0.066767
0.066767
0.068031
0.067715
0.068348
0.068664
0.067715
0.068348
0.068031
0.068664
0.068664
0.068348
0.068031
0.068348
0.068664
0.068031
0.068980
0.068664
0.069296
0.068664
0.068664
0.068348
0.068348
0.067715
0.068031
0.067715
0.067399
0.068031
0.067715
0.067715
0.067715
0.067399
0.067399
0.067083
0.067083
0.067083
0.066135
0.066451
0.066135
0.065818
0.065818
0.065818
0.065818
0.065502
0.064870
0.064238
0.064238
0.064238
0.065186
0.064238
0.063605
0.063289
0.063605
0.063922
0.063605
0.063289
0.063922
0.064238
0.063289
0.063605
0.063289
0.063605
0.064238
0.063922
0.064238
0.064238
0.064238
0.064554
0.064554
0.064870
0.065186
0.065502
0.064870
0.065502
0.065186
0.065502
0.066767
0.066135
0.066451
0.066767
0.066451
0.067083
0.067715
0.067083
0.067083
0.067399
0.067715
0.068348
0.068348
0.068348
0.068031
0.068348
0.068664
0.068348
0.068664
0.068664
0.068980
0.068664
0.068348
0.068348
0.068664
0.069296
0.068664
0.068348
0.067399
0.067715
0.068031
0.068348
0.068348
0.068031
0.068348
0.067715
0.067715
0.067399
0.067399
0.066767
0.066451
0.066767
0.066135
0.065818
0.065818
0.065502
0.065818
0.065818
0.064554
0.065818
0.065186
0.064870
0.064554
0.063922
0.063289
0.063605
0.064554
0.064238
0.063289
0.063605
0.063289
0.063289
0.063605
0.064238
0.064554
0.063605
0.062657
0.062973
0.062973
0.063605
0.064554
0.063922
0.064238
0.064238
0.064554
0.064238
0.064554
0.064554
0.064870
0.064870
0.064870
0.065502
0.065502
0.065818
0.066135
0.066767
0.066135
0.066135
0.066451
0.066767
0.066767
0.066135
0.066451
0.066451
0.067083
0.067715
0.068031
0.067399
0.067399
0.068031
0.067715
0.068348
0.067715
0.068031
0.068031
0.067399
0.067715
0.068664
0.068664
0.068348
0.068348
0.067083
0.067399
0.067715
0.068031
0.068031
0.068031
0.067715
0.067399
0.066767
0.067083
0.066767
0.066767
0.065186
0.066135
0.065502
0.066135
0.065186
0.065186
0.065186
0.064554
0.064870
0.064870
0.064870
0.064238
0.063605
0.063289
0.062973
0.062973
0.063922
0.062973
0.062973
0.062973
0.062657
0.063289
0.062973
0.063289
0.063605
0.063289
0.062973
0.062341
0.062973
0.062657
0.063289
0.063605
0.063289
0.063289
0.063922
0.063605
0.063922
0.063922
0.064238
0.063922
0.064238
0.065186
0.065186
0.064870
0.065502
0.065818
0.065502
0.065818
0.065186
0.065818
0.066135
0.065502
0.066451
0.066451
0.066767
0.066767
0.067399
0.067083
0.066767
0.067399
0.067715
0.067399
0.068031
0.068031
0.067715
0.067399
0.067399
0.068031
0.068664
0.068980
0.068664
0.067399
0.067083
0.067399
0.068031
0.068031
0.067399
0.067399
0.067083
0.066451
0.066451
0.066451
0.066135
0.065502
0.065818
0.065818
0.065818
0.064870
0.064870
0.065502
0.065186
0.064238
0.063922
0.065186
0.064238
0.063922
0.063605
0.063289
0.063289
0.063605
0.063605
0.062973
0.062973
0.062657
0.063289
0.063605
0.063289
0.063605
0.063605
0.062973
0.062657
0.062341
0.062973
0.063922
0.063605
0.063289
0.063289
0.063922
0.064238
0.064238
0.063605
0.063605
0.063922
0.064238
0.064870
0.065502
0.065186
0.065186
0.065502
0.065502
0.065502
0.065502
0.066451
0.065818
0.066451
0.066135
0.066451
0.066451
0.066767
0.066767
0.067399
0.066767
0.067399
0.068031
0.068980
0.068348
0.068031
0.067715
0.067715
0.067399
0.067715
0.068348
0.068348
0.068664
0.067715
0.067083
0.067715
0.067399
0.068031
0.067399
0.067399
0.067083
0.067083
0.066767
0.067083
0.067083
0.066767
0.066135
0.065818
0.065818
0.065502
0.065502
0.065502
0.064554
0.064554
0.064554
0.064238
0.064238
0.064554
0.064238
0.063289
0.062973
0.063605
0.064238
0.063289
0.063605
0.063605
0.063289
0.062973
0.063289
0.062973
0.063605
0.063289
0.063289
0.062973
0.063289
0.062657
0.063605
0.063922
0.062973
0.063605
0.063605
0.063605
0.064238
0.063605
0.063605
0.064238
0.063922
0.064554
0.064554
0.064870
0.064554
0.065502
0.065186
0.065818
0.065818
0.066767
0.066451
0.066135
0.065818
0.065818
0.066451
0.067715
0.067399
0.066767
0.067083
0.068031
0.068031
0.067715
0.067715
0.067715
0.067083
0.066451
0.067715
0.067715
0.068348
0.068348
0.068031
0.067399
0.067083
0.066451
0.067083
0.066451
0.066451
0.067083
0.067083
0.066135
0.066451
0.067399
0.066451
0.066451
0.065818
0.065502
0.065186
0.064870
0.064554
0.064870
0.064554
0.064870
0.064238
0.063922
0.064554
0.063605
0.062657
0.063289
0.063289
0.063922
0.063289
0.062657
0.062657
0.063289
0.062973
0.063922
0.063605
0.063922
0.062657
0.063289
0.062341
0.062341
0.062025
0.062657
0.062973
0.062657
0.062657
0.062973
0.063289
0.063922
0.063605
0.064238
0.063605
0.063605
0.064238
0.064554
0.064870
0.065818
0.065186
0.065818
0.065186
0.065818
0.065502
0.065818
0.065186
0.065186
0.066451
0.067083
0.067715
0.067715
0.067399
0.066451
0.067083
0.067083
0.067399
0.066767
0.066767
0.066451
0.067083
0.066767
0.067399
0.068348
0.068664
0.068031
0.067715
0.066451
0.067399
0.067399
0.068031
0.066767
0.067083
0.066767
0.066135
0.066451
0.066135
0.066135
0.065818
0.065502
0.065186
0.064554
0.063605
0.064238
0.064238
0.063605
0.063605
0.064238
0.064870
0.063922
0.063922
0.063289
0.063289
0.063289
0.062973
0.063289
0.062341
0.062025
0.062657
0.062025
0.062657
0.062341
0.062973
0.063289
0.062025
0.061392
0.062341
0.062341
0.063289
0.063605
0.062973
0.063605
0.063289
0.062973
0.063922
0.063605
0.064238
0.064238
0.063605
0.063922
0.064554
0.063922
0.064554
0.064554
0.065502
0.065186
0.064870
0.065502
0.066135
0.065502
0.065818
0.066135
0.066135
0.065818
0.066451
0.066767
0.066767
0.066767
0.066451
0.067083
0.066767
0.066767
0.066767
0.067399
0.066767
0.067083
0.067399
0.067715
0.067083
0.067399
0.066451
0.066451
0.066135
0.066767
0.066451
0.066767
0.066767
0.066451
0.066135
0.066135
0.066451
0.066135
0.065186
0.065186
0.064554
0.063922
0.064238
0.063605
0.063605
0.063605
0.063289
0.063605
0.063922
0.063289
0.063289
0.062657
0.062657
0.062973
0.062973
0.061708
0.062025
0.062341
0.062341
0.062657
0.062657
0.062657
0.062973
0.062025
0.062341
0.062025
0.062341
0.062341
0.063289
0.062973
0.062341
0.062657
0.062657
0.062657
0.062025
0.062973
0.062973
0.062341
0.063289
0.063605
0.063922
0.063605
0.063289
0.064238
0.064554
0.064870
0.065186
0.065502
0.065186
0.065186
0.065502
0.064870
0.066135
0.066767
0.066767
0.066135
0.066767
0.065818
0.067083
0.067715
0.066451
0.067083
0.066767
0.066451
0.066451
0.066767
0.067083
0.067083
0.066767
0.066451
0.065502
0.066135
0.066135
0.066767
0.065818
0.065818
0.065818
0.065502
0.065502
0.065502
0.064554
0.064238
0.064238
0.064238
0.064870
0.064238
0.063922
0.063605
0.063605
0.063289
0.063289
0.063605
0.062657
0.062657
0.062341
0.062025
0.061392
0.062341
0.062025
0.061708
0.062025
0.061708
0.062025
0.062341
0.062657
0.062657
0.061708
0.061708
0.061392
0.061392
0.062025
0.062973
0.062341
0.062025
0.062657
0.062341
0.062657
0.062657
0.062341
0.062973
0.063289
0.062973
0.063922
0.063605
0.063605
0.064238
0.064870
0.064870
0.064870
0.064238
0.065186
0.065186
0.065502
0.065502
0.065186
0.066135
0.066451
0.066767
0.066135
0.066135
0.066451
0.066767
0.066135
0.066451
0.066767
0.067083
0.066451
0.066135
0.066767
0.067399
0.068031
0.067715
0.066767
0.066451
0.066135
0.066767
0.066451
0.065818
0.065818
0.066135
0.066135
0.065502
0.065186
0.065186
0.064870
0.064554
0.064870
0.063922
0.063605
0.063605
0.063605
0.063605
0.063605
0.063922
0.063922
0.063289
0.063289
0.062341
0.062341
0.062025
0.062657
0.062341
0.062341
0.062025
0.061708
0.061076
0.061708
0.061392
0.062341
0.062025
0.061708
0.061076
0.061076
0.061708
0.062657
0.062025
0.062025
0.062025
0.061708
0.062025
0.062341
0.062973
0.062973
0.062657
0.062657
0.062973
0.063605
0.063289
0.064238
0.064238
0.064870
0.064554
0.064870
0.064554
0.064554
0.064554
0.064554
0.065502
0.065502
0.066451
0.066135
0.066451
0.065502
0.066135
0.066767
0.066767
0.067083
0.066451
0.066767
0.066135
0.066135
0.066135
0.067083
0.067715
0.066767
0.066767
0.065818
0.066451
0.066767
0.066767
0.065818
0.065818
0.065818
0.065818
0.065502
0.065502
0.065818
0.065186
0.064870
0.064554
0.063922
0.064238
0.064554
0.063922
0.063922
0.063922
0.063605
0.063605
0.063922
0.062973
0.062973
0.062973
0.062657
0.062341
0.062341
0.062025
0.061708
0.061076
0.061708
0.062025
0.062025
0.062341
0.062341
0.062025
0.061392
0.061708
0.062025
0.062657
0.062973
0.063289
0.062341
0.062025
0.062973
0.063289
0.063289
0.062341
0.062973
0.062657
0.063289
0.063605
0.063289
0.064238
0.063605
0.064238
0.064238
0.064554
0.064870
0.064554
0.064870
0.064238
0.064554
0.065186
0.065502
0.066451
0.066451
0.065818
0.065818
0.066767
0.066767
0.066451
0.066451
0.066135
0.066135
0.066135
0.065818
0.066135
0.066767
0.066767
0.066767
0.066451
0.066767
0.065818
0.065502
0.065818
0.065186
0.065502
0.065502
0.065502
0.065502
0.065502
0.064870
0.063922
0.064554
0.063922
0.064238
0.063922
0.063605
0.063922
0.063289
0.063289
0.062973
0.063605
0.062973
0.062973
0.061708
0.062025
0.062341
0.062973
0.062025
0.061708
0.061076
0.060760
0.061392
0.061708
0.061076
0.062025
0.061708
0.060760
0.060444
0.061076
0.061076
0.062657
0.062025
0.062025
0.061708
0.062341
0.062657
0.062973
0.063289
0.062973
0.062341
0.062973
0.063605
0.063289
0.063289
0.064238
0.064554
0.064238
0.064238
0.064870
0.065186
0.064554
0.064870
0.064870
0.065186
0.065818
0.066135
0.066135
0.066135
0.066451
0.066767
0.066451
0.066451
0.066767
0.066451
0.065818
0.066451
0.066135
0.066451
0.067083
0.067715
0.067083
0.066767
0.066767
0.066451
0.066451
0.066135
0.065818
0.066451
0.066135
0.066135
0.065186
0.065186
0.064870
0.064554
0.065186
0.064554
0.064238
0.063922
0.063605
0.063289
0.063289
0.063289
0.062973
0.063289
0.062657
0.062973
0.062025
0.061708
0.062025
0.062657
0.061708
0.061708
0.061392
0.061708
0.061708
0.062025
0.062025
0.062025
0.061708
0.061392
0.060760
0.061708
0.061708
0.062025
0.062341
0.062025
0.061708
0.061708
0.062025
0.062025
0.062025
0.062341
0.062025
0.062025
0.062341
0.062973
0.062657
0.063605
0.063605
0.063605
0.063605
0.063922
0.063922
0.064554
0.063922
0.064238
0.064238
0.064554
0.065186
0.065502
0.065818
0.064870
0.064870
0.065502
0.066451
0.066767
0.066135
0.066135
0.065502
0.065818
0.066135
0.066451
0.066767
0.066451
0.066451
0.065502
0.065502
0.066451
0.065818
0.065818
0.066135
0.065502
0.064870
0.064554
0.065186
0.065502
0.064554
0.064870
0.063922
0.062973
0.062973
0.063605
0.062973
0.062973
0.062341
0.062973
0.062973
0.063289
0.062657
0.062025
0.061708
0.061076
0.061392
0.061392
0.061392
0.061076
0.061076
0.061392
0.061076
0.061076
0.061708
0.061392
0.060444
0.060760
0.060444
0.061392
0.061392
0.061392
0.061076
0.061708
0.061708
0.062025
0.061708
0.061708
0.062657
0.062657
0.062025
0.062341
0.062973
0.063289
0.063605
0.063289
0.063922
0.063922
0.063922
0.063922
0.063605
0.064238
0.063922
0.064554
0.064870
0.065502
0.065502
0.065818
0.065818
0.065818
0.066451
0.066451
0.066451
0.066135
0.066767
0.066451
0.065502
0.065818
0.066767
0.066451
0.066767
0.066451
0.065818
0.065818
0.065502
0.065186
0.065818
0.065818
0.065818
0.064870
0.064870
0.064554
0.064870
0.064238
0.064238
0.064238
0.064238
0.064238
0.063289
0.063605
0.063289
0.062973
0.062657
0.062973
0.063289
0.062341
0.062025
0.061708
0.062025
0.061708
0.062973
0.061392
0.061392
0.060760
0.061076
0.061392
0.060760
0.061076
0.061708
0.062025
0.060760
0.060760
0.061392
0.061392
0.062341
0.062341
0.061708
0.061708
0.062657
0.062025
0.061708
0.062657
0.062657
0.062657
0.062341
0.062657
0.062657
0.062657
0.063289
0.063605
0.063922
0.064238
0.064238
0.063922
0.063922
0.064238
0.064238
0.065502
0.065818
0.065502
0.065502
0.065818
0.064870
0.065502
0.065502
0.065818
0.065502
0.065502
0.065502
0.065502
0.066451
0.066135
0.066767
0.067083
0.066451
0.065818
0.065502
0.065502
0.065818
0.065502
0.065502
0.065186
0.065186
0.064870
0.065186
0.065186
0.065186
0.064238
0.064238
0.063922
0.063289
0.063605
0.063605
0.063289
0.062657
0.062341
0.062657
0.063289
0.062657
0.062341
0.061708
0.061708
0.061076
0.061392
0.061392
0.060760
0.061392
0.061392
0.061392
0.061392
0.061392
0.062025
0.061708
0.061076
0.060128
0.061076
0.061392
0.062657
0.062341
0.062341
0.061708
0.062341
0.062341
0.062025
0.062341
0.062341
0.062657
0.062973
0.063289
0.063289
0.063289
0.063922
0.063605
0.063922
0.064238
0.064238
0.063922
0.064870
0.064238
0.064554
0.064554
0.065502
0.065502
0.065818
0.065502
0.065186
0.065502
0.066135
0.065818
0.066135
0.065818
0.066135
0.065818
0.065502
0.066135
0.067083
0.067399
0.067399
0.067083
0.065818
0.066135
0.065818
0.065818
0.066135
0.065502
0.065186
0.065186
0.064870
0.064870
0.065186
0.064870
0.064870
0.063922
0.063605
0.063605
0.063922
0.063605
0.062973
0.063289
0.063289
0.062657
0.062973
0.062341
0.062341
0.061708
0.061708
0.062025
0.062341
0.061708
0.061708
0.061076
0.060760
0.061708
0.061708
0.061708
0.062657
0.061076
0.061076
0.061392
0.061076
0.061076
0.061392
0.062341
0.061708
0.061708
0.062025
0.062341
0.062341
0.062341
0.063289
0.062657
0.062657
0.062657
0.063289
0.063605
0.063922
0.064238
0.063922
0.064238
0.064554
0.064554
0.064238
0.064238
0.064238
0.065186
0.064870
0.066135
0.065818
0.065186
0.065818
0.065818
0.066135
0.065818
0.066135
0.066135
0.065502
0.065502
0.066135
0.066135
0.066451
0.066767
0.066451
0.065502
0.065818
0.066451
0.066135
0.065502
0.065186
0.065186
0.064870
0.064870
0.064870
0.065186
0.064554
0.064554
0.064554
0.062973
0.063289
0.063605
0.063605
0.062973
0.063605
0.062973
0.062973
0.063289
0.062657
0.062973
0.062341
0.061708
0.062025
0.062341
0.061392
0.061392
0.061076
0.060444
0.061392
0.061076
0.061708
0.061392
0.061076
0.061076
0.060128
0.060128
0.061076
0.061076
0.061076
0.060760
0.061708
0.062341
0.062341
0.062025
0.062341
0.062657
0.062341
0.062341
0.062657
0.062973
0.063289
0.063605
0.063922
0.063605
0.064554
0.064238
0.064238
0.064554
0.064554
0.064238
0.064870
0.064238
0.065186
0.065186
0.065502
0.064554
0.065502
0.066135
0.065502
0.065502
0.065186
0.065502
0.065502
0.065186
0.066135
0.066451
0.066451
0.066451
0.066135
0.065502
0.065502
0.065186
0.065818
0.066135
0.065502
0.065186
0.065186
0.064238
0.064554
0.064238
0.063922
0.064554
0.063922
0.062973
0.062657
0.063605
0.062657
0.062657
0.063289
0.062657
0.062341
0.062025
0.061708
0.061392
0.061076
0.061392
0.062025
0.061708
0.061392
0.061392
0.061076
0.061076
0.061076
0.060760
0.061076
0.061392
0.061076
0.060444
0.060444
0.061076
0.061076
0.061708
0.061392
0.061076
0.061076
0.062025
0.061708
0.061708
0.062025
0.062025
0.061392
0.062973
0.062341
0.062657
0.063289
0.062973
0.063605
0.063289
0.063605
0.063605
0.063289
0.063922
0.063922
0.063289
0.064238
0.065186
0.065502
0.064554
0.064238
0.064870
0.065502
0.065818
0.065502
0.064870
0.065186
0.065186
0.065186
0.065818
0.065818
0.066135
0.066451
0.065186
0.064870
0.064554
0.065186
0.065502
0.065186
0.064554
0.065186
0.064554
0.064238
0.064238
0.063922
0.064238
0.064238
0.062973
0.062657
0.062341
0.062973
0.062657
0.063289
0.062341
0.062025
0.062341
0.062341
0.061392
0.061392
0.061392
0.060760
0.060760
0.061708
0.060760
0.060760
0.060128
0.060444
0.060760
0.061076
0.061076
0.061076
0.060760
0.060444
0.060444
0.060444
0.061076
0.061392
0.061708
0.060760
0.060760
0.061708
0.061392
0.062025
0.061708
0.061708
0.062025
0.061708
0.062657
0.062657
0.062657
0.062973
0.063289
0.063605
0.063289
0.063922
0.063922
0.063605
0.063289
0.064238
0.063922
0.064554
0.065186
0.065502
0.064554
0.065186
0.065502
0.065818
0.064870
0.065502
0.065186
0.064554
0.064238
0.064870
0.066135
0.066135
0.065818
0.065502
0.064870
0.064870
0.064870
0.064238
0.064870
0.064870
0.064238
0.063922
0.063289
0.063922
0.064238
0.063605
0.063289
0.063605
0.062341
0.062657
0.062657
0.062341
0.062973
0.062341
0.062341
0.061708
0.061708
0.061076
0.061392
0.060760
0.060760
0.060760
0.061392
0.061076
0.060128
0.060444
0.059812
0.059812
0.060444
0.060444
0.061708
0.060760
0.060128
0.059495
0.059812
0.060128
0.061076
0.060760
0.060760
0.061076
0.061076
0.061708
0.061076
0.061708
0.062025
0.062025
0.061392
0.062025
0.062341
0.062657
0.062973
0.063605
0.062341
0.063289
0.063605
0.063605
0.063922
0.063289
0.063922
0.064554
0.064238
0.064870
0.064238
0.064870
0.063922
0.064870
0.064870
0.064554
0.065186
0.064554
0.064870
0.065186
0.064238
0.065502
0.065186
0.066135
0.065186
0.064554
0.063922
0.064870
0.064554
0.064554
0.063922
0.064554
0.064238
0.064238
0.063922
0.064238
0.063605
0.062973
0.063289
0.062973
0.062973
0.062973
0.063289
0.062341
0.062341
0.062025
0.062025
0.062341
0.061708
0.061708
0.061392
0.061076
0.060760
0.061392
0.061076
0.060760
0.060128
0.060128
0.060444
0.059812
0.060128
0.060760
0.060760
0.060760
0.059495
0.060128
0.060128
0.060760
0.060760
0.060760
0.061076
0.060760
0.061076
0.060760
0.061708
0.060760
0.061076
0.060760
0.061392
0.062025
0.062025
0.062657
0.062973
0.063289
0.062973
0.062973
0.063605
0.063605
0.063605
0.063289
0.063922
0.063605
0.064554
0.064554
0.064554
0.063605
0.064870
0.064238
0.065186
0.064554
0.064238
0.064554
0.064238
0.063922
0.064870
0.065186
0.065502
0.065818
0.065818
0.064554
0.064554
0.064554
0.064870
0.063922
0.063922
0.063922
0.064238
0.063605
0.063605
0.063289
0.062657
0.062341
0.062657
0.062341
0.062657
0.062341
0.061392
0.061392
0.061708
0.062025
0.061708
0.061392
0.061392
0.061076
0.060760
0.060128
0.060444
0.060444
0.060444
0.059495
0.059495
0.060444
0.060444
0.059812
0.060128
0.060444
0.059179
0.059495
0.059179
0.059179
0.059812
0.060760
0.060444
0.060444
0.060444
0.060444
0.060444
0.060760
0.060760
0.061076
0.060760
0.060760
0.061708
0.062025
0.062025
0.062341
0.062657
0.062657
0.062657
0.062657
0.062341
0.062657
0.062973
0.062973
0.062973
0.063922
0.063922
0.064554
0.063922
0.064238
0.063922
0.064554
0.064554
0.064554
0.064238
0.064238
0.063922
0.064238
0.064238
0.065502
0.065502
0.064870
0.063922
0.064238
0.063922
0.064238
0.064870
0.063922
0.063922
0.064238
0.063289
0.063922
0.063605
0.063289
0.062657
0.062341
0.062341
0.062341
0.062025
0.061708
0.062025
0.062025
0.061392
0.061392
0.061708
0.060760
0.061076
0.060444
0.060128
0.060128
0.061076
0.060128
0.060128
0.059812
0.059812
0.060444
0.060128
0.060128
0.060128
0.060128
0.059495
0.058863
0.059495
0.059179
0.060444
0.060760
0.059812
0.060128
0.060128
0.060444
0.060444
0.061076
0.061392
0.061076
0.060760
0.061392
0.061708
0.062025
0.061708
0.062341
0.062657
0.062973
0.062973
0.063289
0.062973
0.062657
0.062657
0.062973
0.063289
0.063922
0.063289
0.063605
0.063605
0.063605
0.064238
0.063922
0.064238
0.065186
0.063922
0.063922
0.063922
0.064554
0.064870
0.065186
0.064870
0.064554
0.064238
0.064554
0.064870
0.064554
0.063605
0.063605
0.063605
0.063289
0.063289
0.062973
0.063289
0.062657
0.062973
0.062657
0.061708
0.061392
0.061076
0.061392
0.060760
0.060760
0.060444
0.061076
0.061076
0.060444
0.060128
0.059812
0.059495
0.060760
0.060128
0.059812
0.059812
0.059179
0.059495
0.059495
0.059812
0.060444
0.059495
0.059812
0.059495
0.059179
0.059495
0.060128
0.060444
0.060760
0.059812
0.059495
0.060444
0.061076
0.060444
0.060760
0.060760
0.060128
0.060760
0.061392
0.061076
0.061708
0.061708
0.062657
0.062341
0.062341
0.062341
0.062657
0.062341
0.062657
0.062973
0.063605
0.063289
0.063922
0.063605
0.063605
0.064238
0.064238
0.063922
0.063922
0.064554
0.062973
0.064238
0.064238
0.064238
0.064870
0.064870
0.064238
0.064238
0.063289
0.063289
0.063922
0.063605
0.063605
0.063289
0.063605
0.063605
0.062657
0.062657
0.062973
0.062025
0.062341
0.062025
0.062025
0.061708
0.061392
0.061708
0.061392
0.061076
0.060760
0.061076
0.061076
0.059812
0.060128
0.059812
0.059495
0.060128
0.059812
0.059812
0.059812
0.059179
0.059495
0.059495
0.059179
0.059495
0.059495
0.059179
0.059179
0.058547
0.058863
0.060444
0.060760
0.060128
0.060128
0.059179
0.059812
0.060444
0.060444
0.060128
0.060760
0.060760
0.061392
0.061392
0.061076
0.061392
0.061392
0.061708
0.061708
0.062341
0.062025
0.062657
0.062973
0.062341
0.062973
0.062973
0.063605
0.064554
0.063922
0.063605
0.063289
0.063605
0.064238
0.064238
0.063922
0.064238
0.064238
0.063605
0.063289
0.064554
0.064870
0.065186
0.064554
0.063922
0.063289
0.063922
0.063922
0.063922
0.063289
0.063289
0.063289
0.062973
0.062973
0.062973
0.062657
0.062025
0.062025
0.062025
0.062657
0.061392
0.061076
0.061708
0.061076
0.061392
0.061392
0.060760
0.060128
0.060444
0.059495
0.059812
0.059812
0.060760
0.059179
0.059495
0.059179
0.059812
0.058863
0.059179
0.059495
0.060128
0.059495
0.058547
0.058547
0.058547
0.058547
0.059812
0.059812
0.059179
0.059179
0.059495
0.059495
0.060128
0.059812
0.060128
0.060128
0.060444
0.060760
0.060444
0.061076
0.061392
0.061708
0.061392
0.062025
0.062025
0.062025
0.062025
0.062341
0.062341
0.062973
0.062657
0.063605
0.063289
0.062973
0.063289
0.063289
0.062973
0.063605
0.062973
0.063605
0.063605
0.063289
0.063605
0.064238
0.064238
0.064870
0.063922
0.063605
0.062657
0.063605
0.063605
0.063605
0.063289
0.062657
0.062973
0.062657
0.063289
0.063289
0.062657
0.062973
0.061708
0.061708
0.061708
0.061392
0.061076
0.061392
0.061076
0.060760
0.060444
0.061392
0.061076
0.059812
0.059179
0.058863
0.059495
0.060128
0.059812
0.059179
0.058863
0.058863
0.059179
0.058863
0.059495
0.060128
0.059179
0.058231
0.058231
0.058547
0.058863
0.059495
0.060128
0.059495
0.060128
0.059812
0.060444
0.059812
0.059812
0.060444
0.060760
0.059812
0.060760
0.061708
0.060760
0.061708
0.062025
0.061392
0.061708
0.062657
0.062025
0.062341
0.062657
0.062025
0.062341
0.062657
0.063605
0.063289
0.062973
0.062657
0.063922
0.063605
0.063922
0.063922
0.063605
0.063289
0.063922
0.062657
0.063605
0.063922
0.064554
0.064238
0.064554
0.063289
0.063605
0.063289
0.063289
0.062973
0.062657
0.062973
0.062973
0.062341
0.062973
0.062341
0.061708
0.061708
0.061708
0.061392
0.060760
0.061076
0.060760
0.060760
0.061076
0.060760
0.060444
0.060128
0.060128
0.059495
0.058863
0.059179
0.059812
0.060128
0.058863
0.059179
0.058863
0.058547
0.059179
0.058863
0.059495
0.059812
0.058231
0.058231
0.057599
0.058547
0.059495
0.059179
0.059495
0.059495
0.060128
0.059812
0.059495
0.060128
0.060128
0.060128
0.060128
0.060128
0.060444
0.060760
0.062025
0.061392
0.062025
0.061708
0.061708
0.062341
0.062341
0.062341
0.062341
0.062025
0.062341
0.062657
0.062973
0.063922
0.062657
0.062973
0.063605
0.063922
0.063922
0.063922
0.063605
0.063605
0.062973
0.063605
0.063922
0.064554
0.064238
0.064238
0.063289
0.062657
0.064238
0.063289
0.063605
0.063289
0.063289
0.062657
0.062973
0.062657
0.062341
0.061708
0.061708
0.062025
0.061392
0.061392
0.060760
0.060760
0.060444
0.060444
0.060444
0.060760
0.060444
0.059812
0.059495
0.059495
0.058863
0.059179
0.060128
0.059495
0.058863
0.058863
0.058863
0.058547
0.058863
0.058863
0.059812
0.058547
0.058863
0.057915
0.058863
0.058863
0.059495
0.059812
0.059179
0.059179
0.059179
0.060128
0.059179
0.059812
0.059812
0.059495
0.059495
0.060128
0.060760
0.060760
0.061392
0.061076
0.061708
0.061708
0.061392
0.061708
0.062025
0.062025
0.062025
0.062657
0.063289
0.063289
0.063605
0.063289
0.062973
0.063605
0.063922
0.063605
0.063922
0.063605
0.063922
0.063605
0.063289
0.064554
0.064554
0.063922
0.063605
0.063289
0.062973
0.062657
0.063289
0.063289
0.062973
0.063289
0.062973
0.062341
0.062025
0.062341
0.062025
0.061392
0.061708
0.061076
0.061076
0.060444
0.061076
0.060444
0.060128
0.060444
0.060128
0.060760
0.059812
0.059812
0.059179
0.058863
0.058863
0.059495
0.059179
0.058863
0.058863
0.058863
0.058863
0.059179
0.058863
0.059495
0.059495
0.058547
0.058547
0.057915
0.057915
0.059495
0.058547
0.059495
0.058863
0.058547
0.058863
0.059179
0.059495
0.060444
0.060444
0.060128
0.060128
0.060760
0.060760
0.061076
0.061708
0.061708
0.061392
0.062025
0.062025
0.062341
0.062025
0.062025
0.062341
0.062657
0.062973
0.063289
0.063289
0.062657
0.063605
0.063922
0.063922
0.063605
0.063605
0.063605
0.062973
0.063289
0.062341
0.063922
0.064870
0.063605
0.063289
0.062341
0.062657
0.062973
0.063289
0.063289
0.062657
0.062341
0.061708
0.062025
0.062657
0.062341
0.062025
0.062025
0.061708
0.060760
0.060760
0.061076
0.060760
0.060128
0.059812
0.060128
0.060444
0.060128
0.059495
0.059179
0.058863
0.058863
0.058863
0.058863
0.058863
0.058547
0.058231
0.058863
0.058547
0.058547
0.058547
0.059179
0.058231
0.057915
0.058231
0.058231
0.058863
0.059812
0.059495
0.058547
0.058863
0.058863
0.059495
0.059495
0.060444
0.060444
0.059495
0.059179
0.060444
0.060444
0.060760
0.060760
0.061392
0.060760
0.061392
0.061392
0.062025
0.062341
0.061708
0.061708
0.061392
0.062657
0.063289
0.062973
0.062341
0.062657
0.063289
0.063605
0.063605
0.063289
0.063289
0.063289
0.062657
0.062657
0.062973
0.062657
0.063922
0.063605
0.062973
0.063289
0.062973
0.062657
0.063289
0.062973
0.062657
0.062657
0.062657
0.062657
0.062341
0.062025
0.061392
0.062025
0.061392
0.061708
0.061076
0.061392
0.061076
0.060760
0.061076
0.060760
0.060760
0.060444
0.059812
0.059495
0.059179
0.059179
0.059495
0.059179
0.058863
0.058547
0.058231
0.058547
0.058863
0.058547
0.059179
0.058547
0.058547
0.057599
0.057599
0.058547
0.058863
0.058863
0.059179
0.058863
0.058863
0.059179
0.059179
0.058863
0.059812
0.059179
0.059812
0.060128
0.060760
0.060760
0.061076
0.061076
0.061392
0.061076
0.061392
0.061708
0.061708
0.061708
0.062025
0.062341
0.062657
0.062657
0.062657
0.062657
0.062973
0.062973
0.062973
0.063289
0.062973
0.062973
0.062973
0.062973
0.062341
0.063289
0.063922
0.064238
0.063922
0.063289
0.063289
0.062025
0.062657
0.062657
0.062341
0.062341
0.062025
0.062341
0.061392
0.061392
0.062025
0.061076
0.061392
0.061076
0.060444
0.060444
0.060444
0.060444
0.060128
0.059812
0.060128
0.059812
0.060128
0.059812
0.059179
0.059179
0.058863
0.059179
0.058863
0.057599
0.058231
0.058231
0.057599
0.058231
0.057915
0.058231
0.058231
0.057915
0.057915
0.056966
0.057599
0.058863
0.058231
0.058231
0.058231
0.058231
0.058863
0.058547
0.059179
0.059812
0.058547
0.058863
0.060128
0.060444
0.060444
0.061076
0.060444
0.060760
0.061076
0.061076
0.061392
0.061392
0.061392
0.060760
0.061392
0.061392
0.062341
0.062341
0.062025
0.062025
0.062025
0.062973
0.063289
0.062973
0.062657
0.062657
0.062341
0.062341
0.062341
0.062657
0.063289
0.063289
0.062341
0.061708
0.062025
0.062025
0.062341
0.062341
0.062341
0.062025
0.061708
0.061076
0.061392
0.061076
0.061392
0.061076
0.061076
0.060128
0.060128
0.060128
0.060128
0.059495
0.059495
0.058863
0.059179
0.059179
0.058547
0.057915
0.058547
0.058863
0.058547
0.058547
0.058231
0.057599
0.057599
0.057282
0.057599
0.056650
0.057599
0.057915
0.057915
0.056966
0.056650
0.057599
0.057915
0.059179
0.058231
0.058231
0.058863
0.058231
0.058547
0.058547
0.058547
0.058231
0.058231
0.059179
0.059495
0.059812
0.060444
0.060444
0.060444
0.060128
0.060444
0.060444
0.060760
0.061076
0.061076
0.061392
0.060128
0.061708
0.062025
0.061708
0.060760
0.062025
0.062025
0.062341
0.062025
0.062341
0.061708
0.062025
0.062025
0.062341
0.062657
0.063289
0.063289
0.062973
0.062025
0.062025
0.062341
0.062025
0.062341
0.062341
0.061708
0.061708
0.061708
0.061392
0.061392
0.061076
0.061076
0.060444
0.060128
0.060128
0.060128
0.060128
0.059812
0.060128
0.059812
0.059812
0.059495
0.059179
0.059179
0.058547
0.058231
0.058863
0.059179
0.057915
0.057915
0.057599
0.057282
0.058231
0.057915
0.057599
0.058231
0.058231
0.057599
0.056966
0.057915
0.057282
0.058231
0.058547
0.058231
0.057282
0.058231
0.058547
0.058231
0.058863
0.058547
0.058863
0.058863
0.059812
0.059495
0.059495
0.059495
0.059812
0.060128
0.060444
0.060760
0.061392
0.060444
0.060760
0.061076
0.061392
0.061076
0.061392
0.061392
0.061392
0.061392
0.061708
0.062657
0.062657
0.062025
0.062025
0.062657
0.061392
0.061708
0.062341
0.062657
0.062657
0.062657
0.062025
0.061076
0.061392
0.062025
0.062341
0.061076
0.062025
0.061708
0.061076
0.061076
0.061076
0.060760
0.060760
0.059812
0.060128
0.059812
0.059495
0.059495
0.058863
0.059179
0.058547
0.058863
0.058547
0.058231
0.058547
0.058547
0.057915
0.057282
0.057915
0.057915
0.056650
0.057599
0.056966
0.056966
0.057599
0.057282
0.058231
0.057282
0.057282
0.056650
0.056650
0.056966
0.058231
0.057599
0.057915
0.057915
0.058231
0.057915
0.058231
0.058547
0.058547
0.058547
0.058547
0.059179
0.059179
0.059179
0.060128
0.059495
0.059495
0.060128
0.061076
0.060444
0.061392
0.061076
0.060128
0.060760
0.060760
0.061708
0.061392
0.062025
0.060760
0.061708
0.061708
0.062025
0.062657
0.061708
0.061708
0.061708
0.061708
0.061708
0.062657
0.062973
0.062973
0.062341
0.061392
0.061392
0.061076
0.061392
0.061708
0.061076
0.061076
0.061708
0.060128
0.061076
0.061392
0.060128
0.060128
0.060128
0.059812
0.059179
0.059179
0.058863
0.058863
0.058863
0.058547
0.058231
0.058863
0.059179
0.058863
0.057915
0.057915
0.057915
0.058231
0.057915
0.057599
0.057599
0.057599
0.057599
0.057282
0.057599
0.057915
0.057282
0.057282
0.056650
0.057282
0.057599
0.058231
0.057599
0.057915
0.057915
0.057915
0.057915
0.058231
0.058547
0.058231
0.057915
0.058547
0.059495
0.059495
0.060128
0.059812
0.060444
0.059812
0.059495
0.059812
0.060760
0.060760
0.061076
0.060128
0.060444
0.061392
0.061076
0.061392
0.061076
0.062025
0.062025
0.061708
0.061708
0.061708
0.061708
0.062025
0.061392
0.062025
0.062341
0.062657
0.062341
0.062341
0.061076
0.061076
0.061392
0.060760
0.061392
0.061076
0.061076
0.061392
0.060444
0.060760
0.061076
0.059495
0.060444
0.060128
0.059812
0.059179
0.059495
0.059495
0.059179
0.059179
0.058863
0.058863
0.058863
0.058863
0.058231
0.057599
0.057599
0.057599
0.058547
0.057915
0.057282
0.057599
0.056966
0.056966
0.057282
0.057282
0.057599
0.057599
0.056650
0.056650
0.056966
0.056650
0.057599
0.058547
0.057282
0.057599
0.058231
0.058231
0.057915
0.058547
0.058547
0.058547
0.058547
0.058863
0.058863
0.059179
0.059495
0.059495
0.059495
0.059812
0.060444
0.061076
0.060444
0.060128
0.060444
0.060760
0.060444
0.061708
0.061076
0.060128
0.060760
0.061076
0.061708
0.061076
0.061708
0.061708
0.062025
0.060760
0.060760
0.062341
0.062025
0.062973
0.062025
0.061392
0.061076
0.061708
0.061392
0.061392
0.061392
0.061076
0.061076
0.061076
0.060760
0.060760
0.060128
0.059812
0.059812
0.059495
0.059495
0.059179
0.058863
0.058863
0.058547
0.058547
0.058547
0.058547
0.058231
0.058547
0.057282
0.057282
0.056650
0.058547
0.057599
0.056966
0.056966
0.056650
0.056650
0.056650
0.056966
0.057282
0.056966
0.056650
0.056018
0.056018
0.056018
0.056966
0.057599
0.057282
0.057282
0.056966
0.057599
0.057599
0.057915
0.057915
0.057599
0.057599
0.058547
0.058231
0.058863
0.059495
0.060128
0.059812
0.059495
0.058863
0.059812
0.060128
0.060128
0.059495
0.060128
0.060128
0.060760
0.061392
0.061076
0.060444
0.061076
0.061708
0.061708
0.061708
0.061708
0.061708
0.062025
0.061708
0.062025
0.062973
0.062973
0.061392
0.061708
0.060760
0.060760
0.061708
0.061392
0.060760
0.060760
0.060128
0.060444
0.060444
0.059812
0.060128
0.059179
0.059812
0.059812
0.058863
0.058547
0.058863
0.059179
0.058547
0.057915
0.058547
0.058547
0.058231
0.058231
0.057915
0.057282
0.057282
0.057282
0.057599
0.056966
0.056966
0.056966
0.057282
0.057282
0.056650
0.057282
0.057599
0.056966
0.056650
0.056334
0.056334
0.056966
0.057282
0.057282
0.057282
0.056966
0.057599
0.057915
0.057599
0.057915
0.057915
0.057599
0.058231
0.058231
0.058547
0.058547
0.059179
0.059179
0.059179
0.059495
0.059812
0.059495
0.059495
0.059495
0.059812
0.059812
0.060444
0.060128
0.060444
0.060128
0.060444
0.061392
0.061708
0.061392
0.060444
0.061076
0.060444
0.060760
0.060128
0.061392
0.062341
0.062341
0.061392
0.060760
0.061076
0.060760
0.061076
0.061076
0.060760
0.060444
0.060760
0.060444
0.060128
0.060128
0.059495
0.059495
0.059179
0.058547
0.059179
0.058547
0.057915
0.058547
0.058547
0.057915
0.058547
0.058231
0.057599
0.057282
0.056966
0.057282
0.056334
0.056650
0.056650
0.056018
0.056334
0.056334
0.056966
0.056966
0.056966
0.057599
0.056334
0.056018
0.055702
0.056018
0.056018
0.056966
0.057282
0.056650
0.056650
0.056650
0.056966
0.056334
0.056966
0.056650
0.057282
0.057599
0.058231
0.057915
0.057599
0.058863
0.058863
0.058231
0.059495
0.059495
0.059179
0.059495
0.059495
0.059495
0.059812
0.059495
0.059812
0.060444
0.060128
0.060444
0.060760
0.061076
0.061076
0.060444
0.060128
0.060444
0.060444
0.060444
0.061076
0.061392
0.061076
0.060760
0.060444
0.059495
0.060128
0.060444
0.059495
0.059495
0.059812
0.060128
0.060128
0.059179
0.059179
0.059495
0.058231
0.058547
0.058231
0.058547
0.058231
0.057915
0.057599
0.057599
0.056966
0.056650
0.057282
0.056966
0.056650
0.056018
0.056334
0.056018
0.056334
0.056334
0.056018
0.056018
0.056018
0.056650
0.056018
0.056334
0.056334
0.056966
0.056334
0.054753
0.055385
0.056018
0.056966
0.056966
0.056966
0.056650
0.056334
0.056334
0.056018
0.056966
0.057282
0.056966
0.057282
0.057599
0.057599
0.057915
0.058547
0.058231
0.058547
0.058231
0.058863
0.058863
0.058231
0.058547
0.058863
0.059179
0.058863
0.060128
0.060444
0.060760
0.059812
0.060444
0.060444
0.060444
0.060128
0.060444
0.059812
0.060128
0.059812
0.060444
0.060760
0.061076
0.060760
0.061392
0.059812
0.059495
0.060444
0.060760
0.060128
0.059812
0.059495
0.060128
0.059495
0.059179
0.059495
0.059179
0.058231
0.058863
0.058231
0.057915
0.057599
0.057915
0.057599
0.058231
0.057282
0.057282
0.056966
0.056966
0.056650
0.056018
0.055702
0.056650
0.056650
0.056018
0.055702
0.056018
0.056018
0.056018
0.055702
0.056334
0.056018
0.055702
0.055069
0.055069
0.055069
0.056018
0.056018
0.056650
0.056334
0.056018
0.056650
0.056650
0.056650
0.056650
0.056966
0.056650
0.056650
0.057915
0.057915
0.057915
0.058547
0.058231
0.057915
0.058231
0.058547
0.058863
0.059179
0.057915
0.058547
0.058863
0.059495
0.059812
0.060128
0.059495
0.059179
0.060128
0.060444
0.060444
0.059812
0.059812
0.060128
0.060444
0.059812
0.060760
0.060760
0.060444
0.060128
0.059495
0.059495
0.060128
0.059495
0.059495
0.059495
0.059812
0.059495
0.058863
0.058863
0.059179
0.058863
0.058231
0.058231
0.057599
0.057599
0.057915
0.058231
0.057915
0.057282
0.056966
0.057282
0.057282
0.056650
0.056650
0.056018
0.055385
0.056018
0.056650
0.056334
0.055385
0.055702
0.055385
0.055385
0.055385
0.056018
0.056334
0.055702
0.055069
0.054753
0.055702
0.055069
0.056334
0.056334
0.056334
0.055702
0.055702
0.056018
0.056334
0.056966
0.057915
0.056650
0.056966
0.057599
0.057282
0.057599
0.057599
0.057599
0.058231
0.058231
0.057915
0.058547
0.057915
0.058231
0.058231
0.058863
0.058863
0.058863
0.059179
0.059179
0.059179
0.059495
0.060128
0.059812
0.059812
0.059179
0.059812
0.058863
0.058863
0.060128
0.060760
0.061076
0.059812
0.060128
0.059179
0.059179
0.059495
0.059495
0.059179
0.058863
0.058547
0.058863
0.058863
0.058547
0.058863
0.057599
0.057915
0.057599
0.057915
0.057599
0.057599
0.057915
0.057915
0.056650
0.056334
0.056966
0.056650
0.056018
0.055385
0.055385
0.055069
0.056018
0.055385
0.055069
0.054753
0.055069
0.055702
0.055702
0.055385
0.055385
0.055702
0.054753
0.054753
0.054753
0.055069
0.056018
0.055702
0.055702
0.056334
0.056650
0.056018
0.056018
0.056018
0.056018
0.055702
0.056018
0.057282
0.057599
0.056966
0.058231
0.058231
0.057915
0.058547
0.058231
0.058231
0.058547
0.058231
0.058231
0.058231
0.058547
0.059495
0.059495
0.059495
0.058231
0.058863
0.059179
0.059495
0.059495
0.059179
0.059495
0.059495
0.058863
0.059179
0.059495
0.060760
0.060444
0.059495
0.058547
0.058863
0.059179
0.059179
0.058863
0.059179
0.058547
0.058231
0.058547
0.058547
0.058231
0.057915
0.057282
0.056966
0.056650
0.057282
0.056966
0.056650
0.056650
0.056334
0.056018
0.056650
0.056334
0.056018
0.056018
0.055069
0.055385
0.055702
0.055702
0.054753
0.055069
0.054437
0.055069
0.055069
0.054753
0.055385
0.055702
0.055069
0.054753
0.054121
0.054121
0.055385
0.055069
0.055385
0.055702
0.055385
0.055702
0.055702
0.055385
0.056018
0.056018
0.055702
0.055702
0.056334
0.056650
0.056966
0.057282
0.056966
0.056966
0.056966
0.057915
0.057915
0.058231
0.057915
0.057915
0.058547
0.058231
0.059179
0.059495
0.058547
0.059495
0.059179
0.059179
0.059495
0.059812
0.059495
0.059179
0.058863
0.058863
0.060444
0.059812
0.059812
0.059812
0.058547
0.058231
0.059179
0.058863
0.058547
0.058547
0.058547
0.058547
0.058547
0.058863
0.058547
0.057915
0.057599
0.058231
0.056966
0.056966
0.056334
0.056334
0.056650
0.056018
0.056650
0.056334
0.056018
0.055702
0.056018
0.055385
0.055385
0.054753
0.056334
0.055385
0.054753
0.054753
0.055069
0.054753
0.055385
0.054753
0.055385
0.055069
0.054753
0.054121
0.054121
0.054753
0.055702
0.055702
0.055702
0.055385
0.055702
0.055069
0.056334
0.055702
0.055385
0.055385
0.056018
0.056650
0.056334
0.056650
0.057282
0.056966
0.057282
0.057599
0.057599
0.057282
0.058231
0.057915
0.057915
0.058231
0.058547
0.059495
0.058863
0.059179
0.058863
0.058863
0.059812
0.059179
0.059179
0.059179
0.058863
0.058547
0.058547
0.059812
0.059495
0.059179
0.059179
0.058863
0.058547
0.058863
0.059179
0.058863
0.058863
0.059179
0.058547
0.058547
0.057599
0.058231
0.057915
0.057915
0.056966
0.057282
0.057282
0.056650
0.057282
0.056334
0.056018
0.056334
0.056018
0.056334
0.056018
0.055702
0.055385
0.054753
0.054437
0.055069
0.054437
0.054121
0.053805
0.053805
0.054121
0.055069
0.054437
0.054753
0.054753
0.054437
0.054121
0.054121
0.054121
0.055069
0.055385
0.055069
0.055069
0.055069
0.054753
0.055385
0.055385
0.055702
0.055385
0.055385
0.056334
0.056334
0.056966
0.057915
0.057282
0.057282
0.057599
0.057282
0.057599
0.057915
0.057915
0.057915
0.058231
0.057915
0.059179
0.058863
0.058547
0.058231
0.059179
0.059495
0.059495
0.059179
0.058863
0.059179
0.058863
0.058863
0.058863
0.060128
0.060444
0.059495
0.059495
0.058547
0.058863
0.058863
0.058863
0.059179
0.058547
0.058231
0.057915
0.058231
0.058231
0.057915
0.057282
0.057915
0.057599
0.056334
0.056018
0.056334
0.056650
0.056334
0.056334
0.056334
0.056334
0.056650
0.056018
0.055702
0.055069
0.054753
0.055069
0.055385
0.055069
0.055069
0.054437
0.055069
0.054753
0.054437
0.055069
0.055069
0.054437
0.054437
0.054121
0.053805
0.054437
0.055069
0.055385
0.055069
0.054753
0.055385
0.054753
0.056018
0.055385
0.055069
0.056018
0.056334
0.056650
0.056966
0.056966
0.056966
0.057282
0.057282
0.056966
0.057599
0.057915
0.058231
0.057915
0.057915
0.058231
0.058231
0.059495
0.058863
0.058547
0.059179
0.058863
0.059495
0.059495
0.058547
0.058547
0.058547
0.058547
0.058863
0.059179
0.059812
0.059812
0.059179
0.058231
0.057915
0.058863
0.058547
0.058863
0.058547
0.058231
0.058547
0.057599
0.058547
0.058547
0.057915
0.057599
0.058231
0.056966
0.057282
0.057282
0.056966
0.056334
0.056650
0.056334
0.056334
0.056650
0.056018
0.056018
0.056018
0.055069
0.055702
0.056334
0.054753
0.055385
0.055069
0.054437
0.055069
0.054753
0.055385
0.055385
0.054437
0.054437
0.053805
0.054121
0.055069
0.055385
0.055385
0.054753
0.054753
0.055385
0.055702
0.055702
0.056334
0.056334
0.056334
0.056334
0.056334
0.056966
0.056966
0.057282
0.057915
0.057599
0.057282
0.057599
0.058231
0.058547
0.057915
0.058231
0.058547
0.058547
0.059495
0.059812
0.059495
0.058231
0.059179
0.059495
0.059812
0.059179
0.059495
0.058547
0.058863
0.058863
0.059179
0.059495
0.059812
0.059495
0.058863
0.058231
0.057915
0.058863
0.059179
0.058231
0.058231
0.058231
0.058231
0.057915
0.058547
0.057915
0.057282
0.057282
0.056966
0.056966
0.056650
0.056650
0.055702
0.055702
0.056018
0.056018
0.056650
0.056018
0.055702
0.055069
0.055069
0.055385
0.055385
0.055069
0.054437
0.054753
0.054121
0.055385
0.054753
0.054753
0.055385
0.055069
0.054753
0.054121
0.053805
0.054121
0.055069
0.055385
0.055385
0.054753
0.055069
0.055069
0.056018
0.055385
0.055702
0.055385
0.055702
0.056650
0.056334
0.056650
0.056966
0.056966
0.057599
0.057599
0.057599
0.057282
0.057915
0.057599
0.056966
0.057282
0.058231
0.059179
0.058863
0.059179
0.058231
0.058863
0.059495
0.059179
0.059179
0.058863
0.058863
0.058863
0.058547
0.059179
0.059812
0.060128
0.060128
0.059179
0.058547
0.058547
0.058547
0.058863
0.058231
0.058547
0.058547
0.057915
0.057915
0.057599
0.057915
0.056966
0.057282
0.056966
0.056650
0.056650
0.056650
0.056018
0.056018
0.056018
0.056334
0.056334
0.056334
0.056018
0.055702
0.055069
0.055385
0.055385
0.055385
0.054121
0.054437
0.054437
0.054121
0.054437
0.054753
0.055385
0.055385
0.054437
0.053489
0.053805
0.054437
0.054753
0.055385
0.055702
0.054753
0.054753
0.055385
0.055385
0.055385
0.055702
0.056334
0.055385
0.055702
0.055702
0.056018
0.056018
0.056966
0.056650
0.057282
0.057282
0.057599
0.057915
0.058231
0.057599
0.057282
0.057599
0.058863
0.058863
0.058547
0.057915
0.058547
0.057915
0.059179
0.059495
0.058863
0.058863
0.059179
0.058231
0.058863
0.059495
0.059179
0.059812
0.059495
0.058231
0.058231
0.058231
0.058863
0.058863
0.058547
0.058231
0.058231
0.057915
0.058231
0.057915
0.056966
0.057915
0.056966
0.056334
0.056650
0.056650
0.056334
0.056018
0.056018
0.055702
0.056018
0.055702
0.055702
0.055069
0.054753
0.055069
0.054753
0.055385
0.055069
0.054753
0.054121
0.054121
0.054437
0.054753
0.054437
0.055069
0.054121
0.053489
0.053489
0.053805
0.053805
0.054753
0.055069
0.054437
0.054753
0.054753
0.055385
0.055069
0.055385
0.056018
0.055702
0.055385
0.056650
0.056334
0.056018
0.056334
0.057282
0.056650
0.056650
0.057599
0.057282
0.057599
0.057599
0.057915
0.058231
0.057915
0.059179
0.058547
0.058231
0.058547
0.059179
0.059495
0.059812
0.059179
0.059179
0.059179
0.058547
0.058547
0.058547
0.059179
0.059812
0.059495
0.058863
0.057915
0.058547
0.058547
0.058863
0.057915
0.058231
0.058547
0.058547
0.058231
0.058547
0.057599
0.057282
0.057282
0.057599
0.056334
0.055702
0.056334
0.056018
0.056018
0.056018
0.056018
0.056018
0.055702
0.055385
0.055385
0.054437
0.054753
0.054437
0.054437
0.054437
0.054121
0.054437
0.054437
0.054753
0.054437
0.054753
0.054437
0.054753
0.054121
0.053805
0.054437
0.054437
0.054121
0.054121
0.054121
0.053805
0.054753
0.054753
0.055069
0.055069
0.054753
0.055702
0.055702
0.055702
0.056334
0.056334
0.056334
0.056018
0.056650
0.056966
0.056966
0.056966
0.057282
0.057282
0.057599
0.057282
0.057915
0.058231
0.058231
0.057915
0.057915
0.058547
0.058547
0.058547
0.058863
0.058547
0.058863
0.057915
0.059179
0.059495
0.059495
0.059179
0.059179
0.058231
0.058231
0.058547
0.058547
0.057915
0.057915
0.058547
0.057915
0.057282
0.057599
0.057599
0.056966
0.057282
0.056966
0.056334
0.056334
0.056650
0.056018
0.055702
0.056018
0.056650
0.056966
0.055702
0.055385
0.054753
0.054753
0.054753
0.055069
0.055069
0.054753
0.053805
0.053805
0.054437
0.054437
0.054121
0.053805
0.054121
0.054121
0.054121
0.052856
0.053172
0.055069
0.055385
0.054753
0.054121
0.055069
0.054437
0.054753
0.055069
0.055385
0.055702
0.055385
0.055702
0.056018
0.055385
0.056650
0.056650
0.056966
0.057282
0.056966
0.057915
0.056966
0.057282
0.056650
0.057282
0.056966
0.057915
0.058547
0.058231
0.057599
0.058231
0.058547
0.058547
0.058231
0.058863
0.058231
0.058863
0.058231
0.058231
0.059179
0.059179
0.059495
0.058547
0.057599
0.057915
0.058231
0.058231
0.058863
0.057915
0.058231
0.057915
0.057915
0.056966
0.057599
0.057282
0.056650
0.056966
0.056650
0.056334
0.056650
0.055702
0.055702
0.055069
0.055385
0.055385
0.055385
0.054753
0.054753
0.054121
0.054121
0.054753
0.055385
0.054437
0.054753
0.054121
0.053805
0.054437
0.054121
0.054753
0.055069
0.054121
0.053805
0.053489
0.053489
0.054121
0.055385
0.055069
0.054121
0.054121
0.054437
0.054437
0.055069
0.054753
0.055069
0.054753
0.055702
0.055702
0.056018
0.055702
0.056334
0.056650
0.056650
0.056650
0.056966
0.056966
0.056966
0.056650
0.057282
0.057915
0.057915
0.058863
0.058547
0.057915
0.057599
0.057915
0.058863
0.059495
0.058547
0.058863
0.059179
0.058547
0.058231
0.058863
0.059179
0.059812
0.059495
0.058231
0.057915
0.058231
0.057599
0.058231
0.058547
0.058231
0.057599
0.057599
0.057599
0.057915
0.057599
0.056966
0.057282
0.057282
0.056334
0.056018
0.056334
0.056334
0.056018
0.056018
0.055702
0.055702
0.056018
0.055702
0.055069
0.055069
0.055069
0.055069
0.055385
0.054753
0.054121
0.054121
0.053805
0.054753
0.054437
0.054437
0.055069
0.054121
0.053489
0.053805
0.054121
0.054753
0.055069
0.055069
0.054437
0.055385
0.055385
0.055702
0.055385
0.055385
0.056334
0.055702
0.056018
0.056650
0.056018
0.056966
0.056966
0.057282
0.056966
0.056966
0.057915
0.057915
0.057915
0.056966
0.057915
0.057915
0.058231
0.059179
0.058863
0.057915
0.058863
0.058547
0.058863
0.059179
0.059179
0.059179
0.059179
0.058547
0.059495
0.059179
0.059179
0.059495
0.058547
0.058231
0.058231
0.058863
0.058863
0.059179
0.058231
0.058231
0.058547
0.058231
0.058231
0.057599
0.057282
0.057599
0.057282
0.056334
0.056650
0.056650
0.055702
0.055385
0.055702
0.055385
0.055702
0.055385
0.055385
0.055385
0.054753
0.054437
0.055069
0.054753
0.054437
0.054121
0.054437
0.054437
0.054437
0.054437
0.054753
0.055385
0.054437
0.054437
0.053805
0.054753
0.055069
0.055385
0.055385
0.055385
0.055069
0.055069
0.055702
0.055702
0.056018
0.056018
0.055702
0.056334
0.057282
0.056650
0.056966
0.056966
0.057599
0.057599
0.056966
0.057599
0.057915
0.057282
0.056966
0.056650
0.057599
0.058547
0.058547
0.059179
0.058547
0.057599
0.058231
0.059495
0.058863
0.059179
0.059179
0.059179
0.058547
0.058863
0.059179
0.059495
0.058863
0.059179
0.058547
0.058863
0.059179
0.058863
0.058547
0.058863
0.058547
0.058231
0.057599
0.058231
0.058231
0.057915
0.057599
0.057915
0.057282
0.056334
0.056966
0.056966
0.056650
0.056650
0.056334
0.056650
0.056018
0.056018
0.056018
0.055069
0.055702
0.055069
0.055385
0.055069
0.055069
0.054753
0.054753
0.054437
0.054437
0.055069
0.055069
0.054753
0.054437
0.053805
0.054121
0.054753
0.055702
0.055385
0.054753
0.055385
0.055702
0.055702
0.055385
0.055702
0.055385
0.055702
0.055385
0.056650
0.056650
0.056650
0.056966
0.057282
0.056966
0.056966
0.057915
0.057915
0.057915
0.057282
0.057915
0.058231
0.058231
0.059179
0.058863
0.058863
0.058547
0.058863
0.059179
0.059495
0.058863
0.058863
0.059179
0.058547
0.058863
0.058547
0.059179
0.059495
0.059179
0.058863
0.058547
0.058863
0.059179
0.058863
0.058547
0.058863
0.058863
0.057915
0.057915
0.058231
0.057915
0.058231
0.057599
0.056966
0.056966
0.057282
0.056334
0.056334
0.056334
0.055702
0.056334
0.056966
0.056018
0.056018
0.055702
0.055385
0.055385
0.055385
0.055069
0.054121
0.054437
0.054753
0.054753
0.054121
0.054437
0.055702
0.055385
0.054121
0.054121
0.055069
0.055385
0.055702
0.055385
0.055702
0.055069
0.055385
0.055385
0.055702
0.055385
0.055702
0.056334
0.056018
0.056334
0.056650
0.056334
0.056650
0.057599
0.057599
0.057915
0.058231
0.058547
0.057915
0.058231
0.058231
0.058863
0.058231
0.059179
0.059495
0.059179
0.058863
0.058863
0.059495
0.059179
0.059179
0.059812
0.059495
0.059179
0.058863
0.059179
0.059179
0.060444
0.060128
0.059495
0.058863
0.058547
0.059179
0.058863
0.059179
0.058547
0.058547
0.058231
0.058547
0.058863
0.058863
0.057915
0.057599
0.057599
0.057282
0.056650
0.056966
0.056650
0.056650
0.056650
0.055702
0.056334
0.056334
0.056018
0.055702
0.055385
0.055702
0.055069
0.055702
0.055385
0.055069
0.054753
0.054437
0.054753
0.054753
0.055069
0.054753
0.054753
0.054437
0.054437
0.054753
0.056018
0.056018
0.055702
0.055069
0.055385
0.055702
0.056018
0.055702
0.056334
0.056966
0.056966
0.056334
0.057282
0.056966
0.056650
0.056966
0.057599
0.058231
0.058231
0.057915
0.058231
0.057915
0.057599
0.057915
0.058863
0.059812
0.059812
0.059495
0.058547
0.059179
0.059495
0.059495
0.059495
0.059812
0.059812
0.059495
0.058863
0.058863
0.059812
0.060128
0.060444
0.060760
0.059179
0.059179
0.059179
0.059812
0.059179
0.058863
0.058547
0.059495
0.058547
0.058231
0.059179
0.058231
0.057599
0.058547
0.057599
0.057599
0.057282
0.057599
0.056966
0.057282
0.056650
0.056018
0.056334
0.056334
0.056018
0.055069
0.055702
0.056018
0.056650
0.056334
0.055385
0.055069
0.055385
0.055385
0.055069
0.055069
0.055702
0.055069
0.055069
0.054437
0.054753
0.055385
0.056018
0.056334
0.056018
0.056018
0.055702
0.056966
0.056650
0.056966
0.056966
0.056650
0.056334
0.056650
0.056966
0.057282
0.057282
0.057599
0.058231
0.058231
0.058547
0.058547
0.058547
0.058547
0.058231
0.059179
0.059495
0.059812
0.060128
0.059812
0.058863
0.060128
0.059812
0.060444
0.059812
0.060128
0.059812
0.059812
0.060760
0.060760
0.061076
0.061392
0.061076
0.060444
0.060128
0.059812
0.060128
0.060444
0.060128
0.059495
0.058863
0.059179
0.059179
0.058863
0.058547
0.058231
0.058863
0.058547
0.057915
0.057599
0.056966
0.056650
0.056966
0.056966
0.056650
0.056650
0.056966
0.056650
0.056650
0.056650
0.056018
0.056966
0.056650
0.055702
0.055069
0.056018
0.055702
0.055702
0.056018
0.056334
0.055385
0.054753
0.054753
0.055069
0.055702
0.056334
0.056334
0.055702
0.055702
0.056650
0.056966
0.056334
0.056966
0.057282
0.057282
0.056966
0.057915
0.058231
0.057599
0.057915
0.057915
0.057915
0.058231
0.058863
0.058231
0.058231
0.058547
0.058863
0.059495
0.058863
0.060128
0.059495
0.060128
0.059812
0.059495
0.060128
0.060444
0.061076
0.060128
0.060444
0.061076
0.059495
0.059812
0.061076
0.061392
0.060760
0.060760
0.059495
0.059495
0.059812
0.059812
0.059812
0.059812
0.059495
0.059495
0.058863
0.059495
0.059495
0.058547
0.059179
0.057915
0.057599
0.057282
0.057915
0.057599
0.057282
0.057599
0.057599
0.057599
0.057599
0.056650
0.056334
0.056650
0.056018
0.056650
0.056334
0.056334
0.056334
0.056018
0.055702
0.056018
0.056334
0.056018
0.056334
0.056018
0.055069
0.055702
0.055702
0.056650
0.056966
0.056966
0.056966
0.056334
0.056650
0.056966
0.056966
0.056966
0.057282
0.058231
0.057599
0.058547
0.058547
0.058231
0.058863
0.058863
0.059495
0.059812
0.059495
0.060444
0.059495
0.058863
0.059179
0.059812
0.060444
0.060760
0.060760
0.060444
0.060444
0.060760
0.061392
0.061392
0.060760
0.060760
0.060444
0.060444
0.060760
0.061708
0.061708
0.061708
0.061076
0.060444
0.060444
0.060760
0.060760
0.060444
0.060444
0.060760
0.060128
0.060444
0.060128
0.060128
0.059812
0.059495
0.059495
0.058863
0.058863
0.058231
0.058231
0.058231
0.058231
0.058547
0.058547
0.058547
0.058231
0.057599
0.057282
0.056334
0.056334
0.057282
0.056966
0.056334
0.056966
0.056018
0.056650
0.056650
0.056966
0.056966
0.056018
0.055702
0.055702
0.056018
0.056650
0.058231
0.058547
0.056966
0.057282
0.057282
0.057282
0.057599
0.058231
0.058231
0.058231
0.058231
0.058547
0.058231
0.058547
0.059495
0.059495
0.059812
0.059812
0.060444
0.059495
0.059812
0.059179
0.059812
0.060444
0.061076
0.061392
0.061076
0.060760
0.060444
0.061708
0.061708
0.062025
0.061392
0.061708
0.060760
0.060760
0.061076
0.061708
0.062025
0.062341
0.061392
0.061392
0.061392
0.061076
0.062025
0.061392
0.061076
0.061392
0.061392
0.060760
0.061076
0.060760
0.060760
0.060128
0.059812
0.059812
0.059812
0.059179
0.058863
0.059179
0.058547
0.058547
0.058863
0.058863
0.058547
0.058231
0.057599
0.057282
0.057282
0.057915
0.057599
0.056966
0.057282
0.056650
0.057599
0.057599
0.057282
0.057599
0.057599
0.057282
0.057282
0.056650
0.057282
0.057915
0.057915
0.057599
0.057599
0.057915
0.058231
0.057915
0.058547
0.058863
0.058547
0.058231
0.058863
0.059179
0.059179
0.059179
0.059812
0.059495
0.059812
0.059812
0.060128
0.060128
0.060760
0.061076
0.061076
0.061392
0.062025
0.062341
0.061708
0.061392
0.062341
0.062657
0.062025
0.062341
0.062025
0.062341
0.062025
0.061708
0.062657
0.062973
0.062973
0.062341
0.062341
0.061708
0.061392
0.061708
0.061708
0.061392
0.061076
0.061076
0.061076
0.060444
0.061392
0.061076
0.060444
0.060444
0.061076
0.060444
0.059495
0.060128
0.060128
0.059495
0.058863
0.059179
0.060128
0.059495
0.059179
0.058547
0.057915
0.058231
0.058547
0.058863
0.058547
0.057915
0.057599
0.057915
0.058231
0.058547
0.058231
0.058547
0.058231
0.057282
0.057282
0.058231
0.058547
0.058231
0.058863
0.058547
0.058231
0.058863
0.058231
0.058547
0.058547
0.058863
0.058547
0.059179
0.060444
0.060128
0.059495
0.060128
0.060128
0.061076
0.060128
0.060760
0.060760
0.061076
0.060444
0.061076
0.062025
0.062025
0.062657
0.062341
0.062025
0.062657
0.062657
0.063289
0.063289
0.062657
0.062973
0.062025
0.062341
0.062657
0.063289
0.063605
0.063289
0.063289
0.062025
0.062025
0.062341
0.062657
0.062025
0.062341
0.062025
0.062025
0.061708
0.062025
0.062341
0.061708
0.061392
0.061708
0.060128
0.060444
0.060760
0.060128
0.060128
0.059812
0.060444
0.060760
0.060444
0.059812
0.059812
0.059495
0.058863
0.058863
0.059495
0.059495
0.058547
0.058547
0.058547
0.059179
0.058547
0.058547
0.059179
0.058547
0.058231
0.056966
0.057915
0.058547
0.059495
0.059495
0.058547
0.058547
0.059179
0.059179
0.059812
0.059495
0.060444
0.060128
0.060128
0.060760
0.060444
0.060444
0.060760
0.061708
0.061076
0.061392
0.061708
0.061708
0.061708
0.061392
0.061708
0.062657
0.062341
0.063289
0.062973
0.063605
0.062341
0.063605
0.063922
0.063605
0.063605
0.062973
0.062973
0.063289
0.062341
0.063289
0.064554
0.064238
0.063605
0.063289
0.062341
0.062973
0.062657
0.062657
0.062657
0.062025
0.062973
0.062341
0.062341
0.062657
0.062341
0.061392
0.061708
0.061076
0.061076
0.060760
0.060760
0.060760
0.061076
0.060760
0.060444
0.061076
0.060128
0.060128
0.059812
0.059495
0.059179
0.059812
0.059179
0.058863
0.058863
0.059179
0.059179
0.059179
0.058547
0.059495
0.059179
0.059179
0.058863
0.058863
0.059495
0.059495
0.059812
0.059179
0.059495
0.059495
0.059812
0.060444
0.060128
0.060128
0.060444
0.060760
0.060760
0.061076
0.060760
0.061392
0.061392
0.061708
0.062341
0.062657
0.062341
0.062657
0.062973
0.062025
0.062657
0.062973
0.063605
0.063605
0.063289
0.062973
0.063605
0.063922
0.064238
0.063605
0.063605
0.064238
0.063605
0.063289
0.063922
0.064554
0.064554
0.064554
0.064238
0.063605
0.063605
0.063922
0.063605
0.063605
0.063605
0.063605
0.062973
0.062973
0.063289
0.062973
0.062657
0.062657
0.062025
0.061708
0.061076
0.061392
0.061392
0.060444
0.061392
0.060760
0.061392
0.061076
0.060760
0.060760
0.059179
0.059495
0.059495
0.059812
0.059179
0.059179
0.058863
0.059179
0.059179
0.059179
0.059812
0.060128
0.059495
0.059179
0.059179
0.059812
0.059495
0.059812
0.060760
0.060128
0.059812
0.060760
0.060760
0.060444
0.061076
0.060760
0.061076
0.061076
0.062025
0.061708
0.062341
0.062025
0.062973
0.062973
0.062973
0.062973
0.062973
0.063289
0.062973
0.063605
0.063289
0.063605
0.064238
0.064554
0.063922
0.064238
0.064238
0.064554
0.065186
0.063922
0.064238
0.063922
0.064238
0.064238
0.065186
0.064870
0.065502
0.065186
0.063289
0.063922
0.064554
0.064238
0.064554
0.063922
0.063922
0.063289
0.063922
0.063605
0.063922
0.063605
0.062973
0.063605
0.062973
0.062341
0.062025
0.062657
0.062657
0.062341
0.061076
0.061708
0.061392
0.061076
0.061708
0.061076
0.060444
0.061076
0.062025
0.060760
0.060760
0.060444
0.060128
0.060128
0.059812
0.060444
0.060760
0.059812
0.059495
0.059179
0.060444
0.059812
0.061076
0.060760
0.060760
0.061076
0.060444
0.061076
0.061708
0.061708
0.061392
0.061708
0.061708
0.062973
0.062973
0.062341
0.062973
0.063289
0.063289
0.062973
0.063289
0.062973
0.062657
0.063289
0.063605
0.063605
0.063922
0.064870
0.064870
0.063922
0.064238
0.064554
0.064238
0.064870
0.064238
0.064870
0.064870
0.064870
0.064554
0.065186
0.065818
0.065818
0.065186
0.064554
0.063922
0.064870
0.064870
0.064870
0.064554
0.064238
0.064238
0.063922
0.063605
0.063605
0.063605
0.062657
0.063289
0.062657
0.062657
0.062657
0.061708
0.062025
0.061708
0.061708
0.062025
0.061708
0.061708
0.061708
0.060128
0.060444
0.060760
0.061076
0.060128
0.060760
0.060128
0.060760
0.060760
0.061076
0.060444
0.061076
0.060760
0.060444
0.060760
0.059495
0.060444
0.062025
0.061392
0.061076
0.060760
0.061076
0.061392
0.061392
0.060760
0.062025
0.062025
0.061708
0.062025
0.062341
0.062025
0.061708
0.063289
0.063289
0.062657
0.063289
0.063605
0.063605
0.063605
0.062973
0.063922
0.063605
0.064238
0.063922
0.064554
0.063922
0.064554
0.064554
0.065502
0.065186
0.065186
0.064870
0.064870
0.064554
0.064870
0.065186
0.066135
0.065818
0.064870
0.064554
0.064870
0.064554
0.064554
0.064554
0.064238
0.063922
0.063922
0.063605
0.063922
0.064238
0.063289
0.063605
0.063289
0.062341
0.062973
0.062657
0.062341
0.062657
0.062341
0.062341
0.062657
0.062025
0.061708
0.061076
0.061076
0.061392
0.060760
0.061708
0.060760
0.060760
0.060444
0.060760
0.061076
0.060444
0.061076
0.061392
0.061392
0.060444
0.060444
0.060444
0.060760
0.061392
0.061076
0.061392
0.061076
0.061076
0.061076
0.061708
0.062025
0.061708
0.061392
0.062657
0.062341
0.062657
0.062973
0.063289
0.063289
0.063605
0.063289
0.063289
0.063922
0.063922
0.063922
0.064238
0.064554
0.064554
0.065502
0.065186
0.064554
0.064238
0.065186
0.064870
0.065818
0.065186
0.065818
0.065186
0.064554
0.064554
0.064870
0.065186
0.066135
0.066135
0.064238
0.064238
0.064238
0.064554
0.065186
0.064238
0.064554
0.064238
0.063922
0.064554
0.063922
0.063922
0.063605
0.063922
0.063289
0.063605
0.062973
0.062657
0.062657
0.062341
0.062657
0.062657
0.062341
0.062025
0.061708
0.061708
0.061708
0.061708
0.062025
0.061076
0.061076
0.060760
0.060128
0.060760
0.061076
0.060760
0.061708
0.060760
0.061076
0.059812
0.060128
0.060760
0.061708
0.061708
0.061076
0.061076
0.061708
0.062025
0.062025
0.062025
0.062025
0.061708
0.061708
0.063289
0.063289
0.062657
0.063605
0.063922
0.063289
0.063922
0.063922
0.063605
0.063922
0.063605
0.063922
0.063922
0.064870
0.064870
0.064554
0.064554
0.064238
0.065502
0.065186
0.065186
0.064870
0.065818
0.064870
0.064554
0.064554
0.065818
0.065818
0.065502
0.064870
0.064870
0.064554
0.064870
0.064870
0.065186
0.064870
0.065186
0.064238
0.064238
0.064238
0.064238
0.063605
0.063289
0.063289
0.063289
0.062341
0.062657
0.062657
0.062973
0.062341
0.062341
0.062341
0.062025
0.061708
0.062025
0.061392
0.061392
0.061076
0.061708
0.061392
0.060760
0.061076
0.060760
0.061076
0.061076
0.061392
0.061392
0.060444
0.060128
0.059812
0.060444
0.060760
0.061392
0.061392
0.061076
0.061708
0.061076
0.062025
0.061708
0.062025
0.062025
0.061708
0.062341
0.062973
0.062657
0.062341
0.062973
0.063289
0.063289
0.063605
0.063922
0.064554
0.064238
0.064238
0.063922
0.063605
0.064238
0.064238
0.065502
0.064554
0.064238
0.064870
0.065502
0.065502
0.065818
0.064870
0.065186
0.065502
0.065502
0.065818
0.066135
0.065818
0.065818
0.065502
0.064870
0.064554
0.064870
0.064870
0.064554
0.064554
0.064870
0.064554
0.064238
0.063922
0.063605
0.063605
0.063289
0.063289
0.063289
0.062973
0.062341
0.062341
0.062657
0.062341
0.062341
0.062025
0.062025
0.062025
0.062025
0.061392
0.061392
0.061076
0.061708
0.061076
0.060128
0.060444
0.061076
0.061076
0.060444
0.061076
0.061076
0.061076
0.060444
0.060128
0.060444
0.061076
0.061076
0.061392
0.061392
0.060760
0.061076
0.061392
0.061392
0.062025
0.062025
0.061392
0.062341
0.063289
0.062341
0.062973
0.062657
0.063289
0.062973
0.063605
0.063922
0.063605
0.063605
0.063289
0.064238
0.063922
0.064870
0.065186
0.064870
0.064554
0.063922
0.065502
0.064554
0.064238
0.065186
0.064554
0.065186
0.064238
0.063922
0.065502
0.065502
0.065502
0.065818
0.064238
0.064238
0.065186
0.064554
0.064870
0.064870
0.063289
0.063605
0.063922
0.063289
0.063605
0.063605
0.063605
0.062973
0.062341
0.062657
0.062341
0.062341
0.061708
0.062025
0.062025
0.061708
0.062025
0.061392
0.061392
0.061076
0.061076
0.060444
0.061076
0.061392
0.060760
0.060444
0.060444
0.060760
0.060444
0.061076
0.061076
0.060760
0.060128
0.060128
0.060128
0.060128
0.061392
0.061392
0.061076
0.061076
0.061708
0.061392
0.061708
0.061708
0.061392
0.061708
0.061708
0.062657
0.063289
0.062657
0.062657
0.062973
0.063289
0.063289
0.063605
0.063289
0.064238
0.063289
0.064238
0.063922
0.063922
0.064238
0.064870
0.064554
0.063922
0.064238
0.064870
0.065186
0.065186
0.064554
0.064870
0.064554
0.063922
0.064238
0.065186
0.064870
0.064554
0.064554
0.064238
0.064554
0.064554
0.063922
0.064554
0.064238
0.063922
0.064554
0.063922
0.064238
0.063922
0.063605
0.063289
0.063289
0.062341
0.062341
0.062341
0.061708
0.062973
0.062025
0.061708
0.062025
0.061076
0.061708
0.061392
0.060128
0.061708
0.061392
0.060760
0.060128
0.060444
0.060128
0.060444
0.061076
0.061076
0.061392
0.060760
0.059812
0.059812
0.059812
0.060444
0.061392
0.061076
0.061076
0.060760
0.060760
0.061076
0.061392
0.061708
0.061392
0.061076
0.061392
0.062025
0.062657
0.062025
0.062341
0.062973
0.063605
0.063289
0.063605
0.063289
0.063605
0.063922
0.063289
0.063922
0.063922
0.064554
0.064238
0.064238
0.063605
0.064554
0.064554
0.065186
0.064870
0.064870
0.065186
0.064554
0.064238
0.065186
0.065186
0.065818
0.065502
0.065502
0.064554
0.064554
0.064554
0.065502
0.065186
0.064554
0.064238
0.064238
0.063605
0.063605
0.063605
0.063289
0.062657
0.063605
0.062657
0.062973
0.062973
0.061708
0.062025
0.061708
0.061708
0.061708
0.062025
0.061076
0.060760
0.061076
0.061076
0.061392
0.061392
0.060444
0.061076
0.060128
0.061076
0.060444
0.060444
0.060444
0.060444
0.060444
0.060128
0.059495
0.060444
0.060760
0.061708
0.061392
0.060444
0.061076
0.060760
0.061076
0.061076
0.061392
0.061708
0.061708
0.062341
0.062025
0.062657
0.062973
0.063605
0.063922
0.062973
0.063289
0.063605
0.063605
0.063289
0.062973
0.063605
0.064238
0.064554
0.064870
0.064870
0.064238
0.063922
0.064870
0.065502
0.065186
0.064870
0.065186
0.064554
0.064554
0.064238
0.064554
0.065502
0.066135
0.065186
0.063922
0.064238
0.064238
0.064554
0.064554
0.064554
0.064554
0.063922
0.063922
0.063922
0.063922
0.063922
0.063289
0.062657
0.062973
0.062341
0.062341
0.062025
0.062341
0.062025
0.061708
0.062025
0.062341
0.061392
0.061392
0.061076
0.061076
0.061076
0.062025
0.061392
0.060444
0.060760
0.060128
0.061076
0.060760
0.060760
0.061392
0.061392
0.059812
0.059495
0.060128
0.060128
0.061392
0.061708
0.061392
0.060760
0.061392
0.061708
0.061392
0.061708
0.061708
0.061392
0.061708
0.062657
0.062341
0.062657
0.062973
0.062657
0.062973
0.062973
0.062973
0.063605
0.063289
0.062657
0.063289
0.064238
0.064238
0.064870
0.065502
0.064554
0.064238
0.064238
0.064870
0.065502
0.064554
0.064870
0.064238
0.064238
0.064238
0.064554
0.065502
0.065818
0.065502
0.064870
0.063922
0.064554
0.064554
0.064870
0.064238
0.063922
0.063922
0.063605
0.063605
0.063922
0.063922
0.062973
0.063289
0.062973
0.062341
0.062025
0.062025
0.062657
0.061708
0.061392
0.061708
0.062341
0.062025
0.061392
0.060760
0.060760
0.060760
0.061076
0.060760
0.060760
0.060128
0.060128
0.060128
0.060128
0.060760
0.061076
0.061392
0.060760
0.059179
0.059179
0.060128
0.061392
0.061076
0.061392
0.061076
0.061076
0.061708
0.061392
0.060760
0.061076
0.061392
0.061708
0.061708
0.062025
0.062025
0.062657
0.062657
0.062973
0.062973
0.063289
0.062657
0.063605
0.063289
0.062973
0.064238
0.063605
0.063922
0.064554
0.064554
0.064554
0.064554
0.064238
0.064554
0.064870
0.064870
0.064554
0.064554
0.064554
0.064554
0.065186
0.065818
0.065186
0.064870
0.063922
0.064238
0.065502
0.064554
0.064238
0.063922
0.063922
0.063922
0.063605
0.063922
0.063922
0.062973
0.063289
0.062973
0.062341
0.062025
0.062025
0.062025
0.062025
0.061708
0.061708
0.062341
0.062025
0.062025
0.061392
0.060760
0.060444
0.060760
0.060760
0.059812
0.060760
0.060444
0.060444
0.061076
0.061076
0.061076
0.061076
0.060128
0.059812
0.059812
0.060444
0.061076
0.060760
0.061708
0.060760
0.060760
0.060444
0.060128
0.061076
0.061392
0.061392
0.061076
0.061392
0.061708
0.062025
0.062341
0.062025
0.062973
0.062657
0.062973
0.062973
0.062973
0.062973
0.062657
0.063289
0.063605
0.063605
0.064554
0.063922
0.064238
0.063922
0.064238
0.065186
0.064870
0.064554
0.064238
0.064554
0.064870
0.064238
0.064870
0.066135
0.065502
0.065502
0.064238
0.063922
0.064554
0.064554
0.064554
0.063922
0.063605
0.063605
0.063605
0.063289
0.063289
0.063289
0.063289
0.063289
0.062341
0.062657
0.062341
0.062025
0.061708
0.061076
0.061076
0.061392
0.061392
0.061392
0.061392
0.061076
0.060444
0.060444
0.061076
0.060444
0.060128
0.059495
0.060444
0.060128
0.060128
0.060128
0.060760
0.060444
0.060444
0.059495
0.059812
0.060444
0.061392
0.061392
0.061076
0.060760
0.060760
0.060760
0.061076
0.061392
0.061392
0.061708
0.061076
0.061708
0.062025
0.061708
0.062657
0.062973
0.062025
0.062973
0.062973
0.063605
0.063289
0.062657
0.062973
0.063605
0.063605
0.063922
0.064554
0.064238
0.064238
0.064238
0.064554
0.064238
0.064554
0.064238
0.064554
0.063922
0.063605
0.064554
0.064870
0.064554
0.064554
0.063922
0.063605
0.063605
0.063922
0.063922
0.063922
0.063922
0.063922
0.063289
0.063289
0.063605
0.063605
0.062973
0.062341
0.062973
0.062657
0.062341
0.062025
0.062025
0.062341
0.060760
0.061392
0.062025
0.061708
0.061708
0.061076
0.060760
0.060444
0.060760
0.061076
0.060444
0.060760
0.060760
0.061076
0.060128
0.060760
0.060760
0.060444
0.060760
0.059495
0.060128
0.060128
0.060760
0.061076
0.061076
0.060760
0.061076
0.061708
0.061392
0.061076
0.061708
0.061708
0.061392
0.062341
0.062657
0.062025
0.062657
0.062657
0.062973
0.062657
0.063289
0.063289
0.062657
0.063605
0.063289
0.063605
0.063605
0.063922
0.064554
0.064870
0.064238
0.065502
0.064870
0.065186
0.065186
0.065186
0.065186
0.064870
0.064554
0.064870
0.065186
0.065818
0.065502
0.065502
0.064238
0.064554
0.064870
0.064870
0.064238
0.064554
0.064554
0.064238
0.063922
0.063289
0.063605
0.062973
0.062657
0.062973
0.062341
0.062341
0.062341
0.061076
0.062025
0.061708
0.062341
0.061708
0.061708
0.061392
0.060444
0.060128
0.060444
0.061076
0.060760
0.060760
0.060760
0.060760
0.060760
0.061076
0.060444
0.060760
0.061708
0.060760
0.060444
0.059812
0.060128
0.060760
0.061076
0.061392
0.061076
0.060760
0.061076
0.061076
0.061392
0.061708
0.061708
0.061392
0.062025
0.062025
0.062657
0.063289
0.062973
0.063605
0.064238
0.064554
0.064238
0.063605
0.064238
0.063922
0.064554
0.063605
0.064870
0.064870
0.064870
0.063922
0.064238
0.065502
0.065502
0.065502
0.064870
0.065186
0.065186
0.064554
0.064238
0.064870
0.065818
0.065502
0.065186
0.064870
0.064554
0.064554
0.065186
0.064870
0.064238
0.064238
0.064238
0.063922
0.063922
0.063289
0.063605
0.062973
0.062973
0.062973
0.062657
0.062341
0.062341
0.061708
0.061708
0.062341
0.061708
0.061708
0.061708
0.061076
0.060444
0.060760
0.061076
0.061708
0.061392
0.061076
0.060444
0.060444
0.060760
0.061076
0.060760
0.061076
0.061076
0.060760
0.060128
0.060444
0.060760
0.061708
0.060760
0.061076
0.061076
0.061392
0.061076
0.061392
0.061392
0.061392
0.061708
0.062657
0.062341
0.062341
0.062973
0.062973
0.063922
0.063605
0.063605
0.063289
0.063922
0.063289
0.063289
0.063289
0.064238
0.064870
0.065502
0.065502
0.064870
0.065186
0.065818
0.065502
0.065502
0.065186
0.065502
0.065502
0.064870
0.064554
0.065502
0.065818
0.065818
0.065818
0.065186
0.064554
0.064238
0.064554
0.064870
0.064238
0.064554
0.064554
0.063289
0.063922
0.063922
0.064238
0.063922
0.063289
0.063289
0.062973
0.062973
0.063289
0.062025
0.062657
0.062341
0.062025
0.062341
0.061708
0.062025
0.061392
0.061076
0.061392
0.062341
0.060760
0.061076
0.061076
0.061076
0.060444
0.061076
0.060760
0.061392
0.061076
0.060128
0.060128
0.060444
0.060444
0.061708
0.061708
0.061392
0.061708
0.061392
0.061076
0.061708
0.061392
0.061708
0.061392
0.062025
0.062025
0.062973
0.062341
0.062657
0.063289
0.063289
0.063605
0.063605
0.063289
0.063605
0.064238
0.063922
0.063922
0.063605
0.064554
0.065502
0.065186
0.064870
0.065186
0.065502
0.066135
0.065502
0.065502
0.065818
0.065502
0.064554
0.064870
0.065818
0.065818
0.065502
0.065186
0.063922
0.064554
0.065186
0.065186
0.064238
0.064238
0.064554
0.063922
0.063605
0.063922
0.064554
0.063605
0.062657
0.062341
0.062341
0.062025
0.062341
0.062025
0.062025
0.061708
0.061708
0.062025
0.062341
0.061392
0.061392
0.061076
0.060760
0.060760
0.061392
0.060760
0.060444
0.060444
0.060760
0.060128
0.060444
0.061076
0.061076
0.060444
0.059812
0.059495
0.059495
0.060444
0.060760
0.061076
0.060760
0.060128
0.061392
0.061392
0.061076
0.061708
0.062025
0.061392
0.062025
0.062657
0.062973
0.063289
0.062973
0.063605
0.062973
0.063605
0.063605
0.063289
0.063289
0.062657
0.063605
0.064238
0.063922
0.064554
0.064554
0.063605
0.064554
0.064554
0.064870
0.064870
0.064870
0.064870
0.064238
0.064238
0.064870
0.065502
0.065818
0.065502
0.065502
0.064238
0.064870
0.065186
0.064554
0.064870
0.064238
0.063289
0.064238
0.064238
0.064554
0.063922
0.063289
0.063289
0.063289
0.062657
0.062657
0.062657
0.062025
0.062341
0.061392
0.062025
0.061392
0.061708
0.061708
0.061392
0.061076
0.061076
0.060760
0.061076
0.061076
0.060444
0.060444
0.060760
0.061076
0.061076
0.061392
0.061076
0.060760
0.060444
0.059812
0.060444
0.061392
0.061392
0.061076
0.061392
0.061076
0.061076
0.061708
0.061392
0.061076
0.061392
0.062025
0.061076
0.062341
0.061708
0.062341
0.062025
0.062973
0.062341
0.062973
0.062973
0.063289
0.063289
0.062973
0.063289
0.063922
0.063605
0.063922
0.064238
0.064238
0.063922
0.064554
0.064554
0.064870
0.064554
0.064554
0.064238
0.064870
0.063922
0.064554
0.065502
0.065502
0.064870
0.064238
0.063922
0.063922
0.064554
0.064554
0.063922
0.064238
0.064238
0.063605
0.063922
0.063605
0.063605
0.063605
0.063605
0.062973
0.062341
0.062341
0.062657
0.062657
0.062341
0.062341
0.062025
0.062025
0.061392
0.061392
0.060760
0.060760
0.061076
0.061392
0.060128
0.060444
0.060128
0.059812
0.060128
0.060444
0.060444
0.061392
0.060444
0.060760
0.060128
0.059812
0.060444
0.061076
0.060760
0.061392
0.061076
0.061076
0.061392
0.061708
0.061392
0.061392
0.062025
0.062025
0.062025
0.062657
0.061708
0.062657
0.062341
0.062973
0.062973
0.062973
0.063605
0.063289
0.063605
0.063605
0.064238
0.063922
0.064238
0.064554
0.064554
0.064238
0.064554
0.064554
0.064554
0.064870
0.064554
0.065186
0.064554
0.064238
0.065186
0.065818
0.066135
0.064870
0.065186
0.064554
0.064238
0.064554
0.064554
0.064554
0.064238
0.064238
0.064554
0.063922
0.063289
0.063605
0.062973
0.062973
0.062657
0.062341
0.062341
0.062657
0.062341
0.061708
0.061708
0.061708
0.062341
0.061392
0.062025
0.061708
0.061076
0.060760
0.060760
0.062025
0.061076
0.060760
0.060444
0.060760
0.060760
0.060444
0.061076
0.060760
0.060760
0.060444
0.059812
0.060128
0.060444
0.061076
0.061076
0.060760
0.060760
0.061076
0.061392
0.062025
0.061708
0.062025
0.061392
0.062341
0.062657
0.062341
0.062657
0.062973
0.063289
0.063289
0.063289
0.063922
0.064554
0.063605
0.063605
0.063605
0.063605
0.064870
0.065186
0.064870
0.064554
0.065186
0.065186
0.065186
0.065502
0.064238
0.065186
0.064870
0.064238
0.064238
0.064870
0.066135
0.065502
0.065502
0.064554
0.064238
0.064238
0.063922
0.064238
0.064238
0.064238
0.063922
0.063922
0.063922
0.063605
0.063289
0.063289
0.062973
0.062973
0.062657
0.062973
0.062973
0.062341
0.062341
0.062341
0.062025
0.062657
0.061708
0.061392
0.061076
0.061392
0.061392
0.060760
0.061392
0.060760
0.060444
0.060128
0.061076
0.061076
0.060760
0.061392
0.061076
0.060128
0.059495
0.060444
0.060760
0.061392
0.061076
0.061392
0.061076
0.061076
0.061076
0.061392
0.061708
0.061708
0.062025
0.061708
0.062025
0.062657
0.062657
0.062657
0.062657
0.063605
0.063605
0.072141
0.072141
0.069612
0.079413
0.090478
0.087949
0.083207
0.093956
0.100911
0.102492
0.097750
0.109131
0.117667
0.115454
0.111028
0.121777
0.130629
0.126836
0.128416
0.140430
0.148018
0.138533
0.137268
0.150231
0.153708
0.153392
0.153392
0.165406
0.171413
0.179317
0.165722
0.174574
0.176471
0.183110
0.172361
0.184059
0.195124
0.196705
0.195440
0.203028
0.209667
0.207138
0.206822
0.208086
0.221365
0.215674
0.217887
0.227371
0.232746
0.239701
0.238121
0.235591
0.232746
0.244444
0.247605
0.241598
0.246973
0.260567
0.262148
0.251083
0.264677
0.274478
0.283014
0.251399
0.270052
0.288072
0.293763
0.265942
0.276375
0.296292
0.301983
0.283962
0.289337
0.313048
0.315894
0.294079
0.313681
0.335179
0.316842
0.290918
0.321268
0.350354
0.321268
0.304196
0.342766
0.360155
0.337392
0.307674
0.334863
0.354148
0.337392
0.336760
0.361103
0.374065
0.366794
0.340237
0.357309
0.372168
0.370272
0.346244
0.360471
0.376911
0.374698
0.362052
0.379756
0.377543
0.376595
0.369323
0.396196
0.392402
0.379124
0.388608
0.409158
0.401887
0.376278
0.393983
0.410739
0.399990
0.389241
0.412320
0.416430
0.415481
0.411055
0.427179
0.432869
0.414217
0.411055
0.414849
0.420856
0.427179
0.430656
0.410423
0.427179
0.465117
0.462271
0.418010
0.421804
0.462271
0.476498
0.430340
0.420540
0.471440
0.496100
0.457529
0.437928
0.462904
0.477763
0.467962
0.465433
0.479344
0.483137
0.470491
0.471756
0.480292
0.474601
0.469543
0.482189
0.483454
0.494835
0.518546
0.500210
0.473021
0.499261
0.535302
0.521075
0.506533
0.535618
0.546051
0.518230
0.508113
0.540045
0.552691
0.529928
0.534986
0.559330
0.553955
0.524869
0.502739
0.504952
0.490093
0.475550
0.499577
0.497048
0.487563
0.503055
0.539728
0.520127
0.472388
0.485667
0.527398
0.514436
0.487247
0.514436
0.536251
0.509062
0.496100
0.506849
0.504952
0.495783
0.514752
0.521392
0.498945
0.490093
0.513488
0.520759
0.507165
0.512539
0.522656
0.511907
0.504952
0.529928
0.536251
0.517282
0.514436
0.532457
0.511275
0.485034
0.495783
0.518546
0.513488
0.507481
0.510959
0.520127
0.522024
0.519811
0.515385
0.521075
0.530560
0.527082
0.515701
0.517282
0.523605
0.522972
0.521392
0.524869
0.524237
0.520759
0.522656
0.525818
0.518862
0.519495
0.525185
0.524869
0.522340
0.527715
0.530876
0.529295
0.529928
0.534986
0.535935
0.535302
0.513488
0.509062
0.522972
0.529928
0.511591
0.516966
0.528347
0.517914
0.508429
0.512539
0.503055
0.495151
0.497048
0.491990
0.482821
0.481240
0.478711
0.473653
0.467646
0.462904
0.461007
0.455948
0.454684
0.456581
0.440457
0.430973
0.439825
0.433502
0.418326
0.442670
0.453419
0.421172
0.412636
0.415797
0.403784
0.396196
0.404416
0.398409
0.389873
0.392718
0.392402
0.379124
0.378175
0.397461
0.390821
0.366478
0.369639
0.386079
0.386079
0.369955
0.366478
0.375962
0.380388
0.366162
0.363000
0.368059
0.367110
0.354148
0.356045
0.365845
0.359206
0.346876
0.351619
0.360155
0.353516
0.343083
0.344980
0.350670
0.345928
0.345928
0.355096
0.355729
0.343715
0.338340
0.342134
0.347509
0.334863
0.328224
0.336443
0.338657
0.324746
0.325378
0.336443
0.327907
0.314945
0.323481
0.332017
0.318107
0.310203
0.323165
0.324114
0.313681
0.316842
0.321268
0.311468
0.304196
0.312416
0.320004
0.311151
0.300718
0.307674
0.308622
0.296608
0.300718
0.310519
0.296925
0.284279
0.294395
0.292815
0.279536
0.276691
0.290602
0.287440
0.272581
0.275110
0.285543
0.276691
0.264993
0.272581
0.277956
0.265942
0.258987
0.268787
0.268787
0.257406
0.255509
0.264993
0.259935
0.249186
0.251715
0.258038
0.249186
0.241598
0.247605
0.251399
0.240966
0.237488
0.243811
0.242863
0.235275
0.234327
0.239701
0.235591
0.230533
0.235591
0.239385
0.230217
0.223894
0.232746
0.234959
0.223894
0.222313
0.229901
0.225475
0.215674
0.219152
0.225158
0.216938
0.211564
0.216938
0.219468
0.210615
0.207138
0.213461
0.211564
0.202396
0.204609
0.213145
0.208719
0.198286
0.201763
0.208402
0.200499
0.193543
0.196389
0.200815
0.196705
0.191330
0.192595
0.197021
0.190382
0.185323
0.189433
0.190066
0.184059
0.180581
0.186272
0.184375
0.177420
0.174258
0.180265
0.178052
0.172677
0.172361
0.174258
0.170780
0.164774
0.166038
0.168567
0.164457
0.159399
0.160664
0.162561
0.157186
0.152444
0.154657
0.154657
0.148966
0.146121
0.148966
0.146437
0.141062
0.140114
0.141695
0.137268
0.131894
0.134107
0.134739
0.129997
0.126519
0.127468
0.125887
0.122093
0.121145
0.120513
0.119564
0.114506
0.112609
0.112609
0.110396
0.107550
0.107550
0.107234
0.103440
0.099963
0.099963
0.099330
0.096169
0.092375
0.090794
0.090162
0.086684
0.083839
0.083839
0.083207
0.080361
0.078464
0.079097
0.077832
0.073722
0.072458
0.072141
0.069928
0.066767
0.066451
0.067083
0.066135
0.062973
0.065186
0.067083
0.064238
0.063922
0.067399
0.066767
0.063605
0.065818
0.067715
0.064554
0.063922
0.067399
0.067399
0.063922
0.065502
0.067083
0.064554
0.063289
0.066767
0.066451
0.062973
0.064554
0.067083
0.063922
0.062341
0.065502
0.064870
0.061708
0.063605
0.065502
0.062657
0.060760
0.063605
0.063922
0.060760
0.062025
0.065186
0.062025
0.060760
0.063605
0.062341
0.059179
0.061392
0.063605
0.060760
0.059179
0.062025
0.062657
0.060444
0.060444
0.063289
0.061076
0.059179
0.061392
0.062341
0.059179
0.061392
0.063605
0.060760
0.059495
0.062341
0.062973
0.060760
0.061392
0.063922
0.062025
0.060760
0.064238
0.064238
0.061392
0.062657
0.065502
0.063605
0.062025
0.064870
0.065502
0.062657
0.063289
0.066135
0.064554
0.062341
0.065818
0.066451
0.063922
0.063922
0.067083
0.064870
0.063605
0.066135
0.067083
0.063922
0.064870
0.066451
0.065818
0.064238
0.067399
0.066767
0.063922
0.063289
0.066451
0.064870
0.063289
0.066135
0.066451
0.062973
0.063922
0.065818
0.064554
0.062657
0.064554
0.065186
0.062341
0.062341
0.064238
0.062341
0.060444
0.062973
0.063922
0.060444
0.061392
0.063605
0.061708
0.060128
0.061708
0.061708
0.060444
0.060444
0.062657
0.061708
0.059495
0.061392
0.062657
0.061076
0.060128
0.063605
0.062025
0.058863
0.060128
0.062657
0.060760
0.061076
0.062973
0.061708
0.060128
0.062025
0.063289
0.061076
0.060444
0.062973
0.062341
0.060444
0.062973
0.063922
0.062025
0.061708
0.064870
0.063605
0.062025
0.063922
0.065502
0.063922
0.062657
0.064870
0.065186
0.063605
0.064870
0.067083
0.064554
0.063922
0.066451
0.066135
0.063922
0.064554
0.066767
0.065186
0.063922
0.066767
0.066451
0.064554
0.065818
0.067715
0.064238
0.063922
0.066135
0.065818
0.063922
0.064554
0.066451
0.064870
0.063289
0.065502
0.065502
0.063289
0.063289
0.064554
0.062973
0.062025
0.064238
0.063605
0.061392
0.062341
0.063922
0.062341
0.061392
0.062973
0.062973
0.060444
0.061076
0.062025
0.061708
0.059812
0.062025
0.062025
0.059812
0.060760
0.062341
0.061392
0.060128
0.061708
0.061392
0.059495
0.060128
0.062341
0.061392
0.060760
0.061708
0.062657
0.060444
0.061076
0.063289
0.062025
0.060760
0.063289
0.063605
0.062341
0.062973
0.063922
0.063289
0.062657
0.063922
0.065186
0.063289
0.063289
0.065186
0.064554
0.062973
0.065186
0.066135
0.064870
0.064870
0.066135
0.065186
0.063922
0.065818
0.066451
0.064238
0.064870
0.066451
0.065186
0.063605
0.065502
0.067083
0.065818
0.065186
0.066767
0.064870
0.063605
0.066451
0.066135
0.063605
0.063922
0.066135
0.064870
0.063289
0.064554
0.065502
0.062973
0.063289
0.064554
0.063605
0.061708
0.062657
0.063605
0.061708
0.061708
0.063605
0.062973
0.061392
0.062025
0.062341
0.060128
0.059812
0.062025
0.061076
0.059812
0.061392
0.061392
0.060128
0.060128
0.061708
0.061708
0.060128
0.060444
0.061076
0.059812
0.059812
0.062341
0.062341
0.060128
0.061392
0.062973
0.060760
0.060760
0.062973
0.062973
0.061392
0.061708
0.063605
0.062025
0.061708
0.064554
0.063605
0.062657
0.063922
0.065186
0.063922
0.063605
0.065186
0.064554
0.063922
0.064238
0.065818
0.064870
0.064554
0.065186
0.065818
0.063922
0.064870
0.066767
0.064554
0.064238
0.065502
0.065818
0.064870
0.065818
0.067083
0.064870
0.065186
0.065186
0.065818
0.064238
0.064870
0.066135
0.064870
0.064554
0.065818
0.065186
0.063605
0.064238
0.065186
0.063922
0.062973
0.064238
0.063605
0.062341
0.062657
0.063289
0.062341
0.061076
0.062657
0.062657
0.061392
0.061708
0.062657
0.061392
0.061076
0.062657
0.062341
0.060444
0.061708
0.062657
0.061708
0.060760
0.062341
0.062341
0.060128
0.060760
0.061392
0.061076
0.060444
0.062025
0.062657
0.061392
0.061076
0.063289
0.061708
0.061076
0.063605
0.063605
0.061708
0.062025
0.063922
0.062657
0.062025
0.063922
0.064554
0.063289
0.062973
0.064870
0.064238
0.062973
0.063922
0.064554
0.063605
0.064238
0.066135
0.065502
0.063922
0.065502
0.066767
0.064554
0.065502
0.066451
0.065186
0.064554
0.065818
0.066451
0.064870
0.065502
0.066767
0.065818
0.064238
0.064870
0.066135
0.064870
0.064554
0.066135
0.064870
0.064238
0.064554
0.065502
0.064554
0.063605
0.064870
0.063922
0.062657
0.062973
0.063922
0.062025
0.062025
0.062973
0.062973
0.062341
0.062657
0.062973
0.061708
0.061708
0.061708
0.062025
0.061076
0.061708
0.061708
0.061076
0.060760
0.062025
0.061708
0.060444
0.061708
0.062025
0.060128
0.060128
0.061392
0.061392
0.061076
0.062025
0.062025
0.061392
0.061392
0.062973
0.062973
0.061708
0.062657
0.062973
0.062025
0.061708
0.063289
0.063922
0.062341
0.063289
0.063922
0.063289
0.063922
0.064870
0.065186
0.063922
0.064238
0.065186
0.064554
0.064554
0.065502
0.064870
0.064554
0.065186
0.066767
0.066135
0.065186
0.065818
0.066451
0.064870
0.065186
0.066767
0.065818
0.065818
0.066135
0.066135
0.064870
0.065186
0.065502
0.065818
0.064870
0.065818
0.065818
0.064238
0.064554
0.065502
0.064870
0.063289
0.064238
0.063922
0.062973
0.062973
0.062973
0.063289
0.062341
0.062657
0.062657
0.062025
0.061708
0.062657
0.061392
0.061076
0.061708
0.062657
0.061392
0.061076
0.061392
0.060760
0.061392
0.062341
0.061708
0.062025
0.062025
0.061708
0.060760
0.060128
0.061392
0.062657
0.061708
0.062341
0.062341
0.062025
0.061708
0.062657
0.062973
0.062341
0.062341
0.062973
0.063289
0.063289
0.064238
0.063922
0.063289
0.063605
0.064870
0.064238
0.063922
0.064554
0.064870
0.063922
0.064870
0.065818
0.065502
0.065502
0.065818
0.065818
0.065186
0.065502
0.067083
0.065818
0.065186
0.066135
0.066135
0.065186
0.065818
0.066767
0.067715
0.066451
0.067083
0.066135
0.065186
0.065186
0.065818
0.065186
0.064870
0.064870
0.065818
0.064554
0.064554
0.064554
0.064238
0.063922
0.063922
0.064238
0.062973
0.062973
0.063605
0.063605
0.062341
0.062657
0.063289
0.062657
0.061708
0.062341
0.061708
0.061708
0.062341
0.062657
0.061392
0.061392
0.062025
0.062025
0.061076
0.061708
0.062973
0.062341
0.060760
0.061392
0.061076
0.061076
0.061708
0.062657
0.062657
0.062025
0.062025
0.062973
0.062025
0.062657
0.063605
0.063289
0.062973
0.063605
0.063289
0.062973
0.064238
0.064554
0.064870
0.064238
0.064554
0.065502
0.064870
0.064870
0.064554
0.065186
0.064870
0.065502
0.066767
0.065818
0.065502
0.066135
0.066135
0.065502
0.066767
0.066451
0.065502
0.065818
0.066135
0.066767
0.066135
0.067083
0.067399
0.066135
0.065818
0.065818
0.066135
0.065818
0.066135
0.065818
0.065502
0.065186
0.065818
0.065186
0.064554
0.064554
0.065186
0.064554
0.064238
0.064238
0.063922
0.063605
0.063922
0.063922
0.062973
0.062657
0.063289
0.062341
0.062973
0.062341
0.062025
0.061076
0.062341
0.062657
0.061708
0.061708
0.062025
0.062025
0.061392
0.061708
0.062657
0.062025
0.061392
0.061392
0.061392
0.061708
0.062341
0.063289
0.062657
0.062025
0.063605
0.063289
0.062657
0.062657
0.062657
0.063289
0.062657
0.063922
0.064238
0.063605
0.064238
0.064554
0.064554
0.064554
0.065186
0.065502
0.064554
0.064554
0.065186
0.065502
0.065502
0.066451
0.066767
0.065502
0.066135
0.066451
0.066767
0.066767
0.066767
0.066767
0.066767
0.066135
0.066451
0.066767
0.066451
0.067715
0.067083
0.065818
0.065502
0.066451
0.066451
0.066135
0.066135
0.066135
0.065818
0.064870
0.065818
0.065186
0.065186
0.065186
0.066135
0.065186
0.064870
0.064554
0.063922
0.063922
0.064238
0.063922
0.063289
0.063605
0.064238
0.063922
0.063289
0.062973
0.063289
0.063922
0.062973
0.062657
0.062341
0.062025
0.062657
0.063289
0.062973
0.062973
0.063605
0.062973
0.062025
0.061708
0.062657
0.062973
0.062973
0.063289
0.063605
0.062341
0.063605
0.064554
0.063605
0.063605
0.063289
0.063289
0.063922
0.064554
0.065186
0.064870
0.064238
0.065186
0.064870
0.064870
0.065502
0.065818
0.065502
0.064870
0.065502
0.066135
0.066451
0.065818
0.066451
0.066135
0.065818
0.066767
0.066451
0.066135
0.066135
0.067399
0.066451
0.066135
0.066767
0.067399
0.067399
0.067399
0.067715
0.066135
0.065818
0.067083
0.066451
0.066451
0.066135
0.066451
0.065818
0.065502
0.066451
0.066767
0.065502
0.065502
0.065186
0.064870
0.064238
0.064554
0.064238
0.063922
0.063289
0.064238
0.063922
0.063289
0.063289
0.063605
0.062341
0.062973
0.063605
0.063605
0.062657
0.062341
0.062025
0.062025
0.061708
0.062657
0.062973
0.062973
0.062973
0.062025
0.061392
0.062341
0.063605
0.062657
0.062973
0.063605
0.062973
0.062973
0.062341
0.063605
0.063605
0.064238
0.063289
0.063289
0.063922
0.064554
0.065186
0.064870
0.064870
0.064870
0.064870
0.065186
0.064870
0.065818
0.066135
0.065502
0.065186
0.066135
0.066451
0.066451
0.065818
0.065818
0.066451
0.066767
0.067715
0.066767
0.066767
0.067083
0.065818
0.066451
0.067399
0.068348
0.068031
0.067083
0.067083
0.066451
0.066451
0.066451
0.066135
0.066135
0.066135
0.065818
0.066135
0.065818
0.066451
0.066451
0.065502
0.065186
0.064238
0.064870
0.064238
0.063922
0.063605
0.063922
0.062973
0.063289
0.063289
0.062973
0.063289
0.062341
0.062341
0.062025
0.062341
0.062657
0.062341
0.062341
0.062657
0.062341
0.062025
0.062973
0.063289
0.062973
0.062657
0.062657
0.062657
0.062341
0.063605
0.062973
0.062973
0.062973
0.063605
0.063289
0.063289
0.063605
0.064238
0.063605
0.063605
0.065186
0.064554
0.064238
0.065502
0.065818
0.065186
0.065502
0.066135
0.065818
0.065818
0.065502
0.065502
0.065818
0.066451
0.067083
0.066767
0.066451
0.066451
0.067399
0.067399
0.067715
0.067715
0.067715
0.067083
0.067083
0.067083
0.067083
0.068031
0.068348
0.067083
0.067083
0.067083
0.067399
0.066767
0.066767
0.067083
0.066135
0.066135
0.066451
0.066135
0.066135
0.065818
0.065502
0.065502
0.065186
0.065502
0.065186
0.065186
0.064870
0.064870
0.063922
0.064238
0.064554
0.063922
0.063922
0.063922
0.063605
0.062657
0.063605
0.063605
0.062973
0.063289
0.062973
0.063922
0.062973
0.063289
0.063922
0.064238
0.062973
0.062341
0.062657
0.062657
0.063922
0.063922
0.064238
0.063922
0.062973
0.063922
0.063922
0.063922
0.064238
0.064238
0.063605
0.064554
0.064870
0.065502
0.065502
0.065502
0.065818
0.065818
0.066135
0.065818
0.066451
0.065818
0.065818
0.066767
0.066767
0.066767
0.067715
0.067399
0.066767
0.067399
0.067083
0.067083
0.067399
0.067399
0.067715
0.067083
0.066767
0.067715
0.068031
0.067715
0.068031
0.068348
0.066135
0.066451
0.067083
0.066767
0.067083
0.066767
0.066451
0.066135
0.066767
0.066767
0.066451
0.066135
0.066451
0.066135
0.065502
0.065502
0.065186
0.064554
0.064238
0.064554
0.064554
0.063922
0.064554
0.063605
0.063289
0.062973
0.062657
0.063605
0.063289
0.063289
0.062973
0.063289
0.062973
0.063605
0.063605
0.063289
0.063289
0.063289
0.062657
0.061708
0.062973
0.063605
0.063922
0.063922
0.063922
0.063605
0.063605
0.063922
0.063922
0.063605
0.064554
0.064238
0.063922
0.065186
0.064554
0.065502
0.065502
0.065818
0.066135
0.066135
0.065818
0.066767
0.066135
0.065502
0.066451
0.066135
0.066767
0.067399
0.068664
0.067715
0.067083
0.067399
0.067715
0.067715
0.067399
0.067715
0.067715
0.067715
0.067715
0.068664
0.068348
0.068031
0.067399
0.067399
0.067083
0.067715
0.067715
0.067399
0.067399
0.067715
0.067399
0.067083
0.066451
0.067399
0.066451
0.066135
0.066767
0.065502
0.065818
0.065502
0.064870
0.064870
0.064554
0.064870
0.064870
0.065186
0.064238
0.064554
0.063605
0.063605
0.064238
0.064870
0.063605
0.063289
0.063605
0.063289
0.063289
0.063922
0.063922
0.064238
0.063289
0.063289
0.062973
0.062341
0.063605
0.064238
0.064554
0.063605
0.064238
0.063922
0.063922
0.064238
0.064238
0.064870
0.064238
0.064554
0.065818
0.065502
0.065502
0.066135
0.066451
0.066135
0.066451
0.066451
0.066451
0.066767
0.066767
0.066135
0.066135
0.067399
0.067399
0.067399
0.067715
0.067399
0.067399
0.068031
0.068031
0.067715
0.068348
0.068031
0.067399
0.066767
0.067715
0.068031
0.068664
0.068031
0.067715
0.067715
0.067083
0.068031
0.068031
0.067715
0.066767
0.066767
0.066767
0.067083
0.067083
0.066767
0.066135
0.066451
0.065818
0.066135
0.065502
0.066135
0.066135
0.064870
0.064870
0.065502
0.065186
0.064554
0.064870
0.064554
0.063922
0.063922
0.064238
0.064238
0.063922
0.062973
0.063605
0.063605
0.063605
0.064238
0.064870
0.064554
0.063605
0.063605
0.063289
0.062973
0.064870
0.064870
0.063922
0.063922
0.064554
0.064554
0.064238
0.065186
0.065186
0.065186
0.064870
0.065818
0.065502
0.065502
0.066451
0.065818
0.066135
0.066767
0.066135
0.067083
0.066451
0.066767
0.066767
0.066767
0.066767
0.067715
0.067715
0.068031
0.067399
0.068031
0.068031
0.068031
0.068664
0.068348
0.067715
0.068031
0.068031
0.068348
0.068664
0.068348
0.068664
0.068348
0.067399
0.067715
0.068664
0.068664
0.067715
0.067715
0.067399
0.067399
0.067715
0.067715
0.066767
0.066451
0.066767
0.066767
0.066135
0.065818
0.065818
0.065818
0.065186
0.065502
0.065818
0.065186
0.065502
0.065186
0.064554
0.064238
0.063922
0.064238
0.064870
0.064870
0.064238
0.064238
0.063922
0.063922
0.064238
0.064238
0.064870
0.064238
0.062657
0.063605
0.063605
0.064238
0.064554
0.064238
0.064554
0.063922
0.064870
0.065502
0.064870
0.065502
0.065502
0.065186
0.065502
0.065818
0.066451
0.065818
0.065818
0.066767
0.066451
0.066767
0.066451
0.067715
0.067083
0.066767
0.067083
0.067083
0.067399
0.067715
0.068031
0.067399
0.067715
0.068664
0.068348
0.068031
0.068348
0.068348
0.068031
0.067083
0.067715
0.068664
0.068664
0.068980
0.068664
0.066767
0.066767
0.068031
0.067715
0.067399
0.067715
0.067083
0.067083
0.066135
0.067083
0.067083
0.067083
0.066451
0.066451
0.065818
0.066767
0.065818
0.065502
0.065502
0.065186
0.065186
0.064554
0.065186
0.064870
0.065502
0.064554
0.064238
0.064238
0.064554
0.063922
0.063922
0.063605
0.062973
0.064238
0.063922
0.064238
0.065502
0.063605
0.063922
0.062973
0.063605
0.063922
0.064870
0.064554
0.064554
0.064554
0.064554
0.064554
0.065186
0.065186
0.065502
0.065502
0.065818
0.066451
0.066451
0.066451
0.066451
0.066767
0.066767
0.067399
0.066767
0.067083
0.067715
0.067399
0.066451
0.067715
0.068031
0.068031
0.068348
0.067715
0.067399
0.067715
0.068664
0.068031
0.068348
0.068348
0.068348
0.068031
0.068031
0.068664
0.069296
0.068980
0.068980
0.068664
0.068348
0.068031
0.068348
0.068031
0.068348
0.067715
0.068664
0.068031
0.067715
0.067715
0.068031
0.067083
0.066767
0.066135
0.065818
0.065818
0.065818
0.065818
0.066135
0.065818
0.066135
0.066135
0.066135
0.065818
0.065502
0.063922
0.064238
0.064870
0.065186
0.064554
0.064554
0.063922
0.064554
0.064554
0.064554
0.064870
0.064554
0.064238
0.064870
0.063605
0.064238
0.065186
0.064870
0.064554
0.064870
0.065186
0.065818
0.065818
0.065186
0.065186
0.064870
0.065502
0.065502
0.066135
0.066135
0.066767
0.066767
0.067083
0.067715
0.067399
0.067399
0.068031
0.068031
0.067715
0.067715
0.068031
0.068980
0.068980
0.068664
0.068664
0.069296
0.068348
0.068664
0.068980
0.069296
0.069296
0.069612
0.068664
0.068980
0.069928
0.069928
0.069296
0.068980
0.068031
0.068031
0.068031
0.068664
0.068348
0.068348
0.068031
0.067715
0.067715
0.067715
0.067715
0.068031
0.068031
0.067399
0.066767
0.066767
0.067083
0.066451
0.066451
0.065818
0.066135
0.065818
0.066135
0.065818
0.064870
0.064554
0.064554
0.065502
0.065186
0.064554
0.064554
0.064554
0.063922
0.064238
0.064238
0.065186
0.064870
0.063922
0.063922
0.063922
0.064554
0.064870
0.064870
0.065186
0.064870
0.064554
0.065186
0.065186
0.065186
0.065818
0.065502
0.065502
0.065818
0.066135
0.066135
0.066135
0.067083
0.067083
0.067399
0.067715
0.068031
0.067399
0.068031
0.067083
0.068031
0.068031
0.068664
0.068980
0.068664
0.068348
0.068980
0.068980
0.068980
0.068980
0.069296
0.068980
0.068664
0.068348
0.068348
0.069612
0.069296
0.069612
0.069296
0.068031
0.067715
0.068664
0.068664
0.068664
0.068664
0.068348
0.068348
0.067083
0.067399
0.068031
0.067715
0.068031
0.067715
0.067083
0.066767
0.066767
0.065818
0.066451
0.066451
0.065502
0.065818
0.065818
0.066135
0.065186
0.064870
0.063605
0.064238
0.065186
0.064554
0.064554
0.064554
0.064238
0.064238
0.064238
0.064870
0.064554
0.064554
0.064554
0.063922
0.064554
0.064554
0.065818
0.065186
0.065502
0.065502
0.065818
0.065502
0.065502
0.065818
0.065818
0.065818
0.065818
0.066767
0.067083
0.066767
0.066767
0.067399
0.067399
0.066767
0.067715
0.067715
0.067083
0.066767
0.067399
0.067715
0.068348
0.068980
0.068348
0.068031
0.068664
0.068980
0.068980
0.069296
0.069296
0.069296
0.068980
0.068980
0.068664
0.069612
0.069928
0.070245
0.069612
0.069296
0.068664
0.068664
0.068664
0.068664
0.068348
0.068664
0.068980
0.067715
0.068031
0.068664
0.067399
0.067715
0.068031
0.067083
0.067083
0.066767
0.066451
0.067083
0.066135
0.066451
0.066135
0.066767
0.066767
0.065818
0.065186
0.064870
0.064870
0.065502
0.064870
0.065502
0.064870
0.064870
0.064870
0.065502
0.064870
0.064870
0.065502
0.064870
0.063922
0.064238
0.064554
0.065502
0.065502
0.065502
0.065502
0.064554
0.066135
0.066451
0.066451
0.066451
0.066135
0.066135
0.066451
0.066767
0.066767
0.067083
0.067083
0.067715
0.067083
0.067083
0.068031
0.067715
0.067715
0.067399
0.067715
0.068980
0.069296
0.069296
0.070245
0.068980
0.069612
0.069612
0.070245
0.069612
0.069612
0.069928
0.069296
0.069296
0.068980
0.069928
0.070245
0.069928
0.069928
0.068664
0.068664
0.068980
0.069296
0.068348
0.069296
0.069296
0.068664
0.068031
0.068664
0.068348
0.067715
0.068031
0.068031
0.067715
0.067083
0.067399
0.067399
0.066767
0.066767
0.067083
0.066451
0.066451
0.066451
0.065818
0.065502
0.066135
0.065818
0.065818
0.065186
0.066135
0.065502
0.065186
0.065186
0.065818
0.065818
0.065818
0.064870
0.064870
0.064870
0.065502
0.065502
0.065818
0.066451
0.065818
0.065502
0.065502
0.066135
0.066767
0.066135
0.066451
0.065818
0.066767
0.067083
0.066767
0.067715
0.067083
0.068031
0.067715
0.067715
0.067715
0.068348
0.068031
0.067715
0.068348
0.068348
0.068664
0.068980
0.069296
0.068980
0.068348
0.068980
0.069928
0.069612
0.069296
0.069296
0.068980
0.068980
0.069296
0.070245
0.070245
0.070245
0.070245
0.068980
0.068980
0.068980
0.069296
0.069296
0.068980
0.069296
0.068980
0.068348
0.068664
0.068664
0.068664
0.068031
0.067083
0.066767
0.067399
0.067399
0.067083
0.066767
0.066451
0.066451
0.066767
0.067083
0.066135
0.066135
0.065502
0.064554
0.065186
0.065818
0.064870
0.064554
0.064554
0.064870
0.065186
0.064870
0.065502
0.065502
0.064554
0.063922
0.063922
0.064554
0.064870
0.065502
0.066451
0.065186
0.065502
0.065186
0.065186
0.065502
0.066135
0.065818
0.065502
0.065818
0.066451
0.066767
0.066767
0.067083
0.067399
0.067399
0.067715
0.067715
0.067715
0.068031
0.067715
0.068031
0.068664
0.068980
0.068348
0.069296
0.068348
0.069296
0.069928
0.069296
0.069296
0.069612
0.070245
0.069928
0.069296
0.068980
0.069612
0.069612
0.070245
0.070245
0.069928
0.068664
0.069296
0.069296
0.069296
0.068664
0.068980
0.068980
0.068348
0.068031
0.068031
0.068348
0.067399
0.067399
0.067399
0.067083
0.067083
0.067399
0.066767
0.066767
0.066767
0.067083
0.066451
0.066451
0.066767
0.065818
0.065818
0.065186
0.065818
0.065818
0.065818
0.065186
0.065186
0.065186
0.065186
0.065502
0.065186
0.065502
0.064870
0.064238
0.065186
0.064870
0.065502
0.065502
0.065502
0.065502
0.065502
0.065818
0.065818
0.065818
0.065502
0.066451
0.066135
0.066135
0.066451
0.066767
0.067399
0.067715
0.067399
0.067715
0.068031
0.068348
0.068031
0.067715
0.068031
0.068664
0.068664
0.068664
0.069296
0.068980
0.068031
0.068980
0.069612
0.069296
0.069612
0.069612
0.069612
0.068980
0.068664
0.069612
0.069928
0.070245
0.070245
0.070245
0.069296
0.069296
0.068980
0.069612
0.068980
0.069296
0.069296
0.068980
0.068348
0.068980
0.068348
0.068031
0.068348
0.068664
0.067399
0.067083
0.066767
0.067399
0.066767
0.066767
0.066767
0.066135
0.066451
0.065818
0.065818
0.065818
0.066135
0.066451
0.065818
0.065818
0.065818
0.065502
0.065186
0.065186
0.065818
0.066135
0.066135
0.065186
0.065502
0.065186
0.065502
0.066451
0.065818
0.066135
0.065818
0.065818
0.066135
0.066767
0.066135
0.066451
0.067083
0.066135
0.066135
0.066767
0.067399
0.067715
0.067083
0.068031
0.068348
0.068664
0.068348
0.068664
0.068348
0.068031
0.068348
0.068348
0.069296
0.069928
0.069296
0.068664
0.068664
0.069296
0.069612
0.069612
0.069296
0.069296
0.069296
0.068980
0.068664
0.068980
0.069612
0.070245
0.069612
0.068980
0.069296
0.068980
0.068980
0.069928
0.068980
0.068980
0.068348
0.068348
0.068664
0.068980
0.068348
0.067715
0.068031
0.067083
0.067083
0.067715
0.067715
0.067083
0.067083
0.066767
0.066767
0.066767
0.066451
0.066767
0.065818
0.065502
0.065186
0.066451
0.065502
0.065502
0.066135
0.064870
0.065186
0.064870
0.064870
0.066135
0.065502
0.064870
0.064870
0.064870
0.064870
0.065818
0.065818
0.065502
0.065502
0.065818
0.066451
0.066451
0.066451
0.066451
0.066451
0.066451
0.067083
0.066767
0.067083
0.067399
0.067715
0.067715
0.068031
0.068031
0.068031
0.068348
0.068031
0.068031
0.068664
0.069296
0.069612
0.069612
0.068980
0.068980
0.069928
0.069296
0.069612
0.069612
0.069612
0.068980
0.068980
0.068664
0.069612
0.070245
0.070561
0.069296
0.069296
0.068664
0.069296
0.068980
0.068980
0.068980
0.069612
0.068980
0.068664
0.068031
0.068664
0.068348
0.067715
0.067715
0.067715
0.068031
0.067083
0.067083
0.066767
0.066451
0.066135
0.066451
0.066767
0.066451
0.065818
0.065818
0.065502
0.065502
0.065818
0.065186
0.065186
0.065186
0.065186
0.065186
0.065186
0.065502
0.065818
0.065818
0.064870
0.064554
0.064554
0.064870
0.065818
0.065818
0.066135
0.065818
0.066135
0.065818
0.065186
0.066135
0.066135
0.066135
0.065502
0.066767
0.066135
0.067083
0.067399
0.067399
0.067715
0.068031
0.068348
0.068664
0.068348
0.068031
0.067715
0.068664
0.068664
0.068664
0.069612
0.069296
0.068664
0.069296
0.069928
0.070245
0.069928
0.069296
0.069612
0.068664
0.068664
0.069928
0.070245
0.070245
0.070245
0.069928
0.069296
0.069296
0.069296
0.068664
0.068664
0.068980
0.068664
0.068664
0.068664
0.069296
0.068348
0.067715
0.067715
0.068348
0.067715
0.067083
0.067715
0.067083
0.066767
0.066767
0.066767
0.066767
0.066451
0.066135
0.065818
0.064870
0.065502
0.066135
0.065502
0.065502
0.066451
0.065502
0.065502
0.065502
0.065502
0.065818
0.065818
0.065818
0.064870
0.064554
0.065502
0.066135
0.066135
0.066451
0.066135
0.066451
0.065818
0.066135
0.065818
0.066451
0.066451
0.066767
0.066135
0.067399
0.067715
0.068031
0.068348
0.068031
0.068348
0.068664
0.068980
0.068664
0.068031
0.068348
0.068980
0.069296
0.069612
0.069928
0.070245
0.069612
0.069928
0.069928
0.070877
0.070877
0.070245
0.069928
0.070245
0.069612
0.069928
0.069928
0.070877
0.071193
0.070245
0.069928
0.068664
0.068980
0.069928
0.069928
0.068664
0.069928
0.069928
0.068664
0.069612
0.069928
0.068980
0.068348
0.068031
0.067715
0.067715
0.067399
0.067399
0.067715
0.067083
0.067083
0.067715
0.067083
0.067083
0.066767
0.065818
0.065818
0.065818
0.066767
0.065818
0.065818
0.066451
0.065502
0.064870
0.065818
0.066767
0.066451
0.066767
0.066135
0.065502
0.065502
0.066135
0.067083
0.066767
0.066451
0.066451
0.067083
0.066451
0.066135
0.066767
0.066451
0.067083
0.067399
0.068031
0.067399
0.067715
0.067715
0.068031
0.068031
0.068980
0.068031
0.068031
0.068348
0.068664
0.068980
0.068980
0.069612
0.069612
0.068980
0.069296
0.069612
0.069296
0.069928
0.069928
0.070245
0.069296
0.069612
0.069296
0.069612
0.069612
0.070561
0.070245
0.070245
0.070561
0.069928
0.069928
0.069612
0.070245
0.070245
0.069928
0.069928
0.069296
0.068980
0.069612
0.068980
0.069296
0.068664
0.068348
0.068664
0.068031
0.067715
0.067715
0.067715
0.067399
0.067083
0.067715
0.066451
0.066767
0.066451
0.066135
0.066135
0.066451
0.065818
0.065818
0.065818
0.065502
0.066135
0.065502
0.066135
0.066135
0.066135
0.064870
0.065186
0.065186
0.066451
0.066767
0.066767
0.066135
0.066135
0.066451
0.066135
0.067083
0.067083
0.066767
0.066767
0.066451
0.067399
0.067715
0.067715
0.067715
0.068031
0.068664
0.068348
0.069296
0.068980
0.069296
0.068348
0.068348
0.068664
0.068348
0.069296
0.068980
0.068980
0.069296
0.069612
0.069928
0.069296
0.069928
0.069612
0.069612
0.069296
0.069296
0.069612
0.069612
0.070877
0.069928
0.069928
0.069612
0.069928
0.070245
0.070245
0.069612
0.069612
0.069296
0.068664
0.069296
0.069296
0.068664
0.068664
0.069296
0.068348
0.067399
0.068031
0.068031
0.067083
0.066451
0.066767
0.066451
0.066451
0.067399
0.066135
0.065818
0.065502
0.065502
0.065818
0.065502
0.065502
0.065186
0.065186
0.065186
0.065502
0.065502
0.065502
0.066451
0.066135
0.065502
0.065186
0.065186
0.065818
0.065818
0.066451
0.065818
0.066135
0.066451
0.067083
0.066767
0.066767
0.066767
0.066767
0.066451
0.066767
0.066767
0.067399
0.067715
0.068031
0.068348
0.068664
0.068664
0.068980
0.069296
0.068664
0.068664
0.068980
0.069612
0.069612
0.069928
0.068980
0.069928
0.070245
0.070877
0.069612
0.070245
0.070245
0.070877
0.069928
0.070877
0.071193
0.070877
0.070877
0.070877
0.069612
0.070245
0.070561
0.070245
0.069612
0.069928
0.068980
0.069296
0.068031
0.069612
0.068980
0.068031
0.067715
0.068348
0.067715
0.067083
0.067399
0.067715
0.067083
0.067083
0.067083
0.066451
0.066767
0.066451
0.066767
0.065186
0.065818
0.065818
0.066451
0.066135
0.065818
0.065186
0.064870
0.065818
0.065818
0.066135
0.065502
0.065502
0.064870
0.063922
0.064870
0.065186
0.065818
0.065818
0.066451
0.066135
0.065502
0.065818
0.066451
0.066767
0.067083
0.066451
0.066767
0.066767
0.067399
0.067399
0.068031
0.067715
0.068348
0.068348
0.068664
0.068664
0.068031
0.068348
0.068348
0.068980
0.068664
0.069612
0.069612
0.069296
0.069296
0.069612
0.070245
0.070245
0.069928
0.070245
0.069928
0.069928
0.069612
0.070561
0.070561
0.070877
0.069928
0.070561
0.069612
0.069296
0.069612
0.069612
0.068980
0.069296
0.069296
0.068980
0.068348
0.069296
0.068348
0.068031
0.068664
0.068348
0.067399
0.067399
0.067715
0.068031
0.067083
0.066767
0.067083
0.067083
0.066135
0.067083
0.066767
0.065818
0.065818
0.066767
0.066135
0.065502
0.065186
0.064870
0.064870
0.065818
0.065818
0.066135
0.065502
0.065186
0.065186
0.065186
0.065186
0.066767
0.066135
0.066135
0.066135
0.065818
0.066767
0.066767
0.066767
0.066767
0.066451
0.067399
0.067083
0.067399
0.067083
0.068031
0.068031
0.067083
0.068348
0.068348
0.068348
0.068664
0.068348
0.068031
0.068980
0.068980
0.069612
0.069612
0.069296
0.069296
0.069612
0.069612
0.069612
0.069612
0.070245
0.069612
0.069928
0.070245
0.070245
0.070561
0.070561
0.070561
0.069928
0.069296
0.069612
0.069296
0.069928
0.069928
0.068980
0.069612
0.068980
0.068664
0.069296
0.069296
0.068348
0.068031
0.068348
0.067399
0.067083
0.067399
0.067083
0.067083
0.067083
0.066767
0.066767
0.067083
0.066767
0.066451
0.065818
0.065818
0.065818
0.066451
0.066135
0.065502
0.065818
0.065186
0.065818
0.065186
0.066135
0.066135
0.065186
0.065502
0.065502
0.066135
0.065818
0.065818
0.065818
0.065818
0.065818
0.066135
0.065818
0.066135
0.066767
0.066135
0.066135
0.066135
0.067715
0.066767
0.067715
0.067715
0.068031
0.068031
0.068664
0.068980
0.068664
0.068348
0.068664
0.068980
0.068980
0.069296
0.069928
0.070245
0.068980
0.068664
0.069928
0.070245
0.070245
0.069928
0.069612
0.069612
0.069928
0.070245
0.070245
0.070877
0.070877
0.070561
0.069612
0.069296
0.069928
0.070245
0.070245
0.069612
0.069612
0.069296
0.068980
0.068980
0.068664
0.068031
0.068664
0.068664
0.067399
0.067715
0.067715
0.067399
0.066767
0.066767
0.066767
0.066767
0.067083
0.066767
0.066451
0.065818
0.066135
0.066451
0.066451
0.066135
0.065818
0.065502
0.065502
0.065818
0.066135
0.065818
0.066451
0.065818
0.065502
0.065186
0.066135
0.065818
0.067083
0.066767
0.066451
0.066451
0.066135
0.067083
0.067083
0.067399
0.067083
0.067399
0.067083
0.067715
0.068031
0.068031
0.068031
0.068031
0.068664
0.068031
0.068031
0.069296
0.069928
0.068664
0.068980
0.069928
0.068980
0.069928
0.070245
0.070245
0.069612
0.069928
0.070245
0.070561
0.069928
0.070245
0.070561
0.069612
0.069928
0.070561
0.070877
0.071193
0.071193
0.070245
0.069612
0.069928
0.070245
0.070245
0.069612
0.069612
0.069296
0.068980
0.068980
0.069612
0.069612
0.068664
0.068980
0.068664
0.068664
0.068348
0.068348
0.068031
0.067399
0.068031
0.068348
0.067399
0.067399
0.067715
0.066767
0.066135
0.066767
0.067083
0.066451
0.066135
0.066135
0.066135
0.065818
0.065818
0.066135
0.066451
0.066135
0.065818
0.065502
0.065186
0.066135
0.066767
0.066767
0.067083
0.067399
0.066451
0.066451
0.067083
0.066451
0.067715
0.067715
0.067715
0.067399
0.068031
0.068348
0.068664
0.068348
0.068348
0.068980
0.068348
0.068348
0.068664
0.068980
0.068664
0.068980
0.069296
0.070245
0.069928
0.070245
0.069296
0.070561
0.070245
0.070561
0.070245
0.070245
0.069928
0.070561
0.068980
0.070561
0.070877
0.071193
0.070561
0.070561
0.069612
0.069928
0.070561
0.070245
0.069928
0.069928
0.069612
0.069928
0.069296
0.068980
0.069296
0.068664
0.068980
0.068031
0.068031
0.068348
0.067715
0.068664
0.068031
0.067399
0.067715
0.067715
0.067083
0.067083
0.066767
0.066451
0.065818
0.066767
0.066767
0.065818
0.065502
0.065502
0.065186
0.065502
0.065186
0.065186
0.065818
0.065186
0.065186
0.064870
0.065502
0.066451
0.067083
0.066135
0.066135
0.066135
0.066451
0.066451
0.066767
0.067399
0.067083
0.067399
0.067083
0.067083
0.067399
0.067715
0.068031
0.068348
0.068664
0.069612
0.068664
0.068980
0.068980
0.069612
0.069296
0.068980
0.069612
0.070245
0.069928
0.069296
0.070245
0.069928
0.070245
0.070245
0.070561
0.069928
0.070245
0.069928
0.069928
0.070561
0.070877
0.070877
0.070877
0.070245
0.069928
0.070245
0.069928
0.070245
0.069928
0.069296
0.069296
0.068980
0.069296
0.068980
0.068664
0.068348
0.068664
0.068031
0.068031
0.067715
0.067715
0.067715
0.066767
0.067083
0.067715
0.067399
0.066767
0.066767
0.066451
0.066451
0.066135
0.067083
0.066135
0.065818
0.065502
0.065818
0.065818
0.065502
0.065818
0.066767
0.065818
0.065186
0.065186
0.065818
0.066135
0.066767
0.067715
0.066767
0.066451
0.066767
0.066767
0.066451
0.066767
0.067083
0.067083
0.067399
0.068348
0.067715
0.068031
0.068348
0.068348
0.068031
0.068348
0.069296
0.068664
0.068664
0.068348
0.069296
0.069296
0.069296
0.069612
0.069612
0.069296
0.069296
0.069928
0.070245
0.070245
0.070245
0.069928
0.069612
0.069296
0.069612
0.070245
0.070245
0.070877
0.070245
0.069928
0.069296
0.069296
0.068980
0.069928
0.069296
0.069928
0.069612
0.068980
0.068980
0.068980
0.068980
0.068348
0.068980
0.068031
0.068348
0.067715
0.067083
0.067083
0.067715
0.068348
0.067399
0.067399
0.067083
0.067399
0.066135
0.066135
0.066451
0.067083
0.066451
0.066451
0.066767
0.065818
0.066451
0.066135
0.065818
0.066767
0.066135
0.065818
0.065818
0.066135
0.065502
0.066767
0.066451
0.066135
0.066451
0.066451
0.067083
0.067399
0.066767
0.067715
0.067399
0.067083
0.067715
0.067399
0.067083
0.068664
0.068348
0.068980
0.068980
0.069296
0.068664
0.069612
0.069612
0.069296
0.069612
0.069612
0.070245
0.070561
0.070245
0.069296
0.070561
0.070877
0.070561
0.070561
0.071193
0.070877
0.070561
0.070245
0.071193
0.071509
0.071193
0.070877
0.069928
0.069612
0.069612
0.069928
0.069928
0.070245
0.069612
0.069928
0.069612
0.069612
0.069296
0.068980
0.068980
0.068980
0.068664
0.067715
0.067715
0.068031
0.068031
0.068348
0.067083
0.067715
0.068031
0.067083
0.067083
0.066767
0.066135
0.066767
0.067399
0.066767
0.066451
0.066135
0.066451
0.066451
0.066135
0.066451
0.066135
0.066451
0.066451
0.065502
0.066135
0.066451
0.066767
0.067083
0.067399
0.066767
0.066767
0.066451
0.067083
0.067399
0.067715
0.067715
0.067715
0.067399
0.068348
0.067715
0.068980
0.068664
0.069296
0.068980
0.069296
0.069612
0.069612
0.068980
0.069296
0.069296
0.069612
0.069612
0.069612
0.070245
0.069928
0.070561
0.070561
0.071193
0.071193
0.070245
0.069928
0.070877
0.070245
0.070245
0.070877
0.071509
0.070561
0.070561
0.070245
0.069928
0.069928
0.069928
0.070561
0.069928
0.069612
0.070245
0.069296
0.069612
0.070245
0.068980
0.068664
0.068980
0.068664
0.068031
0.068348
0.068348
0.067715
0.067715
0.067399
0.067715
0.067399
0.067715
0.067083
0.066767
0.066451
0.065818
0.067399
0.066767
0.066135
0.065818
0.065818
0.066451
0.066135
0.066135
0.067083
0.066135
0.065818
0.064554
0.065502
0.065818
0.067083
0.067083
0.066451
0.066135
0.067083
0.066767
0.066767
0.067399
0.067399
0.067083
0.067083
0.067715
0.067715
0.068348
0.068348
0.068664
0.068980
0.068664
0.069296
0.068980
0.069296
0.069612
0.069612
0.070245
0.070245
0.070245
0.070245
0.070245
0.070245
0.069928
0.070877
0.071193
0.071193
0.070877
0.070877
0.070245
0.069928
0.070561
0.071193
0.071193
0.070877
0.069928
0.070245
0.069928
0.070245
0.070877
0.070561
0.069296
0.069612
0.069612
0.069296
0.069296
0.068980
0.069296
0.069296
0.068664
0.068664
0.068348
0.068664
0.068031
0.067715
0.067399
0.067715
0.068348
0.067399
0.067399
0.066767
0.066767
0.067083
0.068031
0.066451
0.065818
0.065818
0.066135
0.067083
0.066767
0.066135
0.067083
0.066767
0.066451
0.065818
0.066451
0.066135
0.067399
0.067083
0.067083
0.067083
0.066767
0.067715
0.066767
0.067715
0.068031
0.068031
0.068031
0.068348
0.068664
0.068031
0.068664
0.069612
0.069296
0.068980
0.069612
0.069612
0.068980
0.069612
0.069612
0.069612
0.069612
0.070877
0.070877
0.070877
0.070245
0.070561
0.070877
0.071193
0.071509
0.071509
0.070877
0.071193
0.071193
0.071193
0.071193
0.072458
0.071825
0.071509
0.070245
0.070245
0.071193
0.071193
0.071509
0.071509
0.070877
0.070245
0.069612
0.070245
0.069928
0.069612
0.069928
0.068980
0.068664
0.068980
0.068980
0.068348
0.068348
0.068348
0.067715
0.067715
0.068031
0.067399
0.067083
0.066451
0.066135
0.066767
0.067083
0.067083
0.066135
0.066451
0.067083
0.067715
0.066451
0.067083
0.067715
0.067715
0.066451
0.066135
0.067083
0.066767
0.066767
0.067715
0.067399
0.067083
0.067399
0.068031
0.068031
0.068348
0.067715
0.067083
0.067715
0.068664
0.067399
0.068664
0.068664
0.068031
0.069296
0.069296
0.069612
0.069928
0.069928
0.070245
0.069928
0.070245
0.070561
0.071193
0.071825
0.070245
0.070561
0.070561
0.070877
0.071509
0.070561
0.070561
0.070877
0.070561
0.070561
0.071509
0.071193
0.071825
0.071509
0.069928
0.070245
0.070561
0.070877
0.070561
0.070245
0.070877
0.070245
0.069612
0.070245
0.069612
0.068980
0.069296
0.069296
0.068348
0.068664
0.068348
0.068031
0.068031
0.067399
0.068031
0.068031
0.068031
0.067715
0.067399
0.067083
0.067399
0.067083
0.068031
0.067399
0.066767
0.066451
0.066451
0.066135
0.066135
0.066135
0.067399
0.066451
0.066451
0.065818
0.066135
0.066767
0.067083
0.068031
0.067715
0.067399
0.067083
0.067399
0.067715
0.067715
0.067715
0.067715
0.067715
0.068348
0.068031
0.068348
0.068348
0.069296
0.068980
0.069612
0.069296
0.069296
0.069612
0.069612
0.069612
0.070245
0.070245
0.071193
0.070877
0.070877
0.069928
0.070561
0.070877
0.071825
0.071193
0.070877
0.071509
0.070561
0.070561
0.071509
0.072141
0.072458
0.071825
0.070877
0.070561
0.070877
0.070561
0.071193
0.070561
0.070245
0.070245
0.069612
0.070561
0.070245
0.069928
0.069296
0.069612
0.069296
0.068348
0.068348
0.068348
0.068348
0.068348
0.068031
0.068031
0.068348
0.067399
0.068031
0.067399
0.066451
0.066767
0.068031
0.067083
0.066767
0.067399
0.066451
0.066767
0.066767
0.067399
0.067399
0.066767
0.066451
0.066135
0.066767
0.066767
0.067083
0.067083
0.066451
0.067083
0.067083
0.067715
0.067399
0.067083
0.067715
0.067399
0.068348
0.068664
0.068348
0.068348
0.069612
0.069296
0.069296
0.068980
0.068980
0.069928
0.069928
0.069928
0.069612
0.069612
0.069928
0.070877
0.070877
0.071193
0.070877
0.071193
0.071193
0.071193
0.071193
0.070877
0.070877
0.071193
0.071509
0.070877
0.071509
0.071825
0.071509
0.071193
0.070561
0.070561
0.070561
0.070877
0.070877
0.070877
0.070877
0.070561
0.070245
0.069928
0.070561
0.069612
0.069928
0.069612
0.068980
0.068664
0.068664
0.068348
0.068348
0.067715
0.068664
0.068031
0.067399
0.067399
0.067399
0.067083
0.066767
0.067083
0.067399
0.067399
0.066767
0.066451
0.066451
0.066767
0.066767
0.067399
0.066451
0.066451
0.066135
0.065818
0.066135
0.066135
0.067715
0.067083
0.067083
0.066767
0.067715
0.067399
0.067715
0.068031
0.067399
0.067399
0.068031
0.068031
0.068348
0.068664
0.068980
0.068980
0.069296
0.068664
0.068664
0.069612
0.068980
0.069612
0.069928
0.069928
0.070561
0.070877
0.070877
0.070877
0.071193
0.071825
0.071825
0.071509
0.070877
0.071509
0.071193
0.071193
0.070561
0.071825
0.072774
0.072141
0.071825
0.070877
0.070877
0.070877
0.070877
0.070561
0.070561
0.070561
0.070561
0.070561
0.070245
0.069612
0.069612
0.069928
0.069928
0.069612
0.069296
0.068664
0.068664
0.068980
0.068980
0.068348
0.068031
0.068031
0.067715
0.068031
0.067083
0.067083
0.067399
0.067715
0.067715
0.067083
0.066767
0.065818
0.066767
0.067715
0.067399
0.067083
0.067399
0.066451
0.065818
0.066767
0.066767
0.067083
0.067399
0.067399
0.067083
0.067399
0.067715
0.068031
0.068031
0.068348
0.068348
0.069296
0.068980
0.069296
0.069296
0.069612
0.069928
0.069612
0.070245
0.069612
0.069612
0.069928
0.069612
0.070245
0.070245
0.070245
0.070561
0.071193
0.071193
0.070877
0.071193
0.071825
0.072141
0.071825
0.071193
0.071509
0.071193
0.071193
0.071825
0.071825
0.072458
0.070877
0.071193
0.070561
0.070877
0.070877
0.070877
0.070877
0.071193
0.070877
0.070561
0.070245
0.070245
0.070245
0.069928
0.069928
0.069296
0.068980
0.069296
0.069296
0.068980
0.068348
0.068348
0.067715
0.068664
0.068348
0.067399
0.067399
0.067083
0.066451
0.067083
0.067399
0.066767
0.067083
0.066135
0.066135
0.066767
0.066767
0.067399
0.066767
0.066767
0.066135
0.066451
0.066451
0.067399
0.067399
0.068031
0.067715
0.068031
0.067715
0.067399
0.067715
0.068664
0.068031
0.067715
0.068980
0.068980
0.068980
0.069296
0.069296
0.068980
0.069612
0.069928
0.069612
0.070245
0.069928
0.069296
0.070245
0.070561
0.071193
0.071193
0.071193
0.070561
0.071193
0.071193
0.071509
0.071825
0.071509
0.071193
0.071509
0.070877
0.071509
0.072141
0.071825
0.072141
0.071509
0.070877
0.070877
0.071193
0.071193
0.071193
0.070877
0.070877
0.070245
0.070245
0.070561
0.070561
0.069928
0.069928
0.070245
0.069296
0.069296
0.068664
0.068980
0.068348
0.068980
0.068980
0.069296
0.068980
0.068348
0.068348
0.067399
0.067083
0.067399
0.067715
0.067399
0.066767
0.067083
0.067083
0.067399
0.067715
0.068348
0.068031
0.067715
0.067399
0.067399
0.067715
0.068348
0.067715
0.067715
0.067715
0.068664
0.068348
0.068031
0.067715
0.068348
0.068980
0.068348
0.068664
0.068980
0.068980
0.069296
0.069612
0.070245
0.070245
0.070245
0.070561
0.070245
0.069928
0.070245
0.070561
0.071509
0.071193
0.071825
0.071825
0.071509
0.071825
0.072141
0.071825
0.072141
0.071825
0.071825
0.071825
0.071825
0.071509
0.072141
0.072141
0.072458
0.072141
0.071193
0.071193
0.071193
0.071193
0.071509
0.071509
0.070877
0.069928
0.070561
0.070561
0.070245
0.069928
0.069928
0.070245
0.069928
0.070245
0.069612
0.069296
0.068980
0.068980
0.068348
0.068664
0.068980
0.068348
0.068348
0.067399
0.067715
0.068031
0.068664
0.068031
0.067715
0.067399
0.067715
0.066767
0.067399
0.068031
0.068031
0.067715
0.066451
0.067083
0.067399
0.067399
0.068031
0.068348
0.067399
0.067715
0.067715
0.067399
0.068031
0.068031
0.068348
0.068664
0.068031
0.069612
0.069296
0.068980
0.069928
0.069296
0.069928
0.070245
0.069928
0.070245
0.070877
0.070245
0.070561
0.070877
0.070561
0.071509
0.071509
0.071193
0.071509
0.071825
0.072774
0.072458
0.072141
0.071825
0.072141
0.071509
0.071509
0.072141
0.072774
0.072141
0.072141
0.071509
0.071193
0.071193
0.071825
0.071509
0.071193
0.071193
0.071509
0.070877
0.070877
0.071193
0.070877
0.069928
0.070561
0.070245
0.069612
0.069296
0.069296
0.069612
0.068980
0.068664
0.068664
0.069612
0.068980
0.068980
0.068348
0.068031
0.067715
0.068348
0.068031
0.068348
0.068031
0.067399
0.067399
0.067715
0.068031
0.068664
0.068980
0.067715
0.067399
0.067715
0.068031
0.068980
0.068664
0.068348
0.068031
0.068348
0.068348
0.069296
0.068980
0.068664
0.068980
0.068664
0.068980
0.069612
0.070245
0.070245
0.070245
0.070245
0.070877
0.070877
0.070877
0.071193
0.071193
0.070877
0.071825
0.071509
0.071825
0.072141
0.071509
0.070877
0.071509
0.072458
0.072141
0.071825
0.072141
0.072141
0.072141
0.071825
0.071825
0.071509
0.072774
0.073090
0.072774
0.071509
0.071509
0.070877
0.071825
0.071509
0.071509
0.071193
0.070877
0.070877
0.071193
0.070877
0.070561
0.070245
0.070561
0.070561
0.070245
0.069296
0.069612
0.069928
0.069612
0.069612
0.069296
0.069296
0.068664
0.068031
0.067715
0.068031
0.068664
0.068980
0.068664
0.068031
0.068031
0.067715
0.068031
0.068348
0.068664
0.068664
0.067715
0.067715
0.067715
0.068031
0.068031
0.068348
0.068664
0.068031
0.068031
0.068348
0.068980
0.068664
0.068664
0.068664
0.068664
0.068664
0.069612
0.069612
0.069928
0.070245
0.070245
0.070561
0.071193
0.070877
0.071193
0.071509
0.070561
0.070877
0.071509
0.071825
0.072458
0.072141
0.071825
0.071825
0.072458
0.073090
0.073090
0.072141
0.072458
0.072141
0.072141
0.071825
0.072774
0.073090
0.073406
0.072458
0.071825
0.071509
0.071509
0.072458
0.071825
0.071825
0.071825
0.071509
0.071509
0.071825
0.071509
0.071193
0.071193
0.071193
0.070561
0.071193
0.071193
0.070245
0.070245
0.069928
0.069928
0.069928
0.070245
0.069296
0.069296
0.069296
0.068664
0.069296
0.069296
0.068664
0.068348
0.068348
0.068031
0.068664
0.068348
0.067399
0.068980
0.068348
0.068031
0.067399
0.068348
0.068348
0.069928
0.069296
0.069296
0.068664
0.068664
0.068664
0.068980
0.068664
0.069612
0.069612
0.069612
0.069928
0.070245
0.070877
0.071193
0.071193
0.071193
0.070877
0.071193
0.071193
0.071193
0.071193
0.071193
0.072141
0.072141
0.072458
0.072458
0.072141
0.072141
0.072458
0.072141
0.072774
0.073090
0.072774
0.073090
0.072458
0.072458
0.073406
0.073722
0.073722
0.073090
0.072458
0.072141
0.072458
0.072141
0.072774
0.073406
0.072141
0.072141
0.071825
0.071825
0.072141
0.072141
0.071509
0.071509
0.071193
0.071509
0.070877
0.071193
0.070245
0.070561
0.070561
0.069928
0.069928
0.070245
0.069612
0.069928
0.069612
0.068664
0.069296
0.068980
0.068664
0.068664
0.068348
0.068664
0.068980
0.068664
0.069296
0.069612
0.068980
0.067715
0.068031
0.068664
0.069928
0.069928
0.068980
0.068980
0.069296
0.069296
0.068980
0.069296
0.069612
0.069612
0.069928
0.070877
0.070877
0.070561
0.070877
0.071509
0.071825
0.071509
0.071509
0.071825
0.071825
0.071509
0.071509
0.072458
0.072458
0.072458
0.073090
0.072458
0.072141
0.072458
0.072774
0.073722
0.073722
0.073722
0.073406
0.073090
0.072141
0.072458
0.073722
0.074038
0.072774
0.073406
0.072458
0.072141
0.072774
0.072774
0.073090
0.072458
0.072458
0.071825
0.071825
0.072458
0.071825
0.071193
0.071193
0.071509
0.070877
0.071193
0.070877
0.070245
0.069928
0.070245
0.069928
0.069928
0.069612
0.069296
0.069612
0.068348
0.068348
0.068664
0.069612
0.068348
0.068664
0.068980
0.068980
0.068980
0.068980
0.069296
0.069296
0.068980
0.068664
0.068031
0.068348
0.068664
0.069296
0.070245
0.069296
0.069612
0.069928
0.069612
0.069928
0.069928
0.070245
0.069612
0.070561
0.070877
0.071193
0.071825
0.071509
0.071509
0.071509
0.072141
0.071825
0.072141
0.071825
0.071825
0.072141
0.072141
0.072458
0.073090
0.073406
0.072774
0.073090
0.073090
0.073722
0.073406
0.072458
0.073090
0.073406
0.073406
0.073090
0.073722
0.073090
0.074038
0.073406
0.072774
0.073090
0.072458
0.072458
0.072774
0.072458
0.072141
0.072141
0.071193
0.071825
0.072141
0.071825
0.072141
0.071825
0.071193
0.070877
0.070877
0.070561
0.070877
0.070561
0.070245
0.070561
0.070877
0.070245
0.070561
0.069928
0.069296
0.069296
0.069928
0.069612
0.069296
0.068980
0.069296
0.068980
0.068664
0.068980
0.069612
0.068980
0.068980
0.068348
0.068664
0.068980
0.069612
0.069612
0.069928
0.068980
0.069612
0.069928
0.069612
0.069928
0.070245
0.069296
0.069928
0.070561
0.070877
0.071193
0.071193
0.071825
0.072774
0.071825
0.071825
0.071825
0.072141
0.071825
0.072141
0.072458
0.073090
0.073406
0.073722
0.073406
0.072774
0.073090
0.073722
0.073722
0.073722
0.073722
0.073722
0.073406
0.072774
0.074355
0.074038
0.074355
0.074038
0.073090
0.073406
0.072774
0.073090
0.073722
0.073406
0.073090
0.073090
0.073090
0.072458
0.072141
0.071825
0.071825
0.071825
0.071509
0.071825
0.071509
0.070561
0.070561
0.070561
0.069612
0.070877
0.070561
0.071193
0.069928
0.069612
0.068980
0.068980
0.070245
0.069296
0.068980
0.069296
0.068664
0.068980
0.068980
0.069612
0.069612
0.068664
0.068664
0.067715
0.068348
0.068980
0.069928
0.069612
0.069928
0.069612
0.068980
0.069928
0.070245
0.069296
0.070245
0.070561
0.070877
0.071193
0.070561
0.070877
0.071193
0.070877
0.070877
0.071825
0.072458
0.071825
0.072141
0.072141
0.071825
0.072774
0.072774
0.073722
0.073406
0.073406
0.073090
0.073090
0.073406
0.073722
0.074671
0.073722
0.074038
0.074038
0.073090
0.073406
0.074355
0.074671
0.074038
0.073722
0.073090
0.073406
0.073406
0.073722
0.073722
0.073406
0.073722
0.073090
0.072774
0.073406
0.073090
0.072141
0.072141
0.072141
0.072141
0.071825
0.071825
0.071193
0.071193
0.070877
0.070245
0.070561
0.070245
0.070245
0.069928
0.068980
0.069612
0.069612
0.070245
0.069296
0.068980
0.069612
0.068980
0.068980
0.069928
0.069612
0.069928
0.069296
0.068980
0.068664
0.068980
0.069612
0.069612
0.069612
0.069612
0.069612
0.070245
0.069928
0.069612
0.070245
0.070245
0.070245
0.070245
0.071193
0.070561
0.070561
0.070877
0.071825
0.071825
0.071509
0.071825
0.073090
0.072141
0.072774
0.072141
0.072774
0.073406
0.073406
0.073406
0.072774
0.073722
0.073722
0.073722
0.073722
0.073722
0.073722
0.073406
0.073406
0.073406
0.074038
0.074038
0.074671
0.073722
0.073090
0.073722
0.073406
0.073090
0.073406
0.072458
0.072458
0.072774
0.073090
0.072458
0.072774
0.072774
0.071509
0.072458
0.072458
0.071509
0.070877
0.071193
0.071193
0.071509
0.071509
0.071193
0.070877
0.070877
0.071193
0.069928
0.069296
0.069928
0.070877
0.069928
0.069612
0.069612
0.069612
0.069612
0.069296
0.069928
0.069928
0.069296
0.068980
0.068348
0.068664
0.069612
0.069612
0.069928
0.069612
0.069296
0.070245
0.070245
0.069612
0.069928
0.070561
0.069612
0.070245
0.070245
0.070561
0.071509
0.071825
0.071509
0.071825
0.072141
0.072458
0.072458
0.072774
0.073090
0.072141
0.073406
0.073406
0.074038
0.073722
0.073406
0.073722
0.074355
0.074671
0.074038
0.074355
0.074038
0.073406
0.074355
0.073406
0.074355
0.074671
0.075303
0.074355
0.074038
0.073722
0.073722
0.074038
0.074355
0.074355
0.073722
0.073090
0.074038
0.072774
0.073090
0.072774
0.072774
0.072458
0.071509
0.071509
0.071193
0.071825
0.071509
0.070877
0.071193
0.071193
0.071193
0.070877
0.070877
0.070561
0.070245
0.070245
0.070561
0.070245
0.068980
0.069296
0.069296
0.070245
0.069928
0.069612
0.069928
0.070245
0.069612
0.068664
0.068664
0.068980
0.069928
0.069612
0.069928
0.069928
0.070245
0.070245
0.070245
0.070245
0.070561
0.070245
0.070561
0.070877
0.071509
0.070877
0.071825
0.071825
0.072141
0.071825
0.072458
0.072458
0.072458
0.072458
0.071825
0.072141
0.072458
0.072774
0.073722
0.073406
0.072774
0.073406
0.073722
0.073722
0.073722
0.073090
0.073406
0.073722
0.073090
0.073722
0.074038
0.074355
0.074355
0.074038
0.073406
0.073406
0.073722
0.073406
0.073406
0.073090
0.073090
0.073090
0.072774
0.073090
0.073090
0.072458
0.072141
0.071825
0.071825
0.071193
0.071825
0.071193
0.070877
0.070877
0.070877
0.070877
0.070877
0.069928
0.070561
0.069928
0.070245
0.069612
0.069612
0.070245
0.069928
0.069612
0.069612
0.069296
0.069296
0.070245
0.069928
0.069296
0.069296
0.069296
0.069612
0.070245
0.069928
0.070561
0.070561
0.069612
0.069928
0.070245
0.070561
0.070245
0.069928
0.070877
0.070561
0.070877
0.071509
0.071825
0.071825
0.071825
0.072141
0.072458
0.072141
0.072774
0.072458
0.072774
0.072774
0.074038
0.073722
0.073722
0.073090
0.072774
0.074038
0.074038
0.074355
0.074038
0.073722
0.074038
0.073722
0.073406
0.074038
0.074987
0.074987
0.075619
0.074355
0.073406
0.073722
0.073722
0.073722
0.074038
0.074038
0.073722
0.073722
0.073090
0.073090
0.073722
0.073090
0.072458
0.072458
0.071825
0.071193
0.071825
0.071509
0.071509
0.071509
0.071509
0.071193
0.071825
0.071193
0.070877
0.070245
0.069928
0.070561
0.070877
0.069928
0.069928
0.069612
0.069928
0.070245
0.070561
0.070561
0.070561
0.069928
0.069928
0.069612
0.069296
0.069612
0.071193
0.070877
0.070561
0.070245
0.070561
0.070561
0.070245
0.070877
0.070877
0.071193
0.071193
0.071825
0.071509
0.071825
0.072458
0.072141
0.072774
0.072141
0.072774
0.073090
0.072774
0.072458
0.073090
0.073722
0.073722
0.074355
0.073722
0.073406
0.073406
0.073406
0.074671
0.074671
0.074987
0.074671
0.074355
0.074671
0.074038
0.074355
0.074987
0.074987
0.074987
0.074038
0.074671
0.074355
0.074355
0.074671
0.074355
0.074355
0.074355
0.073090
0.073406
0.073406
0.073406
0.073090
0.072774
0.072458
0.072141
0.071825
0.071825
0.071825
0.071825
0.071193
0.070877
0.071825
0.071825
0.071193
0.070561
0.070245
0.070561
0.071509
0.070245
0.070245
0.069612
0.068980
0.069612
0.070561
0.070245
0.070877
0.070561
0.070245
0.069296
0.069612
0.070245
0.070877
0.070877
0.070877
0.070245
0.070877
0.070877
0.071193
0.070877
0.071509
0.071509
0.070877
0.071825
0.072141
0.072141
0.072141
0.072458
0.072458
0.072774
0.072141
0.072141
0.072774
0.072774
0.073090
0.073090
0.072774
0.073722
0.074038
0.073722
0.073090
0.074038
0.074355
0.074671
0.074671
0.073722
0.074987
0.074355
0.073722
0.074671
0.074987
0.075303
0.074671
0.074355
0.073722
0.074038
0.073722
0.073722
0.073722
0.073406
0.073722
0.073722
0.073406
0.073722
0.073406
0.072458
0.072774
0.072458
0.071825
0.071825
0.071509
0.071509
0.071193
0.071509
0.071509
0.071509
0.070877
0.070877
0.071193
0.070245
0.069928
0.069928
0.070561
0.070561
0.070245
0.069612
0.069612
0.069612
0.069612
0.069928
0.069296
0.069296
0.068664
0.068664
0.069296
0.069612
0.069928
0.070245
0.070245
0.069928
0.069928
0.070561
0.069612
0.070561
0.070561
0.070561
0.070877
0.071509
0.071193
0.071509
0.071825
0.072141
0.072141
0.071825
0.071825
0.072141
0.072458
0.072141
0.072458
0.073090
0.072774
0.074038
0.074038
0.073090
0.073406
0.073406
0.074038
0.073722
0.074355
0.073722
0.074038
0.073406
0.073722
0.074355
0.074671
0.073722
0.074038
0.073406
0.073406
0.073722
0.073090
0.073722
0.073090
0.073406
0.073406
0.073090
0.073406
0.072774
0.072141
0.072458
0.072141
0.071193
0.071509
0.071825
0.071193
0.071193
0.071509
0.071509
0.071193
0.071509
0.070561
0.070561
0.070561
0.069928
0.069612
0.070877
0.070245
0.069612
0.069612
0.068980
0.069612
0.069296
0.069612
0.069928
0.069296
0.069296
0.068980
0.068664
0.069296
0.069928
0.069612
0.069928
0.070877
0.069928
0.070561
0.070877
0.070561
0.070245
0.070561
0.070561
0.071509
0.071509
0.071509
0.071509
0.071825
0.072458
0.071509
0.072458
0.072774
0.072774
0.072774
0.073090
0.073090
0.074038
0.074038
0.073722
0.073406
0.074038
0.074038
0.074671
0.074355
0.074355
0.074038
0.074038
0.073722
0.073722
0.074355
0.074671
0.074355
0.074987
0.074355
0.073090
0.073406
0.073722
0.073406
0.074038
0.074038
0.073406
0.073406
0.072774
0.073090
0.072458
0.072141
0.072458
0.072458
0.072141
0.071825
0.071825
0.071825
0.071509
0.071193
0.071825
0.071193
0.071193
0.070561
0.070561
0.069928
0.069612
0.070561
0.069612
0.069612
0.069612
0.069296
0.069928
0.069612
0.068980
0.069296
0.069612
0.068980
0.068664
0.069612
0.068980
0.070245
0.069612
0.070245
0.069612
0.069928
0.069296
0.070561
0.069928
0.070561
0.070561
0.070561
0.069928
0.071193
0.070561
0.071825
0.072141
0.071825
0.072458
0.072141
0.072141
0.072458
0.072141
0.072458
0.073090
0.073090
0.072774
0.073406
0.073722
0.073406
0.073722
0.074038
0.074355
0.074038
0.074355
0.074355
0.073406
0.073406
0.073722
0.074355
0.074671
0.074355
0.074038
0.073722
0.073406
0.073090
0.073722
0.073406
0.073090
0.073406
0.072774
0.072458
0.072774
0.072774
0.072458
0.071509
0.071193
0.071825
0.071193
0.070877
0.071193
0.070877
0.071193
0.070245
0.071509
0.071193
0.070561
0.070245
0.069928
0.069296
0.069612
0.069928
0.069612
0.068980
0.068980
0.069296
0.068980
0.069296
0.070245
0.069928
0.069612
0.068348
0.068664
0.069296
0.070245
0.070245
0.069612
0.069296
0.069612
0.069612
0.069612
0.069612
0.070561
0.071193
0.070561
0.070561
0.070877
0.070877
0.071193
0.071825
0.072458
0.072458
0.072141
0.072774
0.073090
0.072141
0.072774
0.072458
0.073090
0.073406
0.074038
0.074038
0.073722
0.073406
0.074671
0.074355
0.074038
0.074355
0.074355
0.073722
0.073722
0.074355
0.074987
0.075303
0.074987
0.074671
0.073722
0.074038
0.073722
0.074038
0.074038
0.073090
0.073090
0.073406
0.073406
0.073406
0.073406
0.072774
0.071825
0.072141
0.071193
0.071509
0.071825
0.071193
0.070245
0.070877
0.070877
0.070877
0.071509
0.069928
0.069928
0.069612
0.069612
0.070245
0.070561
0.069296
0.068980
0.068980
0.069296
0.068980
0.069296
0.068980
0.070245
0.069612
0.068664
0.068980
0.069296
0.069296
0.069928
0.070245
0.070561
0.069296
0.069928
0.069612
0.069612
0.069928
0.070245
0.070245
0.070561
0.070877
0.071193
0.070877
0.070877
0.071825
0.071825
0.071825
0.071825
0.071509
0.072141
0.071825
0.072458
0.073406
0.073090
0.073406
0.073722
0.073406
0.073090
0.073406
0.073406
0.074038
0.073406
0.073722
0.074355
0.073722
0.073090
0.074038
0.073722
0.074671
0.074355
0.074038
0.073406
0.073090
0.073722
0.072774
0.073090
0.072774
0.072458
0.072774
0.072458
0.072774
0.072774
0.072458
0.073090
0.072458
0.071825
0.071825
0.071509
0.071193
0.070561
0.070561
0.070877
0.071193
0.070877
0.070877
0.070877
0.069296
0.069612
0.070561
0.069928
0.069928
0.068980
0.068980
0.069612
0.069928
0.069928
0.070245
0.069928
0.069296
0.068664
0.069296
0.068980
0.070877
0.070245
0.069928
0.069612
0.069612
0.069612
0.070561
0.070245
0.070561
0.070877
0.071193
0.071509
0.071509
0.071193
0.071825
0.071825
0.071825
0.072458
0.071825
0.071509
0.072141
0.071825
0.071193
0.072141
0.072458
0.072774
0.073406
0.073090
0.073090
0.073406
0.074038
0.073722
0.074038
0.073406
0.073090
0.073090
0.072458
0.073090
0.074355
0.074355
0.074355
0.073722
0.073406
0.073090
0.073406
0.073406
0.073090
0.073406
0.072774
0.072774
0.072458
0.072774
0.072774
0.072141
0.071825
0.072141
0.071825
0.072141
0.071193
0.071509
0.071193
0.071509
0.070877
0.071193
0.071193
0.070245
0.070561
0.068980
0.069296
0.070245
0.070561
0.070245
0.069612
0.068980
0.069296
0.069296
0.069928
0.069612
0.070245
0.068664
0.068664
0.068348
0.068031
0.068664
0.069928
0.069612
0.068980
0.069296
0.069928
0.069612
0.069928
0.070245
0.070561
0.070245
0.069928
0.070877
0.071193
0.070877
0.071193
0.071509
0.071193
0.071825
0.072141
0.072458
0.072141
0.071825
0.071825
0.073090
0.072141
0.073722
0.073406
0.073406
0.073090
0.073722
0.073722
0.073722
0.073406
0.073406
0.073090
0.073090
0.073090
0.073406
0.074355
0.074671
0.074038
0.073090
0.073090
0.073722
0.074355
0.074038
0.073406
0.073090
0.073090
0.073090
0.073090
0.073090
0.073090
0.072141
0.072458
0.071509
0.071825
0.071825
0.072141
0.071193
0.071509
0.071193
0.070877
0.071193
0.071193
0.070561
0.069612
0.069612
0.069928
0.070561
0.069928
0.069612
0.069296
0.069612
0.069296
0.069296
0.068980
0.070561
0.069928
0.068664
0.068348
0.068980
0.069928
0.069928
0.070245
0.069928
0.069928
0.070877
0.069612
0.069928
0.070245
0.070561
0.070245
0.070245
0.070877
0.071509
0.071509
0.071509
0.072458
0.071825
0.071825
0.073406
0.072774
0.072141
0.072141
0.072458
0.072774
0.073722
0.074355
0.073722
0.073090
0.073090
0.074038
0.073406
0.073722
0.074038
0.073722
0.073406
0.073406
0.073406
0.073722
0.074355
0.074355
0.074038
0.073406
0.072774
0.073090
0.073406
0.074038
0.073090
0.073406
0.073090
0.072458
0.071825
0.072458
0.072141
0.072458
0.072458
0.071825
0.071825
0.071509
0.071193
0.070877
0.070877
0.070877
0.070877
0.070877
0.070877
0.070245
0.070561
0.069612
0.069296
0.070245
0.069612
0.069296
0.068664
0.069296
0.069612
0.069928
0.069612
0.069928
0.069612
0.068980
0.068980
0.068980
0.069296
0.070245
0.070561
0.070245
0.070561
0.070561
0.069928
0.070561
0.070245
0.070561
0.070245
0.069928
0.070561
0.071193
0.071509
0.071825
0.072141
0.071825
0.071825
0.071825
0.072141
0.072774
0.072774
0.072458
0.072458
0.073090
0.073090
0.073722
0.072774
0.073406
0.073090
0.074038
0.073722
0.074355
0.073722
0.073722
0.073722
0.072774
0.073090
0.074038
0.073722
0.073406
0.073722
0.073090
0.073090
0.073406
0.073406
0.073090
0.073090
0.073090
0.072458
0.072141
0.072774
0.072141
0.071825
0.071825
0.071509
0.071193
0.071193
0.071509
0.071509
0.070561
0.070877
0.070877
0.070561
0.070245
0.069928
0.070245
0.069296
0.069296
0.069928
0.070245
0.069296
0.069612
0.069612
0.070245
0.069928
0.069296
0.070561
0.070245
0.069296
0.068980
0.068031
0.069612
0.069612
0.069612
0.069928
0.069612
0.069928
0.070245
0.069928
0.070561
0.070561
0.070561
0.070877
0.070561
0.071509
0.071193
0.071193
0.071509
0.071825
0.071825
0.071825
0.072141
0.071825
0.072458
0.072774
0.072774
0.073090
0.073090
0.074038
0.073090
0.072774
0.073406
0.074038
0.074038
0.073722
0.073090
0.073406
0.074038
0.073406
0.073406
0.074355
0.074671
0.074038
0.074038
0.073406
0.073406
0.073722
0.073406
0.074038
0.073722
0.074038
0.073090
0.072774
0.072774
0.072774
0.072774
0.071193
0.071825
0.071825
0.071825
0.071193
0.070561
0.071509
0.071193
0.071193
0.070877
0.070245
0.070245
0.069612
0.070245
0.069296
0.069612
0.070245
0.069296
0.069296
0.069928
0.069612
0.069612
0.069296
0.069928
0.070561
0.069296
0.069296
0.068664
0.068980
0.068980
0.070245
0.070245
0.069612
0.069296
0.069612
0.069928
0.069612
0.070245
0.070245
0.069928
0.070245
0.070561
0.070877
0.071193
0.071193
0.072141
0.071193
0.071825
0.071825
0.071825
0.072141
0.072458
0.072458
0.072141
0.072141
0.073090
0.073090
0.072774
0.072774
0.073090
0.073090
0.073722
0.073722
0.072774
0.072774
0.072458
0.072458
0.073406
0.073090
0.073722
0.073722
0.073090
0.073090
0.072774
0.072141
0.072774
0.072774
0.072458
0.072458
0.072141
0.072458
0.072774
0.072141
0.072141
0.072458
0.071509
0.071509
0.071193
0.070561
0.070877
0.070561
0.070877
0.069928
0.070561
0.070245
0.070245
0.070245
0.069296
0.069612
0.069928
0.069296
0.068664
0.068980
0.068031
0.068980
0.068980
0.069296
0.069928
0.069296
0.068980
0.067715
0.068348
0.068980
0.069296
0.069928
0.068980
0.069612
0.069612
0.069612
0.069612
0.069928
0.070245
0.069928
0.070561
0.070561
0.070877
0.070877
0.070877
0.071509
0.071825
0.072141
0.071825
0.071825
0.072141
0.072458
0.072141
0.072774
0.072458
0.072774
0.073406
0.073090
0.072774
0.073722
0.073722
0.073722
0.073406
0.073090
0.073406
0.073722
0.072458
0.073090
0.073090
0.074671
0.073722
0.073406
0.072774
0.072774
0.073090
0.072458
0.072458
0.072774
0.072458
0.072141
0.071825
0.072141
0.071825
0.071509
0.071193
0.071509
0.071193
0.070561
0.069928
0.070877
0.070245
0.069928
0.069928
0.070561
0.070561
0.069296
0.068980
0.069296
0.068348
0.068980
0.069296
0.068664
0.068664
0.068348
0.068348
0.068980
0.068980
0.069296
0.069928
0.069296
0.068348
0.068348
0.068348
0.068980
0.068980
0.068348
0.069296
0.068980
0.068980
0.068980
0.069296
0.070245
0.070245
0.070561
0.070245
0.070877
0.070877
0.070877
0.070877
0.071509
0.071509
0.071825
0.072141
0.071825
0.072458
0.072141
0.072458
0.073090
0.073406
0.073722
0.074038
0.072774
0.073406
0.073722
0.074038
0.074038
0.073722
0.073406
0.073090
0.072774
0.073090
0.073722
0.074355
0.073722
0.074038
0.073090
0.072774
0.073090
0.072774
0.073090
0.073090
0.073406
0.072774
0.073090
0.073090
0.072774
0.072141
0.072458
0.072141
0.072141
0.071825
0.071509
0.071509
0.070877
0.070877
0.070561
0.070245
0.070245
0.070561
0.069296
0.069296
0.069296
0.069296
0.070245
0.069296
0.068980
0.068980
0.068348
0.068348
0.068664
0.068980
0.069612
0.069296
0.068348
0.068348
0.068348
0.068980
0.069612
0.069296
0.069296
0.069612
0.069612
0.068980
0.069612
0.069612
0.070245
0.069612
0.069928
0.070561
0.070245
0.070561
0.071509
0.070877
0.070877
0.071193
0.071193
0.071193
0.071193
0.071509
0.071509
0.072458
0.072458
0.073090
0.073090
0.072141
0.072458
0.072774
0.072774
0.073406
0.073722
0.073090
0.073090
0.073406
0.072458
0.073406
0.074038
0.074355
0.073406
0.073090
0.072458
0.073090
0.073090
0.073090
0.072458
0.072458
0.072458
0.071825
0.072458
0.071825
0.071825
0.071509
0.071825
0.070877
0.071193
0.071193
0.070877
0.071193
0.070561
0.070561
0.070245
0.070561
0.070877
0.069612
0.069928
0.068980
0.068980
0.069612
0.069296
0.068664
0.068664
0.068664
0.068664
0.068664
0.068664
0.069296
0.068980
0.068348
0.068348
0.068664
0.068348
0.069612
0.069928
0.069928
0.070245
0.069612
0.069612
0.069296
0.069928
0.070561
0.070245
0.069928
0.070561
0.070561
0.070877
0.070561
0.071509
0.071193
0.071509
0.071825
0.071193
0.070877
0.071825
0.071825
0.071825
0.073090
0.072774
0.073090
0.072458
0.072141
0.072458
0.072458
0.073406
0.073406
0.073722
0.073090
0.073722
0.073090
0.073722
0.073090
0.073406
0.073722
0.073090
0.073090
0.072458
0.072458
0.072774
0.073090
0.072458
0.073090
0.072774
0.072458
0.072458
0.072141
0.071825
0.071509
0.071509
0.071193
0.070877
0.070245
0.070561
0.070561
0.070245
0.070245
0.070877
0.070245
0.069928
0.070245
0.068980
0.069296
0.069296
0.069612
0.070245
0.069296
0.068980
0.068664
0.068980
0.068348
0.068980
0.069612
0.068664
0.068348
0.068031
0.068980
0.068664
0.068980
0.069612
0.069612
0.069296
0.069928
0.069296
0.069928
0.070245
0.069928
0.070561
0.070561
0.070877
0.070877
0.071193
0.070245
0.071509
0.071509
0.071509
0.071825
0.071825
0.072141
0.071509
0.071825
0.072774
0.072458
0.073090
0.073406
0.072774
0.073406
0.073406
0.073722
0.074038
0.073406
0.073090
0.073406
0.073090
0.073090
0.073722
0.074355
0.074355
0.073406
0.073090
0.072774
0.073090
0.073090
0.072458
0.072774
0.071825
0.072458
0.072141
0.072141
0.072774
0.072141
0.071825
0.071193
0.070877
0.070877
0.070561
0.070561
0.070561
0.070245
0.069928
0.069928
0.069928
0.069296
0.069296
0.068980
0.068664
0.069296
0.069612
0.069296
0.068664
0.068980
0.068664
0.068980
0.068980
0.068664
0.069296
0.068664
0.068031
0.067715
0.068348
0.068664
0.069296
0.069296
0.069296
0.068980
0.069296
0.069612
0.069928
0.069612
0.069296
0.069928
0.069612
0.070561
0.070561
0.071193
0.071193
0.071193
0.071825
0.071193
0.071509
0.071193
0.071825
0.071193
0.071509
0.072458
0.072774
0.072458
0.072774
0.071825
0.072458
0.073090
0.072458
0.072774
0.073722
0.073090
0.072774
0.072141
0.072141
0.073406
0.073406
0.074355
0.073090
0.072774
0.072774
0.072458
0.072458
0.072774
0.072774
0.072141
0.072458
0.072141
0.071825
0.072141
0.072141
0.071825
0.071509
0.071193
0.071193
0.070245
0.070245
0.070877
0.070877
0.070245
0.070245
0.070561
0.069928
0.069612
0.069296
0.069296
0.069296
0.069928
0.068980
0.068980
0.068664
0.068980
0.068664
0.068980
0.068664
0.068980
0.068980
0.068348
0.068348
0.068348
0.068348
0.068980
0.069928
0.068980
0.069612
0.068980
0.068980
0.069296
0.068980
0.069612
0.069928
0.069928
0.070561
0.070245
0.070877
0.071193
0.071193
0.071193
0.070877
0.072141
0.071825
0.071193
0.071825
0.071509
0.072141
0.072458
0.072458
0.072774
0.073090
0.072458
0.073090
0.072774
0.073406
0.073090
0.073406
0.073090
0.073090
0.072774
0.072458
0.073406
0.073722
0.074038
0.074038
0.072774
0.072774
0.073722
0.073722
0.073090
0.073090
0.072458
0.072458
0.071825
0.072458
0.072458
0.072141
0.071509
0.071509
0.071509
0.070877
0.070561
0.070245
0.069928
0.070561
0.070561
0.070561
0.070561
0.069928
0.069612
0.068980
0.068348
0.069296
0.069296
0.069296
0.068980
0.068348
0.068980
0.068980
0.069296
0.069296
0.069296
0.069296
0.068664
0.068664
0.069296
0.068980
0.069928
0.069296
0.069296
0.068980
0.069612
0.069612
0.069296
0.070245
0.070245
0.069296
0.070561
0.070877
0.071193
0.071509
0.071193
0.071509
0.071825
0.071825
0.071825
0.072458
0.072141
0.071825
0.072141
0.073090
0.073090
0.073090
0.073090
0.072141
0.072774
0.073406
0.073406
0.073722
0.073722
0.074038
0.073090
0.073090
0.072774
0.073722
0.073406
0.074355
0.074038
0.073090
0.072774
0.073406
0.073406
0.073722
0.073406
0.073090
0.072774
0.072458
0.072458
0.072458
0.072458
0.072141
0.071825
0.071509
0.071509
0.071509
0.070877
0.070877
0.070877
0.070245
0.070245
0.070561
0.070561
0.069928
0.070245
0.069612
0.069612
0.069612
0.069612
0.069612
0.069612
0.069296
0.068980
0.069612
0.069296
0.070245
0.069296
0.068980
0.068031
0.068348
0.069296
0.069928
0.070245
0.069296
0.069296
0.069296
0.069928
0.068980
0.070561
0.070877
0.070245
0.070561
0.071193
0.070877
0.070877
0.070877
0.071193
0.070877
0.072141
0.071509
0.071509
0.071509
0.071509
0.072141
0.072458
0.072458
0.072458
0.073406
0.072458
0.072141
0.073090
0.073722
0.073722
0.073406
0.073090
0.073722
0.073406
0.073722
0.073406
0.073722
0.074671
0.074038
0.073090
0.073090
0.073090
0.073722
0.073090
0.074038
0.073722
0.073406
0.072141
0.073406
0.073090
0.072458
0.072141
0.071825
0.071825
0.071825
0.071193
0.071825
0.071193
0.071193
0.070561
0.070561
0.070877
0.071193
0.070877
0.070561
0.069928
0.069928
0.070877
0.070561
0.069296
0.068980
0.069296
0.069296
0.069928
0.069296
0.069928
0.069612
0.068980
0.068664
0.068348
0.069296
0.069296
0.069928
0.069928
0.069612
0.070245
0.070561
0.069928
0.070245
0.070877
0.070561
0.070245
0.070877
0.071193
0.070245
0.071193
0.071825
0.071509
0.071825
0.072141
0.071825
0.072458
0.072141
0.071825
0.072141
0.072458
0.073090
0.073090
0.073090
0.072774
0.072774
0.073406
0.074038
0.073722
0.073722
0.073722
0.073406
0.072458
0.073406
0.074038
0.074671
0.074355
0.073722
0.072774
0.072458
0.073406
0.073090
0.073090
0.072774
0.072458
0.072458
0.071825
0.072458
0.072774
0.071509
0.071825
0.071193
0.070877
0.071193
0.070877
0.071193
0.070561
0.070561
0.070245
0.070561
0.070561
0.069928
0.069928
0.068664
0.068664
0.069928
0.070245
0.068980
0.068348
0.068348
0.068980
0.068664
0.069296
0.069612
0.068980
0.068664
0.068348
0.068664
0.068980
0.069296
0.069612
0.069612
0.069612
0.069296
0.069296
0.068980
0.069296
0.069928
0.069612
0.069612
0.069928
0.071193
0.070561
0.070877
0.071825
0.071825
0.072141
0.072141
0.072141
0.072141
0.072141
0.071825
0.072141
0.072458
0.072141
0.074038
0.073722
0.073090
0.072774
0.073090
0.073090
0.072774
0.072774
0.073722
0.072774
0.073406
0.072458
0.073406
0.074355
0.074355
0.073406
0.072774
0.073090
0.073090
0.073090
0.073406
0.073722
0.072458
0.073090
0.072458
0.072774
0.072458
0.072141
0.071825
0.071825
0.071509
0.070877
0.070561
0.070877
0.070877
0.070877
0.069928
0.070877
0.070245
0.069928
0.068980
0.069928
0.069296
0.068980
0.070245
0.069612
0.068980
0.068980
0.069296
0.069296
0.068980
0.069612
0.069612
0.069296
0.068348
0.068348
0.068031
0.068348
0.069612
0.069296
0.068980
0.069296
0.069612
0.069928
0.069928
0.069928
0.070245
0.069928
0.069928
0.070561
0.070877
0.070245
0.071509
0.071193
0.070877
0.070877
0.071825
0.071825
0.072141
0.072458
0.072141
0.072774
0.073090
0.073090
0.073406
0.072458
0.072458
0.072774
0.073722
0.073406
0.073722
0.073406
0.073090
0.072774
0.073406
0.074038
0.074355
0.074355
0.074038
0.074038
0.073406
0.073406
0.073090
0.073406
0.073722
0.073406
0.072458
0.072774
0.073090
0.073406
0.073090
0.072458
0.072458
0.072141
0.071825
0.071825
0.071193
0.071193
0.071193
0.070877
0.070561
0.070877
0.070877
0.070561
0.070245
0.069612
0.069612
0.070245
0.069612
0.069612
0.069612
0.069296
0.069612
0.069928
0.069928
0.069928
0.069612
0.069612
0.068980
0.068664
0.069296
0.069928
0.070245
0.069928
0.069612
0.069612
0.069928
0.069928
0.070877
0.070561
0.070877
0.070245
0.070245
0.071193
0.071193
0.071509
0.071509
0.071193
0.071193
0.071825
0.071825
0.072141
0.071825
0.072141
0.072458
0.072458
0.072774
0.073722
0.073722
0.072774
0.073090
0.073406
0.073722
0.073406
0.073090
0.073722
0.073406
0.072458
0.072458
0.073406
0.074038
0.073406
0.073090
0.072774
0.073090
0.072458
0.073406
0.073090
0.072774
0.072774
0.073090
0.072458
0.072774
0.072774
0.072458
0.072141
0.070877
0.071193
0.070877
0.070877
0.070561
0.069928
0.070561
0.070877
0.069928
0.070561
0.069928
0.069296
0.069612
0.068980
0.069928
0.069612
0.069296
0.069296
0.068348
0.068664
0.069296
0.068980
0.069296
0.069612
0.069612
0.068664
0.068348
0.068980
0.069296
0.070245
0.070245
0.069928
0.069296
0.069928
0.069928
0.069612
0.070561
0.070877
0.070245
0.070877
0.071193
0.071193
0.071193
0.070245
0.071509
0.071509
0.072458
0.072141
0.071825
0.072458
0.072774
0.072458
0.072774
0.072774
0.072458
0.072774
0.072774
0.073090
0.073090
0.073406
0.074038
0.073090
0.073406
0.073406
0.072774
0.073406
0.073406
0.074038
0.074671
0.073406
0.073090
0.073090
0.073406
0.073406
0.073090
0.072774
0.072774
0.072458
0.071825
0.071825
0.072458
0.071825
0.072141
0.071825
0.070877
0.070877
0.070877
0.071193
0.070877
0.070877
0.070561
0.070877
0.070561
0.069928
0.069612
0.069612
0.068664
0.069928
0.069928
0.069296
0.068980
0.068980
0.068664
0.068664
0.068664
0.068664
0.069296
0.068664
0.068664
0.068031
0.068348
0.069296
0.069296
0.069612
0.069612
0.069296
0.068980
0.069928
0.069612
0.070245
0.070245
0.069296
0.069612
0.069928
0.070877
0.070877
0.071193
0.071509
0.071509
0.071825
0.071825
0.071509
0.072141
0.072141
0.071509
0.071825
0.072458
0.073090
0.073090
0.072458
0.072141
0.073406
0.073406
0.073406
0.073722
0.074038
0.073090
0.073090
0.073090
0.073406
0.074038
0.074038
0.074038
0.073090
0.072774
0.072774
0.073406
0.072458
0.072774
0.072774
0.072774
0.072141
0.071825
0.072774
0.072141
0.071509
0.071825
0.070877
0.070877
0.070561
0.070245
0.070561
0.069928
0.069296
0.069612
0.069928
0.069928
0.069612
0.070245
0.068664
0.068980
0.069296
0.069296
0.068980
0.068664
0.068031
0.068980
0.068664
0.068031
0.068980
0.069296
0.068980
0.068980
0.068348
0.068348
0.070245
0.069296
0.068664
0.068980
0.068980
0.068664
0.069296
0.069296
0.069612
0.069612
0.070245
0.070561
0.069928
0.070561
0.071193
0.071509
0.071193
0.070877
0.071193
0.071193
0.071825
0.071825
0.071509
0.072141
0.072458
0.072458
0.073090
0.072774
0.073090
0.073090
0.073406
0.073406
0.073090
0.073406
0.073406
0.072774
0.072774
0.073406
0.074038
0.074355
0.073406
0.073722
0.072774
0.072774
0.073090
0.073406
0.072458
0.072458
0.072774
0.072458
0.072141
0.072458
0.072774
0.071825
0.071825
0.072141
0.071509
0.070877
0.071193
0.071193
0.070245
0.070245
0.070245
0.070561
0.070245
0.069612
0.069296
0.069296
0.069296
0.069612
0.069296
0.069296
0.068980
0.068348
0.068348
0.068664
0.068348
0.068348
0.068980
0.068031
0.068348
0.067715
0.068031
0.068980
0.069296
0.068980
0.068664
0.069296
0.069612
0.069296
0.068980
0.070245
0.069612
0.069928
0.070245
0.069928
0.070561
0.070245
0.070245
0.070877
0.071509
0.070877
0.071509
0.071509
0.071825
0.071509
0.071825
0.072458
0.072458
0.073406
0.072774
0.072458
0.072774
0.073090
0.073406
0.072774
0.073090
0.073722
0.073406
0.073090
0.073406
0.074355
0.074038
0.073406
0.073406
0.072458
0.072458
0.073090
0.073090
0.072774
0.072141
0.072774
0.072141
0.072141
0.072774
0.071825
0.071509
0.071825
0.071509
0.071193
0.070877
0.071193
0.070245
0.070561
0.070561
0.070245
0.070877
0.070245
0.070245
0.069928
0.069612
0.069612
0.069612
0.069928
0.068980
0.068348
0.068348
0.068664
0.069296
0.068664
0.068980
0.069296
0.068980
0.068031
0.068348
0.068348
0.067715
0.069612
0.068980
0.068664
0.069296
0.069296
0.069612
0.069612
0.069296
0.069612
0.069928
0.069928
0.070561
0.070877
0.070877
0.070877
0.071193
0.071193
0.071193
0.071193
0.071193
0.071193
0.071825
0.071509
0.072141
0.072141
0.072458
0.072774
0.072141
0.071825
0.072458
0.072774
0.073090
0.073722
0.073090
0.072774
0.073090
0.072458
0.073406
0.073722
0.073406
0.073090
0.073090
0.072458
0.072458
0.073090
0.073090
0.072458
0.072458
0.072141
0.071509
0.072141
0.072458
0.071825
0.071825
0.071509
0.071193
0.070877
0.070245
0.070561
0.070245
0.069612
0.069928
0.070877
0.070877
0.069928
0.069612
0.069612
0.068980
0.068980
0.069612
0.069612
0.068348
0.068980
0.068980
0.068980
0.068664
0.069296
0.069612
0.069612
0.068664
0.068348
0.068031
0.068664
0.068980
0.069296
0.069296
0.069612
0.069296
0.068664
0.068980
0.068980
0.069612
0.069296
0.068980
0.069928
0.069612
0.070877
0.070877
0.071193
0.070877
0.071193
0.071193
0.071193
0.071193
0.071509
0.071193
0.071825
0.072458
0.073090
0.072774
0.072458
0.072141
0.072774
0.073090
0.073090
0.073090
0.073090
0.073090
0.073090
0.072458
0.072458
0.073406
0.074038
0.073090
0.073090
0.072458
0.072458
0.072774
0.072141
0.072774
0.072141
0.072458
0.072458
0.072141
0.072458
0.071509
0.071509
0.071193
0.071193
0.070877
0.069928
0.069928
0.069928
0.069612
0.069612
0.070245
0.069928
0.069928
0.069612
0.068980
0.068980
0.068348
0.068980
0.069612
0.068664
0.068348
0.068348
0.068348
0.068980
0.068664
0.068980
0.069296
0.068348
0.067399
0.068031
0.068348
0.068348
0.068664
0.068664
0.068664
0.069296
0.068664
0.069296
0.069612
0.069928
0.069928
0.068980
0.069928
0.070561
0.070561
0.071193
0.070877
0.071193
0.071193
0.070877
0.071193
0.071193
0.071193
0.071193
0.071193
0.072458
0.071825
0.072458
0.071825
0.072141
0.072458
0.072458
0.072774
0.072774
0.072774
0.072458
0.072141
0.072458
0.072141
0.072774
0.073406
0.074038
0.073406
0.072458
0.072458
0.072141
0.072141
0.072458
0.072141
0.071825
0.072141
0.071825
0.072141
0.072141
0.071825
0.071509
0.071193
0.071193
0.070561
0.070877
0.070561
0.069928
0.070245
0.069296
0.069612
0.069296
0.069296
0.069296
0.068980
0.068348
0.068664
0.068980
0.069296
0.068664
0.068348
0.067715
0.068980
0.068664
0.068348
0.068980
0.068348
0.067715
0.067399
0.067715
0.068031
0.068980
0.069296
0.068348
0.068664
0.068980
0.068980
0.068980
0.069296
0.069928
0.069612
0.069612
0.069928
0.069612
0.069928
0.070561
0.070877
0.070877
0.071193
0.070877
0.072141
0.071509
0.071193
0.070877
0.071509
0.072141
0.072141
0.072458
0.071825
0.071825
0.072458
0.073090
0.073090
0.072774
0.072458
0.072774
0.071825
0.072141
0.073090
0.073722
0.073722
0.073722
0.072458
0.072141
0.071825
0.072141
0.072458
0.072141
0.071825
0.072458
0.071509
0.071825
0.071825
0.071509
0.071193
0.070877
0.070561
0.070245
0.070561
0.069612
0.070245
0.069612
0.069612
0.069612
0.069928
0.069928
0.069612
0.069928
0.068348
0.068980
0.069296
0.069296
0.068031
0.068348
0.068348
0.068980
0.068980
0.068664
0.068980
0.069296
0.068664
0.067715
0.067715
0.068348
0.068664
0.069296
0.069296
0.068980
0.068664
0.068980
0.068664
0.068664
0.068980
0.069296
0.069612
0.069612
0.069928
0.070245
0.070561
0.070245
0.070245
0.070561
0.070561
0.070877
0.070245
0.070877
0.070877
0.071509
0.072141
0.072458
0.072141
0.072141
0.071509
0.072141
0.072141
0.072458
0.073090
0.072458
0.072458
0.072141
0.072141
0.072774
0.073722
0.073722
0.073090
0.072458
0.072141
0.071509
0.072458
0.072458
0.072458
0.071509
0.071825
0.071825
0.070877
0.071825
0.071509
0.070877
0.070877
0.070877
0.070245
0.070245
0.070245
0.070561
0.069612
0.069296
0.069296
0.069928
0.069928
0.069296
0.068664
0.068664
0.068664
0.068664
0.068980
0.068031
0.067399
0.068348
0.068031
0.067715
0.068348
0.069296
0.068664
0.068348
0.067715
0.067715
0.068348
0.068980
0.068980
0.068664
0.068980
0.069296
0.068664
0.069296
0.069296
0.069612
0.069296
0.068664
0.069612
0.070245
0.069928
0.070561
0.070561
0.070877
0.070561
0.071193
0.071193
0.070877
0.071193
0.071193
0.071193
0.072141
0.071509
0.072141
0.072141
0.072141
0.072774
0.072141
0.072774
0.072774
0.072774
0.073090
0.072141
0.071825
0.072141
0.072774
0.073722
0.073090
0.073090
0.072141
0.072141
0.073090
0.072141
0.072141
0.071825
0.071825
0.071509
0.071509
0.071825
0.071825
0.070877
0.070877
0.070877
0.070561
0.070561
0.070245
0.069612
0.069612
0.069612
0.069928
0.069928
0.070245
0.068980
0.068980
0.068980
0.068348
0.068348
0.069296
0.068980
0.068664
0.068348
0.068348
0.068348
0.068664
0.068664
0.068980
0.068348
0.067715
0.067399
0.067715
0.068348
0.068980
0.069296
0.068348
0.068664
0.068664
0.068980
0.068980
0.069296
0.069928
0.068664
0.069296
0.069928
0.069928
0.070245
0.071193
0.071193
0.070561
0.070877
0.071193
0.071509
0.071193
0.071193
0.071509
0.071509
0.071509
0.072458
0.072458
0.072141
0.072458
0.072141
0.072774
0.072774
0.072458
0.073406
0.073090
0.072141
0.071825
0.072774
0.073722
0.074038
0.072774
0.072774
0.072141
0.071825
0.071825
0.071825
0.072141
0.071825
0.071825
0.071509
0.071193
0.071825
0.070877
0.070877
0.070561
0.070877
0.071193
0.070245
0.070245
0.070245
0.069928
0.069612
0.070245
0.069928
0.068980
0.068664
0.068980
0.068348
0.068348
0.069296
0.068664
0.068664
0.068980
0.068348
0.068348
0.068664
0.068348
0.068664
0.068348
0.068031
0.067715
0.067083
0.068348
0.068664
0.068980
0.068348
0.068031
0.068664
0.068980
0.068980
0.068664
0.068980
0.069296
0.068980
0.069928
0.070245
0.069928
0.070245
0.070245
0.069612
0.070877
0.070877
0.071193
0.071193
0.070561
0.070561
0.069928
0.071193
0.071825
0.072458
0.072458
0.071825
0.072458
0.073090
0.072774
0.072774
0.072774
0.072458
0.072458
0.072458
0.072774
0.073406
0.073090
0.072774
0.072141
0.071509
0.071825
0.071825
0.072458
0.072141
0.071825
0.071825
0.071509
0.071509
0.071509
0.072141
0.070877
0.070877
0.070877
0.070561
0.070561
0.069928
0.070245
0.069928
0.069296
0.069612
0.069612
0.069296
0.068664
0.068664
0.068031
0.068031
0.068031
0.068348
0.068031
0.067715
0.068348
0.068348
0.067715
0.068348
0.068980
0.069296
0.067399
0.067399
0.066767
0.068031
0.067715
0.068348
0.068980
0.068664
0.068980
0.068980
0.068980
0.069296
0.068348
0.069296
0.069296
0.069296
0.070245
0.070245
0.070561
0.070561
0.071193
0.071193
0.070561
0.071509
0.070561
0.071193
0.071193
0.071193
0.071509
0.071825
0.072458
0.072141
0.071509
0.072141
0.072774
0.073090
0.072141
0.072141
0.072458
0.073090
0.072458
0.072774
0.073722
0.073406
0.073406
0.073090
0.071509
0.072458
0.071825
0.072141
0.071825
0.071509
0.072141
0.071825
0.072141
0.071825
0.072458
0.071825
0.071509
0.071509
0.070877
0.069928
0.070245
0.069928
0.070245
0.070245
0.069928
0.070245
0.070245
0.068980
0.068980
0.068664
0.067399
0.068348
0.068664
0.068348
0.068348
0.068348
0.068348
0.068348
0.068348
0.068664
0.068664
0.068348
0.068348
0.067399
0.068031
0.068031
0.069296
0.069612
0.068664
0.068980
0.069612
0.069296
0.069296
0.069296
0.069296
0.068980
0.069612
0.069928
0.070245
0.069612
0.070245
0.070877
0.070561
0.070877
0.070877
0.070561
0.071509
0.070877
0.071193
0.070877
0.071825
0.072458
0.072458
0.071825
0.071825
0.072141
0.072774
0.073090
0.072458
0.072774
0.072141
0.071825
0.072141
0.072458
0.072774
0.073090
0.072774
0.072141
0.071825
0.072141
0.071825
0.071825
0.071825
0.071825
0.071509
0.071509
0.071825
0.071825
0.071509
0.070561
0.070245
0.069612
0.070561
0.069928
0.069928
0.069928
0.069612
0.069928
0.069612
0.069612
0.069612
0.068664
0.069296
0.068031
0.067715
0.069296
0.068980
0.068031
0.068348
0.067715
0.068031
0.068348
0.068980
0.068664
0.068664
0.068348
0.068348
0.068031
0.068348
0.068348
0.068348
0.068664
0.068348
0.068980
0.068031
0.068664
0.069296
0.069296
0.068348
0.069296
0.069928
0.069612
0.069612
0.070245
0.070245
0.070561
0.070561
0.070877
0.070877
0.070877
0.070877
0.070561
0.070877
0.071509
0.071825
0.072141
0.072141
0.072141
0.071509
0.072458
0.072458
0.072774
0.072141
0.072141
0.072458
0.071825
0.072458
0.073090
0.073406
0.073406
0.072774
0.072458
0.071825
0.071825
0.072774
0.072141
0.072458
0.072141
0.071825
0.071509
0.072141
0.071509
0.071193
0.070561
0.070561
0.070245
0.069928
0.069612
0.069612
0.069612
0.069296
0.068980
0.069296
0.069928
0.068980
0.069296
0.068031
0.068348
0.068980
0.068980
0.068031
0.068031
0.068031
0.068980
0.068348
0.068664
0.068348
0.068664
0.068348
0.067715
0.067715
0.068664
0.068980
0.069296
0.069296
0.069296
0.068664
0.068348
0.068980
0.069296
0.070245
0.069928
0.068980
0.069296
0.070561
0.070561
0.070245
0.070877
0.070877
0.070877
0.071193
0.071193
0.071509
0.071193
0.070877
0.071193
0.072141
0.071825
0.072458
0.072774
0.071825
0.072458
0.072458
0.073090
0.072774
0.072458
0.073090
0.073090
0.072141
0.072458
0.072774
0.073722
0.074038
0.073090
0.072458
0.071825
0.072141
0.072774
0.072458
0.072141
0.072458
0.072141
0.071193
0.071825
0.071509
0.070877
0.070561
0.070877
0.070877
0.069928
0.070245
0.069928
0.069612
0.069928
0.069928
0.069928
0.070245
0.069612
0.068980
0.068980
0.068980
0.069296
0.069296
0.069296
0.068348
0.068348
0.068664
0.069296
0.068980
0.068664
0.069296
0.068348
0.068031
0.068031
0.068348
0.068348
0.068980
0.069296
0.068348
0.068664
0.069296
0.069296
0.068980
0.069296
0.069296
0.069928
0.068980
0.070245
0.070561
0.069612
0.070561
0.071193
0.070877
0.071509
0.071825
0.071825
0.071825
0.071825
0.071825
0.072774
0.072458
0.072141
0.072458
0.072141
0.072141
0.072141
0.072774
0.073406
0.073406
0.072774
0.072458
0.072458
0.072141
0.072774
0.073090
0.073722
0.073090
0.073406
0.072458
0.073090
0.072774
0.072458
0.071825
0.072141
0.072141
0.072141
0.072458
0.072141
0.071825
0.071193
0.071825
0.071193
0.071193
0.070561
0.070877
0.070245
0.070561
0.070561
0.069296
0.069928
0.070245
0.069296
0.068980
0.068348
0.068980
0.069296
0.068980
0.068664
0.068348
0.068031
0.068031
0.068664
0.068980
0.068980
0.068980
0.068980
0.067715
0.068031
0.068348
0.068980
0.069296
0.068980
0.068664
0.068664
0.068664
0.069296
0.070245
0.070245
0.068980
0.069612
0.069928
0.070245
0.069928
0.070877
0.070561
0.070877
0.070877
0.071193
0.070877
0.071509
0.071509
0.071509
0.071509
0.071825
0.072458
0.072774
0.073090
0.072141
0.072774
0.072458
0.073090
0.072774
0.073090
0.072774
0.072774
0.072774
0.073406
0.073090
0.073722
0.073722
0.073406
0.072141
0.072141
0.072774
0.073406
0.072141
0.071825
0.071825
0.072141
0.071825
0.071825
0.072141
0.071509
0.071825
0.071193
0.071193
0.070561
0.071193
0.070877
0.070245
0.070245
0.069928
0.070561
0.070561
0.069612
0.068980
0.068980
0.068664
0.069296
0.069612
0.068980
0.068980
0.068980
0.068664
0.068664
0.068664
0.068980
0.068980
0.068031
0.068348
0.068031
0.068031
0.068664
0.068980
0.069296
0.068980
0.068980
0.068664
0.069296
0.068980
0.069928
0.069296
0.069612
0.070245
0.070561
0.070561
0.070877
0.070877
0.070877
0.071193
0.070877
0.071193
0.071509
0.070561
0.070877
0.070877
0.071825
0.072141
0.072141
0.072458
0.072141
0.073090
0.073406
0.072458
0.073090
0.073090
0.072774
0.072774
0.072458
0.072141
0.073406
0.073722
0.073722
0.072774
0.072141
0.072774
0.072458
0.072774
0.072774
0.072458
0.072141
0.072458
0.072141
0.072141
0.072458
0.072141
0.071193
0.071193
0.071193
0.070561
0.070877
0.070561
0.070561
0.070561
0.070245
0.069928
0.069928
0.069296
0.068348
0.069296
0.068664
0.068980
0.068980
0.068348
0.068348
0.068348
0.067715
0.068348
0.068664
0.068664
0.069296
0.068348
0.068031
0.068348
0.068031
0.068664
0.069928
0.069296
0.068980
0.068980
0.068664
0.068980
0.068980
0.069612
0.069928
0.070245
0.068980
0.070245
0.069928
0.070561
0.071193
0.070561
0.071193
0.071825
0.071825
0.071825
0.072141
0.071509
0.071509
0.071825
0.071825
0.072458
0.073406
0.072458
0.072141
0.072458
0.072774
0.073090
0.072774
0.072774
0.072774
0.072774
0.072774
0.073090
0.073406
0.073722
0.073406
0.072774
0.072458
0.072141
0.072141
0.072458
0.072458
0.072458
0.072774
0.072141
0.072458
0.072141
0.071509
0.072141
0.072141
0.071509
0.071509
0.071193
0.071509
0.070877
0.070877
0.070245
0.070877
0.070877
0.069928
0.069612
0.069612
0.069296
0.069296
0.069296
0.069296
0.068664
0.068664
0.068980
0.068664
0.068980
0.069296
0.068980
0.068664
0.068664
0.067715
0.068980
0.068348
0.069612
0.068980
0.068980
0.068348
0.068980
0.068664
0.069296
0.069296
0.068664
0.069612
0.069928
0.070245
0.070245
0.070561
0.070877
0.070877
0.071193
0.071825
0.071509
0.071825
0.071509
0.071193
0.071193
0.071825
0.072141
0.072458
0.072774
0.072774
0.072141
0.072458
0.073090
0.073090
0.073406
0.073090
0.073406
0.073090
0.073090
0.073406
0.073406
0.073722
0.073090
0.073406
0.072774
0.072774
0.073090
0.073090
0.072774
0.072774
0.071825
0.071825
0.071825
0.072774
0.072141
0.071509
0.071509
0.071509
0.071193
0.070877
0.070877
0.070561
0.070561
0.070245
0.070561
0.070245
0.069612
0.069296
0.069296
0.069612
0.068664
0.069612
0.068980
0.068664
0.068664
0.068348
0.068664
0.068031
0.068980
0.068980
0.068348
0.068348
0.068348
0.067715
0.068031
0.068664
0.069612
0.068980
0.068980
0.069296
0.068980
0.068980
0.069928
0.069612
0.069296
0.069612
0.069928
0.070245
0.070561
0.070877
0.070877
0.071509
0.071193
0.071193
0.071193
0.071509
0.071825
0.071193
0.071825
0.072458
0.071509
0.073090
0.072774
0.072141
0.072141
0.072774
0.072774
0.072774
0.072458
0.073090
0.072774
0.072458
0.072141
0.072774
0.073090
0.073406
0.073090
0.072458
0.072774
0.072458
0.072458
0.073090
0.073090
0.072458
0.071825
0.071825
0.071509
0.072141
0.072141
0.071193
0.071825
0.070877
0.070877
0.070877
0.070877
0.070245
0.070877
0.069296
0.069928
0.070245
0.069928
0.069296
0.068980
0.068031
0.068664
0.069928
0.068664
0.068348
0.068031
0.068664
0.069296
0.068664
0.068664
0.069612
0.069296
0.068980
0.068348
0.068980
0.069296
0.069612
0.069612
0.069296
0.069296
0.068980
0.069612
0.069612
0.069612
0.069612
0.069296
0.069612
0.070245
0.069928
0.069296
0.070561
0.071193
0.071509
0.071509
0.072141
0.071509
0.071509
0.071509
0.071509
0.071825
0.071825
0.071825
0.072774
0.071825
0.072458
0.072774
0.072774
0.072774
0.072458
0.072458
0.072774
0.072141
0.072458
0.072774
0.073406
0.073406
0.073090
0.072458
0.072458
0.072141
0.073090
0.073090
0.072774
0.071825
0.071509
0.071509
0.071509
0.071509
0.070877
0.070877
0.070561
0.070561
0.070245
0.070561
0.070561
0.070245
0.069612
0.069928
0.069296
0.069612
0.069612
0.068348
0.068980
0.068031
0.068664
0.068980
0.068031
0.068031
0.068348
0.068031
0.068031
0.068664
0.068348
0.068980
0.068664
0.068664
0.068031
0.068348
0.068664
0.069296
0.069296
0.068980
0.068980
0.068664
0.068664
0.068664
0.069296
0.068980
0.069612
0.069928
0.069928
0.070245
0.069928
0.070561
0.070877
0.070877
0.071509
0.071193
0.071193
0.071193
0.071509
0.071193
0.071509
0.072141
0.072141
0.072774
0.071825
0.071193
0.071825
0.072458
0.072458
0.072458
0.071825
0.072774
0.072774
0.072458
0.072774
0.072458
0.073406
0.073090
0.072458
0.071825
0.072141
0.072141
0.072458
0.072458
0.072141
0.071509
0.070877
0.070877
0.071193
0.070877
0.070877
0.071193
0.070877
0.069928
0.069928
0.069928
0.069612
0.069296
0.069612
0.069612
0.068980
0.069296
0.068980
0.068348
0.068348
0.067715
0.069296
0.069612
0.068664
0.068031
0.068031
0.067715
0.068031
0.068348
0.068031
0.068664
0.067399
0.067399
0.066451
0.067399
0.068664
0.068980
0.068664
0.068980
0.068980
0.068348
0.068664
0.069612
0.068980
0.069296
0.068980
0.069612
0.069928
0.069612
0.069612
0.070245
0.070245
0.070877
0.070877
0.070561
0.070561
0.071509
0.071193
0.070877
0.071509
0.072141
0.072774
0.071825
0.071193
0.071825
0.071825
0.072458
0.072774
0.071825
0.072141
0.072458
0.072458
0.072141
0.073090
0.073406
0.073406
0.073090
0.072458
0.072141
0.071509
0.071509
0.072141
0.072141
0.071509
0.071825
0.071825
0.071193
0.070877
0.070877
0.070561
0.070877
0.070561
0.071193
0.070245
0.069612
0.069612
0.069612
0.069928
0.070245
0.069612
0.069612
0.068664
0.069296
0.068664
0.068031
0.068980
0.068664
0.067715
0.068348
0.068031
0.068031
0.067715
0.068664
0.068664
0.068348
0.068031
0.068348
0.067715
0.068031
0.069296
0.069612
0.068980
0.068980
0.069612
0.068980
0.068664
0.070245
0.069612
0.069296
0.069612
0.070245
0.070245
0.069296
0.071193
0.071193
0.070877
0.070877
0.070877
0.071509
0.071193
0.071193
0.071193
0.071509
0.071509
0.072458
0.071825
0.071509
0.071509
0.072141
0.072458
0.072458
0.072774
0.072458
0.071825
0.072141
0.072458
0.072774
0.073090
0.073722
0.073406
0.072458
0.071825
0.072141
0.072141
0.071825
0.072141
0.071825
0.071825
0.071509
0.071509
0.071193
0.071509
0.071193
0.070877
0.070245
0.069612
0.070245
0.069928
0.069612
0.069296
0.069296
0.069296
0.069928
0.070245
0.068980
0.068980
0.068980
0.068664
0.069296
0.068980
0.068348
0.068031
0.068031
0.068348
0.068031
0.067715
0.068348
0.068031
0.067399
0.067083
0.067715
0.068031
0.068348
0.068664
0.068348
0.068031
0.068031
0.068664
0.068980
0.068031
0.069928
0.069928
0.069296
0.069612
0.070245
0.069928
0.070245
0.070877
0.070877
0.070245
0.070877
0.070561
0.071193
0.070877
0.070561
0.071193
0.071193
0.072458
0.073406
0.072774
0.071825
0.072458
0.072458
0.072774
0.072458
0.073090
0.072141
0.071509
0.071825
0.072458
0.072458
0.073406
0.073090
0.072141
0.072141
0.072141
0.072458
0.072458
0.072141
0.072141
0.071825
0.071193
0.071509
0.071825
0.071509
0.070245
0.070877
0.071193
0.069928
0.070245
0.069928
0.070561
0.069612
0.069612
0.070245
0.070561
0.069928
0.069928
0.069612
0.068348
0.068664
0.068664
0.068664
0.068031
0.068348
0.068031
0.067715
0.068348
0.068348
0.068664
0.068664
0.068031
0.067715
0.067399
0.068664
0.069296
0.068980
0.068664
0.068664
0.068664
0.068348
0.068980
0.069612
0.069296
0.069296
0.069928
0.069612
0.069928
0.070561
0.070561
0.070561
0.070561
0.071193
0.071509
0.071193
0.071193
0.071509
0.071193
0.071825
0.071825
0.072141
0.072141
0.072141
0.071509
0.072458
0.072458
0.072774
0.073406
0.072141
0.072458
0.072458
0.072141
0.072458
0.073406
0.073090
0.072774
0.073090
0.072141
0.071825
0.071825
0.072458
0.072141
0.071509
0.071825
0.072141
0.071193
0.071193
0.071825
0.071193
0.071193
0.071193
0.070877
0.070877
0.070877
0.070877
0.070245
0.070245
0.069928
0.070245
0.069296
0.069296
0.068980
0.068980
0.068348
0.068031
0.068980
0.068664
0.067399
0.067715
0.068348
0.068031
0.068031
0.068031
0.068664
0.067715
0.068031
0.067399
0.067715
0.068348
0.069612
0.068348
0.068031
0.068031
0.068031
0.068664
0.068980
0.068980
0.068980
0.068980
0.069296
0.070245
0.069612
0.070245
0.070561
0.070561
0.070245
0.071193
0.071193
0.071509
0.071825
0.071193
0.071193
0.071509
0.071825
0.072141
0.072141
0.071825
0.072141
0.072458
0.072774
0.073090
0.072458
0.071825
0.072774
0.072774
0.072141
0.073406
0.072774
0.073406
0.072458
0.072458
0.072141
0.071509
0.071825
0.073406
0.072141
0.071825
0.072141
0.072141
0.071509
0.071193
0.071825
0.070877
0.071193
0.071193
0.070877
0.070561
0.070245
0.070877
0.069296
0.069296
0.069296
0.069928
0.069612
0.068980
0.069296
0.068980
0.068348
0.069612
0.068980
0.068031
0.067715
0.067399
0.068348
0.068348
0.068348
0.068980
0.068348
0.068031
0.067399
0.067399
0.068031
0.068980
0.068980
0.068980
0.068031
0.068664
0.068664
0.068980
0.068980
0.069296
0.069612
0.069612
0.069612
0.069928
0.069928
0.069928
0.070561
0.070877
0.070245
0.070877
0.070877
0.070877
0.070877
0.070561
0.070877
0.071509
0.071825
0.072141
0.072141
0.071825
0.072458
0.072458
0.072458
0.071825
0.072458
0.071825
0.071825
0.071825
0.072141
0.072774
0.073406
0.073090
0.072774
0.071193
0.072141
0.072458
0.072141
0.071825
0.072141
0.071825
0.071509
0.071509
0.071825
0.071509
0.070561
0.070245
0.070561
0.070245
0.069612
0.069928
0.069612
0.070561
0.069928
0.069612
0.069928
0.069928
0.069296
0.068664
0.069296
0.068664
0.069296
0.068980
0.068348
0.068031
0.068031
0.068348
0.068031
0.068348
0.068031
0.068664
0.068348
0.067715
0.067715
0.068348
0.068348
0.068348
0.068664
0.068664
0.068348
0.068664
0.069612
0.068664
0.068980
0.069296
0.068664
0.069296
0.069612
0.070245
0.070245
0.070245
0.070245
0.070561
0.070245
0.070877
0.071509
0.071509
0.070877
0.071509
0.071825
0.072141
0.072774
0.072458
0.072141
0.072141
0.072774
0.072458
0.072774
0.072774
0.071825
0.071825
0.071825
0.072141
0.073090
0.072774
0.072458
0.072458
0.072141
0.071825
0.072141
0.071825
0.072458
0.072141
0.071509
0.071509
0.071193
0.071193
0.071825
0.071825
0.071825
0.070561
0.070245
0.070561
0.070561
0.070245
0.069928
0.070245
0.069612
0.069928
0.069612
0.069612
0.068980
0.068664
0.068348
0.068664
0.068980
0.068664
0.068664
0.068348
0.068348
0.068664
0.068348
0.068031
0.068664
0.068031
0.068348
0.067083
0.068031
0.068348
0.069612
0.068980
0.068980
0.068664
0.068664
0.068664
0.068980
0.068664
0.069296
0.069612
0.069928
0.070245
0.070245
0.070245
0.070561
0.070561
0.070877
0.070561
0.070877
0.071193
0.071193
0.070877
0.070877
0.071509
0.071825
0.072458
0.072458
0.071825
0.072458
0.072458
0.072774
0.072774
0.072458
0.072458
0.073090
0.072458
0.072458
0.072774
0.073406
0.073722
0.073090
0.072774
0.072458
0.072141
0.073090
0.073090
0.072458
0.072141
0.071825
0.071509
0.071193
0.071193
0.071193
0.070561
0.071193
0.070877
0.070561
0.070877
0.070877
0.070245
0.069928
0.069296
0.069612
0.068980
0.069928
0.069612
0.068980
0.068664
0.068348
0.068980
0.068664
0.068664
0.068348
0.068664
0.068348
0.068031
0.068664
0.069612
0.068980
0.068348
0.068348
0.068348
0.068664
0.068348
0.068664
0.069612
0.068664
0.068664
0.069612
0.069296
0.068980
0.069296
0.068980
0.069296
0.070245
0.070245
0.069612
0.070877
0.070877
0.070877
0.070561
0.071193
0.071193
0.071509
0.070877
0.071509
0.071509
0.072458
0.072458
0.072774
0.072141
0.071193
0.072141
0.073090
0.073406
0.073090
0.072774
0.072458
0.072141
0.072141
0.073090
0.073406
0.073406
0.073406
0.072774
0.072141
0.072774
0.072141
0.072458
0.072458
0.072458
0.071825
0.071825
0.071825
0.071509
0.072141
0.071193
0.070877
0.071193
0.070877
0.070561
0.070561
0.070877
0.069928
0.070561
0.070245
0.070561
0.069612
0.069612
0.068980
0.068664
0.068348
0.068664
0.068980
0.068980
0.068664
0.068348
0.068348
0.068348
0.068348
0.068980
0.068664
0.068664
0.068664
0.068031
0.068664
0.068664
0.068980
0.068980
0.068980
0.068980
0.068980
0.068980
0.068980
0.069296
0.070245
0.069296
0.069612
0.069928
0.070561
0.070877
0.070877
0.070877
0.070245
0.070877
0.071509
0.071825
0.071193
0.070877
0.071193
0.072774
0.071825
0.072774
0.072458
0.072141
0.072458
0.072458
0.073090
0.073090
0.072774
0.073090
0.072458
0.072458
0.072774
0.072774
0.073722
0.073090
0.072774
0.071825
0.072141
0.072141
0.072458
0.072141
0.071509
0.072141
0.071193
0.071825
0.071825
0.071825
0.071193
0.071193
0.070877
0.070245
0.071193
0.070877
0.070561
0.070245
0.070245
0.069928
0.069612
0.070245
0.069928
0.069612
0.068348
0.068664
0.069296
0.069296
0.068980
0.068664
0.068348
0.068664
0.068980
0.068664
0.068980
0.069296
0.068664
0.068348
0.067399
0.068664
0.068664
0.068980
0.069296
0.068664
0.068664
0.069612
0.068664
0.069296
0.069612
0.069612
0.069928
0.069928
0.070561
0.070877
0.070561
0.070245
0.070877
0.070561
0.071193
0.071193
0.071509
0.071509
0.071193
0.071825
0.071825
0.072141
0.072774
0.072774
0.072141
0.072458
0.072774
0.072774
0.072774
0.072458
0.073406
0.072458
0.072141
0.072458
0.073090
0.073090
0.073722
0.073406
0.073090
0.072458
0.072458
0.072774
0.072458
0.071509
0.071825
0.071825
0.071509
0.071509
0.071509
0.071509
0.070877
0.071193
0.070877
0.071193
0.069612
0.069928
0.069612
0.069928
0.069928
0.069296
0.069612
0.069296
0.068980
0.069296
0.068348
0.068348
0.069296
0.068348
0.068664
0.068664
0.068031
0.068664
0.068031
0.068980
0.069296
0.068348
0.068031
0.068031
0.068031
0.067715
0.069296
0.068980
0.068664
0.068664
0.069296
0.068664
0.068980
0.069612
0.069928
0.069928
0.069612
0.069928
0.070245
0.069612
0.070561
0.070877
0.070877
0.071509
0.071509
0.071509
0.071825
0.071825
0.071193
0.071825
0.071825
0.071825
0.073090
0.071825
0.071825
0.071509
0.072458
0.073090
0.073090
0.073090
0.072458
0.073090
0.072458
0.073090
0.073090
0.073090
0.073090
0.072458
0.071825
0.072458
0.072458
0.072774
0.072141
0.072141
0.072458
0.072774
0.072458
0.072141
0.072141
0.071825
0.071193
0.070877
0.070561
0.070877
0.070877
0.070561
0.069928
0.070245
0.070245
0.069928
0.069928
0.069296
0.068980
0.068980
0.068664
0.068980
0.068348
0.068031
0.068664
0.068348
0.068664
0.067715
0.068031
0.068664
0.068664
0.068031
0.067715
0.067715
0.068348
0.068980
0.068980
0.069296
0.069296
0.068348
0.069296
0.069296
0.069296
0.069612
0.069612
0.069296
0.069928
0.070245
0.070245
0.071193
0.070561
0.070561
0.071193
0.070877
0.071509
0.071509
0.071193
0.071509
0.071509
0.072141
0.072458
0.073090
0.072774
0.072141
0.072141
0.072774
0.072774
0.072458
0.072774
0.072774
0.072458
0.072458
0.072774
0.073406
0.073406
0.073090
0.073406
0.072458
0.072141
0.072141
0.071825
0.071509
0.071825
0.071825
0.071509
0.071509
0.071509
0.071193
0.071193
0.071825
0.071509
0.070877
0.070245
0.070561
0.070877
0.069928
0.069928
0.070245
0.069612
0.069928
0.069928
0.068980
0.069296
0.068980
0.068664
0.069612
0.068980
0.068980
0.068664
0.068664
0.068980
0.068980
0.069296
0.068980
0.068980
0.068348
0.068031
0.068031
0.068664
0.069296
0.068980
0.068980
0.068664
0.068980
0.069296
0.069296
0.069296
0.069296
0.069928
0.069612
0.070877
0.070561
0.070561
0.070561
0.070877
0.071193
0.070877
0.071193
0.071193
0.071509
0.071509
0.071193
0.072458
0.072458
0.073090
0.072774
0.072458
0.072458
0.073406
0.073406
0.073406
0.073090
0.073406
0.072774
0.073090
0.072458
0.073090
0.074355
0.073722
0.072774
0.072458
0.071825
0.072141
0.072774
0.073090
0.072458
0.072141
0.072141
0.072141
0.071825
0.072141
0.071825
0.070877
0.071825
0.071509
0.070877
0.071193
0.070561
0.069612
0.070877
0.070561
0.070245
0.070877
0.069928
0.069612
0.068980
0.068664
0.068980
0.068664
0.068664
0.068664
0.068348
0.068664
0.068664
0.068980
0.068664
0.069296
0.068980
0.068031
0.068031
0.068031
0.068031
0.068980
0.069296
0.068980
0.068980
0.068664
0.068664
0.069296
0.069612
0.069928
0.069296
0.069612
0.069928
0.070561
0.070561
0.070561
0.070877
0.070877
0.071509
0.071509
0.071509
0.071509
0.072141
0.071825
0.071825
0.072141
0.071825
0.072458
0.072458
0.072141
0.071825
0.072458
0.073090
0.072774
0.072774
0.072774
0.072458
0.072141
0.072774
0.073090
0.073722
0.073406
0.073406
0.072458
0.072141
0.072458
0.072141
0.072141
0.072141
0.072141
0.072141
0.072141
0.072141
0.072774
0.071509
0.071509
0.070877
0.070245
0.069928
0.070561
0.070245
0.070561
0.070561
0.070561
0.070245
0.069612
0.069612
0.069296
0.068664
0.068664
0.068980
0.069296
0.068980
0.068348
0.067715
0.068031
0.068664
0.068348
0.068664
0.068664
0.068031
0.067715
0.068031
0.068664
0.068980
0.068664
0.069612
0.068348
0.068664
0.068664
0.069296
0.069612
0.068664
0.069296
0.069928
0.069612
0.069612
0.069928
0.070561
0.070877
0.070877
0.070877
0.070877
0.071509
0.071193
0.070561
0.070877
0.071509
0.071825
0.071509
0.072141
0.071825
0.071193
0.072141
0.072458
0.073090
0.072774
0.073090
0.072458
0.072458
0.072458
0.071825
0.073090
0.073722
0.073722
0.073722
0.072458
0.072141
0.072141
0.071825
0.072458
0.071825
0.071825
0.071825
0.071193
0.071509
0.071825
0.071193
0.070877
0.071193
0.070877
0.070561
0.070561
0.069928
0.069928
0.069612
0.069928
0.069296
0.069928
0.069612
0.069296
0.068980
0.068031
0.068664
0.069296
0.068664
0.068980
0.068348
0.068031
0.068664
0.068348
0.069296
0.069296
0.068348
0.067715
0.067083
0.068348
0.068348
0.069612
0.069296
0.068980
0.068980
0.068980
0.068980
0.068348
0.068980
0.069296
0.068664
0.068980
0.069928
0.069612
0.069928
0.070245
0.070245
0.070561
0.070877
0.070561
0.070877
0.070877
0.070877
0.070245
0.071509
0.071509
0.071509
0.072774
0.072141
0.071825
0.072774
0.073090
0.073090
0.072774
0.072458
0.072458
0.072141
0.072774
0.073090
0.072774
0.073722
0.072774
0.073090
0.071825
0.071825
0.072141
0.071825
0.072141
0.071825
0.071825
0.071193
0.072141
0.071825
0.071193
0.070561
0.071193
0.070877
0.070561
0.069612
0.069612
0.070245
0.069296
0.069612
0.068980
0.069612
0.069928
0.068980
0.068980
0.068664
0.068664
0.068664
0.068348
0.068664
0.068031
0.068031
0.068348
0.068664
0.068348
0.069296
0.068664
0.068031
0.068031
0.068031
0.068348
0.069296
0.068980
0.068664
0.068980
0.069296
0.069296
0.069296
0.068664
0.069296
0.069612
0.069612
0.069612
0.070561
0.069612
0.070561
0.070877
0.070877
0.071193
0.071825
0.071193
0.071509
0.071509
0.071193
0.071193
0.071193
0.071825
0.072458
0.072141
0.071825
0.072141
0.072774
0.072774
0.072774
0.072141
0.072141
0.073090
0.072458
0.073090
0.073090
0.073090
0.072458
0.072774
0.071825
0.071509
0.071825
0.072458
0.072141
0.072141
0.072141
0.071825
0.071509
0.071509
0.071825
0.070877
0.070877
0.071193
0.069928
0.070245
0.070561
0.069928
0.069612
0.069296
0.069612
0.069928
0.069928
0.069296
0.069296
0.068664
0.068348
0.068664
0.068664
0.068031
0.068348
0.068031
0.068348
0.068031
0.068031
0.067715
0.068348
0.068031
0.068031
0.068348
0.068031
0.068980
0.068664
0.069296
0.068664
0.068980
0.068664
0.068980
0.068980
0.069296
0.069296
0.069612
0.069296
0.070245
0.069928
0.070245
0.070561
0.070877
0.071193
0.070561
0.070877
0.071825
0.071509
0.071509
0.071509
0.071825
0.072141
0.072458
0.072458
0.071509
0.071825
0.071825
0.072141
0.072458
0.072458
0.072141
0.072458
0.071825
0.072141
0.072458
0.073090
0.073090
0.072458
0.071825
0.071509
0.071193
0.071509
0.072141
0.071825
0.071509
0.071509
0.071193
0.071825
0.071509
0.071509
0.070877
0.071509
0.070877
0.069928
0.070561
0.070561
0.070245
0.070245
0.069612
0.069612
0.069928
0.069296
0.068980
0.068980
0.068348
0.068664
0.069296
0.068980
0.068031
0.068031
0.068031
0.067715
0.067715
0.068348
0.068348
0.067399
0.067399
0.067083
0.067715
0.068031
0.068348
0.068664
0.068664
0.068664
0.068980
0.068664
0.069296
0.069612
0.069296
0.068980
0.069296
0.069928
0.070245
0.070561
0.069928
0.070561
0.071193
0.069928
0.070561
0.071509
0.070877
0.071193
0.071193
0.071825
0.071825
0.072458
0.072141
0.071825
0.071825
0.072774
0.072774
0.072458
0.072458
0.073090
0.072774
0.072141
0.072141
0.073090
0.073090
0.072774
0.072774
0.072458
0.071825
0.072458
0.072774
0.071509
0.071825
0.071509
0.071825
0.071825
0.071509
0.072141
0.071193
0.070561
0.071193
0.070245
0.069928
0.070245
0.070245
0.069928
0.069928
0.069612
0.068980
0.069928
0.068980
0.068664
0.069296
0.068664
0.068348
0.068980
0.068031
0.068348
0.068348
0.068031
0.068664
0.068664
0.068348
0.068980
0.068348
0.068348
0.067083
0.067715
0.068348
0.068980
0.068980
0.068980
0.068664
0.068348
0.068980
0.068980
0.069612
0.070245
0.068980
0.069296
0.069612
0.069928
0.069928
0.070877
0.070561
0.070561
0.070561
0.071193
0.071193
0.071509
0.071193
0.070561
0.071509
0.071193
0.071509
0.072141
0.072141
0.071193
0.071509
0.072774
0.072458
0.072141
0.072141
0.072458
0.072141
0.072141
0.072458
0.073090
0.073406
0.072458
0.072774
0.071825
0.072458
0.072774
0.072774
0.072458
0.072141
0.072141
0.071509
0.071825
0.071825
0.071193
0.070877
0.071193
0.071193
0.070561
0.070561
0.070561
0.070245
0.069928
0.069928
0.070561
0.069928
0.069612
0.069296
0.068980
0.068664
0.068348
0.069296
0.069296
0.068664
0.068980
0.069296
0.068664
0.068980
0.068980
0.068664
0.068980
0.068664
0.067715
0.068031
0.068031
0.068664
0.068980
0.068980
0.068348
0.068664
0.068664
0.069296
0.069296
0.069296
0.069296
0.069612
0.070245
0.069612
0.069928
0.070561
0.069928
0.070877
0.070561
0.070877
0.070877
0.071193
0.070877
0.070877
0.071509
0.071509
0.071825
0.072458
0.072774
0.071509
0.071825
0.072458
0.072458
0.073406
0.072774
0.072458
0.073090
0.072141
0.072458
0.073406
0.073722
0.073090
0.073090
0.071509
0.072141
0.071825
0.072458
0.072774
0.072141
0.071825
0.071193
0.071825
0.071509
0.071509
0.070877
0.071193
0.071193
0.071193
0.070561
0.069296
0.069928
0.069928
0.070245
0.069928
0.069612
0.069296
0.068664
0.068980
0.069296
0.068664
0.068348
0.068980
0.068664
0.068348
0.068031
0.068348
0.068664
0.068980
0.068664
0.068664
0.068348
0.067715
0.068031
0.068348
0.068664
0.069296
0.068664
0.068348
0.068348
0.068348
0.068348
0.068980
0.068980
0.068980
0.069612
0.069612
0.070245
0.069612
0.070245
0.070877
0.070877
0.070877
0.070561
0.071193
0.071193
0.071193
0.070877
0.071193
0.071509
0.071825
0.072141
0.072141
0.071825
0.071825
0.072141
0.072774
0.073090
0.072774
0.072458
0.072774
0.072774
0.072141
0.073090
0.072774
0.073722
0.072774
0.072458
0.072458
0.072141
0.072458
0.072141
0.072141
0.072141
0.071825
0.072141
0.071825
0.071825
0.071193
0.071193
0.071825
0.070877
0.070561
0.070245
0.070561
0.069612
0.069612
0.069612
0.069612
0.069928
0.069296
0.068980
0.068348
0.068980
0.068664
0.068980
0.068664
0.068031
0.068664
0.068031
0.068348
0.068348
0.068348
0.068348
0.068348
0.068348
0.068031
0.067083
0.068031
0.068980
0.069296
0.068664
0.068980
0.068980
0.068664
0.069612
0.069296
0.069612
0.069296
0.068980
0.070245
0.069612
0.070561
0.070245
0.070561
0.070245
0.070877
0.071509
0.070877
0.070877
0.071193
0.071193
0.071825
0.072141
0.071825
0.072141
0.072458
0.072141
0.072141
0.072141
0.072141
0.072141
0.072458
0.072458
0.072458
0.072141
0.072458
0.073406
0.073406
0.072458
0.073090
0.071825
0.071825
0.072458
0.072141
0.071509
0.071825
0.071825
0.071825
0.072141
0.071509
0.071825
0.071193
0.070877
0.070877
0.070561
0.070245
0.070877
0.070561
0.069928
0.069612
0.070245
0.069928
0.069928
0.069296
0.068664
0.068348
0.068348
0.068980
0.068980
0.068980
0.068031
0.068348
0.068031
0.068348
0.068348
0.068031
0.068664
0.068664
0.068031
0.068348
0.068664
0.068980
0.069612
0.069612
0.068664
0.069296
0.069296
0.068980
0.069296
0.069612
0.069928
0.068980
0.069612
0.070561
0.070245
0.070245
0.069928
0.070561
0.070877
0.071193
0.071509
0.071509
0.070877
0.070877
0.071193
0.071509
0.071193
0.072458
0.072458
0.071509
0.072458
0.072458
0.072774
0.072774
0.073090
0.072774
0.072774
0.072458
0.072774
0.073090
0.073090
0.073090
0.072774
0.071509
0.072141
0.072774
0.072141
0.072141
0.072141
0.072458
0.072141
0.071193
0.071509
0.071509
0.070561
0.070877
0.071193
0.070245
0.069612
0.070561
0.069928
0.069928
0.069612
0.069296
0.068980
0.069296
0.069612
0.068664
0.068348
0.068664
0.068664
0.068980
0.068980
0.068348
0.068348
0.067715
0.067715
0.068031
0.068348
0.068664
0.068348
0.067083
0.067399
0.068031
0.068348
0.068031
0.068348
0.068031
0.068348
0.068031
0.068348
0.068664
0.069296
0.069928
0.069612
0.068980
0.069928
0.069928
0.069928
0.070561
0.071193
0.070561
0.070877
0.071193
0.071509
0.070877
0.069928
0.071193
0.071193
0.071825
0.072774
0.072458
0.072458
0.072141
0.072458
0.072774
0.072458
0.072458
0.073406
0.072458
0.072141
0.072774
0.072458
0.073090
0.073406
0.073090
0.072458
0.072141
0.072458
0.072774
0.072141
0.071825
0.072458
0.072141
0.071825
0.071509
0.071509
0.071193
0.070877
0.070877
0.070877
0.070561
0.069928
0.070245
0.070245
0.069928
0.069928
0.069296
0.069928
0.069612
0.068664
0.068664
0.068348
0.068980
0.069612
0.068664
0.068664
0.068348
0.068031
0.068031
0.068664
0.068348
0.068664
0.068980
0.068664
0.067399
0.068031
0.068664
0.069612
0.068980
0.068664
0.068980
0.068664
0.068980
0.069612
0.070245
0.069296
0.069928
0.069612
0.069612
0.070245
0.070245
0.070561
0.070561
0.070245
0.070877
0.071193
0.070877
0.071509
0.071193
0.071193
0.072141
0.072141
0.072141
0.072774
0.073090
0.072141
0.072774
0.073090
0.073406
0.073406
0.072774
0.072774
0.073406
0.072774
0.072458
0.073090
0.073722
0.073406
0.073090
0.072141
0.072141
0.072458
0.072774
0.072458
0.072141
0.072141
0.072141
0.071193
0.072141
0.071509
0.070877
0.071193
0.070877
0.070561
0.069928
0.070561
0.070245
0.069928
0.069612
0.069296
0.069928
0.068980
0.068664
0.068980
0.068031
0.068348
0.068980
0.068980
0.068348
0.068031
0.068031
0.068348
0.068664
0.068348
0.068664
0.068664
0.068348
0.068031
0.067399
0.068031
0.068664
0.068980
0.068980
0.069612
0.068664
0.068980
0.069612
0.068664
0.069928
0.069296
0.068664
0.069612
0.070561
0.069928
0.069928
0.070245
0.070561
0.070877
0.071193
0.071509
0.071509
0.071193
0.071193
0.070877
0.071825
0.071825
0.073406
0.072774
0.072141
0.072774
0.072458
0.073090
0.072774
0.073090
0.073090
0.072774
0.072774
0.072774
0.073090
0.073722
0.073406
0.072774
0.072141
0.072774
0.072458
0.072141
0.072458
0.072458
0.072458
0.071825
0.071509
0.071193
0.072141
0.071825
0.071193
0.070561
0.070245
0.070561
0.070561
0.070561
0.070561
0.070245
0.069612
0.069928
0.070561
0.069612
0.069296
0.068980
0.068348
0.068348
0.069296
0.068664
0.068031
0.068348
0.068031
0.068348
0.068664
0.068664
0.069296
0.068348
0.068031
0.068031
0.068031
0.068664
0.069296
0.068980
0.067715
0.068980
0.068664
0.068980
0.068031
0.068664
0.068980
0.068980
0.069612
0.069612
0.069928
0.069296
0.070245
0.069928
0.070245
0.070245
0.070561
0.071825
0.071193
0.071193
0.071193
0.071825
0.072141
0.072141
0.072141
0.071509
0.072141
0.072458
0.072774
0.072774
0.073090
0.072458
0.072774
0.071825
0.072141
0.072774
0.073090
0.074038
0.073722
0.072458
0.072141
0.072141
0.072458
0.072458
0.071825
0.071825
0.071825
0.071825
0.071825
0.071193
0.071509
0.071509
0.071509
0.071193
0.070877
0.069928
0.070245
0.069928
0.070245
0.070245
0.069928
0.069928
0.069928
0.068980
0.068980
0.068664
0.068348
0.068980
0.068348
0.068664
0.068031
0.068348
0.068664
0.068664
0.068031
0.069296
0.068980
0.067715
0.067715
0.068664
0.068348
0.068664
0.068664
0.068348
0.068664
0.068348
0.068980
0.068980
0.068980
0.069612
0.068980
0.068980
0.069612
0.070245
0.069928
0.070561
0.070245
0.070877
0.070561
0.071193
0.071509
0.070877
0.070877
0.070877
0.071825
0.071193
0.071825
0.072774
0.072458
0.072141
0.072774
0.072774
0.073090
0.072458
0.072774
0.072774
0.072141
0.071825
0.072774
0.072458
0.072774
0.073090
0.073090
0.071825
0.071825
0.071825
0.072141
0.072458
0.072141
0.072141
0.071509
0.071825
0.071825
0.071825
0.070877
0.071193
0.070561
0.070245
0.070245
0.070245
0.069296
0.069612
0.069296
0.068980
0.069928
0.069928
0.069296
0.068664
0.068664
0.068664
0.068980
0.068664
0.068348
0.068031
0.067715
0.068031
0.068348
0.067715
0.068664
0.068664
0.068348
0.068031
0.067715
0.068348
0.068348
0.068664
0.068980
0.068664
0.068348
0.068664
0.068980
0.068980
0.069612
0.069296
0.068980
0.069928
0.070245
0.069928
0.069928
0.069928
0.070561
0.070561
0.070877
0.071193
0.071509
0.071509
0.070877
0.071193
0.071509
0.071509
0.072141
0.072774
0.071825
0.071825
0.072774
0.072458
0.072458
0.072458
0.072458
0.072458
0.071825
0.072141
0.072458
0.072774
0.072774
0.072774
0.071825
0.071825
0.071825
0.072141
0.072141
0.072141
0.071825
0.071193
0.071193
0.071193
0.071825
0.070877
0.070245
0.070245
0.070877
0.070561
0.070561
0.069928
0.069612
0.069612
0.069296
0.069928
0.070245
0.068980
0.069296
0.069296
0.068664
0.068664
0.068980
0.068664
0.068031
0.068664
0.068031
0.068348
0.068348
0.068348
0.068348
0.067715
0.067399
0.067083
0.067715
0.068031
0.069296
0.068664
0.068664
0.068664
0.068980
0.068980
0.069296
0.069612
0.069928
0.068980
0.069928
0.070245
0.070561
0.069928
0.069612
0.070561
0.069612
0.070561
0.070877
0.071509
0.071509
0.071193
0.071509
0.071825
0.071825
0.072458
0.072141
0.071825
0.071825
0.072141
0.072458
0.072458
0.072458
0.072458
0.073090
0.072774
0.071825
0.073090
0.072774
0.073722
0.073090
0.072774
0.072458
0.072458
0.071825
0.073406
0.072141
0.072458
0.072141
0.071825
0.071509
0.071825
0.070877
0.071509
0.071509
0.071193
0.071509
0.069928
0.070561
0.069928
0.070245
0.069928
0.069612
0.069612
0.069612
0.069296
0.069612
0.068664
0.068031
0.068664
0.068664
0.068031
0.068664
0.067715
0.068348
0.067083
0.067715
0.068348
0.068348
0.068031
0.067399
0.068031
0.067715
0.068348
0.069296
0.068348
0.068348
0.069296
0.069296
0.068664
0.068664
0.069928
0.069612
0.068664
0.069612
0.070245
0.069612
0.070245
0.070245
0.070561
0.070561
0.071193
0.071193
0.071193
0.070877
0.070877
0.071825
0.071825
0.071825
0.071825
0.072458
0.072141
0.072141
0.072141
0.072458
0.072458
0.072774
0.072141
0.072141
0.071825
0.072458
0.073090
0.073406
0.073090
0.072774
0.072141
0.072458
0.072774
0.071825
0.072141
0.071509
0.071509
0.071825
0.071509
0.071509
0.071825
0.071193
0.071193
0.070561
0.070245
0.070561
0.070245
0.070245
0.070245
0.069612
0.069612
0.069612
0.069928
0.069612
0.068980
0.068348
0.068664
0.068980
0.068664
0.068664
0.068980
0.068031
0.068031
0.068664
0.068348
0.068980
0.068664
0.068031
0.068664
0.067715
0.068348
0.068348
0.068664
0.068664
0.068348
0.068664
0.068664
0.068980
0.068664
0.068664
0.068980
0.069296
0.068980
0.069928
0.069928
0.070245
0.070245
0.070877
0.070877
0.070561
0.071193
0.071193
0.071509
0.071825
0.071193
0.071825
0.072141
0.072141
0.072458
0.071825
0.071825
0.072774
0.073090
0.072774
0.072458
0.073090
0.072774
0.071825
0.072458
0.073090
0.073090
0.073090
0.073090
0.071825
0.071825
0.072458
0.071825
0.071509
0.071509
0.071509
0.071509
0.070877
0.070877
0.071509
0.071193
0.071193
0.071825
0.070877
0.070877
0.070877
0.070561
0.069928
0.069928
0.069928
0.069612
0.069612
0.069612
0.069612
0.069296
0.068664
0.068348
0.070245
0.068980
0.068664
0.068664
0.068031
0.068348
0.068664
0.068348
0.068980
0.068664
0.068348
0.067399
0.068348
0.067399
0.068980
0.068980
0.068664
0.068980
0.068664
0.069296
0.068980
0.069928
0.069612
0.069928
0.069928
0.070561
0.070245
0.069928
0.070245
0.070877
0.070877
0.071193
0.071193
0.071509
0.071193
0.070561
0.070877
0.071509
0.071509
0.071825
0.072141
0.072141
0.072141
0.072141
0.072458
0.072774
0.072458
0.072141
0.072774
0.071825
0.071825
0.072458
0.072774
0.072774
0.072458
0.072141
0.071509
0.072458
0.072141
0.072458
0.072141
0.071825
0.071825
0.071193
0.071193
0.070877
0.071509
0.070561
0.070877
0.070561
0.070245
0.070245
0.069928
0.070245
0.070245
0.069928
0.069612
0.070245
0.069612
0.069296
0.069296
0.068348
0.068348
0.069296
0.068664
0.068348
0.068031
0.068031
0.067715
0.067715
0.068031
0.068664
0.068348
0.067399
0.067399
0.067083
0.068348
0.069296
0.068348
0.068348
0.068348
0.068348
0.069296
0.069296
0.068980
0.069296
0.068980
0.069296
0.068980
0.069296
0.069296
0.069612
0.070561
0.070561
0.070245
0.071193
0.071193
0.071509
0.071193
0.070877
0.070877
0.071193
0.072458
0.072458
0.072141
0.071825
0.071825
0.071825
0.072458
0.072458
0.071825
0.072458
0.072458
0.071825
0.072458
0.073406
0.073406
0.072141
0.072458
0.071825
0.071825
0.071509
0.072141
0.071509
0.071193
0.071193
0.071825
0.071193
0.071509
0.071509
0.070245
0.070877
0.070877
0.070561
0.069928
0.069612
0.069296
0.069296
0.069296
0.068980
0.069296
0.070245
0.068980
0.068664
0.068348
0.068031
0.068348
0.068664
0.068031
0.068031
0.068348
0.067715
0.067715
0.068348
0.068664
0.068664
0.068348
0.068031
0.067399
0.068031
0.068664
0.068664
0.068980
0.068664
0.068031
0.068980
0.068980
0.069296
0.069296
0.069296
0.068980
0.069296
0.068980
0.069612
0.069928
0.070245
0.070561
0.070877
0.070561
0.070561
0.070877
0.071193
0.070877
0.071193
0.071509
0.071825
0.072774
0.072141
0.071193
0.071825
0.072141
0.072458
0.072458
0.072141
0.071825
0.072141
0.072141
0.072141
0.073090
0.073406
0.073406
0.072458
0.072141
0.072141
0.072141
0.072458
0.071825
0.072141
0.071825
0.071825
0.070877
0.071193
0.071509
0.071509
0.071193
0.070877
0.070877
0.070877
0.070561
0.069928
0.069612
0.069928
0.069296
0.068980
0.069296
0.069296
0.068980
0.068348
0.068031
0.068348
0.068980
0.068348
0.068348
0.068031
0.068348
0.068348
0.068980
0.068980
0.068980
0.067715
0.067399
0.067399
0.068348
0.068031
0.068980
0.069296
0.068348
0.068348
0.068348
0.068348
0.068980
0.068980
0.070245
0.069612
0.068664
0.069612
0.069928
0.070245
0.070877
0.070561
0.070245
0.070877
0.071193
0.070561
0.071193
0.071193
0.071509
0.072141
0.072141
0.072458
0.072774
0.072141
0.072141
0.072141
0.072141
0.072458
0.072458
0.072774
0.072774
0.072141
0.072458
0.073090
0.072774
0.073090
0.073090
0.072458
0.072141
0.072141
0.072774
0.072458
0.072141
0.071825
0.071825
0.071509
0.071509
0.071825
0.071509
0.071193
0.071509
0.070561
0.070561
0.070561
0.070245
0.070245
0.069612
0.069296
0.069612
0.069928
0.069612
0.068664
0.068980
0.068980
0.068348
0.068980
0.068980
0.068664
0.068031
0.068031
0.068664
0.069296
0.068980
0.068664
0.068348
0.068031
0.068031
0.068031
0.068664
0.069296
0.068664
0.068980
0.069296
0.069296
0.069296
0.068980
0.070245
0.069928
0.069928
0.069928
0.070245
0.070245
0.069928
0.071193
0.070877
0.070877
0.071509
0.071509
0.071193
0.071825
0.070877
0.070877
0.071193
0.071825
0.072458
0.072458
0.072141
0.071825
0.072141
0.072774
0.072458
0.072774
0.072774
0.072141
0.072774
0.072774
0.072774
0.073406
0.073090
0.072774
0.072774
0.072458
0.072774
0.072774
0.072458
0.072774
0.071825
0.071825
0.071825
0.071509
0.071509
0.071509
0.070877
0.071193
0.070877
0.070561
0.070245
0.069928
0.070245
0.069928
0.069612
0.069612
0.070245
0.069928
0.068980
0.069296
0.068980
0.068348
0.068664
0.068980
0.068348
0.068664
0.068031
0.068348
0.068664
0.068348
0.068664
0.069612
0.068031
0.068348
0.068031
0.068031
0.068031
0.068664
0.068664
0.068664
0.069296
0.068980
0.068980
0.069612
0.069612
0.069612
0.069612
0.069612
0.070245
0.070561
0.070561
0.071193
0.070877
0.071509
0.071509
0.071509
0.071193
0.071509
0.071509
0.071193
0.071825
0.071825
0.072774
0.072774
0.072141
0.072774
0.073090
0.072458
0.072458
0.073090
0.072458
0.072774
0.072458
0.072458
0.073406
0.073722
0.073722
0.073090
0.072458
0.071825
0.072458
0.072458
0.072458
0.072141
0.072458
0.072141
0.071509
0.071509
0.071825
0.071193
0.070877
0.071193
0.070561
0.069612
0.069928
0.069928
0.070561
0.069612
0.069612
0.070245
0.070245
0.069612
0.069296
0.068348
0.068348
0.068348
0.069296
0.068664
0.068348
0.068664
0.067715
0.067715
0.068348
0.068980
0.068348
0.068664
0.067715
0.067715
0.067715
0.067715
0.068980
0.068980
0.068348
0.068664
0.068348
0.068348
0.068664
0.068980
0.069296
0.069296
0.069928
0.070561
0.069296
0.069928
0.070245
0.070561
0.070245
0.070561
0.070877
0.070877
0.070877
0.070877
0.071509
0.072141
0.071825
0.072458
0.072774
0.071825
0.072141
0.072141
0.072141
0.072458
0.072774
0.072774
0.072458
0.072141
0.072141
0.073090
0.072774
0.072774
0.072141
0.071825
0.071825
0.071509
0.071825
0.071825
0.072141
0.071509
0.071825
0.071193
0.071193
0.071509
0.071193
0.070561
0.071509
0.070561
0.070245
0.070245
0.070561
0.069612
0.068980
0.069612
0.069296
0.069612
0.069296
0.068664
0.068348
0.067715
0.068031
0.068664
0.068348
0.068348
0.068031
0.068348
0.068348
0.068031
0.067715
0.068664
0.068031
0.067715
0.067399
0.067083
0.067715
0.068980
0.068664
0.068664
0.068031
0.068664
0.068980
0.068664
0.068664
0.068664
0.068664
0.068664
0.069296
0.069612
0.069928
0.069928
0.069928
0.070561
0.070561
0.070561
0.070877
0.070561
0.071193
0.070877
0.071509
0.071509
0.071509
0.071509
0.071193
0.070877
0.071509
0.072141
0.072458
0.072458
0.072458
0.072774
0.072458
0.071825
0.072141
0.072774
0.072458
0.072141
0.071825
0.071509
0.071509
0.071825
0.072458
0.071825
0.071825
0.072141
0.071509
0.071509
0.071193
0.071509
0.070877
0.070877
0.070561
0.069612
0.069928
0.069612
0.069928
0.069296
0.069612
0.069296
0.069612
0.069296
0.068980
0.068980
0.068348
0.068664
0.068348
0.068664
0.068664
0.068031
0.068348
0.068031
0.067715
0.068348
0.068664
0.068348
0.067083
0.067083
0.067715
0.068348
0.068348
0.068980
0.068031
0.068664
0.068980
0.068664
0.068664
0.068980
0.069612
0.069612
0.068980
0.069612
0.069928
0.069928
0.070561
0.070245
0.070877
0.070877
0.070561
0.071193
0.071509
0.070877
0.070877
0.071509
0.071509
0.071825
0.072774
0.072141
0.071825
0.073090
0.073090
0.072458
0.072458
0.072458
0.072141
0.072774
0.071825
0.072458
0.073090
0.073090
0.072774
0.073090
0.072141
0.072141
0.072458
0.072458
0.072458
0.072141
0.071825
0.071825
0.071509
0.071509
0.071825
0.071509
0.070561
0.070561
0.069296
0.069612
0.069928
0.069612
0.069296
0.069612
0.069928
0.070245
0.069612
0.069296
0.069296
0.068664
0.068348
0.068348
0.069296
0.068664
0.068031
0.068348
0.068348
0.068031
0.067715
0.068031
0.068348
0.067715
0.067083
0.067083
0.067715
0.067715
0.068664
0.068664
0.068031
0.068348
0.068980
0.068980
0.068980
0.069296
0.069612
0.069296
0.068664
0.070245
0.070245
0.070245
0.070561
0.070561
0.070561
0.070561
0.070877
0.071193
0.071193
0.070877
0.071509
0.071825
0.071825
0.072774
0.072458
0.072141
0.072141
0.072141
0.072458
0.072458
0.073090
0.072141
0.072458
0.072458
0.072141
0.072458
0.073406
0.073722
0.072774
0.072458
0.072141
0.072458
0.072774
0.072458
0.072141
0.072141
0.072141
0.072141
0.072141
0.072458
0.071509
0.070877
0.071193
0.071509
0.070561
0.070245
0.070561
0.070245
0.069928
0.069928
0.069928
0.070877
0.070245
0.068664
0.068664
0.068031
0.068348
0.068980
0.068664
0.068664
0.068031
0.068348
0.068348
0.068348
0.068031
0.068980
0.068031
0.068031
0.067399
0.068031
0.068031
0.068980
0.068348
0.068664
0.068348
0.068664
0.068664
0.068980
0.069296
0.068664
0.068980
0.069296
0.070245
0.069612
0.070245
0.070561
0.070561
0.070561
0.071193
0.070877
0.070561
0.071193
0.070877
0.070877
0.071509
0.071509
0.071509
0.072141
0.072458
0.071193
0.072774
0.072774
0.072458
0.072774
0.072774
0.072774
0.073090
0.072458
0.072774
0.072774
0.073090
0.073090
0.072774
0.072458
0.072774
0.072458
0.072141
0.072774
0.072141
0.072774
0.072141
0.071509
0.071825
0.071825
0.071193
0.071193
0.070561
0.070877
0.069928
0.069928
0.069928
0.070245
0.069612
0.070245
0.069928
0.069612
0.068980
0.069296
0.068664
0.068348
0.068664
0.068031
0.068348
0.068031
0.067715
0.068348
0.068348
0.067399
0.067715
0.068348
0.067715
0.067083
0.067083
0.067083
0.068031
0.068348
0.068348
0.068348
0.068031
0.068348
0.068664
0.068664
0.068980
0.069296
0.068980
0.068980
0.069612
0.069296
0.070561
0.070561
0.070561
0.070561
0.071509
0.070877
0.071509
0.071509
0.071193
0.070561
0.070561
0.070561
0.071509
0.071509
0.071193
0.071509
0.072458
0.072141
0.072141
0.072141
0.072458
0.072141
0.071509
0.071825
0.072458
0.073406
0.073090
0.073090
0.071193
0.071509
0.071825
0.072141
0.072141
0.070877
0.071825
0.071193
0.071193
0.070877
0.071509
0.071193
0.070561
0.071509
0.071193
0.070245
0.069928
0.070245
0.069928
0.069612
0.069612
0.069296
0.069296
0.068664
0.068348
0.068348
0.067715
0.068664
0.069296
0.068348
0.068348
0.068031
0.068031
0.068031
0.068348
0.067399
0.068348
0.068348
0.067399
0.067083
0.067715
0.067715
0.069296
0.068348
0.068348
0.068348
0.068980
0.068348
0.068664
0.069296
0.069612
0.068980
0.069296
0.069612
0.069296
0.069296
0.070561
0.070877
0.070561
0.070561
0.071193
0.070877
0.071193
0.070877
0.070877
0.071193
0.071509
0.071825
0.071825
0.071509
0.072141
0.072458
0.072774
0.073090
0.072458
0.072458
0.072458
0.072141
0.071825
0.072458
0.072774
0.072774
0.072141
0.072141
0.072141
0.071825
0.072458
0.072458
0.072141
0.071825
0.071825
0.071193
0.071193
0.071509
0.071193
0.071193
0.071193
0.070561
0.070245
0.069928
0.069928
0.069612
0.070561
0.069296
0.069612
0.070245
0.068980
0.068980
0.068980
0.067715
0.068348
0.069296
0.068664
0.068031
0.068031
0.068348
0.068980
0.068664
0.068980
0.068980
0.068031
0.067715
0.067399
0.068348
0.068031
0.068664
0.068664
0.068980
0.068664
0.068980
0.068980
0.068664
0.068664
0.068980
0.068980
0.068980
0.069928
0.070245
0.069928
0.070245
0.070245
0.070561
0.070561
0.071509
0.070877
0.071193
0.070877
0.070877
0.070561
0.071193
0.071509
0.071825
0.071509
0.071825
0.072141
0.072774
0.072774
0.072774
0.072458
0.072141
0.072774
0.071509
0.072141
0.073090
0.073722
0.073722
0.073406
0.072458
0.071509
0.072458
0.072141
0.072141
0.071825
0.071825
0.072141
0.071509
0.071193
0.071825
0.071193
0.071193
0.070877
0.070561
0.070245
0.069928
0.070561
0.070245
0.069612
0.070245
0.070245
0.070245
0.068980
0.068664
0.068664
0.068980
0.068664
0.068664
0.068348
0.068031
0.067715
0.068031
0.068031
0.068031
0.068348
0.068664
0.068031
0.068348
0.068031
0.068664
0.068664
0.068664
0.068980
0.068980
0.068664
0.069296
0.068664
0.068980
0.068664
0.068980
0.069612
0.069928
0.070561
0.070561
0.070561
0.070245
0.070877
0.070877
0.071193
0.071509
0.071193
0.071509
0.070561
0.071193
0.071825
0.071825
0.073406
0.072774
0.071825
0.072141
0.073090
0.072774
0.072774
0.072458
0.072458
0.072774
0.072141
0.072458
0.072458
0.073090
0.073406
0.072774
0.072141
0.072774
0.072141
0.072774
0.072458
0.072774
0.072458
0.072458
0.072141
0.071825
0.071825
0.071509
0.071825
0.071509
0.070877
0.070877
0.070245
0.070245
0.069928
0.070245
0.069612
0.069928
0.069928
0.069612
0.068980
0.068664
0.068664
0.068980
0.068980
0.068980
0.068348
0.068664
0.068348
0.068664
0.068664
0.068664
0.069612
0.068980
0.068031
0.068348
0.068348
0.068348
0.069296
0.069612
0.068664
0.068664
0.068980
0.069296
0.069612
0.068980
0.069928
0.069612
0.069612
0.070245
0.070245
0.070561
0.070561
0.071193
0.070561
0.071509
0.071509
0.071193
0.071509
0.070561
0.071509
0.072141
0.072141
0.072458
0.072458
0.071825
0.072141
0.072458
0.073090
0.072458
0.072774
0.072774
0.073722
0.072458
0.072141
0.073090
0.073090
0.073406
0.072774
0.072458
0.071825
0.071825
0.072458
0.072458
0.071825
0.072141
0.071509
0.071825
0.071825
0.071825
0.071825
0.070877
0.071193
0.070561
0.069928
0.070245
0.070245
0.069928
0.069928
0.069296
0.069928
0.069928
0.069612
0.069296
0.068980
0.068348
0.068348
0.068348
0.068348
0.068348
0.067715
0.068031
0.068348
0.068031
0.068348
0.068348
0.068348
0.068031
0.067715
0.067715
0.067399
0.069296
0.068664
0.068664
0.068980
0.068664
0.068980
0.068664
0.068348
0.069296
0.069296
0.068980
0.069612
0.069612
0.069296
0.070561
0.070245
0.069928
0.070877
0.070877
0.070245
0.070877
0.071193
0.071825
0.071193
0.071509
0.071825
0.072141
0.072141
0.071825
0.072458
0.072458
0.072458
0.072141
0.072141
0.072141
0.072458
0.071825
0.072458
0.072774
0.073090
0.072458
0.073090
0.072458
0.072141
0.072141
0.072458
0.072141
0.071509
0.072141
0.071509
0.072141
0.071825
0.071193
0.070877
0.071193
0.070877
0.070245
0.069928
0.070561
0.069928
0.069612
0.069612
0.069612
0.069928
0.069928
0.068664
0.069296
0.068348
0.068031
0.068980
0.069296
0.068664
0.068031
0.068664
0.068031
0.068031
0.068348
0.068348
0.068664
0.068031
0.068348
0.067715
0.068348
0.068980
0.068980
0.068664
0.068664
0.068348
0.068980
0.068664
0.068980
0.068664
0.068664
0.069612
0.070245
0.069928
0.069612
0.070561
0.070561
0.070245
0.070561
0.070877
0.071193
0.071193
0.071193
0.070877
0.071193
0.071825
0.071509
0.072141
0.072141
0.071509
0.072141
0.072141
0.072774
0.072774
0.072774
0.072458
0.071825
0.072141
0.072141
0.072458
0.073406
0.073090
0.073406
0.072458
0.071825
0.071825
0.072141
0.072458
0.072141
0.072141
0.072458
0.071825
0.071825
0.072141
0.071509
0.071193
0.070877
0.070561
0.070561
0.070245
0.070245
0.069928
0.069612
0.069296
0.069296
0.069928
0.068980
0.069296
0.068664
0.068348
0.069612
0.069612
0.068664
0.068348
0.068031
0.068031
0.068348
0.068031
0.068348
0.068348
0.067715
0.067399
0.066767
0.067083
0.067399
0.069296
0.069296
0.068664
0.068980
0.068664
0.068980
0.068980
0.069296
0.069296
0.069296
0.069296
0.069296
0.069296
0.069928
0.070561
0.070245
0.070561
0.069928
0.070877
0.071509
0.071193
0.071193
0.070877
0.071193
0.071825
0.072141
0.072774
0.071825
0.071193
0.072141
0.072458
0.072141
0.072774
0.072774
0.072458
0.072141
0.071825
0.072774
0.072774
0.072458
0.072774
0.072458
0.072141
0.072141
0.071825
0.072458
0.071825
0.072141
0.071509
0.072141
0.072141
0.071825
0.071193
0.070877
0.070877
0.070877
0.070877
0.069928
0.069928
0.070245
0.069612
0.070245
0.068980
0.069612
0.069612
0.068980
0.068348
0.068348
0.068664
0.069296
0.068980
0.068664
0.068664
0.068664
0.068348
0.068031
0.068031
0.068664
0.068664
0.068031
0.067399
0.067715
0.068348
0.068980
0.068980
0.068031
0.068664
0.068664
0.068664
0.069296
0.069296
0.069612
0.069296
0.068980
0.069612
0.069612
0.069296
0.069928
0.070561
0.069612
0.070877
0.070877
0.070877
0.071509
0.071193
0.070877
0.071825
0.071509
0.071825
0.072141
0.072141
0.071825
0.072774
0.072774
0.072458
0.072458
0.072458
0.072141
0.072141
0.071193
0.072458
0.073090
0.073090
0.072141
0.072458
0.072141
0.072458
0.073090
0.073090
0.071825
0.071825
0.072141
0.071509
0.071193
0.071825
0.071193
0.071193
0.071509
0.071509
0.070561
0.070561
0.070245
0.069612
0.068980
0.069296
0.069612
0.069296
0.069296
0.068664
0.068664
0.068348
0.068664
0.069296
0.069296
0.068348
0.068031
0.067715
0.068664
0.068348
0.068664
0.068664
0.068664
0.067715
0.067399
0.068031
0.068348
0.068980
0.068980
0.068031
0.068980
0.068664
0.068664
0.068980
0.068348
0.068348
0.068664
0.068664
0.068980
0.069296
0.069612
0.070245
0.069928
0.070245
0.070245
0.070877
0.070245
0.070877
0.071825
0.070877
0.071509
0.071825
0.071825
0.072141
0.072458
0.072141
0.072458
0.072458
0.072774
0.071825
0.072141
0.072458
0.071825
0.071825
0.072141
0.072141
0.073090
0.072774
0.072774
0.071825
0.071825
0.071825
0.072141
0.072141
0.072141
0.072141
0.072458
0.071509
0.071509
0.071825
0.071509
0.070561
0.071193
0.070561
0.069928
0.070561
0.069928
0.070245
0.068980
0.069612
0.069612
0.069612
0.069612
0.069928
0.068980
0.068348
0.068664
0.068980
0.068031
0.068031
0.068348
0.068031
0.067715
0.068664
0.068664
0.068980
0.068348
0.068031
0.067083
0.068031
0.067399
0.068348
0.068664
0.068348
0.068348
0.069296
0.068664
0.068980
0.069296
0.069612
0.069612
0.069296
0.069928
0.070245
0.070561
0.070245
0.070245
0.071193
0.070877
0.071193
0.071193
0.071509
0.070877
0.071193
0.070877
0.071825
0.072458
0.072774
0.071825
0.072141
0.072774
0.072774
0.072141
0.072141
0.072458
0.072141
0.071825
0.072458
0.072458
0.073406
0.073722
0.072774
0.072458
0.072141
0.071825
0.071509
0.072141
0.071509
0.072141
0.071825
0.071825
0.070561
0.072141
0.071193
0.069928
0.070877
0.070561
0.070561
0.069928
0.069612
0.070245
0.069612
0.069612
0.068980
0.069612
0.069296
0.068664
0.069296
0.068031
0.068348
0.068980
0.068664
0.068348
0.067715
0.067715
0.068031
0.068031
0.068031
0.068980
0.068348
0.067715
0.067083
0.067399
0.068031
0.068348
0.068348
0.068348
0.068031
0.068348
0.068348
0.068664
0.068980
0.068980
0.068664
0.068664
0.068980
0.069296
0.069296
0.069928
0.070561
0.070245
0.069928
0.070561
0.070561
0.070877
0.070561
0.070561
0.071193
0.071825
0.072141
0.072458
0.071509
0.071509
0.072141
0.072774
0.072774
0.072141
0.071825
0.072458
0.071825
0.071193
0.072141
0.071825
0.072774
0.072458
0.072141
0.071193
0.071509
0.071825
0.071825
0.072141
0.071825
0.071509
0.070877
0.071509
0.071193
0.071509
0.071193
0.069928
0.070561
0.070245
0.069928
0.069612
0.070245
0.069612
0.069296
0.069296
0.069296
0.069296
0.068664
0.068664
0.068664
0.068348
0.068980
0.068031
0.068031
0.067715
0.067399
0.067715
0.068031
0.068664
0.068348
0.068348
0.067715
0.067715
0.067083
0.067399
0.068031
0.068348
0.068664
0.068664
0.068031
0.068348
0.069296
0.069296
0.069296
0.068980
0.070245
0.069612
0.070561
0.069928
0.070561
0.070245
0.070561
0.070561
0.071193
0.071193
0.071193
0.071825
0.071193
0.070877
0.071825
0.071509
0.072141
0.071825
0.071825
0.072458
0.072458
0.072774
0.072458
0.072458
0.073090
0.073406
0.073090
0.072774
0.072774
0.073406
0.073722
0.072774
0.071825
0.071193
0.071825
0.072141
0.071825
0.071509
0.071825
0.071193
0.070877
0.071193
0.071509
0.071193
0.070877
0.070877
0.070561
0.070561
0.070561
0.070245
0.069612
0.069296
0.069296
0.070245
0.069928
0.068980
0.068980
0.068348
0.068348
0.068031
0.068980
0.068664
0.068031
0.068031
0.068348
0.068348
0.067715
0.068348
0.068348
0.068031
0.067399
0.067083
0.067715
0.067715
0.068664
0.068664
0.068031
0.068664
0.069612
0.068664
0.068980
0.069296
0.068980
0.068980
0.069296
0.070245
0.070245
0.070245
0.070877
0.070561
0.070245
0.070561
0.070877
0.070245
0.070877
0.071193
0.070877
0.071825
0.072141
0.072458
0.072774
0.072141
0.071825
0.072458
0.072141
0.072458
0.072141
0.071825
0.072141
0.072458
0.072774
0.072458
0.073722
0.073406
0.072458
0.072458
0.071825
0.071825
0.071825
0.072458
0.071825
0.072141
0.072141
0.071825
0.071825
0.070877
0.070561
0.070877
0.070877
0.070561
0.070877
0.070245
0.069928
0.069612
0.069612
0.069612
0.069296
0.068980
0.069296
0.068980
0.068980
0.067715
0.068031
0.068980
0.068980
0.068031
0.068664
0.067715
0.068348
0.068348
0.068031
0.068348
0.068031
0.067715
0.068031
0.068031
0.068031
0.068980
0.068664
0.068348
0.068664
0.068980
0.069612
0.068664
0.068980
0.068980
0.068980
0.068980
0.069612
0.069612
0.070245
0.069928
0.070245
0.070561
0.069928
0.070561
0.070245
0.070877
0.070561
0.070877
0.071193
0.071193
0.071825
0.071825
0.071509
0.071193
0.072458
0.072458
0.072458
0.071825
0.072141
0.072458
0.071825
0.071825
0.072141
0.072458
0.073406
0.073406
0.072458
0.071509
0.071825
0.071825
0.071509
0.071509
0.071825
0.071825
0.071825
0.071509
0.071193
0.071193
0.070245
0.070877
0.070877
0.069928
0.069612
0.069928
0.069296
0.069612
0.069612
0.069296
0.069296
0.068980
0.068980
0.068980
0.068348
0.068348
0.068664
0.068664
0.068348
0.068031
0.067715
0.068031
0.068348
0.067715
0.068664
0.068664
0.067715
0.068031
0.067399
0.068031
0.068031
0.068664
0.068348
0.068348
0.067715
0.068348
0.068664
0.068031
0.068664
0.068664
0.068980
0.069296
0.069296
0.069296
0.069612
0.069928
0.070561
0.070245
0.069928
0.070877
0.070561
0.070245
0.070561
0.070877
0.071193
0.071193
0.071825
0.072141
0.071825
0.071193
0.071825
0.071825
0.072458
0.072141
0.071825
0.071825
0.071509
0.071509
0.072774
0.072774
0.072774
0.073090
0.071509
0.071825
0.072141
0.071825
0.071825
0.071825
0.071825
0.070877
0.070877
0.070561
0.070877
0.070877
0.070877
0.070877
0.069928
0.069928
0.070561
0.069928
0.069612
0.069296
0.068980
0.069296
0.068980
0.068664
0.068348
0.068664
0.068348
0.068664
0.069296
0.068031
0.067715
0.068031
0.067399
0.068348
0.068031
0.068348
0.068664
0.068031
0.068031
0.067399
0.067715
0.068031
0.068664
0.068664
0.068664
0.068348
0.068664
0.068664
0.068348
0.069296
0.069296
0.069928
0.069612
0.069928
0.069928
0.070245
0.070245
0.070561
0.070561
0.071193
0.071509
0.071509
0.071509
0.071193
0.071193
0.072458
0.071825
0.072774
0.072458
0.072458
0.072458
0.072774
0.072774
0.072458
0.072774
0.072141
0.072141
0.071509
0.071825
0.072458
0.073090
0.072774
0.072774
0.072458
0.072141
0.071509
0.072141
0.072774
0.071825
0.071193
0.071825
0.070877
0.071193
0.071193
0.071193
0.071193
0.070561
0.070561
0.070245
0.069612
0.070561
0.070245
0.069612
0.068980
0.068664
0.070245
0.069928
0.068664
0.068664
0.068031
0.068664
0.068664
0.068348
0.068031
0.068031
0.068031
0.068348
0.067715
0.068031
0.068980
0.068348
0.068031
0.067715
0.068348
0.068348
0.069612
0.068980
0.069612
0.068980
0.068664
0.068664
0.068664
0.068664
0.069296
0.069612
0.069612
0.069296
0.070245
0.069928
0.070561
0.070561
0.070877
0.070877
0.070877
0.070877
0.070877
0.070877
0.070877
0.071193
0.071193
0.072141
0.072141
0.071825
0.071193
0.072458
0.072774
0.071825
0.072458
0.072774
0.071825
0.072141
0.072141
0.072141
0.072774
0.073090
0.072458
0.072774
0.071193
0.071825
0.071825
0.072141
0.072141
0.071509
0.071193
0.070561
0.071193
0.070877
0.071509
0.070245
0.070561
0.070561
0.070245
0.070245
0.069928
0.070245
0.069296
0.069296
0.068980
0.069296
0.068980
0.068348
0.068348
0.068031
0.067715
0.068348
0.068348
0.067399
0.067399
0.067083
0.068031
0.067399
0.067715
0.068031
0.068031
0.068031
0.067399
0.067399
0.067715
0.068031
0.068980
0.068348
0.068664
0.067715
0.068348
0.068348
0.068664
0.068980
0.068664
0.068980
0.068664
0.069928
0.069612
0.069928
0.070245
0.069612
0.069928
0.070561
0.071193
0.070877
0.070561
0.070877
0.071193
0.071509
0.071509
0.071825
0.072141
0.070877
0.071509
0.071825
0.072141
0.072141
0.071825
0.071825
0.072141
0.071825
0.072141
0.072458
0.072458
0.073406
0.072141
0.071509
0.071509
0.071509
0.071509
0.071825
0.071193
0.071193
0.070877
0.070561
0.070245
0.070245
0.070877
0.069928
0.069928
0.069612
0.069612
0.069296
0.068980
0.068980
0.069296
0.068348
0.068664
0.068664
0.068664
0.068031
0.067715
0.068031
0.068664
0.068348
0.068031
0.067083
0.067399
0.066767
0.067399
0.067715
0.068031
0.068348
0.067715
0.067715
0.067083
0.067399
0.068031
0.068031
0.068348
0.068031
0.067715
0.068664
0.068348
0.068031
0.068348
0.068664
0.068348
0.068664
0.069928
0.069612
0.069612
0.070561
0.070561
0.070245
0.070877
0.070877
0.071193
0.070561
0.070245
0.070245
0.070877
0.070561
0.071825
0.072141
0.071509
0.071193
0.071509
0.071825
0.071825
0.071825
0.072141
0.072774
0.072458
0.071509
0.071825
0.072141
0.072458
0.072141
0.071509
0.071193
0.071193
0.071825
0.071509
0.071825
0.071825
0.071193
0.071193
0.071509
0.071509
0.070561
0.070245
0.070877
0.069928
0.070561
0.069928
0.069928
0.069612
0.069612
0.069612
0.069296
0.069296
0.069296
0.068664
0.068031
0.068348
0.068348
0.068664
0.068031
0.068348
0.068031
0.068031
0.067715
0.068664
0.068031
0.068348
0.068031
0.067399
0.067083
0.066767
0.067715
0.067399
0.067715
0.068031
0.068031
0.068031
0.067715
0.068348
0.068031
0.068348
0.068664
0.068664
0.068664
0.069296
0.069928
0.069612
0.069928
0.070245
0.070245
0.069928
0.069928
0.070245
0.070561
0.069928
0.070877
0.070561
0.071193
0.071193
0.070877
0.070877
0.071509
0.071825
0.072141
0.071825
0.071509
0.072458
0.071509
0.071193
0.071509
0.072458
0.072774
0.073090
0.072141
0.071825
0.071509
0.071509
0.071509
0.070877
0.071193
0.070561
0.070877
0.070561
0.070561
0.071193
0.069612
0.069296
0.070245
0.069928
0.068664
0.068980
0.069296
0.068664
0.068664
0.068664
0.068664
0.068980
0.068348
0.068348
0.068031
0.067715
0.068348
0.068664
0.067083
0.067715
0.067399
0.067715
0.067715
0.067715
0.067399
0.067715
0.068031
0.067083
0.066451
0.067399
0.068031
0.067715
0.067083
0.067083
0.067715
0.068031
0.068348
0.067715
0.068031
0.068980
0.068031
0.068664
0.068664
0.068980
0.069296
0.069612
0.069612
0.069928
0.070245
0.069928
0.070561
0.070245
0.070245
0.070245
0.070245
0.070877
0.071193
0.071193
0.070877
0.071509
0.071193
0.071509
0.072458
0.072141
0.072141
0.072141
0.071509
0.071193
0.072141
0.072141
0.071825
0.072141
0.071193
0.071509
0.071193
0.071509
0.071509
0.071193
0.071509
0.071193
0.070877
0.070877
0.070561
0.071825
0.070245
0.069928
0.070245
0.069296
0.069612
0.069296
0.068980
0.068980
0.068980
0.068980
0.068980
0.068348
0.068348
0.068348
0.067715
0.068031
0.068348
0.068031
0.067083
0.066767
0.067083
0.067083
0.067715
0.068031
0.068031
0.068031
0.067715
0.067083
0.067083
0.067083
0.067715
0.068664
0.067399
0.067399
0.067715
0.068031
0.068348
0.068348
0.068664
0.068348
0.068031
0.068980
0.068980
0.068980
0.069296
0.069612
0.069928
0.069928
0.069928
0.069928
0.070245
0.070245
0.070561
0.071193
0.070561
0.071509
0.071509
0.070561
0.070877
0.070877
0.071825
0.071825
0.071509
0.071509
0.071509
0.071509
0.071509
0.071509
0.072141
0.072774
0.071509
0.070561
0.070561
0.071193
0.070877
0.070561
0.070877
0.071193
0.070877
0.070561
0.070245
0.070877
0.070561
0.070245
0.069928
0.069296
0.069612
0.069612
0.068980
0.068664
0.068348
0.068980
0.068031
0.068348
0.068348
0.068348
0.068031
0.067715
0.067715
0.068031
0.068031
0.067399
0.067083
0.067083
0.067399
0.068031
0.067715
0.068031
0.067399
0.067083
0.066767
0.066767
0.067399
0.068031
0.068031
0.068348
0.067715
0.067715
0.067715
0.068348
0.068664
0.068664
0.068664
0.068348
0.068980
0.069296
0.069928
0.069928
0.070245
0.069928
0.070245
0.070561
0.070561
0.070245
0.070561
0.070561
0.070877
0.071193
0.070877
0.071193
0.071509
0.070877
0.070877
0.071509
0.072141
0.071509
0.072141
0.071193
0.071825
0.071509
0.071825
0.071825
0.072458
0.072141
0.072141
0.070877
0.070877
0.070561
0.071193
0.070877
0.070877
0.071193
0.070877
0.070877
0.071193
0.070877
0.069928
0.070245
0.070245
0.069612
0.068664
0.069296
0.068980
0.069296
0.069296
0.068664
0.068348
0.068348
0.068031
0.068031
0.067083
0.067083
0.067399
0.067399
0.067399
0.066767
0.067083
0.067083
0.066451
0.066767
0.067399
0.067715
0.067083
0.066451
0.066135
0.066451
0.067399
0.067399
0.067715
0.067399
0.067715
0.068348
0.067715
0.067399
0.067715
0.068348
0.068664
0.068664
0.068980
0.068980
0.068980
0.069612
0.069928
0.069612
0.069928
0.069296
0.069928
0.070561
0.069612
0.070561
0.070561
0.070245
0.071825
0.071509
0.070877
0.071193
0.071193
0.071509
0.071825
0.071509
0.072458
0.071825
0.070877
0.071509
0.071825
0.071509
0.071825
0.071825
0.071193
0.070561
0.071193
0.071193
0.070877
0.071193
0.070877
0.070561
0.070561
0.070561
0.070561
0.069612
0.069296
0.070245
0.068980
0.068980
0.068980
0.068980
0.068664
0.068664
0.068031
0.068664
0.068348
0.067399
0.067715
0.067715
0.066767
0.067399
0.068348
0.067715
0.066767
0.066767
0.066767
0.066451
0.066767
0.066767
0.067399
0.066767
0.065818
0.065818
0.065818
0.066451
0.067083
0.067715
0.067083
0.067399
0.067399
0.067399
0.067715
0.067715
0.068348
0.068348
0.068348
0.068980
0.069296
0.069612
0.069612
0.069928
0.069928
0.069928
0.070245
0.070245
0.070245
0.070245
0.070561
0.071193
0.069928
0.070877
0.070877
0.071193
0.070877
0.071193
0.071509
0.071509
0.071193
0.071509
0.071509
0.071509
0.071193
0.072458
0.072458
0.072774
0.071509
0.072141
0.070877
0.070561
0.071193
0.070877
0.070877
0.070245
0.070245
0.070245
0.070877
0.070561
0.070561
0.069612
0.069612
0.069612
0.069296
0.069296
0.068980
0.068980
0.068664
0.068664
0.068348
0.068348
0.067715
0.067715
0.068031
0.067399
0.067083
0.068031
0.067399
0.067399
0.067399
0.066767
0.066767
0.066135
0.066767
0.067083
0.067083
0.066451
0.066135
0.066451
0.067083
0.067715
0.068031
0.068031
0.067083
0.067399
0.067715
0.067399
0.067715
0.068664
0.068348
0.068031
0.067715
0.068031
0.068664
0.068664
0.069296
0.068664
0.069296
0.069296
0.069612
0.069612
0.069928
0.069928
0.069928
0.070245
0.070877
0.070561
0.070877
0.069928
0.071193
0.071509
0.071509
0.071193
0.071193
0.071509
0.071193
0.070877
0.070877
0.071193
0.071509
0.071509
0.071193
0.070877
0.070561
0.070877
0.070877
0.070561
0.070245
0.070245
0.069928
0.069612
0.070245
0.070245
0.069296
0.068664
0.069296
0.069296
0.068980
0.068664
0.068664
0.068348
0.068348
0.068664
0.068664
0.068664
0.068031
0.068031
0.067083
0.067083
0.067715
0.067715
0.067083
0.066767
0.067399
0.066767
0.067399
0.067083
0.067399
0.067399
0.066767
0.066767
0.066135
0.067083
0.067083
0.067399
0.067715
0.067083
0.067399
0.067083
0.067399
0.067715
0.068348
0.068031
0.067083
0.068031
0.068664
0.068664
0.068980
0.068980
0.068980
0.069612
0.069296
0.069928
0.069296
0.069612
0.069296
0.069928
0.069612
0.070245
0.070561
0.070877
0.070245
0.070877
0.070561
0.070877
0.070877
0.070561
0.070877
0.071509
0.069928
0.070877
0.071193
0.071825
0.072141
0.071825
0.070561
0.070245
0.070561
0.070561
0.070877
0.070245
0.070877
0.070561
0.070245
0.070245
0.069928
0.069296
0.069928
0.070245
0.069296
0.068664
0.068664
0.068980
0.068031
0.068348
0.068031
0.068031
0.068348
0.067399
0.067715
0.066767
0.067715
0.067083
0.067715
0.067083
0.066451
0.067083
0.066767
0.067083
0.067083
0.066767
0.067083
0.066767
0.066451
0.065502
0.067083
0.067083
0.067715
0.067399
0.067715
0.067399
0.067399
0.067399
0.067715
0.067399
0.067715
0.068031
0.067399
0.068348
0.068348
0.068348
0.068980
0.068664
0.069296
0.069612
0.069296
0.069612
0.070245
0.069296
0.069928
0.070561
0.070245
0.070877
0.071193
0.070561
0.070561
0.070877
0.071509
0.071193
0.071193
0.071193
0.070877
0.071193
0.070561
0.070877
0.071193
0.071825
0.070877
0.070877
0.070877
0.071193
0.071193
0.070877
0.070561
0.070561
0.070561
0.070245
0.069928
0.070245
0.070245
0.069296
0.069296
0.069612
0.069928
0.069296
0.069612
0.068980
0.068031
0.068031
0.068031
0.068348
0.068664
0.067715
0.067083
0.066767
0.067083
0.067715
0.067399
0.067083
0.066451
0.066451
0.066451
0.066767
0.067083
0.067083
0.066767
0.066135
0.066135
0.066451
0.066451
0.068031
0.066767
0.066767
0.067083
0.066767
0.067399
0.067083
0.067399
0.067399
0.067399
0.067715
0.068664
0.068348
0.068348
0.069296
0.068664
0.068664
0.068980
0.068980
0.068980
0.069612
0.068664
0.069612
0.070245
0.069928
0.070561
0.070245
0.070245
0.070245
0.070245
0.070245
0.071193
0.071193
0.071193
0.070877
0.070877
0.070561
0.070877
0.071825
0.072774
0.071193
0.071509
0.070877
0.070561
0.070561
0.070561
0.070245
0.070245
0.070245
0.069928
0.069612
0.069928
0.069296
0.069612
0.069296
0.068664
0.068348
0.067715
0.068348
0.068031
0.068348
0.068031
0.068031
0.068348
0.068348
0.067399
0.067399
0.066767
0.066767
0.067399
0.066767
0.065818
0.066135
0.066135
0.066135
0.066451
0.065818
0.066451
0.066767
0.066451
0.066135
0.065818
0.065818
0.066451
0.067083
0.067399
0.067083
0.066767
0.066767
0.067399
0.067083
0.068031
0.067715
0.067399
0.067715
0.068664
0.068031
0.068348
0.068348
0.068980
0.068980
0.068980
0.069296
0.069296
0.069612
0.069612
0.069928
0.070245
0.070245
0.070561
0.070877
0.069928
0.070877
0.070561
0.071193
0.070877
0.070561
0.070877
0.070877
0.070561
0.071193
0.071193
0.071193
0.071193
0.071825
0.070245
0.069928
0.070877
0.070877
0.070877
0.070245
0.070877
0.069928
0.070245
0.069612
0.069612
0.069612
0.068980
0.068664
0.068348
0.068664
0.068980
0.068348
0.068031
0.067715
0.067715
0.068031
0.068348
0.067399
0.067715
0.067083
0.066767
0.067399
0.067715
0.066767
0.066767
0.066767
0.066135
0.066767
0.066451
0.067083
0.067399
0.066451
0.066135
0.065818
0.066767
0.066767
0.067083
0.067083
0.067083
0.066135
0.066451
0.066135
0.066451
0.066767
0.067083
0.066767
0.067083
0.068031
0.067399
0.067715
0.068031
0.068348
0.068664
0.068980
0.069612
0.069296
0.069612
0.069612
0.069612
0.070245
0.069612
0.070561
0.070877
0.070561
0.070561
0.070877
0.070877
0.071509
0.071509
0.070877
0.071825
0.070877
0.071193
0.071193
0.070877
0.071193
0.071193
0.071193
0.070561
0.070245
0.070561
0.070561
0.070245
0.070561
0.070245
0.069928
0.070245
0.069612
0.069928
0.068980
0.069296
0.068980
0.068980
0.068664
0.068664
0.068348
0.068031
0.068348
0.067399
0.068348
0.067083
0.067715
0.067715
0.066767
0.066451
0.067399
0.067083
0.066451
0.066451
0.065818
0.066451
0.066451
0.066767
0.066767
0.067083
0.065818
0.065186
0.066451
0.066451
0.067715
0.067399
0.067399
0.066767
0.066451
0.067399
0.067715
0.067399
0.067399
0.068348
0.067399
0.068348
0.068664
0.068348
0.068348
0.069296
0.068980
0.069296
0.068980
0.069296
0.069612
0.069928
0.069296
0.069612
0.069612
0.070877
0.071193
0.070561
0.070245
0.070561
0.071193
0.070877
0.071193
0.071509
0.070561
0.070877
0.070561
0.070877
0.071193
0.072141
0.071193
0.071509
0.069612
0.070561
0.070245
0.070245
0.070561
0.069612
0.070561
0.069612
0.069296
0.069928
0.069612
0.068980
0.068980
0.068348
0.068348
0.068031
0.068348
0.068031
0.067399
0.067715
0.067399
0.068031
0.068031
0.066767
0.067083
0.066451
0.066135
0.067083
0.066451
0.067083
0.067083
0.066451
0.066451
0.066767
0.066767
0.067399
0.067083
0.066451
0.065818
0.065502
0.066451
0.067083
0.066767
0.066767
0.066451
0.066451
0.066451
0.066767
0.067083
0.068031
0.067083
0.067083
0.067399
0.068348
0.068031
0.068031
0.068348
0.068664
0.068664
0.068664
0.068980
0.069296
0.068980
0.068664
0.069296
0.069296
0.069612
0.070877
0.070561
0.069612
0.070245
0.070877
0.070877
0.070877
0.071193
0.071509
0.070877
0.070561
0.070877
0.071193
0.071509
0.071509
0.071509
0.070561
0.069928
0.070561
0.070877
0.070245
0.070245
0.070561
0.069928
0.069612
0.069296
0.069612
0.069612
0.069296
0.069296
0.068664
0.068348
0.068348
0.068348
0.067715
0.067715
0.067715
0.067399
0.067715
0.067399
0.067399
0.066451
0.066767
0.066767
0.067083
0.067399
0.067083
0.067083
0.066767
0.066451
0.066451
0.066767
0.067083
0.066451
0.065818
0.065502
0.065502
0.066135
0.067399
0.067083
0.066767
0.066767
0.066767
0.066767
0.067399
0.067715
0.068031
0.067399
0.068031
0.068031
0.067399
0.067715
0.068664
0.068664
0.069296
0.069296
0.069296
0.069296
0.069612
0.068664
0.068980
0.070245
0.069928
0.070561
0.070561
0.070245
0.070245
0.070877
0.070561
0.071193
0.070877
0.070877
0.070561
0.070245
0.070877
0.071193
0.071509
0.071825
0.071193
0.070877
0.070561
0.070877
0.070561
0.070877
0.070245
0.070245
0.070561
0.069928
0.069928
0.070561
0.069612
0.069612
0.068980
0.068664
0.068980
0.068664
0.068664
0.068348
0.067715
0.068031
0.067715
0.068031
0.067399
0.067399
0.067399
0.066451
0.066451
0.068031
0.067399
0.066451
0.066135
0.066135
0.066451
0.066135
0.066451
0.066767
0.066135
0.066451
0.065502
0.066135
0.066451
0.067399
0.067083
0.067399
0.067083
0.067083
0.067083
0.067399
0.067715
0.067715
0.068031
0.067715
0.067715
0.068348
0.068031
0.068980
0.068980
0.068980
0.068980
0.068980
0.068980
0.068980
0.069296
0.069296
0.069612
0.069612
0.069928
0.070245
0.069612
0.069612
0.070877
0.071193
0.070561
0.071193
0.070877
0.070877
0.070877
0.070245
0.070877
0.070877
0.072141
0.071825
0.070877
0.070245
0.070561
0.070561
0.070561
0.070561
0.070561
0.069612
0.069612
0.069612
0.069928
0.070245
0.068980
0.069612
0.069296
0.068348
0.068980
0.068664
0.068031
0.068348
0.068031
0.068031
0.068031
0.068031
0.067399
0.067083
0.066767
0.066767
0.066451
0.067083
0.066767
0.066767
0.066767
0.066767
0.066451
0.066451
0.067399
0.066767
0.066767
0.065818
0.066451
0.066767
0.066451
0.067399
0.067715
0.067399
0.067083
0.067083
0.067399
0.067083
0.067715
0.067715
0.066451
0.068348
0.068348
0.068348
0.068664
0.068980
0.069296
0.069612
0.068980
0.069296
0.069612
0.069612
0.068980
0.069612
0.069296
0.070245
0.070561
0.070561
0.069296
0.070245
0.070561
0.070877
0.071509
0.070877
0.070877
0.070877
0.070561
0.070245
0.071193
0.071825
0.071509
0.071509
0.070561
0.069612
0.070877
0.069928
0.069928
0.070245
0.069612
0.069612
0.069612
0.069612
0.070245
0.069928
0.069612
0.068980
0.068664
0.068664
0.068348
0.068031
0.068348
0.067715
0.067399
0.067715
0.068031
0.067715
0.067715
0.067083
0.066767
0.066451
0.067083
0.067083
0.066767
0.066451
0.066451
0.066767
0.066135
0.066135
0.066767
0.066767
0.066135
0.065818
0.066135
0.066767
0.067399
0.067083
0.066767
0.066767
0.067083
0.067083
0.067399
0.067399
0.068031
0.067715
0.068348
0.068031
0.067399
0.067715
0.068348
0.068980
0.068664
0.068664
0.069296
0.068980
0.068980
0.068664
0.069296
0.070245
0.069612
0.070245
0.070561
0.070245
0.070561
0.070561
0.070877
0.071193
0.070561
0.070561
0.070561
0.070877
0.070561
0.070245
0.071825
0.071509
0.071193
0.070561
0.070245
0.070561
0.070245
0.071193
0.070245
0.069612
0.069612
0.070561
0.070561
0.070245
0.069612
0.070245
0.069612
0.068980
0.068664
0.068348
0.068031
0.068348
0.068980
0.067715
0.068348
0.068031
0.068031
0.067399
0.068031
0.066767
0.066451
0.067715
0.067083
0.066451
0.067083
0.066767
0.066767
0.066767
0.066451
0.067399
0.066451
0.066451
0.066451
0.066767
0.066767
0.067083
0.067083
0.066767
0.066767
0.066451
0.066767
0.067399
0.067715
0.068031
0.067715
0.067399
0.068031
0.068664
0.068031
0.068348
0.068664
0.068980
0.068980
0.069928
0.069612
0.069296
0.068664
0.069296
0.069928
0.069612
0.070561
0.070561
0.070561
0.070561
0.070245
0.071193
0.071193
0.071193
0.070561
0.071193
0.070561
0.069612
0.070561
0.071193
0.071509
0.070877
0.070561
0.069612
0.069928
0.069928
0.070245
0.070245
0.069928
0.070561
0.069612
0.069296
0.069612
0.068664
0.068664
0.068664
0.068664
0.068348
0.068348
0.068348
0.068031
0.068348
0.068031
0.068031
0.068031
0.067715
0.067715
0.067083
0.066767
0.066767
0.067083
0.067083
0.067083
0.066451
0.066135
0.066451
0.066451
0.066767
0.066767
0.067399
0.066451
0.066135
0.066135
0.066767
0.066767
0.067399
0.067715
0.066767
0.067083
0.067399
0.067399
0.067399
0.067083
0.067399
0.067083
0.068031
0.068664
0.068031
0.068664
0.068980
0.069612
0.069296
0.069296
0.069612
0.069296
0.069612
0.069928
0.069928
0.069612
0.070245
0.069928
0.069928
0.069928
0.070561
0.070245
0.070561
0.070561
0.070877
0.070561
0.070561
0.070245
0.071193
0.070561
0.070877
0.071509
0.070877
0.070245
0.070245
0.070245
0.070561
0.070877
0.070245
0.069928
0.069928
0.069296
0.069928
0.069928
0.069296
0.069296
0.069296
0.068348
0.068348
0.068664
0.068031
0.068348
0.068031
0.067083
0.067715
0.068348
0.067715
0.067399
0.066767
0.066767
0.067083
0.067399
0.066767
0.066767
0.065818
0.066135
0.066451
0.066767
0.066767
0.067083
0.067083
0.066135
0.065818
0.065818
0.066451
0.067083
0.067399
0.066767
0.066767
0.067083
0.067083
0.067715
0.067715
0.068031
0.067715
0.067715
0.068348
0.068348
0.068348
0.068664
0.068980
0.068664
0.068980
0.069612
0.069612
0.069612
0.068980
0.069612
0.070877
0.070877
0.070561
0.070561
0.069928
0.069928
0.070245
0.070245
0.070877
0.070877
0.071193
0.070877
0.070245
0.069928
0.070877
0.071509
0.071825
0.071509
0.071193
0.070561
0.070561
0.070561
0.070877
0.070245
0.069928
0.070245
0.070245
0.069928
0.069612
0.069612
0.068980
0.069296
0.068980
0.068980
0.068664
0.067715
0.068664
0.067715
0.068348
0.068031
0.067715
0.068031
0.067083
0.067399
0.067083
0.066767
0.068031
0.067399
0.066451
0.066767
0.067083
0.067399
0.066767
0.066451
0.067083
0.067399
0.067083
0.066135
0.066767
0.066767
0.067399
0.068031
0.067715
0.067715
0.067715
0.067715
0.068031
0.067399
0.067715
0.068031
0.067399
0.067715
0.068031
0.068348
0.068664
0.069296
0.068980
0.068980
0.069296
0.069296
0.069928
0.069928
0.070245
0.070245
0.070561
0.070561
0.070877
0.070877
0.070245
0.070245
0.070245
0.070877
0.070877
0.071193
0.071509
0.071193
0.070245
0.071193
0.071509
0.072141
0.071509
0.071193
0.070561
0.070561
0.070877
0.071193
0.070561
0.070561
0.070561
0.069296
0.069928
0.070561
0.070245
0.069296
0.069928
0.069612
0.068980
0.068980
0.068348
0.068031
0.067399
0.068348
0.067715
0.068348
0.068031
0.067715
0.067399
0.066135
0.066767
0.067399
0.067083
0.066451
0.066135
0.066451
0.066451
0.066135
0.066767
0.066767
0.066767
0.065818
0.065818
0.066135
0.066451
0.066767
0.067083
0.066451
0.066767
0.066767
0.067399
0.066767
0.067399
0.067083
0.067083
0.067715
0.068664
0.068348
0.067715
0.068664
0.069296
0.069296
0.068980
0.068980
0.069296
0.069296
0.069612
0.068980
0.069296
0.069928
0.070561
0.070877
0.070877
0.069612
0.070245
0.070561
0.070561
0.071193
0.070877
0.070561
0.070877
0.070561
0.070245
0.070877
0.071193
0.070877
0.070877
0.070245
0.069928
0.069928
0.070877
0.070561
0.069928
0.070561
0.070561
0.070245
0.069612
0.069296
0.069296
0.069296
0.069296
0.068664
0.068664
0.068664
0.068348
0.068031
0.067715
0.067399
0.068348
0.068031
0.067399
0.067399
0.066767
0.066767
0.066451
0.067083
0.066767
0.066451
0.066451
0.066451
0.066135
0.066451
0.066767
0.066451
0.066767
0.065818
0.066451
0.066451
0.066767
0.067083
0.067399
0.066451
0.066767
0.067083
0.067399
0.067399
0.067083
0.067083
0.067399
0.067715
0.068031
0.068664
0.068348
0.068348
0.068980
0.069612
0.069612
0.069296
0.068980
0.069928
0.069612
0.069612
0.070561
0.070245
0.070877
0.070877
0.069928
0.070245
0.070877
0.070245
0.070561
0.070561
0.069928
0.070877
0.070245
0.070245
0.071193
0.071509
0.071193
0.071193
0.070561
0.070877
0.070561
0.070245
0.070561
0.070245
0.069928
0.069928
0.069296
0.069296
0.068980
0.069296
0.068980
0.068664
0.068664
0.068664
0.068031
0.068031
0.067715
0.068348
0.067399
0.067715
0.067715
0.067715
0.067399
0.067083
0.066767
0.066451
0.067083
0.067083
0.066767
0.066135
0.066767
0.066451
0.066451
0.066451
0.067715
0.066135
0.065818
0.065818
0.066451
0.066451
0.067715
0.067083
0.067083
0.066767
0.066767
0.067083
0.067083
0.067399
0.068031
0.067083
0.067399
0.068031
0.067715
0.068031
0.069296
0.069296
0.069612
0.069296
0.069296
0.068980
0.068980
0.069612
0.069928
0.069928
0.069928
0.070561
0.070877
0.070245
0.069928
0.070877
0.071193
0.070245
0.070245
0.070877
0.070877
0.070561
0.070245
0.070561
0.071193
0.071509
0.071193
0.070561
0.069928
0.070245
0.070561
0.070561
0.070877
0.070245
0.069612
0.069928
0.070245
0.069296
0.069296
0.068980
0.068980
0.068980
0.068664
0.068031
0.068664
0.068031
0.068031
0.068031
0.067715
0.068031
0.068348
0.067399
0.067083
0.067083
0.066451
0.067083
0.066451
0.066451
0.066451
0.066451
0.066767
0.066767
0.066767
0.066767
0.067399
0.066451
0.066135
0.065818
0.066451
0.066767
0.066767
0.066451
0.066451
0.067399
0.067715
0.068031
0.067399
0.068031
0.067083
0.067399
0.068031
0.068348
0.067715
0.068664
0.068980
0.068664
0.068980
0.068980
0.068664
0.069296
0.069612
0.068980
0.069296
0.069612
0.069928
0.070561
0.071193
0.070561
0.070245
0.070561
0.070561
0.070877
0.070561
0.070877
0.071509
0.070561
0.070245
0.070561
0.071193
0.071509
0.070877
0.070245
0.070561
0.070561
0.070561
0.070245
0.070245
0.069928
0.069612
0.069612
0.070245
0.069612
0.069296
0.068980
0.069612
0.069296
0.068348
0.068664
0.067715
0.067715
0.067715
0.067083
0.067083
0.067399
0.067083
0.067399
0.067083
0.066767
0.066451
0.067399
0.067083
0.065818
0.066135
0.066135
0.066767
0.067083
0.066451
0.066767
0.066451
0.066451
0.065502
0.066135
0.065818
0.067083
0.066767
0.066451
0.066767
0.066451
0.067715
0.066767
0.066767
0.066767
0.066767
0.067399
0.068031
0.068031
0.068348
0.067715
0.068348
0.068348
0.068348
0.068348
0.068664
0.068980
0.068980
0.068980
0.069296
0.069296
0.070245
0.070245
0.069928
0.069928
0.070245
0.070245
0.070877
0.070561
0.070561
0.070877
0.070877
0.070245
0.071193
0.071509
0.071509
0.071193
0.070245
0.069612
0.069612
0.070877
0.069928
0.069612
0.069612
0.069612
0.069296
0.068980
0.069612
0.069612
0.068980
0.068980
0.068664
0.068031
0.068348
0.067399
0.067715
0.067715
0.067399
0.067715
0.067715
0.066451
0.067083
0.066135
0.066767
0.066767
0.066767
0.066451
0.066135
0.066767
0.066135
0.066135
0.065818
0.066135
0.066135
0.066451
0.066135
0.065818
0.066135
0.065502
0.066451
0.066767
0.066767
0.066767
0.066767
0.066451
0.066451
0.066451
0.067399
0.067715
0.067083
0.068348
0.068031
0.068031
0.068348
0.068348
0.068348
0.068664
0.068664
0.068980
0.069296
0.068980
0.068664
0.069612
0.069296
0.069928
0.070245
0.070561
0.069296
0.070245
0.070877
0.070561
0.070877
0.070245
0.070245
0.070561
0.069928
0.070245
0.071193
0.070877
0.069928
0.069928
0.069612
0.070245
0.070245
0.069928
0.069928
0.069928
0.069928
0.069296
0.068980
0.069296
0.069612
0.069612
0.068664
0.068031
0.068348
0.067715
0.067715
0.067083
0.067083
0.066767
0.067399
0.067083
0.067083
0.066767
0.066451
0.065818
0.065818
0.066451
0.066767
0.066451
0.065818
0.065502
0.065818
0.065502
0.065502
0.066135
0.066767
0.065818
0.065818
0.065502
0.066135
0.066451
0.066767
0.066451
0.066135
0.065818
0.066135
0.066767
0.066767
0.067083
0.067399
0.067399
0.067715
0.067399
0.067399
0.067715
0.068031
0.068664
0.068348
0.068348
0.068664
0.068348
0.068348
0.068664
0.069296
0.068980
0.069612
0.070561
0.069612
0.068980
0.069928
0.069928
0.070561
0.070245
0.070245
0.070877
0.070561
0.069612
0.069612
0.069612
0.070877
0.071193
0.069928
0.068980
0.069612
0.069296
0.069296
0.069296
0.068980
0.068980
0.068664
0.068980
0.068664
0.069296
0.068031
0.068348
0.068348
0.067399
0.068031
0.068031
0.067715
0.067715
0.067399
0.067399
0.067083
0.067715
0.066767
0.066135
0.066135
0.066135
0.066135
0.066767
0.066767
0.065502
0.065818
0.065818
0.066451
0.066135
0.066135
0.066451
0.066135
0.066135
0.065502
0.065186
0.065818
0.066767
0.067083
0.066135
0.065818
0.066767
0.067083
0.066767
0.066451
0.066767
0.067083
0.067399
0.067715
0.067399
0.067083
0.068031
0.068348
0.068664
0.068348
0.068980
0.068664
0.068664
0.068664
0.068980
0.069296
0.069612
0.070561
0.070561
0.069296
0.069612
0.070245
0.071509
0.071193
0.069928
0.070877
0.070877
0.069928
0.070561
0.070561
0.070877
0.071825
0.070877
0.069612
0.069612
0.069928
0.070245
0.069612
0.069612
0.069612
0.069928
0.069612
0.069296
0.069612
0.068348
0.068348
0.068664
0.068348
0.068031
0.068031
0.068031
0.067715
0.067715
0.067399
0.067715
0.067083
0.066451
0.066767
0.067083
0.066135
0.066767
0.066767
0.066135
0.065186
0.065502
0.065818
0.065502
0.065818
0.065818
0.066135
0.066135
0.065502
0.064554
0.065502
0.066135
0.066767
0.066767
0.066451
0.066451
0.066135
0.066451
0.066451
0.066767
0.067399
0.066767
0.066767
0.067399
0.067715
0.067715
0.067715
0.068031
0.068664
0.068664
0.068664
0.068664
0.068980
0.069296
0.068664
0.069296
0.069928
0.070245
0.070245
0.069296
0.069612
0.069612
0.069928
0.070245
0.069928
0.070245
0.070245
0.069928
0.069612
0.070245
0.070877
0.071509
0.070877
0.070245
0.069612
0.069296
0.069928
0.070245
0.069612
0.069612
0.069612
0.069928
0.069612
0.069296
0.069296
0.068980
0.069296
0.068980
0.068664
0.068664
0.068348
0.068031
0.068980
0.068031
0.067715
0.068031
0.067399
0.067083
0.067399
0.066767
0.066451
0.066451
0.067083
0.066451
0.066135
0.066135
0.066135
0.065818
0.066135
0.066451
0.065818
0.066135
0.065818
0.065502
0.065502
0.065818
0.066767
0.066767
0.066767
0.066135
0.066767
0.066135
0.066451
0.067399
0.067399
0.066767
0.067083
0.068031
0.068031
0.068664
0.068664
0.068980
0.068980
0.068664
0.068980
0.068980
0.068664
0.068980
0.069612
0.069612
0.070245
0.069928
0.070245
0.068980
0.069928
0.070245
0.070561
0.070877
0.070561
0.069928
0.070561
0.069928
0.070245
0.070561
0.070877
0.070877
0.070245
0.068980
0.069612
0.070245
0.070561
0.070245
0.070877
0.070245
0.069296
0.069296
0.068980
0.069928
0.068348
0.068348
0.068664
0.068031
0.068031
0.068664
0.067399
0.067399
0.068031
0.067399
0.067399
0.067083
0.066767
0.066767
0.066135
0.066767
0.066451
0.066767
0.067083
0.066135
0.066135
0.066135
0.066135
0.065502
0.066135
0.066767
0.066767
0.065502
0.064870
0.065502
0.066135
0.066451
0.066451
0.066451
0.066135
0.066135
0.066767
0.067083
0.067083
0.067083
0.067083
0.067715
0.067715
0.067399
0.067715
0.067715
0.068031
0.068664
0.068348
0.068664
0.069296
0.068980
0.068980
0.069296
0.069296
0.069296
0.069928
0.069928
0.068980
0.068980
0.070561
0.070561
0.070561
0.070561
0.070245
0.070245
0.070245
0.070245
0.070877
0.071509
0.071193
0.071193
0.070245
0.070245
0.070561
0.070245
0.070561
0.070245
0.069928
0.069612
0.069296
0.069612
0.069296
0.068664
0.068348
0.068664
0.068664
0.068348
0.068031
0.068031
0.068031
0.067399
0.067715
0.067715
0.067715
0.067715
0.067715
0.067399
0.066451
0.066135
0.066767
0.066135
0.066451
0.066135
0.066135
0.066451
0.065818
0.066135
0.066451
0.065818
0.065818
0.065502
0.065502
0.065502
0.066451
0.066135
0.066451
0.065818
0.066767
0.066767
0.066767
0.066767
0.067399
0.067399
0.066767
0.066767
0.067715
0.067399
0.068348
0.068031
0.068664
0.067715
0.068980
0.068664
0.069296
0.069296
0.068664
0.068980
0.069612
0.069928
0.069928
0.070245
0.069612
0.070245
0.070245
0.070245
0.070561
0.070245
0.070245
0.070245
0.069928
0.070561
0.070877
0.071825
0.070877
0.070561
0.070245
0.069612
0.069612
0.070245
0.069612
0.069296
0.069612
0.069296
0.069612
0.069296
0.068980
0.068031
0.068031
0.068348
0.067399
0.067399
0.067083
0.068031
0.067399
0.067083
0.067083
0.067083
0.066451
0.066451
0.066451
0.065502
0.065502
0.066135
0.066135
0.065818
0.065186
0.065186
0.064870
0.066135
0.065502
0.066135
0.066135
0.065502
0.065818
0.065186
0.065502
0.066135
0.067083
0.066451
0.066451
0.065818
0.066767
0.066135
0.067083
0.066451
0.066767
0.067083
0.067083
0.067399
0.067399
0.068031
0.068031
0.068348
0.068031
0.068664
0.068348
0.068348
0.068980
0.068664
0.068980
0.068980
0.069296
0.069928
0.070245
0.069296
0.069612
0.069928
0.070877
0.070877
0.069928
0.068980
0.070245
0.069612
0.069928
0.070245
0.070561
0.071193
0.070245
0.070245
0.069928
0.070245
0.069612
0.069612
0.069612
0.069612
0.069612
0.068980
0.069296
0.068980
0.068980
0.068031
0.068348
0.068031
0.068348
0.067715
0.067715
0.067399
0.067715
0.067083
0.067083
0.067083
0.067083
0.067083
0.066451
0.066135
0.066767
0.066451
0.066135
0.065818
0.066135
0.065502
0.066135
0.066135
0.066135
0.066451
0.065186
0.065818
0.065502
0.065818
0.066135
0.067399
0.067399
0.066451
0.066135
0.066767
0.067083
0.067083
0.067399
0.067715
0.067715
0.067715
0.068348
0.068031
0.068348
0.068348
0.068664
0.068348
0.068664
0.069612
0.069612
0.068980
0.068980
0.068980
0.070561
0.069928
0.071193
0.070561
0.069928
0.069928
0.070561
0.070561
0.070561
0.070561
0.070877
0.069928
0.070245
0.070245
0.070877
0.071509
0.071193
0.070877
0.069928
0.069928
0.069928
0.069612
0.070561
0.070877
0.069928
0.070561
0.069928
0.069612
0.069928
0.069296
0.069296
0.068348
0.067715
0.068348
0.067715
0.067399
0.068031
0.068031
0.068031
0.067399
0.067715
0.067399
0.067083
0.067399
0.066767
0.066451
0.066767
0.066135
0.065818
0.065502
0.065818
0.066135
0.066135
0.066135
0.066767
0.066451
0.065818
0.065186
0.065818
0.065818
0.066767
0.066451
0.066767
0.066767
0.066451
0.067083
0.067083
0.067399
0.067399
0.067399
0.067715
0.068348
0.068664
0.068348
0.068348
0.069612
0.068980
0.068664
0.069296
0.069296
0.068980
0.069612
0.068980
0.069928
0.069928
0.070561
0.070561
0.070245
0.070245
0.070877
0.071193
0.071509
0.071193
0.071193
0.071193
0.070561
0.070245
0.071193
0.071509
0.071825
0.071193
0.070561
0.069928
0.070245
0.070245
0.070877
0.069928
0.069296
0.069928
0.069928
0.069296
0.070245
0.069612
0.069296
0.069612
0.068980
0.068031
0.068348
0.068348
0.067715
0.068031
0.067715
0.068031
0.067715
0.067715
0.067083
0.066451
0.066767
0.066767
0.067083
0.066767
0.066135
0.066767
0.066135
0.066451
0.066451
0.066451
0.066767
0.067083
0.066767
0.066135
0.066135
0.066135
0.067083
0.067083
0.067083
0.066767
0.066451
0.067083
0.066767
0.067083
0.067715
0.068348
0.067399
0.068348
0.069296
0.068348
0.068980
0.069296
0.068664
0.068980
0.068980
0.068664
0.069296
0.069928
0.069296
0.069928
0.070561
0.070561
0.071193
0.071193
0.069928
0.070561
0.071193
0.070877
0.071193
0.070561
0.070877
0.070877
0.070561
0.070877
0.071193
0.071825
0.071509
0.071193
0.070561
0.070561
0.070877
0.070245
0.070877
0.070245
0.070245
0.070245
0.069612
0.069928
0.069928
0.069296
0.069612
0.069296
0.068664
0.068348
0.068664
0.068348
0.067715
0.067715
0.068031
0.067715
0.067715
0.067715
0.067715
0.067399
0.066767
0.067399
0.068031
0.067715
0.066767
0.067399
0.067715
0.066767
0.067083
0.067399
0.067715
0.066451
0.066451
0.066135
0.066451
0.066767
0.067715
0.067715
0.066767
0.067715
0.067399
0.067399
0.067399
0.068348
0.068031
0.067399
0.068664
0.068348
0.068980
0.069296
0.069296
0.069928
0.069296
0.069296
0.069928
0.070245
0.069928
0.069296
0.069928
0.070245
0.070245
0.070877
0.070561
0.070877
0.070561
0.071193
0.071193
0.071825
0.071509
0.071193
0.071509
0.071193
0.071193
0.071825
0.072141
0.072141
0.071509
0.070877
0.070561
0.070245
0.070561
0.070877
0.069612
0.070877
0.070561
0.070245
0.070877
0.070245
0.069928
0.069612
0.069612
0.068980
0.068980
0.068664
0.068664
0.068980
0.068664
0.068031
0.068348
0.068664
0.068031
0.067715
0.068031
0.067399
0.067083
0.067715
0.067083
0.066767
0.066451
0.066451
0.066135
0.066767
0.067715
0.068031
0.067083
0.067083
0.066451
0.066767
0.066767
0.068031
0.067399
0.067083
0.067083
0.067399
0.067083
0.066767
0.067083
0.067399
0.068031
0.068348
0.068348
0.068031
0.068348
0.069928
0.069612
0.069296
0.069612
0.070245
0.069296
0.068980
0.069928
0.069928
0.070245
0.069928
0.070877
0.070877
0.070877
0.070561
0.070561
0.070561
0.070877
0.070877
0.070877
0.070877
0.070877
0.069928
0.071193
0.071825
0.072458
0.071825
0.071193
0.070877
0.070877
0.070561
0.071193
0.071509
0.070561
0.070561
0.070561
0.069612
0.070245
0.070561
0.069928
0.069612
0.069296
0.069296
0.068980
0.068664
0.068348
0.068980
0.068664
0.068031
0.068348
0.069296
0.068031
0.067715
0.067083
0.067715
0.067399
0.067399
0.066767
0.067083
0.066451
0.066767
0.067083
0.067083
0.067399
0.067715
0.067399
0.066767
0.066451
0.066451
0.067399
0.067399
0.066767
0.066767
0.067399
0.068031
0.068348
0.068348
0.068348
0.068348
0.068031
0.068664
0.068664
0.068348
0.068664
0.069296
0.069612
0.069928
0.069296
0.069612
0.069612
0.069296
0.069612
0.069928
0.071193
0.070877
0.071193
0.070877
0.070245
0.070561
0.070561
0.070877
0.071509
0.071193
0.070877
0.070877
0.070877
0.071193
0.071509
0.072458
0.071825
0.071825
0.071193
0.070877
0.070877
0.071509
0.071193
0.070245
0.070877
0.070245
0.070561
0.070561
0.070245
0.069612
0.069928
0.069612
0.068980
0.068980
0.069296
0.068664
0.068031
0.068348
0.067715
0.068348
0.068031
0.067715
0.068031
0.066767
0.066767
0.066767
0.067399
0.067083
0.066451
0.066767
0.066135
0.066767
0.067083
0.066767
0.066767
0.066767
0.066135
0.066135
0.066451
0.066767
0.067715
0.067399
0.067083
0.067399
0.067715
0.067715
0.067083
0.067715
0.067715
0.068031
0.068348
0.068031
0.068980
0.068664
0.069296
0.069928
0.069612
0.069612
0.069928
0.070561
0.069928
0.069928
0.069928
0.070561
0.070561
0.070877
0.070561
0.070245
0.069928
0.070561
0.071509
0.071193
0.071193
0.070877
0.071193
0.070877
0.070561
0.071193
0.071193
0.071509
0.071509
0.070877
0.070245
0.070561
0.070561
0.070245
0.070877
0.070245
0.070245
0.069612
0.069612
0.070561
0.069928
0.069296
0.069296
0.069296
0.069296
0.068664
0.068664
0.068348
0.068348
0.068664
0.068664
0.068980
0.068031
0.068348
0.067715
0.067083
0.066767
0.067715
0.066767
0.066767
0.067083
0.067083
0.066451
0.066767
0.067083
0.067083
0.067083
0.066451
0.066767
0.065818
0.066767
0.067715
0.067399
0.067399
0.067715
0.067083
0.067083
0.067399
0.068348
0.068031
0.067715
0.068664
0.068348
0.068980
0.069296
0.068664
0.069296
0.068980
0.069296
0.069928
0.069612
0.069296
0.069928
0.069612
0.069928
0.069928
0.071193
0.070877
0.071193
0.069928
0.070561
0.071509
0.071509
0.071509
0.071509
0.071825
0.071825
0.070877
0.071825
0.071825
0.071825
0.071825
0.071509
0.070877
0.070245
0.070245
0.071193
0.070561
0.070877
0.071193
0.070877
0.070245
0.070561
0.069928
0.070245
0.069296
0.069296
0.069296
0.068348
0.068348
0.068348
0.068664
0.068664
0.068031
0.068980
0.068980
0.068031
0.068031
0.067083
0.066767
0.067399
0.067715
0.067083
0.067399
0.067083
0.067083
0.067083
0.067083
0.068031
0.067715
0.066767
0.066451
0.066767
0.067083
0.067399
0.068348
0.067399
0.067715
0.068031
0.068348
0.067399
0.068031
0.068664
0.068348
0.068348
0.068664
0.069296
0.068664
0.068980
0.069612
0.069928
0.069612
0.069612
0.069928
0.070245
0.070877
0.070245
0.070245
0.070245
0.070877
0.071193
0.071193
0.070877
0.071509
0.071825
0.071193
0.071825
0.071509
0.071193
0.071509
0.071509
0.071825
0.072141
0.071825
0.072458
0.071509
0.071193
0.071193
0.071509
0.071509
0.071509
0.071509
0.070877
0.071193
0.071193
0.070877
0.070561
0.070877
0.070561
0.070245
0.069296
0.069928
0.069612
0.069296
0.068664
0.068664
0.068664
0.068664
0.068348
0.068664
0.068031
0.067083
0.067399
0.067399
0.067715
0.067083
0.067083
0.067399
0.066767
0.066767
0.066767
0.067083
0.067715
0.067083
0.066451
0.065818
0.066767
0.066451
0.067715
0.067399
0.066767
0.067399
0.067715
0.067715
0.067399
0.067715
0.068031
0.067715
0.068031
0.068664
0.068980
0.068980
0.068664
0.069296
0.069928
0.069612
0.070561
0.069928
0.069928
0.069296
0.069612
0.070245
0.070561
0.071193
0.070877
0.070561
0.070561
0.071193
0.071509
0.070877
0.071193
0.071825
0.071509
0.071509
0.071193
0.071509
0.072458
0.072458
0.072141
0.071509
0.070877
0.070877
0.071193
0.071509
0.071193
0.070877
0.070877
0.069928
0.070245
0.070877
0.070245
0.069612
0.069928
0.069296
0.069296
0.068980
0.068664
0.068980
0.068664
0.068664
0.067715
0.068348
0.068031
0.067715
0.067083
0.067083
0.067083
0.067399
0.067083
0.067083
0.067083
0.067083
0.067083
0.066767
0.066767
0.067399
0.067083
0.066767
0.065502
0.066451
0.066451
0.067083
0.067399
0.067399
0.067083
0.067715
0.067399
0.067715
0.068348
0.068031
0.068348
0.068664
0.068980
0.068664
0.068980
0.069296
0.069612
0.069612
0.069612
0.070561
0.069928
0.070245
0.070245
0.069612
0.070561
0.071193
0.071193
0.071193
0.071509
0.070245
0.071193
0.071193
0.071509
0.071509
0.071509
0.071825
0.071193
0.070561
0.070877
0.071825
0.072141
0.071825
0.071193
0.069928
0.070877
0.071193
0.071825
0.071509
0.070877
0.071193
0.070561
0.070877
0.070877
0.070245
0.069612
0.069928
0.069928
0.069296
0.068980
0.068348
0.068664
0.068348
0.068031
0.068348
0.068348
0.067715
0.067399
0.067715
0.067083
0.066767
0.068031
0.068031
0.067083
0.067715
0.067083
0.067399
0.067715
0.067715
0.068031
0.067715
0.067083
0.067083
0.067083
0.067083
0.068664
0.068348
0.067399
0.067715
0.068031
0.068348
0.067715
0.068031
0.068031
0.068664
0.068031
0.068664
0.068980
0.068348
0.068980
0.069296
0.069612
0.069296
0.070245
0.070245
0.070245
0.070245
0.069612
0.069612
0.069928
0.071193
0.071193
0.070877
0.070877
0.071193
0.070877
0.071825
0.072141
0.071509
0.070877
0.072141
0.070877
0.070877
0.071193
0.072458
0.071825
0.071825
0.071193
0.071193
0.071193
0.071193
0.071193
0.071193
0.071193
0.070245
0.070561
0.070245
0.069612
0.069928
0.069612
0.069296
0.068664
0.068664
0.068348
0.068980
0.068348
0.068348
0.068348
0.068031
0.068031
0.067715
0.068031
0.067083
0.066451
0.066767
0.067715
0.067399
0.067399
0.066767
0.066767
0.067083
0.067083
0.067399
0.067399
0.066451
0.066451
0.065818
0.065818
0.066451
0.067083
0.067399
0.067399
0.067715
0.067399
0.068031
0.067715
0.068348
0.068664
0.067399
0.068664
0.068980
0.068980
0.069296
0.069612
0.068980
0.069296
0.069928
0.069612
0.069928
0.070245
0.069928
0.070245
0.070561
0.070561
0.070877
0.071193
0.071193
0.070877
0.071509
0.071193
0.071509
0.071509
0.071193
0.070877
0.070877
0.071825
0.071509
0.071825
0.071825
0.072458
0.071193
0.070877
0.071509
0.071193
0.070877
0.070877
0.071825
0.070877
0.070561
0.070561
0.070877
0.070561
0.069612
0.069928
0.069612
0.069928
0.069612
0.068664
0.068348
0.068348
0.068348
0.068348
0.068348
0.068348
0.068031
0.067399
0.068031
0.067715
0.068664
0.067715
0.067715
0.067399
0.067083
0.067715
0.068031
0.067083
0.067399
0.067715
0.067399
0.066451
0.066767
0.067399
0.068031
0.067715
0.067715
0.067399
0.067715
0.067715
0.068031
0.068031
0.068031
0.068031
0.068664
0.067715
0.068348
0.068664
0.069296
0.069612
0.069296
0.069928
0.069612
0.070245
0.070245
0.069612
0.069928
0.070561
0.069928
0.070561
0.071509
0.071509
0.070561
0.071193
0.071825
0.072141
0.071825
0.071509
0.071825
0.071825
0.071509
0.072141
0.072141
0.072774
0.072141
0.072141
0.071193
0.071193
0.071825
0.071509
0.071193
0.070245
0.070877
0.071193
0.069928
0.071193
0.070561
0.069612
0.069612
0.069612
0.069612
0.069296
0.069296
0.069928
0.068980
0.068664
0.068980
0.069296
0.068980
0.068664
0.068031
0.067399
0.068031
0.068348
0.067715
0.067399
0.067083
0.067715
0.067083
0.067715
0.067399
0.067399
0.067399
0.068031
0.067083
0.066135
0.066767
0.067715
0.067715
0.067399
0.067715
0.068031
0.068031
0.068031
0.067715
0.068031
0.068031
0.068664
0.069296
0.068664
0.068980
0.069612
0.069612
0.069928
0.069928
0.070245
0.069612
0.070245
0.069928
0.069296
0.069928
0.070561
0.070877
0.070245
0.070877
0.070877
0.071509
0.071509
0.072141
0.071825
0.071825
0.071509
0.071825
0.071509
0.070877
0.071825
0.072141
0.072141
0.071509
0.071193
0.070561
0.070561
0.070877
0.070877
0.070561
0.070561
0.070877
0.070245
0.069612
0.070561
0.070877
0.070245
0.069928
0.069928
0.069296
0.069296
0.069296
0.068664
0.068980
0.068348
0.068664
0.068980
0.068348
0.068664
0.068348
0.067399
0.068031
0.068348
0.067715
0.067715
0.067399
0.067083
0.066767
0.066767
0.067399
0.068031
0.067399
0.067083
0.066767
0.066767
0.067715
0.067715
0.067715
0.067399
0.067399
0.068031
0.067715
0.067715
0.068348
0.068031
0.068664
0.068348
0.069296
0.068980
0.069612
0.069612
0.069296
0.068980
0.069296
0.069928
0.070245
0.070245
0.070561
0.070561
0.070245
0.070561
0.071509
0.070877
0.070245
0.071509
0.071509
0.071825
0.071509
0.071509
0.070877
0.071825
0.071509
0.071193
0.071193
0.071825
0.072141
0.071509
0.071509
0.070877
0.071193
0.071193
0.071509
0.071825
0.070561
0.070561
0.070245
0.071193
0.070245
0.070561
0.070561
0.070561
0.069296
0.069612
0.069612
0.068980
0.068980
0.068664
0.068664
0.068348
0.068348
0.068031
0.067715
0.068031
0.067715
0.067715
0.068031
0.067399
0.067399
0.067399
0.067083
0.067399
0.068031
0.067399
0.067715
0.068031
0.067399
0.066767
0.067399
0.067399
0.068031
0.068348
0.068031
0.067715
0.067399
0.067715
0.068348
0.068031
0.068664
0.068348
0.068348
0.068348
0.068980
0.068664
0.069612
0.069928
0.069928
0.069612
0.069296
0.070245
0.070561
0.070561
0.069928
0.070561
0.070877
0.071193
0.071825
0.071509
0.070561
0.071193
0.071509
0.071825
0.072141
0.071825
0.071509
0.070561
0.070877
0.071193
0.071825
0.072458
0.072141
0.071825
0.071193
0.070877
0.070877
0.071509
0.070877
0.070561
0.071193
0.070877
0.070877
0.070877
0.070561
0.069296
0.070245
0.069928
0.068980
0.068980
0.069296
0.068348
0.068348
0.068980
0.068348
0.068664
0.068031
0.068031
0.068031
0.067083
0.067083
0.067715
0.067083
0.067715
0.067399
0.067715
0.067715
0.067715
0.067083
0.067399
0.067399
0.066767
0.066451
0.066135
0.067083
0.067399
0.067399
0.067399
0.067715
0.067715
0.067715
0.067715
0.067715
0.068031
0.068664
0.067715
0.068348
0.068664
0.068664
0.068980
0.068980
0.069928
0.069296
0.069612
0.069612
0.070561
0.070561
0.069928
0.070561
0.070561
0.071193
0.071825
0.071509
0.070561
0.071193
0.071193
0.071825
0.072141
0.071825
0.071509
0.071509
0.071193
0.071509
0.072141
0.071825
0.072458
0.072141
0.071193
0.071193
0.071193
0.071509
0.071193
0.071193
0.071193
0.071509
0.070245
0.070877
0.070561
0.070245
0.069928
0.070245
0.069928
0.068980
0.069296
0.069612
0.068348
0.068348
0.068348
0.068348
0.067715
0.068031
0.068031
0.067715
0.067399
0.067083
0.067715
0.067083
0.067083
0.066767
0.067083
0.066767
0.067399
0.067083
0.067399
0.066767
0.066451
0.066135
0.066451
0.066767
0.067399
0.067083
0.067399
0.067715
0.067399
0.066767
0.067399
0.068664
0.067715
0.067715
0.068031
0.068980
0.068031
0.068348
0.068980
0.069296
0.068980
0.070245
0.069928
0.069928
0.070245
0.069612
0.070245
0.071193
0.070877
0.071193
0.071193
0.070245
0.070561
0.070877
0.071825
0.071193
0.071193
0.071193
0.071193
0.071509
0.070877
0.071193
0.072141
0.072458
0.072458
0.071193
0.071193
0.070245
0.070877
0.071193
0.070877
0.070245
0.070245
0.070245
0.070561
0.070561
0.069928
0.069612
0.069612
0.069612
0.068980
0.068348
0.068664
0.068664
0.068348
0.067399
0.067715
0.068348
0.067715
0.067399
0.067083
0.066767
0.067083
0.067399
0.067399
0.066451
0.066767
0.066767
0.067083
0.067083
0.067399
0.067399
0.067083
0.066135
0.066135
0.066135
0.066451
0.067399
0.067399
0.067083
0.066767
0.067715
0.067083
0.068031
0.067399
0.068348
0.068031
0.068031
0.068980
0.068980
0.068348
0.068980
0.069296
0.068980
0.069612
0.070877
0.069928
0.070245
0.070245
0.069612
0.070245
0.070561
0.071825
0.071193
0.070561
0.070245
0.070877
0.071509
0.071825
0.071825
0.071825
0.071509
0.071193
0.071193
0.071509
0.071825
0.072141
0.072141
0.071509
0.070877
0.071509
0.070877
0.070877
0.070877
0.071193
0.070245
0.070561
0.070245
0.071509
0.070245
0.069928
0.069612
0.069612
0.069296
0.069296
0.068980
0.068664
0.068664
0.068348
0.068664
0.068980
0.068664
0.068348
0.067715
0.067399
0.067399
0.067715
0.068348
0.067715
0.067715
0.067083
0.067083
0.067399
0.067399
0.067715
0.067399
0.067399
0.066451
0.066767
0.066135
0.067083
0.067399
0.067399
0.067399
0.067083
0.068664
0.068348
0.067399
0.068031
0.068980
0.068031
0.068980
0.069612
0.069296
0.068980
0.068980
0.070561
0.069928
0.070245
0.070245
0.069612
0.070561
0.069928
0.070561
0.070245
0.070877
0.071193
0.071825
0.070877
0.070877
0.071509
0.071509
0.071825
0.071193
0.070877
0.071193
0.071193
0.071193
0.072141
0.072774
0.071825
0.072458
0.071509
0.071193
0.071509
0.071825
0.071193
0.070561
0.071509
0.070877
0.070561
0.070877
0.071193
0.069928
0.069612
0.069612
0.069296
0.069296
0.068980
0.068664
0.068980
0.069296
0.069296
0.068664
0.068664
0.068031
0.067715
0.067715
0.067715
0.067715
0.068031
0.067715
0.067715
0.068031
0.067399
0.067715
0.067715
0.067399
0.067399
0.067399
0.066767
0.066451
0.067399
0.067715
0.068348
0.067715
0.067715
0.067083
0.067399
0.068031
0.067715
0.068031
0.068031
0.068348
0.068031
0.068980
0.068664
0.068980
0.068980
0.069612
0.069612
0.069612
0.069612
0.070245
0.070245
0.069928
0.070245
0.071193
0.071193
0.070877
0.070245
0.070877
0.070561
0.070877
0.071193
0.071825
0.071193
0.071193
0.071509
0.070877
0.070561
0.071509
0.072141
0.072458
0.071509
0.072141
0.071193
0.070561
0.071193
0.070877
0.071193
0.070877
0.070877
0.070561
0.070245
0.070877
0.070877
0.069928
0.069928
0.069612
0.069296
0.068664
0.068664
0.068664
0.068031
0.068348
0.068348
0.068664
0.068031
0.068031
0.067399
0.066767
0.067399
0.067715
0.067715
0.067083
0.067083
0.066767
0.066451
0.066767
0.067083
0.067083
0.066767
0.066451
0.066451
0.066135
0.066451
0.068031
0.067715
0.067083
0.067083
0.067399
0.067083
0.067399
0.068348
0.068031
0.067715
0.068348
0.068348
0.068664
0.068664
0.068664
0.068031
0.068664
0.069296
0.069296
0.069296
0.069612
0.069928
0.069612
0.070245
0.070245
0.070877
0.070561
0.070561
0.070877
0.071193
0.071193
0.071825
0.071825
0.071825
0.071193
0.071193
0.071825
0.071825
0.072141
0.072141
0.071825
0.071193
0.070877
0.071193
0.071509
0.070561
0.070877
0.070877
0.070245
0.069296
0.070245
0.070245
0.069928
0.069612
0.069612
0.068980
0.068664
0.068031
0.068031
0.068031
0.068348
0.068031
0.068031
0.068980
0.068664
0.068031
0.067715
0.067083
0.067083
0.067715
0.067399
0.067083
0.067399
0.067399
0.067399
0.066767
0.066767
0.067399
0.067083
0.066767
0.066451
0.066451
0.066767
0.067715
0.067399
0.067715
0.067399
0.066767
0.067083
0.067399
0.068031
0.068031
0.068348
0.067399
0.068348
0.068980
0.068980
0.069296
0.069296
0.069296
0.069296
0.069612
0.069612
0.070245
0.069928
0.069928
0.070245
0.069612
0.070877
0.070561
0.070877
0.069928
0.071193
0.071193
0.071825
0.071509
0.071193
0.071509
0.070561
0.070561
0.070877
0.071825
0.072141
0.072141
0.071193
0.070877
0.071193
0.070877
0.070877
0.070877
0.070561
0.070561
0.070877
0.069928
0.070561
0.070877
0.069928
0.070561
0.069928
0.069296
0.068664
0.068980
0.068980
0.068031
0.068031
0.068031
0.067715
0.068664
0.067715
0.068031
0.067083
0.066767
0.067399
0.067715
0.067715
0.066767
0.066767
0.066767
0.066451
0.066767
0.067399
0.067083
0.067083
0.066451
0.066135
0.066451
0.066135
0.067715
0.067715
0.067399
0.067399
0.067399
0.068031
0.067399
0.067399
0.067399
0.067715
0.067715
0.068031
0.068031
0.068664
0.068664
0.069296
0.068980
0.068980
0.068664
0.069928
0.069612
0.068980
0.068980
0.069928
0.070561
0.070877
0.070877
0.070877
0.070877
0.070877
0.070245
0.071509
0.071193
0.071825
0.070877
0.070877
0.071193
0.070877
0.071193
0.071509
0.071193
0.071193
0.070561
0.070877
0.070561
0.070561
0.069928
0.070245
0.070561
0.070561
0.069928
0.070561
0.069928
0.069296
0.069928
0.068980
0.068980
0.068348
0.068980
0.068664
0.068031
0.068031
0.068348
0.067715
0.067715
0.067715
0.067083
0.067399
0.067083
0.067399
0.066767
0.067083
0.066767
0.066451
0.066451
0.067083
0.067083
0.067399
0.066767
0.066767
0.065818
0.066135
0.066451
0.067399
0.067399
0.067083
0.066451
0.067083
0.067715
0.067399
0.068031
0.067399
0.067399
0.067715
0.068664
0.068980
0.068664
0.068031
0.068664
0.069296
0.069296
0.069296
0.068980
0.069928
0.069296
0.069296
0.070245
0.070245
0.070561
0.070877
0.070561
0.069612
0.070561
0.071509
0.070877
0.070877
0.070561
0.070561
0.070245
0.069612
0.070245
0.070877
0.071509
0.071193
0.070877
0.069928
0.069612
0.069928
0.070877
0.070245
0.070561
0.070561
0.069612
0.069928
0.070245
0.070245
0.070245
0.069296
0.069296
0.068980
0.068348
0.068664
0.068980
0.068031
0.068348
0.068348
0.068664
0.068348
0.068031
0.068031
0.067083
0.067715
0.067715
0.067399
0.067083
0.066451
0.066451
0.066767
0.066451
0.066767
0.067083
0.066767
0.066451
0.066451
0.066135
0.066767
0.067715
0.067399
0.067083
0.067083
0.066767
0.067399
0.068031
0.068348
0.068031
0.067715
0.068031
0.068031
0.068348
0.068348
0.068980
0.068664
0.069296
0.068664
0.069612
0.069296
0.069612
0.069928
0.069296
0.070245
0.070245
0.070245
0.070877
0.070561
0.069928
0.070245
0.070561
0.070561
0.070877
0.071509
0.071509
0.070877
0.070877
0.071193
0.071509
0.071825
0.072141
0.071193
0.070877
0.070561
0.070877
0.070877
0.070245
0.070877
0.070245
0.070245
0.069612
0.069612
0.070245
0.069928
0.069612
0.068980
0.068664
0.069296
0.068980
0.068348
0.068348
0.068348
0.068031
0.068664
0.068664
0.068031
0.067715
0.067083
0.066767
0.066767
0.067715
0.067083
0.066767
0.066767
0.066451
0.067083
0.067399
0.067083
0.067399
0.067399
0.066451
0.065818
0.066451
0.067083
0.067715
0.067083
0.067399
0.067083
0.067083
0.066767
0.067083
0.067715
0.068031
0.067399
0.068031
0.068664
0.068348
0.068664
0.068664
0.069296
0.069612
0.069612
0.069928
0.068980
0.069612
0.069296
0.069612
0.069928
0.070877
0.071193
0.070877
0.070877
0.070877
0.071193
0.071509
0.071193
0.071509
0.071193
0.071193
0.071193
0.070561
0.071193
0.071825
0.072141
0.071509
0.070877
0.070561
0.070877
0.070877
0.071193
0.070561
0.070245
0.069928
0.070245
0.070245
0.069296
0.069296
0.068664
0.069296
0.068980
0.068980
0.068980
0.068664
0.068348
0.068348
0.068031
0.067715
0.068348
0.067399
0.067715
0.067399
0.066767
0.066451
0.067083
0.066767
0.066135
0.065818
0.066135
0.066767
0.066451
0.066451
0.067083
0.066767
0.066135
0.065818
0.066135
0.066767
0.067715
0.067083
0.067399
0.067083
0.066767
0.067083
0.067083
0.067715
0.068031
0.068031
0.067715
0.067715
0.068348
0.068348
0.068980
0.068664
0.068980
0.068980
0.069928
0.069296
0.068980
0.069296
0.069928
0.070561
0.069928
0.070245
0.070245
0.071193
0.070561
0.070561
0.070877
0.071193
0.071825
0.071193
0.070877
0.070877
0.070561
0.071193
0.071825
0.071825
0.071825
0.070877
0.070561
0.070245
0.070561
0.070877
0.070877
0.070561
0.070877
0.069928
0.069928
0.070245
0.070245
0.069612
0.069928
0.069296
0.068980
0.068664
0.068664
0.068980
0.067715
0.068348
0.068348
0.068031
0.068348
0.067399
0.067399
0.066451
0.067399
0.067399
0.067399
0.067083
0.067083
0.066767
0.066767
0.066767
0.066767
0.067399
0.067083
0.066767
0.066767
0.066767
0.066767
0.067715
0.067399
0.067715
0.066767
0.067083
0.067715
0.067715
0.067399
0.068031
0.067715
0.068031
0.068348
0.068664
0.068980
0.069296
0.069612
0.069928
0.069928
0.070561
0.070561
0.069928
0.069928
0.069928
0.070561
0.070877
0.070877
0.071193
0.071193
0.069928
0.070877
0.072141
0.071825
0.071825
0.071509
0.071509
0.071509
0.071193
0.071193
0.071509
0.072141
0.072141
0.071509
0.070245
0.070877
0.070245
0.071193
0.070877
0.070877
0.070877
0.070561
0.070245
0.070245
0.070877
0.070245
0.069928
0.070561
0.069296
0.069296
0.069612
0.069612
0.069296
0.068664
0.068664
0.068980
0.068980
0.068031
0.068348
0.068348
0.067399
0.067399
0.067715
0.067715
0.067399
0.067399
0.066451
0.066767
0.067399
0.066767
0.067399
0.066767
0.067083
0.066767
0.066767
0.067715
0.068031
0.067399
0.068031
0.067083
0.068031
0.067715
0.067399
0.067399
0.068031
0.067715
0.068031
0.068980
0.068980
0.068664
0.069928
0.069612
0.069296
0.070245
0.070245
0.069928
0.069928
0.069928
0.069928
0.070561
0.070877
0.071509
0.071825
0.071193
0.070877
0.071825
0.071825
0.071509
0.072141
0.071825
0.071509
0.071193
0.071193
0.071825
0.072141
0.072458
0.072458
0.071825
0.071193
0.071193
0.071509
0.071193
0.070877
0.070561
0.070877
0.071509
0.070877
0.070877
0.070245
0.069612
0.070245
0.069612
0.069928
0.068980
0.068980
0.068980
0.068980
0.068980
0.068664
0.068664
0.068664
0.068348
0.068031
0.067083
0.067083
0.068031
0.067715
0.067399
0.067399
0.067399
0.067399
0.067083
0.067399
0.067715
0.068031
0.066767
0.066451
0.067399
0.067399
0.067715
0.068031
0.067399
0.067715
0.068348
0.068348
0.068348
0.068980
0.068980
0.069296
0.068980
0.069296
0.069296
0.068980
0.070245
0.070245
0.070245
0.070245
0.070561
0.070561
0.070561
0.070877
0.071509
0.071509
0.071509
0.071825
0.071193
0.071193
0.070561
0.071825
0.072141
0.071825
0.071509
0.072458
0.072141
0.071509
0.071193
0.072141
0.072458
0.072774
0.072141
0.071825
0.070561
0.071193
0.071509
0.071509
0.070877
0.071193
0.070561
0.071193
0.071193
0.070561
0.071193
0.069928
0.070245
0.069928
0.069296
0.069296
0.068664
0.068664
0.068664
0.068980
0.068664
0.068980
0.068348
0.068664
0.068031
0.067399
0.067399
0.067399
0.067715
0.067399
0.067715
0.067399
0.067083
0.066767
0.066767
0.067399
0.068031
0.066767
0.066767
0.066767
0.066767
0.066767
0.067399
0.067399
0.067399
0.067399
0.068348
0.068664
0.068664
0.068348
0.068980
0.068664
0.068980
0.068980
0.068980
0.069612
0.069296
0.069612
0.070245
0.069928
0.070561
0.070561
0.070561
0.069928
0.070561
0.070561
0.070561
0.071825
0.072141
0.071509
0.071509
0.071825
0.072141
0.072141
0.072141
0.071509
0.072458
0.071193
0.071825
0.072774
0.072141
0.071825
0.072141
0.070877
0.071825
0.071509
0.071509
0.071193
0.071193
0.071509
0.071193
0.071193
0.071509
0.071193
0.070561
0.070561
0.069928
0.069928
0.069612
0.069928
0.069296
0.069612
0.068664
0.068664
0.068348
0.068348
0.068980
0.068348
0.067399
0.067715
0.067715
0.068348
0.067715
0.067715
0.067399
0.067083
0.068031
0.067399
0.067083
0.068348
0.068031
0.067083
0.066135
0.066767
0.067399
0.068348
0.068348
0.067715
0.067715
0.067715
0.068348
0.068348
0.068348
0.068980
0.068348
0.068031
0.069296
0.069612
0.068980
0.068980
0.069928
0.070245
0.070245
0.069928
0.070245
0.070877
0.070245
0.070245
0.070877
0.070877
0.071193
0.071193
0.071193
0.070877
0.071193
0.071509
0.071509
0.072141
0.072141
0.070877
0.070877
0.071509
0.072458
0.072774
0.072774
0.072458
0.072141
0.071193
0.070877
0.071825
0.071509
0.070877
0.071509
0.070877
0.070245
0.070877
0.070561
0.070245
0.070245
0.069928
0.068980
0.069296
0.068980
0.068664
0.068980
0.068348
0.068348
0.068031
0.068664
0.068031
0.068031
0.067715
0.067715
0.068031
0.068664
0.068348
0.068031
0.067083
0.067083
0.067715
0.067083
0.067399
0.068031
0.067715
0.067399
0.067083
0.067083
0.067083
0.068031
0.068031
0.067083
0.067399
0.067399
0.068031
0.068348
0.068348
0.068980
0.068980
0.068348
0.069296
0.068980
0.068348
0.069296
0.069296
0.069928
0.069928
0.069928
0.070245
0.070245
0.069928
0.070245
0.070877
0.070561
0.071509
0.071193
0.070561
0.070877
0.071193
0.071825
0.071825
0.071825
0.071509
0.071509
0.071193
0.070877
0.071509
0.071825
0.072458
0.071193
0.070877
0.070877
0.070877
0.070245
0.070877
0.071193
0.071193
0.071193
0.070877
0.070561
0.070877
0.070561
0.070245
0.069296
0.069928
0.069296
0.069296
0.068980
0.068348
0.068031
0.068348
0.068031
0.068348
0.068348
0.067715
0.068031
0.067715
0.066767
0.067399
0.067715
0.067083
0.066767
0.066767
0.067083
0.066767
0.066767
0.067399
0.067399
0.066451
0.066451
0.066135
0.066135
0.067083
0.067399
0.067083
0.067715
0.067083
0.067399
0.067715
0.068031
0.068348
0.068664
0.068031
0.068980
0.068664
0.068980
0.069296
0.069296
0.069928
0.069928
0.069612
0.069612
0.070245
0.069928
0.069928
0.070561
0.070877
0.071193
0.071509
0.071193
0.070561
0.070877
0.071193
0.071193
0.072141
0.071193
0.071825
0.071509
0.070877
0.071193
0.071825
0.072458
0.072458
0.072141
0.070877
0.071509
0.071509
0.071509
0.071193
0.071509
0.071509
0.070561
0.070877
0.070245
0.070561
0.069928
0.069928
0.069928
0.068980
0.068980
0.068980
0.069296
0.069296
0.068031
0.068664
0.068664
0.068980
0.068664
0.067399
0.067399
0.067399
0.067083
0.067715
0.067399
0.067083
0.066451
0.066767
0.066767
0.067083
0.067083
0.067715
0.066767
0.067083
0.066451
0.067083
0.067399
0.068031
0.068664
0.067083
0.067399
0.067715
0.067715
0.067083
0.067715
0.068031
0.067715
0.067715
0.068980
0.068980
0.068664
0.069296
0.069612
0.069296
0.069928
0.070877
0.070561
0.069612
0.069928
0.070245
0.070245
0.071193
0.071193
0.071193
0.071193
0.070877
0.071509
0.071825
0.071509
0.071509
0.071193
0.071825
0.071193
0.071193
0.071825
0.072141
0.071825
0.071509
0.071193
0.070561
0.071193
0.071193
0.071509
0.070877
0.070877
0.070877
0.070245
0.070561
0.070245
0.070561
0.069296
0.069928
0.069928
0.069296
0.068980
0.068980
0.068348
0.068664
0.068980
0.068348
0.068348
0.068348
0.067715
0.067715
0.067399
0.067715
0.068031
0.066767
0.067083
0.067083
0.066767
0.067399
0.067083
0.067083
0.066767
0.067083
0.066451
0.065818
0.066767
0.066451
0.067399
0.067715
0.067083
0.067399
0.067715
0.067715
0.067399
0.067715
0.068348
0.068031
0.067715
0.068664
0.068980
0.068980
0.069296
0.069296
0.069296
0.069928
0.069296
0.069928
0.070245
0.069296
0.070245
0.070561
0.070245
0.071509
0.071193
0.071193
0.070245
0.071509
0.071509
0.071825
0.072141
0.071509
0.071825
0.072141
0.071509
0.071825
0.072458
0.072458
0.072141
0.072458
0.070877
0.071193
0.070877
0.071509
0.071193
0.071193
0.070245
0.070561
0.071193
0.071509
0.070877
0.070561
0.070245
0.069296
0.069296
0.068980
0.068980
0.069296
0.068664
0.068348
0.068980
0.068980
0.068664
0.068031
0.067715
0.067083
0.067715
0.067399
0.068031
0.067083
0.067715
0.067399
0.067083
0.067715
0.067399
0.067715
0.068031
0.067083
0.067083
0.067083
0.066451
0.068031
0.068348
0.068031
0.068348
0.068031
0.068348
0.068664
0.068348
0.068664
0.068348
0.068980
0.069296
0.069296
0.068980
0.069928
0.069928
0.070561
0.070245
0.069928
0.070561
0.071193
0.070877
0.070561
0.070877
0.071509
0.071509
0.072141
0.071825
0.071509
0.071193
0.071825
0.072141
0.072141
0.071509
0.071825
0.072458
0.071509
0.072141
0.072458
0.072774
0.072774
0.072141
0.071509
0.071509
0.071825
0.071193
0.071193
0.070877
0.070561
0.070877
0.071509
0.070877
0.070877
0.069928
0.069928
0.069928
0.069296
0.069296
0.069296
0.069612
0.069612
0.069296
0.068980
0.068980
0.068348
0.068348
0.068664
0.068348
0.068031
0.068031
0.068348
0.067715
0.067399
0.067399
0.067083
0.068031
0.067083
0.067399
0.068031
0.067715
0.067083
0.067083
0.067399
0.067715
0.068664
0.068664
0.068031
0.067715
0.068031
0.067399
0.068664
0.068348
0.068664
0.068348
0.068980
0.068664
0.069296
0.069296
0.069296
0.069612
0.069612
0.069928
0.069928
0.070561
0.070245
0.070561
0.070877
0.070245
0.070877
0.072141
0.071509
0.071193
0.071193
0.071193
0.071825
0.072141
0.071509
0.072141
0.071825
0.070877
0.071193
0.071825
0.072774
0.072458
0.072141
0.071509
0.071193
0.071193
0.071509
0.071193
0.070877
0.071193
0.070561
0.070245
0.069612
0.071193
0.069928
0.069296
0.070245
0.068980
0.069296
0.069296
0.068664
0.068980
0.069296
0.068664
0.068980
0.069296
0.068664
0.068348
0.068348
0.067399
0.067399
0.068031
0.066767
0.067083
0.067083
0.067715
0.067083
0.067715
0.067083
0.067399
0.067715
0.067083
0.066135
0.067399
0.067083
0.067399
0.068348
0.067715
0.067399
0.067399
0.067715
0.068348
0.068348
0.068980
0.068980
0.068980
0.068664
0.068664
0.068664
0.069612
0.069928
0.069296
0.069928
0.069928
0.069612
0.070245
0.069928
0.069296
0.070561
0.070561
0.070561
0.070877
0.071509
0.071193
0.070877
0.071193
0.071509
0.071193
0.071509
0.071509
0.071509
0.070877
0.071509
0.071509
0.071825
0.071825
0.071509
0.071193
0.070877
0.070877
0.071509
0.070877
0.070877
0.070561
0.070561
0.070561
0.070245
0.070877
0.069612
0.069612
0.069612
0.069296
0.069612
0.068980
0.068980
0.068664
0.068664
0.068664
0.069296
0.068980
0.068031
0.067715
0.067083
0.066767
0.067399
0.068348
0.067399
0.067083
0.067083
0.066767
0.067083
0.067715
0.067715
0.067715
0.066767
0.066767
0.066135
0.066767
0.067399
0.067399
0.067715
0.067715
0.066767
0.067083
0.067715
0.067399
0.067399
0.068031
0.068031
0.068348
0.068348
0.069296
0.068980
0.069296
0.069296
0.069612
0.069612
0.069296
0.069928
0.069928
0.069928
0.069928
0.070245
0.070561
0.071193
0.070877
0.070561
0.070877
0.071193
0.071509
0.071509
0.071193
0.071825
0.071509
0.070245
0.071193
0.071509
0.072141
0.072141
0.072141
0.070561
0.070877
0.071509
0.070561
0.070877
0.070561
0.070561
0.070245
0.070245
0.070561
0.070561
0.069928
0.069612
0.069928
0.069928
0.068980
0.068980
0.069296
0.069296
0.068664
0.068348
0.068980
0.068664
0.068664
0.068348
0.067399
0.067083
0.067399
0.067715
0.067399
0.067083
0.066767
0.066451
0.067083
0.066767
0.067083
0.068031
0.067083
0.066451
0.066451
0.066767
0.067399
0.068031
0.068031
0.068031
0.067399
0.067399
0.067715
0.068031
0.068031
0.068031
0.068664
0.068348
0.068980
0.068664
0.068980
0.068664
0.068980
0.068980
0.069612
0.069296
0.070245
0.069612
0.069612
0.070561
0.070561
0.069928
0.070877
0.070561
0.070877
0.070877
0.071825
0.071509
0.071509
0.071509
0.071509
0.071509
0.071825
0.071193
0.071825
0.072458
0.072458
0.071825
0.070877
0.071509
0.071193
0.071509
0.071193
0.071193
0.070561
0.070877
0.071193
0.070561
0.070877
0.070245
0.070245
0.069612
0.069612
0.069612
0.069296
0.068664
0.068664
0.068348
0.068031
0.068348
0.068664
0.068348
0.068664
0.067399
0.067083
0.067083
0.068031
0.067399
0.066767
0.066767
0.066767
0.067083
0.067715
0.067083
0.067083
0.066767
0.066451
0.066767
0.067083
0.067399
0.067399
0.067715
0.067399
0.067399
0.067399
0.068031
0.068348
0.068031
0.068031
0.068031
0.067715
0.068348
0.068980
0.068348
0.069296
0.069612
0.068980
0.069296
0.070245
0.069928
0.069928
0.069612
0.069612
0.069928
0.069928
0.071193
0.070877
0.070877
0.070245
0.071193
0.070877
0.071193
0.071509
0.071193
0.071509
0.071193
0.071193
0.071509
0.071509
0.071825
0.072141
0.071193
0.070245
0.070877
0.071509
0.071193
0.071193
0.070877
0.070245
0.070245
0.070245
0.070245
0.069928
0.069928
0.069296
0.068980
0.068664
0.068664
0.068348
0.068664
0.068031
0.068980
0.068031
0.068980
0.068348
0.067715
0.067083
0.067083
0.067083
0.068031
0.067399
0.066767
0.066767
0.067083
0.066767
0.067399
0.067083
0.067083
0.067399
0.067083
0.066451
0.066767
0.066767
0.067715
0.068031
0.068031
0.068031
0.067399
0.067715
0.068348
0.068031
0.068348
0.068031
0.068348
0.069296
0.069296
0.068664
0.069296
0.068980
0.069612
0.069612
0.069612
0.069928
0.069928
0.070561
0.069928
0.070877
0.069928
0.071193
0.071825
0.071825
0.070877
0.071509
0.071825
0.071193
0.072141
0.071509
0.071509
0.071825
0.070561
0.071509
0.071825
0.072458
0.071509
0.071825
0.071193
0.071509
0.071193
0.071193
0.071509
0.070561
0.070245
0.070877
0.070245
0.071193
0.070877
0.070245
0.070245
0.070245
0.069612
0.069612
0.069928
0.069296
0.068664
0.068664
0.068348
0.068348
0.068664
0.068031
0.068348
0.067715
0.068031
0.068031
0.067715
0.067715
0.066767
0.066767
0.067083
0.066767
0.067399
0.067083
0.067715
0.067083
0.066135
0.066451
0.066135
0.066135
0.067399
0.067399
0.067399
0.067715
0.067399
0.067399
0.068348
0.068031
0.068348
0.068031
0.068348
0.068980
0.068980
0.068664
0.069296
0.069612
0.068980
0.069612
0.069928
0.070561
0.070245
0.069612
0.069928
0.070245
0.071193
0.070877
0.070877
0.070561
0.070877
0.071193
0.071509
0.071193
0.071509
0.071825
0.071193
0.070877
0.071193
0.071825
0.071825
0.071825
0.071825
0.070561
0.070877
0.071193
0.070877
0.070877
0.071193
0.071193
0.070561
0.070561
0.070561
0.070561
0.070877
0.069928
0.069928
0.069612
0.069612
0.069296
0.068980
0.069296
0.068664
0.068980
0.068980
0.068980
0.068980
0.068031
0.068031
0.067083
0.067083
0.068348
0.067715
0.067083
0.067083
0.067399
0.067715
0.067715
0.066767
0.067715
0.067399
0.067399
0.066451
0.066767
0.066767
0.067715
0.067399
0.067399
0.067399
0.067399
0.068031
0.067715
0.068031
0.067715
0.068031
0.067399
0.068664
0.068980
0.068980
0.068980
0.069296
0.069296
0.069928
0.069928
0.069928
0.070245
0.069612
0.069928
0.070561
0.069928
0.070561
0.070877
0.071193
0.069928
0.070561
0.070877
0.070877
0.071509
0.070561
0.070877
0.071193
0.070561
0.071193
0.071509
0.072141
0.071193
0.071193
0.070561
0.070561
0.070877
0.070561
0.070561
0.070877
0.070561
0.070245
0.069928
0.070561
0.070245
0.069928
0.069612
0.069928
0.069612
0.068980
0.069296
0.068980
0.068980
0.068348
0.068664
0.068980
0.069296
0.068031
0.067715
0.067083
0.067083
0.067399
0.067083
0.067083
0.066767
0.067083
0.067083
0.067715
0.067715
0.067083
0.067715
0.067399
0.066451
0.066451
0.067083
0.067083
0.067399
0.067083
0.066767
0.066767
0.067715
0.068348
0.067715
0.068031
0.068031
0.067715
0.068348
0.068664
0.068348
0.068664
0.068348
0.068980
0.068664
0.069296
0.069612
0.070245
0.069612
0.069612
0.069612
0.069612
0.070561
0.070877
0.071193
0.070561
0.071193
0.071193
0.071825
0.071509
0.070877
0.071193
0.070877
0.070561
0.070877
0.070877
0.071509
0.071509
0.071509
0.070245
0.070245
0.070877
0.070877
0.070561
0.070561
0.070877
0.070561
0.069612
0.070245
0.069928
0.069612
0.069296
0.069296
0.068980
0.068664
0.068664
0.068664
0.068348
0.068664
0.068348
0.068348
0.068348
0.068031
0.068348
0.067399
0.067083
0.066767
0.067399
0.067083
0.066451
0.066451
0.066767
0.066451
0.066451
0.066451
0.067399
0.066767
0.065818
0.065502
0.066767
0.066767
0.067083
0.066767
0.067083
0.066767
0.067083
0.067715
0.067399
0.068348
0.068031
0.068031
0.068348
0.068031
0.068664
0.068664
0.068980
0.068980
0.068664
0.068980
0.069612
0.069612
0.069296
0.069612
0.069612
0.069928
0.070561
0.069928
0.070877
0.070561
0.070245
0.071193
0.070877
0.071193
0.071193
0.070877
0.070877
0.070561
0.070877
0.071509
0.071509
0.072141
0.071193
0.071193
0.070561
0.070561
0.070877
0.070877
0.070877
0.070877
0.070877
0.069928
0.069928
0.069928
0.069928
0.069612
0.069296
0.069296
0.069296
0.068664
0.068348
0.068348
0.068348
0.068348
0.068348
0.068664
0.068031
0.067399
0.067083
0.067399
0.066767
0.067715
0.066767
0.066767
0.067083
0.066451
0.066767
0.067083
0.067083
0.067083
0.067083
0.066767
0.066451
0.066135
0.066767
0.067715
0.067399
0.066135
0.066767
0.067399
0.067715
0.067399
0.067083
0.067083
0.067083
0.067715
0.068664
0.068348
0.068348
0.069296
0.069612
0.069296
0.069612
0.069612
0.068980
0.069612
0.069928
0.069928
0.069928
0.069928
0.070561
0.070877
0.070877
0.070245
0.070877
0.070877
0.071509
0.071509
0.070561
0.070877
0.071193
0.070245
0.070877
0.070877
0.071509
0.071193
0.070561
0.070245
0.070245
0.070877
0.070561
0.070561
0.070561
0.069296
0.069612
0.070245
0.069928
0.069612
0.069296
0.068980
0.069296
0.069612
0.068664
0.068348
0.068664
0.068348
0.068031
0.068031
0.068980
0.067715
0.067715
0.067715
0.067083
0.066767
0.067083
0.067399
0.066767
0.066451
0.066451
0.066767
0.067083
0.066451
0.067083
0.067083
0.066135
0.065818
0.065502
0.066767
0.066767
0.067399
0.067399
0.067399
0.067083
0.067399
0.067715
0.067083
0.067715
0.068031
0.068031
0.068348
0.068664
0.068031
0.068980
0.069296
0.069612
0.069296
0.069296
0.069296
0.069296
0.069296
0.069612
0.069928
0.070561
0.070245
0.071193
0.070877
0.070245
0.070561
0.070877
0.070877
0.070877
0.071193
0.070877
0.070877
0.070877
0.070877
0.071825
0.072774
0.072141
0.071825
0.070877
0.070877
0.071193
0.071193
0.071193
0.071193
0.070561
0.070877
0.069928
0.070561
0.070245
0.069612
0.069296
0.069612
0.069296
0.069296
0.068664
0.068980
0.068980
0.068664
0.068348
0.068348
0.068031
0.068031
0.067715
0.066767
0.066767
0.066451
0.067399
0.066767
0.066767
0.066767
0.066451
0.066767
0.066767
0.067083
0.067715
0.067399
0.066451
0.065818
0.066767
0.066767
0.067399
0.067083
0.067083
0.067399
0.067715
0.067715
0.067399
0.067715
0.067715
0.067399
0.068031
0.068664
0.068980
0.068348
0.068980
0.069296
0.069296
0.069296
0.069612
0.069612
0.069612
0.069296
0.069296
0.070245
0.070245
0.070561
0.070561
0.070877
0.070561
0.070561
0.071193
0.071193
0.071193
0.070877
0.070561
0.070877
0.071193
0.071193
0.071825
0.071509
0.071193
0.070877
0.070245
0.070245
0.070877
0.070877
0.070245
0.069928
0.070245
0.069612
0.069612
0.070245
0.069928
0.070245
0.069928
0.068664
0.069296
0.069296
0.068664
0.068980
0.068031
0.068348
0.068031
0.068348
0.068031
0.068031
0.067399
0.067083
0.067399
0.067715
0.067083
0.067083
0.066767
0.066767
0.066135
0.066451
0.066767
0.066767
0.066451
0.066767
0.065818
0.065818
0.066451
0.067399
0.067399
0.066767
0.067083
0.067083
0.067083
0.067083
0.067715
0.067715
0.067399
0.067399
0.068664
0.068664
0.068348
0.068980
0.069296
0.068664
0.069296
0.069296
0.069296
0.068980
0.069612
0.069296
0.069612
0.069296
0.070245
0.070561
0.070561
0.070561
0.070245
0.070561
0.070561
0.070877
0.070877
0.070877
0.070877
0.071193
0.070877
0.071193
0.071509
0.071509
0.070561
0.070245
0.069928
0.070561
0.070877
0.070245
0.071193
0.070561
0.070245
0.069612
0.070245
0.069928
0.068980
0.068980
0.069612
0.069296
0.068980
0.068980
0.068980
0.068664
0.068348
0.068348
0.068980
0.068031
0.068348
0.067399
0.067399
0.067083
0.067399
0.067715
0.067083
0.066135
0.066451
0.066767
0.067083
0.067399
0.067715
0.067399
0.066767
0.066135
0.066135
0.066135
0.066767
0.067399
0.067715
0.067399
0.067399
0.067715
0.067399
0.067399
0.067399
0.068031
0.067715
0.068348
0.068031
0.068348
0.068664
0.068980
0.069296
0.068980
0.068980
0.069296
0.069296
0.068664
0.068980
0.069612
0.069928
0.069928
0.070561
0.070877
0.069928
0.070561
0.070877
0.071193
0.071509
0.071193
0.071193
0.070877
0.070877
0.070561
0.071509
0.072141
0.071509
0.071193
0.070561
0.070561
0.070245
0.069928
0.070245
0.070877
0.070561
0.070561
0.069296
0.070245
0.070561
0.069296
0.069612
0.068980
0.068664
0.068664
0.068031
0.068031
0.068348
0.067715
0.068031
0.068348
0.068348
0.068031
0.067399
0.067399
0.067083
0.066767
0.067715
0.066767
0.067083
0.066767
0.066451
0.067083
0.066767
0.066767
0.067715
0.066767
0.066767
0.066451
0.066767
0.067083
0.067399
0.067715
0.067399
0.067715
0.068348
0.068031
0.067399
0.068031
0.068664
0.068348
0.068664
0.068664
0.068031
0.068348
0.068980
0.068980
0.069612
0.069612
0.069928
0.069928
0.069928
0.069612
0.070245
0.070877
0.070877
0.070877
0.070877
0.070245
0.070561
0.071193
0.071193
0.070877
0.070877
0.070877
0.070561
0.070245
0.070561
0.071193
0.070561
0.071509
0.070877
0.069928
0.070877
0.070561
0.070877
0.070561
0.071193
0.070561
0.071193
0.070245
0.070561
0.069928
0.069928
0.069296
0.068980
0.068980
0.068664
0.068348
0.068664
0.068980
0.068664
0.068031
0.068031
0.067715
0.068031
0.067715
0.067083
0.067083
0.067083
0.067715
0.066767
0.066767
0.066767
0.066451
0.067083
0.067083
0.066767
0.067715
0.067399
0.066767
0.066767
0.066767
0.067083
0.067083
0.067399
0.067715
0.067715
0.067715
0.068031
0.068031
0.067715
0.067715
0.068348
0.068031
0.068031
0.068664
0.069296
0.069928
0.069612
0.069612
0.069296
0.069928
0.069296
0.069612
0.069296
0.069296
0.070561
0.070561
0.070245
0.070877
0.070245
0.069928
0.071509
0.071193
0.070877
0.071509
0.071193
0.070877
0.070561
0.070245
0.070877
0.071825
0.072141
0.071193
0.071193
0.070877
0.070877
0.071193
0.070561
0.070561
0.070245
0.070877
0.070561
0.070877
0.070561
0.069928
0.069296
0.069612
0.069612
0.068980
0.068664
0.068980
0.068664
0.068980
0.068348
0.068664
0.068664
0.068348
0.068031
0.067399
0.067399
0.067715
0.067399
0.067083
0.067083
0.066135
0.066451
0.067399
0.067083
0.067083
0.067083
0.067083
0.066451
0.066135
0.066135
0.066767
0.067083
0.067715
0.066767
0.066767
0.066767
0.067083
0.067399
0.067715
0.067715
0.067715
0.068031
0.067715
0.068031
0.068031
0.068664
0.068664
0.068348
0.068980
0.069296
0.069296
0.069612
0.069928
0.070245
0.069928
0.069928
0.070877
0.071193
0.070877
0.070561
0.071193
0.071193
0.070877
0.071509
0.071509
0.070877
0.071509
0.070561
0.070561
0.071193
0.071509
0.071825
0.072141
0.071193
0.070561
0.070877
0.071193
0.070561
0.070245
0.070561
0.069928
0.069928
0.069928
0.069296
0.069928
0.069612
0.068980
0.068664
0.068664
0.068664
0.068348
0.068348
0.068348
0.068348
0.068664
0.068348
0.067715
0.068031
0.067399
0.067083
0.066767
0.068031
0.067083
0.066451
0.066451
0.066451
0.067083
0.067399
0.067083
0.067083
0.067083
0.066451
0.066135
0.066451
0.066767
0.067715
0.067399
0.067083
0.067083
0.067399
0.068031
0.067399
0.068031
0.067715
0.068031
0.068348
0.068031
0.068664
0.068348
0.068348
0.069296
0.069296
0.069296
0.069612
0.069612
0.070561
0.069612
0.069928
0.070245
0.070245
0.070877
0.071193
0.071193
0.070877
0.071193
0.071509
0.071193
0.071193
0.071193
0.071825
0.071193
0.071193
0.070877
0.071509
0.072141
0.071825
0.070877
0.070561
0.070877
0.070877
0.070877
0.070245
0.070561
0.070245
0.070561
0.070245
0.070561
0.070245
0.069612
0.069612
0.069296
0.068348
0.068348
0.069296
0.068664
0.068031
0.067715
0.068031
0.068348
0.068348
0.067715
0.067083
0.067083
0.067399
0.068031
0.068031
0.067083
0.066767
0.067083
0.067399
0.066767
0.066767
0.067399
0.067083
0.066451
0.066135
0.066767
0.066451
0.067083
0.067399
0.067715
0.067399
0.067715
0.067399
0.067715
0.067083
0.068031
0.067083
0.067715
0.068664
0.068348
0.068348
0.069296
0.069296
0.070245
0.070245
0.069296
0.069612
0.069612
0.069928
0.069612
0.070245
0.070245
0.071193
0.071193
0.071193
0.070561
0.071193
0.071509
0.071193
0.071193
0.071509
0.071193
0.070877
0.070245
0.070561
0.071193
0.071509
0.070561
0.071193
0.070245
0.070561
0.070561
0.070561
0.070561
0.070561
0.070245
0.069928
0.069612
0.069612
0.069612
0.069612
0.069296
0.068980
0.068664
0.068348
0.068664
0.068348
0.068031
0.068031
0.068031
0.067715
0.068031
0.068031
0.066767
0.066767
0.066767
0.066451
0.066451
0.067083
0.066451
0.066767
0.066767
0.067399
0.066767
0.067083
0.067083
0.066767
0.065818
0.066767
0.066451
0.067083
0.067083
0.067399
0.067399
0.067399
0.067399
0.068031
0.067083
0.068348
0.067399
0.067083
0.068031
0.068348
0.068664
0.069296
0.068980
0.068980
0.068980
0.068980
0.069928
0.069296
0.069928
0.069928
0.069928
0.069928
0.070561
0.071193
0.071193
0.070245
0.069928
0.071193
0.071193
0.071193
0.070877
0.070877
0.071193
0.070561
0.071509
0.071193
0.072141
0.071193
0.071193
0.070877
0.070877
0.071509
0.070877
0.070877
0.070561
0.070245
0.070561
0.069612
0.070561
0.070245
0.068980
0.069612
0.069612
0.068664
0.068348
0.068980
0.068031
0.068348
0.068031
0.068031
0.068348
0.068664
0.068031
0.067715
0.067083
0.066767
0.067399
0.067715
0.066451
0.067715
0.067083
0.066767
0.067399
0.066451
0.067083
0.067083
0.067399
0.066767
0.066767
0.066767
0.066451
0.067399
0.067399
0.067083
0.067083
0.067399
0.067399
0.067083
0.067083
0.067399
0.067715
0.068031
0.068031
0.068031
0.068348
0.068980
0.068980
0.068980
0.068980
0.069296
0.069928
0.068980
0.068980
0.068980
0.070245
0.070561
0.070877
0.070561
0.070877
0.070561
0.071193
0.071193
0.071509
0.071193
0.070877
0.071193
0.070877
0.070877
0.071509
0.071509
0.071509
0.071825
0.070877
0.070561
0.070877
0.071193
0.071193
0.070561
0.071193
0.070561
0.070245
0.069928
0.070561
0.069928
0.069928
0.070877
0.070245
0.069612
0.068980
0.068980
0.068980
0.068664
0.068664
0.068348
0.068980
0.068348
0.068031
0.067083
0.067715
0.067399
0.067715
0.067399
0.067399
0.067083
0.066451
0.066451
0.067083
0.067083
0.067715
0.067083
0.067083
0.066767
0.066135
0.066767
0.068031
0.067399
0.067715
0.067399
0.067715
0.068348
0.068031
0.068031
0.068664
0.068664
0.068031
0.068664
0.069296
0.068980
0.069928
0.069612
0.069928
0.070245
0.070245
0.069928
0.069928
0.070561
0.070245
0.070245
0.070245
0.070877
0.070877
0.071509
0.070877
0.071509
0.072141
0.071825
0.071509
0.071193
0.071509
0.071509
0.070877
0.071825
0.072141
0.072458
0.071509
0.071193
0.070245
0.070877
0.070877
0.071193
0.070877
0.070877
0.070245
0.070245
0.069612
0.070561
0.071193
0.070877
0.069612
0.069296
0.069612
0.069296
0.068980
0.068664
0.068980
0.068348
0.068348
0.068348
0.068348
0.068031
0.068031
0.067083
0.067399
0.067715
0.067715
0.066767
0.066767
0.066767
0.066767
0.066451
0.067399
0.067399
0.067715
0.066451
0.065818
0.066135
0.066767
0.067399
0.067399
0.067715
0.067715
0.067715
0.067715
0.068031
0.067399
0.067715
0.068664
0.068031
0.068348
0.068664
0.068031
0.069296
0.069296
0.069296
0.068980
0.069612
0.070245
0.069928
0.069612
0.069296
0.069296
0.069928
0.070877
0.071509
0.071193
0.070245
0.070561
0.071193
0.070877
0.071509
0.071193
0.071825
0.071509
0.070877
0.070877
0.071509
0.071825
0.072141
0.071509
0.070245
0.070877
0.070877
0.070561
0.070877
0.070877
0.070561
0.070561
0.070561
0.069928
0.070245
0.069928
0.069612
0.070245
0.068980
0.068980
0.068980
0.068348
0.068664
0.068348
0.067399
0.068348
0.068664
0.068031
0.068031
0.067083
0.067083
0.067715
0.068031
0.067715
0.067399
0.066451
0.066767
0.067399
0.067083
0.067399
0.067715
0.067083
0.067083
0.066135
0.067083
0.067399
0.068031
0.068031
0.067715
0.067715
0.067399
0.067715
0.068031
0.068348
0.068031
0.067715
0.068031
0.068980
0.068980
0.068980
0.068980
0.070245
0.069612
0.069612
0.070245
0.070245
0.070561
0.069928
0.070245
0.070877
0.071193
0.071193
0.071193
0.071193
0.071509
0.071193
0.071509
0.071825
0.071509
0.071825
0.071509
0.070877
0.071193
0.071825
0.071509
0.072141
0.071825
0.071509
0.071509
0.070877
0.071509
0.071193
0.070877
0.070877
0.070561
0.070877
0.070561
0.070245
0.069612
0.070245
0.070245
0.069612
0.069296
0.068980
0.069296
0.068980
0.068348
0.068348
0.068031
0.068980
0.068348
0.067715
0.067715
0.066767
0.066767
0.067715
0.067399
0.066767
0.066451
0.067083
0.067083
0.066767
0.067083
0.067399
0.066767
0.067399
0.066135
0.066135
0.067083
0.068031
0.068031
0.067083
0.067083
0.066767
0.067083
0.067715
0.068031
0.068031
0.068031
0.067399
0.068664
0.068664
0.068031
0.068664
0.069296
0.069296
0.069612
0.069928
0.069928
0.069928
0.069928
0.069928
0.070561
0.069928
0.070877
0.071193
0.070877
0.070245
0.071193
0.071509
0.071825
0.071509
0.071825
0.071509
0.071193
0.070877
0.071509
0.071825
0.071509
0.071825
0.071509
0.070561
0.070877
0.071193
0.071193
0.070561
0.071193
0.070245
0.069928
0.070561
0.070561
0.070245
0.070245
0.069928
0.069612
0.069296
0.068980
0.069612
0.069612
0.068031
0.068348
0.068664
0.068664
0.068664
0.068031
0.068031
0.067715
0.066767
0.068031
0.067399
0.067083
0.066451
0.067083
0.067083
0.067715
0.067715
0.068031
0.067083
0.066451
0.066135
0.066451
0.066767
0.067715
0.068031
0.067715
0.068031
0.068031
0.068031
0.067715
0.067715
0.068348
0.068664
0.067715
0.068031
0.068348
0.068031
0.069296
0.068980
0.069928
0.069296
0.069612
0.070245
0.069928
0.069928
0.069928
0.069612
0.070877
0.070877
0.070877
0.070561
0.069928
0.070561
0.071193
0.071509
0.071193
0.071825
0.070877
0.071193
0.071193
0.071509
0.072141
0.072458
0.072458
0.072458
0.070877
0.070877
0.070877
0.071509
0.071193
0.070561
0.070877
0.070561
0.070561
0.070561
0.070561
0.069928
0.069296
0.069612
0.068980
0.068664
0.068348
0.068348
0.068664
0.068664
0.068348
0.068980
0.068664
0.067715
0.067715
0.067715
0.067399
0.067083
0.067715
0.067399
0.066451
0.066451
0.066451
0.066767
0.066767
0.066767
0.067399
0.066451
0.066767
0.066451
0.066451
0.067083
0.067399
0.067715
0.067399
0.067715
0.068031
0.067399
0.067715
0.067715
0.068031
0.068031
0.068980
0.069612
0.069296
0.068664
0.069296
0.069928
0.069612
0.069928
0.070561
0.070561
0.069612
0.069928
0.070245
0.070245
0.070561
0.071509
0.071509
0.071509
0.071509
0.071193
0.071193
0.071509
0.071509
0.071193
0.071509
0.071509
0.071509
0.071825
0.072141
0.072141
0.072141
0.070877
0.070877
0.071509
0.070561
0.071193
0.070561
0.070561
0.070561
0.070877
0.070561
0.070245
0.069928
0.069612
0.069928
0.069612
0.069296
0.068664
0.068348
0.068980
0.069296
0.068664
0.068664
0.068664
0.068031
0.068348
0.067715
0.068348
0.068348
0.068664
0.068031
0.067399
0.067083
0.066767
0.067083
0.067399
0.067399
0.067399
0.066767
0.066135
0.066451
0.067083
0.066767
0.067715
0.068031
0.067715
0.067399
0.067715
0.068031
0.068348
0.068348
0.068664
0.068980
0.068664
0.068980
0.069296
0.068980
0.068980
0.069928
0.069612
0.069928
0.070245
0.069928
0.070561
0.069928
0.069928
0.070877
0.069928
0.070561
0.071193
0.070561
0.070561
0.070877
0.070877
0.070877
0.071825
0.071825
0.071193
0.071509
0.071193
0.071825
0.071825
0.073090
0.072774
0.071825
0.071509
0.071509
0.071509
0.071193
0.071193
0.071193
0.070561
0.070877
0.070245
0.070245
0.070877
0.070245
0.070561
0.070245
0.070245
0.069612
0.069296
0.068980
0.069928
0.069296
0.068980
0.069296
0.068980
0.068348
0.068031
0.067715
0.067399
0.068031
0.067715
0.067715
0.067083
0.067715
0.067715
0.067399
0.067715
0.067715
0.067715
0.067083
0.066451
0.065502
0.067083
0.067083
0.067399
0.067715
0.067399
0.067399
0.068031
0.068348
0.068031
0.068348
0.068348
0.067715
0.068980
0.069296
0.069612
0.069928
0.069612
0.069612
0.070245
0.069612
0.069928
0.070561
0.070245
0.070245
0.070561
0.071193
0.071193
0.071509
0.071509
0.071193
0.070877
0.071193
0.071509
0.071825
0.071509
0.071509
0.071825
0.071193
0.071509
0.071825
0.072141
0.072141
0.072141
0.071509
0.070877
0.071193
0.071509
0.071509
0.071509
0.071193
0.071193
0.070877
0.070877
0.070561
0.070245
0.070245
0.070245
0.069296
0.069296
0.069612
0.069296
0.069612
0.069296
0.068664
0.068031
0.068664
0.067715
0.067399
0.067399
0.067083
0.067399
0.067715
0.067083
0.067083
0.067083
0.067083
0.067083
0.067715
0.068031
0.068031
0.067399
0.066767
0.066767
0.066767
0.067715
0.068031
0.068664
0.067715
0.068031
0.068664
0.068031
0.068031
0.068348
0.068980
0.069296
0.068664
0.068664
0.068664
0.068980
0.069296
0.069928
0.069928
0.069928
0.070561
0.070245
0.070561
0.070245
0.069928
0.070877
0.071193
0.071825
0.071825
0.071193
0.071193
0.071193
0.071825
0.072141
0.071825
0.071825
0.072141
0.071825
0.071509
0.071825
0.072458
0.072774
0.072458
0.071825
0.071509
0.071509
0.072141
0.071825
0.071825
0.071193
0.071193
0.070561
0.070561
0.070561
0.070877
0.070245
0.069928
0.069612
0.069296
0.068980
0.069296
0.069296
0.068348
0.068980
0.068664
0.068980
0.068980
0.068348
0.068348
0.067715
0.068031
0.068031
0.068031
0.067399
0.068031
0.068031
0.067715
0.068031
0.068031
0.068031
0.067715
0.067715
0.067399
0.067083
0.067399
0.068031
0.068348
0.067715
0.068031
0.068031
0.068348
0.068348
0.068664
0.068664
0.068980
0.068664
0.069296
0.069928
0.069296
0.069928
0.070245
0.069928
0.070245
0.070561
0.070245
0.070561
0.070561
0.070561
0.070245
0.070877
0.071193
0.071825
0.071509
0.071193
0.071509
0.072141
0.072141
0.071509
0.071509
0.071193
0.071825
0.071825
0.072141
0.072141
0.073090
0.072141
0.072141
0.071193
0.071509
0.071509
0.072141
0.072141
0.071193
0.071825
0.071509
0.070877
0.071193
0.070877
0.070245
0.070245
0.069928
0.069928
0.069296
0.069296
0.069296
0.068980
0.068664
0.068980
0.068980
0.069296
0.068348
0.068348
0.067715
0.068348
0.068348
0.068348
0.068031
0.067715
0.067715
0.067083
0.067715
0.067715
0.067715
0.068664
0.067399
0.066767
0.067399
0.068031
0.068348
0.068031
0.067715
0.068980
0.068348
0.068348
0.068348
0.068664
0.068348
0.068348
0.068980
0.068980
0.068980
0.069296
0.069612
0.069612
0.069928
0.070245
0.069928
0.069612
0.070561
0.070877
0.069928
0.070561
0.070877
0.070561
0.071193
0.071825
0.071193
0.071509
0.071825
0.072141
0.072141
0.071193
0.071193
0.071193
0.071193
0.071509
0.071509
0.072141
0.071825
0.071825
0.070877
0.070561
0.071509
0.071193
0.071193
0.071193
0.071509
0.071193
0.070561
0.071193
0.070877
0.070561
0.070245
0.070245
0.069928
0.069296
0.069296
0.069296
0.069296
0.068980
0.068980
0.068664
0.068980
0.068664
0.068348
0.068031
0.068031
0.068031
0.068348
0.068348
0.067715
0.067399
0.067083
0.067399
0.067083
0.067399
0.067715
0.067399
0.067715
0.066767
0.066767
0.067399
0.067715
0.068348
0.068031
0.067715
0.068348
0.068348
0.068664
0.068980
0.068664
0.068664
0.068348
0.069612
0.069296
0.069612
0.069612
0.070245
0.070245
0.069928
0.070245
0.070561
0.069928
0.069928
0.070561
0.070877
0.071509
0.071193
0.071509
0.071193
0.071193
0.071193
0.071825
0.071825
0.071509
0.071825
0.072141
0.071193
0.070877
0.071509
0.072141
0.072458
0.071825
0.071825
0.071509
0.071193
0.071509
0.071825
0.071193
0.071509
0.071825
0.070877
0.071193
0.070561
0.071193
0.070877
0.070877
0.069928
0.069612
0.069296
0.069296
0.069612
0.068980
0.069612
0.069612
0.069296
0.068664
0.068031
0.068031
0.067399
0.067083
0.068664
0.068348
0.066767
0.067715
0.067399
0.068031
0.067399
0.067715
0.068348
0.068031
0.067715
0.067399
0.067399
0.067083
0.068980
0.068664
0.067715
0.067715
0.067715
0.068031
0.068348
0.068348
0.068664
0.068348
0.068031
0.068980
0.069296
0.068980
0.069296
0.069612
0.070561
0.069928
0.069928
0.070561
0.070245
0.071193
0.070561
0.070245
0.070561
0.071825
0.072141
0.071509
0.071509
0.071825
0.071509
0.071509
0.071509
0.071509
0.071509
0.071193
0.071509
0.071825
0.072458
0.072774
0.072458
0.071509
0.071509
0.070877
0.071509
0.071193
0.071193
0.071193
0.071509
0.071193
0.071193
0.071193
0.070561
0.070561
0.070245
0.069928
0.069612
0.068980
0.068664
0.068980
0.068348
0.068664
0.068348
0.068664
0.068348
0.067399
0.068031
0.068031
0.067715
0.067715
0.067715
0.067399
0.067715
0.067083
0.067715
0.067715
0.067399
0.068348
0.068348
0.067715
0.067399
0.066767
0.067083
0.068031
0.067715
0.068348
0.068664
0.067399
0.068348
0.068031
0.068031
0.068348
0.068664
0.068980
0.068980
0.069296
0.068980
0.068980
0.069928
0.069928
0.070561
0.070561
0.070561
0.070561
0.069928
0.069928
0.070561
0.070561
0.071825
0.071509
0.071509
0.070877
0.071825
0.071825
0.071825
0.072141
0.071509
0.071193
0.071825
0.071825
0.071509
0.071825
0.072774
0.072141
0.072458
0.071193
0.071193
0.071825
0.072141
0.071509
0.071509
0.071509
0.070877
0.070877
0.070877
0.071193
0.070877
0.070877
0.070245
0.069928
0.069928
0.069928
0.068980
0.069612
0.068664
0.068980
0.068980
0.069296
0.068348
0.068348
0.067399
0.068031
0.067715
0.068348
0.067083
0.067083
0.067083
0.067715
0.067715
0.068031
0.068348
0.068031
0.067083
0.067083
0.066767
0.067399
0.068031
0.068980
0.068664
0.067715
0.067715
0.068031
0.068664
0.068031
0.068664
0.068664
0.068031
0.068031
0.069296
0.068980
0.069296
0.069296
0.069928
0.069928
0.070561
0.070561
0.070877
0.069928
0.070245
0.070245
0.070877
0.070561
0.070877
0.070877
0.071193
0.071193
0.071509
0.071509
0.071193
0.071509
0.071509
0.071509
0.071193
0.071509
0.071193
0.071825
0.071825
0.071509
0.071509
0.071193
0.071193
0.071193
0.071509
0.071509
0.070877
0.070561
0.070561
0.070561
0.071193
0.070561
0.070245
0.070561
0.070245
0.069612
0.069296
0.068348
0.069296
0.068348
0.068348
0.068031
0.068348
0.067715
0.068348
0.068031
0.067399
0.067715
0.068348
0.067399
0.067715
0.067715
0.067399
0.067715
0.068031
0.067715
0.067715
0.067083
0.067399
0.066451
0.066767
0.067715
0.068031
0.068348
0.067715
0.067715
0.068031
0.068664
0.068980
0.068664
0.068664
0.068348
0.068031
0.068664
0.068980
0.068980
0.069612
0.069928
0.069928
0.070561
0.070877
0.070877
0.070245
0.070561
0.070561
0.070877
0.070877
0.071509
0.071825
0.070877
0.070561
0.071509
0.072458
0.072141
0.071825
0.071825
0.071825
0.071825
0.071193
0.071825
0.072141
0.072774
0.071825
0.072141
0.071193
0.071509
0.071509
0.071509
0.071509
0.071193
0.070877
0.071193
0.070561
0.070877
0.070561
0.070245
0.070245
0.069928
0.070245
0.069296
0.069612
0.068980
0.068980
0.068348
0.068664
0.068980
0.068980
0.068348
0.068031
0.067083
0.067715
0.067715
0.068031
0.067399
0.067399
0.067399
0.067083
0.067399
0.067399
0.067399
0.068031
0.066767
0.066451
0.066451
0.067083
0.067715
0.067715
0.067083
0.067399
0.068031
0.067399
0.067399
0.067399
0.068664
0.068031
0.068348
0.068664
0.068664
0.068664
0.069296
0.068980
0.069612
0.069296
0.069928
0.070245
0.069296
0.069612
0.069928
0.069612
0.069928
0.071193
0.071193
0.071509
0.070561
0.070877
0.071509
0.072458
0.072141
0.071509
0.071509
0.071825
0.072141
0.071193
0.071825
0.072774
0.072774
0.071509
0.071509
0.071193
0.070877
0.071193
0.071193
0.071509
0.071193
0.070877
0.070561
0.070877
0.070561
0.070877
0.070245
0.069928
0.068980
0.069296
0.068664
0.069296
0.068664
0.069296
0.068348
0.068664
0.069296
0.068348
0.068348
0.067715
0.067399
0.067083
0.068031
0.067715
0.067399
0.067083
0.067715
0.068031
0.067083
0.067083
0.067399
0.067399
0.067083
0.067083
0.067083
0.067399
0.068031
0.067715
0.067399
0.067083
0.068348
0.068348
0.068664
0.068348
0.068348
0.068664
0.068664
0.069296
0.069296
0.069612
0.069612
0.069612
0.069612
0.069928
0.070245
0.070561
0.069928
0.069612
0.069928
0.070561
0.071193
0.071825
0.071509
0.070877
0.070561
0.071509
0.071193
0.071509
0.071193
0.071193
0.071193
0.070877
0.070877
0.071509
0.071825
0.071825
0.071509
0.071509
0.070877
0.071509
0.071193
0.070877
0.071509
0.070877
0.070877
0.070561
0.070877
0.070877
0.069928
0.069296
0.069928
0.069612
0.069612
0.068980
0.068348
0.068664
0.068664
0.069612
0.068664
0.068664
0.068348
0.068031
0.067715
0.067399
0.067083
0.068664
0.067715
0.067083
0.067399
0.067715
0.068348
0.068031
0.067399
0.068031
0.068031
0.067399
0.067083
0.067083
0.066767
0.068031
0.067715
0.067715
0.068031
0.068031
0.067715
0.068348
0.068031
0.067715
0.068031
0.068348
0.068980
0.068348
0.068664
0.068664
0.068980
0.069296
0.069612
0.070245
0.069928
0.069612
0.069612
0.069612
0.070561
0.069928
0.070877
0.071509
0.071509
0.070877
0.070877
0.071193
0.071509
0.071825
0.071825
0.071825
0.071193
0.071509
0.071825
0.072458
0.072774
0.073090
0.072141
0.070877
0.071193
0.070877
0.071509
0.071193
0.071193
0.071193
0.070561
0.070561
0.070877
0.070561
0.069928
0.069612
0.070561
0.069612
0.069296
0.068664
0.068980
0.068348
0.068980
0.068664
0.068348
0.068348
0.068031
0.068348
0.067715
0.067715
0.068031
0.067715
0.067083
0.067083
0.066451
0.066135
0.067399
0.067399
0.068031
0.067715
0.067399
0.066767
0.066767
0.067083
0.067715
0.067715
0.067715
0.067399
0.068031
0.067399
0.068031
0.067715
0.068348
0.068031
0.068031
0.068664
0.068664
0.068664
0.069296
0.069612
0.069612
0.069612
0.069928
0.069928
0.069928
0.070561
0.069928
0.069928
0.070245
0.070877
0.070561
0.070877
0.070877
0.071509
0.072141
0.072141
0.071825
0.071825
0.071825
0.071509
0.071193
0.072141
0.072458
0.072458
0.072774
0.071825
0.071193
0.070877
0.071193
0.071509
0.071193
0.070877
0.071509
0.070877
0.070245
0.071193
0.070877
0.069928
0.070245
0.069928
0.069612
0.069612
0.069296
0.068664
0.068664
0.067715
0.068348
0.068348
0.068980
0.068031
0.068031
0.067715
0.067083
0.068031
0.068664
0.067715
0.067399
0.067083
0.068031
0.068031
0.067083
0.068031
0.068348
0.067399
0.067399
0.066767
0.067399
0.067083
0.068348
0.068031
0.067399
0.067715
0.068031
0.068348
0.068348
0.068664
0.068664
0.068348
0.068348
0.068980
0.069612
0.068980
0.069928
0.070245
0.069612
0.069612
0.069612
0.069928
0.070245
0.070245
0.070561
0.070245
0.070877
0.071825
0.071509
0.071193
0.071193
0.071509
0.071825
0.071509
0.071509
0.071193
0.070877
0.071825
0.071509
0.071825
0.072458
0.072458
0.071509
0.071509
0.070877
0.071509
0.071825
0.071825
0.071193
0.071193
0.071509
0.071193
0.071193
0.071193
0.070877
0.069928
0.070561
0.069612
0.069612
0.069612
0.069612
0.069612
0.069296
0.069296
0.068980
0.069296
0.069296
0.068348
0.068031
0.067399
0.067715
0.068031
0.067399
0.067399
0.067715
0.067083
0.067399
0.067399
0.066767
0.067399
0.066451
0.066767
0.066767
0.066451
0.066451
0.068031
0.068031
0.067399
0.067083
0.067715
0.068031
0.067715
0.067715
0.067715
0.067715
0.067715
0.068031
0.068348
0.068664
0.068980
0.069296
0.069928
0.069612
0.069928
0.070561
0.069612
0.070561
0.070245
0.070561
0.070877
0.070877
0.071509
0.071509
0.070245
0.071193
0.071509
0.071509
0.071825
0.071509
0.071193
0.071509
0.071509
0.071825
0.072141
0.073090
0.071825
0.071825
0.070877
0.071509
0.070877
0.071193
0.071509
0.070877
0.070561
0.070561
0.069928
0.070877
0.070561
0.070245
0.069612
0.069612
0.069296
0.069296
0.068980
0.068664
0.068980
0.069296
0.068664
0.068664
0.068664
0.068031
0.067715
0.067083
0.067399
0.068031
0.068031
0.067715
0.067083
0.067083
0.067399
0.067083
0.067083
0.067399
0.067399
0.066451
0.067083
0.066767
0.067399
0.067399
0.067715
0.067399
0.067715
0.067399
0.068031
0.068031
0.067715
0.068348
0.068664
0.068348
0.068664
0.068348
0.068980
0.068980
0.069296
0.069612
0.069928
0.069612
0.069928
0.070245
0.070245
0.070245
0.070877
0.071193
0.070877
0.071193
0.071509
0.070561
0.071509
0.072141
0.071509
0.071825
0.071509
0.072141
0.072141
0.071193
0.072141
0.072774
0.072774
0.072774
0.072141
0.071193
0.071193
0.072141
0.072141
0.071825
0.071509
0.071825
0.071193
0.070877
0.071193
0.070877
0.070245
0.070561
0.070561
0.069612
0.068980
0.069612
0.069296
0.068980
0.068980
0.069296
0.069612
0.069296
0.068664
0.068980
0.068348
0.068031
0.068348
0.068031
0.068031
0.067715
0.068031
0.067715
0.067399
0.067715
0.068031
0.068348
0.067715
0.067715
0.066767
0.066767
0.067715
0.068031
0.068031
0.067399
0.067715
0.068348
0.067715
0.068664
0.068348
0.068664
0.068031
0.068980
0.068980
0.069612
0.068664
0.069296
0.069612
0.069296
0.069296
0.069612
0.070561
0.070245
0.070561
0.069928
0.070877
0.070877
0.071193
0.071509
0.071193
0.071509
0.071825
0.072141
0.071193
0.071193
0.071509
0.071509
0.071509
0.071193
0.072141
0.072141
0.072141
0.071825
0.071825
0.071509
0.071509
0.071509
0.070877
0.071193
0.071193
0.070561
0.070561
0.070877
0.070245
0.069928
0.069612
0.069928
0.069928
0.070245
0.069296
0.068980
0.069296
0.068664
0.068348
0.068664
0.068348
0.068348
0.068031
0.067715
0.067715
0.067399
0.068031
0.067715
0.067083
0.067715
0.066767
0.067715
0.067083
0.067399
0.067399
0.067083
0.066767
0.066451
0.067083
0.066767
0.068031
0.067399
0.068031
0.068348
0.067715
0.068031
0.068031
0.068348
0.068348
0.068031
0.068031
0.068664
0.069296
0.068980
0.069612
0.069296
0.069928
0.069612
0.069612
0.069612
0.069928
0.069928
0.069928
0.070877
0.070877
0.071193
0.071509
0.071193
0.070877
0.071193
0.071193
0.071509
0.071825
0.071193
0.070877
0.070877
0.070245
0.070877
0.071509
0.071825
0.071509
0.071193
0.070245
0.070245
0.071509
0.070877
0.071509
0.071193
0.070877
0.071193
0.070561
0.070245
0.069928
0.070245
0.069928
0.069296
0.068980
0.069296
0.068980
0.068980
0.068980
0.068980
0.068348
0.068031
0.068664
0.067399
0.067715
0.067399
0.068031
0.068031
0.067715
0.067715
0.067715
0.067715
0.067399
0.068031
0.067083
0.067399
0.067399
0.066767
0.067083
0.066767
0.066767
0.067715
0.067715
0.067399
0.067715
0.067399
0.067715
0.068031
0.068031
0.068664
0.068664
0.068031
0.068348
0.069296
0.069296
0.069296
0.069296
0.068980
0.069928
0.069928
0.070561
0.070877
0.070245
0.069928
0.070245
0.069928
0.071193
0.070877
0.070877
0.070245
0.071509
0.070877
0.071193
0.071825
0.071509
0.071509
0.071825
0.071193
0.071509
0.072141
0.073090
0.072774
0.071825
0.070877
0.071193
0.071193
0.071825
0.070877
0.070877
0.071509
0.071193
0.070877
0.070245
0.069928
0.069612
0.070877
0.069928
0.069612
0.069612
0.069928
0.068980
0.069296
0.068980
0.068664
0.068031
0.068664
0.068664
0.068664
0.067715
0.068031
0.068031
0.068031
0.067715
0.067715
0.067083
0.067083
0.067715
0.067083
0.067399
0.068031
0.067715
0.066767
0.066767
0.066767
0.066767
0.067399
0.067715
0.067399
0.067399
0.067083
0.067715
0.067083
0.068031
0.068348
0.068031
0.068031
0.068348
0.068980
0.069296
0.069928
0.069612
0.069928
0.069612
0.069928
0.069612
0.070245
0.070561
0.070561
0.070245
0.070561
0.071193
0.071509
0.071193
0.071193
0.071825
0.072141
0.071825
0.071509
0.071825
0.072141
0.071509
0.071193
0.071509
0.072141
0.072141
0.072141
0.071193
0.070561
0.070877
0.071193
0.071509
0.070877
0.070877
0.070877
0.070245
0.070877
0.070877
0.069612
0.069928
0.070245
0.069612
0.069612
0.068980
0.068980
0.068664
0.068664
0.068348
0.068031
0.068664
0.068031
0.067715
0.067083
0.066767
0.066451
0.067715
0.067399
0.066767
0.067715
0.067083
0.066767
0.066767
0.067399
0.067399
0.067083
0.066767
0.066451
0.066451
0.067083
0.067715
0.067715
0.067083
0.067399
0.067715
0.067715
0.067715
0.068031
0.068348
0.068031
0.068348
0.068980
0.068980
0.068348
0.069296
0.069612
0.069612
0.069612
0.070561
0.070245
0.070877
0.070245
0.069928
0.070877
0.071193
0.071509
0.071825
0.070877
0.071193
0.072141
0.072141
0.072141
0.071509
0.071509
0.072141
0.071509
0.070877
0.071193
0.071825
0.072141
0.071825
0.071509
0.070877
0.071193
0.071825
0.070877
0.071509
0.071193
0.070877
0.071509
0.070877
0.070561
0.070877
0.070245
0.069928
0.069612
0.070245
0.069928
0.069296
0.068980
0.068980
0.068664
0.068980
0.068664
0.068664
0.068348
0.068031
0.067715
0.067399
0.068031
0.068031
0.067715
0.067399
0.067399
0.067083
0.067399
0.067399
0.067715
0.067715
0.067083
0.067083
0.067399
0.067399
0.068031
0.068031
0.068031
0.067715
0.067715
0.068031
0.068348
0.067715
0.068664
0.068980
0.068031
0.068348
0.068664
0.069296
0.069296
0.069612
0.069612
0.069612
0.069612
0.069296
0.070561
0.070561
0.070245
0.070561
0.070561
0.071193
0.071193
0.071825
0.071193
0.071509
0.071509
0.071193
0.071509
0.072141
0.071193
0.071193
0.070877
0.071193
0.071509
0.072458
0.072141
0.072141
0.070877
0.071193
0.071509
0.071509
0.071193
0.071193
0.070877
0.070877
0.070877
0.070877
0.070561
0.070877
0.070561
0.069928
0.069928
0.069928
0.069296
0.068980
0.068980
0.068664
0.068664
0.068664
0.068980
0.068348
0.068031
0.068031
0.067399
0.067715
0.068348
0.067715
0.067715
0.067715
0.067715
0.067399
0.066767
0.067399
0.067399
0.067083
0.066767
0.066767
0.067083
0.067715
0.068348
0.068031
0.067399
0.068031
0.067715
0.068031
0.068348
0.068031
0.068664
0.068031
0.068031
0.068664
0.069296
0.069612
0.069612
0.069928
0.070245
0.070245
0.070877
0.070561
0.070877
0.070561
0.071193
0.071193
0.071193
0.071193
0.071509
0.071825
0.071193
0.071193
0.071193
0.072141
0.071825
0.071825
0.071509
0.071509
0.071193
0.072141
0.072458
0.072141
0.072141
0.071509
0.070877
0.071509
0.071193
0.071193
0.071509
0.071509
0.071193
0.070877
0.070877
0.071509
0.070877
0.070561
0.069928
0.069612
0.069296
0.069296
0.068664
0.068980
0.068664
0.068348
0.068348
0.068348
0.068031
0.068031
0.067715
0.067083
0.067083
0.068348
0.067715
0.067083
0.067399
0.067399
0.067083
0.067083
0.067715
0.067715
0.068031
0.067399
0.066135
0.066767
0.066451
0.068348
0.067715
0.067715
0.067399
0.067715
0.067715
0.067715
0.067715
0.068031
0.068031
0.068348
0.068980
0.068664
0.068664
0.069296
0.069612
0.068980
0.069296
0.069612
0.069928
0.070245
0.069928
0.070561
0.070245
0.070561
0.071509
0.070877
0.070877
0.071193
0.070561
0.071509
0.071509
0.071509
0.071193
0.072141
0.072141
0.071193
0.071825
0.071825
0.072458
0.072141
0.071509
0.071193
0.071193
0.071193
0.072141
0.071509
0.070561
0.070877
0.070877
0.070561
0.071193
0.070877
0.069928
0.069612
0.070245
0.069612
0.069612
0.069296
0.069296
0.068348
0.068348
0.068664
0.068664
0.068664
0.068348
0.067715
0.067399
0.067399
0.067399
0.068031
0.068031
0.067399
0.066767
0.067399
0.068031
0.067715
0.067715
0.067399
0.066767
0.067083
0.066767
0.066451
0.067083
0.068348
0.068031
0.068348
0.067715
0.068348
0.068664
0.068348
0.068664
0.068664
0.068980
0.069296
0.069296
0.069296
0.068980
0.069296
0.069296
0.070245
0.069928
0.070877
0.069928
0.069296
0.070245
0.071193
0.070245
0.070877
0.071509
0.072141
0.070877
0.071193
0.071509
0.071825
0.071825
0.071193
0.071825
0.071509
0.071193
0.071509
0.072141
0.072141
0.072458
0.072774
0.071509
0.071509
0.071509
0.071825
0.071193
0.071509
0.071193
0.070877
0.070877
0.070877
0.070561
0.069928
0.070245
0.070877
0.069612
0.069296
0.068980
0.069612
0.069296
0.068980
0.068664
0.068980
0.068980
0.068348
0.068348
0.068031
0.068348
0.067715
0.067715
0.067083
0.067399
0.068031
0.067399
0.067399
0.067083
0.068348
0.067715
0.067399
0.066767
0.066451
0.067083
0.067083
0.068031
0.067715
0.068031
0.068348
0.068031
0.067715
0.068031
0.068031
0.068031
0.068031
0.068980
0.069296
0.069296
0.068980
0.069296
0.069612
0.069296
0.069296
0.070245
0.070561
0.069928
0.069612
0.070561
0.070561
0.071509
0.071509
0.071193
0.070561
0.070877
0.071825
0.071825
0.071825
0.071193
0.071193
0.071825
0.071509
0.071509
0.071825
0.072141
0.072458
0.071825
0.071509
0.070245
0.071193
0.071193
0.071193
0.071193
0.070561
0.070877
0.071193
0.070877
0.070561
0.069928
0.069612
0.069928
0.069296
0.068980
0.068980
0.069296
0.069296
0.069296
0.068980
0.068980
0.069928
0.068980
0.068348
0.067399
0.066767
0.067083
0.068031
0.067715
0.067715
0.067399
0.067399
0.067083
0.067083
0.067399
0.067083
0.067399
0.067083
0.066451
0.066451
0.067083
0.067715
0.068031
0.067083
0.067083
0.068031
0.068031
0.068031
0.068348
0.068664
0.068664
0.068980
0.068980
0.068664
0.068664
0.068980
0.069612
0.069296
0.069296
0.069928
0.069928
0.069612
0.070561
0.070245
0.071193
0.071193
0.071509
0.071509
0.071193
0.070561
0.071193
0.071509
0.071509
0.071509
0.071509
0.071825
0.071509
0.070877
0.071509
0.071509
0.072141
0.071193
0.071193
0.070877
0.071193
0.071193
0.071509
0.070561
0.070877
0.070877
0.071509
0.070877
0.070877
0.070877
0.069928
0.069928
0.069928
0.069928
0.068980
0.069296
0.069296
0.068980
0.068664
0.068348
0.068664
0.068348
0.068348
0.067715
0.066767
0.068031
0.067399
0.067399
0.067399
0.066135
0.066767
0.067399
0.067399
0.066767
0.067399
0.067083
0.066767
0.066767
0.066767
0.066451
0.066767
0.067399
0.067399
0.068031
0.067715
0.067399
0.068348
0.067399
0.068031
0.068031
0.068031
0.068031
0.068664
0.068664
0.068664
0.068664
0.069296
0.070245
0.068980
0.069612
0.070245
0.069928
0.069612
0.069928
0.070245
0.071193
0.070877
0.071193
0.070877
0.070877
0.071193
0.071193
0.071509
0.071825
0.071509
0.071193
0.071509
0.071193
0.072141
0.072141
0.071825
0.071193
0.070561
0.070245
0.071193
0.071509
0.071825
0.071193
0.070245
0.070245
0.070245
0.070877
0.069612
0.069612
0.070245
0.070245
0.069296
0.068348
0.069296
0.068980
0.068664
0.068664
0.068348
0.068031
0.068348
0.068664
0.068348
0.068031
0.067083
0.066767
0.067399
0.067083
0.067399
0.066767
0.066767
0.066767
0.067083
0.066767
0.068348
0.067083
0.067083
0.066767
0.067083
0.067399
0.068348
0.068031
0.067715
0.067399
0.068348
0.068348
0.068348
0.068664
0.068664
0.068348
0.068980
0.068980
0.069296
0.069612
0.069928
0.070245
0.069612
0.069928
0.069928
0.070245
0.069928
0.069612
0.070245
0.070561
0.070877
0.071825
0.071509
0.071509
0.071193
0.072141
0.072141
0.071825
0.071825
0.071825
0.071825
0.071509
0.071509
0.071825
0.072141
0.072458
0.072141
0.071825
0.070877
0.071825
0.071509
0.071825
0.071509
0.071509
0.071193
0.070877
0.070245
0.070877
0.069928
0.070245
0.069928
0.069928
0.069928
0.069612
0.068980
0.069296
0.068980
0.068664
0.068980
0.068980
0.068031
0.068031
0.067715
0.068031
0.067715
0.068664
0.067399
0.067083
0.067083
0.067083
0.066767
0.067083
0.067083
0.067715
0.068348
0.067715
0.066767
0.067083
0.066767
0.068031
0.068348
0.067715
0.067715
0.067399
0.067715
0.068348
0.068031
0.068348
0.068031
0.068664
0.068980
0.068980
0.068980
0.069612
0.069928
0.069612
0.069928
0.069612
0.070561
0.070877
0.070561
0.070561
0.070561
0.070561
0.070877
0.071509
0.070877
0.070561
0.070877
0.071509
0.071509
0.071509
0.070877
0.071193
0.071509
0.070877
0.071193
0.072141
0.072141
0.071509
0.071509
0.070877
0.071509
0.070877
0.071193
0.071509
0.071193
0.071509
0.070245
0.070561
0.071509
0.070245
0.070245
0.070245
0.070245
0.069612
0.069612
0.069612
0.068980
0.068664
0.068664
0.068664
0.068664
0.068031
0.068664
0.068031
0.067715
0.067399
0.067399
0.067399
0.067715
0.067715
0.067715
0.067083
0.067399
0.067083
0.067715
0.067399
0.067083
0.066767
0.066767
0.066767
0.067083
0.067083
0.067715
0.068031
0.067715
0.066767
0.067083
0.067399
0.068348
0.068348
0.068031
0.068031
0.068348
0.068980
0.069296
0.068664
0.068980
0.069612
0.068980
0.069612
0.069296
0.070245
0.069928
0.069928
0.070245
0.070877
0.070877
0.070561
0.069928
0.070561
0.070561
0.070877
0.071193
0.071193
0.071193
0.070561
0.069928
0.071509
0.071193
0.072141
0.071825
0.071825
0.071193
0.070877
0.070561
0.070561
0.070561
0.070561
0.070245
0.070561
0.069928
0.070245
0.069928
0.069612
0.068664
0.069296
0.068980
0.068348
0.068664
0.068980
0.068664
0.068031
0.068348
0.068348
0.068348
0.067715
0.068348
0.067715
0.066767
0.067083
0.067715
0.067399
0.067399
0.067399
0.067399
0.067083
0.066767
0.066767
0.067399
0.066767
0.067083
0.065818
0.066767
0.067083
0.067399
0.067399
0.067399
0.067083
0.068031
0.067399
0.067715
0.067715
0.067083
0.067399
0.067083
0.068031
0.068031
0.068664
0.068664
0.068348
0.069296
0.069612
0.070245
0.068980
0.068980
0.069296
0.069928
0.070245
0.070245
0.071509
0.070877
0.070877
0.070561
0.070877
0.070877
0.071193
0.071193
0.070877
0.071193
0.070877
0.070877
0.071193
0.071825
0.072141
0.071825
0.071193
0.070877
0.070561
0.071193
0.071193
0.070877
0.070561
0.070561
0.070245
0.069612
0.069928
0.069928
0.069928
0.069928
0.069296
0.068664
0.068348
0.068348
0.068980
0.068348
0.068031
0.068031
0.068664
0.067715
0.067399
0.067399
0.067399
0.066451
0.067715
0.067083
0.066767
0.066767
0.067083
0.067399
0.067083
0.066451
0.067715
0.066767
0.066767
0.066451
0.066767
0.067399
0.067715
0.067083
0.067399
0.067399
0.067083
0.067399
0.067715
0.067715
0.068031
0.068031
0.068031
0.068031
0.068664
0.068348
0.068348
0.069612
0.068980
0.068980
0.069296
0.069928
0.069612
0.069612
0.069296
0.069612
0.069612
0.070245
0.070877
0.070245
0.069296
0.070561
0.071509
0.070877
0.071509
0.071509
0.071193
0.070877
0.071193
0.071509
0.071509
0.072141
0.071825
0.070877
0.070877
0.070877
0.070877
0.070877
0.071193
0.070561
0.070877
0.070245
0.069612
0.070245
0.070245
0.069612
0.068980
0.068980
0.068664
0.068664
0.068980
0.068664
0.068664
0.068031
0.068348
0.068031
0.068031
0.067715
0.067083
0.067083
0.067715
0.067399
0.068031
0.066767
0.066451
0.067083
0.067399
0.067399
0.067083
0.067715
0.067399
0.066451
0.066767
0.066135
0.066767
0.067399
0.067715
0.067399
0.067399
0.066767
0.067399
0.067715
0.067715
0.068031
0.067399
0.068031
0.068980
0.069296
0.068664
0.069296
0.068980
0.069612
0.069928
0.070245
0.069296
0.069928
0.070245
0.070245
0.069928
0.069612
0.070561
0.070877
0.070245
0.069928
0.070245
0.070877
0.071193
0.070877
0.070877
0.070561
0.070877
0.071193
0.071193
0.072141
0.072141
0.071825
0.071509
0.070877
0.070877
0.070561
0.070877
0.070877
0.070245
0.070245
0.070245
0.069928
0.069928
0.069928
0.069296
0.069296
0.069612
0.069296
0.069296
0.068980
0.068664
0.068664
0.068348
0.068348
0.068031
0.068348
0.067715
0.068031
0.067083
0.066767
0.067083
0.068031
0.067399
0.066451
0.066451
0.066451
0.066767
0.066767
0.066767
0.067399
0.066451
0.066135
0.065818
0.066767
0.066451
0.067083
0.067399
0.067083
0.067399
0.068031
0.067083
0.067399
0.067399
0.067399
0.067399
0.068031
0.068348
0.068348
0.068980
0.069296
0.069296
0.068980
0.069612
0.069928
0.069612
0.069612
0.069612
0.069612
0.069612
0.070561
0.070561
0.070877
0.070245
0.070561
0.070561
0.070877
0.071193
0.071193
0.071193
0.071193
0.070561
0.070561
0.071509
0.072141
0.072141
0.071825
0.071509
0.070561
0.071193
0.070561
0.070877
0.070561
0.070245
0.070245
0.069612
0.069928
0.070561
0.070561
0.069296
0.069296
0.068980
0.068980
0.068980
0.068664
0.068348
0.068348
0.068031
0.068348
0.068980
0.068031
0.067715
0.067399
0.067083
0.067083
0.068031
0.068664
0.067083
0.067399
0.067083
0.067399
0.067399
0.067715
0.067399
0.066767
0.066767
0.066451
0.066451
0.066451
0.068031
0.067399
0.067083
0.067399
0.067715
0.067715
0.067083
0.068031
0.068348
0.068664
0.067399
0.068664
0.068980
0.068664
0.069612
0.068980
0.069612
0.069296
0.069612
0.069928
0.070245
0.070245
0.069928
0.070245
0.070561
0.071193
0.071193
0.071193
0.070245
0.070561
0.070877
0.070877
0.071825
0.071825
0.071193
0.071193
0.070561
0.071509
0.071825
0.072458
0.072141
0.071509
0.070245
0.070561
0.070877
0.070561
0.070877
0.070245
0.070245
0.069928
0.070245
0.070245
0.069612
0.069296
0.069612
0.068980
0.068980
0.068980
0.069296
0.068980
0.068664
0.068348
0.067715
0.067715
0.067715
0.067399
0.067083
0.067083
0.067083
0.067715
0.067399
0.066135
0.067083
0.066767
0.067399
0.066451
0.066767
0.067083
0.066767
0.066767
0.067083
0.065818
0.066767
0.066767
0.067399
0.067399
0.067083
0.067399
0.067083
0.067399
0.067399
0.068031
0.068664
0.068031
0.068031
0.068348
0.068348
0.069296
0.068980
0.069612
0.069928
0.069928
0.069296
0.069612
0.069928
0.070245
0.070245
0.070245
0.070561
0.071509
0.071193
0.070561
0.071193
0.071193
0.071193
0.071193
0.071825
0.071193
0.071825
0.070877
0.070877
0.071825
0.071825
0.071825
0.071825
0.070561
0.070877
0.070561
0.070877
0.071509
0.071193
0.070877
0.070245
0.069928
0.070877
0.070561
0.070561
0.069928
0.069928
0.069296
0.069296
0.068348
0.068664
0.068348
0.068348
0.068348
0.068348
0.068031
0.068348
0.067715
0.067715
0.066767
0.067715
0.068348
0.067399
0.067715
0.067083
0.066767
0.066767
0.067083
0.067083
0.067715
0.067399
0.067399
0.066135
0.066767
0.066767
0.067715
0.068031
0.067399
0.068031
0.067399
0.067399
0.067715
0.068031
0.067399
0.068664
0.068348
0.068031
0.068980
0.068031
0.068664
0.069296
0.069296
0.069296
0.069928
0.070561
0.070561
0.069612
0.069612
0.069612
0.070245
0.071825
0.071509
0.070877
0.071193
0.071193
0.071509
0.071509
0.071193
0.071193
0.071825
0.071509
0.071509
0.072141
0.072458
0.072141
0.071509
0.071193
0.070561
0.070877
0.071509
0.071825
0.071193
0.070245
0.070561
0.069928
0.070561
0.070245
0.070245
0.069928
0.070245
0.070245
0.069296
0.069612
0.069296
0.068980
0.068980
0.068980
0.068348
0.068664
0.068980
0.068664
0.068031
0.067399
0.067083
0.068664
0.067715
0.067399
0.066767
0.067399
0.066451
0.067083
0.067715
0.068031
0.067083
0.067083
0.066451
0.067083
0.067083
0.068031
0.068031
0.067715
0.067715
0.067399
0.067399
0.068031
0.068031
0.068031
0.068031
0.068664
0.068980
0.068664
0.068348
0.069296
0.069296
0.069612
0.069612
0.069928
0.070877
0.070877
0.070245
0.069928
0.070561
0.071193
0.071193
0.070877
0.070561
0.070877
0.071193
0.071193
0.071509
0.071825
0.071193
0.070877
0.071509
0.070877
0.071193
0.071825
0.071825
0.071193
0.071193
0.071193
0.071825
0.071193
0.071825
0.071509
0.070877
0.070877
0.071193
0.070245
0.070561
0.071193
0.070245
0.069928
0.070245
0.069296
0.068980
0.068664
0.068664
0.068664
0.068348
0.068664
0.068980
0.068664
0.068348
0.068031
0.067083
0.067083
0.067715
0.068031
0.067399
0.067083
0.066767
0.067083
0.067083
0.066767
0.067083
0.067399
0.066767
0.066767
0.066135
0.066767
0.067715
0.067399
0.067399
0.067399
0.067083
0.067715
0.067399
0.067399
0.067715
0.068031
0.068031
0.068348
0.068664
0.068664
0.068348
0.068348
0.069612
0.068980
0.069612
0.068980
0.068980
0.069612
0.069612
0.070245
0.069928
0.070877
0.071825
0.071193
0.070561
0.071509
0.071825
0.071193
0.071193
0.070877
0.071193
0.070877
0.070561
0.070877
0.071509
0.072141
0.072141
0.071825
0.070561
0.070877
0.071193
0.071193
0.071193
0.070561
0.070561
0.070245
0.070245
0.070877
0.070245
0.069296
0.069928
0.069612
0.069296
0.068980
0.069612
0.068980
0.068980
0.068348
0.067715
0.067715
0.068348
0.068348
0.068031
0.067083
0.066767
0.067715
0.068348
0.067715
0.067399
0.067083
0.067399
0.067399
0.067399
0.067083
0.068031
0.067399
0.066451
0.066767
0.067399
0.066767
0.068031
0.068980
0.068031
0.067083
0.068031
0.067715
0.068664
0.068348
0.068031
0.067715
0.067715
0.068348
0.068348
0.068348
0.068980
0.069296
0.068980
0.068980
0.069296
0.069612
0.069928
0.069928
0.069296
0.070245
0.070561
0.070877
0.070877
0.070877
0.070561
0.070877
0.071509
0.071509
0.071193
0.071193
0.070877
0.070877
0.070877
0.072141
0.071825
0.071825
0.071509
0.071193
0.070245
0.070877
0.070561
0.071193
0.071193
0.070877
0.070561
0.069612
0.070245
0.070877
0.069928
0.068980
0.068980
0.069612
0.068664
0.068980
0.068664
0.068031
0.068348
0.068348
0.068348
0.068664
0.068664
0.068348
0.067399
0.067715
0.067399
0.068031
0.067083
0.067083
0.067083
0.066451
0.066451
0.066135
0.067083
0.067083
0.066767
0.066135
0.065502
0.066135
0.066767
0.067715
0.067399
0.067715
0.067399
0.067715
0.067399
0.068031
0.068031
0.067715
0.067715
0.068031
0.068980
0.068980
0.068980
0.068664
0.068664
0.069928
0.069296
0.069612
0.069612
0.069612
0.070245
0.069296
0.070561
0.070877
0.070561
0.071193
0.071193
0.070877
0.071193
0.071509
0.071825
0.071509
0.072141
0.071509
0.071509
0.070877
0.071825
0.071509
0.072458
0.071825
0.071825
0.070877
0.070245
0.070877
0.071509
0.071193
0.070877
0.071193
0.070877
0.070561
0.069928
0.070561
0.069612
0.069612
0.069612
0.069928
0.068980
0.068664
0.069296
0.068664
0.068348
0.068664
0.068980
0.068348
0.068031
0.068031
0.067083
0.066767
0.067399
0.068031
0.067083
0.066767
0.066767
0.066767
0.066451
0.066767
0.066767
0.067083
0.066767
0.066767
0.066451
0.067083
0.066767
0.067083
0.067399
0.067399
0.067399
0.067399
0.067399
0.067715
0.067715
0.067399
0.067399
0.068348
0.068664
0.068980
0.068664
0.069296
0.069296
0.068980
0.068980
0.070245
0.069928
0.069928
0.070245
0.070245
0.069612
0.069928
0.071193
0.071193
0.070877
0.070877
0.071193
0.071509
0.072141
0.071509
0.070877
0.070877
0.070561
0.070561
0.070877
0.071825
0.071509
0.071509
0.070561
0.070877
0.070877
0.070877
0.070877
0.069928
0.069928
0.070877
0.069928
0.069928
0.070245
0.069928
0.070245
0.069928
0.069296
0.068980
0.068980
0.068348
0.068664
0.068348
0.068031
0.068980
0.068348
0.068031
0.067399
0.067399
0.067083
0.067399
0.067715
0.068348
0.067083
0.066767
0.066767
0.067083
0.066767
0.066767
0.067399
0.066451
0.066451
0.066767
0.066767
0.066767
0.067715
0.067715
0.067399
0.067399
0.067399
0.068031
0.067715
0.067399
0.068348
0.068031
0.068031
0.068664
0.068664
0.068980
0.069612
0.069296
0.068980
0.069296
0.069928
0.070245
0.070561
0.069928
0.069928
0.069928
0.070877
0.070877
0.071509
0.070561
0.070561
0.070245
0.071193
0.071193
0.071509
0.070877
0.070877
0.070561
0.070877
0.071509
0.070877
0.071509
0.071825
0.070877
0.070561
0.070877
0.070877
0.071193
0.071193
0.070245
0.070245
0.070245
0.070245
0.069928
0.069612
0.068980
0.069296
0.068980
0.068980
0.068348
0.068348
0.068348
0.068664
0.068664
0.068031
0.068031
0.068031
0.068031
0.067399
0.067083
0.066767
0.067715
0.067083
0.067083
0.066767
0.066451
0.066767
0.066767
0.066451
0.067083
0.067715
0.066767
0.065818
0.066767
0.066767
0.067715
0.067715
0.067399
0.067083
0.067399
0.067083
0.067083
0.067399
0.068031
0.067399
0.067715
0.068664
0.068664
0.068031
0.069296
0.069296
0.068980
0.068980
0.069296
0.069928
0.070245
0.069928
0.069612
0.069928
0.070561
0.070877
0.071193
0.070877
0.070561
0.071193
0.071509
0.071825
0.071509
0.070877
0.071509
0.071509
0.070877
0.071509
0.071509
0.071509
0.070877
0.070877
0.070245
0.070561
0.070877
0.071193
0.070561
0.070245
0.070561
0.070245
0.070561
0.070561
0.069928
0.069296
0.068980
0.068664
0.068664
0.067715
0.068664
0.068348
0.068348
0.068348
0.068031
0.068031
0.068031
0.067715
0.067083
0.067715
0.067715
0.067399
0.067083
0.066135
0.066767
0.067083
0.066451
0.066451
0.066767
0.066767
0.067083
0.066767
0.067083
0.066135
0.067399
0.067399
0.068031
0.067399
0.067715
0.067715
0.067715
0.067715
0.068031
0.067399
0.068348
0.068031
0.068980
0.069612
0.069296
0.069296
0.069296
0.069928
0.069612
0.069928
0.069612
0.070561
0.070245
0.069928
0.069612
0.070561
0.071193
0.070877
0.071193
0.070561
0.070877
0.071509
0.071193
0.071509
0.070877
0.070877
0.070877
0.070877
0.071509
0.072458
0.072458
0.072141
0.072141
0.070877
0.069928
0.070877
0.070877
0.071509
0.070877
0.070877
0.070245
0.070245
0.070245
0.070877
0.069928
0.069928
0.069928
0.069612
0.068980
0.069612
0.068980
0.068664
0.068348
0.068348
0.068664
0.068031
0.068348
0.068031
0.068031
0.067399
0.067399
0.067399
0.067399
0.067083
0.066767
0.067083
0.067083
0.066767
0.067083
0.067399
0.067399
0.067083
0.066767
0.067083
0.067083
0.067715
0.067083
0.067715
0.067083
0.067399
0.067715
0.068348
0.068031
0.068031
0.068031
0.068348
0.068980
0.068664
0.068980
0.069928
0.069612
0.069612
0.069928
0.069928
0.069928
0.070561
0.070245
0.069928
0.070561
0.070877
0.071193
0.071509
0.070877
0.071193
0.070877
0.071509
0.071193
0.071509
0.071509
0.071193
0.070561
0.071193
0.071825
0.072774
0.072141
0.071825
0.071509
0.070245
0.070561
0.070561
0.071193
0.069928
0.048746
0.065186
0.087317
0.068031
0.046533
0.058547
0.072141
0.057915
0.043056
0.049062
0.063289
0.050011
0.037049
0.044320
0.053805
0.043056
0.030726
0.037365
0.044636
0.034836
0.024087
0.029777
0.037049
0.025667
0.018080
0.022822
0.026932
0.017447
0.012705
0.016183
0.019977
0.013021
0.004801
0.007331
0.011441
0.008279
0.001324
0.002904
0.006066
0.002588
-0.005631
-0.004683
-0.000573
-0.004683
-0.011321
-0.012270
-0.010057
-0.011637
-0.017644
-0.018908
-0.012902
-0.017327
-0.022385
-0.023650
-0.020173
-0.023966
-0.029972
-0.028075
-0.026811
-0.030921
-0.034714
-0.032185
-0.032185
-0.035978
-0.038824
-0.037243
-0.037243
-0.041036
-0.041036
-0.040404
-0.042301
-0.044514
-0.043881
-0.044198
-0.045146
-0.046094
-0.045778
-0.046727
-0.049572
-0.050204
-0.056210
-0.049255
-0.078655
-0.092564
-0.078655
-0.048939
-0.079603
-0.096041
-0.090035
-0.058739
-0.075493
-0.103312
-0.095409
-0.069803
-0.075493
-0.106789
-0.103628
-0.078655
-0.078022
-0.104892
-0.109634
-0.087822
-0.083396
-0.104576
-0.115008
-0.096673
-0.089086
-0.105525
-0.116589
-0.104892
-0.094460
-0.106473
-0.117537
-0.110899
-0.100151
-0.107421
-0.119750
-0.116589
-0.107421
-0.107421
-0.118802
-0.118802
-0.111215
-0.108686
-0.117853
-0.121331
-0.114692
-0.110583
-0.120066
-0.128285
-0.125440
-0.115640
-0.119434
-0.127653
-0.130182
-0.122595
-0.121647
-0.136820
-0.143459
-0.130498
-0.122595
-0.135872
-0.150730
-0.137453
-0.124808
-0.136188
-0.151994
-0.143459
-0.130182
-0.142827
-0.155787
-0.147252
-0.134291
-0.145039
-0.157052
-0.149149
-0.139665
-0.147568
-0.157368
-0.151046
-0.143143
-0.150097
-0.158000
-0.153259
-0.147568
-0.151362
-0.157052
-0.156104
-0.151362
-0.153259
-0.156736
-0.157684
-0.155787
-0.156104
-0.160213
-0.166536
-0.169697
-0.164639
-0.164323
-0.169697
-0.173490
-0.170645
-0.167800
-0.171593
-0.175703
-0.174439
-0.170961
-0.174755
-0.179813
-0.176967
-0.174439
-0.177600
-0.182341
-0.181709
-0.178864
-0.181077
-0.184870
-0.182974
-0.181709
-0.183922
-0.188032
-0.187083
-0.185503
-0.186451
-0.189612
-0.189296
-0.188348
-0.189928
-0.192141
-0.191509
-0.191193
-0.191825
-0.194038
-0.194354
-0.193722
-0.194354
-0.195935
-0.196567
-0.196251
-0.196883
-0.198147
-0.198780
-0.199412
-0.199096
-0.200992
-0.202573
-0.202573
-0.201941
-0.202889
-0.203838
-0.204470
-0.204470
-0.205418
-0.206367
-0.206050
-0.206367
-0.207315
-0.208895
-0.209212
-0.209528
-0.209212
-0.210160
-0.209844
-0.208579
-0.209844
-0.216798
-0.211108
-0.208579
-0.213953
-0.219011
-0.212689
-0.210160
-0.219011
-0.220592
-0.213321
-0.212373
-0.222489
-0.222489
-0.214902
-0.216166
-0.224385
-0.223121
-0.215534
-0.219644
-0.225966
-0.223753
-0.217431
-0.221224
-0.226282
-0.223437
-0.220592
-0.224701
-0.226282
-0.223753
-0.222489
-0.225650
-0.226282
-0.224385
-0.225018
-0.226282
-0.225966
-0.224385
-0.226282
-0.227230
-0.226282
-0.226914
-0.226598
-0.226914
-0.226282
-0.227546
-0.228495
-0.227546
-0.227230
-0.229127
-0.228811
-0.227863
-0.228811
-0.230392
-0.230392
-0.228811
-0.228811
-0.230708
-0.230392
-0.230708
-0.232604
-0.233237
-0.232604
-0.233869
-0.235133
-0.234817
-0.234817
-0.236714
-0.236082
-0.236398
-0.238611
-0.239243
-0.239243
-0.239875
-0.239559
-0.238927
-0.240191
-0.241456
-0.242088
-0.242088
-0.242720
-0.243036
-0.243669
-0.244933
-0.246514
-0.246830
-0.247146
-0.247778
-0.248094
-0.249991
-0.250307
-0.251572
-0.252204
-0.252836
-0.253468
-0.255049
-0.255681
-0.256313
-0.257578
-0.257578
-0.257894
-0.258842
-0.260739
-0.261055
-0.261055
-0.262003
-0.262952
-0.262952
-0.263900
-0.265797
-0.265797
-0.265797
-0.267377
-0.268326
-0.268326
-0.268958
-0.270223
-0.270539
-0.271803
-0.273068
-0.273068
-0.275280
-0.276861
-0.277809
-0.278442
-0.279706
-0.279706
-0.280022
-0.281919
-0.283500
-0.283816
-0.285712
-0.286977
-0.288241
-0.289190
-0.290454
-0.292035
-0.292667
-0.293931
-0.294880
-0.296776
-0.296776
-0.298673
-0.299622
-0.301518
-0.303099
-0.304996
-0.306892
-0.308473
-0.310053
-0.311634
-0.313215
-0.315111
-0.317956
-0.319537
-0.320802
-0.322698
-0.324911
-0.327124
-0.328704
-0.329653
-0.331550
-0.332498
-0.334079
-0.335343
-0.337556
-0.340401
-0.342614
-0.344194
-0.346407
-0.348936
-0.350833
-0.352730
-0.356207
-0.357471
-0.360316
-0.362845
-0.364742
-0.367271
-0.369800
-0.371381
-0.373909
-0.375490
-0.378335
-0.379284
-0.380864
-0.382761
-0.385290
-0.387503
-0.390032
-0.392244
-0.395089
-0.397302
-0.399515
-0.402044
-0.403625
-0.406470
-0.409631
-0.411528
-0.413108
-0.415637
-0.418482
-0.419747
-0.422592
-0.424805
-0.427650
-0.430811
-0.432391
-0.435237
-0.435553
-0.438398
-0.440927
-0.442823
-0.445036
-0.446933
-0.449462
-0.451042
-0.453255
-0.454204
-0.454836
-0.454836
-0.456100
-0.457681
-0.459262
-0.459894
-0.460526
-0.463055
-0.464952
-0.466532
-0.468113
-0.469377
-0.470642
-0.470642
-0.470958
-0.473171
-0.474119
-0.476016
-0.478545
-0.479493
-0.480442
-0.483287
-0.485183
-0.485816
-0.488661
-0.490241
-0.491822
-0.493086
-0.494667
-0.496247
-0.498460
-0.500673
-0.502570
-0.503834
-0.505731
-0.507944
-0.509524
-0.511421
-0.513318
-0.514898
-0.516479
-0.517427
-0.519324
-0.521221
-0.523118
-0.524382
-0.526911
-0.527859
-0.529756
-0.531653
-0.533233
-0.534814
-0.536395
-0.537659
-0.539240
-0.540504
-0.542717
-0.543981
-0.544930
-0.544298
-0.545878
-0.546826
-0.548407
-0.549355
-0.550936
-0.552517
-0.553149
-0.554097
-0.555046
-0.557258
-0.557891
-0.560103
-0.561052
-0.560736
-0.562000
-0.564845
-0.565161
-0.566426
-0.567374
-0.568006
-0.569587
-0.570535
-0.572432
-0.573380
-0.574013
-0.574961
-0.575909
-0.576542
-0.578438
-0.579703
-0.580967
-0.581600
-0.582864
-0.584129
-0.585709
-0.586341
-0.586974
-0.587922
-0.588870
-0.589503
-0.590135
-0.589186
-0.587606
-0.589819
-0.591399
-0.591083
-0.592980
-0.594244
-0.593928
-0.594877
-0.594244
-0.591399
-0.591399
-0.594244
-0.593928
-0.595509
-0.597405
-0.597089
-0.597405
-0.598986
-0.598038
-0.594244
-0.595509
-0.597405
-0.596773
-0.596773
-0.596773
-0.594560
-0.596457
-0.598354
-0.596457
-0.597405
-0.597722
-0.596457
-0.597722
-0.597722
-0.596457
-0.597089
-0.596773
-0.596773
-0.597405
-0.597089
-0.595825
-0.595825
-0.596141
-0.594877
-0.593928
-0.592664
-0.593928
-0.594244
-0.593296
-0.593928
-0.593296
-0.592980
-0.592980
-0.592031
-0.591715
-0.591715
-0.592031
-0.592348
-0.593296
-0.593928
-0.593928
-0.594560
-0.595509
-0.595509
-0.595509
-0.594877
-0.593296
-0.593612
-0.595825
-0.596141
-0.596457
-0.598038
-0.598038
-0.599618
-0.600567
-0.601515
-0.603412
-0.604676
-0.605625
-0.605941
-0.606889
-0.608470
-0.610682
-0.611947
-0.614160
-0.615740
-0.617321
-0.619534
-0.622063
-0.624276
-0.626488
-0.628701
-0.630598
-0.633127
-0.634708
-0.637553
-0.640398
-0.643559
-0.644507
-0.647352
-0.650197
-0.653042
-0.655255
-0.658733
-0.661578
-0.665371
-0.669164
-0.675171
-0.680545
-0.684022
-0.689396
-0.695086
-0.700460
-0.705202
-0.710892
-0.715634
-0.720692
-0.726382
-0.731124
-0.735866
-0.741872
-0.747246
-0.753252
-0.757994
-0.762736
-0.768742
-0.773800
-0.779174
-0.785180
-0.791186
-0.796244
-0.800986
-0.806044
-0.811734
-0.817424
-0.822482
-0.828172
-0.833862
-0.838920
-0.844294
-0.850617
-0.856307
-0.861681
-0.866423
-0.871797
-0.876855
-0.882545
-0.888867
-0.893609
-0.898351
-0.904041
-0.909415
-0.914789
-0.919847
-0.925221
-0.929646
-0.935337
-0.939762
-0.945768
-0.950194
-0.954936
-0.960626
-0.965052
-0.969793
-0.975484
-0.981806
-0.986232
-0.991290
-0.996664
-1.001089
-1.006463
-1.011837
-1.017527
-1.022585
-1.028275
-1.033333
-1.038707
-1.043133
-1.048823
-1.054513
-1.060520
-1.065894
-1.071268
-1.076326
-1.082332
-1.087074
-1.092764
-1.099402
-1.104776
-1.109834
-1.115524
-1.120898
-1.126272
-1.128801
-1.105092
-1.070319
-1.074745
-1.089919
-1.086441
-1.094660
-1.105408
-1.105092
-1.112679
-1.119318
-1.119950
-1.121214
-1.120266
-1.110150
-1.105725
-1.116473
-1.123427
-1.124376
-1.129117
-1.127853
-1.126272
-1.131014
-1.133543
-1.136388
-1.136072
-1.139865
-1.147136
-1.148717
-1.148717
-1.151246
-1.151878
-1.153459
-1.156304
-1.153459
-1.153459
-1.153775
-1.152510
-1.157568
-1.164523
-1.166103
-1.170529
-1.171161
-1.172110
-1.174006
-1.175587
-1.181277
-1.184754
-1.186967
-1.190444
-1.193606
-1.195502
-1.194554
-1.190128
-1.188548
-1.190761
-1.194554
-1.197399
-1.200244
-1.203721
-1.204986
-1.203405
-1.206250
-1.207831
-1.208463
-1.210992
-1.212889
-1.213837
-1.217631
-1.218895
-1.220160
-1.219843
-1.218895
-1.219527
-1.222372
-1.225217
-1.226482
-1.229011
-1.231224
-1.232804
-1.234701
-1.237546
-1.239443
-1.240707
-1.241972
-1.243236
-1.244185
-1.246081
-1.246714
-1.247978
-1.249559
-1.250507
-1.251771
-1.253352
-1.254617
-1.256829
-1.259042
-1.259991
-1.261571
-1.264100
-1.266313
-1.268210
-1.269158
-1.270739
-1.273268
-1.275164
-1.276429
-1.278958
-1.280538
-1.282751
-1.284016
-1.285280
-1.286228
-1.287493
-1.289073
-1.290338
-1.291919
-1.292867
-1.294131
-1.295712
-1.296976
-1.297925
-1.299505
-1.300454
-1.301718
-1.302667
-1.303615
-1.303931
-1.304879
-1.306144
-1.306776
-1.308041
-1.308673
-1.309937
-1.310253
-1.310886
-1.311518
-1.311834
-1.312150
-1.312782
-1.312782
-1.312150
-1.312782
-1.312782
-1.313099
-1.313099
-1.313731
-1.313099
-1.313415
-1.312782
-1.312466
-1.311518
-1.311834
-1.311518
-1.311834
-1.310570
-1.309937
-1.308989
-1.308989
-1.308041
-1.307408
-1.306460
-1.306144
-1.305196
-1.304563
-1.303615
-1.303299
-1.302667
-1.301086
-1.300454
-1.299505
-1.299189
-1.297293
-1.296976
-1.295712
-1.293815
-1.293183
-1.292867
-1.291602
-1.291602
-1.289706
-1.287809
-1.287809
-1.286228
-1.284648
-1.282751
-1.281487
-1.279906
-1.277693
-1.276429
-1.275480
-1.273900
-1.272635
-1.270422
-1.267577
-1.265048
-1.263468
-1.261255
-1.258726
-1.256197
-1.253668
-1.250823
-1.248294
-1.245765
-1.243868
-1.240707
-1.236914
-1.234069
-1.231540
-1.228379
-1.224901
-1.222056
-1.217631
-1.214469
-1.210676
-1.207199
-1.204354
-1.201192
-1.197399
-1.193289
-1.189812
-1.186335
-1.183490
-1.179696
-1.174955
-1.171477
-1.167368
-1.163258
-1.159465
-1.155671
-1.152510
-1.148717
-1.143975
-1.140182
-1.135756
-1.132595
-1.128485
-1.125640
-1.121214
-1.117421
-1.113628
-1.110466
-1.106357
-1.102247
-1.099086
-1.094977
-1.090867
-1.087706
-1.084545
-1.081067
-1.077906
-1.073797
-1.070635
-1.067790
-1.063681
-1.060836
-1.057358
-1.053565
-1.050404
-1.047559
-1.044714
-1.041552
-1.038707
-1.036178
-1.031753
-1.029540
-1.027011
-1.024482
-1.022269
-1.019424
-1.017527
-1.014998
-1.013102
-1.011205
-1.009308
-1.007728
-1.005515
-1.003302
-1.001089
-0.999193
-0.997612
-0.996347
-0.995083
-0.993186
-0.991290
-0.989709
-0.988444
-0.986864
-0.985916
-0.983703
-0.981806
-0.980225
-0.978645
-0.977064
-0.975484
-0.973587
-0.972322
-0.971058
-0.969793
-0.967581
-0.966316
-0.964419
-0.962839
-0.962207
-0.959994
-0.958729
-0.958097
-0.956516
-0.954936
-0.953988
-0.952091
-0.950510
-0.948930
-0.947665
-0.947033
-0.945452
-0.943239
-0.941027
-0.939762
-0.938182
-0.937233
-0.936601
-0.934704
-0.932491
-0.930595
-0.929646
-0.927434
-0.925537
-0.924905
-0.922692
-0.920795
-0.918898
-0.917002
-0.915737
-0.913208
-0.911628
-0.908783
-0.907834
-0.906254
-0.904989
-0.903092
-0.900563
-0.898351
-0.896138
-0.893925
-0.891712
-0.891080
-0.887603
-0.886022
-0.884758
-0.882861
-0.881596
-0.879700
-0.877487
-0.875274
-0.872745
-0.870532
-0.868952
-0.868635
-0.866739
-0.864842
-0.862945
-0.861681
-0.860732
-0.860100
-0.858836
-0.858836
-0.857571
-0.857255
-0.856307
-0.855991
-0.855675
-0.855675
-0.854410
-0.855675
-0.854410
-0.855042
-0.855042
-0.855358
-0.855358
-0.855675
-0.855675
-0.856623
-0.857571
-0.859152
-0.859468
-0.861049
-0.862313
-0.865790
-0.868635
-0.868003
-0.870848
-0.871481
-0.873693
-0.875906
-0.877171
-0.881596
-0.884125
-0.886022
-0.888867
-0.890764
-0.892977
-0.896770
-0.900247
-0.903409
-0.906254
-0.909731
-0.914473
-0.917002
-0.920479
-0.924272
-0.928066
-0.931543
-0.935020
-0.939446
-0.943872
-0.947665
-0.953988
-0.957149
-0.960310
-0.964736
-0.968845
-0.972955
-0.977380
-0.980858
-0.986232
-0.993502
-0.997928
-1.001721
-1.007412
-1.012470
-1.015947
-1.021005
-1.026063
-1.031437
-1.036811
-1.040920
-1.045662
-1.050720
-1.055146
-1.060203
-1.066526
-1.071584
-1.076642
-1.082016
-1.085177
-1.090867
-1.096241
-1.100983
-1.105092
-1.110466
-1.115208
-1.121214
-1.126905
-1.129433
-1.136388
-1.139549
-1.144607
-1.152510
-1.159465
-1.160729
-1.167052
-1.170213
-1.173690
-1.178748
-1.181909
-1.188232
-1.196767
-1.202773
-1.204986
-1.210676
-1.214153
-1.219211
-1.224585
-1.229327
-1.235649
-1.240707
-1.243868
-1.249875
-1.253668
-1.258094
-1.263468
-1.268210
-1.274532
-1.281171
-1.286861
-1.291286
-1.297609
-1.301718
-1.307092
-1.311518
-1.317524
-1.323214
-1.329221
-1.335859
-1.340601
-1.346607
-1.352297
-1.357987
-1.365258
-1.371580
-1.378535
-1.384225
-1.390231
-1.395922
-1.402560
-1.410779
-1.417102
-1.421211
-1.429114
-1.436069
-1.442707
-1.450294
-1.457249
-1.462939
-1.469893
-1.479377
-1.486332
-1.493918
-1.501821
-1.507195
-1.515098
-1.522053
-1.529324
-1.537227
-1.542917
-1.551768
-1.559039
-1.564413
-1.572948
-1.583380
-1.590019
-1.596657
-1.603612
-1.611515
-1.621630
-1.628585
-1.635856
-1.644707
-1.651346
-1.659565
-1.666203
-1.673474
-1.680745
-1.688015
-1.695602
-1.702873
-1.712989
-1.721840
-1.727530
-1.735433
-1.741440
-1.748394
-1.755981
-1.764832
-1.774632
-1.781903
-1.789490
-1.796128
-1.802450
-1.810037
-1.816360
-1.822682
-1.830901
-1.839120
-1.847339
-1.854610
-1.860616
-1.867255
-1.873577
-1.881164
-1.890015
-1.897602
-1.902660
-1.910563
-1.915937
-1.923524
-1.933008
-1.942807
-1.947865
-1.955136
-1.960510
-1.967464
-1.973787
-1.980425
-1.986748
-1.991489
-1.997496
-2.003502
-2.010773
-2.016463
-2.019940
-2.024050
-2.027843
-2.030688
-2.034482
-2.037327
-2.041752
-2.046494
-2.047126
-2.049655
-2.051552
-2.051868
-2.054081
-2.055029
-2.058191
-2.060087
-2.063248
-2.067990
-2.071151
-2.073048
-2.075893
-2.075893
-2.078422
-2.080319
-2.083164
-2.086009
-2.088538
-2.091067
-2.092964
-2.095176
-2.096757
-2.098654
-2.100550
-2.103396
-2.107189
-2.112879
-2.113827
-2.117621
-2.120150
-2.122679
-2.126156
-2.129317
-2.135324
-2.139117
-2.141962
-2.146388
-2.149549
-2.153342
-2.158400
-2.164723
-2.170413
-2.174838
-2.180212
-2.185586
-2.190012
-2.195386
-2.200760
-2.207399
-2.216882
-2.226050
-2.228579
-2.237746
-2.242488
-2.249759
-2.256081
-2.263036
-2.270622
-2.277261
-2.284216
-2.290854
-2.299073
-2.306344
-2.314563
-2.322466
-2.329737
-2.337640
-2.345543
-2.353762
-2.363245
-2.373677
-2.380632
-2.391064
-2.398334
-2.406237
-2.414140
-2.422043
-2.430895
-2.438165
-2.446384
-2.453655
-2.460926
-2.469777
-2.479893
-2.487164
-2.495067
-2.502970
-2.511189
-2.518460
-2.525730
-2.533949
-2.542801
-2.552600
-2.564613
-2.571251
-2.578838
-2.587057
-2.594012
-2.601915
-2.609186
-2.617405
-2.624992
-2.636688
-2.644591
-2.651546
-2.660713
-2.666403
-2.674306
-2.680945
-2.688531
-2.695486
-2.703389
-2.710660
-2.717614
-2.725201
-2.733420
-2.741639
-2.749226
-2.756813
-2.763768
-2.770722
-2.777993
-2.786528
-2.797276
-2.804863
-2.812134
-2.819089
-2.826675
-2.833630
-2.841533
-2.850068
-2.858603
-2.865874
-2.874093
-2.881680
-2.893060
-2.905389
-2.911079
-2.921195
-2.927517
-2.936685
-2.944904
-2.953755
-2.964187
-2.973987
-2.983786
-2.992954
-3.002121
-3.011289
-3.020456
-3.031204
-3.041320
-3.052384
-3.060603
-3.071035
-3.081467
-3.091899
-3.101699
-3.112447
-3.121930
-3.132995
-3.144375
-3.155755
-3.166503
-3.175987
-3.187051
-3.198431
-3.210760
-3.221824
-3.232572
-2.982522
-2.711608
-2.848172
-2.781470
-2.842797
-2.838372
-2.849752
-2.878519
-2.876306
-2.906337
-2.909182
-2.927833
-2.936369
-2.953123
-2.960394
-2.979361
-2.984735
-3.005915
-3.015082
-3.032153
-3.045430
-3.058391
-3.073248
-3.080203
-3.052068
-3.022037
-3.030572
-3.028675
-3.035314
-3.046062
-3.053016
-3.033733
-2.972406
-2.940478
-2.960710
-2.973987
-2.988212
-3.007179
-3.017295
-3.039107
-3.051120
-3.071668
-3.080203
-3.093164
-3.093796
-3.076725
-3.070719
-3.073880
-3.054597
-3.009392
-3.048275
-3.047642
-3.073564
-3.082732
-3.100750
-3.113395
-3.125092
-3.138052
-3.150381
-3.162077
-3.173774
-3.185786
-3.194005
-3.201592
-3.196851
-3.086841
-3.027727
-3.047959
-3.061236
-3.073248
-3.092215
-3.099802
-3.116556
-3.121614
-3.130782
-3.058707
-3.013502
-3.068190
-3.056178
-3.092531
-3.094112
-3.120034
-3.130782
-3.150381
-3.164290
-3.180412
-3.194954
-3.211076
-3.221824
-3.234469
-3.243636
-3.252804
-3.259758
-3.252804
-3.179148
-3.130782
-3.115292
-3.083364
-3.127621
-3.119718
-3.154491
-3.160181
-3.184838
-3.195270
-3.210760
-3.215818
-3.233204
-3.240791
-3.255016
-3.266397
-3.276829
-3.288209
-3.302434
-3.317924
-3.333098
-3.346059
-3.354278
-3.364394
-3.379251
-3.390631
-3.396638
-3.380199
-3.278725
-3.291054
-3.315395
-3.322034
-3.345426
-3.347955
-3.321401
-3.101383
-3.184522
-3.161445
-3.205702
-3.221508
-3.238578
-3.266397
-3.279358
-3.308441
-3.323614
-3.349536
-3.362813
-3.392528
-3.408018
-3.432675
-3.447217
-3.474403
-3.493054
-3.505383
-3.511073
-3.492422
-3.411179
-3.388735
-3.396322
-3.419714
-3.440578
-3.463023
-3.484203
-3.501273
-3.467448
-3.433624
-3.465552
-3.465235
-3.486732
-3.504118
-3.527195
-3.554065
-3.574296
-3.598638
-3.621398
-3.644791
-3.665023
-3.678616
-3.639733
-3.391896
-3.334678
-3.334046
-3.366290
-3.350484
-3.303383
-3.375458
-3.348904
-3.399799
-3.404857
-3.432675
-3.436153
-3.435204
-3.459861
-3.473771
-3.438681
-3.397270
-3.394109
-3.438681
-3.453855
-3.490209
-3.515814
-3.544897
-3.534149
-3.455436
-3.494318
-3.504750
-3.536678
-3.550271
-3.506331
-3.530040
-3.540156
-3.552484
-3.574929
-3.512021
-3.568922
-3.570819
-3.611915
-3.631198
-3.662177
-3.685886
-3.646372
-3.581567
-3.604012
-3.621082
-3.628037
-3.644159
-3.624875
-3.598638
-3.646372
-3.661545
-3.700428
-3.689048
-3.546162
-3.491473
-3.472822
-3.497163
-3.537627
-3.558807
-3.603379
-3.623295
-3.661861
-3.684938
-3.720027
-3.747213
-3.770922
-3.654591
-3.446584
-3.540156
-3.535414
-3.584412
-3.616972
-3.640998
-3.664706
-3.668500
-3.477880
-3.491157
-3.549639
-3.537943
-3.621398
-3.605592
-3.682409
-3.678932
-3.734885
-3.746265
-3.612863
-3.434256
-3.457965
-3.508860
-3.519608
-3.574929
-3.589154
-3.634675
-3.657436
-3.692209
-3.704854
-3.656171
-3.628037
-3.683041
-3.687467
-3.580619
-3.574613
-3.602115
-3.633095
-3.677035
-3.696951
-3.744684
-3.764916
-3.798425
-3.601799
-3.489893
-3.504118
-3.532253
-3.579038
-3.596741
-3.646688
-3.665023
-3.714653
-3.731724
-3.780722
-3.796212
-3.839520
-3.694105
-3.220559
-3.361865
-3.337840
-3.386838
-3.449746
-3.435520
-3.530988
-3.513918
-3.593580
-3.602115
-3.653326
-3.675771
-3.721292
-3.740891
-3.791470
-3.808857
-3.856274
-3.888202
-3.927085
-3.768393
-3.625508
-3.622663
-3.666919
-3.669764
-3.740259
-3.749742
-3.810437
-3.824979
-3.879983
-3.900215
-3.946052
-3.972290
-4.010540
-4.048159
-4.026346
-3.861648
-3.662494
-3.301802
-3.414656
-3.349536
-3.479145
-3.442791
-3.538259
-3.539523
-3.598954
-3.629301
-3.663126
-3.710860
-3.744684
-3.783567
-3.812966
-3.853429
-3.879667
-3.921395
-3.882828
-3.700428
-3.816127
-3.808540
-3.873029
-3.902112
-3.932775
-3.987148
-4.000741
-4.063964
-4.074713
-4.132562
-4.152162
-4.020656
-3.575245
-3.646055
-3.690312
-3.692841
-3.751639
-3.749742
-3.833198
-3.827824
-3.905905
-3.913492
-3.971658
-3.994102
-4.042152
-4.068074
-4.104112
-3.997896
-3.701376
-3.468397
-3.602115
-3.544897
-3.661861
-3.641630
-3.715602
-3.739627
-3.774400
-3.832249
-3.840468
-3.916021
-3.920447
-3.980193
-3.996947
-4.043417
-4.073132
-4.110118
-4.149000
-4.126872
-3.663758
-3.269874
-3.536678
-3.392212
-3.563865
-3.511389
-3.584728
-3.615708
-3.631514
-3.705802
-3.692841
-3.776296
-3.763968
-3.840152
-3.841101
-3.901163
-3.927717
-3.967232
-3.999792
-4.033617
-4.068074
-4.096209
-4.127820
-4.161961
-3.621082
-3.279041
-3.292951
-3.327092
-3.360600
-3.401379
-3.431727
-3.476300
-3.502537
-3.549955
-3.571767
-3.611282
-3.632462
-3.636256
-3.425404
-3.564181
-3.541420
-3.581883
-3.646688
-3.622346
-3.725717
-3.689364
-3.784199
-3.770922
-3.832566
-3.849320
-3.884093
-3.917601
-3.941310
-3.980509
-4.000425
-4.038043
-4.057326
-4.095892
-4.116440
-4.161013
-3.910963
-3.265448
-3.328040
-3.341949
-3.353013
-3.440578
-3.396005
-3.504118
-3.466184
-3.544897
-3.546794
-3.577458
-3.618237
-3.617921
-3.676403
-3.680512
-3.727614
-3.739310
-3.772187
-3.796844
-3.819605
-3.850584
-3.869868
-3.897370
-3.915705
-3.889783
-3.815811
-3.893260
-3.875874
-3.918234
-3.937201
-3.948897
-3.988412
-3.987464
-4.029824
-4.030772
-4.066810
-4.074396
-4.100318
-4.114860
-4.134459
-4.153110
-4.176819
-4.198315
-4.130033
-4.108853
-4.170497
-4.135723
-4.201792
-4.174922
-4.223604
-4.218863
-4.245417
-4.258061
-4.271971
-4.290622
-4.300105
-4.321917
-4.328872
-4.351000
-4.356058
-4.379767
-4.392412
-4.420230
-4.419598
-4.442043
-4.443307
-4.245417
-3.673242
-4.005799
-3.784832
-3.924240
-3.920130
-3.864494
-4.005799
-3.866706
-4.034565
-3.916337
-4.024766
-3.978612
-4.013702
-4.031088
-4.017179
-4.066810
-4.038675
-4.089570
-4.068074
-4.107589
-4.101267
-4.126240
-4.131930
-4.147420
-4.159748
-4.167968
-4.185986
-4.188831
-4.210960
-4.211908
-4.234353
-4.237198
-4.255849
-4.263435
-4.277345
-4.289989
-4.299157
-4.314647
-4.321917
-4.337723
-4.345310
-4.358903
-4.368387
-4.381664
-4.412011
-4.417701
-4.430030
-4.443939
-4.448049
-4.465435
-4.467648
-4.483770
-4.487880
-4.501157
-4.506215
-4.516963
-4.523601
-4.533085
-4.026979
-3.204754
-3.508860
-3.296112
-3.425721
-3.436469
-3.357755
-3.518976
-3.366922
-3.528459
-3.434888
-3.495899
-3.505383
-3.474719
-3.547742
-3.488312
-3.557858
-3.526562
-3.558174
-3.568290
-3.564813
-3.598321
-3.584412
-3.616972
-3.610650
-3.629617
-3.635940
-3.643210
-3.658384
-3.659965
-3.675454
-3.678932
-3.692525
-3.700428
-3.709279
-3.720027
-3.727298
-3.736782
-3.744684
-3.753852
-3.762071
-3.770290
-3.777245
-3.785148
-3.791470
-3.797792
-3.778825
-3.798425
-3.801902
-3.806012
-3.821501
-3.817708
-3.836359
-3.833514
-3.847423
-3.850584
-3.857855
-3.866074
-3.869235
-3.879667
-3.881564
-3.891047
-3.895473
-3.902428
-3.907170
-3.913176
-3.919814
-3.924872
-3.931195
-3.936885
-3.961858
-3.962174
-3.967548
-3.977664
-3.974503
-3.988728
-3.985251
-3.997896
-3.998212
-4.006115
-4.010224
-4.014018
-4.021288
-4.023185
-4.032036
-4.035198
-4.042468
-4.045313
-4.051004
-4.055745
-4.060803
-4.066493
-4.071235
-4.077241
-4.081667
-4.087357
-4.092731
-4.098421
-4.103479
-4.108853
-4.114227
-4.119601
-4.125608
-4.131930
-4.139833
-4.145839
-4.153426
-4.161645
-4.168916
-4.174922
-4.181245
-4.187251
-4.193573
-4.198631
-4.205270
-4.211276
-4.217914
-4.224237
-4.229927
-4.236881
-4.242888
-4.249526
-4.256481
-4.262803
-4.270390
-4.277029
-4.283667
-4.290306
-4.296312
-4.302950
-4.309589
-4.316227
-4.322550
-4.328240
-4.332033
-4.335827
-4.307060
-3.656487
-3.390315
-3.603379
-3.388735
-3.587573
-3.460810
-3.522453
-3.553116
-3.485783
-3.598321
-3.502854
-3.588838
-3.548059
-3.567026
-3.590102
-3.560387
-3.610018
-3.577774
-3.615076
-3.604960
-3.617605
-3.629301
-3.625192
-3.647004
-3.639417
-3.658068
-3.655855
-3.665339
-3.671661
-3.675454
-3.686202
-3.687467
-3.698847
-3.701060
-3.709595
-3.714337
-3.719711
-3.727930
-3.732356
-3.739627
-3.743736
-3.750059
-3.755116
-3.761439
-3.767761
-3.772819
-3.778509
-3.783883
-3.789257
-3.793999
-3.799373
-3.804747
-3.809805
-3.814863
-3.819921
-3.824663
-3.830353
-3.835094
-3.839836
-3.845210
-3.849952
-3.854694
-3.859436
-3.865442
-3.870500
-3.874925
-3.879983
-3.885357
-3.891047
-3.895789
-3.900847
-3.906537
-3.912227
-3.916969
-3.922027
-3.928033
-3.934040
-3.939730
-3.945736
-3.951742
-3.957432
-3.963123
-3.969445
-3.976083
-3.982406
-3.989677
-4.003270
-4.013385
-4.015914
-4.027611
-4.030140
-4.041204
-4.046262
-4.055113
-4.062384
-4.069655
-4.078190
-4.084828
-4.094312
-4.100634
-4.110118
-4.117705
-4.128453
-4.138252
-4.145207
-4.017179
-3.879035
-3.993786
-3.911279
-3.847739
-3.692525
-3.836991
-3.744368
-3.818340
-3.811702
-3.803166
-3.861965
-3.809489
-3.887570
-3.836675
-3.895157
-3.875558
-3.901796
-3.913808
-3.910647
-3.946052
-3.930246
-3.969761
-3.958697
-3.987780
-3.989993
-4.004850
-4.019076
-4.026346
-4.047210
-4.052584
-4.072184
-4.081035
-4.098105
-4.109169
-4.124343
-4.137620
-4.150581
-4.164806
-4.177135
-4.191993
-4.204005
-4.219495
-4.231507
-4.246049
-4.259010
-4.273867
-4.287777
-4.301054
-4.315595
-4.327924
-4.342465
-4.354478
-4.369651
-4.383561
-4.398734
-4.417701
-4.434140
-4.444255
-4.460061
-4.467964
-4.482822
-3.909382
-2.930362
-3.273351
-3.048591
-3.125408
-3.255333
-3.046062
-3.317924
-3.129201
-3.255965
-3.270190
-3.193689
-3.345426
-3.217082
-3.336575
-3.296744
-3.305595
-3.369451
-3.309389
-3.398218
-3.355858
-3.397902
-3.414340
-3.402960
-3.455120
-3.429198
-3.470609
-3.471242
-3.481358
-3.509492
-3.502854
-3.536362
-3.536046
-3.554697
-3.569555
-3.575245
-3.598005
-3.601799
-3.622663
-3.630882
-3.645423
-3.659649
-3.668816
-3.685886
-3.695370
-3.710228
-3.722240
-3.734569
-3.748478
-3.759858
-3.774084
-3.786412
-3.799373
-3.811069
-3.823398
-3.835411
-3.851849
-3.411495
-3.138685
-3.450378
-3.181045
-3.383677
-3.341633
-3.281570
-3.455120
-3.279358
-3.449430
-3.376406
-3.389999
-3.470293
-3.376090
-3.494002
-3.430462
-3.470609
-3.499692
-3.462074
-3.535730
-3.494634
-3.539523
-3.542368
-3.538891
-3.571767
-3.408966
-3.090319
-3.303066
-3.207599
-3.212340
-3.328356
-3.186419
-3.350484
-3.258810
-3.305279
-3.351749
-3.282835
-3.390631
-3.318556
-3.379883
-3.380199
-3.366922
-3.424772
-3.382728
-3.439946
-3.422876
-3.442791
-3.463655
-3.452275
-3.490209
-3.476932
-3.503802
-3.507595
-3.515498
-3.536046
-3.532885
-3.556278
-3.558174
-3.573980
-3.584096
-3.590102
-3.607173
-3.613179
-3.627404
-3.637520
-3.647004
-3.659649
-3.667551
-3.680512
-3.689680
-3.701060
-3.714021
-3.723505
-3.734569
-3.744368
-3.753852
-3.763968
-3.773451
-3.783251
-3.791786
-3.801902
-3.810753
-3.820237
-3.830037
-3.837623
-3.846791
-3.855326
-3.863545
-3.871764
-3.881248
-3.889467
-3.897686
-3.905273
-3.913492
-3.922659
-3.929614
-3.937517
-3.946052
-3.953323
-3.959961
-3.967548
-3.974819
-3.982090
-3.991257
-3.998528
-4.005166
-4.012437
-4.020340
-4.029824
-4.045946
-4.048475
-4.056694
-4.063964
-4.066810
-4.077241
-4.079454
-4.088622
-4.092099
-4.099054
-4.105060
-4.108853
-4.117072
-4.120866
-4.126240
-4.130666
-4.135407
-4.141414
-4.145207
-4.149317
-4.152794
-4.156903
-4.159432
-4.161645
-3.957749
-2.939214
-2.907918
-3.065977
-2.809605
-3.104860
-2.926253
-2.971142
-3.090002
-2.907286
-3.108337
-2.988212
-3.013186
-3.098538
-2.968613
-3.113711
-3.027095
-3.055545
-3.109918
-3.025830
-3.132362
-3.064713
-3.102015
-3.127937
-3.080835
-3.155439
-3.102963
-3.141530
-3.149749
-3.127621
-3.178516
-3.141846
-3.179148
-3.178200
-3.172826
-3.205702
-3.182625
-3.214237
-3.208231
-3.214553
-3.234469
-3.222140
-3.246797
-3.240791
-3.251539
-3.263236
-3.259758
-3.278409
-3.275248
-3.287261
-3.293583
-3.295480
-3.309389
-3.310653
-3.322350
-3.327092
-3.331517
-3.341001
-3.343214
-3.353329
-3.358703
-3.364077
-3.372297
-3.375458
-3.383045
-3.388102
-3.393793
-3.401696
-3.405489
-3.412444
-3.416869
-3.422876
-3.428882
-3.433940
-3.439630
-3.444055
-3.450062
-3.455436
-3.459861
-3.466184
-3.469977
-3.474403
-3.480725
-3.485467
-3.490841
-3.495267
-3.500009
-3.505066
-3.509492
-3.513918
-3.519608
-3.524666
-3.529091
-3.534465
-3.538891
-3.542368
-3.547742
-3.552168
-3.557542
-3.561652
-3.567026
-3.571767
-3.575245
-3.580935
-3.585993
-3.590102
-3.594844
-3.599586
-3.604328
-3.609070
-3.614127
-3.619185
-3.623927
-3.628985
-3.634043
-3.638785
-3.644475
-3.649849
-3.654591
-3.659016
-3.664390
-3.669764
-3.676087
-3.682725
-3.687467
-3.693157
-3.699796
-3.704854
-3.711176
-3.716550
-3.723821
-3.729511
-3.735201
-3.740891
-3.746897
-3.754168
-3.760807
-3.767445
-3.774400
-3.780090
-3.786728
-3.793683
-3.801270
-3.815495
-3.832566
-3.827824
-3.846159
-3.845843
-3.855010
-3.865126
-3.866390
-3.881880
-3.882196
-3.892944
-3.900847
-3.905589
-3.916969
-3.919814
-3.929930
-3.935936
-3.943207
-3.952691
-3.958065
-3.967232
-3.971658
-3.979877
-3.987464
-3.994102
-4.002637
-4.008644
-4.017179
-4.023185
-4.028875
-4.035514
-4.040888
-4.004850
-3.275880
-2.878519
-3.208231
-2.961342
-3.107073
-3.140898
-2.995483
-3.214237
-3.042901
-3.144059
-3.168400
-3.070087
-3.221824
-3.101699
-3.175987
-3.188631
-3.126988
-3.232572
-3.149749
-3.210444
-3.215818
-3.180729
-3.253436
-3.196851
-3.244585
-3.244901
-3.225301
-3.275248
-3.237630
-3.272719
-3.273667
-3.263236
-3.298957
-3.275564
-3.300221
-3.304963
-3.298641
-3.326459
-3.311286
-3.329304
-3.333730
-3.330569
-3.350168
-3.341633
-3.356807
-3.360284
-3.359652
-3.374509
-3.369768
-3.381464
-3.384625
-3.385890
-3.397270
-3.393476
-3.403592
-3.406121
-3.408650
-3.416553
-3.416237
-3.423508
-3.424772
-3.428566
-3.434256
-3.434256
-3.439630
-3.441210
-3.444372
-3.448481
-3.450062
-3.454804
-3.455436
-3.458597
-3.461442
-3.463023
-3.466500
-3.467448
-3.469977
-3.471558
-3.472506
-3.474719
-3.475983
-3.478512
-3.479777
-3.480725
-3.482306
-3.482622
-3.483570
-3.484519
-3.485467
-3.486732
-3.487048
-3.487996
-3.488312
-3.487996
-3.488944
-3.488944
-3.489260
-3.488944
-3.489577
-3.488944
-3.488628
-3.488312
-3.488312
-3.487996
-3.487680
-3.486415
-3.486099
-3.485151
-3.484519
-3.483254
-3.482306
-3.480725
-3.479461
-3.478829
-3.477248
-3.475351
-3.474087
-3.472822
-3.470926
-3.469345
-3.467448
-3.466184
-3.463971
-3.461758
-3.459545
-3.457332
-3.456068
-3.454487
-3.451958
-3.449430
-3.447217
-3.444688
-3.442475
-3.439630
-3.436785
-3.433940
-3.432359
-3.429514
-3.426985
-3.424140
-3.420663
-3.418766
-3.416237
-3.413392
-3.410547
-3.407386
-3.404857
-3.402012
-3.398534
-3.396005
-3.392844
-3.389367
-3.386838
-3.383361
-3.380516
-3.375774
-3.373561
-3.370716
-3.367871
-3.364077
-3.360916
-3.358071
-3.353962
-3.350168
-3.347639
-3.344794
-3.341633
-3.337840
-3.334678
-3.330885
-3.327408
-3.324246
-3.321085
-3.317608
-3.314763
-3.311286
-3.308124
-3.304963
-3.302118
-3.298325
-3.294531
-3.291686
-3.287577
-3.284732
-3.281570
-3.277777
-3.274932
-3.271771
-3.268293
-3.265132
-3.262603
-3.258494
-3.255016
-3.250591
-3.247746
-3.244268
-3.241107
-3.238578
-3.234469
-3.230675
-3.227514
-3.224037
-3.221192
-3.217714
-3.213921
-3.211392
-3.206650
-3.202541
-3.199063
-3.195902
-3.193057
-3.190212
-3.186419
-3.182941
-3.179148
-3.175987
-3.172193
-3.169032
-3.164923
-3.161761
-3.158284
-3.154807
-3.151962
-3.147536
-3.143743
-3.140265
-3.137420
-3.132678
-3.129201
-3.126040
-3.122563
-3.118769
-3.114660
-3.112447
-3.108970
-3.105492
-3.102331
-3.098538
-3.095693
-3.091583
-3.088738
-3.085577
-3.082732
-3.079254
-3.076725
-3.072932
-3.069139
-3.066610
-3.064397
-3.061552
-3.058391
-3.055862
-3.052384
-3.048907
-3.046694
-3.045114
-3.042268
-3.038791
-3.036894
-3.033101
-3.030888
-3.028991
-3.026463
-3.023934
-3.021405
-3.019192
-3.016979
-3.014766
-3.012553
-3.009708
-3.007812
-3.005599
-3.003702
-3.002437
-3.001173
-2.998960
-2.996747
-2.995483
-2.993270
-2.992006
-2.991057
-2.989160
-2.987580
-2.986632
-2.985051
-2.983786
-2.982522
-2.982206
-2.980941
-2.979361
-2.978096
-2.976516
-2.976200
-2.975251
-2.974935
-2.974303
-2.972722
-2.971458
-2.971142
-2.970509
-2.969561
-2.969245
-2.968613
-2.967664
-2.966716
-2.966400
-2.965768
-2.964819
-2.964187
-2.963555
-2.962607
-2.962607
-2.961342
-2.960710
-2.959761
-2.959445
-2.958497
-2.957549
-2.957232
-2.956284
-2.955336
-2.953439
-2.952807
-2.952175
-2.950910
-2.949646
-2.948697
-2.948065
-2.946484
-2.944904
-2.943323
-2.942375
-2.940794
-2.940162
-2.937633
-2.935736
-2.934156
-2.931627
-2.930362
-2.927833
-2.925621
-2.923724
-2.922459
-2.919614
-2.917402
-2.915505
-2.913292
-2.910763
-2.909182
-2.906021
-2.904125
-2.901596
-2.899383
-2.897170
-2.894641
-2.892428
-2.890215
-2.888002
-2.886422
-2.883893
-2.881364
-2.879467
-2.877571
-2.876306
-2.873777
-2.871564
-2.870300
-2.868719
-2.867139
-2.866190
-2.864610
-2.863345
-2.861448
-2.860184
-2.858603
-2.858287
-2.857655
-2.856707
-2.857023
-2.856391
-2.855126
-2.854810
-2.855442
-2.854810
-2.854178
-2.854494
-2.853862
-2.854810
-2.855126
-2.855758
-2.856707
-2.857023
-2.857655
-2.858603
-2.859236
-2.860500
-2.861448
-2.862397
-2.863661
-2.864926
-2.865558
-2.867139
-2.869351
-2.870616
-2.871880
-2.873145
-2.875358
-2.877254
-2.879151
-2.880732
-2.882312
-2.883893
-2.886106
-2.887686
-2.890848
-2.892744
-2.895273
-2.896854
-2.899067
-2.900647
-2.903176
-2.905705
-2.908234
-2.910447
-2.912976
-2.915821
-2.918350
-2.920563
-2.923092
-2.926253
-2.928150
-2.930679
-2.933840
-2.936053
-2.938898
-2.941743
-2.943956
-2.946801
-2.950278
-2.952807
-2.955652
-2.958813
-2.961658
-2.964503
-2.967348
-2.970193
-2.973038
-2.976200
-2.978412
-2.981890
-2.983786
-2.986948
-2.990425
-2.992954
-2.996115
-2.998960
-3.001805
-3.004650
-3.006547
-3.009708
-3.013186
-3.016347
-3.018560
-3.021405
-3.022669
-3.026146
-3.028991
-3.031520
-3.034049
-3.035946
-3.038475
-3.041636
-3.043533
-3.046062
-3.048275
-3.050804
-3.053016
-3.053965
-3.056178
-3.057758
-3.060603
-3.061868
-3.063132
-3.065345
-3.067558
-3.069139
-3.070719
-3.071984
-3.072300
-3.074196
-3.075461
-3.076409
-3.077358
-3.078306
-3.078306
-3.079254
-3.079570
-3.080203
-3.081467
-3.081783
-3.082099
-3.082099
-3.081783
-3.081151
-3.082099
-3.081783
-3.081151
-3.080519
-3.080203
-3.079570
-3.078622
-3.078622
-3.078306
-3.076093
-3.074829
-3.073880
-3.072932
-3.071668
-3.070087
-3.068822
-3.067558
-3.065345
-3.063765
-3.062816
-3.061236
-3.058707
-3.056494
-3.054597
-3.052384
-3.050488
-3.049223
-3.047642
-3.045114
-3.043217
-3.040056
-3.037843
-3.035630
-3.033417
-3.031204
-3.028359
-3.026146
-3.022985
-3.021088
-3.018243
-3.016979
-3.014134
-3.011289
-3.007812
-3.004966
-3.001805
-2.999276
-2.996115
-2.993270
-2.989477
-2.986315
-2.983786
-2.980625
-2.976516
-2.973671
-2.970193
-2.966716
-2.963239
-2.959445
-2.955968
-2.951542
-2.947749
-2.943323
-2.939846
-2.935736
-2.932259
-2.928150
-2.923092
-2.918034
-2.914873
-2.910763
-2.905705
-2.901596
-2.896854
-2.892428
-2.887370
-2.882628
-2.878519
-2.874725
-2.870300
-2.864610
-2.857971
-2.853546
-2.847539
-2.843114
-2.838688
-2.832682
-2.827940
-2.821934
-2.817508
-2.812766
-2.806444
-2.802018
-2.796328
-2.791586
-2.786528
-2.780522
-2.776413
-2.770722
-2.765981
-2.760607
-2.755233
-2.750491
-2.745749
-2.741007
-2.735949
-2.730891
-2.726466
-2.721092
-2.717614
-2.712557
-2.706550
-2.701808
-2.697383
-2.693589
-2.689164
-2.685054
-2.680945
-2.675887
-2.671145
-2.667035
-2.663242
-2.658500
-2.655023
-2.651546
-2.647436
-2.643327
-2.639217
-2.635740
-2.631946
-2.628153
-2.624992
-2.620566
-2.617089
-2.613611
-2.609818
-2.606341
-2.603496
-2.600018
-2.596225
-2.593064
-2.589902
-2.587057
-2.583264
-2.579471
-2.576625
-2.573148
-2.570303
-2.567774
-2.564613
-2.560819
-2.557342
-2.554497
-2.551652
-2.548807
-2.546278
-2.542485
-2.539323
-2.536162
-2.532685
-2.529208
-2.515298
-2.464087
-2.496647
-2.478629
-2.463771
-2.490641
-2.455236
-2.473571
-2.467248
-2.449862
-2.470093
-2.446701
-2.453339
-2.455552
-2.438798
-2.452075
-2.438165
-2.437533
-2.442591
-2.427733
-2.437217
-2.429314
-2.425205
-2.430895
-2.419514
-2.424256
-2.420463
-2.415089
-2.419830
-2.412244
-2.413192
-2.412560
-2.406554
-2.410347
-2.404657
-2.404973
-2.405605
-2.400547
-2.402760
-2.400547
-2.399915
-2.399283
-2.396438
-2.397386
-2.396438
-2.394857
-2.397070
-2.394541
-2.394857
-2.393593
-2.392644
-2.393593
-2.392012
-2.392012
-2.389167
-2.370200
-2.378735
-2.379051
-2.370832
-2.382212
-2.372729
-2.376206
-2.378735
-2.371780
-2.379051
-2.373361
-2.373993
-2.376838
-2.371464
-2.375890
-2.373677
-2.372097
-2.375258
-2.369884
-2.372413
-2.371464
-2.369251
-2.372413
-2.367987
-2.368935
-2.367987
-2.365142
-2.367355
-2.365458
-2.365142
-2.364510
-2.361981
-2.361665
-2.359136
-2.357871
-2.357555
-2.355974
-2.355026
-2.352497
-2.350917
-2.349968
-2.347439
-2.346175
-2.344594
-2.342381
-2.341117
-2.337640
-2.334795
-2.332266
-2.329737
-2.327208
-2.323414
-2.319305
-2.315827
-2.313931
-2.311718
-2.309189
-2.306660
-2.304763
-2.302550
-2.301286
-2.299073
-2.296860
-2.294964
-2.293067
-2.291486
-2.289590
-2.288009
-2.286744
-2.283899
-2.282319
-2.280106
-2.278209
-2.277261
-2.275996
-2.274416
-2.272835
-2.270306
-2.269042
-2.268093
-2.266513
-2.264300
-2.263668
-2.261455
-2.259874
-2.259242
-2.257345
-2.256397
-2.255449
-2.253868
-2.253236
-2.252604
-2.251023
-2.249759
-2.249126
-2.247230
-2.246914
-2.246281
-2.245333
-2.245017
-2.243436
-2.242172
-2.241223
-2.240907
-2.240275
-2.239959
-2.239011
-2.238378
-2.237114
-2.235533
-2.234901
-2.234901
-2.234269
-2.234269
-2.233637
-2.232688
-2.231740
-2.231108
-2.231740
-2.231424
-2.230475
-2.230159
-2.229843
-2.229843
-2.229211
-2.229211
-2.228579
-2.227946
-2.228895
-2.228262
-2.227946
-2.228262
-2.228579
-2.228262
-2.228579
-2.228262
-2.228262
-2.228895
-2.229211
-2.229211
-2.228895
-2.228579
-2.228895
-2.230475
-2.230475
-2.230159
-2.230791
-2.231424
-2.231740
-2.232372
-2.232688
-2.233953
-2.234269
-2.234585
-2.234585
-2.235217
-2.235849
-2.237430
-2.237746
-2.238062
-2.238694
-2.239011
-2.240275
-2.241223
-2.241223
-2.241856
-2.241539
-2.242172
-2.243436
-2.243752
-2.243436
-2.244385
-2.245017
-2.245649
-2.246281
-2.246914
-2.246597
-2.247230
-2.247546
-2.246914
-2.247862
-2.247230
-2.247862
-2.248494
-2.248178
-2.247862
-2.247862
-2.248178
-2.247862
-2.248178
-2.247862
-2.247546
-2.246914
-2.247230
-2.246914
-2.247862
-2.247546
-2.246914
-2.246597
-2.246281
-2.245965
-2.245649
-2.245649
-2.245965
-2.245965
-2.245333
-2.245649
-2.245965
-2.245333
-2.245333
-2.245649
-2.245649
-2.245965
-2.245017
-2.245333
-2.245649
-2.245017
-2.245965
-2.245649
-2.245649
-2.246597
-2.246281
-2.246597
-2.246281
-2.246281
-2.247230
-2.247862
-2.247862
-2.247862
-2.248178
-2.248810
-2.249759
-2.249759
-2.250707
-2.252604
-2.252604
-2.252604
-2.252288
-2.252920
-2.254184
-2.256081
-2.257662
-2.257029
-2.258610
-2.258610
-2.259874
-2.261455
-2.262403
-2.263668
-2.264616
-2.265248
-2.265881
-2.266829
-2.268726
-2.269990
-2.271255
-2.272203
-2.273151
-2.273784
-2.275048
-2.275996
-2.277577
-2.277577
-2.279474
-2.280106
-2.281370
-2.282003
-2.283583
-2.282951
-2.284216
-2.285164
-2.276629
-2.229211
-2.258926
-2.252288
-2.239327
-2.268410
-2.240275
-2.259558
-2.259242
-2.245649
-2.268093
-2.248178
-2.259558
-2.263668
-2.251339
-2.267777
-2.256081
-2.261771
-2.266513
-2.256713
-2.269358
-2.262403
-2.264300
-2.268726
-2.261771
-2.270622
-2.266513
-2.267461
-2.272835
-2.266829
-2.273467
-2.271255
-2.271571
-2.275996
-2.273151
-2.277577
-2.275996
-2.275996
-2.279474
-2.278209
-2.280738
-2.281370
-2.281054
-2.284532
-2.282951
-2.285164
-2.287061
-2.287377
-2.289906
-2.289273
-2.290854
-2.292118
-2.293067
-2.297176
-2.296860
-2.298441
-2.300021
-2.300654
-2.302867
-2.303499
-2.306344
-2.307292
-2.308241
-2.310453
-2.311718
-2.313298
-2.314247
-2.316144
-2.318672
-2.319621
-2.321518
-2.323414
-2.324046
-2.325943
-2.327208
-2.328472
-2.330369
-2.332266
-2.334162
-2.334478
-2.335743
-2.337323
-2.338904
-2.339852
-2.340801
-2.341749
-2.343014
-2.344278
-2.344910
-2.345859
-2.347439
-2.348704
-2.349652
-2.350917
-2.351549
-2.352181
-2.353446
-2.353762
-2.354710
-2.355026
-2.356291
-2.356291
-2.357239
-2.358503
-2.359768
-2.359452
-2.360084
-2.361032
-2.362297
-2.362929
-2.362297
-2.363561
-2.364194
-2.364510
-2.365774
-2.366406
-2.367355
-2.367671
-2.368619
-2.368935
-2.369884
-2.369568
-2.371464
-2.371780
-2.371780
-2.372097
-2.373361
-2.374626
-2.374309
-2.375258
-2.376206
-2.377154
-2.377471
-2.377471
-2.378419
-2.379051
-2.380632
-2.380948
-2.380948
-2.381580
-2.382212
-2.382528
-2.383161
-2.383477
-2.384109
-2.384741
-2.385057
-2.385690
-2.385690
-2.386006
-2.386638
-2.386638
-2.386954
-2.386638
-2.387902
-2.387270
-2.387270
-2.387270
-2.387270
-2.387586
-2.388219
-2.388535
-2.388219
-2.388219
-2.387270
-2.388535
-2.388535
-2.389167
-2.388535
-2.388535
-2.387902
-2.388219
-2.387902
-2.388535
-2.388535
-2.389167
-2.388535
-2.388219
-2.386638
-2.384741
-2.380632
-2.382528
-2.380948
-2.380000
-2.380948
-2.379367
-2.380632
-2.379367
-2.379367
-2.380000
-2.378419
-2.379683
-2.378735
-2.378735
-2.379051
-2.377787
-2.378735
-2.377471
-2.377154
-2.377787
-2.376838
-2.376522
-2.375574
-2.375574
-2.374942
-2.375258
-2.374942
-2.374626
-2.373677
-2.373361
-2.372413
-2.373045
-2.372413
-2.372413
-2.372097
-2.371464
-2.370516
-2.369884
-2.370200
-2.370200
-2.370200
-2.369884
-2.369568
-2.369568
-2.369251
-2.368935
-2.369251
-2.369568
-2.369251
-2.369251
-2.369251
-2.369568
-2.370516
-2.370516
-2.371148
-2.371148
-2.372097
-2.371780
-2.372413
-2.373045
-2.373045
-2.373045
-2.374626
-2.374626
-2.375574
-2.376206
-2.376206
-2.375890
-2.377154
-2.378419
-2.379051
-2.379683
-2.380316
-2.380632
-2.381580
-2.381896
-2.383161
-2.384741
-2.385374
-2.386638
-2.387270
-2.387270
-2.388851
-2.390115
-2.390431
-2.392328
-2.394225
-2.395173
-2.396122
-2.397386
-2.398651
-2.400231
-2.401496
-2.402760
-2.404657
-2.405605
-2.406870
-2.408766
-2.410031
-2.411928
-2.414456
-2.415721
-2.417618
-2.420147
-2.422043
-2.423624
-2.426153
-2.427733
-2.429946
-2.433107
-2.435320
-2.437533
-2.440062
-2.442907
-2.445120
-2.447333
-2.450178
-2.453339
-2.456184
-2.457765
-2.460926
-2.464087
-2.466616
-2.470726
-2.473255
-2.475784
-2.479261
-2.482422
-2.485267
-2.488428
-2.492222
-2.494435
-2.498228
-2.501705
-2.504234
-2.508344
-2.511505
-2.514982
-2.518460
-2.521621
-2.524466
-2.527943
-2.531420
-2.534582
-2.538059
-2.540588
-2.543749
-2.546910
-2.550388
-2.552917
-2.555762
-2.558291
-2.561768
-2.565877
-2.568090
-2.571251
-2.573464
-2.576625
-2.578838
-2.581683
-2.584212
-2.587690
-2.591167
-2.593696
-2.595909
-2.597489
-2.600650
-2.603179
-2.606657
-2.609186
-2.611399
-2.613927
-2.616456
-2.618669
-2.620882
-2.623727
-2.625940
-2.627837
-2.629733
-2.632262
-2.633843
-2.635424
-2.637320
-2.638901
-2.641114
-2.642378
-2.644907
-2.645223
-2.647120
-2.648384
-2.649649
-2.650597
-2.652178
-2.652810
-2.654707
-2.655655
-2.656603
-2.657552
-2.657868
-2.658816
-2.660081
-2.661345
-2.661661
-2.662294
-2.662610
-2.663242
-2.664506
-2.665139
-2.664823
-2.664823
-2.665139
-2.665771
-2.665455
-2.665455
-2.666087
-2.666087
-2.665455
-2.665455
-2.666087
-2.665139
-2.664823
-2.665455
-2.664190
-2.663558
-2.663242
-2.662294
-2.661345
-2.660713
-2.659449
-2.658816
-2.658184
-2.657868
-2.656603
-2.655339
-2.653442
-2.652178
-2.651546
-2.649333
-2.648068
-2.646804
-2.644591
-2.642694
-2.640165
-2.638269
-2.636688
-2.634791
-2.631946
-2.629101
-2.625940
-2.623411
-2.620882
-2.617405
-2.615192
-2.611715
-2.607921
-2.605076
-2.600967
-2.598122
-2.594012
-2.590219
-2.586109
-2.581999
-2.577258
-2.572200
-2.568722
-2.563981
-2.559239
-2.554181
-2.549123
-2.544697
-2.540588
-2.534898
-2.529524
-2.524150
-2.518776
-2.513718
-2.507712
-2.501705
-2.496015
-2.490009
-2.484635
-2.479261
-2.472622
-2.466932
-2.460926
-2.453655
-2.446384
-2.440378
-2.434688
-2.428682
-2.422043
-2.415089
-2.408450
-2.401179
-2.394857
-2.387902
-2.381896
-2.374626
-2.367671
-2.359768
-2.353762
-2.346491
-2.339852
-2.333214
-2.326259
-2.319621
-2.312350
-2.306028
-2.299389
-2.292751
-2.285796
-2.278209
-2.271571
-2.264300
-2.257029
-2.220992
-2.184006
-2.219727
-2.172626
-2.190328
-2.183374
-2.158400
-2.182425
-2.147652
-2.156820
-2.152394
-2.130582
-2.147020
-2.122679
-2.125524
-2.122995
-2.103079
-2.113195
-2.095809
-2.093596
-2.093280
-2.077158
-2.083164
-2.069571
-2.064513
-2.064197
-2.051236
-2.053133
-2.043017
-2.037643
-2.036062
-2.024682
-2.025314
-2.017095
-2.010773
-2.008560
-2.000341
-1.997812
-1.991173
-1.984851
-1.982322
-1.973787
-1.970310
-1.965252
-1.959561
-1.956400
-1.949762
-1.945968
-1.941227
-1.935536
-1.932059
-1.926369
-1.922259
-1.917834
-1.911828
-1.908350
-1.903608
-1.899183
-1.895389
-1.890015
-1.886222
-1.881480
-1.877054
-1.872629
-1.867255
-1.863461
-1.850184
-1.809405
-1.832482
-1.818256
-1.804979
-1.823947
-1.795180
-1.808457
-1.800870
-1.787909
-1.801818
-1.781587
-1.786961
-1.785380
-1.770839
-1.780954
-1.767361
-1.767045
-1.767677
-1.754716
-1.760407
-1.752188
-1.748710
-1.751555
-1.740491
-1.743336
-1.737330
-1.732588
-1.734169
-1.725950
-1.727214
-1.724369
-1.718047
-1.718679
-1.712040
-1.709828
-1.708879
-1.703821
-1.703189
-1.698763
-1.696551
-1.694970
-1.690544
-1.690228
-1.686435
-1.683590
-1.682009
-1.678532
-1.677267
-1.675055
-1.672209
-1.670945
-1.668100
-1.666203
-1.664939
-1.662726
-1.661461
-1.659881
-1.657984
-1.657036
-1.654823
-1.654507
-1.652610
-1.651346
-1.650713
-1.649765
-1.649133
-1.648184
-1.646920
-1.646920
-1.645972
-1.645656
-1.644707
-1.645023
-1.645023
-1.645656
-1.645656
-1.645023
-1.645023
-1.645339
-1.646288
-1.646288
-1.647236
-1.647868
-1.648184
-1.648817
-1.650713
-1.651662
-1.651978
-1.653558
-1.654823
-1.655455
-1.656404
-1.658300
-1.659565
-1.660829
-1.662094
-1.663358
-1.665571
-1.667152
-1.668416
-1.670313
-1.672209
-1.673158
-1.676003
-1.677900
-1.680112
-1.682325
-1.683906
-1.685486
-1.688332
-1.690544
-1.692757
-1.695602
-1.698131
-1.700344
-1.702557
-1.704137
-1.706666
-1.709828
-1.712357
-1.715202
-1.718047
-1.721208
-1.724053
-1.727214
-1.730375
-1.733537
-1.736065
-1.740175
-1.742388
-1.745549
-1.748710
-1.753136
-1.756613
-1.760091
-1.763884
-1.767361
-1.772419
-1.774948
-1.778742
-1.782535
-1.786012
-1.790122
-1.795180
-1.799605
-1.803083
-1.807508
-1.811934
-1.816360
-1.820153
-1.825843
-1.830585
-1.835959
-1.839752
-1.844810
-1.849552
-1.854610
-1.860932
-1.865990
-1.871997
-1.876738
-1.882112
-1.887803
-1.893177
-1.899499
-1.905189
-1.909931
-1.915621
-1.921943
-1.928582
-1.934272
-1.940910
-1.946285
-1.951659
-1.957981
-1.964619
-1.970942
-1.976948
-1.983270
-1.989593
-1.995915
-2.002238
-2.009508
-2.016463
-2.022785
-2.028475
-2.035430
-2.042385
-2.048707
-2.055662
-2.061984
-2.068939
-2.074945
-2.080951
-2.088222
-2.095176
-2.103079
-2.109402
-2.115724
-2.122047
-2.129001
-2.136904
-2.142910
-2.151130
-2.157768
-2.164406
-2.171993
-2.178632
-2.186535
-2.194438
-2.201076
-2.207715
-2.215618
-2.222256
-2.230159
-2.237746
-2.244385
-2.251655
-2.259874
-2.267145
-2.275048
-2.282003
-2.289590
-2.298125
-2.304763
-2.312666
-2.321201
-2.329104
-2.336691
-2.345226
-2.353129
-2.360084
-2.342065
-2.349020
-2.372729
-2.358503
-2.387270
-2.381264
-2.392012
-2.408766
-2.403392
-2.427101
-2.423624
-2.435320
-2.446701
-2.446701
-2.465035
-2.465668
-2.478312
-2.486848
-2.490641
-2.504550
-2.508028
-2.518776
-2.526046
-2.532369
-2.544065
-2.547859
-2.558607
-2.565877
-2.571884
-2.582632
-2.586741
-2.596857
-2.603812
-2.611399
-2.620566
-2.626888
-2.635424
-2.641430
-2.649965
-2.658184
-2.664823
-2.674938
-2.680312
-2.688531
-2.695486
-2.702441
-2.711608
-2.717614
-2.725834
-2.731840
-2.738162
-2.744801
-2.751439
-2.758394
-2.765664
-2.771671
-2.777993
-2.784316
-2.790638
-2.796644
-2.802967
-2.808973
-2.814663
-2.820985
-2.826359
-2.832998
-2.838688
-2.844062
-2.850384
-2.855442
-2.861448
-2.866190
-2.872197
-2.877571
-2.882628
-2.887370
-2.892428
-2.897170
-2.902860
-2.906653
-2.911711
-2.923092
-2.929414
-2.930046
-2.939530
-2.939530
-2.946801
-2.950594
-2.952491
-2.958181
-2.958813
-2.964819
-2.968297
-2.971458
-2.975884
-2.976832
-2.981574
-2.983154
-2.986632
-2.990109
-2.992322
-2.996115
-2.998012
-3.001489
-3.003386
-3.005599
-3.008444
-3.010657
-3.012237
-3.014134
-3.015398
-3.017611
-3.018560
-3.020140
-3.020772
-3.022669
-3.022669
-3.023934
-3.024566
-3.024882
-3.024566
-3.024566
-3.024250
-3.024566
-3.023617
-3.023617
-3.023617
-3.022353
-3.022037
-3.021721
-3.021405
-3.021088
-3.020140
-3.019192
-3.016663
-3.015714
-3.014450
-3.013502
-3.011921
-3.009392
-3.007495
-3.005915
-3.003386
-3.001173
-2.998644
-2.996431
-2.993586
-2.991057
-2.988212
-2.985051
-2.982838
-2.979993
-2.976200
-2.973355
-2.969877
-2.966400
-2.963871
-2.959445
-2.955968
-2.951542
-2.948381
-2.944588
-2.940794
-2.937001
-2.931943
-2.927833
-2.924040
-2.919614
-2.915189
-2.911079
-2.906653
-2.902228
-2.896538
-2.892112
-2.887686
-2.883577
-2.879151
-2.873777
-2.869351
-2.863977
-2.859552
-2.854810
-2.849120
-2.844062
-2.839320
-2.833946
-2.829204
-2.824463
-2.818456
-2.814031
-2.808341
-2.803283
-2.798225
-2.792851
-2.787477
-2.782103
-2.776729
-2.771039
-2.765981
-2.759974
-2.737846
-2.714769
-2.731524
-2.701808
-2.712873
-2.702125
-2.692641
-2.698647
-2.677783
-2.684422
-2.671777
-2.666403
-2.666087
-2.652494
-2.655339
-2.643327
-2.639849
-2.635424
-2.625308
-2.624675
-2.614244
-2.611399
-2.605392
-2.597173
-2.594644
-2.586741
-2.582632
-2.576309
-2.569987
-2.565561
-2.558607
-2.554181
-2.547543
-2.542485
-2.536478
-2.529524
-2.524782
-2.518460
-2.513086
-2.507079
-2.501073
-2.495067
-2.487480
-2.446701
-2.435004
-2.451442
-2.409715
-2.436585
-2.408134
-2.408134
-2.412560
-2.386006
-2.402444
-2.379367
-2.380316
-2.376522
-2.358503
-2.366723
-2.348072
-2.348388
-2.343014
-2.329737
-2.331949
-2.317092
-2.316144
-2.308557
-2.299705
-2.298125
-2.286428
-2.284532
-2.275364
-2.268093
-2.263668
-2.254184
-2.250391
-2.241539
-2.235217
-2.229211
-2.220676
-2.216250
-2.207399
-2.200444
-2.194122
-2.186535
-2.180529
-2.171993
-2.119518
-2.121098
-2.128053
-2.090119
-2.116040
-2.081583
-2.090435
-2.084428
-2.062932
-2.075893
-2.049023
-2.056294
-2.045230
-2.032585
-2.036062
-2.015515
-2.018676
-2.006031
-1.997812
-1.996231
-1.980741
-1.980425
-1.968413
-1.961774
-1.957665
-1.944704
-1.941543
-1.931111
-1.924472
-1.919098
-1.907402
-1.903608
-1.894125
-1.887170
-1.880848
-1.871680
-1.867571
-1.857771
-1.816676
-1.810353
-1.819205
-1.783799
-1.803399
-1.773684
-1.778109
-1.775264
-1.755665
-1.767677
-1.745549
-1.749659
-1.743652
-1.730691
-1.735117
-1.718047
-1.719943
-1.713621
-1.704770
-1.706350
-1.693389
-1.693706
-1.687067
-1.680429
-1.679480
-1.669681
-1.667784
-1.661461
-1.654823
-1.652926
-1.645656
-1.642178
-1.638069
-1.632062
-1.629217
-1.622895
-1.620050
-1.614992
-1.608670
-1.605508
-1.599502
-1.596341
-1.591915
-1.586857
-1.583696
-1.578322
-1.572632
-1.568206
-1.564413
-1.559987
-1.554613
-1.528692
-1.512253
-1.527743
-1.498976
-1.512253
-1.499925
-1.494867
-1.501821
-1.483487
-1.490125
-1.481906
-1.477480
-1.480641
-1.467681
-1.472422
-1.464836
-1.460726
-1.461990
-1.452823
-1.454404
-1.449030
-1.443972
-1.444288
-1.437333
-1.437017
-1.433540
-1.429114
-1.428166
-1.421843
-1.421211
-1.417734
-1.413624
-1.411411
-1.406986
-1.405089
-1.401928
-1.398451
-1.397186
-1.392128
-1.389283
-1.386122
-1.382961
-1.381064
-1.376638
-1.374742
-1.372529
-1.368419
-1.365574
-1.361781
-1.359252
-1.357671
-1.354826
-1.352613
-1.348820
-1.346291
-1.344078
-1.341233
-1.338704
-1.335859
-1.333330
-1.330169
-1.327640
-1.326059
-1.322898
-1.321001
-1.319105
-1.315627
-1.314047
-1.311834
-1.309937
-1.308673
-1.306144
-1.303931
-1.302034
-1.300454
-1.299189
-1.297609
-1.296028
-1.294131
-1.292551
-1.291919
-1.290022
-1.289390
-1.287809
-1.286545
-1.285912
-1.283699
-1.282751
-1.282119
-1.281487
-1.280854
-1.279274
-1.278325
-1.277693
-1.277061
-1.276745
-1.276429
-1.275480
-1.275480
-1.275480
-1.274532
-1.273584
-1.273584
-1.273900
-1.272635
-1.273268
-1.273584
-1.273268
-1.273584
-1.273268
-1.273584
-1.273900
-1.274216
-1.274532
-1.275480
-1.275480
-1.276113
-1.276113
-1.276745
-1.277377
-1.278958
-1.279274
-1.279906
-1.280854
-1.281803
-1.282119
-1.283383
-1.284332
-1.285912
-1.286228
-1.287177
-1.288441
-1.289073
-1.290970
-1.292551
-1.293183
-1.294447
-1.295396
-1.296344
-1.298241
-1.300138
-1.301086
-1.302350
-1.303931
-1.304879
-1.306776
-1.308357
-1.309621
-1.310886
-1.312782
-1.313731
-1.314679
-1.315944
-1.317208
-1.318473
-1.319737
-1.320685
-1.322266
-1.323847
-1.324795
-1.326059
-1.327008
-1.328272
-1.328272
-1.329853
-1.330801
-1.330801
-1.332066
-1.332066
-1.332066
-1.333014
-1.334278
-1.335543
-1.336491
-1.336807
-1.337124
-1.336807
-1.337124
-1.337124
-1.337440
-1.338072
-1.337440
-1.338388
-1.337124
-1.337124
-1.337756
-1.337756
-1.336491
-1.336807
-1.336807
-1.335859
-1.334911
-1.335227
-1.334278
-1.334278
-1.333330
-1.333014
-1.332066
-1.331433
-1.330169
-1.329221
-1.327640
-1.326375
-1.326692
-1.325427
-1.324479
-1.322898
-1.321950
-1.321634
-1.320369
-1.318156
-1.317840
-1.316260
-1.314679
-1.312782
-1.310886
-1.310253
-1.309621
-1.308357
-1.305512
-1.304879
-1.303299
-1.302034
-1.300454
-1.298557
-1.297609
-1.295712
-1.294131
-1.292235
-1.290970
-1.270739
-1.272951
-1.278325
-1.263152
-1.274216
-1.264416
-1.262519
-1.268210
-1.256513
-1.263468
-1.257462
-1.253352
-1.259042
-1.249559
-1.253036
-1.248610
-1.244501
-1.247346
-1.240391
-1.240707
-1.239127
-1.234385
-1.235333
-1.227746
-1.205618
-1.214153
-1.212257
-1.201192
-1.211308
-1.196135
-1.200244
-1.199296
-1.189812
-1.195818
-1.185387
-1.185070
-1.185387
-1.176535
-1.180012
-1.173690
-1.170845
-1.171477
-1.163258
-1.163258
-1.158516
-1.153775
-1.154091
-1.147452
-1.145872
-1.142078
-1.137653
-1.136388
-1.130382
-1.128169
-1.124059
-1.119318
-1.117421
-1.107937
-1.093712
-1.093080
-1.088338
-1.083596
-1.083280
-1.076009
-1.074745
-1.070635
-1.065261
-1.063681
-1.057358
-1.055146
-1.052300
-1.047559
-1.045346
-1.040604
-1.036811
-1.034598
-1.029856
-1.027643
-1.022901
-1.019424
-1.016579
-1.012153
-1.009624
-1.005515
-1.002670
-0.999509
-0.996031
-0.992870
-0.989393
-0.986232
-0.983703
-0.980225
-0.976116
-0.972955
-0.969793
-0.967897
-0.964419
-0.961890
-0.958729
-0.955252
-0.952723
-0.949562
-0.946717
-0.944188
-0.940711
-0.938814
-0.935337
-0.932808
-0.930911
-0.928698
-0.926169
-0.923008
-0.919531
-0.918266
-0.916369
-0.914157
-0.912260
-0.910363
-0.908466
-0.906254
-0.903725
-0.902144
-0.900247
-0.898351
-0.896138
-0.894557
-0.892977
-0.891396
-0.889183
-0.887603
-0.885390
-0.884441
-0.882861
-0.881912
-0.880648
-0.879383
-0.877803
-0.877171
-0.874958
-0.874326
-0.873061
-0.872113
-0.870216
-0.869584
-0.868319
-0.867687
-0.867371
-0.866106
-0.865790
-0.864842
-0.863261
-0.861997
-0.861997
-0.861365
-0.861997
-0.861365
-0.860100
-0.859468
-0.859468
-0.858836
-0.858204
-0.857887
-0.857887
-0.857255
-0.856623
-0.857571
-0.857255
-0.856623
-0.856939
-0.856939
-0.856623
-0.856623
-0.857255
-0.857255
-0.857255
-0.856939
-0.857255
-0.857571
-0.858520
-0.858520
-0.859152
-0.858836
-0.859468
-0.860100
-0.860732
-0.861681
-0.861681
-0.862313
-0.862945
-0.863261
-0.864526
-0.865474
-0.867055
-0.868003
-0.868319
-0.868952
-0.869268
-0.870848
-0.872745
-0.874009
-0.874642
-0.875906
-0.877487
-0.878751
-0.880016
-0.882229
-0.883809
-0.885390
-0.887286
-0.888867
-0.890448
-0.891396
-0.893609
-0.896454
-0.897402
-0.899299
-0.901196
-0.903725
-0.905937
-0.907518
-0.909099
-0.911944
-0.914157
-0.917318
-0.918898
-0.921743
-0.924272
-0.927117
-0.929330
-0.932491
-0.935020
-0.938182
-0.941027
-0.943556
-0.945136
-0.926485
-0.848088
-0.928698
-0.891080
-0.893925
-0.935969
-0.879067
-0.931859
-0.915737
-0.908150
-0.945136
-0.908466
-0.938498
-0.937549
-0.926485
-0.956516
-0.934388
-0.950826
-0.956833
-0.946085
-0.969161
-0.957781
-0.964736
-0.974851
-0.965052
-0.981806
-0.978961
-0.982438
-0.992238
-0.986232
-0.996664
-0.997296
-0.998876
-1.008044
-1.004567
-1.011205
-1.014998
-1.015631
-1.023218
-1.022901
-1.028592
-1.032701
-1.033017
-1.038707
-1.039023
-1.042501
-1.047243
-1.048191
-1.053249
-1.054513
-1.057042
-1.061152
-1.060520
-1.065894
-1.066842
-1.069055
-1.072848
-1.074113
-1.077274
-1.079171
-1.082332
-1.085809
-1.086125
-1.089286
-1.091815
-1.094977
-1.097189
-1.097505
-1.100983
-1.101615
-1.103828
-1.106989
-1.108254
-1.110150
-1.111731
-1.112995
-1.115208
-1.117105
-1.118685
-1.120266
-1.121847
-1.122795
-1.124376
-1.124692
-1.126588
-1.128485
-1.130382
-1.114260
-1.102247
-1.123427
-1.107305
-1.113311
-1.123111
-1.108254
-1.122795
-1.117421
-1.113628
-1.126905
-1.115208
-1.121214
-1.125008
-1.118053
-1.126588
-1.123111
-1.122479
-1.128485
-1.122795
-1.126588
-1.127853
-1.125008
-1.130698
-1.127853
-1.128169
-1.130382
-1.126588
-1.130698
-1.130382
-1.129433
-1.132279
-1.131014
-1.132279
-1.132911
-1.131330
-1.134175
-1.134175
-1.133859
-1.136072
-1.134175
-1.135756
-1.136072
-1.136388
-1.137969
-1.138285
-1.138917
-1.140182
-1.138917
-1.141446
-1.142394
-1.142394
-1.143975
-1.144923
-1.145239
-1.146504
-1.147136
-1.148401
-1.149349
-1.150613
-1.151878
-1.151562
-1.153775
-1.155355
-1.155987
-1.157252
-1.157884
-1.160097
-1.162310
-1.163574
-1.164207
-1.165787
-1.167052
-1.169264
-1.170529
-1.172110
-1.174638
-1.175903
-1.177167
-1.178432
-1.180645
-1.182541
-1.184754
-1.186967
-1.188548
-1.189812
-1.191393
-1.193606
-1.195502
-1.197715
-1.199296
-1.200560
-1.202773
-1.204986
-1.206566
-1.208463
-1.210676
-1.212889
-1.214469
-1.216366
-1.217947
-1.220476
-1.222689
-1.223637
-1.225850
-1.227746
-1.230275
-1.232172
-1.233753
-1.235966
-1.236914
-1.239759
-1.242288
-1.243868
-1.246397
-1.248294
-1.249875
-1.251771
-1.253036
-1.255249
-1.258094
-1.260307
-1.261255
-1.262203
-1.264100
-1.266313
-1.267577
-1.269474
-1.270739
-1.272319
-1.273584
-1.275164
-1.276429
-1.278325
-1.279274
-1.280854
-1.281803
-1.282751
-1.283699
-1.284648
-1.286228
-1.287493
-1.288441
-1.289390
-1.289706
-1.291602
-1.291919
-1.292235
-1.292551
-1.293183
-1.293815
-1.295396
-1.295396
-1.296028
-1.295712
-1.296660
-1.296976
-1.297293
-1.297293
-1.298241
-1.298557
-1.297925
-1.297609
-1.297925
-1.297293
-1.298241
-1.297925
-1.296976
-1.296660
-1.296344
-1.295396
-1.295080
-1.294131
-1.292867
-1.292235
-1.290970
-1.290338
-1.289390
-1.288441
-1.287177
-1.285596
-1.284016
-1.283067
-1.281487
-1.279906
-1.277377
-1.275480
-1.273584
-1.272319
-1.270106
-1.268210
-1.265681
-1.263152
-1.260307
-1.257778
-1.255881
-1.253352
-1.250191
-1.247030
-1.244185
-1.241340
-1.237546
-1.235017
-1.231856
-1.229011
-1.225217
-1.222056
-1.217315
-1.213837
-1.210360
-1.206883
-1.203405
-1.199928
-1.196135
-1.193289
-1.189496
-1.185703
-1.182858
-1.178748
-1.175587
-1.171161
-1.166735
-1.164207
-1.160097
-1.157568
-1.153142
-1.150297
-1.147768
-1.143343
-1.140182
-1.137336
-1.133227
-1.129750
-1.125640
-1.122479
-1.119634
-1.114892
-1.112363
-1.107937
-1.104776
-1.101931
-1.098454
-1.094977
-1.091499
-1.087706
-1.082964
-1.080119
-1.076958
-1.073797
-1.070951
-1.067158
-1.051352
-1.011837
-1.039656
-1.025114
-1.012153
-1.030172
-1.006147
-1.013102
-1.013418
-0.994451
-1.008676
-0.995399
-0.989709
-0.996664
-0.980542
-0.985283
-0.982122
-0.970110
-0.976748
-0.965684
-0.962839
-0.964736
-0.953355
-0.955568
-0.950510
-0.943239
-0.945768
-0.936917
-0.935020
-0.934072
-0.925537
-0.925853
-0.920795
-0.914473
-0.914473
-0.907834
-0.905305
-0.903092
-0.896454
-0.894873
-0.889183
-0.885074
-0.882861
-0.876855
-0.874326
-0.870532
-0.865790
-0.862945
-0.858204
-0.854094
-0.850617
-0.845875
-0.842081
-0.838604
-0.833862
-0.831017
-0.826276
-0.822166
-0.818689
-0.814263
-0.810786
-0.806676
-0.802567
-0.799089
-0.794980
-0.791186
-0.787709
-0.784232
-0.780438
-0.777277
-0.773800
-0.770006
-0.766213
-0.763052
-0.759891
-0.756729
-0.753252
-0.749459
-0.745665
-0.742504
-0.739343
-0.736814
-0.733969
-0.730492
-0.727646
-0.724169
-0.721324
-0.717847
-0.715002
-0.712789
-0.708995
-0.705834
-0.703621
-0.700144
-0.697931
-0.695402
-0.691925
-0.689396
-0.686551
-0.684022
-0.680861
-0.678648
-0.676119
-0.673590
-0.670429
-0.668532
-0.666319
-0.664107
-0.661261
-0.659049
-0.657152
-0.654939
-0.652094
-0.649565
-0.647352
-0.644823
-0.641978
-0.640082
-0.638185
-0.636920
-0.635024
-0.633127
-0.629333
-0.626805
-0.625224
-0.622695
-0.621431
-0.618585
-0.616057
-0.614160
-0.611631
-0.609418
-0.608154
-0.605308
-0.603412
-0.601515
-0.598986
-0.597089
-0.594877
-0.592980
-0.591399
-0.588870
-0.586657
-0.584761
-0.583496
-0.581916
-0.579703
-0.577174
-0.575277
-0.573380
-0.572116
-0.569903
-0.568323
-0.566426
-0.564845
-0.563581
-0.561368
-0.559787
-0.558523
-0.556942
-0.554413
-0.552833
-0.551884
-0.550620
-0.550620
-0.549039
-0.547459
-0.546194
-0.545562
-0.544930
-0.543033
-0.542717
-0.541769
-0.540504
-0.539556
-0.538924
-0.538291
-0.537659
-0.537975
-0.537343
-0.536711
-0.535762
-0.535130
-0.535446
-0.534814
-0.533866
-0.533549
-0.533233
-0.533233
-0.533233
-0.533233
-0.532917
-0.532285
-0.532601
-0.533233
-0.533549
-0.533233
-0.532601
-0.533233
-0.533866
-0.533233
-0.533866
-0.534814
-0.536078
-0.536395
-0.536395
-0.536078
-0.536711
-0.537343
-0.538291
-0.539240
-0.539872
-0.540820
-0.541452
-0.542717
-0.543981
-0.544930
-0.545562
-0.547459
-0.547775
-0.548091
-0.549355
-0.550936
-0.552517
-0.553781
-0.554729
-0.556626
-0.558839
-0.560103
-0.561684
-0.563265
-0.564529
-0.566426
-0.568639
-0.570852
-0.571800
-0.573697
-0.576542
-0.577806
-0.580335
-0.582548
-0.585077
-0.587290
-0.588870
-0.590767
-0.592664
-0.595825
-0.598038
-0.600883
-0.602780
-0.605308
-0.606889
-0.610050
-0.611631
-0.613528
-0.616689
-0.618585
-0.621431
-0.623011
-0.626172
-0.628701
-0.630914
-0.632811
-0.635656
-0.638185
-0.641030
-0.643243
-0.646088
-0.648933
-0.650513
-0.653042
-0.655255
-0.658416
-0.660629
-0.662842
-0.664107
-0.666636
-0.669164
-0.672326
-0.674222
-0.675803
-0.678016
-0.681177
-0.683074
-0.685603
-0.688132
-0.690661
-0.693506
-0.695718
-0.696983
-0.699512
-0.702041
-0.705518
-0.707099
-0.710260
-0.712157
-0.715002
-0.717847
-0.720060
-0.722905
-0.725750
-0.728279
-0.730492
-0.733337
-0.736182
-0.739027
-0.741556
-0.744085
-0.747246
-0.749459
-0.752304
-0.755149
-0.757362
-0.759891
-0.762103
-0.764948
-0.767477
-0.770639
-0.773800
-0.776013
-0.778225
-0.781071
-0.782019
-0.787077
-0.790870
-0.790554
-0.794664
-0.795612
-0.799405
-0.801934
-0.803515
-0.808573
-0.810786
-0.811418
-0.815527
-0.817108
-0.820585
-0.823430
-0.825327
-0.829437
-0.830385
-0.832598
-0.836391
-0.837972
-0.841133
-0.843662
-0.845243
-0.848720
-0.850617
-0.853146
-0.855358
-0.857255
-0.859468
-0.861365
-0.863894
-0.867055
-0.868635
-0.871164
-0.872745
-0.874642
-0.876855
-0.879383
-0.881280
-0.882861
-0.884758
-0.886654
-0.887919
-0.890132
-0.892344
-0.894241
-0.896770
-0.897402
-0.898351
-0.899615
-0.901512
-0.903725
-0.904989
-0.905937
-0.907518
-0.909099
-0.910047
-0.910995
-0.912576
-0.914157
-0.914789
-0.916686
-0.917002
-0.917950
-0.919214
-0.920163
-0.920795
-0.922060
-0.923008
-0.924588
-0.925537
-0.926485
-0.926801
-0.927117
-0.928066
-0.926485
-0.925537
-0.928382
-0.926485
-0.925853
-0.930595
-0.929014
-0.930279
-0.932175
-0.932808
-0.935020
-0.934388
-0.934388
-0.936917
-0.937549
-0.939446
-0.941343
-0.940711
-0.943556
-0.944820
-0.946085
-0.947349
-0.949246
-0.951459
-0.952407
-0.953355
-0.955884
-0.956833
-0.958413
-0.961890
-0.962839
-0.964419
-0.966316
-0.968213
-0.969477
-0.971374
-0.972639
-0.974851
-0.976748
-0.979593
-0.981174
-0.984019
-0.985599
-0.986232
-0.989709
-0.991922
-0.993502
-0.995715
-0.997296
-0.999509
-1.001089
-1.002354
-1.004883
-1.007728
-1.010257
-1.011205
-1.013102
-1.014366
-1.016895
-1.019424
-1.021321
-1.023218
-1.024798
-1.026063
-1.028908
-1.031121
-1.032701
-1.035230
-1.036178
-1.038707
-1.040604
-1.041552
-1.043449
-1.045030
-1.047559
-1.049139
-1.050720
-1.052617
-1.054829
-1.056410
-1.058307
-1.059887
-1.062100
-1.063681
-1.066842
-1.069371
-1.070319
-1.072848
-1.075061
-1.077274
-1.080119
-1.082332
-1.085177
-1.088654
-1.090867
-1.093080
-1.095609
-1.099402
-1.102879
-1.106041
-1.109202
-1.112679
-1.115840
-1.119950
-1.124059
-1.127537
-1.131962
-1.135756
-1.139549
-1.143659
-1.148084
-1.152826
-1.157884
-1.161994
-1.167052
-1.172426
-1.177167
-1.182858
-1.187915
-1.192973
-1.197399
-1.203089
-1.208779
-1.215418
-1.220792
-1.226166
-1.231224
-1.237230
-1.243868
-1.249559
-1.255565
-1.261255
-1.267577
-1.272951
-1.278642
-1.285280
-1.292551
-1.299189
-1.305512
-1.310886
-1.317208
-1.323847
-1.329853
-1.336491
-1.343130
-1.349136
-1.355458
-1.362413
-1.368735
-1.375690
-1.382961
-1.388967
-1.394657
-1.401928
-1.408566
-1.415205
-1.422476
-1.428166
-1.435436
-1.442075
-1.454404
-1.479061
-1.470210
-1.486332
-1.493602
-1.491073
-1.510673
-1.507195
-1.519208
-1.526795
-1.526479
-1.541652
-1.542917
-1.551452
-1.560936
-1.563148
-1.575161
-1.578638
-1.585277
-1.593812
-1.597289
-1.607721
-1.614360
-1.620366
-1.629850
-1.632379
-1.642494
-1.648501
-1.654823
-1.663358
-1.668100
-1.676319
-1.683274
-1.689596
-1.697183
-1.702557
-1.710776
-1.717731
-1.723421
-1.731008
-1.737330
-1.744601
-1.752504
-1.761987
-1.766413
-1.774632
-1.782219
-1.787277
-1.795496
-1.800870
-1.807508
-1.814463
-1.819837
-1.827108
-1.833114
-1.839752
-1.846075
-1.851449
-1.859352
-1.865358
-1.871997
-1.878319
-1.884009
-1.890331
-1.896022
-1.902344
-1.908982
-1.915621
-1.921311
-1.927001
-1.933956
-1.940278
-1.946601
-1.952923
-1.958929
-1.964936
-1.971574
-1.977264
-1.983270
-1.990225
-1.996547
-2.002554
-2.008876
-2.015831
-2.024050
-2.036062
-2.040804
-2.047126
-2.055029
-2.058823
-2.067042
-2.072100
-2.078422
-2.085061
-2.090119
-2.096757
-2.101815
-2.107505
-2.114144
-2.118885
-2.125208
-2.130266
-2.135640
-2.141330
-2.146704
-2.153342
-2.157768
-2.163142
-2.167884
-2.172942
-2.178316
-2.183058
-2.187483
-2.192225
-2.196334
-2.201076
-2.204870
-2.210244
-2.214986
-2.219095
-2.223521
-2.227630
-2.232056
-2.235533
-2.239959
-2.244385
-2.251339
-2.260823
-2.259874
-2.267145
-2.270306
-2.272519
-2.277261
-2.277261
-2.283583
-2.286428
-2.289906
-2.294015
-2.295280
-2.300021
-2.301286
-2.305079
-2.308557
-2.310453
-2.314879
-2.316460
-2.318989
-2.320885
-2.323414
-2.326892
-2.328788
-2.331001
-2.333530
-2.336059
-2.338272
-2.340801
-2.344278
-2.346807
-2.352497
-2.354710
-2.355974
-2.359452
-2.359768
-2.363877
-2.365458
-2.367987
-2.370832
-2.372097
-2.375890
-2.377154
-2.379683
-2.382212
-2.384109
-2.386638
-2.390115
-2.394225
-2.396122
-2.398651
-2.401179
-2.404341
-2.407502
-2.410347
-2.413824
-2.417302
-2.419830
-2.422676
-2.425205
-2.428682
-2.432159
-2.435320
-2.438165
-2.441643
-2.445436
-2.448281
-2.451759
-2.455868
-2.459345
-2.462507
-2.466616
-2.471358
-2.475784
-2.478312
-2.482738
-2.486215
-2.490641
-2.494751
-2.498228
-2.501389
-2.505499
-2.509924
-2.512769
-2.516563
-2.520989
-2.524782
-2.528575
-2.532053
-2.534898
-2.539007
-2.542801
-2.546594
-2.549755
-2.553865
-2.556710
-2.560187
-2.563348
-2.566826
-2.569987
-2.572832
-2.575993
-2.578206
-2.580419
-2.583264
-2.585477
-2.587690
-2.588006
-2.587690
-2.582948
-2.555762
-2.558607
-2.561452
-2.546910
-2.557974
-2.546910
-2.555445
-2.557342
-2.556078
-2.563348
-2.558607
-2.564929
-2.563981
-2.565877
-2.565245
-2.552600
-2.553865
-2.557342
-2.552284
-2.557974
-2.555445
-2.560187
-2.560187
-2.560503
-2.563981
-2.563348
-2.566826
-2.567142
-2.568722
-2.571251
-2.571251
-2.573780
-2.573464
-2.575993
-2.576625
-2.578838
-2.580103
-2.581051
-2.582632
-2.583896
-2.584845
-2.585793
-2.587057
-2.588954
-2.589270
-2.590219
-2.591799
-2.592431
-2.593380
-2.594644
-2.595593
-2.596225
-2.596225
-2.597805
-2.598438
-2.599070
-2.599070
-2.600018
-2.600650
-2.600650
-2.601599
-2.601915
-2.602231
-2.601599
-2.601599
-2.602231
-2.602547
-2.602231
-2.602231
-2.601283
-2.601283
-2.600967
-2.601599
-2.601915
-2.601283
-2.600967
-2.600334
-2.599702
-2.599070
-2.599070
-2.599070
-2.598438
-2.597805
-2.597173
-2.597173
-2.596225
-2.596541
-2.595276
-2.594644
-2.594328
-2.593064
-2.592431
-2.591167
-2.590535
-2.590219
-2.589586
-2.588954
-2.588322
-2.588006
-2.586425
-2.586109
-2.585161
-2.585161
-2.584528
-2.584528
-2.583580
-2.582948
-2.581051
-2.581051
-2.580735
-2.580419
-2.579787
-2.579471
-2.579471
-2.578206
-2.576942
-2.576625
-2.577258
-2.577258
-2.576942
-2.576309
-2.575677
-2.575361
-2.575993
-2.575361
-2.575045
-2.575045
-2.574729
-2.574413
-2.574729
-2.574413
-2.574096
-2.574096
-2.574413
-2.574729
-2.574413
-2.573780
-2.574729
-2.574413
-2.575045
-2.574729
-2.575361
-2.575045
-2.575677
-2.575677
-2.576309
-2.576309
-2.575993
-2.576942
-2.577258
-2.576942
-2.577890
-2.578206
-2.578522
-2.578838
-2.579471
-2.580735
-2.580735
-2.580103
-2.580735
-2.581051
-2.580735
-2.581683
-2.582316
-2.582948
-2.582948
-2.583580
-2.583580
-2.583896
-2.584845
-2.585793
-2.585477
-2.585477
-2.585477
-2.586741
-2.587057
-2.587373
-2.588006
-2.587373
-2.588638
-2.588322
-2.589586
-2.590219
-2.589902
-2.589902
-2.590535
-2.590851
-2.591483
-2.592431
-2.591799
-2.592431
-2.592431
-2.593064
-2.593380
-2.593064
-2.593696
-2.594012
-2.593064
-2.593696
-2.594012
-2.594328
-2.594960
-2.594960
-2.594960
-2.594328
-2.595276
-2.595593
-2.594960
-2.595909
-2.596225
-2.596225
-2.596857
-2.596857
-2.597489
-2.597805
-2.598122
-2.598754
-2.599702
-2.599702
-2.600334
-2.600967
-2.601915
-2.602547
-2.602547
-2.602863
-2.603812
-2.604760
-2.605708
-2.606973
-2.606024
-2.607605
-2.608553
-2.609818
-2.609818
-2.611082
-2.612031
-2.612979
-2.613927
-2.614876
-2.615192
-2.617089
-2.617721
-2.618037
-2.618353
-2.619301
-2.620566
-2.621198
-2.622147
-2.623411
-2.624359
-2.625308
-2.626256
-2.627521
-2.628469
-2.628153
-2.629733
-2.631630
-2.631946
-2.632578
-2.633843
-2.634791
-2.635740
-2.636688
-2.637636
-2.639533
-2.641114
-2.642694
-2.643959
-2.644591
-2.646488
-2.648384
-2.651229
-2.653442
-2.655023
-2.657236
-2.659449
-2.662294
-2.664506
-2.667668
-2.670513
-2.672726
-2.676203
-2.677783
-2.682841
-2.686951
-2.692009
-2.695486
-2.698963
-2.702757
-2.706234
-2.710344
-2.714453
-2.717931
-2.712240
-2.604760
-2.522253
-2.544697
-2.532369
-2.545014
-2.548175
-2.545014
-2.557342
-2.552917
-2.565561
-2.566510
-2.571568
-2.577258
-2.577258
-2.586425
-2.589270
-2.595276
-2.601283
-2.604444
-2.611715
-2.616773
-2.623727
-2.629733
-2.634791
-2.640481
-2.644275
-2.649965
-2.651862
-2.655023
-2.659132
-2.664190
-2.668932
-2.673674
-2.678416
-2.683790
-2.687899
-2.686635
-2.680945
-2.654391
-2.615192
-2.657552
-2.641430
-2.655655
-2.667668
-2.660713
-2.685054
-2.677151
-2.695170
-2.697383
-2.702757
-2.715402
-2.715718
-2.730259
-2.732788
-2.743852
-2.752071
-2.758078
-2.767877
-2.772935
-2.783683
-2.792218
-2.800438
-2.809289
-2.817508
-2.822566
-2.817192
-2.810869
-2.813715
-2.808024
-2.809921
-2.811502
-2.809289
-2.821301
-2.831101
-2.840269
-2.853862
-2.859868
-2.872829
-2.881364
-2.892112
-2.904125
-2.914873
-2.925937
-2.935736
-2.947117
-2.958181
-2.969877
-2.981574
-2.995799
-3.008760
-3.016979
-3.024250
-3.034682
-3.043533
-3.050488
-3.048907
-3.051752
-3.065977
-3.077674
-3.088422
-3.101067
-3.112131
-3.125408
-3.142794
-3.153542
-3.166503
-3.178832
-3.189264
-3.202225
-3.174090
-2.930995
-2.743220
-2.816560
-2.793167
-2.813715
-2.828256
-2.816560
-2.853229
-2.844062
-2.874093
-2.879151
-2.869984
-2.883893
-2.895273
-2.905073
-2.922776
-2.937001
-2.953755
-2.962290
-2.981574
-2.991689
-3.008444
-3.024882
-3.033101
-3.037527
-2.994218
-2.994851
-2.957549
-2.892744
-2.871564
-2.849436
-2.884209
-2.879467
-2.900963
-2.909182
-2.915505
-2.936053
-2.936053
-2.959761
-2.959761
-2.969877
-2.982838
-2.986315
-2.973038
-2.978412
-2.988212
-2.985367
-3.000857
-3.000541
-3.003386
-3.009708
-2.999909
-2.998960
-3.000541
-2.998644
-2.992322
-3.002754
-3.007179
-3.010657
-2.994851
-2.068306
1.951657
1.198903
-2.326892
-0.034082
2.478997
-0.879700
-1.928582
1.856812
1.265927
-2.232372
-0.126705
2.428413
-0.772535
-1.928266
1.756909
1.317459
-2.158084
-0.220276
2.390159
-0.656520
-1.934904
1.641197
1.363617
-2.064197
-0.300254
2.337361
-0.561368
-1.932375
1.547301
1.412304
-1.985799
-0.386554
2.293416
-0.449778
-1.927633
1.437280
1.450242
-1.896970
-0.458313
2.241884
-0.356839
-1.919731
1.344016
1.490710
-1.815095
-0.534814
2.191616
-0.256946
-1.904873
1.240951
1.517899
-1.726898
-0.596141
2.138819
-0.169697
-1.892860
1.149899
1.551095
-1.644391
-0.664107
2.082228
-0.076758
-1.870416
1.053157
1.569115
-1.560620
-0.717847
2.027534
0.002588
-1.854610
0.963054
1.593143
-1.477164
-0.778542
1.965884
0.085104
-1.827108
0.872635
1.603576
-1.396870
[truncated: 4,238,731 more chars]
