# Supplementary material for: Forces applied during classical touch assays for Caenorhabditis elegans
Source: PLoS One. 2017 May 19;12(5):e0178080. doi: 10.1371/journal.pone.0178080 (PMC5438190; doi:10.1371/journal.pone.0178080)
Supplement: S2 Data — These text files contain raw voltage data collected as described in the Methods section. The analysis scripts in S1 Analysis Code were used to process these data. (ZIP) [file pone.0178080.s004.zip › RawDataFiles/Subject3.txt]

frequency=5000
Gain=1000
2016-07-20 16:09:42
Cantilever 2A
-0.031553
-0.026811
-0.026811
-0.029340
-0.029340
-0.027443
-0.027443
-0.028075
-0.026495
-0.025230
-0.026179
-0.025863
-0.023650
-0.023018
-0.022701
-0.020805
-0.021121
-0.021437
-0.021437
-0.019856
-0.019540
-0.018908
-0.018908
-0.017960
-0.016695
-0.015747
-0.013850
-0.014166
-0.015747
-0.016063
-0.014799
-0.013218
-0.012902
-0.012902
-0.012902
-0.012586
-0.014482
-0.014799
-0.012902
-0.011953
-0.009424
-0.011321
-0.014166
-0.014799
-0.014799
-0.014482
-0.013850
-0.014799
-0.015431
-0.014799
-0.017011
-0.017327
-0.016379
-0.017327
-0.019224
-0.018592
-0.021121
-0.020489
-0.021121
-0.022069
-0.023966
-0.023650
-0.022069
-0.023966
-0.023018
-0.024598
-0.025230
-0.026179
-0.028708
-0.029340
-0.026811
-0.027443
-0.028708
-0.029656
-0.030288
-0.029024
-0.029340
-0.029340
-0.027127
-0.027443
-0.029972
-0.030921
-0.032501
-0.030604
-0.026811
-0.027443
-0.029340
-0.028708
-0.029024
-0.027443
-0.027443
-0.026495
-0.025230
-0.025230
-0.025547
-0.025547
-0.024914
-0.023650
-0.022069
-0.020173
-0.021753
-0.020489
-0.019224
-0.017327
-0.017011
-0.019224
-0.019540
-0.017644
-0.016379
-0.015747
-0.013850
-0.014166
-0.016695
-0.014166
-0.012586
-0.013534
-0.013534
-0.012902
-0.014166
-0.013850
-0.014166
-0.013850
-0.011637
-0.010373
-0.009741
-0.011321
-0.014482
-0.014166
-0.013218
-0.014482
-0.013534
-0.013218
-0.014166
-0.015431
-0.017011
-0.015115
-0.016695
-0.017644
-0.017327
-0.018592
-0.019856
-0.020805
-0.021121
-0.021437
-0.022069
-0.023018
-0.022701
-0.021437
-0.022385
-0.026495
-0.026179
-0.029024
-0.029024
-0.027127
-0.027759
-0.028392
-0.030604
-0.030604
-0.029656
-0.029656
-0.029656
-0.027443
-0.028392
-0.029972
-0.031553
-0.033450
-0.030921
-0.029656
-0.028708
-0.028075
-0.029024
-0.029340
-0.028392
-0.027443
-0.028075
-0.025863
-0.026811
-0.025547
-0.024598
-0.022385
-0.024282
-0.021753
-0.021753
-0.020805
-0.020173
-0.019224
-0.018908
-0.017011
-0.017960
-0.019224
-0.017960
-0.015431
-0.015747
-0.014166
-0.014799
-0.015747
-0.014166
-0.012586
-0.011953
-0.011953
-0.012586
-0.012902
-0.013218
-0.016063
-0.012902
-0.011953
-0.010689
-0.009108
-0.011953
-0.014482
-0.014482
-0.013218
-0.011953
-0.011953
-0.014482
-0.015115
-0.015747
-0.016063
-0.016695
-0.014799
-0.017327
-0.018276
-0.018908
-0.020489
-0.020805
-0.022069
-0.021753
-0.022385
-0.023018
-0.024598
-0.023334
-0.023650
-0.026179
-0.026179
-0.028075
-0.028708
-0.027127
-0.025230
-0.027759
-0.029972
-0.029972
-0.029340
-0.029972
-0.029656
-0.029024
-0.027443
-0.029340
-0.030604
-0.032185
-0.032185
-0.029656
-0.027127
-0.025547
-0.027759
-0.028075
-0.026811
-0.026495
-0.025863
-0.025230
-0.025230
-0.024914
-0.025230
-0.022069
-0.021753
-0.022069
-0.021121
-0.019540
-0.019540
-0.019224
-0.017960
-0.018276
-0.018276
-0.019224
-0.017644
-0.017011
-0.016063
-0.012902
-0.012902
-0.015115
-0.014799
-0.012902
-0.010373
-0.011005
-0.012270
-0.012902
-0.012902
-0.014482
-0.013850
-0.011953
-0.009424
-0.008476
-0.010373
-0.012270
-0.013850
-0.013534
-0.012586
-0.013850
-0.014482
-0.014166
-0.014799
-0.015431
-0.015747
-0.015431
-0.017011
-0.017644
-0.018592
-0.020173
-0.019540
-0.020173
-0.021437
-0.022701
-0.022701
-0.023018
-0.023018
-0.023018
-0.025230
-0.026495
-0.026495
-0.029656
-0.028392
-0.025547
-0.028708
-0.029340
-0.030921
-0.029656
-0.029972
-0.029656
-0.029340
-0.026811
-0.028708
-0.029340
-0.030604
-0.031237
-0.030288
-0.026495
-0.027127
-0.028075
-0.028708
-0.028075
-0.027759
-0.026811
-0.025547
-0.025230
-0.025863
-0.024598
-0.023966
-0.022069
-0.023650
-0.019540
-0.019224
-0.019540
-0.020173
-0.017327
-0.018276
-0.018592
-0.018592
-0.018908
-0.016695
-0.016063
-0.013850
-0.013534
-0.014166
-0.015115
-0.013218
-0.012902
-0.013218
-0.012902
-0.012902
-0.012902
-0.014799
-0.014166
-0.011953
-0.010689
-0.009108
-0.010689
-0.010689
-0.013850
-0.015115
-0.012586
-0.013218
-0.013850
-0.014482
-0.014799
-0.016063
-0.016695
-0.014799
-0.014799
-0.017327
-0.017327
-0.017960
-0.018908
-0.020173
-0.020489
-0.021753
-0.022385
-0.023018
-0.024282
-0.022701
-0.023966
-0.027127
-0.027759
-0.028708
-0.028075
-0.027127
-0.027127
-0.028708
-0.029340
-0.029972
-0.029024
-0.029340
-0.028392
-0.026495
-0.027127
-0.030921
-0.031237
-0.032501
-0.030288
-0.027759
-0.026811
-0.027127
-0.028392
-0.027759
-0.026811
-0.026495
-0.027443
-0.026811
-0.024914
-0.025230
-0.023650
-0.021753
-0.022701
-0.020489
-0.020805
-0.020173
-0.020489
-0.019224
-0.019540
-0.018592
-0.019224
-0.018908
-0.017644
-0.015747
-0.014799
-0.013534
-0.013534
-0.017327
-0.015431
-0.012586
-0.012270
-0.012270
-0.012270
-0.011953
-0.012902
-0.015115
-0.013534
-0.011321
-0.009741
-0.010689
-0.011637
-0.014482
-0.013850
-0.014166
-0.012270
-0.014482
-0.015115
-0.014166
-0.015431
-0.016063
-0.016063
-0.016063
-0.016063
-0.017327
-0.016379
-0.018592
-0.020173
-0.021753
-0.021121
-0.022069
-0.022385
-0.022385
-0.023650
-0.024282
-0.025863
-0.026495
-0.028075
-0.028392
-0.028392
-0.025863
-0.027759
-0.030288
-0.029024
-0.027759
-0.028075
-0.028708
-0.028708
-0.027759
-0.029656
-0.030604
-0.033450
-0.031237
-0.029972
-0.028392
-0.028075
-0.028075
-0.029024
-0.027443
-0.026811
-0.027443
-0.025230
-0.025547
-0.024914
-0.024914
-0.023018
-0.023650
-0.022385
-0.021753
-0.020173
-0.019540
-0.019224
-0.018592
-0.017960
-0.017644
-0.018908
-0.018592
-0.017011
-0.016063
-0.014166
-0.013534
-0.015115
-0.012902
-0.011321
-0.010689
-0.009741
-0.011953
-0.011321
-0.012270
-0.013534
-0.012586
-0.010057
-0.008476
-0.009108
-0.010689
-0.013218
-0.011953
-0.011953
-0.012586
-0.013218
-0.013534
-0.013850
-0.012902
-0.015431
-0.016379
-0.014166
-0.016063
-0.019224
-0.017011
-0.019224
-0.019856
-0.020805
-0.021437
-0.022069
-0.021753
-0.023334
-0.022701
-0.022701
-0.024914
-0.025230
-0.026811
-0.028708
-0.028708
-0.024914
-0.027759
-0.027443
-0.029024
-0.030604
-0.029024
-0.028392
-0.028392
-0.027759
-0.029656
-0.031869
-0.030921
-0.032501
-0.031237
-0.027127
-0.026495
-0.028708
-0.029340
-0.028392
-0.027443
-0.026811
-0.026179
-0.025547
-0.025230
-0.025547
-0.023650
-0.023650
-0.023650
-0.021437
-0.021437
-0.021753
-0.020805
-0.019856
-0.018592
-0.018908
-0.020173
-0.018592
-0.017960
-0.016379
-0.015747
-0.013850
-0.016063
-0.015747
-0.013850
-0.013218
-0.013534
-0.011321
-0.012902
-0.013534
-0.013534
-0.014799
-0.012586
-0.011321
-0.007844
-0.010689
-0.012586
-0.016063
-0.015115
-0.014166
-0.014482
-0.014166
-0.014482
-0.015431
-0.016695
-0.015115
-0.015747
-0.016063
-0.017644
-0.018908
-0.019224
-0.020173
-0.022069
-0.022701
-0.022069
-0.023334
-0.023966
-0.024598
-0.023334
-0.023018
-0.025863
-0.027443
-0.027443
-0.028392
-0.026811
-0.026811
-0.028708
-0.028708
-0.028392
-0.028392
-0.029972
-0.029656
-0.027759
-0.028392
-0.030921
-0.030604
-0.033133
-0.031553
-0.028075
-0.027443
-0.028075
-0.028392
-0.028075
-0.028075
-0.027759
-0.028075
-0.025547
-0.026811
-0.026495
-0.026811
-0.023334
-0.024598
-0.023018
-0.022701
-0.021753
-0.021121
-0.019856
-0.019224
-0.018592
-0.019224
-0.019224
-0.016695
-0.015747
-0.014482
-0.013534
-0.013534
-0.016379
-0.014166
-0.013850
-0.012586
-0.012586
-0.012270
-0.013850
-0.014166
-0.015747
-0.013218
-0.012270
-0.011005
-0.011005
-0.012902
-0.014799
-0.016063
-0.014799
-0.014482
-0.014166
-0.015115
-0.016063
-0.016379
-0.017327
-0.015431
-0.015431
-0.018908
-0.019856
-0.019224
-0.021121
-0.022385
-0.021753
-0.023334
-0.023650
-0.023334
-0.023966
-0.023966
-0.023966
-0.026179
-0.027443
-0.029340
-0.029972
-0.027759
-0.026811
-0.029024
-0.029972
-0.030288
-0.031237
-0.029340
-0.029340
-0.028392
-0.027443
-0.029340
-0.031553
-0.033450
-0.031869
-0.028392
-0.027443
-0.027443
-0.029656
-0.028392
-0.027759
-0.027759
-0.027127
-0.026179
-0.024914
-0.027443
-0.025547
-0.024598
-0.024598
-0.023650
-0.022069
-0.020489
-0.020489
-0.019224
-0.019224
-0.019856
-0.018592
-0.020489
-0.018592
-0.016379
-0.014799
-0.014482
-0.013850
-0.014799
-0.013534
-0.012270
-0.012902
-0.013850
-0.013534
-0.011953
-0.011637
-0.013218
-0.012586
-0.011953
-0.012270
-0.009741
-0.011953
-0.013850
-0.015115
-0.014482
-0.014166
-0.013218
-0.014799
-0.016695
-0.014482
-0.015747
-0.016695
-0.015431
-0.017960
-0.019540
-0.018592
-0.019856
-0.021121
-0.022069
-0.023334
-0.023018
-0.024282
-0.023650
-0.023650
-0.024598
-0.025230
-0.026179
-0.027759
-0.029024
-0.028392
-0.026495
-0.027759
-0.028708
-0.029340
-0.029972
-0.029340
-0.029340
-0.029024
-0.028075
-0.030604
-0.030921
-0.033133
-0.033450
-0.030288
-0.027127
-0.027127
-0.028392
-0.028708
-0.028075
-0.027127
-0.027759
-0.027127
-0.026179
-0.026811
-0.026179
-0.023966
-0.023650
-0.023650
-0.021753
-0.021753
-0.022701
-0.020489
-0.019540
-0.018276
-0.018276
-0.018276
-0.019224
-0.017644
-0.017011
-0.014799
-0.013850
-0.015431
-0.016063
-0.013850
-0.012270
-0.011953
-0.012902
-0.013218
-0.013218
-0.013850
-0.015431
-0.011637
-0.010057
-0.009424
-0.011953
-0.012586
-0.013850
-0.013850
-0.014482
-0.013218
-0.013534
-0.015115
-0.015747
-0.016379
-0.016695
-0.015431
-0.015431
-0.017644
-0.019856
-0.017960
-0.020173
-0.022069
-0.022069
-0.022701
-0.023334
-0.023334
-0.023650
-0.022385
-0.023334
-0.024598
-0.026811
-0.027759
-0.029340
-0.027127
-0.028708
-0.029656
-0.029972
-0.029972
-0.030288
-0.030288
-0.028708
-0.027759
-0.030288
-0.031237
-0.033133
-0.033766
-0.031553
-0.028392
-0.027127
-0.026811
-0.027759
-0.028075
-0.027759
-0.028392
-0.027759
-0.024914
-0.024914
-0.025230
-0.023018
-0.022701
-0.023966
-0.021121
-0.021437
-0.020489
-0.020489
-0.018276
-0.019540
-0.018908
-0.019540
-0.019540
-0.017011
-0.017011
-0.013534
-0.013850
-0.015115
-0.017011
-0.013218
-0.013850
-0.012902
-0.012586
-0.012270
-0.011321
-0.011637
-0.013534
-0.013534
-0.010689
-0.010057
-0.009108
-0.011005
-0.013850
-0.015115
-0.013218
-0.014166
-0.014166
-0.013850
-0.014799
-0.015747
-0.015747
-0.015431
-0.015431
-0.018276
-0.019224
-0.018276
-0.021437
-0.021437
-0.021121
-0.022701
-0.022701
-0.023966
-0.025230
-0.024282
-0.023966
-0.025863
-0.027127
-0.029340
-0.029024
-0.027443
-0.026811
-0.029972
-0.030921
-0.030604
-0.029024
-0.030604
-0.030604
-0.029340
-0.028708
-0.030921
-0.031553
-0.035346
-0.030921
-0.029656
-0.028075
-0.027127
-0.029340
-0.029972
-0.028075
-0.027127
-0.026811
-0.025230
-0.025863
-0.025547
-0.025230
-0.023334
-0.025230
-0.022701
-0.020805
-0.021121
-0.020489
-0.019856
-0.020173
-0.019540
-0.018908
-0.021437
-0.019224
-0.017960
-0.015747
-0.014166
-0.013218
-0.017327
-0.014166
-0.012270
-0.012270
-0.012902
-0.013850
-0.012270
-0.013534
-0.014799
-0.012902
-0.011637
-0.011321
-0.009424
-0.012902
-0.016379
-0.015115
-0.014799
-0.014166
-0.014799
-0.014482
-0.014799
-0.015431
-0.017327
-0.014799
-0.016379
-0.017644
-0.018592
-0.018592
-0.021121
-0.021753
-0.020805
-0.022385
-0.023966
-0.022701
-0.024282
-0.024282
-0.024282
-0.025230
-0.025547
-0.028708
-0.029972
-0.030288
-0.027127
-0.029024
-0.031553
-0.030604
-0.029340
-0.028708
-0.028392
-0.028392
-0.027443
-0.029024
-0.031553
-0.031869
-0.031237
-0.029340
-0.027443
-0.027127
-0.028075
-0.029024
-0.028708
-0.027443
-0.026179
-0.026179
-0.026495
-0.025230
-0.025230
-0.023018
-0.023334
-0.023650
-0.021753
-0.021121
-0.021437
-0.019856
-0.018908
-0.019224
-0.018908
-0.020173
-0.018592
-0.017011
-0.016695
-0.015431
-0.014482
-0.015431
-0.015115
-0.013534
-0.012586
-0.013534
-0.014166
-0.014166
-0.013534
-0.014166
-0.014482
-0.012586
-0.010373
-0.010373
-0.011005
-0.012902
-0.014482
-0.015115
-0.013534
-0.014166
-0.014482
-0.015747
-0.015747
-0.017327
-0.017327
-0.016379
-0.017011
-0.018592
-0.018276
-0.018908
-0.018908
-0.020805
-0.022385
-0.021753
-0.022701
-0.023334
-0.023650
-0.023966
-0.023650
-0.026179
-0.027443
-0.029024
-0.028075
-0.025547
-0.026811
-0.027127
-0.028392
-0.029340
-0.029024
-0.030604
-0.029340
-0.027127
-0.029024
-0.031237
-0.031869
-0.032501
-0.032501
-0.028708
-0.029024
-0.029972
-0.028392
-0.029340
-0.028075
-0.027127
-0.025863
-0.025547
-0.026495
-0.027443
-0.025230
-0.024282
-0.023334
-0.020805
-0.021437
-0.020805
-0.020805
-0.019540
-0.019540
-0.018908
-0.018908
-0.018276
-0.016695
-0.016063
-0.014799
-0.014799
-0.014799
-0.016695
-0.014482
-0.013534
-0.011637
-0.011637
-0.011637
-0.012270
-0.012902
-0.014166
-0.012586
-0.011321
-0.008476
-0.010373
-0.011953
-0.013218
-0.013850
-0.013850
-0.012270
-0.013850
-0.013850
-0.014166
-0.014482
-0.015747
-0.016063
-0.016063
-0.017327
-0.017960
-0.019224
-0.020173
-0.021753
-0.020489
-0.021437
-0.023018
-0.024598
-0.023650
-0.021753
-0.023334
-0.024282
-0.025230
-0.029024
-0.027759
-0.026179
-0.026811
-0.026495
-0.029024
-0.029340
-0.029656
-0.029656
-0.029972
-0.028708
-0.028708
-0.030604
-0.032185
-0.032817
-0.031869
-0.028392
-0.026811
-0.027759
-0.028708
-0.029656
-0.028708
-0.027759
-0.026811
-0.025230
-0.025547
-0.026179
-0.023966
-0.023018
-0.024914
-0.022701
-0.021753
-0.020805
-0.021121
-0.020805
-0.019540
-0.018592
-0.017327
-0.018276
-0.017960
-0.016695
-0.014799
-0.013850
-0.013850
-0.015431
-0.013534
-0.012586
-0.011953
-0.013218
-0.014482
-0.013534
-0.013534
-0.016063
-0.014166
-0.011005
-0.011005
-0.010057
-0.010057
-0.014166
-0.014166
-0.013850
-0.012902
-0.013534
-0.014482
-0.014482
-0.014482
-0.016063
-0.016063
-0.016379
-0.018276
-0.018592
-0.018276
-0.020173
-0.020173
-0.021437
-0.021121
-0.023018
-0.022701
-0.023334
-0.023650
-0.022701
-0.024598
-0.026495
-0.028075
-0.029340
-0.028708
-0.025547
-0.028075
-0.030921
-0.029340
-0.029024
-0.029340
-0.029656
-0.028392
-0.028075
-0.030288
-0.030921
-0.031869
-0.031869
-0.029972
-0.027759
-0.027443
-0.027443
-0.028708
-0.028392
-0.028075
-0.026179
-0.025863
-0.026179
-0.027443
-0.026495
-0.023650
-0.024282
-0.022701
-0.022385
-0.021121
-0.020489
-0.020173
-0.019540
-0.017960
-0.017644
-0.020805
-0.018276
-0.016695
-0.016063
-0.013534
-0.013218
-0.015115
-0.014482
-0.013850
-0.013850
-0.014482
-0.013218
-0.012586
-0.012586
-0.015115
-0.013218
-0.011321
-0.010689
-0.009424
-0.010689
-0.013534
-0.013218
-0.014482
-0.012270
-0.012902
-0.013534
-0.014166
-0.014482
-0.015747
-0.016379
-0.015431
-0.017327
-0.019856
-0.017011
-0.020805
-0.020805
-0.021437
-0.022069
-0.022385
-0.023966
-0.023966
-0.022701
-0.023018
-0.023650
-0.024598
-0.027759
-0.028392
-0.028075
-0.025230
-0.028075
-0.028708
-0.029656
-0.028708
-0.029024
-0.028075
-0.029656
-0.026495
-0.028708
-0.030921
-0.031869
-0.032185
-0.030288
-0.027127
-0.025547
-0.027759
-0.028392
-0.028708
-0.028075
-0.027759
-0.026811
-0.026179
-0.026179
-0.025547
-0.022701
-0.023018
-0.023334
-0.021437
-0.021121
-0.021121
-0.019856
-0.019540
-0.018592
-0.019224
-0.019224
-0.019540
-0.016379
-0.015747
-0.013218
-0.012270
-0.012586
-0.015431
-0.012902
-0.012270
-0.013218
-0.012586
-0.012586
-0.012902
-0.012902
-0.014482
-0.011953
-0.010373
-0.009108
-0.009741
-0.011953
-0.013534
-0.014482
-0.013218
-0.012270
-0.013218
-0.013218
-0.013850
-0.015747
-0.014482
-0.015431
-0.016379
-0.018592
-0.017960
-0.017960
-0.021121
-0.021121
-0.021753
-0.022069
-0.023334
-0.024282
-0.023650
-0.022385
-0.024282
-0.025547
-0.026495
-0.028708
-0.028075
-0.026811
-0.027443
-0.028392
-0.028392
-0.028075
-0.027759
-0.029340
-0.028075
-0.026811
-0.027759
-0.029340
-0.031553
-0.030921
-0.029340
-0.028075
-0.027759
-0.027443
-0.027759
-0.029024
-0.027443
-0.026811
-0.026811
-0.025547
-0.025547
-0.025863
-0.025547
-0.023018
-0.023334
-0.021753
-0.021753
-0.021121
-0.019856
-0.020489
-0.019224
-0.018592
-0.018908
-0.018276
-0.017327
-0.016063
-0.013850
-0.012586
-0.012902
-0.017327
-0.015115
-0.011953
-0.012270
-0.013218
-0.012902
-0.012586
-0.013534
-0.015431
-0.013850
-0.011005
-0.009108
-0.009741
-0.011005
-0.014799
-0.014166
-0.012902
-0.013218
-0.012902
-0.014799
-0.013850
-0.014799
-0.016379
-0.016063
-0.015747
-0.017960
-0.018908
-0.018592
-0.021121
-0.021753
-0.021753
-0.023018
-0.023650
-0.023018
-0.023334
-0.023018
-0.022385
-0.024914
-0.024914
-0.026811
-0.028075
-0.027759
-0.026811
-0.027759
-0.029656
-0.029340
-0.028392
-0.028075
-0.027759
-0.025863
-0.026495
-0.030288
-0.032185
-0.033766
-0.031237
-0.029656
-0.027443
-0.026495
-0.029656
-0.029024
-0.027759
-0.025230
-0.026179
-0.024914
-0.023966
-0.025547
-0.024598
-0.021753
-0.022069
-0.022069
-0.021121
-0.020805
-0.019224
-0.018592
-0.018276
-0.018276
-0.018908
-0.017644
-0.017960
-0.016379
-0.015431
-0.013850
-0.013850
-0.015747
-0.013850
-0.012902
-0.011005
-0.011953
-0.011637
-0.011953
-0.013218
-0.013850
-0.012270
-0.009424
-0.008792
-0.008160
-0.010057
-0.012586
-0.013218
-0.014166
-0.012586
-0.013534
-0.014799
-0.015115
-0.015747
-0.015431
-0.016063
-0.015431
-0.017644
-0.018592
-0.016379
-0.018592
-0.019856
-0.020173
-0.021121
-0.022385
-0.023650
-0.023018
-0.021753
-0.023334
-0.023966
-0.024598
-0.027443
-0.028392
-0.028708
-0.026179
-0.028075
-0.029340
-0.029024
-0.029972
-0.028708
-0.029024
-0.029024
-0.026495
-0.029340
-0.031237
-0.030921
-0.030921
-0.030288
-0.026179
-0.026811
-0.028392
-0.028708
-0.027127
-0.027127
-0.026811
-0.027443
-0.026811
-0.026179
-0.025230
-0.023018
-0.021121
-0.022069
-0.019224
-0.018908
-0.017960
-0.018276
-0.017644
-0.018592
-0.018276
-0.018908
-0.018276
-0.017327
-0.016695
-0.013218
-0.012586
-0.013534
-0.014799
-0.012270
-0.010373
-0.011637
-0.011321
-0.011637
-0.011953
-0.012902
-0.013218
-0.011953
-0.009108
-0.008792
-0.010373
-0.011637
-0.014482
-0.014482
-0.012270
-0.011953
-0.013850
-0.016379
-0.015115
-0.015431
-0.016379
-0.015431
-0.015431
-0.018276
-0.018908
-0.019224
-0.020805
-0.021121
-0.021753
-0.022069
-0.022701
-0.023018
-0.023334
-0.023018
-0.024598
-0.025230
-0.027443
-0.029024
-0.028075
-0.026179
-0.027443
-0.028392
-0.029340
-0.028708
-0.028708
-0.029024
-0.028392
-0.027127
-0.029340
-0.029972
-0.031553
-0.031869
-0.030604
-0.027443
-0.027127
-0.027443
-0.026811
-0.027127
-0.025863
-0.026811
-0.026495
-0.024598
-0.024282
-0.025230
-0.023334
-0.021753
-0.023650
-0.020805
-0.021121
-0.019856
-0.019856
-0.019540
-0.019856
-0.017960
-0.017011
-0.017960
-0.015747
-0.016379
-0.015431
-0.014482
-0.014799
-0.017011
-0.013218
-0.011005
-0.012270
-0.012586
-0.012902
-0.012586
-0.014482
-0.015431
-0.012586
-0.011321
-0.009108
-0.010373
-0.010057
-0.014799
-0.015115
-0.013218
-0.013218
-0.013850
-0.014799
-0.014799
-0.015431
-0.016695
-0.015431
-0.014799
-0.017960
-0.018276
-0.017960
-0.019856
-0.022385
-0.021437
-0.021437
-0.023650
-0.023018
-0.023334
-0.022069
-0.022701
-0.024914
-0.025547
-0.028708
-0.028075
-0.027443
-0.025863
-0.027443
-0.030288
-0.027759
-0.029972
-0.028075
-0.027759
-0.027127
-0.027127
-0.028075
-0.029656
-0.031237
-0.030288
-0.028392
-0.025863
-0.025230
-0.026811
-0.026179
-0.027127
-0.027443
-0.025547
-0.024914
-0.025863
-0.026179
-0.025230
-0.023650
-0.023966
-0.023334
-0.021121
-0.021121
-0.019540
-0.019856
-0.018592
-0.017327
-0.018276
-0.019224
-0.017960
-0.016379
-0.013534
-0.011953
-0.011637
-0.013850
-0.013218
-0.013218
-0.011321
-0.010373
-0.011637
-0.011953
-0.013218
-0.013850
-0.011953
-0.010057
-0.009741
-0.008476
-0.010689
-0.013534
-0.013218
-0.012902
-0.011637
-0.011953
-0.013850
-0.015115
-0.015747
-0.016379
-0.014482
-0.014799
-0.015431
-0.017960
-0.017327
-0.019540
-0.020805
-0.021437
-0.021121
-0.021753
-0.022701
-0.023966
-0.023018
-0.022701
-0.023650
-0.025547
-0.027443
-0.027759
-0.027443
-0.025230
-0.027127
-0.028392
-0.028392
-0.028392
-0.029340
-0.028708
-0.028708
-0.027127
-0.029656
-0.031869
-0.031553
-0.030604
-0.029656
-0.026495
-0.026495
-0.027443
-0.027127
-0.027127
-0.027127
-0.025230
-0.024914
-0.024598
-0.026179
-0.025547
-0.024598
-0.022069
-0.023018
-0.021121
-0.019224
-0.019856
-0.018592
-0.018592
-0.019540
-0.017644
-0.018908
-0.017644
-0.015747
-0.015431
-0.014166
-0.013850
-0.014799
-0.014482
-0.014166
-0.012586
-0.011953
-0.012902
-0.011953
-0.011953
-0.013850
-0.013218
-0.012270
-0.009108
-0.008792
-0.010373
-0.012270
-0.014482
-0.014482
-0.014166
-0.013534
-0.014166
-0.015115
-0.015431
-0.016695
-0.016695
-0.016063
-0.017011
-0.018592
-0.017011
-0.020173
-0.020805
-0.021753
-0.022069
-0.022385
-0.023966
-0.023966
-0.024282
-0.023650
-0.024282
-0.024598
-0.027127
-0.028075
-0.027443
-0.027127
-0.028075
-0.029024
-0.030288
-0.028075
-0.027759
-0.028075
-0.027759
-0.025547
-0.028708
-0.029656
-0.030921
-0.031869
-0.030921
-0.027759
-0.027127
-0.027443
-0.027443
-0.026495
-0.025230
-0.025230
-0.026811
-0.025230
-0.024598
-0.025230
-0.023018
-0.023018
-0.024914
-0.021753
-0.020805
-0.020173
-0.021121
-0.020489
-0.019856
-0.019224
-0.020173
-0.019224
-0.016063
-0.017011
-0.015115
-0.014799
-0.014166
-0.015115
-0.012586
-0.012586
-0.011321
-0.012902
-0.012586
-0.012586
-0.012902
-0.015115
-0.011321
-0.010689
-0.009424
-0.010689
-0.011637
-0.012586
-0.014166
-0.012586
-0.012270
-0.013218
-0.013850
-0.014799
-0.016379
-0.014482
-0.015115
-0.017011
-0.017644
-0.017644
-0.017644
-0.019540
-0.020805
-0.020173
-0.021437
-0.022385
-0.023018
-0.023334
-0.023018
-0.023650
-0.023334
-0.027127
-0.028392
-0.028392
-0.026811
-0.026495
-0.028075
-0.029024
-0.029024
-0.029340
-0.029024
-0.029656
-0.028708
-0.027443
-0.029340
-0.030921
-0.033133
-0.031869
-0.029340
-0.027443
-0.027759
-0.028075
-0.027759
-0.026179
-0.025863
-0.026179
-0.025863
-0.026179
-0.027127
-0.024914
-0.022385
-0.023650
-0.023334
-0.021753
-0.019540
-0.020173
-0.017644
-0.017644
-0.017644
-0.017960
-0.017960
-0.017011
-0.017327
-0.014166
-0.012902
-0.012902
-0.014799
-0.012586
-0.011321
-0.010373
-0.011005
-0.012270
-0.012586
-0.012902
-0.012902
-0.011953
-0.009741
-0.009108
-0.008792
-0.011321
-0.014482
-0.012902
-0.013534
-0.013218
-0.014166
-0.014799
-0.013850
-0.014166
-0.015431
-0.015431
-0.013850
-0.015431
-0.017644
-0.017960
-0.020489
-0.020805
-0.020173
-0.021437
-0.022701
-0.023334
-0.023018
-0.022069
-0.023966
-0.026495
-0.024914
-0.028075
-0.027443
-0.026495
-0.024282
-0.026179
-0.029972
-0.029656
-0.029972
-0.029340
-0.029340
-0.027127
-0.028075
-0.030604
-0.031869
-0.032185
-0.029972
-0.028708
-0.027759
-0.027127
-0.028075
-0.028075
-0.027127
-0.026495
-0.026495
-0.025230
-0.025230
-0.025230
-0.025547
-0.021753
-0.022069
-0.023018
-0.020489
-0.019856
-0.020805
-0.019540
-0.018908
-0.018908
-0.018592
-0.019540
-0.018592
-0.015747
-0.016063
-0.014166
-0.014799
-0.015431
-0.014482
-0.013534
-0.011953
-0.012902
-0.012902
-0.012586
-0.013534
-0.013534
-0.013218
-0.011321
-0.011637
-0.010057
-0.011005
-0.012902
-0.014799
-0.015431
-0.012902
-0.013218
-0.014166
-0.014799
-0.016379
-0.017011
-0.015747
-0.015115
-0.016379
-0.018908
-0.016695
-0.021437
-0.021437
-0.021437
-0.021753
-0.022385
-0.023966
-0.022701
-0.023334
-0.022701
-0.024282
-0.024598
-0.026495
-0.027443
-0.028392
-0.026495
-0.029972
-0.029972
-0.029656
-0.029656
-0.030604
-0.029972
-0.029024
-0.026179
-0.028392
-0.031553
-0.031237
-0.031237
-0.029972
-0.027127
-0.026495
-0.028075
-0.027759
-0.029024
-0.027127
-0.027127
-0.027127
-0.026179
-0.024914
-0.026811
-0.023966
-0.023018
-0.023650
-0.020805
-0.020173
-0.021121
-0.019856
-0.018276
-0.018276
-0.017960
-0.018908
-0.018592
-0.016379
-0.015747
-0.012902
-0.012902
-0.015431
-0.016379
-0.014482
-0.012902
-0.013218
-0.011953
-0.011953
-0.012586
-0.013534
-0.013534
-0.011321
-0.010057
-0.009108
-0.010373
-0.011321
-0.014799
-0.014166
-0.011953
-0.012270
-0.012902
-0.014482
-0.014799
-0.016695
-0.014799
-0.015431
-0.015431
-0.018592
-0.017011
-0.018276
-0.019540
-0.020489
-0.020805
-0.021437
-0.023018
-0.022701
-0.023650
-0.021753
-0.022701
-0.023650
-0.025863
-0.028392
-0.029024
-0.027127
-0.025547
-0.028075
-0.029024
-0.029024
-0.028708
-0.029024
-0.030604
-0.028075
-0.029024
-0.030604
-0.031553
-0.033133
-0.031237
-0.029024
-0.029024
-0.027443
-0.028392
-0.028075
-0.027127
-0.028075
-0.028075
-0.025863
-0.026179
-0.027127
-0.026179
-0.024282
-0.025863
-0.022385
-0.021437
-0.020489
-0.020489
-0.019540
-0.018908
-0.017644
-0.017960
-0.019224
-0.018276
-0.017644
-0.014799
-0.014166
-0.013534
-0.016379
-0.014166
-0.012270
-0.011953
-0.011637
-0.012586
-0.011953
-0.013534
-0.014166
-0.014166
-0.011321
-0.009424
-0.008792
-0.010057
-0.014166
-0.013534
-0.012586
-0.013850
-0.012586
-0.013534
-0.015431
-0.014799
-0.017327
-0.016695
-0.015747
-0.017960
-0.018592
-0.017327
-0.021121
-0.021121
-0.021121
-0.021753
-0.022069
-0.021437
-0.023334
-0.022701
-0.023334
-0.025547
-0.024598
-0.027127
-0.028392
-0.027443
-0.024914
-0.027443
-0.029972
-0.030288
-0.029656
-0.028392
-0.028075
-0.027443
-0.026811
-0.028708
-0.031553
-0.031869
-0.029972
-0.028708
-0.027127
-0.026179
-0.028075
-0.028708
-0.027127
-0.026495
-0.025863
-0.025230
-0.025230
-0.025547
-0.024598
-0.022069
-0.022385
-0.022385
-0.021753
-0.019856
-0.019856
-0.018592
-0.018908
-0.018908
-0.017644
-0.018592
-0.017960
-0.017011
-0.016379
-0.014166
-0.011953
-0.014482
-0.013534
-0.012586
-0.012270
-0.012586
-0.012586
-0.012586
-0.012586
-0.014482
-0.012270
-0.010057
-0.009108
-0.009424
-0.011321
-0.012902
-0.013218
-0.014482
-0.013850
-0.012902
-0.014166
-0.015115
-0.014799
-0.017011
-0.016379
-0.015747
-0.016379
-0.018592
-0.017960
-0.021437
-0.021437
-0.022069
-0.022069
-0.023018
-0.022385
-0.023650
-0.023334
-0.023334
-0.024282
-0.025547
-0.027443
-0.027759
-0.028075
-0.026179
-0.028392
-0.030604
-0.029656
-0.029656
-0.029024
-0.029340
-0.027443
-0.027127
-0.028392
-0.031553
-0.034082
-0.031237
-0.029656
-0.027443
-0.026179
-0.027759
-0.027759
-0.027127
-0.025863
-0.027127
-0.025863
-0.025863
-0.025547
-0.025547
-0.023018
-0.023334
-0.023334
-0.021437
-0.019540
-0.020489
-0.019856
-0.019540
-0.017960
-0.017644
-0.018592
-0.017644
-0.016379
-0.015747
-0.013218
-0.012902
-0.013850
-0.015115
-0.013534
-0.013218
-0.012902
-0.012586
-0.012270
-0.013534
-0.015115
-0.016063
-0.012902
-0.009108
-0.009424
-0.011005
-0.013218
-0.013850
-0.013534
-0.013218
-0.013218
-0.013218
-0.014799
-0.015431
-0.016695
-0.014799
-0.014482
-0.015747
-0.017327
-0.017011
-0.019856
-0.019540
-0.021753
-0.020489
-0.021437
-0.022069
-0.022701
-0.023018
-0.023334
-0.024914
-0.026811
-0.027759
-0.028075
-0.028708
-0.026811
-0.027127
-0.029340
-0.030921
-0.029972
-0.029024
-0.028392
-0.028708
-0.028075
-0.028075
-0.029656
-0.032185
-0.030921
-0.029340
-0.028075
-0.027127
-0.027443
-0.028392
-0.028075
-0.028075
-0.027443
-0.026495
-0.025230
-0.025230
-0.025863
-0.023334
-0.022069
-0.024282
-0.021121
-0.021121
-0.020173
-0.021437
-0.019856
-0.019224
-0.018592
-0.017960
-0.018276
-0.017960
-0.016379
-0.014799
-0.014166
-0.013850
-0.016379
-0.014799
-0.012902
-0.011637
-0.011637
-0.013850
-0.012902
-0.013218
-0.014166
-0.012902
-0.010689
-0.010057
-0.010373
-0.011637
-0.013534
-0.013534
-0.013534
-0.013218
-0.013218
-0.013218
-0.014482
-0.015747
-0.016379
-0.015431
-0.015747
-0.017644
-0.018276
-0.018908
-0.021437
-0.021437
-0.021437
-0.022701
-0.022385
-0.023650
-0.023334
-0.022701
-0.024598
-0.025547
-0.026811
-0.028392
-0.029340
-0.028075
-0.025547
-0.029024
-0.030921
-0.028708
-0.029656
-0.029972
-0.030921
-0.028075
-0.027443
-0.029972
-0.030604
-0.033133
-0.029340
-0.029024
-0.028075
-0.027127
-0.028075
-0.029656
-0.027759
-0.028075
-0.028075
-0.026179
-0.025863
-0.027127
-0.025863
-0.023018
-0.023018
-0.021753
-0.019540
-0.018908
-0.019224
-0.020173
-0.018592
-0.018276
-0.019224
-0.019224
-0.016063
-0.017327
-0.014482
-0.013534
-0.013534
-0.014482
-0.014799
-0.014166
-0.012586
-0.012270
-0.011005
-0.011953
-0.011637
-0.013850
-0.012586
-0.010373
-0.010057
-0.007528
-0.011637
-0.014482
-0.014166
-0.013534
-0.012902
-0.013850
-0.014166
-0.015115
-0.016063
-0.015747
-0.015431
-0.015747
-0.017011
-0.017960
-0.017327
-0.020805
-0.021753
-0.021753
-0.022385
-0.022385
-0.022069
-0.023650
-0.022701
-0.023018
-0.024598
-0.024598
-0.028392
-0.028075
-0.028708
-0.025547
-0.027759
-0.029656
-0.029340
-0.030921
-0.029340
-0.029024
-0.028708
-0.027127
-0.029024
-0.030604
-0.032501
-0.031869
-0.030604
-0.027127
-0.027127
-0.027759
-0.027759
-0.027759
-0.027127
-0.026811
-0.026811
-0.025863
-0.026495
-0.026179
-0.023650
-0.023334
-0.023334
-0.021753
-0.021753
-0.021121
-0.019856
-0.018592
-0.019224
-0.017644
-0.017960
-0.018908
-0.016063
-0.015747
-0.012902
-0.013218
-0.014166
-0.014482
-0.013534
-0.012586
-0.013218
-0.012902
-0.012902
-0.011953
-0.014799
-0.013850
-0.012586
-0.010057
-0.008792
-0.010689
-0.012586
-0.013534
-0.013534
-0.013218
-0.012902
-0.014166
-0.015115
-0.015431
-0.016379
-0.015431
-0.015431
-0.016695
-0.018276
-0.017644
-0.019224
-0.020805
-0.022069
-0.021753
-0.022701
-0.023018
-0.022385
-0.022385
-0.023650
-0.024282
-0.024914
-0.026179
-0.029340
-0.028392
-0.027127
-0.028708
-0.029656
-0.030604
-0.030604
-0.028708
-0.029972
-0.028392
-0.026811
-0.029024
-0.031553
-0.031553
-0.033450
-0.030604
-0.028075
-0.028075
-0.028075
-0.029024
-0.028708
-0.029024
-0.027759
-0.027759
-0.026495
-0.026811
-0.027443
-0.024914
-0.023966
-0.024598
-0.021121
-0.022069
-0.021437
-0.020489
-0.019856
-0.018908
-0.018908
-0.020489
-0.020805
-0.018276
-0.017644
-0.015747
-0.014166
-0.014482
-0.017327
-0.015115
-0.014166
-0.014166
-0.013850
-0.013218
-0.014166
-0.013218
-0.015115
-0.013850
-0.011637
-0.009741
-0.011321
-0.012586
-0.014799
-0.014482
-0.013850
-0.013218
-0.014799
-0.015115
-0.015747
-0.015747
-0.015115
-0.015115
-0.015115
-0.017011
-0.017960
-0.017960
-0.020173
-0.021437
-0.021753
-0.023018
-0.023334
-0.024282
-0.024282
-0.022385
-0.023966
-0.025230
-0.026495
-0.028392
-0.029656
-0.027443
-0.027443
-0.028075
-0.029340
-0.029656
-0.029024
-0.029024
-0.028708
-0.026495
-0.027127
-0.027759
-0.031553
-0.031553
-0.030604
-0.028075
-0.026811
-0.025230
-0.028075
-0.027759
-0.027127
-0.027443
-0.025547
-0.024914
-0.024914
-0.025863
-0.024914
-0.021753
-0.024598
-0.023018
-0.021753
-0.021437
-0.019856
-0.018908
-0.017644
-0.018276
-0.018908
-0.018592
-0.015431
-0.015431
-0.015747
-0.014482
-0.012902
-0.016379
-0.014482
-0.013218
-0.011953
-0.012270
-0.011321
-0.012586
-0.013218
-0.013850
-0.013850
-0.011953
-0.009424
-0.008476
-0.009741
-0.014482
-0.013534
-0.012902
-0.013850
-0.012902
-0.013850
-0.015431
-0.016063
-0.017011
-0.015115
-0.014482
-0.015747
-0.017644
-0.018592
-0.021753
-0.020805
-0.022385
-0.022069
-0.023018
-0.023966
-0.025230
-0.025230
-0.023334
-0.025863
-0.025863
-0.029024
-0.029340
-0.029656
-0.026811
-0.028075
-0.029656
-0.029972
-0.029656
-0.029340
-0.029656
-0.028708
-0.026495
-0.028392
-0.030921
-0.034082
-0.032185
-0.031553
-0.027759
-0.027127
-0.029024
-0.029024
-0.029024
-0.027759
-0.026811
-0.027127
-0.026179
-0.026811
-0.025547
-0.022701
-0.023334
-0.023650
-0.021753
-0.021121
-0.021121
-0.020489
-0.018908
-0.017644
-0.017960
-0.018908
-0.019540
-0.017644
-0.015747
-0.012902
-0.012902
-0.013534
-0.014166
-0.012902
-0.012270
-0.012586
-0.012586
-0.014166
-0.012586
-0.015115
-0.012902
-0.011321
-0.011005
-0.006896
-0.011321
-0.013218
-0.013534
-0.013534
-0.012586
-0.012902
-0.014482
-0.014799
-0.014482
-0.015115
-0.016063
-0.015747
-0.017011
-0.020173
-0.017644
-0.018908
-0.020805
-0.022385
-0.022385
-0.022701
-0.022069
-0.023650
-0.024598
-0.023018
-0.023650
-0.025547
-0.027759
-0.027759
-0.028392
-0.023966
-0.027127
-0.029340
-0.029340
-0.029656
-0.029972
-0.028708
-0.029024
-0.028392
-0.029340
-0.029656
-0.032185
-0.032817
-0.030288
-0.027759
-0.027127
-0.027759
-0.028075
-0.028075
-0.027127
-0.027127
-0.025547
-0.025230
-0.025230
-0.024914
-0.024282
-0.022701
-0.024282
-0.020805
-0.021121
-0.020805
-0.020489
-0.020173
-0.019540
-0.019856
-0.019224
-0.018908
-0.017644
-0.016379
-0.014166
-0.012902
-0.013534
-0.016063
-0.013850
-0.012586
-0.011953
-0.012902
-0.014166
-0.014166
-0.013850
-0.015115
-0.012902
-0.012902
-0.010057
-0.011953
-0.012270
-0.015747
-0.015431
-0.016063
-0.014482
-0.013534
-0.015747
-0.015115
-0.016063
-0.016695
-0.016063
-0.016063
-0.019224
-0.018908
-0.019224
-0.021121
-0.023334
-0.023334
-0.023018
-0.022701
-0.023334
-0.024282
-0.024914
-0.023966
-0.026495
-0.027443
-0.029656
-0.029972
-0.029972
-0.028708
-0.029340
-0.030604
-0.029340
-0.029656
-0.030921
-0.029340
-0.028075
-0.027759
-0.029656
-0.030921
-0.032501
-0.029340
-0.028075
-0.026179
-0.026495
-0.028392
-0.028392
-0.027127
-0.027443
-0.028075
-0.025547
-0.024598
-0.026179
-0.024598
-0.022701
-0.023334
-0.021437
-0.020173
-0.019224
-0.019540
-0.018592
-0.017644
-0.018908
-0.018592
-0.018276
-0.017011
-0.017011
-0.015431
-0.013850
-0.013850
-0.016379
-0.013850
-0.013218
-0.012586
-0.012586
-0.012586
-0.014166
-0.014166
-0.014799
-0.014166
-0.011637
-0.009424
-0.010057
-0.012586
-0.016379
-0.014482
-0.014166
-0.014799
-0.013218
-0.013218
-0.014799
-0.015115
-0.016379
-0.015115
-0.014166
-0.017011
-0.018592
-0.017644
-0.020489
-0.020805
-0.021121
-0.022385
-0.021753
-0.021753
-0.022385
-0.023334
-0.023334
-0.025547
-0.026495
-0.029024
-0.029340
-0.028075
-0.026179
-0.028392
-0.030288
-0.030288
-0.029656
-0.030288
-0.030288
-0.029024
-0.027759
-0.029340
-0.031237
-0.033766
-0.029972
-0.029340
-0.027127
-0.026495
-0.028075
-0.028392
-0.027443
-0.027759
-0.027127
-0.025863
-0.023966
-0.026179
-0.025547
-0.023018
-0.022701
-0.024598
-0.022069
-0.020173
-0.020805
-0.020805
-0.018592
-0.017960
-0.017960
-0.018592
-0.017960
-0.016379
-0.014799
-0.013534
-0.012586
-0.012902
-0.014166
-0.012902
-0.012270
-0.012586
-0.012270
-0.012270
-0.013850
-0.015115
-0.015115
-0.012586
-0.010689
-0.008160
-0.011005
-0.013218
-0.013534
-0.012902
-0.012902
-0.012902
-0.014482
-0.014482
-0.015431
-0.015115
-0.014166
-0.014482
-0.015431
-0.017960
-0.017644
-0.019540
-0.020805
-0.021437
-0.021437
-0.020805
-0.023334
-0.023650
-0.023650
-0.023018
-0.024598
-0.025230
-0.027759
-0.029024
-0.028075
-0.025230
-0.027127
-0.029340
-0.028708
-0.029656
-0.029024
-0.029656
-0.029024
-0.027127
-0.028075
-0.030288
-0.032817
-0.033133
-0.030288
-0.026495
-0.028708
-0.028708
-0.028075
-0.027443
-0.026811
-0.027443
-0.028075
-0.025230
-0.028075
-0.026179
-0.024598
-0.023018
-0.023334
-0.021437
-0.021121
-0.021437
-0.020489
-0.019540
-0.020173
-0.018592
-0.018908
-0.018592
-0.017327
-0.016379
-0.014166
-0.013850
-0.015431
-0.016063
-0.014166
-0.011637
-0.012902
-0.014166
-0.012902
-0.013218
-0.013534
-0.014166
-0.012902
-0.010689
-0.008476
-0.010373
-0.011637
-0.013850
-0.012902
-0.013850
-0.011953
-0.014799
-0.015431
-0.014482
-0.016063
-0.015747
-0.016695
-0.016695
-0.018908
-0.018276
-0.019224
-0.020489
-0.022069
-0.021753
-0.022069
-0.024282
-0.023334
-0.023650
-0.022701
-0.022701
-0.025230
-0.027127
-0.029024
-0.029972
-0.026811
-0.027759
-0.030288
-0.029972
-0.029024
-0.029024
-0.029972
-0.028708
-0.027127
-0.028392
-0.029656
-0.031237
-0.032185
-0.030288
-0.028708
-0.026495
-0.027443
-0.028392
-0.028708
-0.027759
-0.027443
-0.026811
-0.023650
-0.024914
-0.026811
-0.024914
-0.023966
-0.023018
-0.022069
-0.022069
-0.019856
-0.018908
-0.018592
-0.017644
-0.017960
-0.018276
-0.021121
-0.017960
-0.017011
-0.013534
-0.012586
-0.012902
-0.016063
-0.013850
-0.014166
-0.012270
-0.011321
-0.012270
-0.012586
-0.013534
-0.015747
-0.014166
-0.011005
-0.009424
-0.008792
-0.010689
-0.013534
-0.014166
-0.012902
-0.012270
-0.012902
-0.012586
-0.015431
-0.014482
-0.015747
-0.015747
-0.014799
-0.016695
-0.017960
-0.017327
-0.020173
-0.019856
-0.021121
-0.021753
-0.023018
-0.023966
-0.023966
-0.022385
-0.023334
-0.024598
-0.025230
-0.027443
-0.028392
-0.027443
-0.025863
-0.027759
-0.029024
-0.028392
-0.029340
-0.028392
-0.028075
-0.027127
-0.025863
-0.028392
-0.030604
-0.031553
-0.029656
-0.029656
-0.027127
-0.026811
-0.028708
-0.028075
-0.027127
-0.026811
-0.026179
-0.024914
-0.024282
-0.025863
-0.024598
-0.023334
-0.023018
-0.023966
-0.021437
-0.020173
-0.019224
-0.018908
-0.017327
-0.016695
-0.016063
-0.017960
-0.016379
-0.016063
-0.014799
-0.012270
-0.011953
-0.014166
-0.012586
-0.011637
-0.011005
-0.012586
-0.012586
-0.011005
-0.012270
-0.014166
-0.012270
-0.010689
-0.009108
-0.007844
-0.009741
-0.012902
-0.014799
-0.013218
-0.013218
-0.012586
-0.013534
-0.013218
-0.014482
-0.016063
-0.015431
-0.014166
-0.014799
-0.017644
-0.017960
-0.019224
-0.018908
-0.020805
-0.020805
-0.021121
-0.022385
-0.022385
-0.022701
-0.022069
-0.024282
-0.025547
-0.027127
-0.028708
-0.027759
-0.025230
-0.027127
-0.028708
-0.029656
-0.030921
-0.028708
-0.028708
-0.028392
-0.027443
-0.027759
-0.031237
-0.032185
-0.031553
-0.029972
-0.027127
-0.026811
-0.027759
-0.029340
-0.028392
-0.027759
-0.026179
-0.025863
-0.024914
-0.025547
-0.024914
-0.023334
-0.022701
-0.022385
-0.019540
-0.020173
-0.018908
-0.018276
-0.017644
-0.017327
-0.016379
-0.019224
-0.018592
-0.016063
-0.016379
-0.014482
-0.013850
-0.013850
-0.015747
-0.012902
-0.011321
-0.011005
-0.012270
-0.010373
-0.011005
-0.012902
-0.012902
-0.011321
-0.009424
-0.007212
-0.009741
-0.011637
-0.014799
-0.013534
-0.012270
-0.011953
-0.013850
-0.013850
-0.013218
-0.014166
-0.015115
-0.013218
-0.013534
-0.017011
-0.016379
-0.018592
-0.018592
-0.020805
-0.020489
-0.021437
-0.022701
-0.022069
-0.021753
-0.021753
-0.023334
-0.023018
-0.026495
-0.027443
-0.027443
-0.026495
-0.026495
-0.028392
-0.029024
-0.029024
-0.028708
-0.029340
-0.029656
-0.027127
-0.027443
-0.029656
-0.031237
-0.032185
-0.030921
-0.027443
-0.026811
-0.029024
-0.029024
-0.027759
-0.026179
-0.027127
-0.025863
-0.024598
-0.026179
-0.025547
-0.024282
-0.022701
-0.023966
-0.021437
-0.021753
-0.019856
-0.019540
-0.017960
-0.017960
-0.017644
-0.019856
-0.018908
-0.017960
-0.017011
-0.013218
-0.014166
-0.013218
-0.015431
-0.013534
-0.012586
-0.012270
-0.011005
-0.012270
-0.011637
-0.011321
-0.013534
-0.012270
-0.010057
-0.008476
-0.009424
-0.010373
-0.013850
-0.013850
-0.012586
-0.012902
-0.012586
-0.012902
-0.013850
-0.014166
-0.016379
-0.015431
-0.014799
-0.016695
-0.017960
-0.017011
-0.018908
-0.020173
-0.020489
-0.021753
-0.022701
-0.023334
-0.023334
-0.022069
-0.023650
-0.025230
-0.024914
-0.028392
-0.027127
-0.027443
-0.024914
-0.026811
-0.029024
-0.029024
-0.028392
-0.027759
-0.027127
-0.025863
-0.027443
-0.029340
-0.030288
-0.032501
-0.029656
-0.028392
-0.025547
-0.026179
-0.027759
-0.027443
-0.026811
-0.026179
-0.025863
-0.023650
-0.024914
-0.024914
-0.023650
-0.022385
-0.023018
-0.022701
-0.022069
-0.020173
-0.021121
-0.019856
-0.019856
-0.019540
-0.019224
-0.020173
-0.016695
-0.015431
-0.015431
-0.012902
-0.013534
-0.014166
-0.014166
-0.012902
-0.012270
-0.011637
-0.011953
-0.012902
-0.013218
-0.014166
-0.013534
-0.011321
-0.008792
-0.008792
-0.010373
-0.014166
-0.013850
-0.013534
-0.012586
-0.012270
-0.013218
-0.013850
-0.014482
-0.016379
-0.016063
-0.015747
-0.017327
-0.018276
-0.018592
-0.019856
-0.020173
-0.021121
-0.021121
-0.020489
-0.021437
-0.024282
-0.023018
-0.022069
-0.023650
-0.025230
-0.027443
-0.028075
-0.027127
-0.024282
-0.026495
-0.027759
-0.028392
-0.028392
-0.027759
-0.029340
-0.028392
-0.027127
-0.028708
-0.030288
-0.032185
-0.031869
-0.029340
-0.025547
-0.025230
-0.027443
-0.027127
-0.028075
-0.027443
-0.026495
-0.025230
-0.024598
-0.025547
-0.026179
-0.023018
-0.023650
-0.022701
-0.020805
-0.019856
-0.019540
-0.020489
-0.019224
-0.019224
-0.016695
-0.018276
-0.018276
-0.015747
-0.014799
-0.012586
-0.012902
-0.013218
-0.015115
-0.012270
-0.011637
-0.011321
-0.012586
-0.011953
-0.011321
-0.013850
-0.013218
-0.012270
-0.009741
-0.008160
-0.011321
-0.011637
-0.013850
-0.013534
-0.012270
-0.012270
-0.013850
-0.013534
-0.014482
-0.015431
-0.015431
-0.015431
-0.015747
-0.018592
-0.018592
-0.018908
-0.018908
-0.020173
-0.020489
-0.020805
-0.021121
-0.022385
-0.023334
-0.023018
-0.024282
-0.024598
-0.025547
-0.026179
-0.028075
-0.027127
-0.026811
-0.027443
-0.029972
-0.029656
-0.028708
-0.029024
-0.026495
-0.027759
-0.028392
-0.029972
-0.030288
-0.031237
-0.029340
-0.025230
-0.025230
-0.026495
-0.027127
-0.028075
-0.025547
-0.024914
-0.024598
-0.024598
-0.025547
-0.025863
-0.023334
-0.021753
-0.021121
-0.020173
-0.019856
-0.019224
-0.017960
-0.017960
-0.017327
-0.015431
-0.016379
-0.017327
-0.015115
-0.015431
-0.012902
-0.013850
-0.012586
-0.015747
-0.013218
-0.011321
-0.011953
-0.011321
-0.011321
-0.011321
-0.013534
-0.015431
-0.011321
-0.009424
-0.008476
-0.008792
-0.011005
-0.013850
-0.013534
-0.012586
-0.012902
-0.014166
-0.014799
-0.014166
-0.015747
-0.015115
-0.014799
-0.015747
-0.017960
-0.017327
-0.017011
-0.019224
-0.020173
-0.021121
-0.022385
-0.022701
-0.022069
-0.022385
-0.023018
-0.024914
-0.025547
-0.027127
-0.029024
-0.028392
-0.026495
-0.025547
-0.027443
-0.029024
-0.028392
-0.028708
-0.027759
-0.028708
-0.028075
-0.027759
-0.028708
-0.030604
-0.032817
-0.029972
-0.026811
-0.025863
-0.026495
-0.028392
-0.028075
-0.026811
-0.026495
-0.024914
-0.024282
-0.024282
-0.024598
-0.024598
-0.022385
-0.023650
-0.020805
-0.021437
-0.020489
-0.020805
-0.019224
-0.018592
-0.018592
-0.018276
-0.018908
-0.017960
-0.017960
-0.014799
-0.013850
-0.013534
-0.014482
-0.014482
-0.013850
-0.012270
-0.011321
-0.013218
-0.011637
-0.011953
-0.014482
-0.012270
-0.010689
-0.008792
-0.008476
-0.011321
-0.014482
-0.013218
-0.012586
-0.012586
-0.012586
-0.014482
-0.014799
-0.014799
-0.016063
-0.015115
-0.015115
-0.017644
-0.018908
-0.018276
-0.020173
-0.021121
-0.021121
-0.019856
-0.021437
-0.022385
-0.023334
-0.022701
-0.023018
-0.025863
-0.025547
-0.027443
-0.028075
-0.028075
-0.025230
-0.028392
-0.029024
-0.029340
-0.030921
-0.029656
-0.029972
-0.029024
-0.027759
-0.029656
-0.031553
-0.033133
-0.032185
-0.031553
-0.028392
-0.027759
-0.028392
-0.028075
-0.027759
-0.026495
-0.025547
-0.025547
-0.024914
-0.025547
-0.024914
-0.023018
-0.024282
-0.023334
-0.020805
-0.020173
-0.020489
-0.020805
-0.020489
-0.019540
-0.019856
-0.018592
-0.017644
-0.017960
-0.015115
-0.012586
-0.013850
-0.013850
-0.014482
-0.014166
-0.010689
-0.011005
-0.010057
-0.011953
-0.012270
-0.013534
-0.012586
-0.010689
-0.009424
-0.007528
-0.010373
-0.013534
-0.014166
-0.013850
-0.012270
-0.012902
-0.013534
-0.014166
-0.014482
-0.015747
-0.016063
-0.014799
-0.015115
-0.017327
-0.016695
-0.019540
-0.018276
-0.019540
-0.019540
-0.022069
-0.021753
-0.022069
-0.023334
-0.022069
-0.023650
-0.024914
-0.025230
-0.026495
-0.028075
-0.024914
-0.027127
-0.029024
-0.029972
-0.029340
-0.028708
-0.028392
-0.027443
-0.025230
-0.026495
-0.029340
-0.030604
-0.030921
-0.029972
-0.026495
-0.026811
-0.028392
-0.028075
-0.028708
-0.027443
-0.026179
-0.025230
-0.024914
-0.025230
-0.026179
-0.023966
-0.023334
-0.023334
-0.021753
-0.021753
-0.021753
-0.018908
-0.018908
-0.018276
-0.018592
-0.018276
-0.017327
-0.016063
-0.016695
-0.013534
-0.012902
-0.014482
-0.016063
-0.013850
-0.012902
-0.011321
-0.011637
-0.012586
-0.013218
-0.014166
-0.013850
-0.013218
-0.010373
-0.007212
-0.009741
-0.011005
-0.014166
-0.014166
-0.012902
-0.011005
-0.012586
-0.013850
-0.014482
-0.013850
-0.014482
-0.014799
-0.014799
-0.018592
-0.017644
-0.018276
-0.018276
-0.020173
-0.021437
-0.021121
-0.021437
-0.020805
-0.022069
-0.021121
-0.022069
-0.024598
-0.025863
-0.027759
-0.028075
-0.026179
-0.026179
-0.027759
-0.029024
-0.029024
-0.028392
-0.028708
-0.028708
-0.027127
-0.027127
-0.029972
-0.029024
-0.031237
-0.030921
-0.028708
-0.027443
-0.026811
-0.027443
-0.027443
-0.026495
-0.025547
-0.025863
-0.023966
-0.025230
-0.025230
-0.023334
-0.022385
-0.021753
-0.019540
-0.019224
-0.017960
-0.017644
-0.017960
-0.017644
-0.017011
-0.017960
-0.017327
-0.016379
-0.015115
-0.012902
-0.013218
-0.012902
-0.013850
-0.012586
-0.011953
-0.010057
-0.009424
-0.010057
-0.011005
-0.012586
-0.013534
-0.011005
-0.009741
-0.009108
-0.008792
-0.010373
-0.013534
-0.014166
-0.011953
-0.010373
-0.011637
-0.011953
-0.013850
-0.014482
-0.014482
-0.015747
-0.014799
-0.016695
-0.018592
-0.016695
-0.019540
-0.018908
-0.020173
-0.020173
-0.021121
-0.022069
-0.022385
-0.021437
-0.022701
-0.024598
-0.023650
-0.026495
-0.026495
-0.027127
-0.025230
-0.027443
-0.029340
-0.028392
-0.029340
-0.029340
-0.028392
-0.026495
-0.027759
-0.028075
-0.029656
-0.032185
-0.030921
-0.028075
-0.024598
-0.025863
-0.028075
-0.026179
-0.026811
-0.026179
-0.025547
-0.023334
-0.023966
-0.023966
-0.024598
-0.021753
-0.021753
-0.022385
-0.020489
-0.019540
-0.020173
-0.019224
-0.017644
-0.018276
-0.017327
-0.018592
-0.017644
-0.015115
-0.014482
-0.012270
-0.012902
-0.013850
-0.013534
-0.012586
-0.011005
-0.011953
-0.011637
-0.011321
-0.011321
-0.013850
-0.013850
-0.011321
-0.009108
-0.008476
-0.010373
-0.012902
-0.013534
-0.013850
-0.012270
-0.012586
-0.012902
-0.012902
-0.013218
-0.014482
-0.014482
-0.013850
-0.014482
-0.017960
-0.015747
-0.019224
-0.019856
-0.021121
-0.020805
-0.021121
-0.022701
-0.024282
-0.023018
-0.022701
-0.024598
-0.025230
-0.028075
-0.028392
-0.028075
-0.025230
-0.027443
-0.029656
-0.029340
-0.029024
-0.028392
-0.028392
-0.027443
-0.026495
-0.027443
-0.029656
-0.031553
-0.030921
-0.029656
-0.025547
-0.025547
-0.027759
-0.027443
-0.028075
-0.025863
-0.025547
-0.025863
-0.025547
-0.025547
-0.025230
-0.023966
-0.023334
-0.022701
-0.020805
-0.020173
-0.018908
-0.019224
-0.017644
-0.017960
-0.018276
-0.018592
-0.018592
-0.016063
-0.017327
-0.013218
-0.012902
-0.013534
-0.014799
-0.013850
-0.011637
-0.012586
-0.012270
-0.012902
-0.012586
-0.013218
-0.013534
-0.011321
-0.008476
-0.006896
-0.009741
-0.012902
-0.013850
-0.013534
-0.012586
-0.012902
-0.012586
-0.013850
-0.015115
-0.014482
-0.015115
-0.014799
-0.015431
-0.017644
-0.017011
-0.018276
-0.019540
-0.020805
-0.021437
-0.021437
-0.022701
-0.023018
-0.023966
-0.023334
-0.023966
-0.026179
-0.026495
-0.028708
-0.028392
-0.027443
-0.026495
-0.029024
-0.028708
-0.028075
-0.029972
-0.029656
-0.028392
-0.028392
-0.028392
-0.030288
-0.030288
-0.031869
-0.030604
-0.027127
-0.027759
-0.027759
-0.028392
-0.029340
-0.026811
-0.026495
-0.026495
-0.024598
-0.024598
-0.026495
-0.024914
-0.023334
-0.022069
-0.021753
-0.020805
-0.018908
-0.018592
-0.018908
-0.017644
-0.017644
-0.017644
-0.019540
-0.017327
-0.017327
-0.013850
-0.014166
-0.014166
-0.015115
-0.013850
-0.011953
-0.011321
-0.011953
-0.011321
-0.011005
-0.012902
-0.015431
-0.013218
-0.010689
-0.008792
-0.009741
-0.011321
-0.015747
-0.015115
-0.013534
-0.012586
-0.012270
-0.014166
-0.013850
-0.016063
-0.017644
-0.015747
-0.015115
-0.017644
-0.018592
-0.017960
-0.019856
-0.019856
-0.020489
-0.021121
-0.021437
-0.021437
-0.021753
-0.022701
-0.023334
-0.024914
-0.025547
-0.027443
-0.028075
-0.027443
-0.026179
-0.027127
-0.030288
-0.029340
-0.028708
-0.029972
-0.029340
-0.027759
-0.026811
-0.029972
-0.030921
-0.032817
-0.030604
-0.029024
-0.027127
-0.025863
-0.027127
-0.028392
-0.028392
-0.027127
-0.026179
-0.025863
-0.024914
-0.025863
-0.025230
-0.022701
-0.022701
-0.023334
-0.021437
-0.018592
-0.019856
-0.018276
-0.017327
-0.017960
-0.017011
-0.017960
-0.015747
-0.016063
-0.014799
-0.014166
-0.012586
-0.014482
-0.014166
-0.012270
-0.011637
-0.011637
-0.012270
-0.013218
-0.013218
-0.015115
-0.013218
-0.011953
-0.009741
-0.009741
-0.010689
-0.013218
-0.013850
-0.013850
-0.013534
-0.013218
-0.014799
-0.014799
-0.014482
-0.016379
-0.016695
-0.015431
-0.017011
-0.020173
-0.018592
-0.020173
-0.020805
-0.021121
-0.022069
-0.021121
-0.021753
-0.023334
-0.022701
-0.022069
-0.023018
-0.023966
-0.027127
-0.028392
-0.028392
-0.025547
-0.027759
-0.029972
-0.029340
-0.029656
-0.029340
-0.028392
-0.027759
-0.025547
-0.027443
-0.028708
-0.030921
-0.030604
-0.029340
-0.025547
-0.026495
-0.028075
-0.028392
-0.027759
-0.027443
-0.026495
-0.025230
-0.025230
-0.024914
-0.025230
-0.023650
-0.023966
-0.022701
-0.020489
-0.020489
-0.019856
-0.019540
-0.018592
-0.017644
-0.017960
-0.019224
-0.017960
-0.017011
-0.016063
-0.013218
-0.013534
-0.015115
-0.015431
-0.013534
-0.011637
-0.012902
-0.011953
-0.012270
-0.012270
-0.013534
-0.013850
-0.011953
-0.010373
-0.008792
-0.011637
-0.011953
-0.014482
-0.013850
-0.012586
-0.013850
-0.014482
-0.015431
-0.014799
-0.016379
-0.016063
-0.015431
-0.016379
-0.018592
-0.017960
-0.018592
-0.019540
-0.020805
-0.020489
-0.021121
-0.021753
-0.023018
-0.022701
-0.022385
-0.024598
-0.023334
-0.026495
-0.027443
-0.028392
-0.026811
-0.027127
-0.028075
-0.029024
-0.027759
-0.028708
-0.029024
-0.029656
-0.027443
-0.028392
-0.030288
-0.030921
-0.032501
-0.029656
-0.028075
-0.026495
-0.027443
-0.028392
-0.027759
-0.027127
-0.027127
-0.026811
-0.025230
-0.026811
-0.026179
-0.024282
-0.021753
-0.023966
-0.021753
-0.021437
-0.019856
-0.019224
-0.019856
-0.017960
-0.017960
-0.017644
-0.017960
-0.016379
-0.016063
-0.014799
-0.014482
-0.013850
-0.016063
-0.012586
-0.011637
-0.012270
-0.012586
-0.013218
-0.012270
-0.011953
-0.013218
-0.012270
-0.011005
-0.010057
-0.009424
-0.011953
-0.015115
-0.013534
-0.014166
-0.013850
-0.013850
-0.014482
-0.013534
-0.014799
-0.016695
-0.017011
-0.017327
-0.018592
-0.018592
-0.017644
-0.021437
-0.020805
-0.022069
-0.022701
-0.023650
-0.022701
-0.023334
-0.022701
-0.023966
-0.024914
-0.025547
-0.028075
-0.029656
-0.028075
-0.026179
-0.028392
-0.029656
-0.030288
-0.028708
-0.029340
-0.028708
-0.027443
-0.027127
-0.029024
-0.030604
-0.033133
-0.029972
-0.029340
-0.027759
-0.027127
-0.027759
-0.027759
-0.027759
-0.027759
-0.026811
-0.025547
-0.025547
-0.026179
-0.025863
-0.023018
-0.023018
-0.022701
-0.022069
-0.019856
-0.019856
-0.019540
-0.018908
-0.018276
-0.017960
-0.018276
-0.016379
-0.015431
-0.013850
-0.014166
-0.013218
-0.014482
-0.014799
-0.012586
-0.011953
-0.012270
-0.011637
-0.011321
-0.011321
-0.014482
-0.013534
-0.012270
-0.010057
-0.007844
-0.010373
-0.014482
-0.015115
-0.013218
-0.013534
-0.013534
-0.014166
-0.014166
-0.015115
-0.016695
-0.016063
-0.015747
-0.017960
-0.018276
-0.018592
-0.019856
-0.020173
-0.021437
-0.022385
-0.022069
-0.022701
-0.022701
-0.023334
-0.023334
-0.024282
-0.025863
-0.027127
-0.026495
-0.027443
-0.024914
-0.027759
-0.029340
-0.029656
-0.029340
-0.029024
-0.029024
-0.027443
-0.024914
-0.026179
-0.029972
-0.031869
-0.030288
-0.029656
-0.027127
-0.027443
-0.029024
-0.026179
-0.026811
-0.026811
-0.027127
-0.026179
-0.025547
-0.025230
-0.025863
-0.024598
-0.023334
-0.023018
-0.020489
-0.020173
-0.020173
-0.019540
-0.018276
-0.017327
-0.017960
-0.018908
-0.018592
-0.016695
-0.014799
-0.012902
-0.013534
-0.012902
-0.014799
-0.013534
-0.012902
-0.012270
-0.011321
-0.011953
-0.012270
-0.011953
-0.012586
-0.012270
-0.010373
-0.007528
-0.009424
-0.011953
-0.014166
-0.014482
-0.012586
-0.011953
-0.013218
-0.014166
-0.014166
-0.017327
-0.016379
-0.015115
-0.015747
-0.018592
-0.017327
-0.017644
-0.019224
-0.019856
-0.019224
-0.020805
-0.021753
-0.021753
-0.022701
-0.021121
-0.023334
-0.023650
-0.025230
-0.027759
-0.028392
-0.025863
-0.026811
-0.027759
-0.029340
-0.029024
-0.029340
-0.027759
-0.027443
-0.027127
-0.027759
-0.029340
-0.031553
-0.032185
-0.029972
-0.027127
-0.025863
-0.028075
-0.027443
-0.028075
-0.025863
-0.025547
-0.025547
-0.024282
-0.026179
-0.025547
-0.023650
-0.023334
-0.023334
-0.022069
-0.019856
-0.019224
-0.020173
-0.019224
-0.018592
-0.019224
-0.019540
-0.019224
-0.016063
-0.015747
-0.013850
-0.012270
-0.012902
-0.014799
-0.012902
-0.011005
-0.011005
-0.011953
-0.013534
-0.013218
-0.013850
-0.014482
-0.011637
-0.010057
-0.008476
-0.010057
-0.011637
-0.013534
-0.013218
-0.013534
-0.013218
-0.013850
-0.014482
-0.014166
-0.015115
-0.014799
-0.015431
-0.015747
-0.019540
-0.017960
-0.017960
-0.021121
-0.022069
-0.021121
-0.021753
-0.022701
-0.022701
-0.024282
-0.023018
-0.024598
-0.025230
-0.025547
-0.027759
-0.028392
-0.027443
-0.027443
-0.028075
-0.029656
-0.029024
-0.028392
-0.028708
-0.028392
-0.026495
-0.027443
-0.029656
-0.031869
-0.032817
-0.030288
-0.029024
-0.025863
-0.026811
-0.027127
-0.027443
-0.027759
-0.027127
-0.026179
-0.025230
-0.024914
-0.026811
-0.023966
-0.022385
-0.023018
-0.021121
-0.020805
-0.020173
-0.020489
-0.019224
-0.017960
-0.018276
-0.017960
-0.018276
-0.016379
-0.016063
-0.013534
-0.013850
-0.013850
-0.015747
-0.013850
-0.011637
-0.011321
-0.010057
-0.011005
-0.011005
-0.012270
-0.015431
-0.012270
-0.010689
-0.009424
-0.008476
-0.010689
-0.011953
-0.011953
-0.013534
-0.013218
-0.013218
-0.013534
-0.014799
-0.015431
-0.017011
-0.015747
-0.015747
-0.017327
-0.018908
-0.018276
-0.019224
-0.019856
-0.021121
-0.023334
-0.022069
-0.022385
-0.023334
-0.022069
-0.022701
-0.024598
-0.025547
-0.028708
-0.029024
-0.028392
-0.026811
-0.028075
-0.028708
-0.028075
-0.029340
-0.027759
-0.026811
-0.027127
-0.024914
-0.027127
-0.030604
-0.032185
-0.029972
-0.029024
-0.025547
-0.025230
-0.027127
-0.027443
-0.027127
-0.025547
-0.026811
-0.026495
-0.024914
-0.024598
-0.025230
-0.023334
-0.023334
-0.023018
-0.021753
-0.020173
-0.020173
-0.018276
-0.017327
-0.017327
-0.017644
-0.017960
-0.017011
-0.015747
-0.013850
-0.013534
-0.011637
-0.013534
-0.013534
-0.012586
-0.011637
-0.011005
-0.011637
-0.011637
-0.013218
-0.015115
-0.012270
-0.011005
-0.008792
-0.007212
-0.009108
-0.011321
-0.014166
-0.014799
-0.013850
-0.012902
-0.014799
-0.015115
-0.015431
-0.016695
-0.015747
-0.014799
-0.015431
-0.017327
-0.016695
-0.018276
-0.019856
-0.020805
-0.021753
-0.022385
-0.023018
-0.023334
-0.022069
-0.022069
-0.023334
-0.024282
-0.027443
-0.027443
-0.028392
-0.027443
-0.028075
-0.029340
-0.027759
-0.028708
-0.028708
-0.028708
-0.028075
-0.026179
-0.026495
-0.029024
-0.029972
-0.031237
-0.029972
-0.025547
-0.024914
-0.027443
-0.027127
-0.026495
-0.025547
-0.024914
-0.025230
-0.025230
-0.025863
-0.025863
-0.024282
-0.022069
-0.022385
-0.021121
-0.020173
-0.021121
-0.019540
-0.020489
-0.019856
-0.018592
-0.017960
-0.018276
-0.017644
-0.015431
-0.012270
-0.011953
-0.012902
-0.015747
-0.012586
-0.011005
-0.011953
-0.011005
-0.011953
-0.011637
-0.011953
-0.012270
-0.010689
-0.008476
-0.006263
-0.009424
-0.011005
-0.014482
-0.014799
-0.012270
-0.011953
-0.013218
-0.014166
-0.014482
-0.013534
-0.014482
-0.014482
-0.014799
-0.017960
-0.016695
-0.015747
-0.019224
-0.020489
-0.020173
-0.021121
-0.022385
-0.022069
-0.023018
-0.020805
-0.023650
-0.023966
-0.024914
-0.026495
-0.026495
-0.026811
-0.026179
-0.027127
-0.029024
-0.029656
-0.028075
-0.028708
-0.028075
-0.026495
-0.027443
-0.029340
-0.030921
-0.032817
-0.029656
-0.028392
-0.026179
-0.026179
-0.027443
-0.027127
-0.026811
-0.027443
-0.026495
-0.024282
-0.024914
-0.025547
-0.023650
-0.021753
-0.022701
-0.020805
-0.019224
-0.018908
-0.019540
-0.018908
-0.018592
-0.018276
-0.017644
-0.020173
-0.018592
-0.017011
-0.014482
-0.013218
-0.011953
-0.015115
-0.013534
-0.011637
-0.011321
-0.011005
-0.012270
-0.011005
-0.012586
-0.014799
-0.013850
-0.011321
-0.009108
-0.009108
-0.010373
-0.014166
-0.013534
-0.013534
-0.012902
-0.012586
-0.013534
-0.014482
-0.014166
-0.014482
-0.015115
-0.015431
-0.017011
-0.018276
-0.018276
-0.020173
-0.020489
-0.019856
-0.021121
-0.021753
-0.023018
-0.023334
-0.023650
-0.023650
-0.025230
-0.025547
-0.028392
-0.028392
-0.027443
-0.025863
-0.027443
-0.029024
-0.029656
-0.029340
-0.029024
-0.029340
-0.028075
-0.026811
-0.030288
-0.030288
-0.032501
-0.030288
-0.029340
-0.026179
-0.026179
-0.027127
-0.028708
-0.026811
-0.026811
-0.026811
-0.026179
-0.024598
-0.025863
-0.025547
-0.022069
-0.023334
-0.022385
-0.020805
-0.020489
-0.021121
-0.020173
-0.018908
-0.018908
-0.017644
-0.018908
-0.017327
-0.016063
-0.014482
-0.013534
-0.012270
-0.013850
-0.014166
-0.012902
-0.010689
-0.011953
-0.010373
-0.010373
-0.011321
-0.012586
-0.011953
-0.010689
-0.009741
-0.008476
-0.011005
-0.011637
-0.012902
-0.012586
-0.011953
-0.011321
-0.013534
-0.013850
-0.012902
-0.014799
-0.014482
-0.014482
-0.015431
-0.017960
-0.016379
-0.019224
-0.019224
-0.021753
-0.020173
-0.019856
-0.019856
-0.023018
-0.021437
-0.022069
-0.022701
-0.024598
-0.027443
-0.027443
-0.027759
-0.024598
-0.028075
-0.028392
-0.028392
-0.028708
-0.027759
-0.028708
-0.028708
-0.026495
-0.028075
-0.030288
-0.031553
-0.031553
-0.029340
-0.026179
-0.025863
-0.027127
-0.027127
-0.027759
-0.025863
-0.025863
-0.026495
-0.024282
-0.023966
-0.024598
-0.022069
-0.022385
-0.022069
-0.019224
-0.019540
-0.018908
-0.019856
-0.017960
-0.017960
-0.017327
-0.016695
-0.016379
-0.014482
-0.014799
-0.012270
-0.012902
-0.014166
-0.014799
-0.012586
-0.011005
-0.011321
-0.011005
-0.011637
-0.011953
-0.013218
-0.013850
-0.010689
-0.009741
-0.007212
-0.009424
-0.010373
-0.014166
-0.015115
-0.012586
-0.011953
-0.012902
-0.012902
-0.013534
-0.013850
-0.015747
-0.015115
-0.016379
-0.017960
-0.017327
-0.017960
-0.019224
-0.019540
-0.019856
-0.020489
-0.023018
-0.023018
-0.023966
-0.023018
-0.023334
-0.024282
-0.028075
-0.028392
-0.028392
-0.027759
-0.027127
-0.028392
-0.029972
-0.029972
-0.028392
-0.029340
-0.028708
-0.028075
-0.028708
-0.029340
-0.032185
-0.032501
-0.029972
-0.028075
-0.027759
-0.026495
-0.027759
-0.028075
-0.026811
-0.026811
-0.026179
-0.023966
-0.025863
-0.025547
-0.023966
-0.022385
-0.023018
-0.021437
-0.021437
-0.020173
-0.018908
-0.020173
-0.017960
-0.017644
-0.016379
-0.017011
-0.015747
-0.015115
-0.012270
-0.012586
-0.011321
-0.014166
-0.012586
-0.010689
-0.010373
-0.011321
-0.011953
-0.011637
-0.011637
-0.013850
-0.011321
-0.011637
-0.009108
-0.009424
-0.009424
-0.014482
-0.013534
-0.012586
-0.012270
-0.013218
-0.014166
-0.014799
-0.014482
-0.015747
-0.015431
-0.015115
-0.016063
-0.018276
-0.016695
-0.019540
-0.020805
-0.021437
-0.022069
-0.022701
-0.023334
-0.023334
-0.023334
-0.023966
-0.024282
-0.026495
-0.027759
-0.029340
-0.028392
-0.025547
-0.028708
-0.029340
-0.029340
-0.029340
-0.029340
-0.029656
-0.028075
-0.026495
-0.029024
-0.030921
-0.031869
-0.029972
-0.029972
-0.027443
-0.028708
-0.030288
-0.029340
-0.029340
-0.027443
-0.027127
-0.025547
-0.026179
-0.027127
-0.026179
-0.023966
-0.023650
-0.022385
-0.021753
-0.021437
-0.020489
-0.019224
-0.018592
-0.017644
-0.017644
-0.019856
-0.017960
-0.017327
-0.014799
-0.014482
-0.013534
-0.015115
-0.014482
-0.012902
-0.011321
-0.011953
-0.011637
-0.012586
-0.012586
-0.013850
-0.012586
-0.011321
-0.008792
-0.006896
-0.010057
-0.011953
-0.014799
-0.013534
-0.014166
-0.014166
-0.013218
-0.013534
-0.014482
-0.016063
-0.016063
-0.014166
-0.016695
-0.018592
-0.018592
-0.019856
-0.020173
-0.021121
-0.022701
-0.022069
-0.022701
-0.023018
-0.023018
-0.021753
-0.024914
-0.026179
-0.027759
-0.028392
-0.029656
-0.025863
-0.027759
-0.029340
-0.029972
-0.029340
-0.028708
-0.029656
-0.027443
-0.025230
-0.027759
-0.030288
-0.033133
-0.031237
-0.030921
-0.026811
-0.025863
-0.027759
-0.028075
-0.027443
-0.027127
-0.027127
-0.025230
-0.024282
-0.024598
-0.026179
-0.023966
-0.023650
-0.023018
-0.020805
-0.020173
-0.020489
-0.019224
-0.019224
-0.018276
-0.017327
-0.018276
-0.016695
-0.016063
-0.014166
-0.012270
-0.012586
-0.013218
-0.015115
-0.012270
-0.011953
-0.012270
-0.011321
-0.010689
-0.011637
-0.012270
-0.012270
-0.011321
-0.009741
-0.007844
-0.010373
-0.011321
-0.013850
-0.013534
-0.012902
-0.012902
-0.013218
-0.012902
-0.013850
-0.014482
-0.015115
-0.015431
-0.015431
-0.018276
-0.017644
-0.018592
-0.019224
-0.020173
-0.021437
-0.021437
-0.023650
-0.023650
-0.023018
-0.022069
-0.022701
-0.024914
-0.028075
-0.027759
-0.028075
-0.027127
-0.027127
-0.028708
-0.030604
-0.029656
-0.029972
-0.028392
-0.028392
-0.026811
-0.027759
-0.029340
-0.030921
-0.031869
-0.030288
-0.026495
-0.027127
-0.026811
-0.027759
-0.028075
-0.027443
-0.026179
-0.027127
-0.025230
-0.024598
-0.024914
-0.024598
-0.022701
-0.023018
-0.022385
-0.021437
-0.019856
-0.020173
-0.018592
-0.018276
-0.017327
-0.018592
-0.018276
-0.016379
-0.016379
-0.014482
-0.012902
-0.013850
-0.017011
-0.014166
-0.012586
-0.010689
-0.011637
-0.012902
-0.011953
-0.013218
-0.014166
-0.012270
-0.009424
-0.009424
-0.007528
-0.010057
-0.014482
-0.014166
-0.013218
-0.012586
-0.013534
-0.013218
-0.012902
-0.014482
-0.015747
-0.015431
-0.014799
-0.016695
-0.017327
-0.017327
-0.019540
-0.021121
-0.020173
-0.020173
-0.021753
-0.022701
-0.023018
-0.021437
-0.023018
-0.024914
-0.024598
-0.027759
-0.029024
-0.027443
-0.025863
-0.027443
-0.029340
-0.028392
-0.029656
-0.029340
-0.027759
-0.028075
-0.026811
-0.029656
-0.030921
-0.033450
-0.030921
-0.029024
-0.026495
-0.027127
-0.027443
-0.028708
-0.027443
-0.028392
-0.027759
-0.026179
-0.025547
-0.026179
-0.025863
-0.023650
-0.022701
-0.022701
-0.022069
-0.020489
-0.019856
-0.019540
-0.018908
-0.018908
-0.017011
-0.016695
-0.016379
-0.015431
-0.013850
-0.013850
-0.012902
-0.016695
-0.014482
-0.013850
-0.012270
-0.011321
-0.011953
-0.012270
-0.012586
-0.014482
-0.013218
-0.010373
-0.009108
-0.008792
-0.010689
-0.013534
-0.013218
-0.013218
-0.012270
-0.014166
-0.014482
-0.014482
-0.015115
-0.016063
-0.015747
-0.015431
-0.017011
-0.017327
-0.017960
-0.019856
-0.019856
-0.021753
-0.021121
-0.021753
-0.022385
-0.023966
-0.024282
-0.023650
-0.025547
-0.024914
-0.027759
-0.028075
-0.029972
-0.026811
-0.028708
-0.030288
-0.030604
-0.029656
-0.029340
-0.030288
-0.029024
-0.028075
-0.029024
-0.030288
-0.032501
-0.032185
-0.030604
-0.026811
-0.027127
-0.029340
-0.028075
-0.027759
-0.029340
-0.028075
-0.026179
-0.025863
-0.025547
-0.025230
-0.021753
-0.022701
-0.023334
-0.021437
-0.020489
-0.021753
-0.020805
-0.019224
-0.019224
-0.019224
-0.019856
-0.018276
-0.017011
-0.016695
-0.014166
-0.013850
-0.013850
-0.014166
-0.014482
-0.014166
-0.012270
-0.011637
-0.012270
-0.012270
-0.014166
-0.014166
-0.012270
-0.010689
-0.007212
-0.011005
-0.011321
-0.013850
-0.012902
-0.012270
-0.012586
-0.014799
-0.014166
-0.015115
-0.015431
-0.016063
-0.015431
-0.015431
-0.017327
-0.017644
-0.017960
-0.019856
-0.020489
-0.020173
-0.021121
-0.022385
-0.022701
-0.022701
-0.022069
-0.023334
-0.024282
-0.028075
-0.028392
-0.029972
-0.025863
-0.028075
-0.029024
-0.029972
-0.029340
-0.029024
-0.029024
-0.027759
-0.026811
-0.028392
-0.030288
-0.033133
-0.033133
-0.030921
-0.027759
-0.026179
-0.027443
-0.027759
-0.029340
-0.027443
-0.027127
-0.026811
-0.026495
-0.025863
-0.026495
-0.023650
-0.023650
-0.024598
-0.022069
-0.020805
-0.018592
-0.020173
-0.019856
-0.019856
-0.018276
-0.019224
-0.018592
-0.018592
-0.017011
-0.014799
-0.013850
-0.014166
-0.017011
-0.013218
-0.012270
-0.011953
-0.012586
-0.013218
-0.012902
-0.013850
-0.015115
-0.012902
-0.011953
-0.010057
-0.010689
-0.011005
-0.015115
-0.014482
-0.013534
-0.013534
-0.013850
-0.014482
-0.014166
-0.015747
-0.016063
-0.015431
-0.016695
-0.018276
-0.016695
-0.017960
-0.019856
-0.020489
-0.021121
-0.021437
-0.023650
-0.023334
-0.024598
-0.023018
-0.023334
-0.023334
-0.026179
-0.028392
-0.029024
-0.026811
-0.025547
-0.027127
-0.028708
-0.030288
-0.029340
-0.028392
-0.028392
-0.027127
-0.028075
-0.029656
-0.030604
-0.031553
-0.030288
-0.028392
-0.025863
-0.026811
-0.028392
-0.028392
-0.027443
-0.025547
-0.025547
-0.025863
-0.025547
-0.024914
-0.023650
-0.020805
-0.022701
-0.022069
-0.020489
-0.020173
-0.019856
-0.019856
-0.018908
-0.018276
-0.018592
-0.018908
-0.016695
-0.016063
-0.014482
-0.014166
-0.013534
-0.015431
-0.014482
-0.013534
-0.013218
-0.013534
-0.013218
-0.013534
-0.013218
-0.015115
-0.014166
-0.011953
-0.011005
-0.008160
-0.011321
-0.014799
-0.015431
-0.012270
-0.013534
-0.012902
-0.013534
-0.013850
-0.015431
-0.017644
-0.016695
-0.016063
-0.017960
-0.017960
-0.016695
-0.021121
-0.021753
-0.021121
-0.021437
-0.022385
-0.022069
-0.023650
-0.023018
-0.024598
-0.025547
-0.027127
-0.028075
-0.029024
-0.028708
-0.024598
-0.028708
-0.029656
-0.029972
-0.029024
-0.029340
-0.029972
-0.029024
-0.026495
-0.028708
-0.030288
-0.033133
-0.030604
-0.030921
-0.025547
-0.026179
-0.028708
-0.028075
-0.027127
-0.027127
-0.027127
-0.026179
-0.025863
-0.026495
-0.025547
-0.023650
-0.022701
-0.023018
-0.021121
-0.020173
-0.020173
-0.018908
-0.017327
-0.017644
-0.017644
-0.017960
-0.017327
-0.017327
-0.013850
-0.014482
-0.013850
-0.014166
-0.015115
-0.012902
-0.011005
-0.011953
-0.011321
-0.011953
-0.011321
-0.013534
-0.014799
-0.012270
-0.009108
-0.007212
-0.010373
-0.012270
-0.014166
-0.013534
-0.012902
-0.012902
-0.013850
-0.014482
-0.015115
-0.015747
-0.016695
-0.016379
-0.015431
-0.018276
-0.017327
-0.018592
-0.020173
-0.020805
-0.020805
-0.022385
-0.023018
-0.023018
-0.023334
-0.023334
-0.023018
-0.024282
-0.026811
-0.027759
-0.029024
-0.026495
-0.028708
-0.029340
-0.029972
-0.029972
-0.030288
-0.029656
-0.029656
-0.026811
-0.028392
-0.030921
-0.031869
-0.032501
-0.031237
-0.025863
-0.025863
-0.028392
-0.027443
-0.028392
-0.026495
-0.025230
-0.025863
-0.025230
-0.025863
-0.025547
-0.023018
-0.023018
-0.023650
-0.019856
-0.020173
-0.020489
-0.019540
-0.018908
-0.018276
-0.017327
-0.018908
-0.017644
-0.017960
-0.016379
-0.015431
-0.012902
-0.014166
-0.015431
-0.012586
-0.012902
-0.011637
-0.010689
-0.011953
-0.011321
-0.012586
-0.013534
-0.011953
-0.010373
-0.007844
-0.008160
-0.010373
-0.014166
-0.013534
-0.012270
-0.011953
-0.013218
-0.012586
-0.012586
-0.015115
-0.014482
-0.014482
-0.015115
-0.017960
-0.017011
-0.017644
-0.018276
-0.020489
-0.020489
-0.021437
-0.021437
-0.022385
-0.022701
-0.021437
-0.022385
-0.023334
-0.025547
-0.026811
-0.028392
-0.028392
-0.026495
-0.028075
-0.029656
-0.028708
-0.028075
-0.027443
-0.028075
-0.026495
-0.027443
-0.029972
-0.029972
-0.031869
-0.029024
-0.028392
-0.026495
-0.025863
-0.027759
-0.027759
-0.027127
-0.026495
-0.026495
-0.024598
-0.024914
-0.025230
-0.024282
-0.023334
-0.022701
-0.022069
-0.021753
-0.018592
-0.019540
-0.019540
-0.018592
-0.018592
-0.018276
-0.018592
-0.016379
-0.017327
-0.015115
-0.013534
-0.011637
-0.014799
-0.013534
-0.011637
-0.011637
-0.011005
-0.011637
-0.011953
-0.013534
-0.014799
-0.014166
-0.011321
-0.009741
-0.009424
-0.010689
-0.016063
-0.015115
-0.013850
-0.013218
-0.012902
-0.013218
-0.014166
-0.014166
-0.016063
-0.016063
-0.014799
-0.017011
-0.018908
-0.017960
-0.019540
-0.019856
-0.020489
-0.021437
-0.021753
-0.021437
-0.022069
-0.022385
-0.023018
-0.023650
-0.026179
-0.027443
-0.028392
-0.028708
-0.025863
-0.028392
-0.028708
-0.028708
-0.029340
-0.027759
-0.027443
-0.027127
-0.027759
-0.029340
-0.031553
-0.033450
-0.030921
-0.029340
-0.026811
-0.026179
-0.027759
-0.027443
-0.028075
-0.026179
-0.026179
-0.025863
-0.025547
-0.026811
-0.025230
-0.022701
-0.023650
-0.022069
-0.021437
-0.019224
-0.020173
-0.020173
-0.017960
-0.018276
-0.016379
-0.017644
-0.017011
-0.016379
-0.015431
-0.014799
-0.013850
-0.014799
-0.014166
-0.013218
-0.011321
-0.012270
-0.011005
-0.011637
-0.012586
-0.014799
-0.015115
-0.012270
-0.009108
-0.008160
-0.009741
-0.011953
-0.013850
-0.014166
-0.014166
-0.013534
-0.015115
-0.014482
-0.015115
-0.016063
-0.015747
-0.015431
-0.016695
-0.018592
-0.017327
-0.018908
-0.019856
-0.020805
-0.021121
-0.021437
-0.023966
-0.024282
-0.023650
-0.022701
-0.023966
-0.025863
-0.026811
-0.026811
-0.027127
-0.024914
-0.028392
-0.029972
-0.029656
-0.029972
-0.029340
-0.029340
-0.028075
-0.028075
-0.029024
-0.030288
-0.032501
-0.031237
-0.030288
-0.027443
-0.026495
-0.027443
-0.026495
-0.027759
-0.027759
-0.027127
-0.025863
-0.024598
-0.026495
-0.024598
-0.023018
-0.022385
-0.023018
-0.020805
-0.020805
-0.020173
-0.018276
-0.017644
-0.019224
-0.017327
-0.017960
-0.018908
-0.018276
-0.015115
-0.013218
-0.012586
-0.012270
-0.014799
-0.012270
-0.010373
-0.011321
-0.011953
-0.011321
-0.011321
-0.010689
-0.011953
-0.010373
-0.010373
-0.007528
-0.009108
-0.010689
-0.014166
-0.012586
-0.011321
-0.011321
-0.013218
-0.013850
-0.013850
-0.014482
-0.016379
-0.015431
-0.016379
-0.017960
-0.017960
-0.017011
-0.019540
-0.020805
-0.020805
-0.022069
-0.023018
-0.022069
-0.021753
-0.020805
-0.023650
-0.024282
-0.026179
-0.026811
-0.027443
-0.025863
-0.026495
-0.026811
-0.028075
-0.029024
-0.029024
-0.029024
-0.028392
-0.027127
-0.026811
-0.029972
-0.029972
-0.031869
-0.030921
-0.028075
-0.026495
-0.024914
-0.027759
-0.027127
-0.026811
-0.025863
-0.026811
-0.025230
-0.025547
-0.026495
-0.024282
-0.023334
-0.023018
-0.021753
-0.020489
-0.020489
-0.019856
-0.018592
-0.018592
-0.018908
-0.017644
-0.018908
-0.017644
-0.015747
-0.014482
-0.014166
-0.013534
-0.016379
-0.014166
-0.012586
-0.011637
-0.011637
-0.012270
-0.011637
-0.013534
-0.014799
-0.013218
-0.011953
-0.009741
-0.010057
-0.011953
-0.014166
-0.013218
-0.013850
-0.012902
-0.013534
-0.013850
-0.014799
-0.015431
-0.016063
-0.016379
-0.014799
-0.016695
-0.018592
-0.017960
-0.020489
-0.019856
-0.020489
-0.021437
-0.022069
-0.023334
-0.023650
-0.023018
-0.024282
-0.023966
-0.025547
-0.027127
-0.028392
-0.027759
-0.025547
-0.027443
-0.029656
-0.029972
-0.029656
-0.029024
-0.028075
-0.027443
-0.026811
-0.029024
-0.030921
-0.033133
-0.031869
-0.029656
-0.028075
-0.026811
-0.028075
-0.027759
-0.026811
-0.026179
-0.026495
-0.024282
-0.024282
-0.025863
-0.025230
-0.022701
-0.022385
-0.022069
-0.021121
-0.020173
-0.019856
-0.019224
-0.019540
-0.017644
-0.017327
-0.018592
-0.017011
-0.016379
-0.013534
-0.013218
-0.011637
-0.012902
-0.011637
-0.011005
-0.011005
-0.011637
-0.010689
-0.011321
-0.011953
-0.013218
-0.012270
-0.012270
-0.009424
-0.008160
-0.009741
-0.012586
-0.014166
-0.013218
-0.012586
-0.012270
-0.012586
-0.013218
-0.013850
-0.016063
-0.014799
-0.014166
-0.015431
-0.019224
-0.015747
-0.018276
-0.019540
-0.020489
-0.019224
-0.020805
-0.022069
-0.022385
-0.022701
-0.021753
-0.023334
-0.025547
-0.027443
-0.027443
-0.027443
-0.024914
-0.027443
-0.029024
-0.029656
-0.028392
-0.028708
-0.028075
-0.028392
-0.026495
-0.027443
-0.028075
-0.031553
-0.030288
-0.029340
-0.028075
-0.027127
-0.027759
-0.027443
-0.027759
-0.027443
-0.027127
-0.027127
-0.025863
-0.025547
-0.025547
-0.023650
-0.024282
-0.023650
-0.021121
-0.021121
-0.019224
-0.019856
-0.018276
-0.018592
-0.017327
-0.019224
-0.018276
-0.017327
-0.015115
-0.015747
-0.014482
-0.014166
-0.013850
-0.012270
-0.012902
-0.012586
-0.012270
-0.012586
-0.011953
-0.013218
-0.014166
-0.012586
-0.010057
-0.009108
-0.011321
-0.012270
-0.014482
-0.014799
-0.012586
-0.012586
-0.013850
-0.014799
-0.015115
-0.015747
-0.016695
-0.015115
-0.015747
-0.019224
-0.018908
-0.018908
-0.020805
-0.021121
-0.020805
-0.021753
-0.023018
-0.023966
-0.022385
-0.022069
-0.023018
-0.025547
-0.027443
-0.027127
-0.028392
-0.025547
-0.025547
-0.028392
-0.029024
-0.029656
-0.028392
-0.028075
-0.028075
-0.026179
-0.027759
-0.029656
-0.031237
-0.032185
-0.029656
-0.026179
-0.026811
-0.026495
-0.027127
-0.028708
-0.026811
-0.026495
-0.025547
-0.024914
-0.025547
-0.025230
-0.022385
-0.022069
-0.023018
-0.020489
-0.020173
-0.019856
-0.018592
-0.019224
-0.017960
-0.018592
-0.017644
-0.018276
-0.016379
-0.014166
-0.013218
-0.012902
-0.012902
-0.015115
-0.012902
-0.011637
-0.010373
-0.011321
-0.011953
-0.011953
-0.012270
-0.013850
-0.011637
-0.008792
-0.009424
-0.010057
-0.010057
-0.013850
-0.013534
-0.013534
-0.013534
-0.013218
-0.014166
-0.014166
-0.013850
-0.016063
-0.013218
-0.013218
-0.016695
-0.017644
-0.018592
-0.018908
-0.019856
-0.020489
-0.021753
-0.021753
-0.021121
-0.022069
-0.022701
-0.023018
-0.023018
-0.024914
-0.027759
-0.027759
-0.025547
-0.023966
-0.025547
-0.028708
-0.029656
-0.028708
-0.028708
-0.027127
-0.027127
-0.025863
-0.028708
-0.030604
-0.032185
-0.029656
-0.028075
-0.026495
-0.025547
-0.027127
-0.026811
-0.026179
-0.025547
-0.024598
-0.023966
-0.024282
-0.025863
-0.024598
-0.022069
-0.023334
-0.021437
-0.020805
-0.018592
-0.019224
-0.018908
-0.017327
-0.017011
-0.017011
-0.017960
-0.016379
-0.016063
-0.014166
-0.012270
-0.011953
-0.015431
-0.014166
-0.012270
-0.010057
-0.011953
-0.011637
-0.011637
-0.012902
-0.014166
-0.012902
-0.010057
-0.009424
-0.006896
-0.010373
-0.012586
-0.012586
-0.012270
-0.011637
-0.011005
-0.011321
-0.012270
-0.014482
-0.015115
-0.013850
-0.013218
-0.015747
-0.017327
-0.016695
-0.019856
-0.018592
-0.019540
-0.019224
-0.019856
-0.020489
-0.021437
-0.021121
-0.022385
-0.021437
-0.023018
-0.024914
-0.025863
-0.026811
-0.024598
-0.026179
-0.027759
-0.028392
-0.029024
-0.028708
-0.028392
-0.027759
-0.026179
-0.028708
-0.031237
-0.032185
-0.030604
-0.029024
-0.025547
-0.026179
-0.026495
-0.027127
-0.027127
-0.026495
-0.025863
-0.026495
-0.025547
-0.025230
-0.024598
-0.023018
-0.023018
-0.023018
-0.020489
-0.019224
-0.018908
-0.019540
-0.017960
-0.017327
-0.018592
-0.019856
-0.017327
-0.017644
-0.015431
-0.012586
-0.013218
-0.014166
-0.014166
-0.012270
-0.009108
-0.010373
-0.011953
-0.011321
-0.010057
-0.012586
-0.012586
-0.010689
-0.009424
-0.007528
-0.009741
-0.011321
-0.014482
-0.012902
-0.011637
-0.011953
-0.013850
-0.013218
-0.012586
-0.015431
-0.014482
-0.013850
-0.015115
-0.017327
-0.016695
-0.018592
-0.018592
-0.019540
-0.021437
-0.020805
-0.021437
-0.023018
-0.022385
-0.021437
-0.023334
-0.024282
-0.026495
-0.028075
-0.028392
-0.024914
-0.027127
-0.028075
-0.029340
-0.028075
-0.027443
-0.029024
-0.027127
-0.025863
-0.026811
-0.028392
-0.031237
-0.031869
-0.029656
-0.027443
-0.026179
-0.027127
-0.028075
-0.028392
-0.026495
-0.027443
-0.026179
-0.023966
-0.024914
-0.025547
-0.023334
-0.020805
-0.022701
-0.019540
-0.019856
-0.019856
-0.017960
-0.016063
-0.017327
-0.016695
-0.016379
-0.017327
-0.017644
-0.016063
-0.013534
-0.012270
-0.012270
-0.015747
-0.014482
-0.012270
-0.012270
-0.011321
-0.012270
-0.012270
-0.013218
-0.014482
-0.011321
-0.009424
-0.007528
-0.008792
-0.010057
-0.013218
-0.014799
-0.012902
-0.012270
-0.012902
-0.013850
-0.014166
-0.014166
-0.014799
-0.014482
-0.015431
-0.017011
-0.017644
-0.016379
-0.019540
-0.020489
-0.019856
-0.019856
-0.021753
-0.021121
-0.021753
-0.022069
-0.023966
-0.023650
-0.024282
-0.025863
-0.027127
-0.026179
-0.025547
-0.025547
-0.029024
-0.028392
-0.028075
-0.028708
-0.027443
-0.026811
-0.025863
-0.029024
-0.031237
-0.032501
-0.029656
-0.027443
-0.026495
-0.025863
-0.026811
-0.027759
-0.026811
-0.026495
-0.026179
-0.024914
-0.023966
-0.024282
-0.023650
-0.021121
-0.022701
-0.020805
-0.020489
-0.018592
-0.018908
-0.017644
-0.016063
-0.016063
-0.016063
-0.017644
-0.017327
-0.015115
-0.013218
-0.012902
-0.012902
-0.014166
-0.012902
-0.011005
-0.010373
-0.009741
-0.011637
-0.011005
-0.011953
-0.013218
-0.013534
-0.010373
-0.009108
-0.009424
-0.011005
-0.013534
-0.012586
-0.013534
-0.012270
-0.012902
-0.013534
-0.013850
-0.014482
-0.016379
-0.015431
-0.015431
-0.017644
-0.018908
-0.016695
-0.019224
-0.020489
-0.019856
-0.019856
-0.020805
-0.021753
-0.022701
-0.021753
-0.021753
-0.023018
-0.026179
-0.024914
-0.027127
-0.027127
-0.024598
-0.026811
-0.027759
-0.028708
-0.027443
-0.028708
-0.030288
-0.027759
-0.025547
-0.027127
-0.029972
-0.031237
-0.030604
-0.028392
-0.026179
-0.025863
-0.027443
-0.027127
-0.026811
-0.026495
-0.026179
-0.024598
-0.023966
-0.024598
-0.023650
-0.022069
-0.022069
-0.022069
-0.019540
-0.018908
-0.018908
-0.017644
-0.017960
-0.018276
-0.017327
-0.017644
-0.016063
-0.014799
-0.012586
-0.011321
-0.011321
-0.012586
-0.013850
-0.010689
-0.009108
-0.009741
-0.010689
-0.011637
-0.011005
-0.012270
-0.012270
-0.010373
-0.009741
-0.007212
-0.008476
-0.011321
-0.012586
-0.012902
-0.011321
-0.011637
-0.011637
-0.012902
-0.013534
-0.014166
-0.014482
-0.014166
-0.014482
-0.017644
-0.015431
-0.018592
-0.017960
-0.020173
-0.019540
-0.021437
-0.022069
-0.022701
-0.022701
-0.022385
-0.023650
-0.024598
-0.026811
-0.025863
-0.028392
-0.025230
-0.026179
-0.028075
-0.028708
-0.027127
-0.027443
-0.027443
-0.029024
-0.026811
-0.027443
-0.029972
-0.030604
-0.031869
-0.029024
-0.026495
-0.026179
-0.026179
-0.026811
-0.028075
-0.026179
-0.026179
-0.025547
-0.024282
-0.024598
-0.024282
-0.022385
-0.021753
-0.021437
-0.017960
-0.019224
-0.019540
-0.019540
-0.019224
-0.017960
-0.017644
-0.017644
-0.017011
-0.016063
-0.014799
-0.013850
-0.012902
-0.013218
-0.014482
-0.013534
-0.011005
-0.010057
-0.011637
-0.011637
-0.011953
-0.011953
-0.013534
-0.011321
-0.010373
-0.006579
-0.008476
-0.009424
-0.013218
-0.013534
-0.011637
-0.011321
-0.010689
-0.012270
-0.014166
-0.013850
-0.015431
-0.013850
-0.015431
-0.017327
-0.016695
-0.017011
-0.018592
-0.019540
-0.018908
-0.020173
-0.020489
-0.021121
-0.021437
-0.020173
-0.021437
-0.022701
-0.025863
-0.025230
-0.025863
-0.024914
-0.025547
-0.027127
-0.028392
-0.028392
-0.028392
-0.026495
-0.026179
-0.026179
-0.025547
-0.027443
-0.029340
-0.031869
-0.028708
-0.025863
-0.024914
-0.025230
-0.025547
-0.026179
-0.025547
-0.023966
-0.024914
-0.022701
-0.023018
-0.024598
-0.023650
-0.020173
-0.021753
-0.021121
-0.018276
-0.016695
-0.017327
-0.017327
-0.017011
-0.016379
-0.016379
-0.016695
-0.016379
-0.013850
-0.011953
-0.011321
-0.011637
-0.013218
-0.011637
-0.011005
-0.010057
-0.011321
-0.011005
-0.011005
-0.011321
-0.012270
-0.010373
-0.007844
-0.006263
-0.006896
-0.010057
-0.011637
-0.011953
-0.011321
-0.010689
-0.011321
-0.011321
-0.012902
-0.013850
-0.015747
-0.015115
-0.014166
-0.015115
-0.017327
-0.015747
-0.018908
-0.019540
-0.021121
-0.020805
-0.020489
-0.020489
-0.021753
-0.021437
-0.023334
-0.023966
-0.025230
-0.026179
-0.027759
-0.026811
-0.025230
-0.027443
-0.027443
-0.027127
-0.027759
-0.028392
-0.028392
-0.028075
-0.027443
-0.027127
-0.029656
-0.031553
-0.029972
-0.028075
-0.025230
-0.023966
-0.025863
-0.025547
-0.026179
-0.025863
-0.025230
-0.023966
-0.024282
-0.024282
-0.023966
-0.022069
-0.020805
-0.021753
-0.018908
-0.019224
-0.018908
-0.018592
-0.017327
-0.017011
-0.017011
-0.017327
-0.014482
-0.014482
-0.013534
-0.011321
-0.011321
-0.013850
-0.013218
-0.012270
-0.009741
-0.010373
-0.010689
-0.010689
-0.010689
-0.012586
-0.012586
-0.011005
-0.008160
-0.007212
-0.010057
-0.011953
-0.012902
-0.012902
-0.012270
-0.011637
-0.011637
-0.012270
-0.013218
-0.015431
-0.014166
-0.013850
-0.015431
-0.017011
-0.016379
-0.018592
-0.018908
-0.020173
-0.020489
-0.021753
-0.021753
-0.022701
-0.021121
-0.021121
-0.023018
-0.023966
-0.026495
-0.027759
-0.026811
-0.024282
-0.026179
-0.027127
-0.029024
-0.029340
-0.028708
-0.029024
-0.027759
-0.025863
-0.027759
-0.029656
-0.030604
-0.031237
-0.029972
-0.026811
-0.025863
-0.026179
-0.027443
-0.027127
-0.024598
-0.024282
-0.025863
-0.024282
-0.023966
-0.024282
-0.022069
-0.021121
-0.021121
-0.021437
-0.019856
-0.019224
-0.018592
-0.017327
-0.017011
-0.017644
-0.018276
-0.017011
-0.016379
-0.013218
-0.013218
-0.012270
-0.012586
-0.015431
-0.013534
-0.010689
-0.010373
-0.011321
-0.011953
-0.011637
-0.012270
-0.012270
-0.010689
-0.008476
-0.006579
-0.007844
-0.009741
-0.012902
-0.013534
-0.011953
-0.012586
-0.012902
-0.012902
-0.013534
-0.013850
-0.014799
-0.014799
-0.015431
-0.018276
-0.017644
-0.017011
-0.019856
-0.019540
-0.020173
-0.020489
-0.021437
-0.023018
-0.024282
-0.021121
-0.022701
-0.024282
-0.026811
-0.027127
-0.027759
-0.025863
-0.025547
-0.026811
-0.028392
-0.028392
-0.029024
-0.028392
-0.029024
-0.027127
-0.028392
-0.028708
-0.032185
-0.032501
-0.029656
-0.028075
-0.027127
-0.025863
-0.026811
-0.028392
-0.027759
-0.025547
-0.025547
-0.023018
-0.023966
-0.024914
-0.024282
-0.021753
-0.021753
-0.020489
-0.020173
-0.019224
-0.018592
-0.018908
-0.018592
-0.017327
-0.016695
-0.017644
-0.015431
-0.014482
-0.011321
-0.011953
-0.010373
-0.013218
-0.012270
-0.011005
-0.010057
-0.009741
-0.009741
-0.011321
-0.011321
-0.013534
-0.012586
-0.010057
-0.008476
-0.006896
-0.010057
-0.012902
-0.013218
-0.012586
-0.011953
-0.011637
-0.012270
-0.011953
-0.012902
-0.014799
-0.012270
-0.014166
-0.016695
-0.016695
-0.016695
-0.019856
-0.019540
-0.019856
-0.020805
-0.022069
-0.021121
-0.022385
-0.021753
-0.022069
-0.023018
-0.026179
-0.026811
-0.027759
-0.026179
-0.025547
-0.026495
-0.028708
-0.028392
-0.029024
-0.028708
-0.028392
-0.026811
-0.026495
-0.027759
-0.029024
-0.032185
-0.029972
-0.028075
-0.026179
-0.026179
-0.027759
-0.027759
-0.026179
-0.025547
-0.025230
-0.024914
-0.024598
-0.023966
-0.023334
-0.021753
-0.022385
-0.021437
-0.021121
-0.019540
-0.018908
-0.018908
-0.016695
-0.017644
-0.017327
-0.017960
-0.017011
-0.016063
-0.013850
-0.013850
-0.012902
-0.014482
-0.014482
-0.012270
-0.011953
-0.011953
-0.011953
-0.012586
-0.012270
-0.014799
-0.012902
-0.011321
-0.008476
-0.007212
-0.009741
-0.011953
-0.012586
-0.013218
-0.012902
-0.011953
-0.012270
-0.013218
-0.013534
-0.015115
-0.013850
-0.013850
-0.015747
-0.017327
-0.015115
-0.017644
-0.018276
-0.019540
-0.020489
-0.020489
-0.021753
-0.022385
-0.021753
-0.021437
-0.021437
-0.023018
-0.025230
-0.026179
-0.027127
-0.023334
-0.025863
-0.026811
-0.027759
-0.027443
-0.028075
-0.027759
-0.026811
-0.026179
-0.027443
-0.029340
-0.030921
-0.031237
-0.029024
-0.025863
-0.025230
-0.026179
-0.026495
-0.027759
-0.025863
-0.025230
-0.026179
-0.024598
-0.024914
-0.025863
-0.023018
-0.020805
-0.021121
-0.018592
-0.018592
-0.018908
-0.017960
-0.018276
-0.016695
-0.016695
-0.017011
-0.017011
-0.016379
-0.014482
-0.013850
-0.012270
-0.013850
-0.014799
-0.012586
-0.010373
-0.010057
-0.010373
-0.010373
-0.010689
-0.010057
-0.010689
-0.009108
-0.007844
-0.006263
-0.009424
-0.011953
-0.014166
-0.013850
-0.012902
-0.012586
-0.012586
-0.011953
-0.013850
-0.014482
-0.013850
-0.015115
-0.014482
-0.017960
-0.017644
-0.017960
-0.019224
-0.020805
-0.021121
-0.021437
-0.020489
-0.022385
-0.023334
-0.022069
-0.022701
-0.024914
-0.026811
-0.026811
-0.029024
-0.024914
-0.025547
-0.026811
-0.028392
-0.029656
-0.029340
-0.028708
-0.025863
-0.027127
-0.027759
-0.028075
-0.029340
-0.031553
-0.029340
-0.027443
-0.025547
-0.026811
-0.025863
-0.026179
-0.026495
-0.025230
-0.025863
-0.024598
-0.024598
-0.024914
-0.023650
-0.021753
-0.022385
-0.020805
-0.021437
-0.021121
-0.019856
-0.018592
-0.017644
-0.017011
-0.018276
-0.017327
-0.015747
-0.014799
-0.012902
-0.012586
-0.011953
-0.015115
-0.011953
-0.010689
-0.010689
-0.011637
-0.011637
-0.011321
-0.012270
-0.012902
-0.011005
-0.009424
-0.008160
-0.008476
-0.010057
-0.012902
-0.013534
-0.012586
-0.011953
-0.012586
-0.012902
-0.011953
-0.013534
-0.015115
-0.014799
-0.014799
-0.016063
-0.016063
-0.017011
-0.017960
-0.019540
-0.020173
-0.019856
-0.020805
-0.022069
-0.022069
-0.021121
-0.023018
-0.023018
-0.026811
-0.026495
-0.026811
-0.027127
-0.025547
-0.026495
-0.028392
-0.029656
-0.029656
-0.030288
-0.029024
-0.027759
-0.026495
-0.029340
-0.030604
-0.033133
-0.030921
-0.028708
-0.026179
-0.025547
-0.027759
-0.028392
-0.026811
-0.026179
-0.026179
-0.024598
-0.024914
-0.025547
-0.024282
-0.022385
-0.024598
-0.022385
-0.020805
-0.019224
-0.019224
-0.017960
-0.018592
-0.017011
-0.017327
-0.018908
-0.017644
-0.014799
-0.014482
-0.013850
-0.011321
-0.015115
-0.015115
-0.013218
-0.011005
-0.010689
-0.011637
-0.009741
-0.011321
-0.011953
-0.011953
-0.010057
-0.010057
-0.007212
-0.009108
-0.012586
-0.013218
-0.013534
-0.012902
-0.011637
-0.012586
-0.012902
-0.012586
-0.013534
-0.012902
-0.012586
-0.014799
-0.017327
-0.016063
-0.017960
-0.020805
-0.020173
-0.022069
-0.022069
-0.022701
-0.021753
-0.022069
-0.022385
-0.023966
-0.025547
-0.028392
-0.027127
-0.027759
-0.025547
-0.028392
-0.028075
-0.028075
-0.029340
-0.027759
-0.028392
-0.027759
-0.025547
-0.028708
-0.030921
-0.031869
-0.031553
-0.030288
-0.026811
-0.026495
-0.027759
-0.026811
-0.027443
-0.026495
-0.025547
-0.025547
-0.025230
-0.026179
-0.024914
-0.022385
-0.022069
-0.023650
-0.020173
-0.020805
-0.019540
-0.019540
-0.018908
-0.018276
-0.016695
-0.018908
-0.017011
-0.017644
-0.014799
-0.015115
-0.013850
-0.014799
-0.014166
-0.014166
-0.012270
-0.012586
-0.011637
-0.011637
-0.012586
-0.012270
-0.012270
-0.011321
-0.009741
-0.006896
-0.009741
-0.010057
-0.013218
-0.012586
-0.011321
-0.011953
-0.012586
-0.013534
-0.013218
-0.015115
-0.015431
-0.014166
-0.015431
-0.017011
-0.017644
-0.018592
-0.018908
-0.020489
-0.020489
-0.021437
-0.022385
-0.022385
-0.023650
-0.021753
-0.022701
-0.024282
-0.026179
-0.026179
-0.027759
-0.024598
-0.025230
-0.027759
-0.028708
-0.029656
-0.028392
-0.027759
-0.026811
-0.025863
-0.027759
-0.030288
-0.030921
-0.031237
-0.029340
-0.026495
-0.026495
-0.025863
-0.026179
-0.026811
-0.026495
-0.025547
-0.024914
-0.022701
-0.024914
-0.025230
-0.022385
-0.020173
-0.022069
-0.020173
-0.018276
-0.018592
-0.017960
-0.017960
-0.017327
-0.017644
-0.018592
-0.017011
-0.016063
-0.014799
-0.013534
-0.011005
-0.012902
-0.015115
-0.013534
-0.011953
-0.012586
-0.011637
-0.011637
-0.011321
-0.012270
-0.014166
-0.011005
-0.010373
-0.007212
-0.008792
-0.010057
-0.013850
-0.012270
-0.012586
-0.011637
-0.012270
-0.011953
-0.013534
-0.012586
-0.013218
-0.014799
-0.013534
-0.015431
-0.016063
-0.016379
-0.018592
-0.019540
-0.020173
-0.020805
-0.022701
-0.021753
-0.022701
-0.020805
-0.023650
-0.023334
-0.024598
-0.026179
-0.026811
-0.025863
-0.025547
-0.027127
-0.028075
-0.028392
-0.028392
-0.028075
-0.027759
-0.025863
-0.025863
-0.029340
-0.030288
-0.030604
-0.030288
-0.028392
-0.027759
-0.025547
-0.026811
-0.027443
-0.026179
-0.025230
-0.025230
-0.023966
-0.023966
-0.024914
-0.024282
-0.021437
-0.022701
-0.021121
-0.021437
-0.019224
-0.019540
-0.019224
-0.018592
-0.017327
-0.016695
-0.018592
-0.016695
-0.014799
-0.011953
-0.012902
-0.011321
-0.014166
-0.013850
-0.012270
-0.011321
-0.011321
-0.011637
-0.011005
-0.011321
-0.014166
-0.011953
-0.011321
-0.008792
-0.008476
-0.008792
-0.014482
-0.014166
-0.013218
-0.011953
-0.012902
-0.012586
-0.013534
-0.014482
-0.015747
-0.014482
-0.014482
-0.016379
-0.017327
-0.017327
-0.019224
-0.019540
-0.020489
-0.020173
-0.020173
-0.020489
-0.022385
-0.021753
-0.022701
-0.022069
-0.023334
-0.026179
-0.026811
-0.027443
-0.024282
-0.026495
-0.029024
-0.029024
-0.028075
-0.028708
-0.028392
-0.029340
-0.026811
-0.028075
-0.029024
-0.030604
-0.030604
-0.028708
-0.025547
-0.026179
-0.027443
-0.027127
-0.027759
-0.026495
-0.025863
-0.025547
-0.023966
-0.025863
-0.024598
-0.023334
-0.022385
-0.022701
-0.019856
-0.019540
-0.018908
-0.018276
-0.016695
-0.016379
-0.016695
-0.017327
-0.016695
-0.013534
-0.012586
-0.012270
-0.011005
-0.011953
-0.013850
-0.011321
-0.010689
-0.010373
-0.010057
-0.010373
-0.011953
-0.011321
-0.011953
-0.010373
-0.008476
-0.007212
-0.009424
-0.011321
-0.012586
-0.012586
-0.011005
-0.009741
-0.012270
-0.011953
-0.011637
-0.012902
-0.014799
-0.012902
-0.014799
-0.016695
-0.016063
-0.016695
-0.017644
-0.019540
-0.020805
-0.020489
-0.021121
-0.021121
-0.021437
-0.021437
-0.023018
-0.023018
-0.025863
-0.026495
-0.027127
-0.025230
-0.026179
-0.027759
-0.028708
-0.027443
-0.027759
-0.027127
-0.027127
-0.025547
-0.028075
-0.028708
-0.031237
-0.031553
-0.029656
-0.028075
-0.025547
-0.026495
-0.025547
-0.025547
-0.025230
-0.024598
-0.025547
-0.023018
-0.023650
-0.024914
-0.022069
-0.021121
-0.021437
-0.019540
-0.020173
-0.020489
-0.018592
-0.018276
-0.017960
-0.018592
-0.018276
-0.017327
-0.017327
-0.015747
-0.013850
-0.012586
-0.013534
-0.014799
-0.011637
-0.011953
-0.011005
-0.010373
-0.011637
-0.011005
-0.013218
-0.013534
-0.012270
-0.009741
-0.007844
-0.009741
-0.011637
-0.013534
-0.012902
-0.012270
-0.010689
-0.011953
-0.012586
-0.013218
-0.014166
-0.014482
-0.013850
-0.013218
-0.016379
-0.016063
-0.015115
-0.018908
-0.020173
-0.020489
-0.019856
-0.022701
-0.023650
-0.023018
-0.020805
-0.023018
-0.024598
-0.024914
-0.025547
-0.028392
-0.027443
-0.024914
-0.026811
-0.028392
-0.028392
-0.028075
-0.028708
-0.028392
-0.026179
-0.025547
-0.028075
-0.031553
-0.033133
-0.029656
-0.027127
-0.025230
-0.025230
-0.025547
-0.026179
-0.024282
-0.024282
-0.025547
-0.022385
-0.024282
-0.023334
-0.023018
-0.022385
-0.022069
-0.020805
-0.019856
-0.019856
-0.019540
-0.018908
-0.017327
-0.018276
-0.017011
-0.018276
-0.017327
-0.015747
-0.013218
-0.012902
-0.010689
-0.013850
-0.012902
-0.011005
-0.010373
-0.012270
-0.012270
-0.010689
-0.012270
-0.013850
-0.013534
-0.011637
-0.007528
-0.008476
-0.010057
-0.012586
-0.012586
-0.011005
-0.011953
-0.013218
-0.012270
-0.013534
-0.013218
-0.016063
-0.014166
-0.014799
-0.016695
-0.016379
-0.017011
-0.018908
-0.018908
-0.019224
-0.020489
-0.020489
-0.022069
-0.022385
-0.021753
-0.023966
-0.024598
-0.026495
-0.026811
-0.026179
-0.027759
-0.024914
-0.027127
-0.027759
-0.026495
-0.027127
-0.027443
-0.028075
-0.026495
-0.026495
-0.027127
-0.030288
-0.032185
-0.029972
-0.028075
-0.024282
-0.024598
-0.028392
-0.025547
-0.026495
-0.025863
-0.024914
-0.025230
-0.024598
-0.025547
-0.024282
-0.021437
-0.021437
-0.021437
-0.019540
-0.019224
-0.019540
-0.018276
-0.017327
-0.017327
-0.018276
-0.018592
-0.016063
-0.015431
-0.013850
-0.012586
-0.011321
-0.012902
-0.013218
-0.011953
-0.009741
-0.009741
-0.011321
-0.010689
-0.011637
-0.012902
-0.012270
-0.011005
-0.007844
-0.006579
-0.009108
-0.011953
-0.012586
-0.013534
-0.012586
-0.011953
-0.013850
-0.012902
-0.012902
-0.015431
-0.014482
-0.014482
-0.015115
-0.018276
-0.016695
-0.017960
-0.019224
-0.019856
-0.019540
-0.020805
-0.020173
-0.022701
-0.023018
-0.021437
-0.022385
-0.024282
-0.026179
-0.027759
-0.028075
-0.024914
-0.026495
-0.028392
-0.029024
-0.028708
-0.027443
-0.028392
-0.026811
-0.025863
-0.028708
-0.030604
-0.031869
-0.031237
-0.029340
-0.024914
-0.025547
-0.026495
-0.026811
-0.026179
-0.026179
-0.026495
-0.025230
-0.025547
-0.024282
-0.025230
-0.022701
-0.021753
-0.023018
-0.021121
-0.020489
-0.018276
-0.018592
-0.018276
-0.018276
-0.017644
-0.017327
-0.017011
-0.017327
-0.013850
-0.013218
-0.011953
-0.011637
-0.014166
-0.012902
-0.011005
-0.011321
-0.011637
-0.011005
-0.011321
-0.012586
-0.012902
-0.013218
-0.009741
-0.007528
-0.008792
-0.011005
-0.013534
-0.015115
-0.013850
-0.012902
-0.013534
-0.015115
-0.014166
-0.014482
-0.015115
-0.015431
-0.015747
-0.016379
-0.018592
-0.018908
-0.019540
-0.021437
-0.020173
-0.022069
-0.022701
-0.023018
-0.023650
-0.022069
-0.023334
-0.024598
-0.026179
-0.027127
-0.028708
-0.025547
-0.025547
-0.027759
-0.028392
-0.028392
-0.027759
-0.029024
-0.027759
-0.026179
-0.025863
-0.028075
-0.030288
-0.031237
-0.029972
-0.027127
-0.026495
-0.025863
-0.027127
-0.028075
-0.026495
-0.025863
-0.024914
-0.023334
-0.024914
-0.023966
-0.022701
-0.020489
-0.021753
-0.020805
-0.020489
-0.018908
-0.018592
-0.017327
-0.016695
-0.016379
-0.017011
-0.017011
-0.017327
-0.016695
-0.012902
-0.011953
-0.012270
-0.014799
-0.011321
-0.010057
-0.010373
-0.011953
-0.010373
-0.011005
-0.011953
-0.013534
-0.011637
-0.009741
-0.007528
-0.007844
-0.010057
-0.013534
-0.012270
-0.012586
-0.012270
-0.011953
-0.012902
-0.012270
-0.012586
-0.014166
-0.015115
-0.014166
-0.015747
-0.017327
-0.017327
-0.019224
-0.020173
-0.020489
-0.019540
-0.021121
-0.022069
-0.022701
-0.021753
-0.022701
-0.023018
-0.025230
-0.025863
-0.027127
-0.026179
-0.023966
-0.027127
-0.027759
-0.027443
-0.028708
-0.028392
-0.028075
-0.026495
-0.027127
-0.028392
-0.029972
-0.032817
-0.029972
-0.028708
-0.025547
-0.024598
-0.025547
-0.026179
-0.025863
-0.027759
-0.025547
-0.024914
-0.025230
-0.026179
-0.024598
-0.022069
-0.021437
-0.022385
-0.019540
-0.019540
-0.019540
-0.019856
-0.019540
-0.018908
-0.017960
-0.018592
-0.017011
-0.015747
-0.013534
-0.012586
-0.012902
-0.013850
-0.012902
-0.012586
-0.011953
-0.011953
-0.011637
-0.010689
-0.011953
-0.013218
-0.012902
-0.009741
-0.008792
-0.006579
-0.009424
-0.011953
-0.011953
-0.012902
-0.011321
-0.011637
-0.013850
-0.012586
-0.013218
-0.014166
-0.014166
-0.012902
-0.015115
-0.017644
-0.016695
-0.019540
-0.019224
-0.020173
-0.021121
-0.021753
-0.023018
-0.023334
-0.023018
-0.022701
-0.023334
-0.023966
-0.026179
-0.027127
-0.027443
-0.025547
-0.027127
-0.028075
-0.029024
-0.028708
-0.028075
-0.027127
-0.027443
-0.025547
-0.026495
-0.030288
-0.033133
-0.031237
-0.029024
-0.025863
-0.026495
-0.026811
-0.026811
-0.026495
-0.025547
-0.024914
-0.025547
-0.024282
-0.025547
-0.023966
-0.022701
-0.020489
-0.021753
-0.019540
-0.018592
-0.018908
-0.018908
-0.018592
-0.017327
-0.017644
-0.017011
-0.017011
-0.016063
-0.014482
-0.013850
-0.012902
-0.012902
-0.014166
-0.012270
-0.011321
-0.010373
-0.010057
-0.011637
-0.011637
-0.011637
-0.012270
-0.010689
-0.009108
-0.007844
-0.011005
-0.010689
-0.014166
-0.013534
-0.013218
-0.011953
-0.012902
-0.013850
-0.013534
-0.015431
-0.015431
-0.015115
-0.014482
-0.017011
-0.017327
-0.017644
-0.019540
-0.020805
-0.021121
-0.021753
-0.021753
-0.022701
-0.022701
-0.021121
-0.022385
-0.023018
-0.025230
-0.026811
-0.028392
-0.027127
-0.027759
-0.027443
-0.029972
-0.028392
-0.028708
-0.028392
-0.028708
-0.026495
-0.028392
-0.029972
-0.032501
-0.032185
-0.029972
-0.028392
-0.027127
-0.027759
-0.028075
-0.028392
-0.026179
-0.025547
-0.025547
-0.024598
-0.023966
-0.023966
-0.022701
-0.022701
-0.023018
-0.019540
-0.020805
-0.019224
-0.018276
-0.017960
-0.017327
-0.017644
-0.018908
-0.017327
-0.017327
-0.014799
-0.013850
-0.012902
-0.013534
-0.013850
-0.012586
-0.011005
-0.011637
-0.012586
-0.013534
-0.012902
-0.012586
-0.015431
-0.012902
-0.010373
-0.008476
-0.008476
-0.011321
-0.014166
-0.014799
-0.013534
-0.012586
-0.012902
-0.015115
-0.014482
-0.014482
-0.015747
-0.015747
-0.015115
-0.017011
-0.017960
-0.017960
-0.018908
-0.019540
-0.019540
-0.021437
-0.021437
-0.022069
-0.023650
-0.023018
-0.023018
-0.024282
-0.025863
-0.027443
-0.028075
-0.026811
-0.026179
-0.027759
-0.029656
-0.028392
-0.029024
-0.028708
-0.029024
-0.026179
-0.026495
-0.027443
-0.030921
-0.032817
-0.030604
-0.028392
-0.025863
-0.026179
-0.028075
-0.027127
-0.026179
-0.026179
-0.027127
-0.025230
-0.025230
-0.024282
-0.024598
-0.022385
-0.023334
-0.023334
-0.020489
-0.020173
-0.020173
-0.019224
-0.019224
-0.017644
-0.017644
-0.018908
-0.017644
-0.017644
-0.013850
-0.014166
-0.012270
-0.014166
-0.014799
-0.012270
-0.010689
-0.011637
-0.011005
-0.010689
-0.010373
-0.012902
-0.012586
-0.009741
-0.009741
-0.008792
-0.009424
-0.011953
-0.012270
-0.012586
-0.012270
-0.012270
-0.013850
-0.013534
-0.012902
-0.013850
-0.013218
-0.014166
-0.014799
-0.016695
-0.016379
-0.018276
-0.018908
-0.019224
-0.020489
-0.020489
-0.021753
-0.021753
-0.022069
-0.020489
-0.022069
-0.024598
-0.026179
-0.027443
-0.027127
-0.024282
-0.026179
-0.027127
-0.027127
-0.028075
-0.028075
-0.027443
-0.026179
-0.026495
-0.027759
-0.028708
-0.031869
-0.030604
-0.029340
-0.025863
-0.025547
-0.027127
-0.027127
-0.027443
-0.025230
-0.024914
-0.024282
-0.024598
-0.024914
-0.024914
-0.022069
-0.020805
-0.021753
-0.019540
-0.019540
-0.019224
-0.018592
-0.017960
-0.017011
-0.017011
-0.017644
-0.017327
-0.016379
-0.014799
-0.013218
-0.011637
-0.012270
-0.013218
-0.012270
-0.009424
-0.010057
-0.010373
-0.011321
-0.011953
-0.013218
-0.012586
-0.011005
-0.010057
-0.008476
-0.009741
-0.010689
-0.012586
-0.014166
-0.012586
-0.012270
-0.012270
-0.013534
-0.014166
-0.015431
-0.015431
-0.015115
-0.014799
-0.017644
-0.017644
-0.018908
-0.019224
-0.020173
-0.020173
-0.020173
-0.021753
-0.021437
-0.021753
-0.021753
-0.021437
-0.023018
-0.025547
-0.026495
-0.027759
-0.025863
-0.027127
-0.027759
-0.027443
-0.028075
-0.028708
-0.029024
-0.028075
-0.026179
-0.028708
-0.029024
-0.030604
-0.032185
-0.029972
-0.026811
-0.027759
-0.026811
-0.026811
-0.026811
-0.025863
-0.026179
-0.025547
-0.024914
-0.025547
-0.025230
-0.023018
-0.023650
-0.022701
-0.019540
-0.018908
-0.020173
-0.018592
-0.018592
-0.018908
-0.018592
-0.019224
-0.017960
-0.017011
-0.015115
-0.013218
-0.012586
-0.011637
-0.015431
-0.013534
-0.011637
-0.012586
-0.011321
-0.011321
-0.011637
-0.013218
-0.014482
-0.011637
-0.009424
-0.006896
-0.008476
-0.009108
-0.011953
-0.013218
-0.012902
-0.011953
-0.012902
-0.013534
-0.012902
-0.014166
-0.015115
-0.015115
-0.015431
-0.017327
-0.017327
-0.017011
-0.018908
-0.020489
-0.021753
-0.019856
-0.021753
-0.022069
-0.023018
-0.021753
-0.022385
-0.023018
-0.025863
-0.027443
-0.027443
-0.026811
-0.025547
-0.028075
-0.029024
-0.028392
-0.028075
-0.028075
-0.028075
-0.027127
-0.025863
-0.028392
-0.030288
-0.032501
-0.029972
-0.027443
-0.026179
-0.027127
-0.027443
-0.028075
-0.026811
-0.026179
-0.026179
-0.024914
-0.024914
-0.025547
-0.023966
-0.022701
-0.023650
-0.020805
-0.020173
-0.018908
-0.019540
-0.017960
-0.018276
-0.017644
-0.017011
-0.017327
-0.017960
-0.016063
-0.014166
-0.013218
-0.012586
-0.014799
-0.013850
-0.012902
-0.011953
-0.010689
-0.011005
-0.010373
-0.011637
-0.013218
-0.013218
-0.009424
-0.007844
-0.007212
-0.009741
-0.012586
-0.011637
-0.012270
-0.011637
-0.012586
-0.013218
-0.012902
-0.013850
-0.014482
-0.013850
-0.015115
-0.017011
-0.017644
-0.016063
-0.018908
-0.018908
-0.021121
-0.021121
-0.022069
-0.022385
-0.022069
-0.023018
-0.022701
-0.022701
-0.025863
-0.027759
-0.028392
-0.027443
-0.024598
-0.027127
-0.028075
-0.028708
-0.029340
-0.028708
-0.028708
-0.025863
-0.024914
-0.027443
-0.029340
-0.031553
-0.029656
-0.028708
-0.025547
-0.025547
-0.027443
-0.027443
-0.027759
-0.026495
-0.026495
-0.024598
-0.023650
-0.025863
-0.025547
-0.021437
-0.021753
-0.021437
-0.019856
-0.020173
-0.020173
-0.017960
-0.017644
-0.017960
-0.017327
-0.017644
-0.017011
-0.016695
-0.014482
-0.012586
-0.011953
-0.013218
-0.014799
-0.012586
-0.011005
-0.011321
-0.011637
-0.011953
-0.012586
-0.012586
-0.012902
-0.011637
-0.009741
-0.008160
-0.010373
-0.012270
-0.013218
-0.013218
-0.011637
-0.011321
-0.011953
-0.012270
-0.014166
-0.014166
-0.016379
-0.013850
-0.016695
-0.017011
-0.017011
-0.017327
-0.019856
-0.020805
-0.019856
-0.020489
-0.022701
-0.022701
-0.023018
-0.022701
-0.023018
-0.025230
-0.027443
-0.027127
-0.027443
-0.026179
-0.027127
-0.029024
-0.029340
-0.028708
-0.029340
-0.028708
-0.029024
-0.026811
-0.027127
-0.028392
-0.030921
-0.031237
-0.030921
-0.026495
-0.025863
-0.026811
-0.026811
-0.027127
-0.026495
-0.024598
-0.024598
-0.023334
-0.024914
-0.024282
-0.023334
-0.022385
-0.022701
-0.020805
-0.019856
-0.019540
-0.017960
-0.017327
-0.017011
-0.016379
-0.017960
-0.017644
-0.017011
-0.014799
-0.013534
-0.012270
-0.012270
-0.015747
-0.013534
-0.010373
-0.011005
-0.010373
-0.011005
-0.011637
-0.012586
-0.013218
-0.011637
-0.010373
-0.007528
-0.009108
-0.010689
-0.012902
-0.013218
-0.011637
-0.009741
-0.013218
-0.012902
-0.012270
-0.012902
-0.014799
-0.013218
-0.014482
-0.016063
-0.016379
-0.017327
-0.019224
-0.020489
-0.020805
-0.021437
-0.022385
-0.022701
-0.022069
-0.020489
-0.023966
-0.024598
-0.025547
-0.027443
-0.027759
-0.025863
-0.026811
-0.028075
-0.029024
-0.028392
-0.027127
-0.028075
-0.028075
-0.027127
-0.027759
-0.029656
-0.031237
-0.032185
-0.029340
-0.027443
-0.026495
-0.026811
-0.028708
-0.028075
-0.026495
-0.025547
-0.025863
-0.025863
-0.024914
-0.026179
-0.023018
-0.022069
-0.023334
-0.020805
-0.020489
-0.018908
-0.018592
-0.017644
-0.016379
-0.017960
-0.017011
-0.018276
-0.017644
-0.016379
-0.013534
-0.012902
-0.011321
-0.014799
-0.012270
-0.011321
-0.010373
-0.010689
-0.011637
-0.011005
-0.012586
-0.013850
-0.011953
-0.010689
-0.009108
-0.009741
-0.010057
-0.014166
-0.013218
-0.013218
-0.012270
-0.012902
-0.012270
-0.013534
-0.015115
-0.017644
-0.016695
-0.016379
-0.017644
-0.017327
-0.015747
-0.018592
-0.019856
-0.020805
-0.020805
-0.021121
-0.022385
-0.023018
-0.021753
-0.022385
-0.022701
-0.024282
-0.026179
-0.027127
-0.027443
-0.024598
-0.027127
-0.029340
-0.029024
-0.029024
-0.027759
-0.029024
-0.027759
-0.027127
-0.029340
-0.030921
-0.032501
-0.030921
-0.029656
-0.027127
-0.027127
-0.029340
-0.029340
-0.027759
-0.028075
-0.027127
-0.025863
-0.025230
-0.025230
-0.024914
-0.023966
-0.023334
-0.022385
-0.022069
-0.020805
-0.020173
-0.018908
-0.018908
-0.019224
-0.017011
-0.018276
-0.017011
-0.016695
-0.014799
-0.013218
-0.013218
-0.014482
-0.014482
-0.012270
-0.010057
-0.011321
-0.011637
-0.011637
-0.011005
-0.013850
-0.012586
-0.010689
-0.009424
-0.008160
-0.011321
-0.012586
-0.012270
-0.014166
-0.012902
-0.012902
-0.013850
-0.015115
-0.014799
-0.015747
-0.016063
-0.013850
-0.016063
-0.018592
-0.017327
-0.019224
-0.020489
-0.020805
-0.022385
-0.020805
-0.022069
-0.023018
-0.021753
-0.020805
-0.022069
-0.023650
-0.026811
-0.027443
-0.028392
-0.023334
-0.026811
-0.027127
-0.029340
-0.029024
-0.028708
-0.027127
-0.028075
-0.026179
-0.026495
-0.029340
-0.031553
-0.031869
-0.029972
-0.026495
-0.027127
-0.026811
-0.026811
-0.028708
-0.026179
-0.026179
-0.024914
-0.023966
-0.024598
-0.024282
-0.022701
-0.022701
-0.023018
-0.020489
-0.020173
-0.020805
-0.018908
-0.017011
-0.017960
-0.017644
-0.017011
-0.016379
-0.016379
-0.014482
-0.013850
-0.011953
-0.012270
-0.015115
-0.012902
-0.013534
-0.012586
-0.011953
-0.011005
-0.011637
-0.013850
-0.013218
-0.012902
-0.009741
-0.008476
-0.010373
-0.011953
-0.014482
-0.014166
-0.013850
-0.012902
-0.013850
-0.013534
-0.013850
-0.015747
-0.014482
-0.014166
-0.015431
-0.017644
-0.017644
-0.018592
-0.019540
-0.020489
-0.020489
-0.022069
-0.022385
-0.023334
-0.023018
-0.022069
-0.023334
-0.025863
-0.027127
-0.028075
-0.028392
-0.026811
-0.026811
-0.029656
-0.029972
-0.029972
-0.029340
-0.029340
-0.028392
-0.026495
-0.027759
-0.028708
-0.029972
-0.031237
-0.029340
-0.028075
-0.027443
-0.026811
-0.027443
-0.027759
-0.026495
-0.025863
-0.025863
-0.023334
-0.023966
-0.025863
-0.024914
-0.021437
-0.022701
-0.021121
-0.020489
-0.018908
-0.019540
-0.018592
-0.018908
-0.017327
-0.017644
-0.018908
-0.017644
-0.015431
-0.013218
-0.013534
-0.012270
-0.015431
-0.011005
-0.012270
-0.011953
-0.011321
-0.011321
-0.011637
-0.012270
-0.013850
-0.011953
-0.010689
-0.008476
-0.008476
-0.010373
-0.013534
-0.013850
-0.012270
-0.011637
-0.011953
-0.012586
-0.012902
-0.013534
-0.014166
-0.014799
-0.013850
-0.017011
-0.017327
-0.015747
-0.018908
-0.021121
-0.019224
-0.019856
-0.021121
-0.021753
-0.022069
-0.020489
-0.022069
-0.023334
-0.024914
-0.024914
-0.026811
-0.027127
-0.024598
-0.027127
-0.027759
-0.028708
-0.028708
-0.027443
-0.028392
-0.027127
-0.026811
-0.028392
-0.030288
-0.032817
-0.029656
-0.027759
-0.025547
-0.025547
-0.026811
-0.026811
-0.027443
-0.027127
-0.026495
-0.026179
-0.026179
-0.025863
-0.025230
-0.023018
-0.022385
-0.022701
-0.019856
-0.019224
-0.018592
-0.018276
-0.017960
-0.017011
-0.016695
-0.017644
-0.017960
-0.017327
-0.014482
-0.013218
-0.011637
-0.013850
-0.014482
-0.012902
-0.011321
-0.011005
-0.011321
-0.012902
-0.011637
-0.013218
-0.013534
-0.010689
-0.009424
-0.008476
-0.010057
-0.011321
-0.013218
-0.012586
-0.011321
-0.011321
-0.012270
-0.012270
-0.013218
-0.014799
-0.013534
-0.014482
-0.015747
-0.017960
-0.017327
-0.017960
-0.018276
-0.020805
-0.020805
-0.020805
-0.021437
-0.023018
-0.023018
-0.022385
-0.022069
-0.023650
-0.025230
-0.027443
-0.025230
-0.023966
-0.026179
-0.028075
-0.029024
-0.029656
-0.028075
-0.027443
-0.027759
-0.027127
-0.027443
-0.029656
-0.031553
-0.029972
-0.028392
-0.023650
-0.024598
-0.025863
-0.027443
-0.028708
-0.026811
-0.024914
-0.024914
-0.023966
-0.023650
-0.024914
-0.022069
-0.022385
-0.020805
-0.020805
-0.020173
-0.019540
-0.018276
-0.016695
-0.017960
-0.017644
-0.017960
-0.017011
-0.017327
-0.015431
-0.014166
-0.011637
-0.012270
-0.014166
-0.012586
-0.011953
-0.011005
-0.011005
-0.010689
-0.010689
-0.011321
-0.012586
-0.011953
-0.009424
-0.006896
-0.007844
-0.008792
-0.012902
-0.013218
-0.012586
-0.011953
-0.013850
-0.013850
-0.013534
-0.014482
-0.013850
-0.013850
-0.015431
-0.017327
-0.014799
-0.018276
-0.020489
-0.019856
-0.019224
-0.020489
-0.020805
-0.022385
-0.023966
-0.023018
-0.023018
-0.024282
-0.026495
-0.027127
-0.028075
-0.025863
-0.026179
-0.028392
-0.028392
-0.028392
-0.029024
-0.028708
-0.028075
-0.026495
-0.026811
-0.029340
-0.030288
-0.030604
-0.028708
-0.026495
-0.026495
-0.026495
-0.027443
-0.027127
-0.027759
-0.025863
-0.025863
-0.025230
-0.024598
-0.025230
-0.023650
-0.022385
-0.023966
-0.020489
-0.019224
-0.018908
-0.017327
-0.017644
-0.016063
-0.016695
-0.018276
-0.017960
-0.017327
-0.015431
-0.013218
-0.012586
-0.011637
-0.014166
-0.011953
-0.011321
-0.010689
-0.010057
-0.010373
-0.010689
-0.011321
-0.013850
-0.010689
-0.008792
-0.007528
-0.008476
-0.009741
-0.014166
-0.013850
-0.011953
-0.011637
-0.012586
-0.012270
-0.013850
-0.013534
-0.015431
-0.014482
-0.014166
-0.016379
-0.017644
-0.017011
-0.019224
-0.020489
-0.019856
-0.021437
-0.020805
-0.022069
-0.022385
-0.021437
-0.021753
-0.023334
-0.024914
-0.026811
-0.028075
-0.026811
-0.025230
-0.028075
-0.029972
-0.028075
-0.028075
-0.027759
-0.027759
-0.027443
-0.027127
-0.028708
-0.030288
-0.032185
-0.030604
-0.029024
-0.025863
-0.026179
-0.027127
-0.027759
-0.026495
-0.026811
-0.026179
-0.025863
-0.024914
-0.024914
-0.023966
-0.020805
-0.021437
-0.021121
-0.020173
-0.019540
-0.019540
-0.018276
-0.017644
-0.017644
-0.016379
-0.018592
-0.016063
-0.016063
-0.014482
-0.013218
-0.011321
-0.014799
-0.014482
-0.013850
-0.011637
-0.012586
-0.011637
-0.011005
-0.011953
-0.014166
-0.011637
-0.011005
-0.009424
-0.008160
-0.009741
-0.012902
-0.014482
-0.013534
-0.012586
-0.012586
-0.012902
-0.013534
-0.014482
-0.016063
-0.017327
-0.015747
-0.017960
-0.018592
-0.018908
-0.020173
-0.021121
-0.021753
-0.022385
-0.022701
-0.023334
-0.023650
-0.022385
-0.022701
-0.023018
-0.024914
-0.026811
-0.027759
-0.027759
-0.025230
-0.028392
-0.029340
-0.029972
-0.029972
-0.029024
-0.029340
-0.027759
-0.026495
-0.028392
-0.031553
-0.031553
-0.030921
-0.029972
-0.026811
-0.025863
-0.027759
-0.028708
-0.028392
-0.026495
-0.026811
-0.026179
-0.025547
-0.025547
-0.025863
-0.024282
-0.023966
-0.023966
-0.021437
-0.020173
-0.019540
-0.019856
-0.018908
-0.018908
-0.018276
-0.018592
-0.018276
-0.017327
-0.014166
-0.013218
-0.011321
-0.012902
-0.013850
-0.013534
-0.011321
-0.011321
-0.012586
-0.012270
-0.012270
-0.012902
-0.013850
-0.011637
-0.009741
-0.007844
-0.010373
-0.012586
-0.014166
-0.014166
-0.012586
-0.012270
-0.013218
-0.013534
-0.013850
-0.014166
-0.014799
-0.014166
-0.016063
-0.018276
-0.017960
-0.018592
-0.019856
-0.021121
-0.020173
-0.020489
-0.022069
-0.021753
-0.023334
-0.023018
-0.024598
-0.024914
-0.026811
-0.025863
-0.029024
-0.026179
-0.027127
-0.027443
-0.028392
-0.028392
-0.028708
-0.029656
-0.028392
-0.026811
-0.028392
-0.029972
-0.031869
-0.030921
-0.029656
-0.026495
-0.026811
-0.027443
-0.028075
-0.028708
-0.026495
-0.026179
-0.027127
-0.025547
-0.025547
-0.026495
-0.023650
-0.021753
-0.022701
-0.021437
-0.020173
-0.019224
-0.018908
-0.018276
-0.019224
-0.019224
-0.018908
-0.018276
-0.017960
-0.015115
-0.014166
-0.014482
-0.012586
-0.014482
-0.014482
-0.012586
-0.011005
-0.011005
-0.011953
-0.011953
-0.012586
-0.015431
-0.012902
-0.010057
-0.008160
-0.010373
-0.011005
-0.014799
-0.014482
-0.013534
-0.013534
-0.012270
-0.012902
-0.014799
-0.015115
-0.016063
-0.016379
-0.015431
-0.017644
-0.016379
-0.017327
-0.019856
-0.022385
-0.021437
-0.022385
-0.022069
-0.023650
-0.024598
-0.023018
-0.023650
-0.024914
-0.026179
-0.027759
-0.028392
-0.028075
-0.027127
-0.029024
-0.030604
-0.028708
-0.028708
-0.028392
-0.029024
-0.027759
-0.028075
-0.030921
-0.032817
-0.034714
-0.030288
-0.029340
-0.027759
-0.026811
-0.026495
-0.028708
-0.028075
-0.026495
-0.028075
-0.025547
-0.026495
-0.026811
-0.024914
-0.023334
-0.022701
-0.022385
-0.020173
-0.020173
-0.019540
-0.019856
-0.018592
-0.017960
-0.018592
-0.020173
-0.017644
-0.015747
-0.013850
-0.012902
-0.012902
-0.015747
-0.013218
-0.012270
-0.011321
-0.012270
-0.011637
-0.012586
-0.012270
-0.014166
-0.012586
-0.011321
-0.010057
-0.008792
-0.010373
-0.014166
-0.013534
-0.013218
-0.013218
-0.013218
-0.013850
-0.013850
-0.013850
-0.016063
-0.015431
-0.015431
-0.017011
-0.017644
-0.016379
-0.020173
-0.019856
-0.020173
-0.021121
-0.022385
-0.022069
-0.022385
-0.022701
-0.022701
-0.023018
-0.025863
-0.027443
-0.027127
-0.027759
-0.025230
-0.026495
-0.027759
-0.027759
-0.027127
-0.027759
-0.028392
-0.027759
-0.024914
-0.027443
-0.029656
-0.031869
-0.030604
-0.029656
-0.027127
-0.025547
-0.027127
-0.027759
-0.027127
-0.025230
-0.025863
-0.026495
-0.024598
-0.024282
-0.024914
-0.022069
-0.023650
-0.022385
-0.021121
-0.019224
-0.018276
-0.017960
-0.016063
-0.017960
-0.017644
-0.018592
-0.017960
-0.017644
-0.014482
-0.014166
-0.012586
-0.013850
-0.014166
-0.013218
-0.012270
-0.011637
-0.011321
-0.012902
-0.013218
-0.014482
-0.014482
-0.011637
-0.010689
-0.008160
-0.009424
-0.011321
-0.013534
-0.012586
-0.011953
-0.011953
-0.012902
-0.014166
-0.013534
-0.015747
-0.015431
-0.015747
-0.015747
-0.018276
-0.017960
-0.019224
-0.019540
-0.021121
-0.020805
-0.020805
-0.021437
-0.022701
-0.022701
-0.021753
-0.022701
-0.024282
-0.028075
-0.027759
-0.028075
-0.025863
-0.028392
-0.028708
-0.028075
-0.028392
-0.028075
-0.027759
-0.028075
-0.025863
-0.027443
-0.029340
-0.030288
-0.030921
-0.029972
-0.027759
-0.025863
-0.027443
-0.027759
-0.028708
-0.026811
-0.026495
-0.026179
-0.025547
-0.025547
-0.025230
-0.023334
-0.022069
-0.023966
-0.019540
-0.020489
-0.020173
-0.018276
-0.018592
-0.018592
-0.018592
-0.017960
-0.018276
-0.017644
-0.016379
-0.013534
-0.012586
-0.013534
-0.015431
-0.012902
-0.011637
-0.010689
-0.011637
-0.011953
-0.011637
-0.012902
-0.013218
-0.012586
-0.009424
-0.007528
-0.010373
-0.011637
-0.013534
-0.013534
-0.012586
-0.011321
-0.012586
-0.013534
-0.013850
-0.014799
-0.016063
-0.013850
-0.013534
-0.017011
-0.016063
-0.017327
-0.019540
-0.020805
-0.021437
-0.021753
-0.023018
-0.022069
-0.023650
-0.022069
-0.022701
-0.023650
-0.024598
-0.025230
-0.026811
-0.025863
-0.025230
-0.028708
-0.029340
-0.029340
-0.028708
-0.028392
-0.029340
-0.028075
-0.026811
-0.029024
-0.031237
-0.032817
-0.029972
-0.027443
-0.026179
-0.026179
-0.027759
-0.027127
-0.025547
-0.026179
-0.025863
-0.024282
-0.025863
-0.027759
-0.024598
-0.022385
-0.022701
-0.021753
-0.020173
-0.018908
-0.018592
-0.018592
-0.017644
-0.017960
-0.017960
-0.018592
-0.017644
-0.014482
-0.012902
-0.012902
-0.012586
-0.014799
-0.011953
-0.011953
-0.010689
-0.010057
-0.011321
-0.012270
-0.012586
-0.013218
-0.012902
-0.011005
-0.009108
-0.009108
-0.010057
-0.013850
-0.013850
-0.012586
-0.013850
-0.011637
-0.013218
-0.012586
-0.012270
-0.014482
-0.014482
-0.015747
-0.016695
-0.017327
-0.016695
-0.019856
-0.019540
-0.020489
-0.020489
-0.021437
-0.022385
-0.021121
-0.020805
-0.020489
-0.022069
-0.024282
-0.025863
-0.027127
-0.028075
-0.025863
-0.026811
-0.027443
-0.028708
-0.029024
-0.028392
-0.028392
-0.026811
-0.025547
-0.028708
-0.029656
-0.031869
-0.029340
-0.028392
-0.025863
-0.026179
-0.026179
-0.027759
-0.026811
-0.027127
-0.026179
-0.025547
-0.024282
-0.025230
-0.025230
-0.023018
-0.020805
-0.022069
-0.020805
-0.018908
-0.018592
-0.017644
-0.016379
-0.017327
-0.017644
-0.017960
-0.017644
-0.016063
-0.013534
-0.012586
-0.012586
-0.014166
-0.014482
-0.012270
-0.010057
-0.011005
-0.010373
-0.011637
-0.011005
-0.012902
-0.011637
-0.011321
-0.009741
-0.008476
-0.010373
-0.011321
-0.013534
-0.012902
-0.011953
-0.011637
-0.011637
-0.013534
-0.015115
-0.015431
-0.015431
-0.013850
-0.016695
-0.018276
-0.018276
-0.019540
-0.020173
-0.021121
-0.021437
-0.023334
-0.023018
-0.022701
-0.022701
-0.021753
-0.023966
-0.024282
-0.026811
-0.025863
-0.027127
-0.024282
-0.026811
-0.028075
-0.029024
-0.027759
-0.028075
-0.026811
-0.028075
-0.026179
-0.026495
-0.030288
-0.032185
-0.030921
-0.029024
-0.025547
-0.026495
-0.027443
-0.027127
-0.028708
-0.026811
-0.024914
-0.025547
-0.024282
-0.025230
-0.025863
-0.023018
-0.022069
-0.023018
-0.020489
-0.019856
-0.019540
-0.018592
-0.019856
-0.018592
-0.017011
-0.019224
-0.018592
-0.016063
-0.014799
-0.012902
-0.011637
-0.012902
-0.015115
-0.012586
-0.011953
-0.011953
-0.011321
-0.012270
-0.011637
-0.013850
-0.013534
-0.011637
-0.010373
-0.008476
-0.010057
-0.011321
-0.014166
-0.014166
-0.012270
-0.012586
-0.013534
-0.013850
-0.014799
-0.015431
-0.016379
-0.014799
-0.015115
-0.018276
-0.017327
-0.018276
-0.019856
-0.021121
-0.021121
-0.021121
-0.023018
-0.023018
-0.022069
-0.021437
-0.021753
-0.023334
-0.026495
-0.027759
-0.028075
-0.024914
-0.026495
-0.027443
-0.028708
-0.030288
-0.027759
-0.028392
-0.028075
-0.026811
-0.026495
-0.028392
-0.030604
-0.033766
-0.029024
-0.027443
-0.025547
-0.026811
-0.027443
-0.027759
-0.027443
-0.025547
-0.026179
-0.024914
-0.025230
-0.026811
-0.024282
-0.023334
-0.023018
-0.021437
-0.019856
-0.019856
-0.018908
-0.018276
-0.018276
-0.017644
-0.017960
-0.018276
-0.017644
-0.016063
-0.011637
-0.013218
-0.011953
-0.014482
-0.013534
-0.011953
-0.011953
-0.011321
-0.013218
-0.011637
-0.012902
-0.014166
-0.011953
-0.011005
-0.008160
-0.009424
-0.010373
-0.014166
-0.013218
-0.012270
-0.012270
-0.013850
-0.014482
-0.013850
-0.013218
-0.015747
-0.015115
-0.016063
-0.017327
-0.018276
-0.016695
-0.019856
-0.021437
-0.020173
-0.021437
-0.022069
-0.022701
-0.023018
-0.022385
-0.023334
-0.024914
-0.025230
-0.026179
-0.027443
-0.028075
-0.027443
-0.028708
-0.029340
-0.030288
-0.029340
-0.028392
-0.028075
-0.027443
-0.026179
-0.028708
-0.030921
-0.032501
-0.029972
-0.028708
-0.025547
-0.024598
-0.027443
-0.027759
-0.026495
-0.027127
-0.026811
-0.026179
-0.026179
-0.026179
-0.026495
-0.023650
-0.023018
-0.023018
-0.020489
-0.020805
-0.019856
-0.019540
-0.018592
-0.017960
-0.018908
-0.019540
-0.017327
-0.017327
-0.015115
-0.013534
-0.012902
-0.014166
-0.013218
-0.011953
-0.011637
-0.011953
-0.011953
-0.011637
-0.011953
-0.013850
-0.011953
-0.011321
-0.009108
-0.008160
-0.009424
-0.013534
-0.013218
-0.011637
-0.011637
-0.011953
-0.013218
-0.014799
-0.014799
-0.015431
-0.014799
-0.013534
-0.015747
-0.017327
-0.017011
-0.018592
-0.017960
-0.021121
-0.021753
-0.021753
-0.023650
-0.023018
-0.023334
-0.022069
-0.023334
-0.024598
-0.027443
-0.027759
-0.028075
-0.024598
-0.028392
-0.028392
-0.028075
-0.029340
-0.027759
-0.027443
-0.028708
-0.027759
-0.028708
-0.030921
-0.031553
-0.029656
-0.028708
-0.027443
-0.026179
-0.027759
-0.028075
-0.028075
-0.026811
-0.025863
-0.025863
-0.024914
-0.025230
-0.026811
-0.023018
-0.022701
-0.022701
-0.021121
-0.020173
-0.020489
-0.020173
-0.018592
-0.018276
-0.018908
-0.018592
-0.017644
-0.017960
-0.016063
-0.013534
-0.013218
-0.014166
-0.015747
-0.012902
-0.012586
-0.012586
-0.011637
-0.011953
-0.011953
-0.012902
-0.013534
-0.011321
-0.008792
-0.007212
-0.010057
-0.010689
-0.013534
-0.014166
-0.012586
-0.011005
-0.013218
-0.013850
-0.014482
-0.015115
-0.015115
-0.015115
-0.015115
-0.017644
-0.017644
-0.018908
-0.019540
-0.021121
-0.021753
-0.021753
-0.023018
-0.024282
-0.023650
-0.023966
-0.024282
-0.025230
-0.027759
-0.027443
-0.029340
-0.027443
-0.027443
-0.028708
-0.029656
-0.029656
-0.029024
-0.028708
-0.028708
-0.026495
-0.028708
-0.030921
-0.031553
-0.031237
-0.029340
-0.026811
-0.026811
-0.026179
-0.027759
-0.028392
-0.027759
-0.026179
-0.026811
-0.025863
-0.026495
-0.026179
-0.024282
-0.022069
-0.023650
-0.021753
-0.019856
-0.019224
-0.020173
-0.018276
-0.017644
-0.017644
-0.016695
-0.018908
-0.017011
-0.015115
-0.012586
-0.013850
-0.011953
-0.013850
-0.012586
-0.010057
-0.011321
-0.011637
-0.011321
-0.011637
-0.012270
-0.014482
-0.014166
-0.009741
-0.008160
-0.009424
-0.009741
-0.014482
-0.013218
-0.013218
-0.013218
-0.013218
-0.013218
-0.013218
-0.014799
-0.015115
-0.014799
-0.015431
-0.017327
-0.017644
-0.017327
-0.019540
-0.021437
-0.021753
-0.022069
-0.023018
-0.024598
-0.023650
-0.022701
-0.023018
-0.024914
-0.026495
-0.027127
-0.028708
-0.028075
-0.026811
-0.026179
-0.028392
-0.028392
-0.028392
-0.027443
-0.028075
-0.026179
-0.024914
-0.027759
-0.029340
-0.032501
-0.029656
-0.028075
-0.025863
-0.026495
-0.028075
-0.028075
-0.026811
-0.026811
-0.026811
-0.024914
-0.026179
-0.025230
-0.025230
-0.022385
-0.023334
-0.021121
-0.021437
-0.021437
-0.020489
-0.018908
-0.018592
-0.019224
-0.017644
-0.018592
-0.016063
-0.017011
-0.013218
-0.013850
-0.012270
-0.015115
-0.012902
-0.011321
-0.010373
-0.011005
-0.012270
-0.012270
-0.012586
-0.014482
-0.013534
-0.011321
-0.010689
-0.009108
-0.011005
-0.014166
-0.013850
-0.013850
-0.012586
-0.011953
-0.014166
-0.015431
-0.014799
-0.017011
-0.015115
-0.017011
-0.016379
-0.018592
-0.017644
-0.019224
-0.019224
-0.020489
-0.021753
-0.022069
-0.022385
-0.023966
-0.023650
-0.022385
-0.023650
-0.023966
-0.026811
-0.027443
-0.026811
-0.024598
-0.026811
-0.029024
-0.029024
-0.029972
-0.029024
-0.029340
-0.027759
-0.026811
-0.028708
-0.030921
-0.032501
-0.030921
-0.030288
-0.027443
-0.026811
-0.028075
-0.028392
-0.027759
-0.027127
-0.026811
-0.026179
-0.025230
-0.026811
-0.026495
-0.022701
-0.022069
-0.023334
-0.020805
-0.020173
-0.019540
-0.018592
-0.018592
-0.018276
-0.018908
-0.018592
-0.017644
-0.016379
-0.015431
-0.013850
-0.013534
-0.014482
-0.013850
-0.012586
-0.011321
-0.011321
-0.011321
-0.011953
-0.012270
-0.013534
-0.013218
-0.010689
-0.009108
-0.007844
-0.009741
-0.011637
-0.014166
-0.014166
-0.013534
-0.013218
-0.013850
-0.014166
-0.014799
-0.015747
-0.014799
-0.016379
-0.015747
-0.018908
-0.018592
-0.018908
-0.019856
-0.020805
-0.021121
-0.020173
-0.021121
-0.022069
-0.023334
-0.021121
-0.023018
-0.024598
-0.026179
-0.026811
-0.026179
-0.024598
-0.025230
-0.027443
-0.029024
-0.028392
-0.027443
-0.027443
-0.028075
-0.026811
-0.027443
-0.029340
-0.030288
-0.031553
-0.029340
-0.025863
-0.025863
-0.026179
-0.028075
-0.028392
-0.026811
-0.026495
-0.026495
-0.025547
-0.024914
-0.024598
-0.022701
-0.022069
-0.021753
-0.020489
-0.019856
-0.018592
-0.019224
-0.019224
-0.017960
-0.018592
-0.017960
-0.018276
-0.017011
-0.016063
-0.013534
-0.012586
-0.012902
-0.016695
-0.013534
-0.011637
-0.011637
-0.011005
-0.011637
-0.011637
-0.013218
-0.013534
-0.011637
-0.009741
-0.006263
-0.008792
-0.010689
-0.014166
-0.013218
-0.012270
-0.012902
-0.013218
-0.013534
-0.014166
-0.015431
-0.015747
-0.013534
-0.014799
-0.017327
-0.017327
-0.017644
-0.019540
-0.020489
-0.020805
-0.020173
-0.023018
-0.022069
-0.023018
-0.021753
-0.022069
-0.023650
-0.024914
-0.028075
-0.028075
-0.025547
-0.025230
-0.027443
-0.028708
-0.028708
-0.028075
-0.027759
-0.028392
-0.025863
-0.025547
-0.027127
-0.028075
-0.031553
-0.029656
-0.026811
-0.025547
-0.024598
-0.025230
-0.024598
-0.025863
-0.025547
-0.025547
-0.025230
-0.025230
-0.024598
-0.023018
-0.021753
-0.022385
-0.020805
-0.020489
-0.018908
-0.018908
-0.017960
-0.017327
-0.016695
-0.017327
-0.019224
-0.017011
-0.015747
-0.013534
-0.013218
-0.012270
-0.013850
-0.012586
-0.010057
-0.011953
-0.010373
-0.010689
-0.011321
-0.010689
-0.013218
-0.011321
-0.009741
-0.008792
-0.007528
-0.009741
-0.013218
-0.013218
-0.012270
-0.011321
-0.012902
-0.012586
-0.014166
-0.013850
-0.015115
-0.014482
-0.013218
-0.016063
-0.017327
-0.017011
-0.017327
-0.018908
-0.019540
-0.020173
-0.020805
-0.022701
-0.022069
-0.021437
-0.022701
-0.023018
-0.024598
-0.025547
-0.026495
-0.027443
-0.023018
-0.027443
-0.028392
-0.028392
-0.029024
-0.028075
-0.028392
-0.027759
-0.026495
-0.027127
-0.029340
-0.031237
-0.030604
-0.029972
-0.026495
-0.027127
-0.028075
-0.027443
-0.026495
-0.025863
-0.025863
-0.025863
-0.024282
-0.024914
-0.024914
-0.022385
-0.022385
-0.022701
-0.021437
-0.019856
-0.019224
-0.018592
-0.016695
-0.017644
-0.017011
-0.017327
-0.017011
-0.015431
-0.014482
-0.013850
-0.012586
-0.013850
-0.013850
-0.013850
-0.011005
-0.010689
-0.011637
-0.011637
-0.012270
-0.011637
-0.013534
-0.011637
-0.010057
-0.007212
-0.010057
-0.011321
-0.011953
-0.012902
-0.013218
-0.011953
-0.011953
-0.013218
-0.012586
-0.014799
-0.014166
-0.014482
-0.015431
-0.017644
-0.016695
-0.017327
-0.019224
-0.021437
-0.019540
-0.021753
-0.021753
-0.022385
-0.023018
-0.021753
-0.023334
-0.024282
-0.026179
-0.027759
-0.026811
-0.026495
-0.026811
-0.028392
-0.030604
-0.029972
-0.029340
-0.029340
-0.027443
-0.026811
-0.027443
-0.029024
-0.030604
-0.031237
-0.029972
-0.026495
-0.024914
-0.026179
-0.026495
-0.027443
-0.025863
-0.025230
-0.026179
-0.023650
-0.025863
-0.025230
-0.022701
-0.022701
-0.022069
-0.019856
-0.018908
-0.018276
-0.018592
-0.018592
-0.017011
-0.016379
-0.017011
-0.016695
-0.016379
-0.014799
-0.013534
-0.011005
-0.011321
-0.014482
-0.011953
-0.012270
-0.012586
-0.010373
-0.010689
-0.009741
-0.012270
-0.014482
-0.011953
-0.008160
-0.007844
-0.008160
-0.009424
-0.011953
-0.013534
-0.013850
-0.011321
-0.012586
-0.013534
-0.014166
-0.014482
-0.015431
-0.015115
-0.014166
-0.016379
-0.017011
-0.017960
-0.019856
-0.019856
-0.019856
-0.021121
-0.022701
-0.022701
-0.023334
-0.023018
-0.022701
-0.022385
-0.024598
-0.026179
-0.025863
-0.024914
-0.025230
-0.028075
-0.028075
-0.029024
-0.028075
-0.028392
-0.029340
-0.027443
-0.027127
-0.027443
-0.029340
-0.032185
-0.029024
-0.028392
-0.026179
-0.026495
-0.026495
-0.026811
-0.026179
-0.026179
-0.025547
-0.024914
-0.026179
-0.025230
-0.024282
-0.021121
-0.023018
-0.020489
-0.019856
-0.018592
-0.018592
-0.018908
-0.018592
-0.016379
-0.018276
-0.017960
-0.017327
-0.016379
-0.013534
-0.013534
-0.012586
-0.014166
-0.013534
-0.012270
-0.012270
-0.011637
-0.011953
-0.011637
-0.012586
-0.013850
-0.012270
-0.010057
-0.009741
-0.009108
-0.010057
-0.014166
-0.014166
-0.013850
-0.011953
-0.012586
-0.012902
-0.013218
-0.014799
-0.015747
-0.015431
-0.016063
-0.017644
-0.018276
-0.017011
-0.019224
-0.020805
-0.020805
-0.021753
-0.022069
-0.021437
-0.023018
-0.021437
-0.023018
-0.023650
-0.024282
-0.026811
-0.028075
-0.027759
-0.024598
-0.029340
-0.029972
-0.029656
-0.029024
-0.029340
-0.028708
-0.028392
-0.027127
-0.028075
-0.029972
-0.032185
-0.031553
-0.031237
-0.027127
-0.027443
-0.026811
-0.027759
-0.027443
-0.026179
-0.026495
-0.026811
-0.025863
-0.026495
-0.025547
-0.023334
-0.024282
-0.023650
-0.022069
-0.020805
-0.021121
-0.019540
-0.018592
-0.018908
-0.018276
-0.019856
-0.018276
-0.016379
-0.016063
-0.014166
-0.012902
-0.015747
-0.016379
-0.013850
-0.012902
-0.011953
-0.012586
-0.012270
-0.011953
-0.013850
-0.013534
-0.011321
-0.009424
-0.008160
-0.011321
-0.012586
-0.014482
-0.014799
-0.013850
-0.013534
-0.013534
-0.013218
-0.014482
-0.016695
-0.016379
-0.014166
-0.017011
-0.018276
-0.016695
-0.018592
-0.019540
-0.019856
-0.020805
-0.021753
-0.023334
-0.023334
-0.022701
-0.021437
-0.022385
-0.024282
-0.026495
-0.026811
-0.028075
-0.024598
-0.027759
-0.028075
-0.028708
-0.029024
-0.028708
-0.028075
-0.028075
-0.024598
-0.026495
-0.029024
-0.030921
-0.031553
-0.028708
-0.025863
-0.025863
-0.026179
-0.025547
-0.028392
-0.026179
-0.025230
-0.025230
-0.024914
-0.024914
-0.024282
-0.022385
-0.022385
-0.023650
-0.020805
-0.020173
-0.020173
-0.019856
-0.019224
-0.019224
-0.017644
-0.018276
-0.017327
-0.016695
-0.015115
-0.013534
-0.013534
-0.012902
-0.016063
-0.014166
-0.011637
-0.011005
-0.010057
-0.010689
-0.010373
-0.011637
-0.012902
-0.011321
-0.009741
-0.007212
-0.008476
-0.011637
-0.012902
-0.014482
-0.012270
-0.013218
-0.014166
-0.015115
-0.015431
-0.014482
-0.015431
-0.014482
-0.015115
-0.017960
-0.017644
-0.018592
-0.019856
-0.021121
-0.020173
-0.020489
-0.020805
-0.022701
-0.022701
-0.022069
-0.023334
-0.023966
-0.025547
-0.026495
-0.026811
-0.025547
-0.025230
-0.026179
-0.028392
-0.028392
-0.028708
-0.028708
-0.028075
-0.027127
-0.026495
-0.029024
-0.030921
-0.033133
-0.029972
-0.027443
-0.026495
-0.026495
-0.026811
-0.027443
-0.026495
-0.026811
-0.025863
-0.024282
-0.024914
-0.027443
-0.024282
-0.022701
-0.023018
-0.020805
-0.020805
-0.019856
-0.019224
-0.018592
-0.017327
-0.017960
-0.017960
-0.018908
-0.015747
-0.015747
-0.013218
-0.012270
-0.012270
-0.015115
-0.015115
-0.012902
-0.012270
-0.012270
-0.012270
-0.011005
-0.011953
-0.014166
-0.013218
-0.011005
-0.010057
-0.009424
-0.011005
-0.013850
-0.014166
-0.013850
-0.013534
-0.012902
-0.015431
-0.015115
-0.013850
-0.015747
-0.016063
-0.015747
-0.018908
-0.018592
-0.018276
-0.020173
-0.020173
-0.019224
-0.020173
-0.021121
-0.020489
-0.021753
-0.022701
-0.021753
-0.023018
-0.024914
-0.027759
-0.028708
-0.027443
-0.025863
-0.028708
-0.029972
-0.030921
-0.029340
-0.029972
-0.030288
-0.028075
-0.025863
-0.028075
-0.030604
-0.032501
-0.030288
-0.028392
-0.025547
-0.026179
-0.026811
-0.027127
-0.027443
-0.026811
-0.026179
-0.025547
-0.025230
-0.025547
-0.025230
-0.023018
-0.023650
-0.022385
-0.020805
-0.019540
-0.019856
-0.018908
-0.017644
-0.017644
-0.018592
-0.019224
-0.018276
-0.016063
-0.014799
-0.014166
-0.012586
-0.014166
-0.014166
-0.011953
-0.012586
-0.011637
-0.011321
-0.011005
-0.012902
-0.013850
-0.012586
-0.010689
-0.010057
-0.008476
-0.010373
-0.013850
-0.013534
-0.012586
-0.011637
-0.013534
-0.013534
-0.013218
-0.013534
-0.015115
-0.015115
-0.013850
-0.017644
-0.018592
-0.017960
-0.019856
-0.020173
-0.020805
-0.021437
-0.022069
-0.023334
-0.024282
-0.023650
-0.022701
-0.024282
-0.024914
-0.027443
-0.026811
-0.026811
-0.024914
-0.027127
-0.028708
-0.028392
-0.028075
-0.028708
-0.030288
-0.027759
-0.027127
-0.029340
-0.029340
-0.031553
-0.031869
-0.029340
-0.026179
-0.026179
-0.027127
-0.027443
-0.026495
-0.027443
-0.026179
-0.025547
-0.024282
-0.025230
-0.026179
-0.022069
-0.022385
-0.021437
-0.020489
-0.019856
-0.019540
-0.019224
-0.017011
-0.018908
-0.017960
-0.018908
-0.017960
-0.017960
-0.015431
-0.012270
-0.011953
-0.013218
-0.016063
-0.013218
-0.011005
-0.011005
-0.011005
-0.011005
-0.012270
-0.014166
-0.013534
-0.010689
-0.009741
-0.007212
-0.009108
-0.011005
-0.013850
-0.012586
-0.011005
-0.011953
-0.012902
-0.012902
-0.013850
-0.015747
-0.014799
-0.015747
-0.015431
-0.017644
-0.016379
-0.017644
-0.019224
-0.022069
-0.020173
-0.020805
-0.022069
-0.021121
-0.023334
-0.022701
-0.024282
-0.024282
-0.026495
-0.027443
-0.027759
-0.025863
-0.027127
-0.027759
-0.028392
-0.027759
-0.028392
-0.028708
-0.028708
-0.027127
-0.028392
-0.029656
-0.031553
-0.032817
-0.029972
-0.028075
-0.027443
-0.026495
-0.027759
-0.029024
-0.027759
-0.027127
-0.026179
-0.024914
-0.024914
-0.024914
-0.023334
-0.023966
-0.022069
-0.021437
-0.020805
-0.020489
-0.019540
-0.019540
-0.019224
-0.017644
-0.017327
-0.018592
-0.017644
-0.015431
-0.014482
-0.012902
-0.011953
-0.015115
-0.013218
-0.012586
-0.012902
-0.013218
-0.012902
-0.012270
-0.012586
-0.014166
-0.012902
-0.009424
-0.008792
-0.010373
-0.009741
-0.014799
-0.013850
-0.012902
-0.012270
-0.012586
-0.012586
-0.013850
-0.013218
-0.014482
-0.015431
-0.014166
-0.016695
-0.017644
-0.018592
-0.019224
-0.020173
-0.021121
-0.021121
-0.023018
-0.023650
-0.023650
-0.023650
-0.023650
-0.025230
-0.026811
-0.028075
-0.028392
-0.027443
-0.026811
-0.028708
-0.029656
-0.030288
-0.029972
-0.029340
-0.029024
-0.026495
-0.026811
-0.029340
-0.030921
-0.033450
-0.031237
-0.029656
-0.027127
-0.026495
-0.027443
-0.027127
-0.025863
-0.025863
-0.025863
-0.026179
-0.024282
-0.025547
-0.024598
-0.021121
-0.022069
-0.022701
-0.019224
-0.020173
-0.019856
-0.019224
-0.018592
-0.017644
-0.018592
-0.019856
-0.018276
-0.017011
-0.014799
-0.013850
-0.012270
-0.014166
-0.012586
-0.013218
-0.012902
-0.012902
-0.012586
-0.012586
-0.012270
-0.013850
-0.013534
-0.010057
-0.008792
-0.008160
-0.010373
-0.011953
-0.013218
-0.013534
-0.012586
-0.012902
-0.014166
-0.014482
-0.014166
-0.015115
-0.015115
-0.013850
-0.015747
-0.017011
-0.016063
-0.018908
-0.019856
-0.020173
-0.021121
-0.022069
-0.022701
-0.022701
-0.022701
-0.022385
-0.023966
-0.025230
-0.028075
-0.028708
-0.029024
-0.025547
-0.027443
-0.029972
-0.029972
-0.029340
-0.028708
-0.028708
-0.028392
-0.026811
-0.029340
-0.030288
-0.032185
-0.030921
-0.029656
-0.025547
-0.025230
-0.026495
-0.027759
-0.028075
-0.027127
-0.026495
-0.025863
-0.024914
-0.024914
-0.024914
-0.023334
-0.023334
-0.023966
-0.020489
-0.020489
-0.020489
-0.019856
-0.019540
-0.018592
-0.017011
-0.017011
-0.017011
-0.015747
-0.014166
-0.012270
-0.012270
-0.011637
-0.013850
-0.014166
-0.012270
-0.011953
-0.012586
-0.012586
-0.012270
-0.013218
-0.012902
-0.011953
-0.010373
-0.008476
-0.011637
-0.012270
-0.014166
-0.012586
-0.012902
-0.012586
-0.012902
-0.013534
-0.013850
-0.014482
-0.015747
-0.015115
-0.016379
-0.017327
-0.017327
-0.017960
-0.018592
-0.019856
-0.019856
-0.020805
-0.022069
-0.022701
-0.023334
-0.020489
-0.024598
-0.024598
-0.027759
-0.028708
-0.028708
-0.026179
-0.027759
-0.028075
-0.029024
-0.029340
-0.029972
-0.029024
-0.028392
-0.026811
-0.027759
-0.029340
-0.031869
-0.032501
-0.031237
-0.027127
-0.027127
-0.027443
-0.027443
-0.028392
-0.027443
-0.027443
-0.027127
-0.024914
-0.025547
-0.026179
-0.024282
-0.023966
-0.023650
-0.020805
-0.021437
-0.019224
-0.019540
-0.019540
-0.018592
-0.017644
-0.017960
-0.017644
-0.017327
-0.015115
-0.014482
-0.014166
-0.013534
-0.016379
-0.014166
-0.012586
-0.011953
-0.011637
-0.011005
-0.010373
-0.011321
-0.014166
-0.011637
-0.009424
-0.008792
-0.009424
-0.011321
-0.014166
-0.014482
-0.013534
-0.011637
-0.012902
-0.011953
-0.013534
-0.013534
-0.016063
-0.015115
-0.016063
-0.017960
-0.017644
-0.017960
-0.019856
-0.020805
-0.020489
-0.021753
-0.022701
-0.023018
-0.022701
-0.021437
-0.022701
-0.023650
-0.026179
-0.027443
-0.028075
-0.026811
-0.024914
-0.027127
-0.029024
-0.027759
-0.028392
-0.027759
-0.029340
-0.026811
-0.026811
-0.028075
-0.029972
-0.031553
-0.029656
-0.027759
-0.026495
-0.026179
-0.026811
-0.026811
-0.026495
-0.025230
-0.025230
-0.023966
-0.025547
-0.026179
-0.023334
-0.021753
-0.021753
-0.021437
-0.019540
-0.018592
-0.018908
-0.019224
-0.017327
-0.016063
-0.016695
-0.017960
-0.016695
-0.015431
-0.015115
-0.013534
-0.012902
-0.014482
-0.014482
-0.010689
-0.010689
-0.012270
-0.011953
-0.010057
-0.010373
-0.012270
-0.012270
-0.010373
-0.009424
-0.008160
-0.009741
-0.012902
-0.013218
-0.012270
-0.013218
-0.013534
-0.013850
-0.013850
-0.015115
-0.016695
-0.015747
-0.014799
-0.016063
-0.016695
-0.016695
-0.019224
-0.019224
-0.021437
-0.021753
-0.021753
-0.020805
-0.023334
-0.023018
-0.023018
-0.023650
-0.024914
-0.027759
-0.027759
-0.026179
-0.025547
-0.026811
-0.028392
-0.029024
-0.028708
-0.028392
-0.027127
-0.027127
-0.026179
-0.026811
-0.028708
-0.030604
-0.029340
-0.029656
-0.025547
-0.025547
-0.027759
-0.026811
-0.027127
-0.024282
-0.023966
-0.023650
-0.024282
-0.026179
-0.025547
-0.022385
-0.022701
-0.021753
-0.021437
-0.019540
-0.019856
-0.018908
-0.017960
-0.018592
-0.018592
-0.019540
-0.018276
-0.017644
-0.015115
-0.012586
-0.011005
-0.012902
-0.013850
-0.013850
-0.011953
-0.011637
-0.011953
-0.012270
-0.011953
-0.013534
-0.013534
-0.012270
-0.010373
-0.007212
-0.010689
-0.011953
-0.013850
-0.013218
-0.012902
-0.014166
-0.012902
-0.013218
-0.013534
-0.014482
-0.015431
-0.015115
-0.015115
-0.016695
-0.017011
-0.019540
-0.020805
-0.021121
-0.021437
-0.021753
-0.023334
-0.022701
-0.023334
-0.022069
-0.024282
-0.023966
-0.025863
-0.026811
-0.026179
-0.024914
-0.028708
-0.028392
-0.030288
-0.029656
-0.028708
-0.027759
-0.028075
-0.026495
-0.028075
-0.030288
-0.032185
-0.032185
-0.030288
-0.027127
-0.027127
-0.027127
-0.028075
-0.028075
-0.026495
-0.025230
-0.025230
-0.024282
-0.025230
-0.025547
-0.023018
-0.022701
-0.023650
-0.021753
-0.020173
-0.020489
-0.019856
-0.019856
-0.018592
-0.018908
-0.017960
-0.017644
-0.016379
-0.015115
-0.014482
-0.013534
-0.013850
-0.015431
-0.012902
-0.011637
-0.012270
-0.011953
-0.012902
-0.012586
-0.013534
-0.015115
-0.012586
-0.009741
-0.008476
-0.009741
-0.011005
-0.012902
-0.013218
-0.012586
-0.012902
-0.013850
-0.014482
-0.014799
-0.014799
-0.015747
-0.014482
-0.015747
-0.017644
-0.018592
-0.017644
-0.020173
-0.021121
-0.021121
-0.021753
-0.022385
-0.022385
-0.023334
-0.021437
-0.023966
-0.023966
-0.026495
-0.028075
-0.027443
-0.026495
-0.027127
-0.029024
-0.029972
-0.029656
-0.029024
-0.029340
-0.029656
-0.028075
-0.026179
-0.029972
-0.031553
-0.032501
-0.030604
-0.029024
-0.027127
-0.028392
-0.028708
-0.029340
-0.028075
-0.027127
-0.026179
-0.025230
-0.024914
-0.025230
-0.024598
-0.022385
-0.022385
-0.021753
-0.020805
-0.019856
-0.019540
-0.019540
-0.019224
-0.017644
-0.018276
-0.018276
-0.015747
-0.016379
-0.014482
-0.013850
-0.014166
-0.016379
-0.013850
-0.012586
-0.011321
-0.011321
-0.012270
-0.012586
-0.012902
-0.015431
-0.012270
-0.010689
-0.009424
-0.010373
-0.010689
-0.014799
-0.014166
-0.013850
-0.013218
-0.011953
-0.013850
-0.013850
-0.013850
-0.016063
-0.016063
-0.016063
-0.018592
-0.017644
-0.017960
-0.018908
-0.019856
-0.022069
-0.020489
-0.022069
-0.021121
-0.022701
-0.022385
-0.024282
-0.024598
-0.025547
-0.026811
-0.026495
-0.026811
-0.025230
-0.027127
-0.029340
-0.029656
-0.029656
-0.029024
-0.028392
-0.026811
-0.026811
-0.029024
-0.029024
-0.033133
-0.030288
-0.030288
-0.027127
-0.025863
-0.028075
-0.028392
-0.027127
-0.026811
-0.027443
-0.026495
-0.025863
-0.025547
-0.025863
-0.023018
-0.023018
-0.022069
-0.021437
-0.019540
-0.019856
-0.019540
-0.018592
-0.018592
-0.017960
-0.020173
-0.018908
-0.016695
-0.015115
-0.012902
-0.012902
-0.014166
-0.014482
-0.013850
-0.011005
-0.012586
-0.011953
-0.013218
-0.012586
-0.014799
-0.011953
-0.011321
-0.008792
-0.006896
-0.009424
-0.011005
-0.012270
-0.013534
-0.013534
-0.014482
-0.013850
-0.014166
-0.014166
-0.015747
-0.015747
-0.014482
-0.015431
-0.018908
-0.018592
-0.018908
-0.019540
-0.020805
-0.022701
-0.021437
-0.022069
-0.022385
-0.023334
-0.022385
-0.024914
-0.023966
-0.026495
-0.027443
-0.028392
-0.025230
-0.026495
-0.027759
-0.028075
-0.028708
-0.028392
-0.028392
-0.027759
-0.025230
-0.027443
-0.029024
-0.031237
-0.029656
-0.029972
-0.026179
-0.026811
-0.027443
-0.027443
-0.028392
-0.027127
-0.027443
-0.026811
-0.024598
-0.025863
-0.026495
-0.023966
-0.022385
-0.023966
-0.021121
-0.021437
-0.021121
-0.019540
-0.018592
-0.017960
-0.018276
-0.018908
-0.017960
-0.016379
-0.016063
-0.012902
-0.013218
-0.013218
-0.015115
-0.010689
-0.010689
-0.011005
-0.011321
-0.010689
-0.011953
-0.012270
-0.013534
-0.012586
-0.010689
-0.007528
-0.009424
-0.011637
-0.014166
-0.012270
-0.012270
-0.013534
-0.012902
-0.012586
-0.012902
-0.013850
-0.015115
-0.014166
-0.014799
-0.017644
-0.016695
-0.016379
-0.019224
-0.020805
-0.020173
-0.021121
-0.022701
-0.022069
-0.021753
-0.021437
-0.023334
-0.024598
-0.026495
-0.028075
-0.028075
-0.027443
-0.026179
-0.028708
-0.029024
-0.028075
-0.028708
-0.028392
-0.028075
-0.026811
-0.026495
-0.030288
-0.031553
-0.032501
-0.030604
-0.028392
-0.026495
-0.026811
-0.026811
-0.026811
-0.025547
-0.025230
-0.025230
-0.023334
-0.024914
-0.025230
-0.022385
-0.022069
-0.022385
-0.021121
-0.020173
-0.020489
-0.021121
-0.019540
-0.018276
-0.018276
-0.017011
-0.018276
-0.017011
-0.016063
-0.013534
-0.012586
-0.012270
-0.014166
-0.013850
-0.011637
-0.011953
-0.011005
-0.011321
-0.010373
-0.011005
-0.012902
-0.011321
-0.010057
-0.009424
-0.008476
-0.009424
-0.014166
-0.014166
-0.011953
-0.012270
-0.012270
-0.013218
-0.013850
-0.013850
-0.015431
-0.015115
-0.015431
-0.017644
-0.016695
-0.016379
-0.019540
-0.020173
-0.019224
-0.021121
-0.022385
-0.021121
-0.022069
-0.021437
-0.021121
-0.023650
-0.025230
-0.027759
-0.028075
-0.026811
-0.024914
-0.029340
-0.029340
-0.029024
-0.028392
-0.027759
-0.028392
-0.028075
-0.026495
-0.029656
-0.031237
-0.031869
-0.029656
-0.028075
-0.026495
-0.026495
-0.027443
-0.027759
-0.026811
-0.025230
-0.025863
-0.025230
-0.024598
-0.026179
-0.024914
-0.022385
-0.022385
-0.022069
-0.020805
-0.019224
-0.018908
-0.018908
-0.017960
-0.018592
-0.017327
-0.018908
-0.017327
-0.017011
-0.014482
-0.013850
-0.012586
-0.014482
-0.014799
-0.013534
-0.011953
-0.012270
-0.012586
-0.012586
-0.013218
-0.013850
-0.012902
-0.011005
-0.009741
-0.007844
-0.009424
-0.012270
-0.013850
-0.012270
-0.013218
-0.013534
-0.014482
-0.013534
-0.013850
-0.014799
-0.015431
-0.015747
-0.016695
-0.018592
-0.017011
-0.018908
-0.020173
-0.021437
-0.020805
-0.022385
-0.021753
-0.022385
-0.023018
-0.022701
-0.023018
-0.024914
-0.027759
-0.027127
-0.027443
-0.024914
-0.025230
-0.029024
-0.029340
-0.029340
-0.027759
-0.028392
-0.028708
-0.025547
-0.027127
-0.029656
-0.032185
-0.030604
-0.028075
-0.026495
-0.026811
-0.026811
-0.027443
-0.027759
-0.026811
-0.025230
-0.025863
-0.023966
-0.025230
-0.025230
-0.024282
-0.023334
-0.022069
-0.021121
-0.020173
-0.020173
-0.020173
-0.018276
-0.018592
-0.018276
-0.019540
-0.017960
-0.016379
-0.015431
-0.012902
-0.012902
-0.012902
-0.013534
-0.012270
-0.010057
-0.011953
-0.011005
-0.011005
-0.011321
-0.013218
-0.012902
-0.011005
-0.009108
-0.007528
-0.008792
-0.010373
-0.013218
-0.013850
-0.012270
-0.012270
-0.012902
-0.013534
-0.013218
-0.014482
-0.016063
-0.015115
-0.015747
-0.017327
-0.018276
-0.019856
-0.019540
-0.020173
-0.019856
-0.019224
-0.021753
-0.023018
-0.023334
-0.023334
-0.023018
-0.024282
-0.025230
-0.026495
-0.028392
-0.028392
-0.028075
-0.029024
-0.028075
-0.028708
-0.028708
-0.029340
-0.029024
-0.028392
-0.028392
-0.029024
-0.031553
-0.033133
-0.029656
-0.027127
-0.026495
-0.026495
-0.026811
-0.026811
-0.027443
-0.025547
-0.025547
-0.025547
-0.024914
-0.024914
-0.023018
-0.021753
-0.023334
-0.020173
-0.020173
-0.020805
-0.020489
-0.018908
-0.019224
-0.018276
-0.018592
-0.018592
-0.017644
-0.015431
-0.013534
-0.013534
-0.011321
-0.015747
-0.013534
-0.011321
-0.011637
-0.011321
-0.012902
-0.012270
-0.012586
-0.015115
-0.012586
-0.010373
-0.008792
-0.008792
-0.009424
-0.014166
-0.015431
-0.013534
-0.013218
-0.013534
-0.013850
-0.014482
-0.015431
-0.016063
-0.016063
-0.016379
-0.018276
-0.017644
-0.017960
-0.021121
-0.020805
-0.020805
-0.022069
-0.022701
-0.023966
-0.024598
-0.023650
-0.023966
-0.024282
-0.025547
-0.028075
-0.028075
-0.027759
-0.025547
-0.027759
-0.030288
-0.029340
-0.029972
-0.029656
-0.028708
-0.027759
-0.027759
-0.028708
-0.029024
-0.032501
-0.030288
-0.028708
-0.025547
-0.025230
-0.028075
-0.028392
-0.027759
-0.026495
-0.025863
-0.024282
-0.025547
-0.023650
-0.024914
-0.022385
-0.023334
-0.022385
-0.020489
-0.019856
-0.018908
-0.017327
-0.017011
-0.018276
-0.017327
-0.019224
-0.017327
-0.015747
-0.013850
-0.012902
-0.012270
-0.013850
-0.013534
-0.012902
-0.011637
-0.011005
-0.012270
-0.012586
-0.012270
-0.013534
-0.011953
-0.010689
-0.009424
-0.008160
-0.010057
-0.013218
-0.011953
-0.013534
-0.012902
-0.011321
-0.013534
-0.013534
-0.014482
-0.015115
-0.015747
-0.016379
-0.017327
-0.017960
-0.019224
-0.019224
-0.019224
-0.020173
-0.020805
-0.022701
-0.022701
-0.022069
-0.022701
-0.022069
-0.023018
-0.024282
-0.026495
-0.028075
-0.028708
-0.024598
-0.025547
-0.027443
-0.028392
-0.028075
-0.027127
-0.027443
-0.028392
-0.026811
-0.028392
-0.030921
-0.031869
-0.030288
-0.029024
-0.025547
-0.025230
-0.025863
-0.026811
-0.027127
-0.026811
-0.025230
-0.026495
-0.025547
-0.025230
-0.024914
-0.021437
-0.023650
-0.022385
-0.021121
-0.018908
-0.019856
-0.017960
-0.018908
-0.017644
-0.017644
-0.017327
-0.017327
-0.015115
-0.015431
-0.012586
-0.012902
-0.013218
-0.013534
-0.012586
-0.012270
-0.011005
-0.011637
-0.011321
-0.011637
-0.012270
-0.012902
-0.011321
-0.008792
-0.006263
-0.009741
-0.011637
-0.014166
-0.013218
-0.012586
-0.012270
-0.012902
-0.013850
-0.014799
-0.013218
-0.014482
-0.014482
-0.015747
-0.018276
-0.017644
-0.019856
-0.018592
-0.019856
-0.020489
-0.020805
-0.020805
-0.021437
-0.023650
-0.021121
-0.023334
-0.024282
-0.025863
-0.026495
-0.027443
-0.025547
-0.027443
-0.027759
-0.029024
-0.029340
-0.029024
-0.028392
-0.027127
-0.025230
-0.026811
-0.029656
-0.031237
-0.031237
-0.029972
-0.027127
-0.026179
-0.027443
-0.028075
-0.027443
-0.027443
-0.025863
-0.026811
-0.025863
-0.025230
-0.026495
-0.023966
-0.023334
-0.024914
-0.021437
-0.021437
-0.019856
-0.019856
-0.019224
-0.018908
-0.017327
-0.018592
-0.017960
-0.016695
-0.016379
-0.014166
-0.014482
-0.014166
-0.015747
-0.012586
-0.012270
-0.012270
-0.011953
-0.011637
-0.012586
-0.011953
-0.014166
-0.011953
-0.010373
-0.007844
-0.008792
-0.010689
-0.013534
-0.014166
-0.012902
-0.011953
-0.011637
-0.014482
-0.013534
-0.015747
-0.016695
-0.015115
-0.015747
-0.017011
-0.017327
-0.017327
-0.019856
-0.021753
-0.019856
-0.019856
-0.023018
-0.022069
-0.022069
-0.021121
-0.022701
-0.024914
-0.026495
-0.026811
-0.028075
-0.026179
-0.025547
-0.028392
-0.029340
-0.028392
-0.029024
-0.030604
-0.030288
-0.027127
-0.027127
-0.028708
-0.030921
-0.032501
-0.029340
-0.028708
-0.027127
-0.026495
-0.027127
-0.027759
-0.025547
-0.026495
-0.027127
-0.025230
-0.025863
-0.026495
-0.024598
-0.021437
-0.022701
-0.023018
-0.021121
-0.019540
-0.017960
-0.018908
-0.018592
-0.016379
-0.017327
-0.018908
-0.017644
-0.015115
-0.013850
-0.012902
-0.012270
-0.014799
-0.014482
-0.013218
-0.011953
-0.011953
-0.012902
-0.011637
-0.013218
-0.014166
-0.012586
-0.009741
-0.008792
-0.007528
-0.009741
-0.011321
-0.013218
-0.012902
-0.011637
-0.011953
-0.011953
-0.012270
-0.013218
-0.015747
-0.015747
-0.014482
-0.016379
-0.017644
-0.017011
-0.018592
-0.019540
-0.020805
-0.021437
-0.021753
-0.022385
-0.023650
-0.023018
-0.023650
-0.024598
-0.026179
-0.027759
-0.028708
-0.029024
-0.025863
-0.028075
-0.028708
-0.028708
-0.029972
-0.029340
-0.028392
-0.028075
-0.026495
-0.029340
-0.030288
-0.032817
-0.031237
-0.030288
-0.027127
-0.027127
-0.028708
-0.028075
-0.028708
-0.026811
-0.026179
-0.025230
-0.024282
-0.026179
-0.023966
-0.023018
-0.023650
-0.023650
-0.021753
-0.020173
-0.019856
-0.019540
-0.017011
-0.017644
-0.017644
-0.018592
-0.017327
-0.016695
-0.015115
-0.014166
-0.012902
-0.013850
-0.014799
-0.013850
-0.011321
-0.012270
-0.012902
-0.013218
-0.012586
-0.012586
-0.012586
-0.011005
-0.011321
-0.008792
-0.011005
-0.012586
-0.013850
-0.014799
-0.013534
-0.013218
-0.014482
-0.014166
-0.015431
-0.015115
-0.015115
-0.015431
-0.016695
-0.018592
-0.018592
-0.018592
-0.018908
-0.019856
-0.021753
-0.021753
-0.023650
-0.023966
-0.024598
-0.021753
-0.023966
-0.025230
-0.026811
-0.027759
-0.029024
-0.027127
-0.027127
-0.028075
-0.028075
-0.026811
-0.029656
-0.028708
-0.029340
-0.026811
-0.028392
-0.030288
-0.030604
-0.031869
-0.029024
-0.026179
-0.025547
-0.026179
-0.026495
-0.027759
-0.025230
-0.026179
-0.025547
-0.024598
-0.025863
-0.024914
-0.023966
-0.021753
-0.022385
-0.020805
-0.019856
-0.018908
-0.019224
-0.018908
-0.017960
-0.017327
-0.017327
-0.016379
-0.016063
-0.015431
-0.013850
-0.012902
-0.012902
-0.015115
-0.011953
-0.011953
-0.012902
-0.011637
-0.011637
-0.013218
-0.013850
-0.013850
-0.011637
-0.010057
-0.007212
-0.009741
-0.010689
-0.013850
-0.013534
-0.013534
-0.012270
-0.012586
-0.013850
-0.014166
-0.014166
-0.013850
-0.013850
-0.014166
-0.016379
-0.016063
-0.017960
-0.019856
-0.020173
-0.021121
-0.021437
-0.021121
-0.021121
-0.021753
-0.021753
-0.023018
-0.023650
-0.024914
-0.026811
-0.027759
-0.026495
-0.024914
-0.026811
-0.028392
-0.027759
-0.026811
-0.028392
-0.027127
-0.027127
-0.025863
-0.027759
-0.030288
-0.031553
-0.028708
-0.027127
-0.025230
-0.025547
-0.026495
-0.027443
-0.024914
-0.024914
-0.025547
-0.024914
-0.025230
-0.025230
-0.024598
-0.022385
-0.023018
-0.021437
-0.021437
-0.018592
-0.020489
-0.019224
-0.017960
-0.017327
-0.016695
-0.017327
-0.016695
-0.015115
-0.012586
-0.011953
-0.011637
-0.013850
-0.012902
-0.012270
-0.010689
-0.011321
-0.012902
-0.011637
-0.011637
-0.013850
-0.012270
-0.011637
-0.010057
-0.007844
-0.010373
-0.013218
-0.012902
-0.012902
-0.011637
-0.013850
-0.013218
-0.013850
-0.014166
-0.015431
-0.015115
-0.014482
-0.017644
-0.016695
-0.017011
-0.019856
-0.020173
-0.021437
-0.021753
-0.022385
-0.023018
-0.023334
-0.022701
-0.022701
-0.023650
-0.024914
-0.026179
-0.026495
-0.026179
-0.024598
-0.026495
-0.027127
-0.027759
-0.029024
-0.029340
-0.029972
-0.029340
-0.027759
-0.028708
-0.030921
-0.032501
-0.031553
-0.029024
-0.026495
-0.026495
-0.027759
-0.027759
-0.027127
-0.025863
-0.025547
-0.025547
-0.023966
-0.024598
-0.023650
-0.021437
-0.022069
-0.020805
-0.020173
-0.019224
-0.019224
-0.019224
-0.017644
-0.017327
-0.017644
-0.018908
-0.017011
-0.015431
-0.013850
-0.013534
-0.012586
-0.013850
-0.013218
-0.012586
-0.011637
-0.011637
-0.011005
-0.012586
-0.011321
-0.013218
-0.012902
-0.010057
-0.010057
-0.007844
-0.008792
-0.011005
-0.011637
-0.011637
-0.011005
-0.010057
-0.012270
-0.012902
-0.013850
-0.014166
-0.014799
-0.014166
-0.014482
-0.016063
-0.017644
-0.018908
-0.020489
-0.020805
-0.021121
-0.022069
-0.023018
-0.023650
-0.021753
-0.022701
-0.024282
-0.024282
-0.025863
-0.027759
-0.027127
-0.024282
-0.026495
-0.026811
-0.027443
-0.029024
-0.030288
-0.029656
-0.027759
-0.025863
-0.027759
-0.029024
-0.030604
-0.031869
-0.029656
-0.026811
-0.026811
-0.027759
-0.027759
-0.027127
-0.026811
-0.026179
-0.025863
-0.024282
-0.026179
-0.025547
-0.023018
-0.023018
-0.023650
-0.020805
-0.020489
-0.018592
-0.018276
-0.017327
-0.017960
-0.018276
-0.017327
-0.017960
-0.015747
-0.015747
-0.013850
-0.013218
-0.012586
-0.014166
-0.012270
-0.011953
-0.012270
-0.010689
-0.012902
-0.012586
-0.012586
-0.013850
-0.013534
-0.010373
-0.007528
-0.009108
-0.010057
-0.013850
-0.013534
-0.011953
-0.011321
-0.013218
-0.013534
-0.013534
-0.015115
-0.015115
-0.013850
-0.015431
-0.017327
-0.017327
-0.017327
-0.018276
-0.021753
-0.021437
-0.021437
-0.022069
-0.023334
-0.022701
-0.023018
-0.022385
-0.023650
-0.024914
-0.027443
-0.029024
-0.027443
-0.026495
-0.028392
-0.030604
-0.029972
-0.028708
-0.029340
-0.028392
-0.025863
-0.027443
-0.029340
-0.031553
-0.033450
-0.028708
-0.028075
-0.026179
-0.026811
-0.027443
-0.028075
-0.026495
-0.025863
-0.027127
-0.025547
-0.025547
-0.025863
-0.024598
-0.023650
-0.024282
-0.021437
-0.020173
-0.020173
-0.019224
-0.018592
-0.019224
-0.017011
-0.017011
-0.017327
-0.017011
-0.016063
-0.014166
-0.012902
-0.013534
-0.015747
-0.013850
-0.012270
-0.012270
-0.012902
-0.012270
-0.011637
-0.011637
-0.013850
-0.012270
-0.009424
-0.009108
-0.009108
-0.009741
-0.013534
-0.012902
-0.012586
-0.011953
-0.011637
-0.013218
-0.014166
-0.014799
-0.015115
-0.015747
-0.015115
-0.018276
-0.019224
-0.017327
-0.019540
-0.019224
-0.019224
-0.019856
-0.022385
-0.021753
-0.022701
-0.022701
-0.022701
-0.023650
-0.024282
-0.026495
-0.028075
-0.027759
-0.024598
-0.027127
-0.029972
-0.029340
-0.029656
-0.028708
-0.027443
-0.027759
-0.026811
-0.028708
-0.030604
-0.031869
-0.029972
-0.028708
-0.026179
-0.025230
-0.026811
-0.027127
-0.027127
-0.026495
-0.025863
-0.024598
-0.025863
-0.025230
-0.025863
-0.022069
-0.023334
-0.022701
-0.020173
-0.019856
-0.020173
-0.019540
-0.019224
-0.017327
-0.017644
-0.018908
-0.017011
-0.016063
-0.013850
-0.012270
-0.012270
-0.014166
-0.013218
-0.012902
-0.011005
-0.011321
-0.012902
-0.011637
-0.011321
-0.013850
-0.012586
-0.010373
-0.008476
-0.009108
-0.011005
-0.012270
-0.013850
-0.011953
-0.012586
-0.012902
-0.013218
-0.013850
-0.014482
-0.016379
-0.016063
-0.015431
-0.017327
-0.017960
-0.017011
-0.019856
-0.019856
-0.020489
-0.021753
-0.022385
-0.023650
-0.023334
-0.022069
-0.022069
-0.023966
-0.023966
-0.028392
-0.027127
-0.026811
-0.024598
-0.026811
-0.027759
-0.027759
-0.028708
-0.028075
-0.028392
-0.026811
-0.026179
-0.028708
-0.030921
-0.031869
-0.030288
-0.030604
-0.026811
-0.025863
-0.027759
-0.026811
-0.027759
-0.027127
-0.026179
-0.026179
-0.024914
-0.025547
-0.024282
-0.021753
-0.021753
-0.022385
-0.020173
-0.020805
-0.020489
-0.020173
-0.017960
-0.018592
-0.017644
-0.018908
-0.017960
-0.017011
-0.016063
-0.014166
-0.013534
-0.013850
-0.015747
-0.013534
-0.011637
-0.013218
-0.012902
-0.012902
-0.013218
-0.012902
-0.014166
-0.012902
-0.011637
-0.007212
-0.010689
-0.011637
-0.014166
-0.014482
-0.012586
-0.011637
-0.011321
-0.012902
-0.013534
-0.013850
-0.014799
-0.013218
-0.015115
-0.017960
-0.017960
-0.018276
-0.019224
-0.020805
-0.020173
-0.019856
-0.022069
-0.023650
-0.024282
-0.023650
-0.024282
-0.025230
-0.027443
-0.027759
-0.027759
-0.026495
-0.027759
-0.028708
-0.029340
-0.029656
-0.029972
-0.030288
-0.029656
-0.028075
-0.028392
-0.029972
-0.031237
-0.033450
-0.030288
-0.028708
-0.028392
-0.026811
-0.027759
-0.028708
-0.026811
-0.027443
-0.027127
-0.025547
-0.023966
-0.025230
-0.023018
-0.022069
-0.023650
-0.019856
-0.020805
-0.020805
-0.019540
-0.018592
-0.017960
-0.016695
-0.018276
-0.018276
-0.017644
-0.016695
-0.014166
-0.015115
-0.013850
-0.015115
-0.012586
-0.011953
-0.011321
-0.011637
-0.012270
-0.011321
-0.011637
-0.013850
-0.011321
-0.008792
-0.008792
-0.008476
-0.010057
-0.014166
-0.014482
-0.012586
-0.011953
-0.012902
-0.013534
-0.014166
-0.014166
-0.014482
-0.014799
-0.015115
-0.017011
-0.017960
-0.017960
-0.019540
-0.019856
-0.020805
-0.019856
-0.021437
-0.022701
-0.023966
-0.023018
-0.023966
-0.024914
-0.025547
-0.026811
-0.027759
-0.027443
-0.025547
-0.026495
-0.028075
-0.029024
-0.029340
-0.029024
-0.029024
-0.028708
-0.026811
-0.028075
-0.030604
-0.031553
-0.029024
-0.028392
-0.026495
-0.025547
-0.027759
-0.027443
-0.026495
-0.025547
-0.025863
-0.024914
-0.025547
-0.026811
-0.023966
-0.023018
-0.023650
-0.022069
-0.021753
-0.019540
-0.018908
-0.019224
-0.017960
-0.018276
-0.016063
-0.017644
-0.016695
-0.016063
-0.012902
-0.012902
-0.011953
-0.013850
-0.014799
-0.013218
-0.011321
-0.012270
-0.012902
-0.012270
-0.012586
-0.013534
-0.011321
-0.010373
-0.008792
-0.009424
-0.011005
-0.013850
-0.012270
-0.012586
-0.011637
-0.012586
-0.011953
-0.013850
-0.013534
-0.015747
-0.015115
-0.015115
-0.015115
-0.017960
-0.016695
-0.019540
-0.020173
-0.020489
-0.021121
-0.022069
-0.022701
-0.023650
-0.023018
-0.022385
-0.024598
-0.024282
-0.026811
-0.027759
-0.028708
-0.025863
-0.029024
-0.030288
-0.030288
-0.029972
-0.028708
-0.029340
-0.028075
-0.027443
-0.029656
-0.030921
-0.032817
-0.031869
-0.029656
-0.027127
-0.027443
-0.028392
-0.028392
-0.028708
-0.026811
-0.025863
-0.025230
-0.026495
-0.024282
-0.025230
-0.022385
-0.023650
-0.023334
-0.020489
-0.019540
-0.018908
-0.018908
-0.017644
-0.018276
-0.019224
-0.018276
-0.016695
-0.015747
-0.014166
-0.013850
-0.013534
-0.013534
-0.014482
-0.011953
-0.011005
-0.011637
-0.011953
-0.012270
-0.011005
-0.013218
-0.011637
-0.011953
-0.010057
-0.007528
-0.010689
-0.011321
-0.013218
-0.012270
-0.011005
-0.012270
-0.012586
-0.013534
-0.014166
-0.015115
-0.015115
-0.013534
-0.015115
-0.017011
-0.015747
-0.017327
-0.020173
-0.021121
-0.020489
-0.021437
-0.022069
-0.021753
-0.022385
-0.021437
-0.024282
-0.024598
-0.027759
-0.028392
-0.028392
-0.026179
-0.027127
-0.029024
-0.029656
-0.028392
-0.028708
-0.028708
-0.027759
-0.026179
-0.026495
-0.029024
-0.029972
-0.030604
-0.030921
-0.027759
-0.026495
-0.026495
-0.026495
-0.027759
-0.026179
-0.025863
-0.026179
-0.023966
-0.025230
-0.025230
-0.023334
-0.022701
-0.022385
-0.020805
-0.020173
-0.018592
-0.019224
-0.018276
-0.017011
-0.017011
-0.016695
-0.017011
-0.014799
-0.014482
-0.012270
-0.011637
-0.011637
-0.014482
-0.011321
-0.010373
-0.010373
-0.010373
-0.011953
-0.011005
-0.012902
-0.014482
-0.011637
-0.010057
-0.007844
-0.007528
-0.009108
-0.013850
-0.013534
-0.013218
-0.011953
-0.013534
-0.013218
-0.013534
-0.014799
-0.015115
-0.014799
-0.014799
-0.017011
-0.017644
-0.017327
-0.018592
-0.019856
-0.020173
-0.020805
-0.021121
-0.020489
-0.022701
-0.021753
-0.023018
-0.023966
-0.025547
-0.026495
-0.025863
-0.024914
-0.023966
-0.026179
-0.028075
-0.029024
-0.029340
-0.029024
-0.027127
-0.025863
-0.028075
-0.029340
-0.030288
-0.032501
-0.030604
-0.027443
-0.025230
-0.027127
-0.027443
-0.026495
-0.026179
-0.026495
-0.024282
-0.024914
-0.025230
-0.026811
-0.024914
-0.022385
-0.022069
-0.021437
-0.019224
-0.019224
-0.019856
-0.019540
-0.017644
-0.017960
-0.017327
-0.017644
-0.017327
-0.016379
-0.013534
-0.013218
-0.013218
-0.015747
-0.012270
-0.011953
-0.011005
-0.011953
-0.012270
-0.011953
-0.011005
-0.011953
-0.010057
-0.009108
-0.008792
-0.007844
-0.008792
-0.012586
-0.014799
-0.012902
-0.011637
-0.012586
-0.012902
-0.013534
-0.013850
-0.015115
-0.015431
-0.013534
-0.014799
-0.016695
-0.017011
-0.019224
-0.020805
-0.021121
-0.021437
-0.021121
-0.021437
-0.021753
-0.021437
-0.021753
-0.024282
-0.025547
-0.026811
-0.027443
-0.028075
-0.025230
-0.026495
-0.028392
-0.028392
-0.028075
-0.027443
-0.029024
-0.027759
-0.024914
-0.027443
-0.029972
-0.031553
-0.031237
-0.028708
-0.026495
-0.025547
-0.026495
-0.026179
-0.026495
-0.027759
-0.027759
-0.024598
-0.024282
-0.025547
-0.024914
-0.022701
-0.023966
-0.021753
-0.020489
-0.020173
-0.019540
-0.019540
-0.019856
-0.018276
-0.017327
-0.017644
-0.018276
-0.016695
-0.014482
-0.011637
-0.012586
-0.013534
-0.015115
-0.012586
-0.011953
-0.011953
-0.012270
-0.011637
-0.011637
-0.014799
-0.013534
-0.011637
-0.010373
-0.008160
-0.009741
-0.012270
-0.013218
-0.013218
-0.012902
-0.011637
-0.012586
-0.014482
-0.012902
-0.014482
-0.015431
-0.015747
-0.016379
-0.017011
-0.016063
-0.018276
-0.017960
-0.021437
-0.021121
-0.020173
-0.021121
-0.021121
-0.022701
-0.022069
-0.023966
-0.024598
-0.026811
-0.027759
-0.026495
-0.025863
-0.026811
-0.028708
-0.029972
-0.029340
-0.029024
-0.029340
-0.028392
-0.026495
-0.027127
-0.029972
-0.031553
-0.030604
-0.028708
-0.026495
-0.026495
-0.026495
-0.026495
-0.027759
-0.027127
-0.027127
-0.026495
-0.023966
-0.024914
-0.024914
-0.022701
-0.023650
-0.023334
-0.020173
-0.019540
-0.018908
-0.019224
-0.019224
-0.018908
-0.016379
-0.017960
-0.017960
-0.017960
-0.016063
-0.014166
-0.011637
-0.012586
-0.015431
-0.013850
-0.012902
-0.011953
-0.011637
-0.011953
-0.011321
-0.013218
-0.013850
-0.011953
-0.009424
-0.007528
-0.009108
-0.011005
-0.014166
-0.013850
-0.011953
-0.012586
-0.012902
-0.012270
-0.012902
-0.014166
-0.016379
-0.015431
-0.016063
-0.018592
-0.016695
-0.017327
-0.020805
-0.022069
-0.022701
-0.022385
-0.023334
-0.021121
-0.022701
-0.022701
-0.024598
-0.024914
-0.026495
-0.027443
-0.028075
-0.025230
-0.025230
-0.027443
-0.029340
-0.029656
-0.028392
-0.029024
-0.028392
-0.027127
-0.028075
-0.029656
-0.032185
-0.034082
-0.030921
-0.029340
-0.027127
-0.027759
-0.027759
-0.028075
-0.026495
-0.025230
-0.027127
-0.025863
-0.025547
-0.024914
-0.023650
-0.022385
-0.022701
-0.021437
-0.021753
-0.021437
-0.019856
-0.018592
-0.018276
-0.017644
-0.017011
-0.017327
-0.016379
-0.015747
-0.013218
-0.013534
-0.012586
-0.015747
-0.014166
-0.011637
-0.011637
-0.009741
-0.011005
-0.010373
-0.012902
-0.013534
-0.012270
-0.009741
-0.008160
-0.007844
-0.009424
-0.013534
-0.014166
-0.013534
-0.012270
-0.012586
-0.013218
-0.013850
-0.014482
-0.015747
-0.014799
-0.014166
-0.015747
-0.018276
-0.017011
-0.019540
-0.020489
-0.019224
-0.019856
-0.022385
-0.022701
-0.022069
-0.021753
-0.021437
-0.023018
-0.025547
-0.026811
-0.027127
-0.028075
-0.023966
-0.026811
-0.027759
-0.028392
-0.029656
-0.029024
-0.028708
-0.027127
-0.027759
-0.028708
-0.029972
-0.032501
-0.030921
-0.029024
-0.026179
-0.027443
-0.026811
-0.028075
-0.027443
-0.027443
-0.027127
-0.025547
-0.025547
-0.025230
-0.026495
-0.023966
-0.022385
-0.022385
-0.020489
-0.021121
-0.020173
-0.018908
-0.019856
-0.017960
-0.018276
-0.019540
-0.017960
-0.017327
-0.015115
-0.013850
-0.012902
-0.014799
-0.014799
-0.012902
-0.011637
-0.012586
-0.011005
-0.011637
-0.011005
-0.013534
-0.013850
-0.010373
-0.009424
-0.008160
-0.011321
-0.011321
-0.012586
-0.014166
-0.013534
-0.012270
-0.013218
-0.013534
-0.014166
-0.015431
-0.016063
-0.014799
-0.016379
-0.016695
-0.018276
-0.019540
-0.021121
-0.021437
-0.022385
-0.023018
-0.023018
-0.023966
-0.023018
-0.022701
-0.024914
-0.025230
-0.026495
-0.028075
-0.029024
-0.025230
-0.026811
-0.028392
-0.029024
-0.029024
-0.029656
-0.029972
-0.029024
-0.028075
-0.029024
-0.030921
-0.031869
-0.032817
-0.031553
-0.027127
-0.026811
-0.027127
-0.027127
-0.027127
-0.027443
-0.026179
-0.026495
-0.025547
-0.025230
-0.025230
-0.023650
-0.024598
-0.023018
-0.021437
-0.019856
-0.019856
-0.020805
-0.017960
-0.017960
-0.017960
-0.017644
-0.017960
-0.017960
-0.015115
-0.014166
-0.013534
-0.014166
-0.015431
-0.013850
-0.012586
-0.012270
-0.012902
-0.012270
-0.013534
-0.012270
-0.013218
-0.011637
-0.009424
-0.007528
-0.009741
-0.011637
-0.015115
-0.014166
-0.011953
-0.012902
-0.014482
-0.014799
-0.014482
-0.015747
-0.016379
-0.015431
-0.016695
-0.017960
-0.017644
-0.019540
-0.021121
-0.021121
-0.021753
-0.022385
-0.023334
-0.023650
-0.023966
-0.023966
-0.023334
-0.024282
-0.025547
-0.027759
-0.029024
-0.026495
-0.026811
-0.029024
-0.029972
-0.030288
-0.030288
-0.030921
-0.028392
-0.028075
-0.027759
-0.028708
-0.030604
-0.033133
-0.031237
-0.029656
-0.028075
-0.028075
-0.028708
-0.030288
-0.027443
-0.027127
-0.027127
-0.026495
-0.026179
-0.026495
-0.025230
-0.023966
-0.024598
-0.023018
-0.021121
-0.020489
-0.020805
-0.019224
-0.018908
-0.019224
-0.019224
-0.019540
-0.017011
-0.017327
-0.014482
-0.013850
-0.013850
-0.016695
-0.012902
-0.012270
-0.012270
-0.011953
-0.012270
-0.012586
-0.013850
-0.014799
-0.012902
-0.011953
-0.011005
-0.009741
-0.011321
-0.013850
-0.014482
-0.012902
-0.012586
-0.012902
-0.013534
-0.014166
-0.014166
-0.016379
-0.016063
-0.015747
-0.018592
-0.018908
-0.017011
-0.020173
-0.020805
-0.021121
-0.021753
-0.021753
-0.022701
-0.023966
-0.023334
-0.023018
-0.023334
-0.025863
-0.028075
-0.028075
-0.029024
-0.026179
-0.028075
-0.030288
-0.029972
-0.029972
-0.029340
-0.028708
-0.029340
-0.027759
-0.028075
-0.029972
-0.033450
-0.030921
-0.030921
-0.027127
-0.027127
-0.028075
-0.028392
-0.027759
-0.025547
-0.026495
-0.025230
-0.025547
-0.027127
-0.026179
-0.023018
-0.023334
-0.021121
-0.021121
-0.019540
-0.021437
-0.019856
-0.019540
-0.017644
-0.018276
-0.018908
-0.017644
-0.017011
-0.015747
-0.014166
-0.012902
-0.013534
-0.014799
-0.014166
-0.011953
-0.011953
-0.011637
-0.012270
-0.013850
-0.014799
-0.013534
-0.012586
-0.009424
-0.008160
-0.010057
-0.013218
-0.014482
-0.014482
-0.012902
-0.013218
-0.012586
-0.014166
-0.013534
-0.016695
-0.017011
-0.014799
-0.017011
-0.019224
-0.019540
-0.019540
-0.021437
-0.021753
-0.020173
-0.022701
-0.023018
-0.022701
-0.023650
-0.022069
-0.023018
-0.024598
-0.026811
-0.027759
-0.027759
-0.025230
-0.027127
-0.027759
-0.029024
-0.028708
-0.028708
-0.027759
-0.029024
-0.026179
-0.029024
-0.030604
-0.032817
-0.032185
-0.029340
-0.026495
-0.026179
-0.026811
-0.028392
-0.028075
-0.028075
-0.026495
-0.026179
-0.024914
-0.025863
-0.025863
-0.023334
-0.023966
-0.022701
-0.020805
-0.020489
-0.019540
-0.019540
-0.018592
-0.017960
-0.017644
-0.018276
-0.018276
-0.016695
-0.015431
-0.013850
-0.012586
-0.013218
-0.015747
-0.013534
-0.011321
-0.012270
-0.012902
-0.012586
-0.012270
-0.012902
-0.014166
-0.011953
-0.010689
-0.008160
-0.010373
-0.010689
-0.014166
-0.014799
-0.013218
-0.012270
-0.013218
-0.013850
-0.013534
-0.016379
-0.015747
-0.015115
-0.015115
-0.017960
-0.017327
-0.018908
-0.019224
-0.019856
-0.021437
-0.022069
-0.022069
-0.022385
-0.022385
-0.022069
-0.023650
-0.025230
-0.026495
-0.026811
-0.027759
-0.025230
-0.026811
-0.028392
-0.030288
-0.029972
-0.028075
-0.028708
-0.029340
-0.025863
-0.027443
-0.028075
-0.030604
-0.032185
-0.029340
-0.028075
-0.027127
-0.026811
-0.028392
-0.027759
-0.026811
-0.026495
-0.026811
-0.025547
-0.025547
-0.025230
-0.023334
-0.022385
-0.021753
-0.021437
-0.021121
-0.019540
-0.020489
-0.018276
-0.019224
-0.018276
-0.017960
-0.018908
-0.018908
-0.017327
-0.014166
-0.012270
-0.011953
-0.014799
-0.011953
-0.010373
-0.011005
-0.011637
-0.011953
-0.011953
-0.012270
-0.013850
-0.012586
-0.010057
-0.009424
-0.009424
-0.010689
-0.014166
-0.014166
-0.011953
-0.012586
-0.013850
-0.015115
-0.015115
-0.015115
-0.016063
-0.015115
-0.015431
-0.017644
-0.018276
-0.017960
-0.020489
-0.020489
-0.020489
-0.021753
-0.021753
-0.021121
-0.022069
-0.023334
-0.023966
-0.023650
-0.025863
-0.025547
-0.027443
-0.026495
-0.026179
-0.028392
-0.029656
-0.029340
-0.029972
-0.029656
-0.029656
-0.028392
-0.027127
-0.028708
-0.031553
-0.033766
-0.030604
-0.029024
-0.027127
-0.026495
-0.026811
-0.027443
-0.027443
-0.025863
-0.026495
-0.025547
-0.025863
-0.025547
-0.025547
-0.022069
-0.021753
-0.020805
-0.021437
-0.020489
-0.019224
-0.019856
-0.017960
-0.017644
-0.017644
-0.017327
-0.016379
-0.014799
-0.013850
-0.014482
-0.011953
-0.013534
-0.014482
-0.013534
-0.012586
-0.011953
-0.011005
-0.011637
-0.012270
-0.013218
-0.011953
-0.009108
-0.008160
-0.007212
-0.010373
-0.013534
-0.013534
-0.012586
-0.012586
-0.012902
-0.012902
-0.014166
-0.015115
-0.016063
-0.014799
-0.014799
-0.017644
-0.018908
-0.017960
-0.020173
-0.020805
-0.021121
-0.021753
-0.022701
-0.023650
-0.023650
-0.023650
-0.022701
-0.023650
-0.025547
-0.026811
-0.028708
-0.028075
-0.024914
-0.027127
-0.029024
-0.028708
-0.029972
-0.029340
-0.029656
-0.028075
-0.027443
-0.027759
-0.030604
-0.032501
-0.031869
-0.031237
-0.026495
-0.027127
-0.027759
-0.027127
-0.027759
-0.027443
-0.027127
-0.025863
-0.024914
-0.025230
-0.024598
-0.023334
-0.023018
-0.022701
-0.020805
-0.020173
-0.021437
-0.021121
-0.017960
-0.017644
-0.017960
-0.019224
-0.018592
-0.017960
-0.015747
-0.014482
-0.013850
-0.013850
-0.014166
-0.012902
-0.011637
-0.012270
-0.011953
-0.012586
-0.012270
-0.013218
-0.013850
-0.011005
-0.008792
-0.006263
-0.009424
-0.010057
-0.012902
-0.013534
-0.012270
-0.012270
-0.013850
-0.014482
-0.014166
-0.014799
-0.015747
-0.014482
-0.015431
-0.018592
-0.017644
-0.018592
-0.020489
-0.021437
-0.019856
-0.020805
-0.021437
-0.022385
-0.024598
-0.022701
-0.023334
-0.024598
-0.026811
-0.027127
-0.028392
-0.026179
-0.026811
-0.026811
-0.029656
-0.028708
-0.028075
-0.029024
-0.029024
-0.025863
-0.027759
-0.029972
-0.030288
-0.031553
-0.029656
-0.026495
-0.026495
-0.027443
-0.028392
-0.027759
-0.026179
-0.026179
-0.025863
-0.022385
-0.024282
-0.025547
-0.023650
-0.023018
-0.022701
-0.020805
-0.019856
-0.018908
-0.018592
-0.018276
-0.017644
-0.017327
-0.018908
-0.018908
-0.017644
-0.016379
-0.014799
-0.013218
-0.013534
-0.016695
-0.014482
-0.012902
-0.011953
-0.012902
-0.012270
-0.012586
-0.013534
-0.014482
-0.012902
-0.010689
-0.009108
-0.010057
-0.011005
-0.015747
-0.014482
-0.013218
-0.013534
-0.013534
-0.013218
-0.014482
-0.014482
-0.014799
-0.013850
-0.012902
-0.016379
-0.017644
-0.017644
-0.017960
-0.019224
-0.020805
-0.022069
-0.022701
-0.022069
-0.023018
-0.022701
-0.023334
-0.023650
-0.027127
-0.027759
-0.027127
-0.027759
-0.026179
-0.027759
-0.029656
-0.029024
-0.027443
-0.027127
-0.028708
-0.025863
-0.026495
-0.028075
-0.029972
-0.033133
-0.029656
-0.028708
-0.027127
-0.026495
-0.028392
-0.029024
-0.027443
-0.027127
-0.026495
-0.026495
-0.024282
-0.025547
-0.025230
-0.022069
-0.023966
-0.023334
-0.023334
-0.020489
-0.019856
-0.021437
-0.018908
-0.017960
-0.019224
-0.018908
-0.018592
-0.015747
-0.014799
-0.012902
-0.013218
-0.014799
-0.014799
-0.012586
-0.011953
-0.011005
-0.011953
-0.013218
-0.012586
-0.014799
-0.012902
-0.011005
-0.009424
-0.008476
-0.010373
-0.015431
-0.013850
-0.014799
-0.013218
-0.014482
-0.014166
-0.014482
-0.015115
-0.017011
-0.016695
-0.015747
-0.017960
-0.019224
-0.017011
-0.021437
-0.021437
-0.021753
-0.022701
-0.023966
-0.022701
-0.023018
-0.023650
-0.023966
-0.024598
-0.025863
-0.028075
-0.029024
-0.028392
-0.025230
-0.027127
-0.029656
-0.028708
-0.030288
-0.029024
-0.029656
-0.028075
-0.028392
-0.029972
-0.031237
-0.032817
-0.030921
-0.029656
-0.025863
-0.026495
-0.028075
-0.029024
-0.028392
-0.026811
-0.028708
-0.028392
-0.025547
-0.025863
-0.026179
-0.024598
-0.024598
-0.025230
-0.023018
-0.020489
-0.022069
-0.021753
-0.019856
-0.019856
-0.019224
-0.018908
-0.018908
-0.017327
-0.015115
-0.014482
-0.013218
-0.014482
-0.016063
-0.014166
-0.012586
-0.013218
-0.013218
-0.012586
-0.013218
-0.014799
-0.014799
-0.012586
-0.010057
-0.009108
-0.011953
-0.013850
-0.014166
-0.014799
-0.012270
-0.012270
-0.014799
-0.015747
-0.014799
-0.015431
-0.016063
-0.015747
-0.016695
-0.018592
-0.017644
-0.018908
-0.019856
-0.021753
-0.020805
-0.020489
-0.021753
-0.022385
-0.024282
-0.024598
-0.023966
-0.026811
-0.026179
-0.028708
-0.029656
-0.025547
-0.027759
-0.030604
-0.031237
-0.029972
-0.029024
-0.028708
-0.028075
-0.028392
-0.029024
-0.030288
-0.032501
-0.031553
-0.030288
-0.029024
-0.027443
-0.028075
-0.027759
-0.028075
-0.028392
-0.028075
-0.027127
-0.025863
-0.027759
-0.028075
-0.024598
-0.023334
-0.023966
-0.021121
-0.021121
-0.019856
-0.020489
-0.020173
-0.019224
-0.018908
-0.018276
-0.019224
-0.017327
-0.014799
-0.013218
-0.012902
-0.013850
-0.015747
-0.013850
-0.012270
-0.012902
-0.011953
-0.012586
-0.014482
-0.014166
-0.013850
-0.013534
-0.010689
-0.010373
-0.011637
-0.011637
-0.014799
-0.013850
-0.013534
-0.012902
-0.013534
-0.015747
-0.014799
-0.015431
-0.016695
-0.016063
-0.016379
-0.018592
-0.017327
-0.017327
-0.020489
-0.020173
-0.022069
-0.021121
-0.022385
-0.022385
-0.023966
-0.023650
-0.024282
-0.024282
-0.027127
-0.028392
-0.029340
-0.026495
-0.027127
-0.028075
-0.030921
-0.029340
-0.029972
-0.030288
-0.029656
-0.028708
-0.027443
-0.029340
-0.030921
-0.032501
-0.030921
-0.029340
-0.027127
-0.028075
-0.029024
-0.029340
-0.027127
-0.027443
-0.027443
-0.025547
-0.026179
-0.027759
-0.026495
-0.023650
-0.025547
-0.023018
-0.022069
-0.020805
-0.019856
-0.018592
-0.018908
-0.017644
-0.018908
-0.017960
-0.018592
-0.016379
-0.014799
-0.013850
-0.013850
-0.015747
-0.014166
-0.012902
-0.013534
-0.013534
-0.012586
-0.013534
-0.014799
-0.014166
-0.013534
-0.011321
-0.009741
-0.009741
-0.011953
-0.014166
-0.014799
-0.014166
-0.013534
-0.014799
-0.016063
-0.016379
-0.016379
-0.016063
-0.016063
-0.016695
-0.018276
-0.019856
-0.019856
-0.022069
-0.022385
-0.022385
-0.022701
-0.022701
-0.023334
-0.023334
-0.023334
-0.023334
-0.024598
-0.026179
-0.028392
-0.028392
-0.028392
-0.026179
-0.027443
-0.029024
-0.028708
-0.029972
-0.028708
-0.029972
-0.029656
-0.028075
-0.031237
-0.032185
-0.033133
-0.032185
-0.031237
-0.027759
-0.028392
-0.029024
-0.028392
-0.029024
-0.029340
-0.027127
-0.026811
-0.028075
-0.028075
-0.026811
-0.023966
-0.023966
-0.025230
-0.022701
-0.021121
-0.021437
-0.021437
-0.021437
-0.018908
-0.019224
-0.019856
-0.019856
-0.017327
-0.017011
-0.015747
-0.012902
-0.015747
-0.016063
-0.014799
-0.012270
-0.012902
-0.012270
-0.013850
-0.012270
-0.013534
-0.014166
-0.013534
-0.011637
-0.010057
-0.013534
-0.013218
-0.015431
-0.014166
-0.012902
-0.014166
-0.013534
-0.015747
-0.015747
-0.016695
-0.016379
-0.015747
-0.017011
-0.018908
-0.018592
-0.021437
-0.020805
-0.022069
-0.022069
-0.022701
-0.025230
-0.024914
-0.024598
-0.024914
-0.025230
-0.027443
-0.028392
-0.029024
-0.029340
-0.027443
-0.029024
-0.030604
-0.030921
-0.031237
-0.030288
-0.029340
-0.029972
-0.027127
-0.029340
-0.031237
-0.033133
-0.033450
-0.031237
-0.027443
-0.027443
-0.027443
-0.028075
-0.028708
-0.027443
-0.028075
-0.026811
-0.025230
-0.025230
-0.026179
-0.023334
-0.023018
-0.023966
-0.021121
-0.021753
-0.022069
-0.020173
-0.019224
-0.019224
-0.018908
-0.018908
-0.018592
-0.017960
-0.016695
-0.014799
-0.013850
-0.014166
-0.017011
-0.013850
-0.012902
-0.012270
-0.011637
-0.012586
-0.011637
-0.013218
-0.014166
-0.013534
-0.012586
-0.009424
-0.012270
-0.011321
-0.016063
-0.015431
-0.014166
-0.012586
-0.013218
-0.014166
-0.015431
-0.015431
-0.016695
-0.016063
-0.015747
-0.018908
-0.018908
-0.019540
-0.021121
-0.022385
-0.023018
-0.022385
-0.023018
-0.022701
-0.022701
-0.022701
-0.023966
-0.025230
-0.027759
-0.028708
-0.028708
-0.026495
-0.027127
-0.029656
-0.030288
-0.029972
-0.030288
-0.029340
-0.029656
-0.027759
-0.028075
-0.030288
-0.032501
-0.034398
-0.031237
-0.028708
-0.027759
-0.026811
-0.028075
-0.029024
-0.026811
-0.027443
-0.027127
-0.025230
-0.025547
-0.026495
-0.024598
-0.024282
-0.023966
-0.020805
-0.020805
-0.020805
-0.020805
-0.018908
-0.018276
-0.018276
-0.018908
-0.018908
-0.017960
-0.015431
-0.014166
-0.013534
-0.013850
-0.018276
-0.014482
-0.012586
-0.012270
-0.012902
-0.013218
-0.013534
-0.014166
-0.015431
-0.014482
-0.011953
-0.010373
-0.011005
-0.011637
-0.015747
-0.015115
-0.015115
-0.014482
-0.014482
-0.014799
-0.015747
-0.015431
-0.017327
-0.017644
-0.016379
-0.018276
-0.018908
-0.020173
-0.021121
-0.022069
-0.021753
-0.020805
-0.022385
-0.023966
-0.023650
-0.023018
-0.023966
-0.024282
-0.026811
-0.027127
-0.027759
-0.027759
-0.026495
-0.028075
-0.031553
-0.030921
-0.029340
-0.029656
-0.029656
-0.029024
-0.028392
-0.029024
-0.030921
-0.033450
-0.031869
-0.029972
-0.027127
-0.027759
-0.027759
-0.028708
-0.028075
-0.028075
-0.026179
-0.025863
-0.025863
-0.026179
-0.025863
-0.023650
-0.022701
-0.023018
-0.022069
-0.020173
-0.020173
-0.020805
-0.020173
-0.019540
-0.019540
-0.020489
-0.018592
-0.017327
-0.016063
-0.016379
-0.013850
-0.015115
-0.015115
-0.013850
-0.012586
-0.012270
-0.013534
-0.011321
-0.012270
-0.013850
-0.013218
-0.012586
-0.011005
-0.007844
-0.010689
-0.013850
-0.013850
-0.012586
-0.012586
-0.012586
-0.015115
-0.014799
-0.015115
-0.016379
-0.016379
-0.016695
-0.017644
-0.019224
-0.018908
-0.020173
-0.021121
-0.021437
-0.023018
-0.022069
-0.023018
-0.023966
-0.023966
-0.022385
-0.023650
-0.026179
-0.027443
-0.028708
-0.029656
-0.025863
-0.026495
-0.029340
-0.029340
-0.029972
-0.029656
-0.029972
-0.029024
-0.028075
-0.029656
-0.031237
-0.032817
-0.031869
-0.031237
-0.028075
-0.027127
-0.027759
-0.028708
-0.028392
-0.026811
-0.025863
-0.027127
-0.025547
-0.025547
-0.025547
-0.023650
-0.023334
-0.023334
-0.022069
-0.021437
-0.021753
-0.020173
-0.019540
-0.018908
-0.018592
-0.017960
-0.018908
-0.018276
-0.015747
-0.013534
-0.013218
-0.015115
-0.016063
-0.014799
-0.013534
-0.013218
-0.012586
-0.012270
-0.013850
-0.013850
-0.014482
-0.012586
-0.011005
-0.008160
-0.009741
-0.012586
-0.015431
-0.013850
-0.013218
-0.011953
-0.012586
-0.014166
-0.015115
-0.016379
-0.015431
-0.016379
-0.016063
-0.017644
-0.017960
-0.018276
-0.020489
-0.021121
-0.021753
-0.023334
-0.022069
-0.023018
-0.024282
-0.023018
-0.023966
-0.025230
-0.026811
-0.028392
-0.029656
-0.026179
-0.026811
-0.028708
-0.031237
-0.030288
-0.029024
-0.029340
-0.029656
-0.028708
-0.028392
-0.031553
-0.030604
-0.032817
-0.031553
-0.029024
-0.027759
-0.028392
-0.029340
-0.029656
-0.028075
-0.027443
-0.028708
-0.027127
-0.026811
-0.027759
-0.024914
-0.023650
-0.024598
-0.022385
-0.022701
-0.020173
-0.021121
-0.018908
-0.017960
-0.017960
-0.018276
-0.018908
-0.017960
-0.016063
-0.016063
-0.013218
-0.012902
-0.017327
-0.015431
-0.012902
-0.012902
-0.013850
-0.012902
-0.013850
-0.013534
-0.015115
-0.013534
-0.011953
-0.010373
-0.010373
-0.011953
-0.014799
-0.015115
-0.013850
-0.013850
-0.013850
-0.015115
-0.015431
-0.015431
-0.017327
-0.017011
-0.016695
-0.018908
-0.019224
-0.018908
-0.021437
-0.021437
-0.022385
-0.022701
-0.024282
-0.023966
-0.024914
-0.023334
-0.025230
-0.025230
-0.027443
-0.028708
-0.029024
-0.028708
-0.025547
-0.029340
-0.030921
-0.031869
-0.031869
-0.030604
-0.029656
-0.027759
-0.028075
-0.030288
-0.030921
-0.033450
-0.032185
-0.030288
-0.029340
-0.029024
-0.029972
-0.029340
-0.029972
-0.028392
-0.029340
-0.026811
-0.027127
-0.027443
-0.026811
-0.023018
-0.024598
-0.023018
-0.021437
-0.021753
-0.022069
-0.020805
-0.019540
-0.019224
-0.019224
-0.019856
-0.017644
-0.017011
-0.015747
-0.014799
-0.013218
-0.016063
-0.015747
-0.013850
-0.012270
-0.013850
-0.013534
-0.013534
-0.013850
-0.016063
-0.015431
-0.013218
-0.009741
-0.008792
-0.012270
-0.014799
-0.015115
-0.015747
-0.014799
-0.014799
-0.015747
-0.016063
-0.015431
-0.016379
-0.016695
-0.015431
-0.017960
-0.020173
-0.019224
-0.020805
-0.021437
-0.022069
-0.022385
-0.022385
-0.023334
-0.024282
-0.023334
-0.023650
-0.022701
-0.025547
-0.027759
-0.029024
-0.028708
-0.027127
-0.029024
-0.032185
-0.030288
-0.030604
-0.031553
-0.030288
-0.029972
-0.028392
-0.029340
-0.032501
-0.032817
-0.032185
-0.031869
-0.027443
-0.026811
-0.029024
-0.029024
-0.029340
-0.028075
-0.027759
-0.028392
-0.027127
-0.028075
-0.027759
-0.024282
-0.024282
-0.023018
-0.022385
-0.022069
-0.021753
-0.022069
-0.020805
-0.020489
-0.020805
-0.020173
-0.020489
-0.019540
-0.017644
-0.015747
-0.014482
-0.015431
-0.017644
-0.014482
-0.012270
-0.013218
-0.013534
-0.014482
-0.013850
-0.014166
-0.014166
-0.013218
-0.011005
-0.010057
-0.011953
-0.012902
-0.015431
-0.014799
-0.013218
-0.013850
-0.014166
-0.015747
-0.015747
-0.016063
-0.017644
-0.017011
-0.017011
-0.019856
-0.018592
-0.020173
-0.021121
-0.023018
-0.023018
-0.023018
-0.022385
-0.023966
-0.024598
-0.025547
-0.026811
-0.026179
-0.026179
-0.028392
-0.029656
-0.027443
-0.028075
-0.028708
-0.030921
-0.031237
-0.029972
-0.031237
-0.029024
-0.029656
-0.029024
-0.031553
-0.032817
-0.032501
-0.029656
-0.027443
-0.027443
-0.028392
-0.029340
-0.029024
-0.027759
-0.029024
-0.027443
-0.026495
-0.026495
-0.027127
-0.025547
-0.023966
-0.025547
-0.021437
-0.022385
-0.021753
-0.021121
-0.020173
-0.018908
-0.018276
-0.018908
-0.019224
-0.018276
-0.017011
-0.016063
-0.015115
-0.016063
-0.017644
-0.013218
-0.012902
-0.012902
-0.012902
-0.015115
-0.015115
-0.015115
-0.016695
-0.014482
-0.011321
-0.010689
-0.011321
-0.013534
-0.017644
-0.015747
-0.014799
-0.014799
-0.014799
-0.016379
-0.016695
-0.017644
-0.017644
-0.017644
-0.017644
-0.019540
-0.019856
-0.019224
-0.020805
-0.022385
-0.021753
-0.022385
-0.023018
-0.023334
-0.023334
-0.024282
-0.024282
-0.026495
-0.027759
-0.029656
-0.030288
-0.028392
-0.026179
-0.028392
-0.031869
-0.032185
-0.031553
-0.030921
-0.030604
-0.028392
-0.029024
-0.031237
-0.033450
-0.034398
-0.031869
-0.031869
-0.029972
-0.028708
-0.030288
-0.029656
-0.029024
-0.029340
-0.028708
-0.027127
-0.027443
-0.027127
-0.026179
-0.024598
-0.023650
-0.023650
-0.021753
-0.021121
-0.022069
-0.021121
-0.019856
-0.019540
-0.020489
-0.020173
-0.018592
-0.017011
-0.015747
-0.015115
-0.013850
-0.016695
-0.014482
-0.014482
-0.013534
-0.014166
-0.012902
-0.012586
-0.014166
-0.015115
-0.014482
-0.012902
-0.010373
-0.010373
-0.013218
-0.014799
-0.016063
-0.015431
-0.015747
-0.014482
-0.016063
-0.016063
-0.015747
-0.017960
-0.017011
-0.016063
-0.017644
-0.018908
-0.018908
-0.021437
-0.021753
-0.022385
-0.023966
-0.023650
-0.024914
-0.025230
-0.024282
-0.024598
-0.024598
-0.026179
-0.027127
-0.029656
-0.030288
-0.027443
-0.028392
-0.031553
-0.031237
-0.031237
-0.031237
-0.030288
-0.030604
-0.028392
-0.029972
-0.032817
-0.035030
-0.032817
-0.030921
-0.028392
-0.028075
-0.030288
-0.029656
-0.029024
-0.029340
-0.028392
-0.027443
-0.027443
-0.028075
-0.027759
-0.024598
-0.023966
-0.023966
-0.021437
-0.021437
-0.022385
-0.021437
-0.021121
-0.020173
-0.020173
-0.018592
-0.018276
-0.018276
-0.017327
-0.015747
-0.015431
-0.015747
-0.018276
-0.015747
-0.013534
-0.014166
-0.013850
-0.013850
-0.014166
-0.014799
-0.014482
-0.013534
-0.011005
-0.009424
-0.011953
-0.012586
-0.016063
-0.016379
-0.014482
-0.013534
-0.015115
-0.015115
-0.015115
-0.016063
-0.016695
-0.017644
-0.018276
-0.020805
-0.020173
-0.021437
-0.021437
-0.023018
-0.023334
-0.023334
-0.025230
-0.024598
-0.024598
-0.024598
-0.025863
-0.027127
-0.026811
-0.028392
-0.029972
-0.025863
-0.028075
-0.030288
-0.031237
-0.030921
-0.030604
-0.030288
-0.029656
-0.027127
-0.028392
-0.031553
-0.031553
-0.033766
-0.030921
-0.028392
-0.028708
-0.028392
-0.029656
-0.029340
-0.028708
-0.028392
-0.028075
-0.027127
-0.028075
-0.027759
-0.025547
-0.023650
-0.025863
-0.023650
-0.021753
-0.021753
-0.021121
-0.019540
-0.020173
-0.021121
-0.019540
-0.019224
-0.019856
-0.018276
-0.015431
-0.013534
-0.014482
-0.017960
-0.014482
-0.013850
-0.014166
-0.013534
-0.013850
-0.014166
-0.014799
-0.016379
-0.012270
-0.011953
-0.009741
-0.011005
-0.012586
-0.015115
-0.016063
-0.013850
-0.014166
-0.015431
-0.017011
-0.017644
-0.017960
-0.018276
-0.018908
-0.017960
-0.019540
-0.020173
-0.018908
-0.021753
-0.022701
-0.023966
-0.024914
-0.025230
-0.025547
-0.026179
-0.024282
-0.025863
-0.026811
-0.027759
-0.028392
-0.030921
-0.029340
-0.028392
-0.029656
-0.030921
-0.031869
-0.031237
-0.031553
-0.030288
-0.029340
-0.029024
-0.031869
-0.031869
-0.035030
-0.031553
-0.030921
-0.029024
-0.029024
-0.030288
-0.029972
-0.029024
-0.028075
-0.027127
-0.027443
-0.026811
-0.027127
-0.024914
-0.024282
-0.023966
-0.023650
-0.023334
-0.021437
-0.021437
-0.021753
-0.020489
-0.018908
-0.018908
-0.020173
-0.019856
-0.017011
-0.016695
-0.016063
-0.014482
-0.017644
-0.016063
-0.014166
-0.013534
-0.014482
-0.013534
-0.013850
-0.015115
-0.017644
-0.016695
-0.012586
-0.012586
-0.011005
-0.012902
-0.016695
-0.017960
-0.016063
-0.014166
-0.014482
-0.015747
-0.015431
-0.016695
-0.018276
-0.017011
-0.017960
-0.019224
-0.020805
-0.020173
-0.022385
-0.023018
-0.023650
-0.022701
-0.024282
-0.024598
-0.023966
-0.024598
-0.024914
-0.025863
-0.028392
-0.028708
-0.030604
-0.030288
-0.028075
-0.029656
-0.030921
-0.029972
-0.030604
-0.030288
-0.030288
-0.029656
-0.028075
-0.029972
-0.033450
-0.034082
-0.032817
-0.030921
-0.028392
-0.028392
-0.029340
-0.029972
-0.029656
-0.029024
-0.029024
-0.026811
-0.026179
-0.027127
-0.026179
-0.024914
-0.025230
-0.025863
-0.023650
-0.021753
-0.023334
-0.022385
-0.021121
-0.020805
-0.019224
-0.021121
-0.019856
-0.019540
-0.017960
-0.016695
-0.014482
-0.017960
-0.018276
-0.016695
-0.013534
-0.014482
-0.014166
-0.015431
-0.015115
-0.016379
-0.015431
-0.012902
-0.011321
-0.009741
-0.012270
-0.014482
-0.016695
-0.016063
-0.014166
-0.014799
-0.015431
-0.015115
-0.015431
-0.017644
-0.017960
-0.017327
-0.017960
-0.018592
-0.018908
-0.020489
-0.022069
-0.022701
-0.023334
-0.023334
-0.025230
-0.024914
-0.024282
-0.023966
-0.025230
-0.027443
-0.028708
-0.029340
-0.029340
-0.025863
-0.028708
-0.031237
-0.030921
-0.029972
-0.031553
-0.030921
-0.030288
-0.028392
-0.029656
-0.031869
-0.034398
-0.034082
-0.031237
-0.028392
-0.029024
-0.029024
-0.029340
-0.029024
-0.029656
-0.028392
-0.028075
-0.026811
-0.027127
-0.027443
-0.025230
-0.024282
-0.023650
-0.022069
-0.021437
-0.021753
-0.020173
-0.019856
-0.019540
-0.019224
-0.019540
-0.020173
-0.018908
-0.016695
-0.016695
-0.013218
-0.012902
-0.017327
-0.015431
-0.012586
-0.011637
-0.012270
-0.014482
-0.013218
-0.013850
-0.014166
-0.013218
-0.011321
-0.009424
-0.011953
-0.012902
-0.015747
-0.016063
-0.014482
-0.013218
-0.014482
-0.016379
-0.016063
-0.016379
-0.016695
-0.016695
-0.016379
-0.020489
-0.020173
-0.020805
-0.021437
-0.023334
-0.022701
-0.024598
-0.025547
-0.024598
-0.024598
-0.024598
-0.025863
-0.026179
-0.027443
-0.028392
-0.030921
-0.028392
-0.028708
-0.030921
-0.032817
-0.032185
-0.030604
-0.030604
-0.029972
-0.029024
-0.029972
-0.029656
-0.032817
-0.033450
-0.030921
-0.029656
-0.029024
-0.028708
-0.029656
-0.029656
-0.028708
-0.029024
-0.028392
-0.027443
-0.027127
-0.027443
-0.026495
-0.024598
-0.025547
-0.023334
-0.022701
-0.021121
-0.020805
-0.020805
-0.019540
-0.019540
-0.019856
-0.020173
-0.019856
-0.017327
-0.017011
-0.014799
-0.013850
-0.016379
-0.013850
-0.013850
-0.013534
-0.013534
-0.014166
-0.013218
-0.012902
-0.016063
-0.015431
-0.013534
-0.010373
-0.011321
-0.012586
-0.016379
-0.015747
-0.014799
-0.014799
-0.013850
-0.015115
-0.016063
-0.016379
-0.017644
-0.016379
-0.015431
-0.016379
-0.018592
-0.018592
-0.021753
-0.021121
-0.022385
-0.023966
-0.023650
-0.023650
-0.024914
-0.022701
-0.024914
-0.025863
-0.027759
-0.026811
-0.029656
-0.030604
-0.026811
-0.029024
-0.031553
-0.030921
-0.030288
-0.029972
-0.030921
-0.029024
-0.029340
-0.031237
-0.032817
-0.033766
-0.031869
-0.031237
-0.028075
-0.026495
-0.028708
-0.028708
-0.028708
-0.027759
-0.027443
-0.025547
-0.027443
-0.027127
-0.026495
-0.023018
-0.024598
-0.024598
-0.023334
-0.021121
-0.022385
-0.020805
-0.020489
-0.020173
-0.019540
-0.018908
-0.018276
-0.017960
-0.017011
-0.016695
-0.014799
-0.017644
-0.016379
-0.014482
-0.014166
-0.013534
-0.014482
-0.013218
-0.012586
-0.015115
-0.013850
-0.012586
-0.010057
-0.008160
-0.011953
-0.013534
-0.015115
-0.014799
-0.015431
-0.015115
-0.015747
-0.015431
-0.016063
-0.016695
-0.016063
-0.015747
-0.017644
-0.019540
-0.018592
-0.021437
-0.021437
-0.022385
-0.023650
-0.022701
-0.021121
-0.023650
-0.024914
-0.023650
-0.025547
-0.027127
-0.028392
-0.029656
-0.030288
-0.028392
-0.029656
-0.031237
-0.032185
-0.031869
-0.031237
-0.031869
-0.031869
-0.029024
-0.028708
-0.031869
-0.032817
-0.034398
-0.033450
-0.029340
-0.028708
-0.029024
-0.029972
-0.030921
-0.029656
-0.029340
-0.029340
-0.028075
-0.028392
-0.027127
-0.025863
-0.024914
-0.026179
-0.023966
-0.023018
-0.022701
-0.022385
-0.021121
-0.020489
-0.020173
-0.020173
-0.019856
-0.019224
-0.016695
-0.015747
-0.015431
-0.016063
-0.017011
-0.015747
-0.012902
-0.013850
-0.014799
-0.015115
-0.015431
-0.016063
-0.016695
-0.014799
-0.012902
-0.010689
-0.013218
-0.014166
-0.017011
-0.017011
-0.015747
-0.015115
-0.016063
-0.016695
-0.016695
-0.018276
-0.017327
-0.016695
-0.018276
-0.020805
-0.019540
-0.021121
-0.022385
-0.023966
-0.022701
-0.023966
-0.023650
-0.023650
-0.024282
-0.023018
-0.024282
-0.026495
-0.029340
-0.029972
-0.030921
-0.029024
-0.028075
-0.029656
-0.030604
-0.030288
-0.031553
-0.030921
-0.029656
-0.028708
-0.029340
-0.029972
-0.033133
-0.034714
-0.031869
-0.029656
-0.028075
-0.028075
-0.029656
-0.028708
-0.028075
-0.026811
-0.027127
-0.026179
-0.027759
-0.028075
-0.025230
-0.023966
-0.024282
-0.022385
-0.023966
-0.022701
-0.020805
-0.021121
-0.021437
-0.020173
-0.019856
-0.020173
-0.019540
-0.017327
-0.016695
-0.015747
-0.014482
-0.017960
-0.017011
-0.014482
-0.013218
-0.013850
-0.015115
-0.015115
-0.013850
-0.015115
-0.014482
-0.012270
-0.011637
-0.011321
-0.012586
-0.016063
-0.016695
-0.015115
-0.014482
-0.016379
-0.016379
-0.017011
-0.017960
-0.017960
-0.017327
-0.016379
-0.020173
-0.021121
-0.019856
-0.022385
-0.023650
-0.022701
-0.023650
-0.023966
-0.024282
-0.024598
-0.023966
-0.026179
-0.027127
-0.027443
-0.028392
-0.029024
-0.030288
-0.028075
-0.030288
-0.031869
-0.031553
-0.032501
-0.031869
-0.031237
-0.030288
-0.029972
-0.031553
-0.033133
-0.035030
-0.033450
-0.031869
-0.029656
-0.029024
-0.029972
-0.029656
-0.029340
-0.028708
-0.029024
-0.027443
-0.027127
-0.028708
-0.026495
-0.023966
-0.024914
-0.024282
-0.022701
-0.022069
-0.021753
-0.021753
-0.020489
-0.020173
-0.020173
-0.021121
-0.019224
-0.017011
-0.016379
-0.015115
-0.015115
-0.015747
-0.016379
-0.015115
-0.013534
-0.014482
-0.013850
-0.015115
-0.015431
-0.017327
-0.016379
-0.014166
-0.012902
-0.011005
-0.012902
-0.015747
-0.015747
-0.014166
-0.014799
-0.014166
-0.016695
-0.016379
-0.016695
-0.017644
-0.017327
-0.017011
-0.017644
-0.019856
-0.019540
-0.021753
-0.022385
-0.023334
-0.023966
-0.024914
-0.024914
-0.025863
-0.024914
-0.024914
-0.025547
-0.025863
-0.026811
-0.030288
-0.029024
-0.026811
-0.030604
-0.030921
-0.030288
-0.030921
-0.030921
-0.031553
-0.031237
-0.029340
-0.029972
-0.031869
-0.034082
-0.032817
-0.032501
-0.027759
-0.028075
-0.029024
-0.028392
-0.029340
-0.029340
-0.027127
-0.027443
-0.027127
-0.028392
-0.028708
-0.025863
-0.025547
-0.025547
-0.023650
-0.022385
-0.022701
-0.022385
-0.020805
-0.021121
-0.020489
-0.021437
-0.020173
-0.019856
-0.018276
-0.016695
-0.015747
-0.016695
-0.018276
-0.015747
-0.014482
-0.014482
-0.012902
-0.013218
-0.014166
-0.015431
-0.016063
-0.013534
-0.011321
-0.011005
-0.012902
-0.014166
-0.017327
-0.016379
-0.015115
-0.014799
-0.015747
-0.016695
-0.016379
-0.017644
-0.017327
-0.017327
-0.017327
-0.020173
-0.019540
-0.020173
-0.023018
-0.023966
-0.024598
-0.023650
-0.024282
-0.024282
-0.026495
-0.025547
-0.024914
-0.027443
-0.028392
-0.030288
-0.031237
-0.028392
-0.029972
-0.031237
-0.032501
-0.032817
-0.031553
-0.032501
-0.031237
-0.029024
-0.028392
-0.031237
-0.033450
-0.034398
-0.031553
-0.029024
-0.029024
-0.028392
-0.029340
-0.030288
-0.028075
-0.028075
-0.029024
-0.026811
-0.028075
-0.028392
-0.026179
-0.024598
-0.025547
-0.023334
-0.023650
-0.022069
-0.022701
-0.021437
-0.021121
-0.020489
-0.020805
-0.020805
-0.019540
-0.017644
-0.016063
-0.015115
-0.014166
-0.017960
-0.015431
-0.013218
-0.013534
-0.013850
-0.013534
-0.014166
-0.014482
-0.016695
-0.014482
-0.012586
-0.010057
-0.010373
-0.011953
-0.015431
-0.016063
-0.014799
-0.015431
-0.016695
-0.016695
-0.016379
-0.017644
-0.018276
-0.018276
-0.017327
-0.019856
-0.019540
-0.019856
-0.022701
-0.022701
-0.022701
-0.024282
-0.024282
-0.026495
-0.026179
-0.025863
-0.026495
-0.027127
-0.029024
-0.030288
-0.031869
-0.029340
-0.029024
-0.030604
-0.031553
-0.030921
-0.032185
-0.031553
-0.030604
-0.029656
-0.029024
-0.031553
-0.031869
-0.034082
-0.031237
-0.029340
-0.027127
-0.026179
-0.028392
-0.029656
-0.029024
-0.029024
-0.028392
-0.027127
-0.027759
-0.028392
-0.027127
-0.024598
-0.024914
-0.023334
-0.022701
-0.021121
-0.020805
-0.020805
-0.020173
-0.019540
-0.019224
-0.020805
-0.020173
-0.017644
-0.016379
-0.015747
-0.015115
-0.017011
-0.015431
-0.013534
-0.012902
-0.012586
-0.014166
-0.013534
-0.014166
-0.015747
-0.014166
-0.011953
-0.010373
-0.010057
-0.012902
-0.015431
-0.015115
-0.015115
-0.014166
-0.015115
-0.016379
-0.016063
-0.016063
-0.017327
-0.017327
-0.018276
-0.019856
-0.021121
-0.020805
-0.022701
-0.022069
-0.021753
-0.023650
-0.024598
-0.025547
-0.025547
-0.024914
-0.025547
-0.025547
-0.027759
-0.028708
-0.030288
-0.030604
-0.026495
-0.029972
-0.030604
-0.030604
-0.031869
-0.031237
-0.030288
-0.030288
-0.028392
-0.030604
-0.033133
-0.034082
-0.033766
-0.032501
-0.028075
-0.028392
-0.030288
-0.029656
-0.030288
-0.029024
-0.028392
-0.028075
-0.027759
-0.029024
-0.028708
-0.024914
-0.024598
-0.025230
-0.024282
-0.023018
-0.022701
-0.021753
-0.022069
-0.021437
-0.019540
-0.023018
-0.020805
-0.020489
-0.017327
-0.017011
-0.014799
-0.016379
-0.018276
-0.015431
-0.014482
-0.015431
-0.014799
-0.014799
-0.015747
-0.015747
-0.016379
-0.013218
-0.011637
-0.009741
-0.012586
-0.014166
-0.016063
-0.016063
-0.015115
-0.016063
-0.015115
-0.016695
-0.016063
-0.018276
-0.019224
-0.017960
-0.018276
-0.020805
-0.019856
-0.021437
-0.022701
-0.022385
-0.023334
-0.024598
-0.023966
-0.024598
-0.025547
-0.023966
-0.025863
-0.027127
-0.029024
-0.029972
-0.030288
-0.028708
-0.029656
-0.030288
-0.031237
-0.029656
-0.030288
-0.030288
-0.030288
-0.029340
-0.029340
-0.033133
-0.033766
-0.035030
-0.033450
-0.029024
-0.028392
-0.030288
-0.029972
-0.031553
-0.029340
-0.029024
-0.029024
-0.028075
-0.027127
-0.027759
-0.026179
-0.024598
-0.025547
-0.022385
-0.022701
-0.023018
-0.021753
-0.020805
-0.020805
-0.020173
-0.019856
-0.019856
-0.019224
-0.017327
-0.016063
-0.014799
-0.015431
-0.018908
-0.014482
-0.014166
-0.014482
-0.013850
-0.015115
-0.015115
-0.016063
-0.017327
-0.015115
-0.012586
-0.010373
-0.010689
-0.012586
-0.015747
-0.015431
-0.013850
-0.013850
-0.014166
-0.014799
-0.014482
-0.016695
-0.017327
-0.016063
-0.016695
-0.020489
-0.021121
-0.021753
-0.023018
-0.023018
-0.023334
-0.022385
-0.025547
-0.025547
-0.023966
-0.023650
-0.025230
-0.026811
-0.029972
-0.030921
-0.030604
-0.028708
-0.028075
-0.029656
-0.030921
-0.031553
-0.030921
-0.031869
-0.031237
-0.030288
-0.029972
-0.031553
-0.033450
-0.035978
-0.031869
-0.030604
-0.029656
-0.030921
-0.032185
-0.031237
-0.029972
-0.028075
-0.027759
-0.027443
-0.026811
-0.028708
-0.028392
-0.026179
-0.025547
-0.023650
-0.023018
-0.022385
-0.021753
-0.022385
-0.021753
-0.020805
-0.021437
-0.021753
-0.021121
-0.018908
-0.017960
-0.016695
-0.014799
-0.017011
-0.016379
-0.014482
-0.012902
-0.013850
-0.014799
-0.014166
-0.015115
-0.016063
-0.015431
-0.013218
-0.011953
-0.010057
-0.011953
-0.015747
-0.016063
-0.015115
-0.015115
-0.015747
-0.015747
-0.016063
-0.016379
-0.018592
-0.017960
-0.016063
-0.019856
-0.020173
-0.019856
-0.022385
-0.022385
-0.021437
-0.023334
-0.024914
-0.024914
-0.025230
-0.025230
-0.025230
-0.024914
-0.028075
-0.029340
-0.030288
-0.029972
-0.026811
-0.028708
-0.029972
-0.031553
-0.031553
-0.031237
-0.031237
-0.029972
-0.028708
-0.030604
-0.032501
-0.034714
-0.032501
-0.032185
-0.029340
-0.029024
-0.028392
-0.027443
-0.029340
-0.028392
-0.027443
-0.027443
-0.027443
-0.027443
-0.028075
-0.025230
-0.025230
-0.023966
-0.022385
-0.022385
-0.022069
-0.020489
-0.019856
-0.020489
-0.019856
-0.021437
-0.019224
-0.018592
-0.016063
-0.014799
-0.013850
-0.016379
-0.016695
-0.016063
-0.013218
-0.015115
-0.014799
-0.014166
-0.014799
-0.016063
-0.015431
-0.013850
-0.011321
-0.010057
-0.012270
-0.014482
-0.016379
-0.015747
-0.013850
-0.015431
-0.016379
-0.015431
-0.016063
-0.017644
-0.017960
-0.015747
-0.016695
-0.020173
-0.019540
-0.019540
-0.021121
-0.023334
-0.023334
-0.023334
-0.023334
-0.025230
-0.025547
-0.024598
-0.026811
-0.028708
-0.029340
-0.029972
-0.030921
-0.027443
-0.029972
-0.029972
-0.031553
-0.031869
-0.030921
-0.030604
-0.029656
-0.028392
-0.029972
-0.032501
-0.033766
-0.033766
-0.031237
-0.028708
-0.029340
-0.029024
-0.029972
-0.030921
-0.029972
-0.030604
-0.028392
-0.027127
-0.028392
-0.027759
-0.026179
-0.024282
-0.025230
-0.024282
-0.022701
-0.023018
-0.021437
-0.021437
-0.022069
-0.021437
-0.021753
-0.020805
-0.019540
-0.016695
-0.015431
-0.014799
-0.015431
-0.017960
-0.016063
-0.014166
-0.013850
-0.013850
-0.013850
-0.013850
-0.014166
-0.015747
-0.014482
-0.012270
-0.009741
-0.011005
-0.012586
-0.015747
-0.015431
-0.015115
-0.015115
-0.014166
-0.014482
-0.016063
-0.016695
-0.018276
-0.017327
-0.017644
-0.019540
-0.019856
-0.020173
-0.021753
-0.023650
-0.023966
-0.021437
-0.023018
-0.024598
-0.024914
-0.023650
-0.024282
-0.025863
-0.027759
-0.027127
-0.028708
-0.027443
-0.027443
-0.029656
-0.030288
-0.030604
-0.031553
-0.030288
-0.029972
-0.029340
-0.028708
-0.032185
-0.034082
-0.034082
-0.032185
-0.029972
-0.027443
-0.029024
-0.029024
-0.029340
-0.027443
-0.029972
-0.028075
-0.026179
-0.027127
-0.027443
-0.024598
-0.023650
-0.025547
-0.024282
-0.022701
-0.022069
-0.021753
-0.021753
-0.021121
-0.018908
-0.021121
-0.021437
-0.020173
-0.017960
-0.015747
-0.015115
-0.014482
-0.017644
-0.014799
-0.014166
-0.013534
-0.014799
-0.013850
-0.015431
-0.014799
-0.016695
-0.014166
-0.012586
-0.011637
-0.011637
-0.012270
-0.016063
-0.015431
-0.015431
-0.014166
-0.014799
-0.015431
-0.016379
-0.016063
-0.017960
-0.017644
-0.017327
-0.020805
-0.019856
-0.019540
-0.021753
-0.022701
-0.023334
-0.024598
-0.024598
-0.023966
-0.024598
-0.024598
-0.025230
-0.024914
-0.027443
-0.028392
-0.029656
-0.028392
-0.027127
-0.030288
-0.031237
-0.030288
-0.031237
-0.030604
-0.030921
-0.030288
-0.028708
-0.031237
-0.032501
-0.034398
-0.033133
-0.031553
-0.029024
-0.027759
-0.029340
-0.029656
-0.029024
-0.028708
-0.027759
-0.028392
-0.026811
-0.027443
-0.027443
-0.024914
-0.023966
-0.025230
-0.023650
-0.022385
-0.022069
-0.022069
-0.020489
-0.019856
-0.020173
-0.021437
-0.019540
-0.018592
-0.016063
-0.014482
-0.013850
-0.015431
-0.016063
-0.013850
-0.012586
-0.013850
-0.013218
-0.013218
-0.012586
-0.015115
-0.015115
-0.012270
-0.010689
-0.009424
-0.012902
-0.014799
-0.014482
-0.015747
-0.015115
-0.014482
-0.014482
-0.016063
-0.015115
-0.016379
-0.016379
-0.016063
-0.017644
-0.019224
-0.019224
-0.021121
-0.022069
-0.022701
-0.023650
-0.023334
-0.023334
-0.023650
-0.024598
-0.025547
-0.024914
-0.027443
-0.028075
-0.029656
-0.028392
-0.026495
-0.029656
-0.030604
-0.031237
-0.031237
-0.030604
-0.029656
-0.029656
-0.029024
-0.029656
-0.031553
-0.034398
-0.033450
-0.032817
-0.028075
-0.029024
-0.029024
-0.029024
-0.029024
-0.028075
-0.027443
-0.026811
-0.025863
-0.026179
-0.026179
-0.023966
-0.023650
-0.024914
-0.023334
-0.021437
-0.023018
-0.022701
-0.021437
-0.020805
-0.019856
-0.020173
-0.019540
-0.018908
-0.017011
-0.017011
-0.015747
-0.015747
-0.017644
-0.014482
-0.012586
-0.012902
-0.013218
-0.013850
-0.013218
-0.013850
-0.016379
-0.013534
-0.011321
-0.010057
-0.011637
-0.013218
-0.014166
-0.015431
-0.014799
-0.014482
-0.015431
-0.015431
-0.016063
-0.017644
-0.017644
-0.017327
-0.018276
-0.021437
-0.020173
-0.021121
-0.020805
-0.022385
-0.022701
-0.023018
-0.024282
-0.024914
-0.026495
-0.025230
-0.025863
-0.027443
-0.029024
-0.029656
-0.031237
-0.029024
-0.029024
-0.029024
-0.030921
-0.030288
-0.030604
-0.030921
-0.029340
-0.029024
-0.029340
-0.030921
-0.031237
-0.032817
-0.032185
-0.030288
-0.028708
-0.029340
-0.029656
-0.029656
-0.029340
-0.029340
-0.028392
-0.027127
-0.028075
-0.029024
-0.026495
-0.023966
-0.024598
-0.023650
-0.023018
-0.022385
-0.021437
-0.021437
-0.020805
-0.020805
-0.020805
-0.021437
-0.020805
-0.017960
-0.016379
-0.016379
-0.015115
-0.017011
-0.015431
-0.014482
-0.013534
-0.013218
-0.014166
-0.014166
-0.014166
-0.016063
-0.015115
-0.012270
-0.011005
-0.010373
-0.011953
-0.016063
-0.016695
-0.015431
-0.015747
-0.015747
-0.015431
-0.014799
-0.015747
-0.017644
-0.017644
-0.017327
-0.019540
-0.020805
-0.020173
-0.023018
-0.022701
-0.024282
-0.024914
-0.024282
-0.024598
-0.025547
-0.024282
-0.024598
-0.026495
-0.026811
-0.028075
-0.029340
-0.029656
-0.027127
-0.029340
-0.031869
-0.031553
-0.031553
-0.031237
-0.030921
-0.029656
-0.029024
-0.030288
-0.032817
-0.033766
-0.032501
-0.031237
-0.029024
-0.027759
-0.029972
-0.030288
-0.029024
-0.029024
-0.028708
-0.028075
-0.026811
-0.027759
-0.025547
-0.023334
-0.023018
-0.023334
-0.022701
-0.022069
-0.021121
-0.022069
-0.020489
-0.020173
-0.019856
-0.019856
-0.018592
-0.016695
-0.015747
-0.016379
-0.014166
-0.016695
-0.015747
-0.013534
-0.014166
-0.013850
-0.013850
-0.014482
-0.015115
-0.015747
-0.013850
-0.012586
-0.011005
-0.010057
-0.012270
-0.014482
-0.014482
-0.014799
-0.013850
-0.015431
-0.015431
-0.015431
-0.016063
-0.017960
-0.017644
-0.016063
-0.017960
-0.019224
-0.018276
-0.022385
-0.021753
-0.020805
-0.021753
-0.023018
-0.023966
-0.024914
-0.024598
-0.025230
-0.024282
-0.026179
-0.027127
-0.028075
-0.029656
-0.027443
-0.029024
-0.029340
-0.029340
-0.030288
-0.029656
-0.029972
-0.030604
-0.028392
-0.029340
-0.030604
-0.033766
-0.033133
-0.031869
-0.028708
-0.028708
-0.028392
-0.029024
-0.030288
-0.028075
-0.028392
-0.028075
-0.027759
-0.026495
-0.026811
-0.026179
-0.025230
-0.023966
-0.023018
-0.022069
-0.021121
-0.021753
-0.020805
-0.020805
-0.018276
-0.020805
-0.020173
-0.017960
-0.016379
-0.014166
-0.013850
-0.014482
-0.017327
-0.016063
-0.012586
-0.013218
-0.012586
-0.013218
-0.014482
-0.015431
-0.016063
-0.013218
-0.011321
-0.009741
-0.011321
-0.013218
-0.016063
-0.016695
-0.015115
-0.014482
-0.015747
-0.016063
-0.016063
-0.017327
-0.017011
-0.015747
-0.016695
-0.019856
-0.018276
-0.018276
-0.020489
-0.022701
-0.023018
-0.023334
-0.023018
-0.023966
-0.023966
-0.023334
-0.024598
-0.025230
-0.027127
-0.029024
-0.029340
-0.027127
-0.028708
-0.030921
-0.031237
-0.029972
-0.030288
-0.029340
-0.029340
-0.029656
-0.029340
-0.031553
-0.032817
-0.032817
-0.031869
-0.029340
-0.027127
-0.028075
-0.029024
-0.030288
-0.027759
-0.028075
-0.027443
-0.026495
-0.027759
-0.028075
-0.026495
-0.023966
-0.025230
-0.023334
-0.021753
-0.021437
-0.020489
-0.020805
-0.020489
-0.020173
-0.019856
-0.019856
-0.019540
-0.016379
-0.016695
-0.015115
-0.014799
-0.016379
-0.014166
-0.013218
-0.011321
-0.013218
-0.014166
-0.012586
-0.012270
-0.013850
-0.013218
-0.011005
-0.010373
-0.011005
-0.011005
-0.015747
-0.015115
-0.013534
-0.014482
-0.015115
-0.016063
-0.016379
-0.016063
-0.017011
-0.016379
-0.016379
-0.018592
-0.018276
-0.018592
-0.020173
-0.022701
-0.022701
-0.023018
-0.023018
-0.023650
-0.024282
-0.022701
-0.025230
-0.025863
-0.027443
-0.028708
-0.029340
-0.027759
-0.026495
-0.028708
-0.029972
-0.030288
-0.029024
-0.029656
-0.031237
-0.029656
-0.029340
-0.030921
-0.032817
-0.034082
-0.031869
-0.031553
-0.028075
-0.027443
-0.030921
-0.029024
-0.027759
-0.028708
-0.026811
-0.025230
-0.026495
-0.025547
-0.026495
-0.023018
-0.023334
-0.023018
-0.022701
-0.020805
-0.022701
-0.021437
-0.019856
-0.018908
-0.020173
-0.018908
-0.019540
-0.017960
-0.015115
-0.015431
-0.014799
-0.017644
-0.016063
-0.016695
-0.013850
-0.014799
-0.013534
-0.014166
-0.015431
-0.015747
-0.013850
-0.012586
-0.010057
-0.009424
-0.011637
-0.014482
-0.014166
-0.014482
-0.014482
-0.015115
-0.015431
-0.015115
-0.016063
-0.017644
-0.019224
-0.017960
-0.018908
-0.020805
-0.020173
-0.023018
-0.022385
-0.023018
-0.023334
-0.023966
-0.024282
-0.025230
-0.024598
-0.023650
-0.024914
-0.026811
-0.028392
-0.029340
-0.029340
-0.027127
-0.029656
-0.031237
-0.032185
-0.030604
-0.030604
-0.031237
-0.030921
-0.028392
-0.030604
-0.031553
-0.033450
-0.032817
-0.033133
-0.029024
-0.028075
-0.028708
-0.029340
-0.029024
-0.026495
-0.028392
-0.027443
-0.025863
-0.026811
-0.026811
-0.024282
-0.023966
-0.023966
-0.022385
-0.021437
-0.021753
-0.021121
-0.019856
-0.018908
-0.019224
-0.019224
-0.018276
-0.016695
-0.014799
-0.015431
-0.014166
-0.015747
-0.015747
-0.014482
-0.011637
-0.012586
-0.014166
-0.012902
-0.013850
-0.014799
-0.015431
-0.013218
-0.011005
-0.008476
-0.012270
-0.014166
-0.016063
-0.015431
-0.014482
-0.015115
-0.015115
-0.015431
-0.015431
-0.016695
-0.016063
-0.016063
-0.017644
-0.019856
-0.017011
-0.019856
-0.021437
-0.022385
-0.022701
-0.022385
-0.022701
-0.023966
-0.024598
-0.023650
-0.023650
-0.024282
-0.027443
-0.029340
-0.029024
-0.026495
-0.027127
-0.029024
-0.030604
-0.030604
-0.029024
-0.029340
-0.029656
-0.027759
-0.029340
-0.030604
-0.031237
-0.032817
-0.029656
-0.028075
-0.026811
-0.028075
-0.029024
-0.029656
-0.028708
-0.027127
-0.026179
-0.024914
-0.026811
-0.028075
-0.025230
-0.024914
-0.024914
-0.022701
-0.022701
-0.021121
-0.019856
-0.020173
-0.020173
-0.020173
-0.019224
-0.019224
-0.019224
-0.015747
-0.016379
-0.015431
-0.013218
-0.017960
-0.014799
-0.013218
-0.013218
-0.012586
-0.014166
-0.013218
-0.013850
-0.015115
-0.012586
-0.011321
-0.009424
-0.010373
-0.012270
-0.016695
-0.015747
-0.015431
-0.013850
-0.016063
-0.015747
-0.014799
-0.015747
-0.016695
-0.015431
-0.016695
-0.020173
-0.020489
-0.019856
-0.020805
-0.022701
-0.022385
-0.022385
-0.023650
-0.024282
-0.024282
-0.022385
-0.023966
-0.024598
-0.028075
-0.028708
-0.029024
-0.029340
-0.027127
-0.029024
-0.030921
-0.029656
-0.030288
-0.029656
-0.029340
-0.028392
-0.028392
-0.029972
-0.031553
-0.033133
-0.030921
-0.029972
-0.028075
-0.026811
-0.027759
-0.028708
-0.027443
-0.028392
-0.027443
-0.024914
-0.026179
-0.027443
-0.024914
-0.024282
-0.023650
-0.023966
-0.021753
-0.021437
-0.020489
-0.020489
-0.019856
-0.018908
-0.018908
-0.018592
-0.018276
-0.015115
-0.014799
-0.014799
-0.013850
-0.015431
-0.014482
-0.012586
-0.011637
-0.011637
-0.012586
-0.013850
-0.013218
-0.014166
-0.013534
-0.011637
-0.008792
-0.009108
-0.011005
-0.013218
-0.015115
-0.013850
-0.013534
-0.012902
-0.013850
-0.014482
-0.015115
-0.016063
-0.015115
-0.015747
-0.017327
-0.018276
-0.018908
-0.020489
-0.020173
-0.022385
-0.022069
-0.022069
-0.022385
-0.022701
-0.023018
-0.023334
-0.023966
-0.025547
-0.026811
-0.027759
-0.028708
-0.025863
-0.028708
-0.030604
-0.029972
-0.029656
-0.029972
-0.029656
-0.028392
-0.026811
-0.029972
-0.031553
-0.034082
-0.031869
-0.031237
-0.028708
-0.028075
-0.029024
-0.029024
-0.028392
-0.028075
-0.027443
-0.026179
-0.025230
-0.026179
-0.027127
-0.023334
-0.023966
-0.024282
-0.022701
-0.021121
-0.021437
-0.019856
-0.019540
-0.020173
-0.019224
-0.020489
-0.019540
-0.017644
-0.015115
-0.015747
-0.013850
-0.014799
-0.016063
-0.014166
-0.011953
-0.013218
-0.012902
-0.014166
-0.014482
-0.014799
-0.014166
-0.013850
-0.010689
-0.007844
-0.012270
-0.012586
-0.014799
-0.014799
-0.013218
-0.014166
-0.014482
-0.014482
-0.015431
-0.017644
-0.016695
-0.016695
-0.017644
-0.019224
-0.017960
-0.020173
-0.020173
-0.021437
-0.022069
-0.021437
-0.022385
-0.022385
-0.023334
-0.023018
-0.023018
-0.025863
-0.027127
-0.027127
-0.029340
-0.025863
-0.027127
-0.028392
-0.030288
-0.029972
-0.029972
-0.029340
-0.029340
-0.028075
-0.028392
-0.029972
-0.030604
-0.031237
-0.031237
-0.027443
-0.025863
-0.026495
-0.027127
-0.028392
-0.027443
-0.026811
-0.028392
-0.025547
-0.024914
-0.025547
-0.023966
-0.023018
-0.023966
-0.021753
-0.020805
-0.019856
-0.020173
-0.019540
-0.019224
-0.017644
-0.018908
-0.018276
-0.018276
-0.016063
-0.013850
-0.014166
-0.013850
-0.015747
-0.014482
-0.013218
-0.012270
-0.012270
-0.012270
-0.012902
-0.013850
-0.015115
-0.011953
-0.010057
-0.008792
-0.010373
-0.010373
-0.015747
-0.014799
-0.013218
-0.013850
-0.014166
-0.015115
-0.013850
-0.015747
-0.016063
-0.016695
-0.015747
-0.017960
-0.018908
-0.018592
-0.021437
-0.022385
-0.022385
-0.023334
-0.022701
-0.022701
-0.024282
-0.022385
-0.023018
-0.024598
-0.025863
-0.027443
-0.028392
-0.026179
-0.026495
-0.028075
-0.030604
-0.029972
-0.029656
-0.029972
-0.028075
-0.027759
-0.028708
-0.030288
-0.032185
-0.033133
-0.029972
-0.029024
-0.027127
-0.027443
-0.029024
-0.027443
-0.026811
-0.028075
-0.026811
-0.026179
-0.025863
-0.027443
-0.025863
-0.023966
-0.024282
-0.023334
-0.023018
-0.020805
-0.021753
-0.020805
-0.019224
-0.020173
-0.019540
-0.020489
-0.019540
-0.016063
-0.016063
-0.014482
-0.014166
-0.017011
-0.015115
-0.014482
-0.013850
-0.013218
-0.011637
-0.013218
-0.014166
-0.016379
-0.013534
-0.012270
-0.010057
-0.010689
-0.012270
-0.015747
-0.014799
-0.014482
-0.013850
-0.013534
-0.014799
-0.016063
-0.015747
-0.017011
-0.015431
-0.016695
-0.017960
-0.018592
-0.018276
-0.020489
-0.021753
-0.022385
-0.023650
-0.023334
-0.023966
-0.024282
-0.024282
-0.024598
-0.024914
-0.027759
-0.029024
-0.029340
-0.029024
-0.026495
-0.029656
-0.029656
-0.029340
-0.029024
-0.029340
-0.028708
-0.028708
-0.027759
-0.029340
-0.030921
-0.033450
-0.030604
-0.031237
-0.028392
-0.026811
-0.028708
-0.028075
-0.027759
-0.027443
-0.027127
-0.026811
-0.026179
-0.027127
-0.027127
-0.024914
-0.024598
-0.024282
-0.021121
-0.020173
-0.020805
-0.019540
-0.019856
-0.020489
-0.018276
-0.019224
-0.019224
-0.018276
-0.016063
-0.015431
-0.013534
-0.014166
-0.014482
-0.014482
-0.012270
-0.013534
-0.012902
-0.013850
-0.012902
-0.014799
-0.013850
-0.013218
-0.011321
-0.008792
-0.011321
-0.014166
-0.014166
-0.014166
-0.013850
-0.013218
-0.015115
-0.014166
-0.014166
-0.016695
-0.017011
-0.016695
-0.016063
-0.018908
-0.019224
-0.019856
-0.021437
-0.022069
-0.023018
-0.022701
-0.023018
-0.024282
-0.022701
-0.023018
-0.022701
-0.025547
-0.027127
-0.027759
-0.029024
-0.025863
-0.027759
-0.029656
-0.030604
-0.030604
-0.029656
-0.029972
-0.029972
-0.028392
-0.027759
-0.030288
-0.032185
-0.031869
-0.029656
-0.027443
-0.026811
-0.028708
-0.028075
-0.029024
-0.026179
-0.026811
-0.027759
-0.024914
-0.026179
-0.026495
-0.023966
-0.023966
-0.023650
-0.021437
-0.021121
-0.020173
-0.019856
-0.018908
-0.019856
-0.019540
-0.018908
-0.018908
-0.018592
-0.015747
-0.015115
-0.015431
-0.015115
-0.017011
-0.014482
-0.013534
-0.013534
-0.013218
-0.012586
-0.013534
-0.012270
-0.014482
-0.012586
-0.010689
-0.007844
-0.012270
-0.010689
-0.013850
-0.014166
-0.013218
-0.014482
-0.013850
-0.015431
-0.015431
-0.016379
-0.016695
-0.017011
-0.016379
-0.018908
-0.019224
-0.019856
-0.020489
-0.021753
-0.022069
-0.023334
-0.023650
-0.023966
-0.024282
-0.023018
-0.023650
-0.025230
-0.027443
-0.028392
-0.029656
-0.027759
-0.027759
-0.028708
-0.029972
-0.029656
-0.029340
-0.029972
-0.028708
-0.027443
-0.028708
-0.030604
-0.030921
-0.032185
-0.030604
-0.029340
-0.027127
-0.029972
-0.029340
-0.028708
-0.028708
-0.027443
-0.028075
-0.025863
-0.027127
-0.027443
-0.025863
-0.023334
-0.024282
-0.023018
-0.022385
-0.021437
-0.021121
-0.020489
-0.020489
-0.018592
-0.018908
-0.019540
-0.018276
-0.015747
-0.015115
-0.013218
-0.013534
-0.016695
-0.014482
-0.013850
-0.012586
-0.013218
-0.012586
-0.013534
-0.012586
-0.014799
-0.013534
-0.010689
-0.008792
-0.009108
-0.011637
-0.014482
-0.014799
-0.014166
-0.013534
-0.012586
-0.013850
-0.014166
-0.015431
-0.017327
-0.016063
-0.015747
-0.018908
-0.018276
-0.018276
-0.020173
-0.021753
-0.021437
-0.021753
-0.023334
-0.022701
-0.023334
-0.021753
-0.023018
-0.023966
-0.027759
-0.029340
-0.029972
-0.029340
-0.027127
-0.028392
-0.029656
-0.029024
-0.029340
-0.030921
-0.029340
-0.029024
-0.027127
-0.030288
-0.033133
-0.033766
-0.032501
-0.030604
-0.028392
-0.027127
-0.028075
-0.029024
-0.029024
-0.027759
-0.028075
-0.024914
-0.026179
-0.025547
-0.025863
-0.024282
-0.023334
-0.023650
-0.021121
-0.020489
-0.020173
-0.019540
-0.018908
-0.018276
-0.018592
-0.019540
-0.018908
-0.017327
-0.015115
-0.014166
-0.014166
-0.015747
-0.014166
-0.013850
-0.012586
-0.013850
-0.013218
-0.013534
-0.012902
-0.014166
-0.013850
-0.012270
-0.010373
-0.007528
-0.010373
-0.013218
-0.015115
-0.013850
-0.012270
-0.013218
-0.012270
-0.013850
-0.015115
-0.016063
-0.015431
-0.014799
-0.015747
-0.018276
-0.017960
-0.018908
-0.019540
-0.020805
-0.022069
-0.021437
-0.021437
-0.023966
-0.023018
-0.023018
-0.024914
-0.027443
-0.027759
-0.029024
-0.028392
-0.025230
-0.028075
-0.029656
-0.029972
-0.030288
-0.029656
-0.029972
-0.029340
-0.027127
-0.028075
-0.031237
-0.031237
-0.032185
-0.030288
-0.027443
-0.026495
-0.028392
-0.027759
-0.027443
-0.026495
-0.026495
-0.027759
-0.025230
-0.026495
-0.027127
-0.024282
-0.023018
-0.023650
-0.022701
-0.021753
-0.019856
-0.019540
-0.018276
-0.018592
-0.018276
-0.019224
-0.018908
-0.017960
-0.016379
-0.014799
-0.013850
-0.013850
-0.016695
-0.013534
-0.013534
-0.015115
-0.013850
-0.014166
-0.013534
-0.014166
-0.013218
-0.012586
-0.009741
-0.008160
-0.009741
-0.011637
-0.014166
-0.015747
-0.013850
-0.012586
-0.013218
-0.014799
-0.015747
-0.016379
-0.016379
-0.015747
-0.015747
-0.019856
-0.020173
-0.019856
-0.020489
-0.022385
-0.022701
-0.022385
-0.023966
-0.023650
-0.024598
-0.023334
-0.023650
-0.024282
-0.027127
-0.027759
-0.027443
-0.024914
-0.026811
-0.027759
-0.030604
-0.029024
-0.029972
-0.029972
-0.029656
-0.028708
-0.029024
-0.030288
-0.030604
-0.032817
-0.031869
-0.028075
-0.027127
-0.026811
-0.027127
-0.027759
-0.027443
-0.027759
-0.027127
-0.025547
-0.027127
-0.027443
-0.025230
-0.023334
-0.025230
-0.021753
-0.021121
-0.020489
-0.020805
-0.019540
-0.018592
-0.017327
-0.018592
-0.018908
-0.017644
-0.018592
-0.015747
-0.015431
-0.015115
-0.016695
-0.014799
-0.013850
-0.014166
-0.012270
-0.013850
-0.011321
-0.012586
-0.015431
-0.013850
-0.011321
-0.010057
-0.010373
-0.011953
-0.015115
-0.014482
-0.015115
-0.014799
-0.014482
-0.015431
-0.016379
-0.016063
-0.015747
-0.015747
-0.016695
-0.017327
-0.018592
-0.018908
-0.020805
-0.020805
-0.022385
-0.022385
-0.023334
-0.024282
-0.023650
-0.023650
-0.024598
-0.023966
-0.025547
-0.026179
-0.029656
-0.028075
-0.027127
-0.028392
-0.030604
-0.029024
-0.028392
-0.028708
-0.029656
-0.028075
-0.027443
-0.028392
-0.030921
-0.032501
-0.030604
-0.029340
-0.025230
-0.026495
-0.027443
-0.027759
-0.027759
-0.026811
-0.026495
-0.024914
-0.024598
-0.025863
-0.025230
-0.022701
-0.022701
-0.021437
-0.020805
-0.021437
-0.020489
-0.019856
-0.018908
-0.019224
-0.019224
-0.019540
-0.018276
-0.017327
-0.015115
-0.014799
-0.013534
-0.015747
-0.013850
-0.012586
-0.011637
-0.012270
-0.012270
-0.013850
-0.013534
-0.015431
-0.014166
-0.013218
-0.011321
-0.009424
-0.011321
-0.013218
-0.013534
-0.013534
-0.012902
-0.013850
-0.014482
-0.014799
-0.015115
-0.016695
-0.016063
-0.016695
-0.017327
-0.018276
-0.017644
-0.020489
-0.019856
-0.021753
-0.021121
-0.021753
-0.023966
-0.024914
-0.023334
-0.023334
-0.024914
-0.025863
-0.027759
-0.029340
-0.028708
-0.024598
-0.027759
-0.029972
-0.029972
-0.030604
-0.029656
-0.029340
-0.029024
-0.027443
-0.028392
-0.030604
-0.032185
-0.031553
-0.029656
-0.027127
-0.028075
-0.028392
-0.029024
-0.028708
-0.027443
-0.026495
-0.025547
-0.024914
-0.025547
-0.025863
-0.023966
-0.024598
-0.024914
-0.021437
-0.020489
-0.021437
-0.020173
-0.018592
-0.018592
-0.019540
-0.019540
-0.018908
-0.017011
-0.016063
-0.015431
-0.013850
-0.015115
-0.016695
-0.013534
-0.012902
-0.012270
-0.012586
-0.013850
-0.012270
-0.013534
-0.015115
-0.013218
-0.010689
-0.008476
-0.010373
-0.011953
-0.015115
-0.015115
-0.014166
-0.014166
-0.015431
-0.015115
-0.014482
-0.016379
-0.015431
-0.015431
-0.015115
-0.017644
-0.017011
-0.018592
-0.020173
-0.022069
-0.021753
-0.021753
-0.023018
-0.022701
-0.024282
-0.023018
-0.024282
-0.024914
-0.027759
-0.028708
-0.029024
-0.027127
-0.026811
-0.029656
-0.029656
-0.029972
-0.030604
-0.029972
-0.029656
-0.028075
-0.029972
-0.030604
-0.033450
-0.033450
-0.030921
-0.028392
-0.027127
-0.027127
-0.029024
-0.028392
-0.028392
-0.028075
-0.027443
-0.026495
-0.027443
-0.026811
-0.025547
-0.021753
-0.023650
-0.021437
-0.022385
-0.021121
-0.020805
-0.019856
-0.019224
-0.017644
-0.019856
-0.019224
-0.017644
-0.017011
-0.015115
-0.014166
-0.014166
-0.016695
-0.014799
-0.012902
-0.011637
-0.012270
-0.012270
-0.011637
-0.013218
-0.014799
-0.013218
-0.010373
-0.008792
-0.010373
-0.012902
-0.015747
-0.014482
-0.013534
-0.011005
-0.012270
-0.013534
-0.013850
-0.014166
-0.015115
-0.015115
-0.013850
-0.018592
-0.018908
-0.017960
-0.020173
-0.021753
-0.021437
-0.020489
-0.022701
-0.022701
-0.023650
-0.023966
-0.024914
-0.024598
-0.025230
-0.027759
-0.028708
-0.029024
-0.026811
-0.027759
-0.029340
-0.029972
-0.029340
-0.029024
-0.027443
-0.026495
-0.027127
-0.028708
-0.029972
-0.032501
-0.029340
-0.028708
-0.027759
-0.027127
-0.027443
-0.027443
-0.027127
-0.026495
-0.024914
-0.024598
-0.024282
-0.023966
-0.023966
-0.022385
-0.022385
-0.020489
-0.022385
-0.019856
-0.019856
-0.019856
-0.017960
-0.019540
-0.017960
-0.018276
-0.017644
-0.016063
-0.013850
-0.013534
-0.013534
-0.017011
-0.015431
-0.015115
-0.013850
-0.011953
-0.012586
-0.012270
-0.014482
-0.015431
-0.014166
-0.012902
-0.011637
-0.009741
-0.012270
-0.013850
-0.014482
-0.015115
-0.014799
-0.013850
-0.014166
-0.016063
-0.015115
-0.016379
-0.016379
-0.014799
-0.017327
-0.017960
-0.017644
-0.020489
-0.021121
-0.022701
-0.022069
-0.022385
-0.023334
-0.023966
-0.023334
-0.023018
-0.024598
-0.026179
-0.028075
-0.030604
-0.027759
-0.025230
-0.028708
-0.030921
-0.030288
-0.030921
-0.029656
-0.029972
-0.029656
-0.027759
-0.028708
-0.031553
-0.033450
-0.032185
-0.030288
-0.027127
-0.028708
-0.029656
-0.029024
-0.028708
-0.027759
-0.027443
-0.026495
-0.024598
-0.024282
-0.024598
-0.022385
-0.022069
-0.023018
-0.020173
-0.021437
-0.020173
-0.021121
-0.019856
-0.019856
-0.019540
-0.019540
-0.018276
-0.018276
-0.017644
-0.014482
-0.014799
-0.014482
-0.016063
-0.013850
-0.012270
-0.013534
-0.013218
-0.013218
-0.014482
-0.014166
-0.015431
-0.012270
-0.011953
-0.009424
-0.011953
-0.012902
-0.014166
-0.013218
-0.013534
-0.012902
-0.015115
-0.015115
-0.016063
-0.017327
-0.016379
-0.016379
-0.016695
-0.019856
-0.017960
-0.019540
-0.021437
-0.021753
-0.022701
-0.022701
-0.023334
-0.023018
-0.024914
-0.024282
-0.025863
-0.026179
-0.028392
-0.029656
-0.029656
-0.028075
-0.028708
-0.029024
-0.030288
-0.029972
-0.030288
-0.030921
-0.029656
-0.028708
-0.028708
-0.029972
-0.031869
-0.032185
-0.030604
-0.028392
-0.028392
-0.027759
-0.028075
-0.029340
-0.028075
-0.027759
-0.026495
-0.024914
-0.026495
-0.027127
-0.024282
-0.023334
-0.024282
-0.022069
-0.020805
-0.019856
-0.019856
-0.018592
-0.018592
-0.019224
-0.020173
-0.018908
-0.016695
-0.016379
-0.014166
-0.011953
-0.013534
-0.015747
-0.014166
-0.012270
-0.012902
-0.013218
-0.012586
-0.011637
-0.011953
-0.013218
-0.011005
-0.011005
-0.009108
-0.010373
-0.012586
-0.014166
-0.015115
-0.012902
-0.012902
-0.013534
-0.012902
-0.014482
-0.015431
-0.016695
-0.013850
-0.015747
-0.018276
-0.019540
-0.018908
-0.020805
-0.023018
-0.021437
-0.022701
-0.024914
-0.023650
-0.024598
-0.023966
-0.023966
-0.024914
-0.026495
-0.029024
-0.029340
-0.027759
-0.026811
-0.028075
-0.029656
-0.029656
-0.029340
-0.029656
-0.029340
-0.028392
-0.028392
-0.028708
-0.032185
-0.034082
-0.032185
-0.029656
-0.027759
-0.027127
-0.028075
-0.028392
-0.028075
-0.028708
-0.027759
-0.026179
-0.025547
-0.026179
-0.025230
-0.023018
-0.023650
-0.022385
-0.020805
-0.022069
-0.021121
-0.019856
-0.019540
-0.019224
-0.019856
-0.019224
-0.018908
-0.017644
-0.015115
-0.014482
-0.014166
-0.016063
-0.015115
-0.012902
-0.013850
-0.012586
-0.012902
-0.012586
-0.013850
-0.016063
-0.015115
-0.013218
-0.009741
-0.009741
-0.011321
-0.014482
-0.014482
-0.013850
-0.013850
-0.014166
-0.015115
-0.014482
-0.013534
-0.016063
-0.016063
-0.014799
-0.017327
-0.019856
-0.018908
-0.021121
-0.021753
-0.022701
-0.022701
-0.022385
-0.024282
-0.023650
-0.023650
-0.022701
-0.025230
-0.026495
-0.028392
-0.029340
-0.029656
-0.026179
-0.028075
-0.030288
-0.029656
-0.029340
-0.027443
-0.027759
-0.027443
-0.026179
-0.027443
-0.029972
-0.031869
-0.031869
-0.030288
-0.027127
-0.027127
-0.028392
-0.027443
-0.027759
-0.027759
-0.027443
-0.026179
-0.024914
-0.025547
-0.025547
-0.023334
-0.024598
-0.023650
-0.022069
-0.019540
-0.020805
-0.020173
-0.018908
-0.020173
-0.019224
-0.019856
-0.018908
-0.017644
-0.014482
-0.014166
-0.014799
-0.015431
-0.014799
-0.013534
-0.011637
-0.012586
-0.012270
-0.011953
-0.013534
-0.014482
-0.013850
-0.012902
-0.009741
-0.007528
-0.011005
-0.013534
-0.014166
-0.013534
-0.012586
-0.011953
-0.013850
-0.015115
-0.015115
-0.016695
-0.017011
-0.016695
-0.017960
-0.018908
-0.018276
-0.019856
-0.020805
-0.021121
-0.021753
-0.023334
-0.023334
-0.023966
-0.023966
-0.022069
-0.024282
-0.024282
-0.025863
-0.025863
-0.028392
-0.026811
-0.028708
-0.029340
-0.029340
-0.028075
-0.027759
-0.028708
-0.028392
-0.026495
-0.027443
-0.028708
-0.030288
-0.031553
-0.031237
-0.028708
-0.027127
-0.028708
-0.028075
-0.028708
-0.027443
-0.026811
-0.026179
-0.025547
-0.026495
-0.026495
-0.023966
-0.023334
-0.023966
-0.021121
-0.020805
-0.020805
-0.020489
-0.019540
-0.018908
-0.018908
-0.019856
-0.019224
-0.017011
-0.017327
-0.013850
-0.013534
-0.014166
-0.016063
-0.014166
-0.012902
-0.013850
-0.013218
-0.013534
-0.012902
-0.013218
-0.014166
-0.012902
-0.011321
-0.009424
-0.010689
-0.011953
-0.015431
-0.015431
-0.012586
-0.013850
-0.013850
-0.014482
-0.014799
-0.016063
-0.016695
-0.016379
-0.016063
-0.019856
-0.018592
-0.019856
-0.022385
-0.022069
-0.022069
-0.022701
-0.023966
-0.023650
-0.023966
-0.023650
-0.025230
-0.026495
-0.027759
-0.029024
-0.028075
-0.027127
-0.028075
-0.028708
-0.029340
-0.030288
-0.031237
-0.030288
-0.029340
-0.027759
-0.029340
-0.029656
-0.031869
-0.035030
-0.029972
-0.028708
-0.027759
-0.027443
-0.029340
-0.029656
-0.028392
-0.028075
-0.027127
-0.026495
-0.026179
-0.026495
-0.024598
-0.023650
-0.022701
-0.022069
-0.022069
-0.021437
-0.022069
-0.020489
-0.019856
-0.018908
-0.019224
-0.019856
-0.018592
-0.017327
-0.015747
-0.013534
-0.014166
-0.016063
-0.014166
-0.012586
-0.012902
-0.012902
-0.012270
-0.013534
-0.014799
-0.015115
-0.012902
-0.012586
-0.010373
-0.009741
-0.011637
-0.014482
-0.014799
-0.013850
-0.012586
-0.014166
-0.013850
-0.014482
-0.014482
-0.015431
-0.015431
-0.015431
-0.018276
-0.019856
-0.019224
-0.021753
-0.021121
-0.021121
-0.022701
-0.024282
-0.023018
-0.024598
-0.023650
-0.024282
-0.026495
-0.026179
-0.027759
-0.027759
-0.028708
-0.025863
-0.028075
-0.029024
-0.029340
-0.028075
-0.029024
-0.029024
-0.028075
-0.025547
-0.028708
-0.030604
-0.033133
-0.030604
-0.030288
-0.026179
-0.025547
-0.027127
-0.027759
-0.028392
-0.026179
-0.027759
-0.025547
-0.024914
-0.025547
-0.024914
-0.024598
-0.023966
-0.023018
-0.022069
-0.022701
-0.020489
-0.019856
-0.018908
-0.018276
-0.017960
-0.018592
-0.018276
-0.016695
-0.014482
-0.013534
-0.013218
-0.014166
-0.013850
-0.012270
-0.011005
-0.011953
-0.012270
-0.011953
-0.012270
-0.012902
-0.012902
-0.011637
-0.009424
-0.007528
-0.010057
-0.013534
-0.014482
-0.014166
-0.012586
-0.013534
-0.013534
-0.014166
-0.013850
-0.017011
-0.016063
-0.013850
-0.015747
-0.018908
-0.018908
-0.020805
-0.020489
-0.022069
-0.022069
-0.022069
-0.022069
-0.023650
-0.023334
-0.021753
-0.023334
-0.024598
-0.027443
-0.028708
-0.029024
-0.026495
-0.027127
-0.029656
-0.029656
-0.029024
-0.028392
-0.028708
-0.029340
-0.026811
-0.027443
-0.029972
-0.031869
-0.031237
-0.029972
-0.025547
-0.026811
-0.027759
-0.028708
-0.028392
-0.025863
-0.025863
-0.026495
-0.025863
-0.025547
-0.026179
-0.023650
-0.023334
-0.022069
-0.021437
-0.021437
-0.019856
-0.018592
-0.018276
-0.017327
-0.016695
-0.017960
-0.017644
-0.015431
-0.016379
-0.014482
-0.014166
-0.014166
-0.016063
-0.013850
-0.012270
-0.011321
-0.011637
-0.011953
-0.011005
-0.011005
-0.013218
-0.011637
-0.008792
-0.008476
-0.010373
-0.011637
-0.014799
-0.014166
-0.013218
-0.011637
-0.012586
-0.013534
-0.013850
-0.014482
-0.015431
-0.014482
-0.015747
-0.018592
-0.019224
-0.019224
-0.018592
-0.021753
-0.022385
-0.022069
-0.023018
-0.023966
-0.024282
-0.022385
-0.023650
-0.025863
-0.027127
-0.028075
-0.026495
-0.025547
-0.024914
-0.028075
-0.030604
-0.029972
-0.029972
-0.029340
-0.028392
-0.027127
-0.027127
-0.029972
-0.031869
-0.033133
-0.031553
-0.029024
-0.027127
-0.026179
-0.027759
-0.027443
-0.027127
-0.025863
-0.026495
-0.024598
-0.025863
-0.025547
-0.024598
-0.022385
-0.022701
-0.021753
-0.020173
-0.020805
-0.019856
-0.019540
-0.018908
-0.017644
-0.018592
-0.018908
-0.017960
-0.016695
-0.014799
-0.013850
-0.012270
-0.014166
-0.012902
-0.011953
-0.011005
-0.010373
-0.011637
-0.011321
-0.013218
-0.014482
-0.011953
-0.009741
-0.007844
-0.008792
-0.010373
-0.014166
-0.012902
-0.012902
-0.011953
-0.011005
-0.011953
-0.012270
-0.014799
-0.016695
-0.015431
-0.014166
-0.017011
-0.017327
-0.017960
-0.020489
-0.020173
-0.019224
-0.020805
-0.021437
-0.021753
-0.022385
-0.022701
-0.022701
-0.023334
-0.025230
-0.027443
-0.028075
-0.026495
-0.024598
-0.027759
-0.029340
-0.029656
-0.029972
-0.029656
-0.029024
-0.027127
-0.026811
-0.029024
-0.030288
-0.032185
-0.030288
-0.028392
-0.026179
-0.026811
-0.026811
-0.027759
-0.027443
-0.027759
-0.026179
-0.024914
-0.025230
-0.026179
-0.025547
-0.022069
-0.023018
-0.022069
-0.021437
-0.020173
-0.020489
-0.020173
-0.018276
-0.019540
-0.018908
-0.019224
-0.017327
-0.016695
-0.016063
-0.013218
-0.012902
-0.014482
-0.013850
-0.012270
-0.012270
-0.012270
-0.011005
-0.011637
-0.012586
-0.013218
-0.011953
-0.011637
-0.009741
-0.007844
-0.010689
-0.012902
-0.011953
-0.013534
-0.012270
-0.012270
-0.013534
-0.013534
-0.013218
-0.015747
-0.015115
-0.013850
-0.016063
-0.018276
-0.016379
-0.018592
-0.019224
-0.020805
-0.019856
-0.020489
-0.022069
-0.023966
-0.023334
-0.022069
-0.024282
-0.025547
-0.028075
-0.027759
-0.028708
-0.025863
-0.028392
-0.029656
-0.029340
-0.029340
-0.028708
-0.029972
-0.028392
-0.027443
-0.028075
-0.029656
-0.031869
-0.030604
-0.030921
-0.027759
-0.026811
-0.028708
-0.029024
-0.028075
-0.027443
-0.025863
-0.024598
-0.025230
-0.026495
-0.025230
-0.022701
-0.023334
-0.023966
-0.021121
-0.020489
-0.022701
-0.018908
-0.018908
-0.018908
-0.018908
-0.018276
-0.017960
-0.015747
-0.015747
-0.013218
-0.013534
-0.013534
-0.017011
-0.013850
-0.012270
-0.011321
-0.012270
-0.012586
-0.012270
-0.013534
-0.013534
-0.011637
-0.010373
-0.008476
-0.009741
-0.011953
-0.014799
-0.014799
-0.013850
-0.013850
-0.014166
-0.015115
-0.015431
-0.016063
-0.016063
-0.015747
-0.016063
-0.017327
-0.018592
-0.018908
-0.019540
-0.021121
-0.022385
-0.022069
-0.022069
-0.022385
-0.023018
-0.021753
-0.023650
-0.024914
-0.026495
-0.028392
-0.029024
-0.027127
-0.027759
-0.029656
-0.030921
-0.029656
-0.029972
-0.029024
-0.029024
-0.028075
-0.027759
-0.030921
-0.031869
-0.033133
-0.031553
-0.027127
-0.027443
-0.027127
-0.028075
-0.029340
-0.026495
-0.027127
-0.026495
-0.025863
-0.026495
-0.025863
-0.023966
-0.023018
-0.023966
-0.022385
-0.019856
-0.019224
-0.019540
-0.018276
-0.018592
-0.019224
-0.019856
-0.018908
-0.017011
-0.017327
-0.013850
-0.014799
-0.014482
-0.016063
-0.016063
-0.013534
-0.012586
-0.012270
-0.012902
-0.013218
-0.013850
-0.014482
-0.012586
-0.011637
-0.009424
-0.009108
-0.009741
-0.014799
-0.015115
-0.014166
-0.012586
-0.012902
-0.012586
-0.014482
-0.015431
-0.016695
-0.015747
-0.015747
-0.018276
-0.018592
-0.018276
-0.021121
-0.020805
-0.020489
-0.020173
-0.022069
-0.022069
-0.022701
-0.022069
-0.021753
-0.024598
-0.025547
-0.028075
-0.028075
-0.027759
-0.024914
-0.026811
-0.029024
-0.027759
-0.028708
-0.029340
-0.028708
-0.027443
-0.026811
-0.027759
-0.029656
-0.032185
-0.030288
-0.029024
-0.028075
-0.027443
-0.028075
-0.028392
-0.027759
-0.028075
-0.025863
-0.025230
-0.024914
-0.025863
-0.024598
-0.021753
-0.022069
-0.022069
-0.021753
-0.019856
-0.020173
-0.018908
-0.018276
-0.017644
-0.017327
-0.018276
-0.018276
-0.015115
-0.013534
-0.013534
-0.011953
-0.014799
-0.014166
-0.013218
-0.011637
-0.011953
-0.011321
-0.012586
-0.011321
-0.012902
-0.011953
-0.010057
-0.008792
-0.007528
-0.011005
-0.013218
-0.013850
-0.012586
-0.013534
-0.013218
-0.013850
-0.013218
-0.014799
-0.016063
-0.016063
-0.015747
-0.017011
-0.018276
-0.017011
-0.019856
-0.020489
-0.020805
-0.020173
-0.021121
-0.022069
-0.022701
-0.023018
-0.023334
-0.023966
-0.024914
-0.026811
-0.026495
-0.027127
-0.026811
-0.027759
-0.029024
-0.028708
-0.028392
-0.028075
-0.028392
-0.028708
-0.026495
-0.028075
-0.030288
-0.031553
-0.031237
-0.029656
-0.024598
-0.025863
-0.026811
-0.027443
-0.026179
-0.025230
-0.025863
-0.025547
-0.026495
-0.026495
-0.026179
-0.023650
-0.022385
-0.021753
-0.020489
-0.021437
-0.019856
-0.019856
-0.018592
-0.018276
-0.018592
-0.018592
-0.017327
-0.015747
-0.016379
-0.013218
-0.011637
-0.012902
-0.014799
-0.012586
-0.010689
-0.011637
-0.011953
-0.012902
-0.012586
-0.012586
-0.013218
-0.011637
-0.009741
-0.008476
-0.009424
-0.011637
-0.013534
-0.013218
-0.013218
-0.012270
-0.013218
-0.015115
-0.014799
-0.016379
-0.015431
-0.014482
-0.015747
-0.017327
-0.017960
-0.018276
-0.018908
-0.020173
-0.021121
-0.021753
-0.022069
-0.020805
-0.023650
-0.023334
-0.022385
-0.023650
-0.025547
-0.028708
-0.029024
-0.025547
-0.027127
-0.028708
-0.028392
-0.028392
-0.028075
-0.028708
-0.028392
-0.027443
-0.028392
-0.029340
-0.031553
-0.030921
-0.029024
-0.026811
-0.026811
-0.027443
-0.027443
-0.027759
-0.026811
-0.026811
-0.026495
-0.024598
-0.024914
-0.025863
-0.022701
-0.021437
-0.021753
-0.019540
-0.020489
-0.018908
-0.019540
-0.018592
-0.018592
-0.017644
-0.018276
-0.017960
-0.016695
-0.016695
-0.013850
-0.013218
-0.011953
-0.016063
-0.012902
-0.011321
-0.010373
-0.010057
-0.010057
-0.010373
-0.012902
-0.014799
-0.012270
-0.010057
-0.006896
-0.008792
-0.010057
-0.012270
-0.014166
-0.012586
-0.011321
-0.012902
-0.013534
-0.013218
-0.013850
-0.015115
-0.015115
-0.014799
-0.017011
-0.017960
-0.019224
-0.019224
-0.019856
-0.021121
-0.021753
-0.022701
-0.023018
-0.021753
-0.021753
-0.023966
-0.026495
-0.023966
-0.027759
-0.027443
-0.025863
-0.025547
-0.026495
-0.028708
-0.028708
-0.028708
-0.028708
-0.029024
-0.027127
-0.027443
-0.029972
-0.030604
-0.031553
-0.028392
-0.026495
-0.025230
-0.026495
-0.026811
-0.027127
-0.026495
-0.025547
-0.026811
-0.024598
-0.024598
-0.025230
-0.024598
-0.023018
-0.023018
-0.023018
-0.020489
-0.019540
-0.018908
-0.017644
-0.018276
-0.017644
-0.017644
-0.018908
-0.018276
-0.016063
-0.015431
-0.013218
-0.013850
-0.016063
-0.014166
-0.012586
-0.012586
-0.012270
-0.011321
-0.012586
-0.012902
-0.014482
-0.013850
-0.011637
-0.010373
-0.009424
-0.010373
-0.014482
-0.014799
-0.013850
-0.013218
-0.012902
-0.014166
-0.015747
-0.014166
-0.016063
-0.014482
-0.014799
-0.017011
-0.018908
-0.018592
-0.020173
-0.019856
-0.020489
-0.021437
-0.021121
-0.021121
-0.023650
-0.022385
-0.022385
-0.024598
-0.024598
-0.025863
-0.027127
-0.027759
-0.026179
-0.027443
-0.029024
-0.029972
-0.029340
-0.029972
-0.029656
-0.028708
-0.026811
-0.029024
-0.029024
-0.031869
-0.031237
-0.029656
-0.025863
-0.027127
-0.028075
-0.027443
-0.027443
-0.026495
-0.026495
-0.025230
-0.025230
-0.027443
-0.025863
-0.023018
-0.023018
-0.023018
-0.020805
-0.020173
-0.018592
-0.018276
-0.017327
-0.017327
-0.017011
-0.018908
-0.017644
-0.016063
-0.016379
-0.012270
-0.012902
-0.014799
-0.015747
-0.011953
-0.010689
-0.012902
-0.011321
-0.011637
-0.012270
-0.013534
-0.013534
-0.010689
-0.010373
-0.007844
-0.010057
-0.010373
-0.013534
-0.013218
-0.013218
-0.011637
-0.013218
-0.014166
-0.014799
-0.015115
-0.014799
-0.013534
-0.015115
-0.019540
-0.017960
-0.019224
-0.019540
-0.020489
-0.020489
-0.021437
-0.022701
-0.022069
-0.022701
-0.021121
-0.023966
-0.025547
-0.027127
-0.028392
-0.027443
-0.023650
-0.026179
-0.027759
-0.029656
-0.029340
-0.027759
-0.027443
-0.028075
-0.026179
-0.027443
-0.029024
-0.030604
-0.031237
-0.029024
-0.027127
-0.026179
-0.026811
-0.027443
-0.027759
-0.025863
-0.026495
-0.026179
-0.024914
-0.025863
-0.025547
-0.024598
-0.022385
-0.023966
-0.019540
-0.019540
-0.019540
-0.018276
-0.018592
-0.018276
-0.018276
-0.018276
-0.017960
-0.015747
-0.015747
-0.012586
-0.013218
-0.012586
-0.015747
-0.014799
-0.011637
-0.012270
-0.012902
-0.013218
-0.011637
-0.013850
-0.014799
-0.013218
-0.011005
-0.007844
-0.009741
-0.011321
-0.013850
-0.013850
-0.013850
-0.011637
-0.012902
-0.013534
-0.012902
-0.013534
-0.016063
-0.014482
-0.015115
-0.016379
-0.017011
-0.018276
-0.018908
-0.019224
-0.019540
-0.021121
-0.021753
-0.022701
-0.023018
-0.022069
-0.023018
-0.024598
-0.026179
-0.027127
-0.028392
-0.025547
-0.024914
-0.028075
-0.029340
-0.028708
-0.028708
-0.028708
-0.027443
-0.026811
-0.026495
-0.029024
-0.030921
-0.032501
-0.030921
-0.028075
-0.026495
-0.027443
-0.027759
-0.027759
-0.026495
-0.026179
-0.025547
-0.024282
-0.024598
-0.025547
-0.023966
-0.022069
-0.022385
-0.021437
-0.020489
-0.019224
-0.019856
-0.018276
-0.018276
-0.017644
-0.016379
-0.017644
-0.016379
-0.016379
-0.014482
-0.012902
-0.012586
-0.014166
-0.011953
-0.011953
-0.011953
-0.011005
-0.010373
-0.011005
-0.011005
-0.014482
-0.013218
-0.010373
-0.008160
-0.008160
-0.010689
-0.013850
-0.013534
-0.013218
-0.013534
-0.012270
-0.012270
-0.013218
-0.013218
-0.015115
-0.015431
-0.014166
-0.015431
-0.017644
-0.017327
-0.020489
-0.019540
-0.019540
-0.021437
-0.022069
-0.022385
-0.023650
-0.023018
-0.022385
-0.024598
-0.026179
-0.026495
-0.027443
-0.026811
-0.024914
-0.027443
-0.029340
-0.029972
-0.029340
-0.027443
-0.028392
-0.029024
-0.027127
-0.027759
-0.030288
-0.031237
-0.029656
-0.029024
-0.027127
-0.025863
-0.027759
-0.027127
-0.027443
-0.027127
-0.026495
-0.026179
-0.023650
-0.024282
-0.025230
-0.022701
-0.023966
-0.023018
-0.021121
-0.020173
-0.017960
-0.018592
-0.018592
-0.017327
-0.016379
-0.017644
-0.017327
-0.016379
-0.015747
-0.012902
-0.013850
-0.015747
-0.014482
-0.012902
-0.011005
-0.011005
-0.010689
-0.011953
-0.011953
-0.013534
-0.012586
-0.010689
-0.009424
-0.007844
-0.010689
-0.012902
-0.014482
-0.014799
-0.013534
-0.012586
-0.013534
-0.013218
-0.014482
-0.014482
-0.013534
-0.014799
-0.015431
-0.017327
-0.018276
-0.018592
-0.019540
-0.019856
-0.021437
-0.021437
-0.022069
-0.022069
-0.023650
-0.022069
-0.024598
-0.024598
-0.025863
-0.026495
-0.027443
-0.025230
-0.027443
-0.029340
-0.029972
-0.029656
-0.029656
-0.028392
-0.029024
-0.026811
-0.028392
-0.029340
-0.030604
-0.031237
-0.029972
-0.027127
-0.027127
-0.027759
-0.027759
-0.028392
-0.027127
-0.026495
-0.026179
-0.025230
-0.023966
-0.024598
-0.023966
-0.023334
-0.023966
-0.021753
-0.020173
-0.020805
-0.019856
-0.018592
-0.017960
-0.017644
-0.017327
-0.017644
-0.016379
-0.016379
-0.013534
-0.013850
-0.013534
-0.014799
-0.012270
-0.011005
-0.011953
-0.011321
-0.010373
-0.011953
-0.012586
-0.013534
-0.011953
-0.010057
-0.008476
-0.010057
-0.011005
-0.014482
-0.013850
-0.012586
-0.011953
-0.012902
-0.013534
-0.013850
-0.014166
-0.016063
-0.015747
-0.015115
-0.017960
-0.017644
-0.017644
-0.020173
-0.021121
-0.020805
-0.020805
-0.022069
-0.023018
-0.022701
-0.020805
-0.022385
-0.025230
-0.025863
-0.028708
-0.027127
-0.025230
-0.025547
-0.027127
-0.028392
-0.028392
-0.028392
-0.028392
-0.027443
-0.027443
-0.028392
-0.029340
-0.030921
-0.031237
-0.029972
-0.027443
-0.027127
-0.026811
-0.027759
-0.028708
-0.027759
-0.026179
-0.026179
-0.024914
-0.025863
-0.025863
-0.023966
-0.023334
-0.023650
-0.020805
-0.019856
-0.018908
-0.019224
-0.018908
-0.017327
-0.017327
-0.017327
-0.017327
-0.016379
-0.015431
-0.014482
-0.013218
-0.012586
-0.014799
-0.012902
-0.012586
-0.011953
-0.011637
-0.011953
-0.012270
-0.011637
-0.013218
-0.012586
-0.010689
-0.008476
-0.008792
-0.009424
-0.013218
-0.013850
-0.012586
-0.012270
-0.012586
-0.012902
-0.013850
-0.014166
-0.014799
-0.014482
-0.014799
-0.015747
-0.017960
-0.017644
-0.020173
-0.021437
-0.021437
-0.020805
-0.023018
-0.023650
-0.023334
-0.022701
-0.023334
-0.024598
-0.024598
-0.027759
-0.028075
-0.027759
-0.025230
-0.027443
-0.028075
-0.028708
-0.027759
-0.028392
-0.029024
-0.027759
-0.027759
-0.028075
-0.029656
-0.033133
-0.030604
-0.028392
-0.026179
-0.026495
-0.028708
-0.027759
-0.027443
-0.025863
-0.027127
-0.025863
-0.025863
-0.025863
-0.024914
-0.022701
-0.023966
-0.022385
-0.020805
-0.020173
-0.020489
-0.019856
-0.018592
-0.017327
-0.017327
-0.018908
-0.017644
-0.016063
-0.014482
-0.013534
-0.013850
-0.015115
-0.013850
-0.012902
-0.012902
-0.011005
-0.012586
-0.012270
-0.013218
-0.014482
-0.012902
-0.011321
-0.010373
-0.008476
-0.011637
-0.012270
-0.012902
-0.013850
-0.012586
-0.012902
-0.012902
-0.013850
-0.013850
-0.015431
-0.015431
-0.015747
-0.016063
-0.017644
-0.017327
-0.018908
-0.020805
-0.022385
-0.022701
-0.022385
-0.021753
-0.022385
-0.023334
-0.022385
-0.024914
-0.024598
-0.027759
-0.026811
-0.028392
-0.024914
-0.027443
-0.029340
-0.030604
-0.030288
-0.029340
-0.029972
-0.029340
-0.026811
-0.028075
-0.030921
-0.031237
-0.031237
-0.030288
-0.027127
-0.026179
-0.026811
-0.027759
-0.027759
-0.026495
-0.026179
-0.025547
-0.024914
-0.024598
-0.024282
-0.023018
-0.022385
-0.023018
-0.020173
-0.020489
-0.019856
-0.019856
-0.018592
-0.018908
-0.017960
-0.019224
-0.017327
-0.015115
-0.015747
-0.013218
-0.012586
-0.013850
-0.014799
-0.013850
-0.010373
-0.011637
-0.010689
-0.011005
-0.012902
-0.012586
-0.013218
-0.011637
-0.009741
-0.007528
-0.009424
-0.011953
-0.014799
-0.013850
-0.013850
-0.013218
-0.011637
-0.013850
-0.014166
-0.014799
-0.016063
-0.015115
-0.015115
-0.018592
-0.017960
-0.017960
-0.018908
-0.020489
-0.019540
-0.021121
-0.021437
-0.022069
-0.023018
-0.022069
-0.023334
-0.025230
-0.024914
-0.027759
-0.028392
-0.026811
-0.027127
-0.027759
-0.029972
-0.029024
-0.029340
-0.029972
-0.028392
-0.026811
-0.027759
-0.030288
-0.031869
-0.032817
-0.030604
-0.027759
-0.027443
-0.027127
-0.027759
-0.029024
-0.026811
-0.027127
-0.026179
-0.025230
-0.024914
-0.025547
-0.024282
-0.022701
-0.022385
-0.020489
-0.020489
-0.020489
-0.019856
-0.018592
-0.017644
-0.017960
-0.017644
-0.017644
-0.017327
-0.016695
-0.014166
-0.014482
-0.013850
-0.014799
-0.013850
-0.012270
-0.011321
-0.011637
-0.011321
-0.011321
-0.012270
-0.014166
-0.013218
-0.010689
-0.008792
-0.009741
-0.010689
-0.014166
-0.014166
-0.013534
-0.012902
-0.013534
-0.013218
-0.013218
-0.013534
-0.015431
-0.014482
-0.014482
-0.016379
-0.017960
-0.017960
-0.020489
-0.019856
-0.020489
-0.020805
-0.021753
-0.021121
-0.022385
-0.022701
-0.022385
-0.023650
-0.023966
-0.026495
-0.026179
-0.026811
-0.023966
-0.027127
-0.027443
-0.028392
-0.028708
-0.028708
-0.028708
-0.028075
-0.027127
-0.029024
-0.029972
-0.033133
-0.031237
-0.028708
-0.027127
-0.026179
-0.027443
-0.027759
-0.025547
-0.025230
-0.025230
-0.024598
-0.025230
-0.024914
-0.024282
-0.023018
-0.022069
-0.022069
-0.019540
-0.018908
-0.020173
-0.018908
-0.018276
-0.017960
-0.017644
-0.017011
-0.017327
-0.016063
-0.014166
-0.013534
-0.011953
-0.014166
-0.014482
-0.012586
-0.011637
-0.011637
-0.010373
-0.011637
-0.010689
-0.014166
-0.012902
-0.011005
-0.009108
-0.009108
-0.010689
-0.013218
-0.012902
-0.012902
-0.012586
-0.012270
-0.013218
-0.013218
-0.013850
-0.016379
-0.014799
-0.015115
-0.015431
-0.017327
-0.017011
-0.019224
-0.020489
-0.021437
-0.022069
-0.022069
-0.021753
-0.023334
-0.021753
-0.021121
-0.024914
-0.025863
-0.026811
-0.028075
-0.028075
-0.026179
-0.027443
-0.029656
-0.030921
-0.029656
-0.029024
-0.028708
-0.027443
-0.026495
-0.028708
-0.029340
-0.031869
-0.030288
-0.028708
-0.025230
-0.026811
-0.027443
-0.027443
-0.027443
-0.026179
-0.026495
-0.025863
-0.024282
-0.026179
-0.025547
-0.023018
-0.023966
-0.023018
-0.020805
-0.020173
-0.019540
-0.018592
-0.017960
-0.017960
-0.017644
-0.018592
-0.018592
-0.016695
-0.015747
-0.014482
-0.013218
-0.014166
-0.016695
-0.013534
-0.010689
-0.011005
-0.011637
-0.011953
-0.011321
-0.012902
-0.013534
-0.011637
-0.010057
-0.009424
-0.011953
-0.011321
-0.015431
-0.014166
-0.013850
-0.012586
-0.014166
-0.015115
-0.015115
-0.016379
-0.015747
-0.015747
-0.014166
-0.018592
-0.017960
-0.018908
-0.020489
-0.021753
-0.021753
-0.022701
-0.023018
-0.023966
-0.024282
-0.022701
-0.023650
-0.024598
-0.026179
-0.027759
-0.028075
-0.027127
-0.027759
-0.028708
-0.029972
-0.029024
-0.029656
-0.028708
-0.027759
-0.026811
-0.027759
-0.028708
-0.031553
-0.033133
-0.029340
-0.025547
-0.025230
-0.026495
-0.027759
-0.028708
-0.027759
-0.026179
-0.026495
-0.025230
-0.025230
-0.024598
-0.023018
-0.022069
-0.022701
-0.020805
-0.021753
-0.020805
-0.019224
-0.018908
-0.018908
-0.017960
-0.018908
-0.018908
-0.018276
-0.016063
-0.013534
-0.014166
-0.013218
-0.016695
-0.014482
-0.012586
-0.012270
-0.011321
-0.012270
-0.011953
-0.013218
-0.013534
-0.011953
-0.010689
-0.009424
-0.010373
-0.011637
-0.013534
-0.014166
-0.014166
-0.013534
-0.012902
-0.013534
-0.015115
-0.015115
-0.016379
-0.015431
-0.014166
-0.016695
-0.017011
-0.017327
-0.019540
-0.020173
-0.020173
-0.021121
-0.022385
-0.022701
-0.023966
-0.020805
-0.023966
-0.024914
-0.024598
-0.028392
-0.027759
-0.027443
-0.026495
-0.029024
-0.029024
-0.028075
-0.028708
-0.029024
-0.027759
-0.025863
-0.026811
-0.027443
-0.029340
-0.032817
-0.029972
-0.028708
-0.026495
-0.027127
-0.029024
-0.028392
-0.026179
-0.026495
-0.025547
-0.024914
-0.026495
-0.025547
-0.024598
-0.022701
-0.022385
-0.022385
-0.020805
-0.018908
-0.018908
-0.019540
-0.018276
-0.018592
-0.019540
-0.019540
-0.017327
-0.016379
-0.015431
-0.012270
-0.013218
-0.015431
-0.013850
-0.011953
-0.011637
-0.013534
-0.012270
-0.012270
-0.012902
-0.014482
-0.011953
-0.011321
-0.010057
-0.008792
-0.010057
-0.014166
-0.013534
-0.013534
-0.012586
-0.013534
-0.013850
-0.013850
-0.014482
-0.015431
-0.014166
-0.014166
-0.017327
-0.018592
-0.017644
-0.020173
-0.020173
-0.020805
-0.021121
-0.021753
-0.022701
-0.022385
-0.022701
-0.022701
-0.025230
-0.025863
-0.027443
-0.029024
-0.028075
-0.025547
-0.028075
-0.029656
-0.029972
-0.029340
-0.029340
-0.028708
-0.029024
-0.026811
-0.027759
-0.030604
-0.032185
-0.030921
-0.029340
-0.027127
-0.027127
-0.027443
-0.027443
-0.026811
-0.027759
-0.025547
-0.025230
-0.025230
-0.025547
-0.025547
-0.022069
-0.022069
-0.022701
-0.020805
-0.019224
-0.018908
-0.018276
-0.018276
-0.017644
-0.018592
-0.018276
-0.017644
-0.015431
-0.015431
-0.013534
-0.012902
-0.014166
-0.015431
-0.012902
-0.010689
-0.011953
-0.012902
-0.011637
-0.012270
-0.014166
-0.012902
-0.011637
-0.010057
-0.008792
-0.008792
-0.011321
-0.013218
-0.014166
-0.012902
-0.013850
-0.012586
-0.014799
-0.014166
-0.015747
-0.015747
-0.015115
-0.015747
-0.018592
-0.017327
-0.019856
-0.020173
-0.019856
-0.021437
-0.021753
-0.022701
-0.022701
-0.023018
-0.023966
-0.024598
-0.025230
-0.027127
-0.028075
-0.028392
-0.025547
-0.027443
-0.029024
-0.029656
-0.029656
-0.029024
-0.029340
-0.028392
-0.026811
-0.029340
-0.030604
-0.032501
-0.032185
-0.029972
-0.027443
-0.027443
-0.027443
-0.028708
-0.029340
-0.027759
-0.027443
-0.026495
-0.025547
-0.026495
-0.026811
-0.024282
-0.023966
-0.023650
-0.021121
-0.021753
-0.021121
-0.019856
-0.019540
-0.019224
-0.018592
-0.018908
-0.018908
-0.017011
-0.015431
-0.015431
-0.013850
-0.013850
-0.015431
-0.014482
-0.012902
-0.011637
-0.011005
-0.013218
-0.012586
-0.013534
-0.013534
-0.011953
-0.011005
-0.007844
-0.009424
-0.010689
-0.013850
-0.015115
-0.013218
-0.012902
-0.014799
-0.013534
-0.013534
-0.015115
-0.016063
-0.015431
-0.014482
-0.017327
-0.017960
-0.017644
-0.019540
-0.020805
-0.020173
-0.021121
-0.022701
-0.023650
-0.023334
-0.020489
-0.022069
-0.023966
-0.025230
-0.027127
-0.028708
-0.027127
-0.025230
-0.027127
-0.028708
-0.029656
-0.027127
-0.027443
-0.027443
-0.026495
-0.027127
-0.028708
-0.030604
-0.031869
-0.029656
-0.029024
-0.026495
-0.025863
-0.027127
-0.027443
-0.026495
-0.026179
-0.025547
-0.024914
-0.024914
-0.024598
-0.023966
-0.023966
-0.023334
-0.021437
-0.022069
-0.020173
-0.019856
-0.019540
-0.018592
-0.017960
-0.017644
-0.018908
-0.017327
-0.015747
-0.014799
-0.012586
-0.013218
-0.014799
-0.012270
-0.012902
-0.012270
-0.012270
-0.012586
-0.012270
-0.013534
-0.014166
-0.012902
-0.011005
-0.008792
-0.009424
-0.011005
-0.012586
-0.013850
-0.012270
-0.012586
-0.011953
-0.013534
-0.014799
-0.013534
-0.014799
-0.014799
-0.014482
-0.015115
-0.016379
-0.017327
-0.019224
-0.018908
-0.019856
-0.020173
-0.021437
-0.021437
-0.021121
-0.021753
-0.021121
-0.023650
-0.024598
-0.026811
-0.028392
-0.028075
-0.025230
-0.027127
-0.028708
-0.028708
-0.028708
-0.027759
-0.028708
-0.028392
-0.027759
-0.029656
-0.029972
-0.033450
-0.031553
-0.029340
-0.025863
-0.026179
-0.027127
-0.026811
-0.026495
-0.027127
-0.026811
-0.025547
-0.024282
-0.024914
-0.024282
-0.021753
-0.022701
-0.022385
-0.020489
-0.018908
-0.019224
-0.019856
-0.019224
-0.017327
-0.017327
-0.018592
-0.015431
-0.014799
-0.015115
-0.012270
-0.013218
-0.013534
-0.014799
-0.012902
-0.011637
-0.011637
-0.011637
-0.011321
-0.011637
-0.011321
-0.012270
-0.010689
-0.008792
-0.006896
-0.010057
-0.011005
-0.013218
-0.012586
-0.011321
-0.012902
-0.012586
-0.014166
-0.013850
-0.015115
-0.014482
-0.015747
-0.016379
-0.019224
-0.018592
-0.018592
-0.019224
-0.020173
-0.020173
-0.021753
-0.021753
-0.022385
-0.021753
-0.022069
-0.023966
-0.023966
-0.026179
-0.027759
-0.026495
-0.025863
-0.027443
-0.029024
-0.028708
-0.029024
-0.029656
-0.028708
-0.029024
-0.026495
-0.028392
-0.029972
-0.031553
-0.031237
-0.029972
-0.026495
-0.025547
-0.027443
-0.027443
-0.028708
-0.025547
-0.025547
-0.026179
-0.025230
-0.024914
-0.025547
-0.023334
-0.021437
-0.021753
-0.020805
-0.021437
-0.019224
-0.018908
-0.017644
-0.017960
-0.016379
-0.017327
-0.017644
-0.015115
-0.016379
-0.013534
-0.011637
-0.013218
-0.014482
-0.013534
-0.011005
-0.011321
-0.010689
-0.009741
-0.011637
-0.012270
-0.013218
-0.012270
-0.009424
-0.008160
-0.009424
-0.011637
-0.013534
-0.013850
-0.012586
-0.012270
-0.012902
-0.013534
-0.012586
-0.013850
-0.015115
-0.014799
-0.014166
-0.018276
-0.017011
-0.017960
-0.020173
-0.020489
-0.019856
-0.022069
-0.022385
-0.023334
-0.023018
-0.022385
-0.023018
-0.025230
-0.025547
-0.027759
-0.026495
-0.025547
-0.026811
-0.027443
-0.028708
-0.029340
-0.028075
-0.027759
-0.027759
-0.026495
-0.027443
-0.028708
-0.030604
-0.032185
-0.029656
-0.027127
-0.026179
-0.026179
-0.027443
-0.027443
-0.027443
-0.027443
-0.025230
-0.024598
-0.025230
-0.025863
-0.023966
-0.022701
-0.023334
-0.020805
-0.020805
-0.019540
-0.018908
-0.019224
-0.017960
-0.018276
-0.018908
-0.018908
-0.017960
-0.016063
-0.014799
-0.013218
-0.012270
-0.015115
-0.012586
-0.011637
-0.011005
-0.010057
-0.011953
-0.010689
-0.011321
-0.014166
-0.011321
-0.010373
-0.008160
-0.008476
-0.009424
-0.012586
-0.014482
-0.013218
-0.010689
-0.012270
-0.012902
-0.014166
-0.013850
-0.014482
-0.013534
-0.014166
-0.016379
-0.016063
-0.016063
-0.017644
-0.018592
-0.019856
-0.021121
-0.020805
-0.020805
-0.022069
-0.021121
-0.022701
-0.023018
-0.023018
-0.027443
-0.028392
-0.026179
-0.023966
-0.027443
-0.028708
-0.029656
-0.029340
-0.028075
-0.028392
-0.027443
-0.026811
-0.029024
-0.030604
-0.033133
-0.031553
-0.029024
-0.026811
-0.025863
-0.028392
-0.028708
-0.026811
-0.026179
-0.025547
-0.024598
-0.025863
-0.026179
-0.024914
-0.022701
-0.024282
-0.023966
-0.021437
-0.019224
-0.020173
-0.019540
-0.018908
-0.018276
-0.017327
-0.019224
-0.017327
-0.017011
-0.015115
-0.012902
-0.012902
-0.014166
-0.014166
-0.012902
-0.012586
-0.011953
-0.011953
-0.012902
-0.012586
-0.013534
-0.012270
-0.011005
-0.009424
-0.008476
-0.010057
-0.013534
-0.013534
-0.014482
-0.012902
-0.011321
-0.012270
-0.013534
-0.013534
-0.015115
-0.014799
-0.015431
-0.016695
-0.018276
-0.016063
-0.017644
-0.019856
-0.021121
-0.019856
-0.021437
-0.022069
-0.023018
-0.022385
-0.021753
-0.022701
-0.023966
-0.024598
-0.026179
-0.027443
-0.024914
-0.026179
-0.027127
-0.028392
-0.028708
-0.027443
-0.029024
-0.029024
-0.026811
-0.027443
-0.028708
-0.031237
-0.030604
-0.029024
-0.026495
-0.025230
-0.026811
-0.027759
-0.026811
-0.025547
-0.025547
-0.025863
-0.024914
-0.025863
-0.026495
-0.022701
-0.022069
-0.023334
-0.021121
-0.020173
-0.020173
-0.019540
-0.017644
-0.018276
-0.018908
-0.019856
-0.018908
-0.016063
-0.016695
-0.014482
-0.012902
-0.014166
-0.016695
-0.013850
-0.012270
-0.012270
-0.012586
-0.012902
-0.013218
-0.014166
-0.013850
-0.011321
-0.010057
-0.009741
-0.010689
-0.012270
-0.015115
-0.014799
-0.013534
-0.014166
-0.014482
-0.015115
-0.014799
-0.016063
-0.015115
-0.015115
-0.016695
-0.018276
-0.017960
-0.019856
-0.020805
-0.021437
-0.020805
-0.021753
-0.022701
-0.022069
-0.023018
-0.022069
-0.023650
-0.025230
-0.025230
-0.027443
-0.026495
-0.025230
-0.025547
-0.028075
-0.029340
-0.029024
-0.028708
-0.027443
-0.028392
-0.026811
-0.027759
-0.029340
-0.030288
-0.030921
-0.029972
-0.027443
-0.026811
-0.027127
-0.027443
-0.027443
-0.026495
-0.026179
-0.025863
-0.024598
-0.024914
-0.025863
-0.024282
-0.022701
-0.023650
-0.020805
-0.019224
-0.020173
-0.018908
-0.019856
-0.017960
-0.017960
-0.017644
-0.017644
-0.016695
-0.016379
-0.014799
-0.012902
-0.013534
-0.016379
-0.013218
-0.011953
-0.011321
-0.012270
-0.012586
-0.011637
-0.012902
-0.014482
-0.011953
-0.010057
-0.009108
-0.009108
-0.012270
-0.014799
-0.014482
-0.012902
-0.013218
-0.012902
-0.013534
-0.014482
-0.014482
-0.016379
-0.016695
-0.016695
-0.018908
-0.018592
-0.018908
-0.021121
-0.020173
-0.020805
-0.020489
-0.021121
-0.022701
-0.023334
-0.022069
-0.021753
-0.025230
-0.025863
-0.027759
-0.027759
-0.026811
-0.026179
-0.028392
-0.029024
-0.028075
-0.027127
-0.028392
-0.029024
-0.027759
-0.026811
-0.029340
-0.030921
-0.032501
-0.030604
-0.028392
-0.025863
-0.026495
-0.027759
-0.028708
-0.026179
-0.026495
-0.025863
-0.025863
-0.025547
-0.026179
-0.025230
-0.022069
-0.022701
-0.023334
-0.021437
-0.021121
-0.020173
-0.019224
-0.017644
-0.017644
-0.017644
-0.018908
-0.017011
-0.015431
-0.014166
-0.011953
-0.013534
-0.015115
-0.014482
-0.013850
-0.012270
-0.012270
-0.011637
-0.011953
-0.011953
-0.011953
-0.012270
-0.011321
-0.009424
-0.007212
-0.010057
-0.013534
-0.012902
-0.012902
-0.011637
-0.012586
-0.011953
-0.013218
-0.013850
-0.015115
-0.015747
-0.015747
-0.015431
-0.017644
-0.017644
-0.019224
-0.019224
-0.021753
-0.022069
-0.021753
-0.023018
-0.024598
-0.024282
-0.023334
-0.024598
-0.025863
-0.026811
-0.028075
-0.028392
-0.026495
-0.027759
-0.028708
-0.030921
-0.030288
-0.029656
-0.028708
-0.028392
-0.026495
-0.028708
-0.030288
-0.032817
-0.030288
-0.029972
-0.026495
-0.026495
-0.028075
-0.028075
-0.028392
-0.026811
-0.026495
-0.026811
-0.024914
-0.025863
-0.027127
-0.023334
-0.023334
-0.023018
-0.021753
-0.021121
-0.020805
-0.020489
-0.018908
-0.018276
-0.018592
-0.018908
-0.018592
-0.016063
-0.017011
-0.014482
-0.012586
-0.014482
-0.015747
-0.012902
-0.012586
-0.012270
-0.011953
-0.012586
-0.012902
-0.013534
-0.013534
-0.011321
-0.011005
-0.007528
-0.010373
-0.010689
-0.013534
-0.013850
-0.012586
-0.013218
-0.013534
-0.013850
-0.015115
-0.016695
-0.015747
-0.016063
-0.016063
-0.018592
-0.017644
-0.019224
-0.020173
-0.020489
-0.020805
-0.021437
-0.022069
-0.023334
-0.023334
-0.023018
-0.023334
-0.024914
-0.026179
-0.028708
-0.028708
-0.027759
-0.027127
-0.028708
-0.029024
-0.029972
-0.028708
-0.029340
-0.028392
-0.027443
-0.027443
-0.029656
-0.032817
-0.032817
-0.029656
-0.027759
-0.028075
-0.027443
-0.028075
-0.029024
-0.026495
-0.027443
-0.026495
-0.025230
-0.025230
-0.025230
-0.024598
-0.022701
-0.024282
-0.020489
-0.020805
-0.019540
-0.020173
-0.019856
-0.018276
-0.017960
-0.018908
-0.019224
-0.017644
-0.017644
-0.014482
-0.013534
-0.015115
-0.016695
-0.013218
-0.011953
-0.012902
-0.013534
-0.013850
-0.013534
-0.013218
-0.015431
-0.012902
-0.010689
-0.007844
-0.008792
-0.009741
-0.013850
-0.013218
-0.013850
-0.013218
-0.013218
-0.013850
-0.014166
-0.015115
-0.015747
-0.014799
-0.014799
-0.017644
-0.018908
-0.017644
-0.020489
-0.021437
-0.020489
-0.022069
-0.022701
-0.022701
-0.023650
-0.023334
-0.024282
-0.025230
-0.026811
-0.028392
-0.028708
-0.027759
-0.026495
-0.028708
-0.031237
-0.030288
-0.029340
-0.029972
-0.029340
-0.029024
-0.027759
-0.028392
-0.030921
-0.033766
-0.030921
-0.029972
-0.026495
-0.026495
-0.028392
-0.028708
-0.028075
-0.027443
-0.026495
-0.025863
-0.027127
-0.026495
-0.025547
-0.023334
-0.024914
-0.022385
-0.022701
-0.020173
-0.020173
-0.019540
-0.018592
-0.018276
-0.018908
-0.018908
-0.017960
-0.016063
-0.015115
-0.013534
-0.013218
-0.015115
-0.013850
-0.012902
-0.012902
-0.012586
-0.013850
-0.013218
-0.013218
-0.014166
-0.013218
-0.012586
-0.010057
-0.008476
-0.011637
-0.013218
-0.013218
-0.013534
-0.012586
-0.011953
-0.012270
-0.013850
-0.014482
-0.015747
-0.015115
-0.014482
-0.016379
-0.017011
-0.016379
-0.019540
-0.020173
-0.020173
-0.021437
-0.022701
-0.023018
-0.023334
-0.022385
-0.022701
-0.024282
-0.025547
-0.026811
-0.027759
-0.027127
-0.025547
-0.027443
-0.030604
-0.030921
-0.029972
-0.029656
-0.029656
-0.029340
-0.027127
-0.028075
-0.030604
-0.031869
-0.031553
-0.030921
-0.026811
-0.025863
-0.027759
-0.028708
-0.028392
-0.028392
-0.026811
-0.025863
-0.025547
-0.025863
-0.025547
-0.022385
-0.022701
-0.023018
-0.020489
-0.021753
-0.021121
-0.019540
-0.019224
-0.017644
-0.017011
-0.018908
-0.018276
-0.016695
-0.016695
-0.014166
-0.013218
-0.014799
-0.016379
-0.014166
-0.013218
-0.011953
-0.013218
-0.014166
-0.014166
-0.014166
-0.013218
-0.012586
-0.011637
-0.009108
-0.009741
-0.012586
-0.015747
-0.014482
-0.013534
-0.013534
-0.014799
-0.015431
-0.016379
-0.017644
-0.016695
-0.016379
-0.016379
-0.018592
-0.017960
-0.020173
-0.020173
-0.019856
-0.021437
-0.021753
-0.022701
-0.022701
-0.023966
-0.022385
-0.024914
-0.026179
-0.026179
-0.026495
-0.027759
-0.025230
-0.027127
-0.028075
-0.030288
-0.029024
-0.030604
-0.029340
-0.029340
-0.028075
-0.028392
-0.030921
-0.032185
-0.033766
-0.030921
-0.029024
-0.027127
-0.027443
-0.029024
-0.029656
-0.027443
-0.026811
-0.027127
-0.025863
-0.026179
-0.026495
-0.024282
-0.023650
-0.023018
-0.021753
-0.021121
-0.020173
-0.020173
-0.018592
-0.018592
-0.018276
-0.018908
-0.019224
-0.017327
-0.016695
-0.014166
-0.012902
-0.014482
-0.016379
-0.013534
-0.013218
-0.011953
-0.012270
-0.012586
-0.012902
-0.013850
-0.014482
-0.013534
-0.011321
-0.009108
-0.011005
-0.011953
-0.015115
-0.014799
-0.013850
-0.014482
-0.013850
-0.014166
-0.014482
-0.015431
-0.015747
-0.015115
-0.016063
-0.019224
-0.018908
-0.018592
-0.020489
-0.021437
-0.021121
-0.022385
-0.023334
-0.023966
-0.024282
-0.023966
-0.023650
-0.025547
-0.026811
-0.028075
-0.028075
-0.027127
-0.027443
-0.029340
-0.030921
-0.029024
-0.030604
-0.029024
-0.029340
-0.027127
-0.027127
-0.029972
-0.031237
-0.032185
-0.030921
-0.028392
-0.027127
-0.027127
-0.028708
-0.028708
-0.029024
-0.026811
-0.026811
-0.025863
-0.025547
-0.026179
-0.024282
-0.023334
-0.024598
-0.023334
-0.021437
-0.019540
-0.019540
-0.019856
-0.018592
-0.017960
-0.017960
-0.018592
-0.017011
-0.016379
-0.014166
-0.013850
-0.013218
-0.015115
-0.014482
-0.013218
-0.012270
-0.012270
-0.013534
-0.013218
-0.012902
-0.015115
-0.013534
-0.012270
-0.009108
-0.009424
-0.011321
-0.013850
-0.014166
-0.013850
-0.012586
-0.014166
-0.014799
-0.014799
-0.015115
-0.016695
-0.015115
-0.016695
-0.017644
-0.018276
-0.017011
-0.020173
-0.020489
-0.020805
-0.022701
-0.023018
-0.023334
-0.022385
-0.022701
-0.022385
-0.024914
-0.025230
-0.027443
-0.029024
-0.028392
-0.025230
-0.028392
-0.030604
-0.029340
-0.029972
-0.029656
-0.028392
-0.029340
-0.028708
-0.029972
-0.030921
-0.032185
-0.030921
-0.030921
-0.027759
-0.027127
-0.027759
-0.029024
-0.028392
-0.027127
-0.027759
-0.027759
-0.027127
-0.027759
-0.026811
-0.024282
-0.024914
-0.024914
-0.021753
-0.020805
-0.022069
-0.020173
-0.019224
-0.017644
-0.018592
-0.018908
-0.017960
-0.015115
-0.016379
-0.013218
-0.013218
-0.016063
-0.016063
-0.013850
-0.011637
-0.012586
-0.012586
-0.012586
-0.013534
-0.013534
-0.014166
-0.012270
-0.010689
-0.008792
-0.010057
-0.012586
-0.014482
-0.015115
-0.015431
-0.013850
-0.014799
-0.015115
-0.014799
-0.014799
-0.016379
-0.016379
-0.017644
-0.020173
-0.019856
-0.020489
-0.021121
-0.021753
-0.022385
-0.023018
-0.023018
-0.024282
-0.024282
-0.023334
-0.023966
-0.024914
-0.027127
-0.027443
-0.028075
-0.026495
-0.028708
-0.030288
-0.030288
-0.030288
-0.029656
-0.029024
-0.029340
-0.027443
-0.029024
-0.030288
-0.032501
-0.032817
-0.029024
-0.026811
-0.026811
-0.027443
-0.027443
-0.029024
-0.027443
-0.026811
-0.027127
-0.025547
-0.026811
-0.026495
-0.024598
-0.023966
-0.023966
-0.022385
-0.022701
-0.022385
-0.020805
-0.020173
-0.019856
-0.018908
-0.017644
-0.020173
-0.017327
-0.016379
-0.014482
-0.013218
-0.014166
-0.017011
-0.014166
-0.012902
-0.013850
-0.012586
-0.013218
-0.013534
-0.014482
-0.015115
-0.012902
-0.011637
-0.009424
-0.011637
-0.012586
-0.014482
-0.014482
-0.014166
-0.013534
-0.013534
-0.015115
-0.015747
-0.016695
-0.016063
-0.016063
-0.016063
-0.019224
-0.018592
-0.019540
-0.021121
-0.022069
-0.022701
-0.022701
-0.022701
-0.023966
-0.023966
-0.023334
-0.024282
-0.025863
-0.026495
-0.029656
-0.028708
-0.027759
-0.028075
-0.028392
-0.031237
-0.030604
-0.031553
-0.029024
-0.028708
-0.027127
-0.027759
-0.030604
-0.031237
-0.033133
-0.030288
-0.027127
-0.027443
-0.027443
-0.029024
-0.029024
-0.027443
-0.027127
-0.026495
-0.026495
-0.025230
-0.025230
-0.024282
-0.023334
-0.023334
-0.022385
-0.021437
-0.020173
-0.020173
-0.018908
-0.019540
-0.018592
-0.019540
-0.019540
-0.017960
-0.017644
-0.015431
-0.013218
-0.014482
-0.017011
-0.015115
-0.014166
-0.013534
-0.012902
-0.013218
-0.012902
-0.013534
-0.014482
-0.012902
-0.011637
-0.010057
-0.008792
-0.011321
-0.014166
-0.013850
-0.012586
-0.011953
-0.013218
-0.013850
-0.015115
-0.015747
-0.015747
-0.015115
-0.015747
-0.017011
-0.019224
-0.019224
-0.020173
-0.020805
-0.021753
-0.021753
-0.022701
-0.022701
-0.023650
-0.024282
-0.024282
-0.025863
-0.027127
-0.029024
-0.029024
-0.028075
-0.025230
-0.028075
-0.030604
-0.030288
-0.029656
-0.029340
-0.029656
-0.028392
-0.028075
-0.029024
-0.031553
-0.033450
-0.030921
-0.030604
-0.026495
-0.027759
-0.028392
-0.029340
-0.028392
-0.027759
-0.026811
-0.026179
-0.025230
-0.027127
-0.026179
-0.023966
-0.024282
-0.023334
-0.022385
-0.021121
-0.021121
-0.021121
-0.019540
-0.019224
-0.017644
-0.020173
-0.019540
-0.017644
-0.016695
-0.013218
-0.013218
-0.015115
-0.015431
-0.014166
-0.012902
-0.012902
-0.013534
-0.012586
-0.013218
-0.015431
-0.013218
-0.011953
-0.009424
-0.007844
-0.010373
-0.013218
-0.013850
-0.013218
-0.013850
-0.013534
-0.014166
-0.014482
-0.015747
-0.016379
-0.016063
-0.015747
-0.016379
-0.018592
-0.017960
-0.019540
-0.020173
-0.020805
-0.020805
-0.021437
-0.023650
-0.024282
-0.023018
-0.023018
-0.025230
-0.025230
-0.027127
-0.029340
-0.029656
-0.026495
-0.028075
-0.029340
-0.030288
-0.029656
-0.028708
-0.029024
-0.028708
-0.027443
-0.028075
-0.031237
-0.032501
-0.032501
-0.029972
-0.026811
-0.026811
-0.028392
-0.029024
-0.028392
-0.027759
-0.027443
-0.027443
-0.025230
-0.026495
-0.026179
-0.023650
-0.023334
-0.023650
-0.022069
-0.021121
-0.020489
-0.019540
-0.018592
-0.017960
-0.018908
-0.018908
-0.017644
-0.016379
-0.015747
-0.014482
-0.014482
-0.013850
-0.016063
-0.013218
-0.011005
-0.011637
-0.011321
-0.011953
-0.012902
-0.014166
-0.015115
-0.011953
-0.011005
-0.008160
-0.011953
-0.012586
-0.014799
-0.014799
-0.013218
-0.014799
-0.013850
-0.015431
-0.015115
-0.016695
-0.016695
-0.016063
-0.016379
-0.019540
-0.018592
-0.018908
-0.020489
-0.021121
-0.021437
-0.021437
-0.024282
-0.023650
-0.022069
-0.022385
-0.023650
-0.026179
-0.026811
-0.029656
-0.029024
-0.028708
-0.028392
-0.028392
-0.031869
-0.030288
-0.029656
-0.029024
-0.029972
-0.028392
-0.029024
-0.030604
-0.031869
-0.032817
-0.030921
-0.028075
-0.027759
-0.028392
-0.028075
-0.028708
-0.028075
-0.025863
-0.026495
-0.025547
-0.024914
-0.026179
-0.025230
-0.023334
-0.023650
-0.023018
-0.022069
-0.021121
-0.020173
-0.019856
-0.020173
-0.018592
-0.019540
-0.019540
-0.017960
-0.017011
-0.014799
-0.013534
-0.014482
-0.016695
-0.014482
-0.014166
-0.012902
-0.013534
-0.011953
-0.012586
-0.012902
-0.014482
-0.012902
-0.011321
-0.009424
-0.010373
-0.010689
-0.013218
-0.014166
-0.014166
-0.012586
-0.012586
-0.013850
-0.013534
-0.014482
-0.016379
-0.015431
-0.015431
-0.017011
-0.018276
-0.018592
-0.019856
-0.020173
-0.021753
-0.022069
-0.022701
-0.022701
-0.022701
-0.023966
-0.023966
-0.024914
-0.023966
-0.027759
-0.028075
-0.027759
-0.025863
-0.027759
-0.030288
-0.029024
-0.029340
-0.029656
-0.029024
-0.029024
-0.027127
-0.029340
-0.031237
-0.032817
-0.031237
-0.029024
-0.026811
-0.026495
-0.027443
-0.027443
-0.027127
-0.027127
-0.027127
-0.026495
-0.025863
-0.026811
-0.024914
-0.021753
-0.023334
-0.022385
-0.021437
-0.020489
-0.019224
-0.019540
-0.018276
-0.017644
-0.017960
-0.018276
-0.017960
-0.016063
-0.016063
-0.012586
-0.013218
-0.014799
-0.014482
-0.013850
-0.011953
-0.011637
-0.013218
-0.013534
-0.012902
-0.014482
-0.014166
-0.011637
-0.009741
-0.010057
-0.011953
-0.012902
-0.014799
-0.013534
-0.013218
-0.013850
-0.014166
-0.013850
-0.014166
-0.015747
-0.015431
-0.016695
-0.016379
-0.019224
-0.016695
-0.019540
-0.019540
-0.022069
-0.021753
-0.022069
-0.023966
-0.023650
-0.022069
-0.022701
-0.024914
-0.025547
-0.027443
-0.027759
-0.029024
-0.026811
-0.028392
-0.029656
-0.028075
-0.029340
-0.029972
-0.029340
-0.028708
-0.026495
-0.029340
-0.030288
-0.032185
-0.032185
-0.031869
-0.027127
-0.026811
-0.029340
-0.027759
-0.028075
-0.027443
-0.027443
-0.026179
-0.025547
-0.024914
-0.026179
-0.024914
-0.023650
-0.024598
-0.021753
-0.020173
-0.020489
-0.018592
-0.019224
-0.019224
-0.019856
-0.019224
-0.019224
-0.018276
-0.017327
-0.015747
-0.014799
-0.015115
-0.015747
-0.013534
-0.012586
-0.013534
-0.013218
-0.012270
-0.012902
-0.013534
-0.013218
-0.011953
-0.011637
-0.009424
-0.010689
-0.013218
-0.015115
-0.015747
-0.013534
-0.013534
-0.014482
-0.014482
-0.015431
-0.015431
-0.015115
-0.016695
-0.016379
-0.018592
-0.017960
-0.018908
-0.020805
-0.022069
-0.022701
-0.023334
-0.023334
-0.024598
-0.022701
-0.022069
-0.022701
-0.025230
-0.025547
-0.027759
-0.028708
-0.026179
-0.027127
-0.027759
-0.029340
-0.029656
-0.029656
-0.029024
-0.028708
-0.028075
-0.028075
-0.029656
-0.032185
-0.032501
-0.030288
-0.028075
-0.026811
-0.027759
-0.027759
-0.028075
-0.026811
-0.026179
-0.027759
-0.025230
-0.025863
-0.026495
-0.025230
-0.023334
-0.023018
-0.022701
-0.022069
-0.020489
-0.022069
-0.019224
-0.018908
-0.018908
-0.018592
-0.019540
-0.016379
-0.017011
-0.015431
-0.012586
-0.013850
-0.017327
-0.014799
-0.013218
-0.012586
-0.013534
-0.013850
-0.013534
-0.014166
-0.014482
-0.012902
-0.011321
-0.010057
-0.009741
-0.011005
-0.014799
-0.014799
-0.013534
-0.012270
-0.013218
-0.013850
-0.013218
-0.014482
-0.016063
-0.015115
-0.014482
-0.017960
-0.017960
-0.017011
-0.020805
-0.021437
-0.020805
-0.021753
-0.022385
-0.022701
-0.023018
-0.023018
-0.023650
-0.026179
-0.026179
-0.029340
-0.028075
-0.027759
-0.025230
-0.028392
-0.029972
-0.029972
-0.029024
-0.029972
-0.029656
-0.029024
-0.029024
-0.029024
-0.032185
-0.033133
-0.030921
-0.029656
-0.027759
-0.026811
-0.028708
-0.028708
-0.027127
-0.028075
-0.025547
-0.026811
-0.026811
-0.026179
-0.025230
-0.023018
-0.023334
-0.021753
-0.022701
-0.020173
-0.020173
-0.019856
-0.020489
-0.019856
-0.019540
-0.020489
-0.019224
-0.017011
-0.016063
-0.015115
-0.015431
-0.017011
-0.015115
-0.014166
-0.012586
-0.012586
-0.013850
-0.013534
-0.012902
-0.015431
-0.013850
-0.012902
-0.010057
-0.008792
-0.011953
-0.013218
-0.015431
-0.015115
-0.012586
-0.013534
-0.014482
-0.013534
-0.014799
-0.016063
-0.016379
-0.015747
-0.017960
-0.019540
-0.019224
-0.020489
-0.020173
-0.021753
-0.021437
-0.022069
-0.023018
-0.023650
-0.023650
-0.023650
-0.025230
-0.026495
-0.027443
-0.029024
-0.028075
-0.026179
-0.028075
-0.029340
-0.029024
-0.029340
-0.029340
-0.028708
-0.028075
-0.026495
-0.029972
-0.030288
-0.032185
-0.030921
-0.029972
-0.025863
-0.026811
-0.028075
-0.028392
-0.028392
-0.027443
-0.027127
-0.026179
-0.025863
-0.025863
-0.026179
-0.024282
-0.023018
-0.023018
-0.021753
-0.020173
-0.021437
-0.019540
-0.019540
-0.018908
-0.018276
-0.019540
-0.018908
-0.018592
-0.016695
-0.013534
-0.014166
-0.015115
-0.016695
-0.014482
-0.011005
-0.012586
-0.013850
-0.015115
-0.013534
-0.014482
-0.016063
-0.013850
-0.010689
-0.009424
-0.011321
-0.011953
-0.014166
-0.014799
-0.013850
-0.013218
-0.014166
-0.016695
-0.014799
-0.017011
-0.017011
-0.016063
-0.017644
-0.018592
-0.019540
-0.019540
-0.021121
-0.023018
-0.022069
-0.022701
-0.023966
-0.024914
-0.023650
-0.022701
-0.023650
-0.027443
-0.027443
-0.029656
-0.029340
-0.026495
-0.027759
-0.029024
-0.029656
-0.029656
-0.030288
-0.030288
-0.028708
-0.028075
-0.028392
-0.029656
-0.032501
-0.033766
-0.031237
-0.027759
-0.027759
-0.028392
-0.029024
-0.029024
-0.029024
-0.027759
-0.028075
-0.024914
-0.026811
-0.026811
-0.023966
-0.023650
-0.024282
-0.021437
-0.021121
-0.021753
-0.020805
-0.020173
-0.019856
-0.020173
-0.020173
-0.019224
-0.018276
-0.016379
-0.015115
-0.014482
-0.013850
-0.017327
-0.014166
-0.013534
-0.013218
-0.013218
-0.013850
-0.013534
-0.013218
-0.014166
-0.013534
-0.012270
-0.008792
-0.010689
-0.011953
-0.015431
-0.014799
-0.013850
-0.013218
-0.013534
-0.014799
-0.015431
-0.014799
-0.016695
-0.017327
-0.016695
-0.018592
-0.019540
-0.019224
-0.020173
-0.021753
-0.020489
-0.022385
-0.023650
-0.024282
-0.023966
-0.023650
-0.023334
-0.025547
-0.025863
-0.028708
-0.029024
-0.027759
-0.028075
-0.028708
-0.030604
-0.030604
-0.029972
-0.030288
-0.029340
-0.027443
-0.028075
-0.030288
-0.031553
-0.033766
-0.030921
-0.029972
-0.027127
-0.026495
-0.029024
-0.029340
-0.027759
-0.027759
-0.027759
-0.026495
-0.026495
-0.027443
-0.025547
-0.023018
-0.023650
-0.023650
-0.022385
-0.021437
-0.020173
-0.019856
-0.019540
-0.019224
-0.018908
-0.020489
-0.018592
-0.017011
-0.016379
-0.014166
-0.014799
-0.016695
-0.014799
-0.013534
-0.011953
-0.013534
-0.013850
-0.012586
-0.014482
-0.015431
-0.013850
-0.012586
-0.010689
-0.009741
-0.011321
-0.013534
-0.014166
-0.014482
-0.014166
-0.014166
-0.014799
-0.013850
-0.014799
-0.015747
-0.016379
-0.016379
-0.017960
-0.019540
-0.018908
-0.021753
-0.020805
-0.021753
-0.022701
-0.022385
-0.022701
-0.023650
-0.023650
-0.023334
-0.024914
-0.026179
-0.027759
-0.028392
-0.029024
-0.027127
-0.028392
-0.030288
-0.030604
-0.029656
-0.029024
-0.029024
-0.030288
-0.028392
-0.029340
-0.031553
-0.033450
-0.031869
-0.030604
-0.027759
-0.027759
-0.028075
-0.028708
-0.028392
-0.027759
-0.028392
-0.027443
-0.026495
-0.026811
-0.026179
-0.024598
-0.024598
-0.023966
-0.021753
-0.021121
-0.020173
-0.019856
-0.019224
-0.017960
-0.018276
-0.018276
-0.017327
-0.014799
-0.015747
-0.014166
-0.014482
-0.015747
-0.015747
-0.014482
-0.012586
-0.013534
-0.013534
-0.013218
-0.013534
-0.015431
-0.015431
-0.012902
-0.011005
-0.008476
-0.011637
-0.012270
-0.016063
-0.015431
-0.012902
-0.012902
-0.013218
-0.013850
-0.014482
-0.016379
-0.016695
-0.014482
-0.016379
-0.018908
-0.017327
-0.019540
-0.020173
-0.022069
-0.022701
-0.022701
-0.024282
-0.024282
-0.024598
-0.024914
-0.025863
-0.026811
-0.027127
-0.029340
-0.029656
-0.027127
-0.028708
-0.030288
-0.031553
-0.030288
-0.029656
-0.029024
-0.028708
-0.027759
-0.029340
-0.030604
-0.032817
-0.033133
-0.030604
-0.027127
-0.027127
-0.028708
-0.029340
-0.028708
-0.026811
-0.027443
-0.027127
-0.026811
-0.025547
-0.027759
-0.024598
-0.023334
-0.024598
-0.023018
-0.022385
-0.020173
-0.020173
-0.019224
-0.019856
-0.020173
-0.019856
-0.020489
-0.018592
-0.016379
-0.015431
-0.014166
-0.015115
-0.016695
-0.015115
-0.014166
-0.012586
-0.012270
-0.012586
-0.012586
-0.014166
-0.015747
-0.014166
-0.012902
-0.010057
-0.011321
-0.012586
-0.016063
-0.016695
-0.015115
-0.013850
-0.015747
-0.015115
-0.015747
-0.015747
-0.016379
-0.015431
-0.016063
-0.019224
-0.019224
-0.019856
-0.021437
-0.022701
-0.022385
-0.023650
-0.024282
-0.023334
-0.024282
-0.024282
-0.024282
-0.026811
-0.026495
-0.029656
-0.029972
-0.027759
-0.028392
-0.030288
-0.030288
-0.029972
-0.029972
-0.030288
-0.029340
-0.028075
-0.029024
-0.030921
-0.031553
-0.034398
-0.031553
-0.029656
-0.028075
-0.026811
-0.029024
-0.029024
-0.027127
-0.027443
-0.027759
-0.027443
-0.025863
-0.027127
-0.026179
-0.023650
-0.023966
-0.023018
-0.021121
-0.020489
-0.020489
-0.020489
-0.020173
-0.019540
-0.019540
-0.020173
-0.019540
-0.015747
-0.017960
-0.014166
-0.014482
-0.016063
-0.014799
-0.014799
-0.012902
-0.012586
-0.012902
-0.014166
-0.014482
-0.016063
-0.013850
-0.012586
-0.011005
-0.010689
-0.011637
-0.014166
-0.014482
-0.014482
-0.013534
-0.015115
-0.014166
-0.015431
-0.015747
-0.017644
-0.017011
-0.016063
-0.018908
-0.018908
-0.017960
-0.020805
-0.020805
-0.021437
-0.022385
-0.024282
-0.023334
-0.024282
-0.023650
-0.024598
-0.027443
-0.027443
-0.028708
-0.029340
-0.029024
-0.027443
-0.029656
-0.029656
-0.029972
-0.029656
-0.029656
-0.029972
-0.028708
-0.028075
-0.029972
-0.032501
-0.033450
-0.031553
-0.030288
-0.027443
-0.026495
-0.029340
-0.027759
-0.029340
-0.027443
-0.026811
-0.026179
-0.026179
-0.026811
-0.027127
-0.023334
-0.024598
-0.023334
-0.021437
-0.021121
-0.022069
-0.020805
-0.020489
-0.019856
-0.019540
-0.019540
-0.017960
-0.015747
-0.016695
-0.015115
-0.013534
-0.015747
-0.016379
-0.013850
-0.012586
-0.012586
-0.013218
-0.012586
-0.014166
-0.014482
-0.015115
-0.013218
-0.011321
-0.009108
-0.011005
-0.013218
-0.015431
-0.015747
-0.014482
-0.015115
-0.015431
-0.014799
-0.014482
-0.016379
-0.016379
-0.015431
-0.016379
-0.019540
-0.019224
-0.020489
-0.020805
-0.021753
-0.022701
-0.023966
-0.024282
-0.024282
-0.024598
-0.023650
-0.024598
-0.026811
-0.027127
-0.029972
-0.028708
-0.026811
-0.029340
-0.029972
-0.029972
-0.030288
-0.029340
-0.030288
-0.029656
-0.027127
-0.028708
-0.032501
-0.034082
-0.033766
-0.031237
-0.027759
-0.028708
-0.029024
-0.028708
-0.029024
-0.028708
-0.028392
-0.027443
-0.026179
-0.027127
-0.027443
-0.024914
-0.023334
-0.024914
-0.023018
-0.021437
-0.022069
-0.021753
-0.020173
-0.019856
-0.017327
-0.018908
-0.019540
-0.018276
-0.017327
-0.015747
-0.015431
-0.015747
-0.017327
-0.014799
-0.013218
-0.012902
-0.012270
-0.013534
-0.013534
-0.014799
-0.017011
-0.013850
-0.011637
-0.009424
-0.011005
-0.013218
-0.015115
-0.014166
-0.014482
-0.014482
-0.015431
-0.016379
-0.015747
-0.016379
-0.017960
-0.017327
-0.018592
-0.019856
-0.019856
-0.019856
-0.021437
-0.022385
-0.021753
-0.022701
-0.024282
-0.023334
-0.024598
-0.023334
-0.024914
-0.026495
-0.027759
-0.029656
-0.030288
-0.027759
-0.029024
-0.029972
-0.031553
-0.032185
-0.030921
-0.031553
-0.030921
-0.029656
-0.029024
-0.029972
-0.031869
-0.034082
-0.032501
-0.030604
-0.028708
-0.028708
-0.029972
-0.029024
-0.028392
-0.027127
-0.027443
-0.027127
-0.026811
-0.027759
-0.025863
-0.024598
-0.024598
-0.023018
-0.023018
-0.021753
-0.020173
-0.020805
-0.020489
-0.019224
-0.018908
-0.021121
-0.019540
-0.018276
-0.017960
-0.013850
-0.015431
-0.017644
-0.016063
-0.015431
-0.013534
-0.012902
-0.013850
-0.013850
-0.014482
-0.015747
-0.013218
-0.011953
-0.010689
-0.010689
-0.011953
-0.015431
-0.015431
-0.016063
-0.015747
-0.014799
-0.016379
-0.016063
-0.016695
-0.017960
-0.017011
-0.016379
-0.019224
-0.019224
-0.019224
-0.022385
-0.021437
-0.023018
-0.022385
-0.023650
-0.024282
-0.024282
-0.024914
-0.023966
-0.025547
-0.027759
-0.028075
-0.029340
-0.029024
-0.026811
-0.029024
-0.030921
-0.030921
-0.030604
-0.029340
-0.029340
-0.030604
-0.029024
-0.029972
-0.031553
-0.033766
-0.031553
-0.031553
-0.029024
-0.027759
-0.029340
-0.029024
-0.029340
-0.028392
-0.028075
-0.026811
-0.027127
-0.027443
-0.027127
-0.023650
-0.024282
-0.023966
-0.022069
-0.022069
-0.020173
-0.021121
-0.020173
-0.018908
-0.019540
-0.019540
-0.019856
-0.017644
-0.017327
-0.015747
-0.014482
-0.015747
-0.015747
-0.013534
-0.013218
-0.014166
-0.013534
-0.013850
-0.013534
-0.015431
-0.015115
-0.012270
-0.012586
-0.010373
-0.011637
-0.015431
-0.016063
-0.016063
-0.015431
-0.014482
-0.016379
-0.015747
-0.015747
-0.017644
-0.017644
-0.017327
-0.018908
-0.020489
-0.019540
-0.021121
-0.022385
-0.022069
-0.022385
-0.023334
-0.023018
-0.023334
-0.025230
-0.023966
-0.025547
-0.027759
-0.028392
-0.029972
-0.029340
-0.026811
-0.030288
-0.029656
-0.029972
-0.031553
-0.030604
-0.030288
-0.029656
-0.028708
-0.029656
-0.031237
-0.032817
-0.032501
-0.031237
-0.029024
-0.027759
-0.029656
-0.028708
-0.029024
-0.028392
-0.027127
-0.028075
-0.027443
-0.027759
-0.027127
-0.025230
-0.024598
-0.024914
-0.022701
-0.021753
-0.021753
-0.021437
-0.020173
-0.020173
-0.019224
-0.019856
-0.020805
-0.017960
-0.017644
-0.015115
-0.014166
-0.016379
-0.016379
-0.016063
-0.014166
-0.013850
-0.014166
-0.013534
-0.013850
-0.015115
-0.015115
-0.013534
-0.011953
-0.010689
-0.011953
-0.012902
-0.015747
-0.014799
-0.013218
-0.014166
-0.014799
-0.015115
-0.016379
-0.016063
-0.017327
-0.015431
-0.016063
-0.019224
-0.019540
-0.019224
-0.020489
-0.022385
-0.020805
-0.022385
-0.023650
-0.023650
-0.023966
-0.023334
-0.024282
-0.026179
-0.026179
-0.028708
-0.029656
-0.028392
-0.028392
-0.029024
-0.030604
-0.030604
-0.030921
-0.029972
-0.029656
-0.027759
-0.028392
-0.029972
-0.031869
-0.032501
-0.030288
-0.029340
-0.028392
-0.028392
-0.029972
-0.030921
-0.029024
-0.027127
-0.026811
-0.026495
-0.027127
-0.027443
-0.027127
-0.025230
-0.025230
-0.023334
-0.022701
-0.020489
-0.021437
-0.019540
-0.019224
-0.019224
-0.019224
-0.020805
-0.018276
-0.016379
-0.016695
-0.014482
-0.013850
-0.016379
-0.015115
-0.014799
-0.013218
-0.013534
-0.014166
-0.012902
-0.013534
-0.015115
-0.012902
-0.012586
-0.009424
-0.010373
-0.012270
-0.016063
-0.015431
-0.014799
-0.014799
-0.015431
-0.014799
-0.017011
-0.015115
-0.016379
-0.016695
-0.015431
-0.019540
-0.018592
-0.020173
-0.022701
-0.022069
-0.022069
-0.022385
-0.023018
-0.024914
-0.024598
-0.023650
-0.023334
-0.026179
-0.027127
-0.029340
-0.029656
-0.029024
-0.026179
-0.028708
-0.031869
-0.031553
-0.029972
-0.030921
-0.030604
-0.029972
-0.029024
-0.031237
-0.033133
-0.035030
-0.032185
-0.029656
-0.028075
-0.027127
-0.028075
-0.028708
-0.026495
-0.027443
-0.026811
-0.026495
-0.025547
-0.027443
-0.026495
-0.023966
-0.024282
-0.022701
-0.021753
-0.021437
-0.020805
-0.019856
-0.019224
-0.018908
-0.018908
-0.019856
-0.018908
-0.015747
-0.016379
-0.015115
-0.013850
-0.015431
-0.015115
-0.013850
-0.011005
-0.012902
-0.012270
-0.014482
-0.014482
-0.014482
-0.014482
-0.012270
-0.011005
-0.009741
-0.012270
-0.013534
-0.014482
-0.015115
-0.013850
-0.012902
-0.013850
-0.014482
-0.014799
-0.016695
-0.015431
-0.014799
-0.017011
-0.018592
-0.017960
-0.020489
-0.019856
-0.021437
-0.022069
-0.023966
-0.023650
-0.023650
-0.023966
-0.022701
-0.024598
-0.026811
-0.027127
-0.029340
-0.028075
-0.025863
-0.028392
-0.030288
-0.030604
-0.031553
-0.029340
-0.030604
-0.029340
-0.026495
-0.028708
-0.031237
-0.032185
-0.031869
-0.030921
-0.027759
-0.028075
-0.029656
-0.027759
-0.029024
-0.027759
-0.027443
-0.025863
-0.025230
-0.025863
-0.025547
-0.023650
-0.023966
-0.023018
-0.021437
-0.021121
-0.020173
-0.020173
-0.018908
-0.017960
-0.017960
-0.018276
-0.018592
-0.015747
-0.015431
-0.013534
-0.013534
-0.013850
-0.015747
-0.014166
-0.012270
-0.013218
-0.011637
-0.011953
-0.012586
-0.013850
-0.013534
-0.011637
-0.009108
-0.008792
-0.011005
-0.012270
-0.015115
-0.014799
-0.013534
-0.014166
-0.014166
-0.013850
-0.015115
-0.016379
-0.015747
-0.014166
-0.016063
-0.018908
-0.017644
-0.018908
-0.020173
-0.022385
-0.022701
-0.020805
-0.023334
-0.024282
-0.023334
-0.023018
-0.025230
-0.026179
-0.026811
-0.027759
-0.029656
-0.027443
-0.029656
-0.028708
-0.030604
-0.031237
-0.030288
-0.030604
-0.029656
-0.028392
-0.029024
-0.030604
-0.032501
-0.033766
-0.029656
-0.028708
-0.028392
-0.028708
-0.029340
-0.029340
-0.029340
-0.027443
-0.027127
-0.026179
-0.025547
-0.026179
-0.025547
-0.023650
-0.024282
-0.021753
-0.022069
-0.021753
-0.020173
-0.020805
-0.020489
-0.019856
-0.021121
-0.019540
-0.017011
-0.015747
-0.015431
-0.013534
-0.013534
-0.015115
-0.014482
-0.012270
-0.013218
-0.012902
-0.012902
-0.011953
-0.012586
-0.014799
-0.012270
-0.010373
-0.009108
-0.010689
-0.011953
-0.015431
-0.015115
-0.014799
-0.012902
-0.014166
-0.014482
-0.015115
-0.016063
-0.017327
-0.017011
-0.017011
-0.018592
-0.019224
-0.019540
-0.020805
-0.022385
-0.021753
-0.023018
-0.023018
-0.023018
-0.024282
-0.022701
-0.024282
-0.026179
-0.026811
-0.028708
-0.029024
-0.027443
-0.026811
-0.028075
-0.029972
-0.029656
-0.031869
-0.029656
-0.029340
-0.029340
-0.028392
-0.028708
-0.031869
-0.034398
-0.033133
-0.030921
-0.027443
-0.026811
-0.029024
-0.028708
-0.028075
-0.027759
-0.027127
-0.026179
-0.027443
-0.026495
-0.026179
-0.023650
-0.023018
-0.022069
-0.021753
-0.019856
-0.021121
-0.019224
-0.019224
-0.018592
-0.018592
-0.019540
-0.017960
-0.016063
-0.016379
-0.015115
-0.014799
-0.017327
-0.014799
-0.012902
-0.013218
-0.012586
-0.013850
-0.013850
-0.012902
-0.013850
-0.012902
-0.012270
-0.009424
-0.008792
-0.011953
-0.014482
-0.014482
-0.014166
-0.012902
-0.014482
-0.014482
-0.014166
-0.015747
-0.017644
-0.016379
-0.016063
-0.017327
-0.018592
-0.017011
-0.019856
-0.019856
-0.021121
-0.021753
-0.022701
-0.023966
-0.023650
-0.024598
-0.023650
-0.024282
-0.026179
-0.027759
-0.028708
-0.028075
-0.025863
-0.027443
-0.029340
-0.029656
-0.029340
-0.029024
-0.029656
-0.029340
-0.026811
-0.029656
-0.032501
-0.033450
-0.031553
-0.029972
-0.027443
-0.026495
-0.028392
-0.028708
-0.027443
-0.027443
-0.027759
-0.026179
-0.024914
-0.026179
-0.026495
-0.024282
-0.024282
-0.024914
-0.021753
-0.021121
-0.019856
-0.020489
-0.019224
-0.020805
-0.020173
-0.020489
-0.019224
-0.017644
-0.017011
-0.015431
-0.014166
-0.015115
-0.017327
-0.014482
-0.013218
-0.011953
-0.012902
-0.013850
-0.013534
-0.015747
-0.014482
-0.012586
-0.010689
-0.009424
-0.011005
-0.012270
-0.015431
-0.014166
-0.012586
-0.014482
-0.014482
-0.014166
-0.016379
-0.016063
-0.017011
-0.015115
-0.017644
-0.018908
-0.018908
-0.019224
-0.020489
-0.021437
-0.020805
-0.021437
-0.023018
-0.023018
-0.023334
-0.022069
-0.025230
-0.026495
-0.028708
-0.029024
-0.029024
-0.026495
-0.028708
-0.029972
-0.031553
-0.029656
-0.029972
-0.030604
-0.029972
-0.029972
-0.029972
-0.031869
-0.032501
-0.033766
-0.031553
-0.029024
-0.029340
-0.029340
-0.029024
-0.029972
-0.029024
-0.028392
-0.028708
-0.027127
-0.026811
-0.027127
-0.023966
-0.023334
-0.024282
-0.022385
-0.022385
-0.021753
-0.020489
-0.019856
-0.019540
-0.020173
-0.020173
-0.019856
-0.019224
-0.017011
-0.015431
-0.014166
-0.015431
-0.017327
-0.015747
-0.013534
-0.013850
-0.013850
-0.013850
-0.013850
-0.014482
-0.015431
-0.014482
-0.011637
-0.010689
-0.011321
-0.011637
-0.014482
-0.014166
-0.014166
-0.013534
-0.014482
-0.014799
-0.014482
-0.014799
-0.016379
-0.016063
-0.015747
-0.018908
-0.018592
-0.019540
-0.020805
-0.022701
-0.022385
-0.022069
-0.024598
-0.024282
-0.024914
-0.024282
-0.023650
-0.027127
-0.027443
-0.028708
-0.029972
-0.027759
-0.027443
-0.029972
-0.030604
-0.030604
-0.029656
-0.029340
-0.029972
-0.029024
-0.028708
-0.029972
-0.031553
-0.033133
-0.031553
-0.030288
-0.027443
-0.028392
-0.029656
-0.029656
-0.029024
-0.027759
-0.028392
-0.026495
-0.027759
-0.028075
-0.025863
-0.023650
-0.025230
-0.022385
-0.021437
-0.020805
-0.019540
-0.020489
-0.019540
-0.018908
-0.019224
-0.020805
-0.020173
-0.017011
-0.014799
-0.014166
-0.014799
-0.018276
-0.015115
-0.014482
-0.012902
-0.013850
-0.013218
-0.013850
-0.014482
-0.015747
-0.013534
-0.012586
-0.010057
-0.010373
-0.011637
-0.014482
-0.015431
-0.014799
-0.014482
-0.016063
-0.014799
-0.015747
-0.016063
-0.017644
-0.016695
-0.015747
-0.018276
-0.019224
-0.018908
-0.021121
-0.021753
-0.022701
-0.023966
-0.023334
-0.023966
-0.024598
-0.024598
-0.023650
-0.025863
-0.027443
-0.028075
-0.030288
-0.028392
-0.025863
-0.029340
-0.029972
-0.030604
-0.031553
-0.029656
-0.030604
-0.029656
-0.027443
-0.030604
-0.031869
-0.034082
-0.031869
-0.030921
-0.029024
-0.027127
-0.028708
-0.029024
-0.028708
-0.027127
-0.027127
-0.026811
-0.027127
-0.026811
-0.026179
-0.024282
-0.023650
-0.023018
-0.022069
-0.021121
-0.021437
-0.020805
-0.018276
-0.019540
-0.018592
-0.019856
-0.019224
-0.017644
-0.015747
-0.013850
-0.013850
-0.016379
-0.016695
-0.014799
-0.012586
-0.012270
-0.011953
-0.013218
-0.014482
-0.014166
-0.013850
-0.012270
-0.010373
-0.008792
-0.011321
-0.013218
-0.014482
-0.014799
-0.015115
-0.014482
-0.014482
-0.013850
-0.016379
-0.016695
-0.016695
-0.016379
-0.016695
-0.018592
-0.019224
-0.020173
-0.021121
-0.022385
-0.023966
-0.023334
-0.023334
-0.024282
-0.024914
-0.023966
-0.025230
-0.027443
-0.026495
-0.029656
-0.029656
-0.026179
-0.028392
-0.029340
-0.029972
-0.030288
-0.029656
-0.029656
-0.029024
-0.027759
-0.028708
-0.032501
-0.033133
-0.032501
-0.031869
-0.028708
-0.028392
-0.028075
-0.029024
-0.029656
-0.027443
-0.027443
-0.028075
-0.026179
-0.025863
-0.027127
-0.024282
-0.023650
-0.024282
-0.022385
-0.021437
-0.021437
-0.020489
-0.019856
-0.019540
-0.019540
-0.019856
-0.020173
-0.017960
-0.016063
-0.016695
-0.014482
-0.015747
-0.017327
-0.014482
-0.014166
-0.014166
-0.013218
-0.012902
-0.013218
-0.013218
-0.015115
-0.012902
-0.011321
-0.010057
-0.011953
-0.010373
-0.014482
-0.014166
-0.012902
-0.013218
-0.012902
-0.014799
-0.015747
-0.016695
-0.017011
-0.017011
-0.016063
-0.019856
-0.018276
-0.019540
-0.021753
-0.023018
-0.023018
-0.022069
-0.023966
-0.024598
-0.025547
-0.023966
-0.024598
-0.025230
-0.026179
-0.029024
-0.028708
-0.027759
-0.027759
-0.028708
-0.030921
-0.030604
-0.029024
-0.029340
-0.029656
-0.027443
-0.027759
-0.030604
-0.031553
-0.033766
-0.031553
-0.030604
-0.028708
-0.026811
-0.028075
-0.028392
-0.028708
-0.026811
-0.026811
-0.025863
-0.026495
-0.026811
-0.024914
-0.024282
-0.026179
-0.023018
-0.022069
-0.020489
-0.020805
-0.019856
-0.019224
-0.019856
-0.018276
-0.019540
-0.018592
-0.015747
-0.015747
-0.013218
-0.013218
-0.017011
-0.015115
-0.014166
-0.012902
-0.012902
-0.013850
-0.013218
-0.013218
-0.015115
-0.013534
-0.011637
-0.009424
-0.010057
-0.010373
-0.015747
-0.015115
-0.014799
-0.012902
-0.014482
-0.014166
-0.015115
-0.016063
-0.017011
-0.016695
-0.015747
-0.019224
-0.018592
-0.017960
-0.020489
-0.021121
-0.021121
-0.021753
-0.022385
-0.023650
-0.023966
-0.023650
-0.023334
-0.025547
-0.027443
-0.027443
-0.029656
-0.027443
-0.026495
-0.028708
-0.030604
-0.029656
-0.029340
-0.029024
-0.029340
-0.029656
-0.027443
-0.029340
-0.031553
-0.034082
-0.031553
-0.030604
-0.028075
-0.027443
-0.028708
-0.029340
-0.028708
-0.029340
-0.028075
-0.027443
-0.026179
-0.026811
-0.027759
-0.024282
-0.023334
-0.023966
-0.022385
-0.021753
-0.021437
-0.021753
-0.020489
-0.020173
-0.019540
-0.020173
-0.020173
-0.017644
-0.017011
-0.014799
-0.014166
-0.015747
-0.015115
-0.013218
-0.011953
-0.012586
-0.011637
-0.013218
-0.016063
-0.015747
-0.014799
-0.012586
-0.010689
-0.008160
-0.009741
-0.013850
-0.015431
-0.015115
-0.013534
-0.013218
-0.013850
-0.016379
-0.015431
-0.017327
-0.016695
-0.016695
-0.017327
-0.018908
-0.018592
-0.020173
-0.020489
-0.021437
-0.022385
-0.022385
-0.024282
-0.024598
-0.024914
-0.022385
-0.025230
-0.027443
-0.027127
-0.029024
-0.028392
-0.026495
-0.029024
-0.029340
-0.029024
-0.029656
-0.029656
-0.029656
-0.029340
-0.028392
-0.029656
-0.031237
-0.032185
-0.031869
-0.030921
-0.027759
-0.027127
-0.028708
-0.028708
-0.028708
-0.026811
-0.027127
-0.027127
-0.025547
-0.026495
-0.026179
-0.023018
-0.023650
-0.023966
-0.022385
-0.020489
-0.020805
-0.020805
-0.017960
-0.019224
-0.019540
-0.019540
-0.018908
-0.016379
-0.015747
-0.013218
-0.013534
-0.015115
-0.015747
-0.014482
-0.013534
-0.013218
-0.012586
-0.013534
-0.012902
-0.014482
-0.014166
-0.012586
-0.010373
-0.008476
-0.011005
-0.011637
-0.015115
-0.015115
-0.014482
-0.013534
-0.013218
-0.014799
-0.015431
-0.016063
-0.017644
-0.017011
-0.016379
-0.019224
-0.019224
-0.020489
-0.021437
-0.022701
-0.022385
-0.023018
-0.023334
-0.023966
-0.023650
-0.022701
-0.023966
-0.026179
-0.027127
-0.028392
-0.029340
-0.026811
-0.027443
-0.029340
-0.031553
-0.031237
-0.029972
-0.030288
-0.030604
-0.029024
-0.028075
-0.031237
-0.032501
-0.034082
-0.030921
-0.029656
-0.028708
-0.027759
-0.029340
-0.029024
-0.027759
-0.028708
-0.028708
-0.026495
-0.027127
-0.027759
-0.025863
-0.024914
-0.024598
-0.022701
-0.021753
-0.021121
-0.020805
-0.020805
-0.020805
-0.019856
-0.020173
-0.019856
-0.018908
-0.017644
-0.016379
-0.014482
-0.014166
-0.016695
-0.014482
-0.012586
-0.013850
-0.013534
-0.013534
-0.012270
-0.013218
-0.015747
-0.012902
-0.011953
-0.010689
-0.010057
-0.012270
-0.016063
-0.014799
-0.015115
-0.013218
-0.014799
-0.015431
-0.015115
-0.015747
-0.017644
-0.016379
-0.015747
-0.018592
-0.019224
-0.018592
-0.022069
-0.021753
-0.022701
-0.022701
-0.023018
-0.023018
-0.024914
-0.023966
-0.024598
-0.026179
-0.027127
-0.029024
-0.029972
-0.028708
-0.027127
-0.029340
-0.029972
-0.029340
-0.029656
-0.030604
-0.029024
-0.028708
-0.026179
-0.029656
-0.030288
-0.033450
-0.031553
-0.030288
-0.027443
-0.026811
-0.028392
-0.029340
-0.027759
-0.027443
-0.027759
-0.026179
-0.026495
-0.027127
-0.025230
-0.023018
-0.023966
-0.024282
-0.022701
-0.021121
-0.021121
-0.019856
-0.019856
-0.020489
-0.020489
-0.019856
-0.019224
-0.017327
-0.017327
-0.014799
-0.013534
-0.016063
-0.015747
-0.013850
-0.011953
-0.013534
-0.014166
-0.013850
-0.014166
-0.015115
-0.015747
-0.012270
-0.011321
-0.010689
-0.012586
-0.014482
-0.015115
-0.014166
-0.014166
-0.012902
-0.014482
-0.014799
-0.015115
-0.016379
-0.015431
-0.015747
-0.017011
-0.019224
-0.018908
-0.020489
-0.021121
-0.023018
-0.022069
-0.023018
-0.023334
-0.024914
-0.024598
-0.024598
-0.024914
-0.026811
-0.026811
-0.030604
-0.029972
-0.026495
-0.029024
-0.030604
-0.029656
-0.030288
-0.029972
-0.031237
-0.028392
-0.026495
-0.029024
-0.031237
-0.032817
-0.032817
-0.030288
-0.027443
-0.027127
-0.029024
-0.029024
-0.029024
-0.028075
-0.026811
-0.026495
-0.026811
-0.026811
-0.027443
-0.023018
-0.024282
-0.023966
-0.022385
-0.022069
-0.020805
-0.020173
-0.020173
-0.019540
-0.019224
-0.021753
-0.019224
-0.018276
-0.016063
-0.015747
-0.014166
-0.015115
-0.017011
-0.015431
-0.013534
-0.012586
-0.012902
-0.012586
-0.011953
-0.015747
-0.015747
-0.013850
-0.010689
-0.009108
-0.011321
-0.012586
-0.014482
-0.015747
-0.013850
-0.014166
-0.013850
-0.016063
-0.014482
-0.016063
-0.017644
-0.017011
-0.017011
-0.020173
-0.018592
-0.020805
-0.021437
-0.023334
-0.024914
-0.023966
-0.023650
-0.025547
-0.025230
-0.024914
-0.026179
-0.027127
-0.028392
-0.030288
-0.029656
-0.028392
-0.028392
-0.029656
-0.029972
-0.030288
-0.029656
-0.030288
-0.029656
-0.028075
-0.029340
-0.030288
-0.032185
-0.034082
-0.030921
-0.029656
-0.029656
-0.029340
-0.030288
-0.029972
-0.028075
-0.028075
-0.027127
-0.026811
-0.027443
-0.027759
-0.026495
-0.024914
-0.025863
-0.023018
-0.021753
-0.022385
-0.020173
-0.021121
-0.020805
-0.019856
-0.020805
-0.020489
-0.018908
-0.016695
-0.017644
-0.014799
-0.015115
-0.017644
-0.016063
-0.014799
-0.013850
-0.013534
-0.014482
-0.014482
-0.015431
-0.015431
-0.016063
-0.012586
-0.010689
-0.011637
-0.013218
-0.015747
-0.016695
-0.016379
-0.014799
-0.013850
-0.014799
-0.016379
-0.017011
-0.018592
-0.016695
-0.018276
-0.019540
-0.020489
-0.020489
-0.023018
-0.022701
-0.022701
-0.023018
-0.024282
-0.024914
-0.025547
-0.025230
-0.024914
-0.026179
-0.028708
-0.028708
-0.030921
-0.028708
-0.027759
-0.029024
-0.031553
-0.030921
-0.030921
-0.030604
-0.029972
-0.027759
-0.028075
-0.029972
-0.031869
-0.034398
-0.031869
-0.030921
-0.029024
-0.027759
-0.028708
-0.029972
-0.029656
-0.028708
-0.029340
-0.028392
-0.027759
-0.029024
-0.027443
-0.023334
-0.024282
-0.023018
-0.022069
-0.022069
-0.022385
-0.020805
-0.019540
-0.020489
-0.019540
-0.020805
-0.019224
-0.017327
-0.016695
-0.015115
-0.014799
-0.017011
-0.016063
-0.015115
-0.012902
-0.014482
-0.014166
-0.014482
-0.015115
-0.015431
-0.014482
-0.012586
-0.011953
-0.010373
-0.011637
-0.016063
-0.015431
-0.014799
-0.014799
-0.014799
-0.015115
-0.016379
-0.015747
-0.017644
-0.018908
-0.017327
-0.018592
-0.020805
-0.018276
-0.022385
-0.022385
-0.023650
-0.024282
-0.024914
-0.025230
-0.024282
-0.025547
-0.023966
-0.025863
-0.028075
-0.028392
-0.030288
-0.029024
-0.027443
-0.029340
-0.030604
-0.030604
-0.031553
-0.030288
-0.031237
-0.031237
-0.028392
-0.030288
-0.032501
-0.034398
-0.033133
-0.032501
-0.028708
-0.028075
-0.029972
-0.030604
-0.029972
-0.029656
-0.028708
-0.027759
-0.028392
-0.027443
-0.027443
-0.025547
-0.025230
-0.025230
-0.023334
-0.023018
-0.022069
-0.022069
-0.020805
-0.019856
-0.019856
-0.021753
-0.020489
-0.018592
-0.017644
-0.016695
-0.014482
-0.014799
-0.016695
-0.015115
-0.014166
-0.014166
-0.012586
-0.013534
-0.014799
-0.014482
-0.015115
-0.013850
-0.011637
-0.009424
-0.012902
-0.014482
-0.015115
-0.015431
-0.014482
-0.012902
-0.014166
-0.014799
-0.014482
-0.016379
-0.016379
-0.016379
-0.017327
-0.019540
-0.019224
-0.020489
-0.022385
-0.022069
-0.023018
-0.023650
-0.024914
-0.025230
-0.025230
-0.024282
-0.026495
-0.027759
-0.027759
-0.029972
-0.031237
-0.028392
-0.028708
-0.029972
-0.030604
-0.030921
-0.031553
-0.030604
-0.031553
-0.029656
-0.031237
-0.033133
-0.034398
-0.033766
-0.031237
-0.029656
-0.028708
-0.027759
-0.029340
-0.030921
-0.029024
-0.029340
-0.027759
-0.026495
-0.027759
-0.027443
-0.024914
-0.024914
-0.024914
-0.023650
-0.023018
-0.022701
-0.021753
-0.020489
-0.020173
-0.019224
-0.019540
-0.019540
-0.017960
-0.016379
-0.016063
-0.014166
-0.014799
-0.017011
-0.015747
-0.014799
-0.013850
-0.014482
-0.014166
-0.015431
-0.014166
-0.015115
-0.015115
-0.011953
-0.009741
-0.011637
-0.012902
-0.015747
-0.015115
-0.014482
-0.014166
-0.014166
-0.015747
-0.014799
-0.016695
-0.018276
-0.017644
-0.018276
-0.019540
-0.019540
-0.019540
-0.020805
-0.022701
-0.023334
-0.023018
-0.023650
-0.024282
-0.024914
-0.024598
-0.024598
-0.027759
-0.028392
-0.029656
-0.030604
-0.029656
-0.028075
-0.029340
-0.031237
-0.030604
-0.030604
-0.030921
-0.029972
-0.028708
-0.027443
-0.030604
-0.032501
-0.033766
-0.031553
-0.030604
-0.028392
-0.027759
-0.029340
-0.029024
-0.028708
-0.027759
-0.027443
-0.026179
-0.027127
-0.028392
-0.025863
-0.024282
-0.024598
-0.023018
-0.022701
-0.021437
-0.021437
-0.020805
-0.020489
-0.020489
-0.020173
-0.020489
-0.021121
-0.017011
-0.015747
-0.013218
-0.013218
-0.016063
-0.015115
-0.013218
-0.011953
-0.013218
-0.014166
-0.012586
-0.014482
-0.014799
-0.014482
-0.013218
-0.011637
-0.010373
-0.012586
-0.015431
-0.015431
-0.014482
-0.014482
-0.014482
-0.014166
-0.014482
-0.015747
-0.017327
-0.017011
-0.016379
-0.019224
-0.019540
-0.018276
-0.021121
-0.022069
-0.022701
-0.022701
-0.024282
-0.023966
-0.025547
-0.025863
-0.024598
-0.025547
-0.027759
-0.028392
-0.029656
-0.028392
-0.026811
-0.028708
-0.030604
-0.030604
-0.030288
-0.030604
-0.030604
-0.029972
-0.027759
-0.030288
-0.031869
-0.034714
-0.033133
-0.031237
-0.027759
-0.028075
-0.030288
-0.029340
-0.029024
-0.027759
-0.028392
-0.027759
-0.026495
-0.028075
-0.027127
-0.024914
-0.024282
-0.025547
-0.022701
-0.021753
-0.022069
-0.020173
-0.020173
-0.019856
-0.020489
-0.021121
-0.020173
-0.016695
-0.016695
-0.016063
-0.014482
-0.015747
-0.016063
-0.015431
-0.013218
-0.013534
-0.012902
-0.014166
-0.014799
-0.016063
-0.015431
-0.013850
-0.012586
-0.011637
-0.012586
-0.015431
-0.015747
-0.016379
-0.015115
-0.015115
-0.015431
-0.015747
-0.017011
-0.017960
-0.017960
-0.017327
-0.017960
-0.020489
-0.020489
-0.022069
-0.022069
-0.022385
-0.022701
-0.023650
-0.024914
-0.025547
-0.024282
-0.024598
-0.024598
-0.027443
-0.027443
-0.029340
-0.029024
-0.027759
-0.029340
-0.029656
-0.030921
-0.030288
-0.030604
-0.030288
-0.028708
-0.028075
-0.029024
-0.031553
-0.032501
-0.032817
-0.031237
-0.028708
-0.028075
-0.029656
-0.029340
-0.029656
-0.029340
-0.028075
-0.028075
-0.026495
-0.026811
-0.026811
-0.024914
-0.025230
-0.024914
-0.022385
-0.022701
-0.021437
-0.022069
-0.020805
-0.020173
-0.019540
-0.019224
-0.019540
-0.018276
-0.017011
-0.016379
-0.015115
-0.015115
-0.016695
-0.015431
-0.014166
-0.013850
-0.013534
-0.014166
-0.013534
-0.014799
-0.015431
-0.014166
-0.012270
-0.009424
-0.011953
-0.012586
-0.016063
-0.016063
-0.013850
-0.013218
-0.014799
-0.015747
-0.016063
-0.015747
-0.017644
-0.016379
-0.015431
-0.019224
-0.019540
-0.018908
-0.021121
-0.023018
-0.022385
-0.022701
-0.024598
-0.024282
-0.025547
-0.023018
-0.024914
-0.025863
-0.027443
-0.028075
-0.029340
-0.027127
-0.028075
-0.029656
-0.030921
-0.030288
-0.030288
-0.029340
-0.029972
-0.028392
-0.028075
-0.030921
-0.031237
-0.033766
-0.031869
-0.028708
-0.028392
-0.027759
-0.029972
-0.029656
-0.029340
-0.028075
-0.028075
-0.027759
-0.027443
-0.027127
-0.026495
-0.023966
-0.024282
-0.023018
-0.022701
-0.021437
-0.021121
-0.021437
-0.019856
-0.019856
-0.019856
-0.021121
-0.020173
-0.016695
-0.016379
-0.013850
-0.016063
-0.016695
-0.014799
-0.015115
-0.014166
-0.014799
-0.013850
-0.015115
-0.015115
-0.017327
-0.015115
-0.013218
-0.011953
-0.010689
-0.013534
-0.015431
-0.015431
-0.015431
-0.015115
-0.015115
-0.015431
-0.016063
-0.015747
-0.017327
-0.017960
-0.017960
-0.019224
-0.020173
-0.019540
-0.022069
-0.022385
-0.023334
-0.023018
-0.024282
-0.024282
-0.024282
-0.023650
-0.023334
-0.026179
-0.027127
-0.027127
-0.029340
-0.028392
-0.027443
-0.029024
-0.030604
-0.031553
-0.031237
-0.029972
-0.029656
-0.030288
-0.028708
-0.031237
-0.033133
-0.034714
-0.031869
-0.031553
-0.028075
-0.028075
-0.029972
-0.029656
-0.029024
-0.028075
-0.026811
-0.027127
-0.027443
-0.027759
-0.026811
-0.024914
-0.024282
-0.023650
-0.022701
-0.021437
-0.021753
-0.021437
-0.020805
-0.020489
-0.020173
-0.021437
-0.019856
-0.017960
-0.018276
-0.015431
-0.013850
-0.016379
-0.016063
-0.015115
-0.011953
-0.013218
-0.012902
-0.012902
-0.013850
-0.015431
-0.016063
-0.012902
-0.011005
-0.008476
-0.010689
-0.012902
-0.015115
-0.015115
-0.013534
-0.013534
-0.015115
-0.015431
-0.015431
-0.017960
-0.017960
-0.016063
-0.016695
-0.019540
-0.018592
-0.021121
-0.020805
-0.021753
-0.022701
-0.022385
-0.023334
-0.023966
-0.023334
-0.023018
-0.023650
-0.026179
-0.026495
-0.029656
-0.029972
-0.027759
-0.028708
-0.029656
-0.029972
-0.029340
-0.029656
-0.030604
-0.029972
-0.028075
-0.030288
-0.031553
-0.033133
-0.033450
-0.032185
-0.028708
-0.027443
-0.029340
-0.029024
-0.028075
-0.029024
-0.027443
-0.028075
-0.027127
-0.026495
-0.027759
-0.024282
-0.024598
-0.025863
-0.022069
-0.021437
-0.020489
-0.020489
-0.020173
-0.019540
-0.019856
-0.019540
-0.019856
-0.018592
-0.017960
-0.016379
-0.014166
-0.015115
-0.017644
-0.015747
-0.013534
-0.012902
-0.013534
-0.014799
-0.014166
-0.015431
-0.016063
-0.014166
-0.011953
-0.009741
-0.011321
-0.013218
-0.016063
-0.015115
-0.014166
-0.014799
-0.014166
-0.015747
-0.015115
-0.016379
-0.016379
-0.016695
-0.016695
-0.019224
-0.019224
-0.020173
-0.021121
-0.022701
-0.022701
-0.023018
-0.023334
-0.023966
-0.024282
-0.023650
-0.023966
-0.025863
-0.027443
-0.029024
-0.029340
-0.027443
-0.028392
-0.028708
-0.030921
-0.029972
-0.029656
-0.030288
-0.029972
-0.027759
-0.029340
-0.030288
-0.031869
-0.033766
-0.030604
-0.028392
-0.028392
-0.028392
-0.029340
-0.029024
-0.028392
-0.027443
-0.026811
-0.025863
-0.026179
-0.026179
-0.023966
-0.022701
-0.023018
-0.021753
-0.020805
-0.019540
-0.019224
-0.018908
-0.018908
-0.018276
-0.017644
-0.018276
-0.017011
-0.015431
-0.014799
-0.012902
-0.013534
-0.015747
-0.014166
-0.012586
-0.012270
-0.011321
-0.012586
-0.012586
-0.012586
-0.013850
-0.012270
-0.010689
-0.008792
-0.010057
-0.010373
-0.014482
-0.016063
-0.014166
-0.014166
-0.013218
-0.014799
-0.014166
-0.014799
-0.016063
-0.016379
-0.015115
-0.017644
-0.019540
-0.017960
-0.020173
-0.021753
-0.022069
-0.021753
-0.022701
-0.023018
-0.024282
-0.023966
-0.025230
-0.026495
-0.026495
-0.026811
-0.029340
-0.028708
-0.027127
-0.028708
-0.030288
-0.030288
-0.030288
-0.029024
-0.028075
-0.029340
-0.029024
-0.029972
-0.032185
-0.035662
-0.032817
-0.029972
-0.027443
-0.027759
-0.029972
-0.029340
-0.029656
-0.029340
-0.027759
-0.026811
-0.026811
-0.027127
-0.026495
-0.024282
-0.024598
-0.023966
-0.022069
-0.021437
-0.021753
-0.020489
-0.019540
-0.020489
-0.019856
-0.020805
-0.019856
-0.018276
-0.017011
-0.015431
-0.014166
-0.015747
-0.015431
-0.015431
-0.014482
-0.014166
-0.014799
-0.014166
-0.014166
-0.015115
-0.014799
-0.012902
-0.011321
-0.011321
-0.012902
-0.013534
-0.015747
-0.015115
-0.013218
-0.012902
-0.014482
-0.016379
-0.017327
-0.017011
-0.016379
-0.017011
-0.018908
-0.019856
-0.018276
-0.021121
-0.021437
-0.023018
-0.022701
-0.023334
-0.023650
-0.024914
-0.023966
-0.023966
-0.024598
-0.026179
-0.027759
-0.027759
-0.030288
-0.027759
-0.029656
-0.029972
-0.030921
-0.030604
-0.029972
-0.030288
-0.029340
-0.028392
-0.028392
-0.031869
-0.033450
-0.032185
-0.031869
-0.029024
-0.028392
-0.029972
-0.029024
-0.029340
-0.028392
-0.028075
-0.026811
-0.026179
-0.027127
-0.026495
-0.025230
-0.024282
-0.025230
-0.023334
-0.022701
-0.021437
-0.020805
-0.018908
-0.018592
-0.018908
-0.019856
-0.020805
-0.017960
-0.016379
-0.015115
-0.014482
-0.015431
-0.017011
-0.015115
-0.013850
-0.013534
-0.011953
-0.012902
-0.013218
-0.014799
-0.015431
-0.013218
-0.010689
-0.008476
-0.011321
-0.011953
-0.013850
-0.015747
-0.013850
-0.013850
-0.014799
-0.015431
-0.016379
-0.016695
-0.017327
-0.017327
-0.017327
-0.018908
-0.018908
-0.019224
-0.021753
-0.022069
-0.021437
-0.022385
-0.024282
-0.024914
-0.023966
-0.023334
-0.023334
-0.025547
-0.026811
-0.029024
-0.029024
-0.027443
-0.027443
-0.029340
-0.031237
-0.031869
-0.030604
-0.029972
-0.029024
-0.029024
-0.029024
-0.031553
-0.033450
-0.034082
-0.031869
-0.028708
-0.028708
-0.028075
-0.028075
-0.028392
-0.027759
-0.027443
-0.026495
-0.025547
-0.026179
-0.026495
-0.024282
-0.022385
-0.023018
-0.022069
-0.021753
-0.019540
-0.020489
-0.019856
-0.019540
-0.018592
-0.019224
-0.019224
-0.018276
-0.015747
-0.015431
-0.014166
-0.014799
-0.016695
-0.014166
-0.013534
-0.011637
-0.012270
-0.013850
-0.012586
-0.013534
-0.015747
-0.013534
-0.012902
-0.011005
-0.010689
-0.011005
-0.015115
-0.015115
-0.013218
-0.013218
-0.014166
-0.014166
-0.014166
-0.015115
-0.016379
-0.016379
-0.015115
-0.018276
-0.018276
-0.017960
-0.020805
-0.022069
-0.022385
-0.023018
-0.023650
-0.023018
-0.023334
-0.023334
-0.023334
-0.025230
-0.025863
-0.026811
-0.028392
-0.026811
-0.026495
-0.028392
-0.030604
-0.029972
-0.029972
-0.029656
-0.029340
-0.029024
-0.028392
-0.029656
-0.031553
-0.034398
-0.031237
-0.030921
-0.026495
-0.027127
-0.029656
-0.028392
-0.027443
-0.027443
-0.026811
-0.025863
-0.026179
-0.026811
-0.025863
-0.022701
-0.023018
-0.022069
-0.021753
-0.020173
-0.020173
-0.019224
-0.019224
-0.019540
-0.018908
-0.019856
-0.017960
-0.016379
-0.014799
-0.013850
-0.012586
-0.014799
-0.014166
-0.013534
-0.012270
-0.012586
-0.012902
-0.013534
-0.013850
-0.014799
-0.013850
-0.011321
-0.010373
-0.009741
-0.011637
-0.014166
-0.015115
-0.014799
-0.013850
-0.013218
-0.014166
-0.015115
-0.015431
-0.016695
-0.017960
-0.017644
-0.018592
-0.019856
-0.019224
-0.022069
-0.022069
-0.022069
-0.023966
-0.024282
-0.024282
-0.023650
-0.024282
-0.024282
-0.024914
-0.026495
-0.027759
-0.028392
-0.028075
-0.025547
-0.028075
-0.029024
-0.029024
-0.029972
-0.030288
-0.029024
-0.027759
-0.027759
-0.029024
-0.031553
-0.032817
-0.032501
-0.030604
-0.026811
-0.027443
-0.028075
-0.028708
-0.029024
-0.027443
-0.027759
-0.027443
-0.025863
-0.026811
-0.026495
-0.025230
-0.023966
-0.023966
-0.022385
-0.022069
-0.022069
-0.019856
-0.020805
-0.019540
-0.019224
-0.019224
-0.018276
-0.016695
-0.015115
-0.014482
-0.013218
-0.015115
-0.016063
-0.015115
-0.012586
-0.012586
-0.012902
-0.012586
-0.014166
-0.014799
-0.014799
-0.012902
-0.010373
-0.008792
-0.010689
-0.012270
-0.015115
-0.015747
-0.013534
-0.011637
-0.014799
-0.014799
-0.015115
-0.017011
-0.016063
-0.016063
-0.016063
-0.018908
-0.019540
-0.019856
-0.020489
-0.021437
-0.020805
-0.022701
-0.024598
-0.024914
-0.023650
-0.022701
-0.023966
-0.025230
-0.027443
-0.028708
-0.030604
-0.025863
-0.028075
-0.029340
-0.029972
-0.029656
-0.029656
-0.030604
-0.029656
-0.027759
-0.028708
-0.029656
-0.032185
-0.033133
-0.030604
-0.028708
-0.027443
-0.028075
-0.028708
-0.029340
-0.028392
-0.028075
-0.027759
-0.026179
-0.027127
-0.025863
-0.024598
-0.024598
-0.024914
-0.022069
-0.022385
-0.022385
-0.020173
-0.020489
-0.019224
-0.020173
-0.018908
-0.018908
-0.018908
-0.016695
-0.015115
-0.014482
-0.013534
-0.017327
-0.014166
-0.012902
-0.011953
-0.012902
-0.013218
-0.013218
-0.013850
-0.015115
-0.013534
-0.011637
-0.009741
-0.010373
-0.011953
-0.015747
-0.014482
-0.014482
-0.014482
-0.014482
-0.014799
-0.016695
-0.016063
-0.017327
-0.016695
-0.015747
-0.017960
-0.019540
-0.019224
-0.020805
-0.022701
-0.022385
-0.022701
-0.023650
-0.025230
-0.025547
-0.024282
-0.024914
-0.025863
-0.027443
-0.029972
-0.029972
-0.028708
-0.028075
-0.029340
-0.030921
-0.030288
-0.031237
-0.030921
-0.029656
-0.029656
-0.028708
-0.030288
-0.032817
-0.033766
-0.031237
-0.029656
-0.029024
-0.028392
-0.029340
-0.029972
-0.029340
-0.028708
-0.026811
-0.026179
-0.025863
-0.027759
-0.026811
-0.024598
-0.024598
-0.024282
-0.022385
-0.021121
-0.021753
-0.019856
-0.019856
-0.019540
-0.019856
-0.021437
-0.019856
-0.017644
-0.016379
-0.014482
-0.013850
-0.016695
-0.016379
-0.013850
-0.012586
-0.014482
-0.013534
-0.014166
-0.013850
-0.015115
-0.013534
-0.013218
-0.011953
-0.010689
-0.013218
-0.016379
-0.016063
-0.015431
-0.014482
-0.014799
-0.016063
-0.016379
-0.017327
-0.018276
-0.017011
-0.016063
-0.018908
-0.020173
-0.018908
-0.022069
-0.022385
-0.021437
-0.022385
-0.023650
-0.024598
-0.024282
-0.024598
-0.025230
-0.025547
-0.028075
-0.028392
-0.029656
-0.029656
-0.027759
-0.029972
-0.031237
-0.030921
-0.030604
-0.030921
-0.030288
-0.030288
-0.029024
-0.031553
-0.031869
-0.034714
-0.032185
-0.031553
-0.028392
-0.027759
-0.029972
-0.029340
-0.028708
-0.028075
-0.028075
-0.026495
-0.025547
-0.027127
-0.026495
-0.025230
-0.023650
-0.023650
-0.021753
-0.021753
-0.021753
-0.022385
-0.021121
-0.020805
-0.019856
-0.020489
-0.019540
-0.017644
-0.017011
-0.017011
-0.015115
-0.016063
-0.017644
-0.016379
-0.014166
-0.012902
-0.013850
-0.013850
-0.014166
-0.015747
-0.015115
-0.013218
-0.011637
-0.010373
-0.011953
-0.013534
-0.015431
-0.015747
-0.015431
-0.013850
-0.014799
-0.016063
-0.016063
-0.017327
-0.017011
-0.016695
-0.017644
-0.018276
-0.018592
-0.020173
-0.020489
-0.023018
-0.022385
-0.023966
-0.023018
-0.023966
-0.023334
-0.023334
-0.024282
-0.027127
-0.026495
-0.029656
-0.028392
-0.027127
-0.028708
-0.030288
-0.030288
-0.030921
-0.029972
-0.029972
-0.028708
-0.027759
-0.029340
-0.030604
-0.033133
-0.032817
-0.031237
-0.028392
-0.028392
-0.028708
-0.029972
-0.030288
-0.028075
-0.028075
-0.028392
-0.026811
-0.027127
-0.026811
-0.025230
-0.023650
-0.024598
-0.022069
-0.021437
-0.020805
-0.020805
-0.020489
-0.020173
-0.018592
-0.019540
-0.019224
-0.018592
-0.017011
-0.017011
-0.014799
-0.015431
-0.016695
-0.015115
-0.013534
-0.012586
-0.013218
-0.014482
-0.013850
-0.014166
-0.015115
-0.013218
-0.011953
-0.009741
-0.011005
-0.013218
-0.016695
-0.015747
-0.013534
-0.015115
-0.015431
-0.015431
-0.016379
-0.017960
-0.017960
-0.017327
-0.017644
-0.020173
-0.019856
-0.018908
-0.021437
-0.022701
-0.022701
-0.023334
-0.023966
-0.024282
-0.025863
-0.024282
-0.024282
-0.026495
-0.027759
-0.029340
-0.030288
-0.028392
-0.029024
-0.029972
-0.031553
-0.029656
-0.029024
-0.030288
-0.030921
-0.029024
-0.028708
-0.030921
-0.031869
-0.032501
-0.032185
-0.029340
-0.027443
-0.028392
-0.029024
-0.029656
-0.028392
-0.026811
-0.027443
-0.026495
-0.026811
-0.026811
-0.026811
-0.024282
-0.024914
-0.023650
-0.023334
-0.021121
-0.021121
-0.020805
-0.020173
-0.019540
-0.019856
-0.020489
-0.018908
-0.017011
-0.016695
-0.014166
-0.015431
-0.017960
-0.015431
-0.013534
-0.013534
-0.012586
-0.012902
-0.013218
-0.012586
-0.014799
-0.013850
-0.012902
-0.010689
-0.010689
-0.012586
-0.015115
-0.014799
-0.013850
-0.013534
-0.013218
-0.014482
-0.015431
-0.016379
-0.014799
-0.014799
-0.015431
-0.018908
-0.017960
-0.017327
-0.020489
-0.020173
-0.021121
-0.022385
-0.022385
-0.023650
-0.025230
-0.024282
-0.023334
-0.023966
-0.027443
-0.027127
-0.028392
-0.029340
-0.025547
-0.027443
-0.028708
-0.029340
-0.029972
-0.028708
-0.028708
-0.028708
-0.027127
-0.029972
-0.031237
-0.032817
-0.031869
-0.030604
-0.026495
-0.027127
-0.029024
-0.030288
-0.029024
-0.027759
-0.028075
-0.026495
-0.026179
-0.026811
-0.026179
-0.024598
-0.023650
-0.023018
-0.022385
-0.021121
-0.021753
-0.020489
-0.021121
-0.019224
-0.019540
-0.019224
-0.018908
-0.017327
-0.016063
-0.015115
-0.013218
-0.015431
-0.015747
-0.014166
-0.011953
-0.012902
-0.011637
-0.013218
-0.013534
-0.014799
-0.014166
-0.011637
-0.010373
-0.008476
-0.011321
-0.013218
-0.014799
-0.015431
-0.013850
-0.013850
-0.013850
-0.013850
-0.016379
-0.017960
-0.016379
-0.017011
-0.017644
-0.019540
-0.018908
-0.021437
-0.020489
-0.022701
-0.022385
-0.022701
-0.023966
-0.023018
-0.023966
-0.023966
-0.024914
-0.026495
-0.026811
-0.029656
-0.029024
-0.026811
-0.029340
-0.029972
-0.029656
-0.030288
-0.030921
-0.029656
-0.029340
-0.028075
-0.028392
-0.030604
-0.032501
-0.031237
-0.029972
-0.028075
-0.028708
-0.028075
-0.028392
-0.029024
-0.028392
-0.027443
-0.027759
-0.027127
-0.025547
-0.026811
-0.024282
-0.023650
-0.023650
-0.021753
-0.021753
-0.020173
-0.020489
-0.019224
-0.018908
-0.018908
-0.018908
-0.019224
-0.017644
-0.016695
-0.014482
-0.014166
-0.014799
-0.015747
-0.014482
-0.011637
-0.012586
-0.013534
-0.014482
-0.011953
-0.013534
-0.015431
-0.013218
-0.011005
-0.009424
-0.011637
-0.011953
-0.015115
-0.014482
-0.013850
-0.012586
-0.014482
-0.014482
-0.014166
-0.015431
-0.016695
-0.014799
-0.016063
-0.018592
-0.018592
-0.018592
-0.019540
-0.022069
-0.022385
-0.023334
-0.022385
-0.023650
-0.023966
-0.023650
-0.023966
-0.025230
-0.027127
-0.028708
-0.029340
-0.027127
-0.027759
-0.028708
-0.030288
-0.029340
-0.029972
-0.029656
-0.029340
-0.026811
-0.029340
-0.030604
-0.031553
-0.034082
-0.029656
-0.029656
-0.028075
-0.027443
-0.028392
-0.029024
-0.027443
-0.026811
-0.027443
-0.024914
-0.026179
-0.027127
-0.024598
-0.024282
-0.024282
-0.022385
-0.021753
-0.019224
-0.018908
-0.018908
-0.019540
-0.019224
-0.018908
-0.018908
-0.018592
-0.017327
-0.015431
-0.013850
-0.014482
-0.016063
-0.014482
-0.013218
-0.012586
-0.012902
-0.013534
-0.013218
-0.012586
-0.015115
-0.014166
-0.012270
-0.010689
-0.008476
-0.012270
-0.014482
-0.015115
-0.014799
-0.014482
-0.014482
-0.015431
-0.016063
-0.014799
-0.016695
-0.016063
-0.016379
-0.018276
-0.017960
-0.018276
-0.020489
-0.022069
-0.021437
-0.022701
-0.023018
-0.023650
-0.022385
-0.023650
-0.023334
-0.024914
-0.026495
-0.029024
-0.029972
-0.028392
-0.026179
-0.027759
-0.029340
-0.029656
-0.030288
-0.029656
-0.029656
-0.028708
-0.026495
-0.030288
-0.029972
-0.033766
-0.031553
-0.030604
-0.026811
-0.027759
-0.028708
-0.029024
-0.029972
-0.028075
-0.027759
-0.026495
-0.026811
-0.027443
-0.025547
-0.023018
-0.022069
-0.022385
-0.022069
-0.020805
-0.020805
-0.020489
-0.018276
-0.017960
-0.017960
-0.018592
-0.017327
-0.016063
-0.015747
-0.013850
-0.011953
-0.013850
-0.014482
-0.012586
-0.011321
-0.011637
-0.011321
-0.011953
-0.013218
-0.014799
-0.014166
-0.011637
-0.010057
-0.008476
-0.010373
-0.012270
-0.014166
-0.014482
-0.013218
-0.012586
-0.014166
-0.015115
-0.014166
-0.016379
-0.016379
-0.015747
-0.017327
-0.019224
-0.018908
-0.019856
-0.021121
-0.020805
-0.021121
-0.022069
-0.023650
-0.024598
-0.024914
-0.023018
-0.023650
-0.025863
-0.026179
-0.029024
-0.029340
-0.026495
-0.029340
-0.029656
-0.030288
-0.029972
-0.029972
-0.029972
-0.029340
-0.026811
-0.028075
-0.031237
-0.031869
-0.032185
-0.029972
-0.027127
-0.027443
-0.028708
-0.028708
-0.027759
-0.027443
-0.026495
-0.026495
-0.025547
-0.025863
-0.027127
-0.025547
-0.025230
-0.023966
-0.021437
-0.020489
-0.019856
-0.020173
-0.019540
-0.019224
-0.017960
-0.018908
-0.018276
-0.017327
-0.016063
-0.015115
-0.012586
-0.014166
-0.016379
-0.014482
-0.010689
-0.012586
-0.012902
-0.012586
-0.011953
-0.012586
-0.013850
-0.012902
-0.011321
-0.008792
-0.010057
-0.011953
-0.015115
-0.014166
-0.012902
-0.014166
-0.014166
-0.015115
-0.014166
-0.016695
-0.017011
-0.015747
-0.016695
-0.019856
-0.018592
-0.019856
-0.020805
-0.022069
-0.022701
-0.023334
-0.022385
-0.023650
-0.023966
-0.024282
-0.025863
-0.028392
-0.028075
-0.029024
-0.028708
-0.027127
-0.028075
-0.029656
-0.030288
-0.030604
-0.029656
-0.029656
-0.029340
-0.027127
-0.028392
-0.029656
-0.031553
-0.033133
-0.031869
-0.029340
-0.028392
-0.028392
-0.029656
-0.029340
-0.027127
-0.027443
-0.027443
-0.026495
-0.025547
-0.027759
-0.025230
-0.023966
-0.024282
-0.022385
-0.022069
-0.021437
-0.021437
-0.020805
-0.019224
-0.018276
-0.019540
-0.019856
-0.018276
-0.016695
-0.016063
-0.014482
-0.014166
-0.017327
-0.014799
-0.012902
-0.012586
-0.012586
-0.013218
-0.013850
-0.013218
-0.014482
-0.013218
-0.012586
-0.011005
-0.011005
-0.011953
-0.015747
-0.015115
-0.013534
-0.014482
-0.013850
-0.014799
-0.015115
-0.015747
-0.016063
-0.016379
-0.015431
-0.017327
-0.019856
-0.018592
-0.020489
-0.021121
-0.022069
-0.022069
-0.022701
-0.023650
-0.024282
-0.023018
-0.023018
-0.024282
-0.026179
-0.027127
-0.029972
-0.028075
-0.026179
-0.028392
-0.030604
-0.029972
-0.029340
-0.029656
-0.029340
-0.027759
-0.027443
-0.029972
-0.031553
-0.034082
-0.031869
-0.031237
-0.027759
-0.026811
-0.029340
-0.029024
-0.028708
-0.027443
-0.026811
-0.026179
-0.026495
-0.026179
-0.025230
-0.023334
-0.023334
-0.023650
-0.022701
-0.022701
-0.021121
-0.020173
-0.020173
-0.019224
-0.019224
-0.020489
-0.018592
-0.017327
-0.016063
-0.013850
-0.014482
-0.016695
-0.014799
-0.013218
-0.012586
-0.012586
-0.014166
-0.013218
-0.012902
-0.015115
-0.014166
-0.012902
-0.010057
-0.009108
-0.012270
-0.014799
-0.015115
-0.016063
-0.013534
-0.014166
-0.014482
-0.016695
-0.016379
-0.017011
-0.016379
-0.016695
-0.017644
-0.019540
-0.018908
-0.020805
-0.022385
-0.023334
-0.023650
-0.023334
-0.023334
-0.023334
-0.023966
-0.023018
-0.025230
-0.027443
-0.027127
-0.028392
-0.028075
-0.026811
-0.027127
-0.029024
-0.029340
-0.029340
-0.029024
-0.029656
-0.029656
-0.027759
-0.029340
-0.031553
-0.033450
-0.031237
-0.029972
-0.027443
-0.027127
-0.028075
-0.027127
-0.028075
-0.027443
-0.027443
-0.026495
-0.024914
-0.026179
-0.027443
-0.025230
-0.023966
-0.024914
-0.022385
-0.020489
-0.021753
-0.020489
-0.018592
-0.018592
-0.018908
-0.019540
-0.018276
-0.017011
-0.015431
-0.013850
-0.012902
-0.015431
-0.016063
-0.014166
-0.013218
-0.012586
-0.012270
-0.012270
-0.013850
-0.014482
-0.015431
-0.013218
-0.011637
-0.008160
-0.011005
-0.012902
-0.015431
-0.014482
-0.014482
-0.014482
-0.015115
-0.015115
-0.016379
-0.016063
-0.016063
-0.016379
-0.018276
-0.019224
-0.019224
-0.021121
-0.020173
-0.021753
-0.022069
-0.021753
-0.023334
-0.024282
-0.023650
-0.023018
-0.023966
-0.024914
-0.026495
-0.028392
-0.029656
-0.026179
-0.028075
-0.029024
-0.029972
-0.030604
-0.030288
-0.030604
-0.028708
-0.027127
-0.027759
-0.029972
-0.031553
-0.033450
-0.029024
-0.028075
-0.028392
-0.027443
-0.028075
-0.029024
-0.027759
-0.027443
-0.027443
-0.024914
-0.026811
-0.028075
-0.024914
-0.023334
-0.024598
-0.022385
-0.021437
-0.021121
-0.020805
-0.019224
-0.019856
-0.017960
-0.018276
-0.019224
-0.017644
-0.016379
-0.016063
-0.014166
-0.014166
-0.017327
-0.014166
-0.012902
-0.012586
-0.012586
-0.012902
-0.013218
-0.013534
-0.014482
-0.012902
-0.011005
-0.010689
-0.009108
-0.010689
-0.015747
-0.015115
-0.013218
-0.014482
-0.016695
-0.014799
-0.015747
-0.016695
-0.016695
-0.017011
-0.016695
-0.018276
-0.018908
-0.018908
-0.021753
-0.022701
-0.023334
-0.023334
-0.024914
-0.024914
-0.023966
-0.023018
-0.024282
-0.025863
-0.026811
-0.028392
-0.029656
-0.028708
-0.027759
-0.028392
-0.030288
-0.030921
-0.030604
-0.029972
-0.029340
-0.027443
-0.028708
-0.029972
-0.031553
-0.034398
-0.031553
-0.029972
-0.028708
-0.027443
-0.028392
-0.030288
-0.029656
-0.027759
-0.027759
-0.026179
-0.026495
-0.026495
-0.025863
-0.023966
-0.023966
-0.023650
-0.023334
-0.021753
-0.021437
-0.021121
-0.020173
-0.019224
-0.019224
-0.019224
-0.018592
-0.016695
-0.015115
-0.014166
-0.012270
-0.015431
-0.015115
-0.013218
-0.010689
-0.012586
-0.013534
-0.012586
-0.014482
-0.015747
-0.014166
-0.011321
-0.010373
-0.009424
-0.011637
-0.015115
-0.014482
-0.014799
-0.014166
-0.012902
-0.015115
-0.016063
-0.015115
-0.016695
-0.015747
-0.015115
-0.017327
-0.019224
-0.017011
-0.020489
-0.020173
-0.020805
-0.022701
-0.022385
-0.023650
-0.023966
-0.024914
-0.023966
-0.023650
-0.027443
-0.027443
-0.028708
-0.028392
-0.024598
-0.027443
-0.028708
-0.028708
-0.029972
-0.030288
-0.029972
-0.029656
-0.027759
-0.030604
-0.030921
-0.032817
-0.031553
-0.031237
-0.026495
-0.026179
-0.028392
-0.027759
-0.028075
-0.027127
-0.027127
-0.028075
-0.025863
-0.025863
-0.026179
-0.023018
-0.024282
-0.023018
-0.022069
-0.020173
-0.020805
-0.020805
-0.019540
-0.018908
-0.019224
-0.021121
-0.018908
-0.016379
-0.015431
-0.014799
-0.014166
-0.015115
-0.015431
-0.013850
-0.012586
-0.013850
-0.013218
-0.013534
-0.013218
-0.013850
-0.014166
-0.014166
-0.011953
-0.008476
-0.011005
-0.012902
-0.015115
-0.015115
-0.013850
-0.011637
-0.014166
-0.014482
-0.015747
-0.017011
-0.016695
-0.016379
-0.015431
-0.018908
-0.017960
-0.020173
-0.019856
-0.020489
-0.020805
-0.021753
-0.022385
-0.022701
-0.022701
-0.022385
-0.023018
-0.025547
-0.026811
-0.027127
-0.028708
-0.027127
-0.027443
-0.029024
-0.030288
-0.029972
-0.029340
-0.029656
-0.030288
-0.026811
-0.028708
-0.030604
-0.031237
-0.031869
-0.030921
-0.028708
-0.026811
-0.027759
-0.027127
-0.027759
-0.026811
-0.026179
-0.025863
-0.025863
-0.026495
-0.026811
-0.024282
-0.022701
-0.024282
-0.022069
-0.021753
-0.020805
-0.020489
-0.021121
-0.020489
-0.018908
-0.019224
-0.020489
-0.017327
-0.017644
-0.014799
-0.013850
-0.015431
-0.017960
-0.014799
-0.012902
-0.013218
-0.012902
-0.014166
-0.013850
-0.014799
-0.013850
-0.013218
-0.011637
-0.009741
-0.010689
-0.011953
-0.014482
-0.014482
-0.012586
-0.013218
-0.014166
-0.014799
-0.014799
-0.016379
-0.016695
-0.015431
-0.016063
-0.019224
-0.018276
-0.018276
-0.020805
-0.021437
-0.021437
-0.022069
-0.023334
-0.023966
-0.024282
-0.023334
-0.023650
-0.025230
-0.027127
-0.027127
-0.029024
-0.026495
-0.026495
-0.028075
-0.030288
-0.030288
-0.029656
-0.029340
-0.030921
-0.027443
-0.028392
-0.031237
-0.032501
-0.033450
-0.030921
-0.029340
-0.028392
-0.027759
-0.029340
-0.029972
-0.029024
-0.028075
-0.026179
-0.025863
-0.026179
-0.027443
-0.026495
-0.025230
-0.023966
-0.023018
-0.022701
-0.021121
-0.021437
-0.020173
-0.019540
-0.019856
-0.020173
-0.020173
-0.018908
-0.017960
-0.016063
-0.014482
-0.013534
-0.017011
-0.015431
-0.014482
-0.013850
-0.012586
-0.013218
-0.012902
-0.013534
-0.016695
-0.015431
-0.012902
-0.009424
-0.008476
-0.011637
-0.015115
-0.015431
-0.014166
-0.013534
-0.013218
-0.014166
-0.015115
-0.015747
-0.017011
-0.017011
-0.015431
-0.017960
-0.018592
-0.018592
-0.020805
-0.022069
-0.021437
-0.021753
-0.023966
-0.023966
-0.024914
-0.023334
-0.023334
-0.025230
-0.026179
-0.027127
-0.029340
-0.028392
-0.026179
-0.028708
-0.029656
-0.030288
-0.030604
-0.029340
-0.029340
-0.028392
-0.027127
-0.029972
-0.031553
-0.032185
-0.031869
-0.030921
-0.027443
-0.027443
-0.027759
-0.028708
-0.028708
-0.027127
-0.027443
-0.027443
-0.027759
-0.026495
-0.026179
-0.025863
-0.025547
-0.025230
-0.022069
-0.020805
-0.020489
-0.020805
-0.019856
-0.018592
-0.018276
-0.017644
-0.018276
-0.017011
-0.015115
-0.015115
-0.012902
-0.014799
-0.015747
-0.014482
-0.012902
-0.012270
-0.012902
-0.012586
-0.012586
-0.013534
-0.012902
-0.012586
-0.010373
-0.008476
-0.011637
-0.012270
-0.013850
-0.015115
-0.013850
-0.013218
-0.014166
-0.014482
-0.014482
-0.018276
-0.016695
-0.017011
-0.017327
-0.019224
-0.017960
-0.019856
-0.019856
-0.021753
-0.022069
-0.023334
-0.024282
-0.024914
-0.023966
-0.023334
-0.026179
-0.027127
-0.027443
-0.026495
-0.027759
-0.025547
-0.027443
-0.028708
-0.030604
-0.029972
-0.029340
-0.030604
-0.029340
-0.028708
-0.029972
-0.032185
-0.033766
-0.032817
-0.030921
-0.027127
-0.027443
-0.028392
-0.029340
-0.028708
-0.027759
-0.028075
-0.027127
-0.025863
-0.027127
-0.025863
-0.024282
-0.023650
-0.024598
-0.023334
-0.021437
-0.021753
-0.020805
-0.019224
-0.020489
-0.019540
-0.018592
-0.018276
-0.018276
-0.016063
-0.014166
-0.013850
-0.013218
-0.016063
-0.014799
-0.012902
-0.011953
-0.011637
-0.012902
-0.013534
-0.013850
-0.015431
-0.013534
-0.010373
-0.008792
-0.011637
-0.013218
-0.015115
-0.014166
-0.013850
-0.013218
-0.014482
-0.013850
-0.015747
-0.017011
-0.017327
-0.016379
-0.016695
-0.017327
-0.017644
-0.017327
-0.021121
-0.021121
-0.021121
-0.022701
-0.022385
-0.024282
-0.024282
-0.022701
-0.023650
-0.025230
-0.027443
-0.028708
-0.028075
-0.026495
-0.025547
-0.028075
-0.030604
-0.030288
-0.028392
-0.029024
-0.029656
-0.027127
-0.028075
-0.030921
-0.031553
-0.033450
-0.029972
-0.029024
-0.026495
-0.025230
-0.027127
-0.028075
-0.026811
-0.025863
-0.026495
-0.025863
-0.025230
-0.025547
-0.024914
-0.022069
-0.023650
-0.022069
-0.022069
-0.021121
-0.019856
-0.021121
-0.018908
-0.018592
-0.019224
-0.019856
-0.019224
-0.017011
-0.014799
-0.014482
-0.014166
-0.017327
-0.014166
-0.012586
-0.011321
-0.012270
-0.011953
-0.012586
-0.013534
-0.016063
-0.014166
-0.011005
-0.010689
-0.010373
-0.011321
-0.015115
-0.014799
-0.014166
-0.013850
-0.014482
-0.014799
-0.015431
-0.015431
-0.016379
-0.015747
-0.015747
-0.017327
-0.019224
-0.018276
-0.019540
-0.020489
-0.020173
-0.022701
-0.023334
-0.023018
-0.024282
-0.022701
-0.023334
-0.024914
-0.026179
-0.028708
-0.029024
-0.027443
-0.026179
-0.029024
-0.030604
-0.029024
-0.028708
-0.029656
-0.029656
-0.028708
-0.028075
-0.029972
-0.031869
-0.032185
-0.029340
-0.028708
-0.026811
-0.026811
-0.028708
-0.029024
-0.027759
-0.027443
-0.026179
-0.026179
-0.025230
-0.024282
-0.024282
-0.023334
-0.023966
-0.023018
-0.022701
-0.021121
-0.020805
-0.019856
-0.019856
-0.018908
-0.019856
-0.019224
-0.018592
-0.017327
-0.015115
-0.014482
-0.013534
-0.013850
-0.014482
-0.013534
-0.012270
-0.012270
-0.013218
-0.013850
-0.013534
-0.014799
-0.013850
-0.011953
-0.010689
-0.008160
-0.010373
-0.013218
-0.014166
-0.013850
-0.013534
-0.013850
-0.014166
-0.016063
-0.015747
-0.017327
-0.015747
-0.016063
-0.017327
-0.018592
-0.018908
-0.020805
-0.020489
-0.022701
-0.021437
-0.021437
-0.022385
-0.023650
-0.024282
-0.023334
-0.024914
-0.027127
-0.027759
-0.028708
-0.029340
-0.026495
-0.028708
-0.030604
-0.029340
-0.029972
-0.030288
-0.029972
-0.029656
-0.029024
-0.029656
-0.031237
-0.032185
-0.033133
-0.031553
-0.027443
-0.028075
-0.028392
-0.028708
-0.028392
-0.026811
-0.027127
-0.026179
-0.025863
-0.027443
-0.027443
-0.024282
-0.023018
-0.024598
-0.020489
-0.020805
-0.020489
-0.020173
-0.019856
-0.019540
-0.019540
-0.019540
-0.018592
-0.017644
-0.016695
-0.014799
-0.014166
-0.014799
-0.017327
-0.014482
-0.011637
-0.011953
-0.013218
-0.013218
-0.013218
-0.012902
-0.012902
-0.011953
-0.010689
-0.009424
-0.010373
-0.012270
-0.015431
-0.015747
-0.013218
-0.014166
-0.014482
-0.015115
-0.016379
-0.017011
-0.016695
-0.015115
-0.017327
-0.018908
-0.018592
-0.018276
-0.019540
-0.020489
-0.020489
-0.022069
-0.022069
-0.023650
-0.023966
-0.023650
-0.025230
-0.026179
-0.027443
-0.028708
-0.030288
-0.028392
-0.028392
-0.030288
-0.031553
-0.029972
-0.030604
-0.030604
-0.030604
-0.029024
-0.029024
-0.029972
-0.031869
-0.033133
-0.031869
-0.028392
-0.026495
-0.028075
-0.029024
-0.029024
-0.027759
-0.027759
-0.027759
-0.026495
-0.027127
-0.027759
-0.024914
-0.024598
-0.024598
-0.024282
-0.022385
-0.020489
-0.020173
-0.020173
-0.019856
-0.017960
-0.017960
-0.017960
-0.017327
-0.015747
-0.013850
-0.014482
-0.012902
-0.015747
-0.014482
-0.013218
-0.012902
-0.013218
-0.013218
-0.013218
-0.014482
-0.015747
-0.013850
-0.012586
-0.009108
-0.009424
-0.011637
-0.016063
-0.015115
-0.015747
-0.014799
-0.014799
-0.014166
-0.016379
-0.015115
-0.016695
-0.016695
-0.015747
-0.018276
-0.018592
-0.017327
-0.019540
-0.022069
-0.021121
-0.021437
-0.022385
-0.021753
-0.023334
-0.023650
-0.023334
-0.024914
-0.026179
-0.027759
-0.028392
-0.027443
-0.025863
-0.027443
-0.030604
-0.029024
-0.030288
-0.029340
-0.029972
-0.029340
-0.028392
-0.029340
-0.030921
-0.032501
-0.029972
-0.028708
-0.026495
-0.025230
-0.027443
-0.027759
-0.027127
-0.026811
-0.026811
-0.026811
-0.026179
-0.026495
-0.025863
-0.023334
-0.023334
-0.022069
-0.020173
-0.021121
-0.019540
-0.020173
-0.018908
-0.017960
-0.017011
-0.017644
-0.017011
-0.014799
-0.014166
-0.013534
-0.012902
-0.014166
-0.014166
-0.012902
-0.012270
-0.012902
-0.013534
-0.012270
-0.012270
-0.013850
-0.013534
-0.011005
-0.009741
-0.009108
-0.011321
-0.013850
-0.014482
-0.013850
-0.013218
-0.013850
-0.014482
-0.015431
-0.014482
-0.017011
-0.017011
-0.016063
-0.017960
-0.020489
-0.018908
-0.020489
-0.020805
-0.022069
-0.022385
-0.021437
-0.022385
-0.023334
-0.023650
-0.024598
-0.025230
-0.026811
-0.028075
-0.028075
-0.026811
-0.025863
-0.027759
-0.029972
-0.030288
-0.029656
-0.030604
-0.031237
-0.029024
-0.028075
-0.029972
-0.031553
-0.033450
-0.032817
-0.031553
-0.027443
-0.027443
-0.028075
-0.028392
-0.027759
-0.028708
-0.027759
-0.025863
-0.024914
-0.026495
-0.026811
-0.026179
-0.025863
-0.024914
-0.023334
-0.022701
-0.021437
-0.020489
-0.020173
-0.019224
-0.019224
-0.019540
-0.019540
-0.017644
-0.017327
-0.016379
-0.015115
-0.013850
-0.017011
-0.014799
-0.011321
-0.012902
-0.012902
-0.013534
-0.012270
-0.014166
-0.015747
-0.012586
-0.011953
-0.009741
-0.012270
-0.012586
-0.015431
-0.015747
-0.015115
-0.013850
-0.015115
-0.015747
-0.015431
-0.016379
-0.017327
-0.017011
-0.017327
-0.019224
-0.019224
-0.019856
-0.019856
-0.023650
-0.023018
-0.023650
-0.023650
-0.023966
-0.024914
-0.023966
-0.024282
-0.025547
-0.029340
-0.028708
-0.030288
-0.028392
-0.028075
-0.029024
-0.031237
-0.030604
-0.030604
-0.029656
-0.029656
-0.028075
-0.029656
-0.030288
-0.031237
-0.032501
-0.030921
-0.029972
-0.028708
-0.027127
-0.027759
-0.030288
-0.029024
-0.028392
-0.027759
-0.026179
-0.026179
-0.027759
-0.026811
-0.025230
-0.025547
-0.022701
-0.022069
-0.022385
-0.021121
-0.020805
-0.019540
-0.018592
-0.018592
-0.018908
-0.019224
-0.016695
-0.014799
-0.014799
-0.014166
-0.017327
-0.015115
-0.014482
-0.012902
-0.013218
-0.012902
-0.013534
-0.014166
-0.016063
-0.014166
-0.011005
-0.010373
-0.010057
-0.012270
-0.015431
-0.016063
-0.014482
-0.014166
-0.014482
-0.015115
-0.015115
-0.016379
-0.017327
-0.016695
-0.017644
-0.018908
-0.018908
-0.019224
-0.021121
-0.022069
-0.021753
-0.022069
-0.023966
-0.024914
-0.025230
-0.024282
-0.023966
-0.025230
-0.027443
-0.029972
-0.030604
-0.029340
-0.028075
-0.029340
-0.030604
-0.030288
-0.031553
-0.029972
-0.030921
-0.029024
-0.029656
-0.029972
-0.032817
-0.034082
-0.031869
-0.030921
-0.028392
-0.028075
-0.029656
-0.028708
-0.028708
-0.027443
-0.027759
-0.026495
-0.025230
-0.026179
-0.027127
-0.023334
-0.023966
-0.022069
-0.022385
-0.021753
-0.022385
-0.020805
-0.020173
-0.018592
-0.018592
-0.020489
-0.019224
-0.016695
-0.015115
-0.015115
-0.014166
-0.017644
-0.016063
-0.013850
-0.012902
-0.014166
-0.013850
-0.014166
-0.013850
-0.016379
-0.014799
-0.012270
-0.011637
-0.009108
-0.011321
-0.013850
-0.015115
-0.015747
-0.013850
-0.013218
-0.013534
-0.014482
-0.015747
-0.016695
-0.016695
-0.017011
-0.017960
-0.019540
-0.018592
-0.022069
-0.021753
-0.022385
-0.022385
-0.023650
-0.023334
-0.024598
-0.023650
-0.023650
-0.026179
-0.026811
-0.028392
-0.028392
-0.029024
-0.026495
-0.029340
-0.031237
-0.030921
-0.029656
-0.029340
-0.029972
-0.029340
-0.028708
-0.029024
-0.032185
-0.032817
-0.032185
-0.030921
-0.027759
-0.026811
-0.029024
-0.028708
-0.029024
-0.028708
-0.028392
-0.027443
-0.026495
-0.027127
-0.027127
-0.023966
-0.023650
-0.023018
-0.022385
-0.021437
-0.020805
-0.022069
-0.019856
-0.021121
-0.020173
-0.020805
-0.019224
-0.018276
-0.017327
-0.014482
-0.015431
-0.016063
-0.017960
-0.015115
-0.013218
-0.013218
-0.014482
-0.014482
-0.014482
-0.017011
-0.014799
-0.012270
-0.011321
-0.010373
-0.012902
-0.012902
-0.015115
-0.015431
-0.014482
-0.014482
-0.015115
-0.014482
-0.017011
-0.017327
-0.018592
-0.016695
-0.018592
-0.020805
-0.019540
-0.019856
-0.020489
-0.022069
-0.022701
-0.024282
-0.023334
-0.024914
-0.023966
-0.024282
-0.025230
-0.026495
-0.028075
-0.029656
-0.030288
-0.026811
-0.028708
-0.030288
-0.029972
-0.030604
-0.030288
-0.030288
-0.030288
-0.027759
-0.029656
-0.032185
-0.032817
-0.034082
-0.031553
-0.028392
-0.029024
-0.027443
-0.029024
-0.029340
-0.028075
-0.028708
-0.027759
-0.026811
-0.025863
-0.027443
-0.024282
-0.024282
-0.025230
-0.024282
-0.022701
-0.021753
-0.020805
-0.021121
-0.019856
-0.018908
-0.019224
-0.020173
-0.020173
-0.017327
-0.015431
-0.015115
-0.015747
-0.018592
-0.016063
-0.014166
-0.014799
-0.015431
-0.014166
-0.013534
-0.015115
-0.016695
-0.014482
-0.012586
-0.010373
-0.011953
-0.013218
-0.017327
-0.016379
-0.014799
-0.014482
-0.015431
-0.015747
-0.016695
-0.016695
-0.017327
-0.016379
-0.017011
-0.020489
-0.020805
-0.020489
-0.022069
-0.022701
-0.023650
-0.023650
-0.023966
-0.024914
-0.024914
-0.024282
-0.024914
-0.027759
-0.027759
-0.028392
-0.030921
-0.029340
-0.027443
-0.029340
-0.030604
-0.031553
-0.031237
-0.032501
-0.030288
-0.030288
-0.028075
-0.031553
-0.033450
-0.035346
-0.032501
-0.029024
-0.027759
-0.027759
-0.029972
-0.029656
-0.028708
-0.029340
-0.028075
-0.025547
-0.026811
-0.027759
-0.025230
-0.024598
-0.024914
-0.024598
-0.022069
-0.021753
-0.021121
-0.020805
-0.018908
-0.018276
-0.018908
-0.020805
-0.018592
-0.017327
-0.015431
-0.014799
-0.013218
-0.016063
-0.015115
-0.015431
-0.012270
-0.013534
-0.014799
-0.013850
-0.014166
-0.015747
-0.016695
-0.013218
-0.012270
-0.010689
-0.013534
-0.015431
-0.015747
-0.015115
-0.013218
-0.013850
-0.015115
-0.015115
-0.016379
-0.018276
-0.016379
-0.017011
-0.017960
-0.019540
-0.018908
-0.021437
-0.020489
-0.021437
-0.022701
-0.023334
-0.023018
-0.023966
-0.024598
-0.024282
-0.024914
-0.025863
-0.029024
-0.028075
-0.029656
-0.028075
-0.028708
-0.030604
-0.030288
-0.029972
-0.031553
-0.030921
-0.029340
-0.028708
-0.030604
-0.033450
-0.034398
-0.032817
-0.030604
-0.028392
-0.027759
-0.029340
-0.029972
-0.029340
-0.028392
-0.029656
-0.028075
-0.026811
-0.028075
-0.028075
-0.024598
-0.024598
-0.023650
-0.021437
-0.021437
-0.022069
-0.021753
-0.020173
-0.020173
-0.019540
-0.020805
-0.020489
-0.018592
-0.016379
-0.015747
-0.015115
-0.015747
-0.016695
-0.014166
-0.012270
-0.013850
-0.014166
-0.014166
-0.013850
-0.016695
-0.015431
-0.012586
-0.011637
-0.009108
-0.012270
-0.013534
-0.015747
-0.015431
-0.016063
-0.014482
-0.014482
-0.015747
-0.015431
-0.017011
-0.017644
-0.016063
-0.017327
-0.020489
-0.018908
-0.020173
-0.021753
-0.022385
-0.021753
-0.023334
-0.025230
-0.025230
-0.024282
-0.023966
-0.024282
-0.026811
-0.028392
-0.028392
-0.030288
-0.028075
-0.028708
-0.030604
-0.030921
-0.030288
-0.031869
-0.031869
-0.030604
-0.028392
-0.030604
-0.032185
-0.033133
-0.033450
-0.031869
-0.029972
-0.028392
-0.029024
-0.029024
-0.030921
-0.028392
-0.028708
-0.029024
-0.026495
-0.027759
-0.027443
-0.025547
-0.023966
-0.023650
-0.022069
-0.021753
-0.022385
-0.021437
-0.020489
-0.019856
-0.019540
-0.019540
-0.019856
-0.017960
-0.016379
-0.014799
-0.013850
-0.016063
-0.017011
-0.015115
-0.013850
-0.013218
-0.013218
-0.013850
-0.013850
-0.015115
-0.014799
-0.013850
-0.011321
-0.009741
-0.010689
-0.011953
-0.015747
-0.016063
-0.014799
-0.014166
-0.014799
-0.014482
-0.016379
-0.017327
-0.017644
-0.016063
-0.016695
-0.019856
-0.019856
-0.019856
-0.021753
-0.022701
-0.022069
-0.022385
-0.023334
-0.023650
-0.023650
-0.023018
-0.024598
-0.026495
-0.027759
-0.029024
-0.029340
-0.027443
-0.027443
-0.028392
-0.029972
-0.030604
-0.029340
-0.029024
-0.029024
-0.029024
-0.029024
-0.029972
-0.030921
-0.033133
-0.031237
-0.029656
-0.028392
-0.028075
-0.029656
-0.029024
-0.029024
-0.029024
-0.027759
-0.026811
-0.026495
-0.027759
-0.026179
-0.023966
-0.024598
-0.023334
-0.022701
-0.020805
-0.020805
-0.021121
-0.020489
-0.019856
-0.019856
-0.020173
-0.019856
-0.016379
-0.015747
-0.013850
-0.013534
-0.017011
-0.014799
-0.013534
-0.012270
-0.012586
-0.012270
-0.013218
-0.013218
-0.014799
-0.014482
-0.011953
-0.010689
-0.010373
-0.011321
-0.014482
-0.014482
-0.014482
-0.014166
-0.014166
-0.015747
-0.015747
-0.017011
-0.017960
-0.016379
-0.016063
-0.019224
-0.020489
-0.018592
-0.020805
-0.020805
-0.021753
-0.023650
-0.023966
-0.024598
-0.024598
-0.024914
-0.024282
-0.026495
-0.026811
-0.029024
-0.029024
-0.029340
-0.027127
-0.029656
-0.031553
-0.031869
-0.032185
-0.030921
-0.030604
-0.029340
-0.029024
-0.030921
-0.032185
-0.034398
-0.032817
-0.031869
-0.028392
-0.028075
-0.029024
-0.029024
-0.028075
-0.028075
-0.026811
-0.026811
-0.026495
-0.027127
-0.026495
-0.023650
-0.023334
-0.023966
-0.022385
-0.021121
-0.022069
-0.021753
-0.019540
-0.019856
-0.018908
-0.020173
-0.019224
-0.017644
-0.016379
-0.015115
-0.014799
-0.015747
-0.016379
-0.015431
-0.014166
-0.013534
-0.013534
-0.013850
-0.014799
-0.015431
-0.015431
-0.012586
-0.011637
-0.011321
-0.012586
-0.013218
-0.015115
-0.015747
-0.014166
-0.014482
-0.014799
-0.015115
-0.016379
-0.016695
-0.017644
-0.016379
-0.017644
-0.020489
-0.019856
-0.020489
-0.021753
-0.023650
-0.023966
-0.023966
-0.024914
-0.025230
-0.025863
-0.024914
-0.025230
-0.026811
-0.028075
-0.029340
-0.029340
-0.027759
-0.029656
-0.030921
-0.031237
-0.030604
-0.029656
-0.029656
-0.029656
-0.027759
-0.029972
-0.031553
-0.034398
-0.033450
-0.031553
-0.027759
-0.028392
-0.028708
-0.029340
-0.029024
-0.028075
-0.028075
-0.028075
-0.026811
-0.027759
-0.027443
-0.025230
-0.025230
-0.025547
-0.022701
-0.022701
-0.021753
-0.022069
-0.021437
-0.020489
-0.019856
-0.019856
-0.019856
-0.017327
-0.016063
-0.015115
-0.016063
-0.014482
-0.017960
-0.015747
-0.013850
-0.013534
-0.013534
-0.014166
-0.014166
-0.013850
-0.015431
-0.013534
-0.011005
-0.009108
-0.010689
-0.011953
-0.014799
-0.015747
-0.013850
-0.015431
-0.015115
-0.016063
-0.017011
-0.016695
-0.017644
-0.017011
-0.017960
-0.021437
-0.020805
-0.020805
-0.021121
-0.024282
-0.022069
-0.023650
-0.024598
-0.023966
-0.024598
-0.024282
-0.025863
-0.026811
-0.028392
-0.029340
-0.029024
-0.028708
-0.028392
-0.029972
-0.030288
-0.030604
-0.029972
-0.030921
-0.030604
-0.029656
-0.029972
-0.031869
-0.032817
-0.034398
-0.031553
-0.029972
-0.028708
-0.027443
-0.029972
-0.029340
-0.028708
-0.028708
-0.028075
-0.027127
-0.027443
-0.026495
-0.024914
-0.024914
-0.023966
-0.022069
-0.021437
-0.020489
-0.021121
-0.019856
-0.020173
-0.019540
-0.018592
-0.019540
-0.019224
-0.017327
-0.014799
-0.014482
-0.013850
-0.016063
-0.013850
-0.012586
-0.013534
-0.013534
-0.012902
-0.013218
-0.012586
-0.014482
-0.013534
-0.012586
-0.011637
-0.010689
-0.011953
-0.015431
-0.015115
-0.014166
-0.013850
-0.015115
-0.013850
-0.014799
-0.014799
-0.017960
-0.016379
-0.017327
-0.019224
-0.018908
-0.019540
-0.021753
-0.021121
-0.023018
-0.023650
-0.024914
-0.023650
-0.024914
-0.024282
-0.024598
-0.027443
-0.028075
-0.030604
-0.029656
-0.029656
-0.028075
-0.029972
-0.031869
-0.032501
-0.032501
-0.031553
-0.031553
-0.030288
-0.027759
-0.030921
-0.033133
-0.035978
-0.034082
-0.032501
-0.029340
-0.029656
-0.029340
-0.030288
-0.029656
-0.029340
-0.028708
-0.028708
-0.028392
-0.027443
-0.027443
-0.025230
-0.025547
-0.025547
-0.023966
-0.023334
-0.022385
-0.020489
-0.020805
-0.019856
-0.020805
-0.022069
-0.021753
-0.019224
-0.017011
-0.016063
-0.015747
-0.017960
-0.018592
-0.017644
-0.014166
-0.015431
-0.014166
-0.014166
-0.015431
-0.016695
-0.015431
-0.014166
-0.012902
-0.011321
-0.012902
-0.016695
-0.016695
-0.016063
-0.014799
-0.015747
-0.016379
-0.016063
-0.016063
-0.017327
-0.017011
-0.015747
-0.018276
-0.020805
-0.019540
-0.021121
-0.022069
-0.023334
-0.023966
-0.022385
-0.024914
-0.024598
-0.023334
-0.024598
-0.025230
-0.027443
-0.028708
-0.029340
-0.029972
-0.026495
-0.029340
-0.030921
-0.031237
-0.031553
-0.030604
-0.031553
-0.030604
-0.029340
-0.029972
-0.031869
-0.033450
-0.033766
-0.031869
-0.029024
-0.028708
-0.030604
-0.029656
-0.030288
-0.029656
-0.027759
-0.027127
-0.027127
-0.027759
-0.026495
-0.025230
-0.023966
-0.024598
-0.023018
-0.022069
-0.022385
-0.021753
-0.021121
-0.022069
-0.019856
-0.020489
-0.020489
-0.018592
-0.017960
-0.015115
-0.014799
-0.014799
-0.016063
-0.016063
-0.013850
-0.012270
-0.012902
-0.014482
-0.014166
-0.014482
-0.016063
-0.013850
-0.011637
-0.008792
-0.011321
-0.013534
-0.017011
-0.016695
-0.015115
-0.015115
-0.014482
-0.016063
-0.016379
-0.017011
-0.017644
-0.017644
-0.017327
-0.019224
-0.019856
-0.019540
-0.022069
-0.023334
-0.023650
-0.022701
-0.023966
-0.024282
-0.024282
-0.023650
-0.024598
-0.027127
-0.028075
-0.029656
-0.029656
-0.028075
-0.028708
-0.030288
-0.030288
-0.030604
-0.031553
-0.031553
-0.031553
-0.029656
-0.029340
-0.029972
-0.033766
-0.034398
-0.031237
-0.029340
-0.029340
-0.028708
-0.029656
-0.029972
-0.029024
-0.027759
-0.027759
-0.027759
-0.026811
-0.026495
-0.024914
-0.024282
-0.024598
-0.023334
-0.022385
-0.022069
-0.020489
-0.021121
-0.019540
-0.019540
-0.020489
-0.021121
-0.018276
-0.017011
-0.015747
-0.015115
-0.016063
-0.017644
-0.015747
-0.012586
-0.012586
-0.013218
-0.014482
-0.014482
-0.012902
-0.014482
-0.012586
-0.011637
-0.009741
-0.010057
-0.011953
-0.015115
-0.014482
-0.015115
-0.014482
-0.014166
-0.014482
-0.016379
-0.015747
-0.016379
-0.015747
-0.016379
-0.017960
-0.020173
-0.018908
-0.020805
-0.021753
-0.021753
-0.023650
-0.023966
-0.024598
-0.024914
-0.024914
-0.026179
-0.027127
-0.028708
-0.030604
-0.029656
-0.029972
-0.027443
-0.029972
-0.031869
-0.030288
-0.030921
-0.030921
-0.030921
-0.029972
-0.028075
-0.029972
-0.032501
-0.034398
-0.031553
-0.031237
-0.027443
-0.027759
-0.029656
-0.029972
-0.029340
-0.028075
-0.028392
-0.027127
-0.026495
-0.027443
-0.027443
-0.025863
-0.025230
-0.023966
-0.023018
-0.021121
-0.021121
-0.021437
-0.019540
-0.019540
-0.018908
-0.020805
-0.020173
-0.017327
-0.016379
-0.013850
-0.014799
-0.015747
-0.015747
-0.014799
-0.012902
-0.014166
-0.013850
-0.013218
-0.014799
-0.016379
-0.014799
-0.011953
-0.011321
-0.010057
-0.012270
-0.016379
-0.015747
-0.014482
-0.014799
-0.014799
-0.014799
-0.014799
-0.016063
-0.016695
-0.016379
-0.016379
-0.017960
-0.021437
-0.018592
-0.021437
-0.021753
-0.022701
-0.023334
-0.023966
-0.024598
-0.025547
-0.026179
-0.023650
-0.025863
-0.027127
-0.029024
-0.029972
-0.029972
-0.026811
-0.028708
-0.028392
-0.029340
-0.030921
-0.029656
-0.031237
-0.029972
-0.028392
-0.029340
-0.031869
-0.034082
-0.033133
-0.032501
-0.029340
-0.029024
-0.029340
-0.028708
-0.029972
-0.028392
-0.028392
-0.028392
-0.026495
-0.025547
-0.025230
-0.025230
-0.023966
-0.023966
-0.023018
-0.021437
-0.020805
-0.020173
-0.019540
-0.020173
-0.019540
-0.020173
-0.018908
-0.017327
-0.016695
-0.013850
-0.015431
-0.014799
-0.017011
-0.015431
-0.013850
-0.014166
-0.013218
-0.013218
-0.014166
-0.014799
-0.016063
-0.013534
-0.012270
-0.010373
-0.011953
-0.012902
-0.016063
-0.015431
-0.014799
-0.014482
-0.015115
-0.015115
-0.015115
-0.015747
-0.017011
-0.017327
-0.017960
-0.019856
-0.019224
-0.020805
-0.021753
-0.023018
-0.022701
-0.023334
-0.022701
-0.023650
-0.023650
-0.023966
-0.023650
-0.026811
-0.027127
-0.028708
-0.029024
-0.027759
-0.029024
-0.030604
-0.031553
-0.031553
-0.030604
-0.030921
-0.029972
-0.028708
-0.029340
-0.030604
-0.032817
-0.034398
-0.032817
-0.028392
-0.029340
-0.031237
-0.030604
-0.030604
-0.029340
-0.029024
-0.027759
-0.026179
-0.027759
-0.027443
-0.025863
-0.024598
-0.023966
-0.022701
-0.023018
-0.021437
-0.021121
-0.019856
-0.019540
-0.020805
-0.019224
-0.018908
-0.018908
-0.017960
-0.016063
-0.016695
-0.014482
-0.017327
-0.015431
-0.013850
-0.012586
-0.011953
-0.012902
-0.013218
-0.013218
-0.015747
-0.013534
-0.011953
-0.010689
-0.010689
-0.012586
-0.014166
-0.015747
-0.015431
-0.013534
-0.014799
-0.016063
-0.015747
-0.016695
-0.017960
-0.017644
-0.018592
-0.019856
-0.019540
-0.019540
-0.022385
-0.023650
-0.022701
-0.023650
-0.024282
-0.024598
-0.024914
-0.024282
-0.025547
-0.027759
-0.028075
-0.030921
-0.030288
-0.029972
-0.028392
-0.029340
-0.030288
-0.031237
-0.031237
-0.030604
-0.029972
-0.029340
-0.028708
-0.030604
-0.032185
-0.034398
-0.031869
-0.030604
-0.028392
-0.027759
-0.030288
-0.030288
-0.029340
-0.028708
-0.029024
-0.027759
-0.027759
-0.028392
-0.027127
-0.025230
-0.025863
-0.023966
-0.022701
-0.022069
-0.022069
-0.020805
-0.021121
-0.021121
-0.020173
-0.020173
-0.020173
-0.017644
-0.016379
-0.015431
-0.015431
-0.017011
-0.016063
-0.014166
-0.014166
-0.015115
-0.014799
-0.015431
-0.014482
-0.016379
-0.014799
-0.012586
-0.011321
-0.009741
-0.012586
-0.016379
-0.014482
-0.016063
-0.014166
-0.014799
-0.014799
-0.015747
-0.016063
-0.017011
-0.017011
-0.016695
-0.017960
-0.018908
-0.019856
-0.023334
-0.022701
-0.023018
-0.023334
-0.023018
-0.024914
-0.023966
-0.023650
-0.023334
-0.026811
-0.028708
-0.028392
-0.029340
-0.030288
-0.026811
-0.028392
-0.030921
-0.030288
-0.031237
-0.030288
-0.030604
-0.030604
-0.028392
-0.030921
-0.032501
-0.034714
-0.032501
-0.030921
-0.028075
-0.028075
-0.029656
-0.028708
-0.029656
-0.028392
-0.028392
-0.027443
-0.027127
-0.027759
-0.026811
-0.024598
-0.025230
-0.025547
-0.022701
-0.022701
-0.021753
-0.021437
-0.020489
-0.021437
-0.020489
-0.021753
-0.020805
-0.019224
-0.017960
-0.015747
-0.014799
-0.016379
-0.018592
-0.016379
-0.014482
-0.013850
-0.014166
-0.014482
-0.014166
-0.015747
-0.016063
-0.013534
-0.011953
-0.009741
-0.012270
-0.014166
-0.016695
-0.017011
-0.015431
-0.013218
-0.014799
-0.015431
-0.017011
-0.018592
-0.016379
-0.017011
-0.018276
-0.019540
-0.020173
-0.020489
-0.022069
-0.022701
-0.022701
-0.023334
-0.024282
-0.023650
-0.024914
-0.023650
-0.024282
-0.026811
-0.028075
-0.029656
-0.028708
-0.028075
-0.029024
-0.030921
-0.030921
-0.031869
-0.030921
-0.030604
-0.030288
-0.028075
-0.028708
-0.031869
-0.033133
-0.032817
-0.029972
-0.027759
-0.028708
-0.027759
-0.029340
-0.029656
-0.028392
-0.028708
-0.028708
-0.026495
-0.027127
-0.027443
-0.025230
-0.024598
-0.023650
-0.022701
-0.022701
-0.022385
-0.020805
-0.021437
-0.020489
-0.018592
-0.019540
-0.020805
-0.019224
-0.017960
-0.015115
-0.014482
-0.014482
-0.017960
-0.015115
-0.013850
-0.013534
-0.013534
-0.013218
-0.012902
-0.013850
-0.016063
-0.013218
-0.011953
-0.009741
-0.010373
-0.011637
-0.015747
-0.015431
-0.014166
-0.013218
-0.014799
-0.015115
-0.015747
-0.017644
-0.017960
-0.016695
-0.016379
-0.018908
-0.019856
-0.019224
-0.021437
-0.022385
-0.022701
-0.023966
-0.024598
-0.023966
-0.024282
-0.024282
-0.023966
-0.026811
-0.027759
-0.029340
-0.029340
-0.029340
-0.029024
-0.030288
-0.031553
-0.032501
-0.031237
-0.029656
-0.030921
-0.030288
-0.030288
-0.032501
-0.033766
-0.035978
-0.032185
-0.030288
-0.027759
-0.027759
-0.029656
-0.029656
-0.029024
-0.029656
-0.028708
-0.026811
-0.027443
-0.028708
-0.026811
-0.025230
-0.026179
-0.024598
-0.023966
-0.023334
-0.021753
-0.022701
-0.019856
-0.020173
-0.019856
-0.021121
-0.019540
-0.018908
-0.016695
-0.016063
-0.015115
-0.018592
-0.015747
-0.015431
-0.014166
-0.013218
-0.015431
-0.014166
-0.014482
-0.016695
-0.015115
-0.013218
-0.011953
-0.011637
-0.012902
-0.016379
-0.015747
-0.014799
-0.013850
-0.014799
-0.015431
-0.015431
-0.017327
-0.017960
-0.017960
-0.018276
-0.018908
-0.021437
-0.020805
-0.022069
-0.022701
-0.023018
-0.023650
-0.023650
-0.023966
-0.025547
-0.025547
-0.025547
-0.027759
-0.028392
-0.029656
-0.029656
-0.029656
-0.027759
-0.029656
-0.032185
-0.031553
-0.031237
-0.030604
-0.031237
-0.031237
-0.028392
-0.030604
-0.031869
-0.035030
-0.032817
-0.031869
-0.029024
-0.028075
-0.030288
-0.030921
-0.030921
-0.028392
-0.028708
-0.027443
-0.026495
-0.028708
-0.028392
-0.026179
-0.025547
-0.024598
-0.022701
-0.022069
-0.022701
-0.021753
-0.021121
-0.021121
-0.019856
-0.020173
-0.020489
-0.019224
-0.017644
-0.014482
-0.017011
-0.016063
-0.017327
-0.016063
-0.013850
-0.013534
-0.013850
-0.014799
-0.015115
-0.015115
-0.013218
-0.013218
-0.012270
-0.010689
-0.012902
-0.014799
-0.016379
-0.016379
-0.014166
-0.014482
-0.014799
-0.016063
-0.017327
-0.018276
-0.017011
-0.017011
-0.018276
-0.020805
-0.019856
-0.020805
-0.022385
-0.022701
-0.022069
-0.024282
-0.025547
-0.025230
-0.026495
-0.024914
-0.025863
-0.029024
-0.029024
-0.030604
-0.029972
-0.029024
-0.031237
-0.031553
-0.032185
-0.033133
-0.032501
-0.033133
-0.030921
-0.028708
-0.030604
-0.033133
-0.034082
-0.034082
-0.032501
-0.029656
-0.029024
-0.030288
-0.029656
-0.030604
-0.028392
-0.029024
-0.029024
-0.028392
-0.027759
-0.028392
-0.026495
-0.025230
-0.025230
-0.023650
-0.023650
-0.023334
-0.022069
-0.020805
-0.021437
-0.020805
-0.021121
-0.022069
-0.019540
-0.018592
-0.016695
-0.016379
-0.015747
-0.018908
-0.015431
-0.016379
-0.014482
-0.015115
-0.014799
-0.015115
-0.015431
-0.017327
-0.015431
-0.012902
-0.011953
-0.012270
-0.013850
-0.016695
-0.016695
-0.016063
-0.016063
-0.017011
-0.017011
-0.016379
-0.017011
-0.018276
-0.017960
-0.017960
-0.021437
-0.020805
-0.020489
-0.022385
-0.023334
-0.023650
-0.024598
-0.025547
-0.026495
-0.026495
-0.026179
-0.027127
-0.029340
-0.029340
-0.031237
-0.029340
-0.031237
-0.030288
-0.031237
-0.032817
-0.032501
-0.031869
-0.031237
-0.030288
-0.029656
-0.029024
-0.030921
-0.033766
-0.035978
-0.033450
-0.029656
-0.028392
-0.028708
-0.030604
-0.030604
-0.029972
-0.030288
-0.029340
-0.029024
-0.028392
-0.029340
-0.026495
-0.024598
-0.027127
-0.026495
-0.023966
-0.023018
-0.022701
-0.022385
-0.021121
-0.020489
-0.021437
-0.021437
-0.019540
-0.018276
-0.017011
-0.014799
-0.015431
-0.017960
-0.016379
-0.015431
-0.013850
-0.014799
-0.015115
-0.014482
-0.014166
-0.017327
-0.015747
-0.013218
-0.012270
-0.012270
-0.013534
-0.017011
-0.016063
-0.015115
-0.014482
-0.016063
-0.017327
-0.017011
-0.017960
-0.018592
-0.017644
-0.017327
-0.017960
-0.019856
-0.020805
-0.023334
-0.022701
-0.022701
-0.022701
-0.023966
-0.024914
-0.025547
-0.024914
-0.025863
-0.027443
-0.029340
-0.029656
-0.029340
-0.029656
-0.028075
-0.031553
-0.032185
-0.032185
-0.031869
-0.031553
-0.031553
-0.029340
-0.028392
-0.030604
-0.031237
-0.035030
-0.031553
-0.031237
-0.028392
-0.028075
-0.028392
-0.029340
-0.029340
-0.028075
-0.028392
-0.026495
-0.026179
-0.027127
-0.027443
-0.025547
-0.024598
-0.024914
-0.023966
-0.023334
-0.021753
-0.021753
-0.019856
-0.020489
-0.019856
-0.019540
-0.019856
-0.017960
-0.016379
-0.013850
-0.015747
-0.016063
-0.016695
-0.015747
-0.013850
-0.012586
-0.012902
-0.014166
-0.014482
-0.014799
-0.014799
-0.013850
-0.011953
-0.010057
-0.012902
-0.014799
-0.015747
-0.016063
-0.015115
-0.015115
-0.017011
-0.017644
-0.016063
-0.017960
-0.017327
-0.017644
-0.017960
-0.019856
-0.019540
-0.021121
-0.021121
-0.023966
-0.023334
-0.024598
-0.024598
-0.024914
-0.025547
-0.024914
-0.026179
-0.026811
-0.028708
-0.029656
-0.029972
-0.027759
-0.028392
-0.030921
-0.029656
-0.030604
-0.030288
-0.030921
-0.030288
-0.027759
-0.030921
-0.031869
-0.033450
-0.033450
-0.031869
-0.028708
-0.029340
-0.028075
-0.029972
-0.030288
-0.028708
-0.028392
-0.027443
-0.025230
-0.026811
-0.028708
-0.024914
-0.025230
-0.024598
-0.023334
-0.023650
-0.023650
-0.021753
-0.020489
-0.021753
-0.020173
-0.021437
-0.020805
-0.019540
-0.017644
-0.014799
-0.015431
-0.015431
-0.017011
-0.015431
-0.013850
-0.013218
-0.013850
-0.014482
-0.013534
-0.015115
-0.016063
-0.014166
-0.012586
-0.009108
-0.010689
-0.011637
-0.014799
-0.016379
-0.014166
-0.013850
-0.015747
-0.015115
-0.016379
-0.017327
-0.017644
-0.017011
-0.015747
-0.019856
-0.019856
-0.019540
-0.022701
-0.023650
-0.023966
-0.023966
-0.024914
-0.025547
-0.025547
-0.023966
-0.024914
-0.026811
-0.027443
-0.029656
-0.030288
-0.029024
-0.027443
-0.029656
-0.031869
-0.031237
-0.030288
-0.031237
-0.030921
-0.029656
-0.029024
-0.031553
-0.033450
-0.033450
-0.032501
-0.030604
-0.028708
-0.029340
-0.029972
-0.029340
-0.028075
-0.028075
-0.027759
-0.026811
-0.027127
-0.028075
-0.026495
-0.024914
-0.025863
-0.023966
-0.021753
-0.021753
-0.020489
-0.020173
-0.020489
-0.019224
-0.020173
-0.020489
-0.019224
-0.019224
-0.016063
-0.016063
-0.015115
-0.018276
-0.016063
-0.015115
-0.013534
-0.014799
-0.012902
-0.015431
-0.015431
-0.016695
-0.015747
-0.013218
-0.010689
-0.011321
-0.013534
-0.017327
-0.015747
-0.015747
-0.015115
-0.016063
-0.017011
-0.016379
-0.017327
-0.017960
-0.017960
-0.018592
-0.020173
-0.020489
-0.018908
-0.021437
-0.022069
-0.022385
-0.023334
-0.023966
-0.025547
-0.024914
-0.023650
-0.024598
-0.026179
-0.026811
-0.029972
-0.029656
-0.029972
-0.027127
-0.029340
-0.031869
-0.031553
-0.031237
-0.030921
-0.031237
-0.030288
-0.029024
-0.031869
-0.033450
-0.034398
-0.031869
-0.030604
-0.029656
-0.029024
-0.028075
-0.029656
-0.029656
-0.029340
-0.028392
-0.027127
-0.028075
-0.027127
-0.027127
-0.024598
-0.024914
-0.023334
-0.023334
-0.021437
-0.021753
-0.022701
-0.020489
-0.020173
-0.019540
-0.020489
-0.019856
-0.017327
-0.016379
-0.015431
-0.015115
-0.016695
-0.015747
-0.015115
-0.013218
-0.014166
-0.013850
-0.012586
-0.014482
-0.015747
-0.014166
-0.012586
-0.011953
-0.010057
-0.012586
-0.013534
-0.015115
-0.015115
-0.015115
-0.015115
-0.015115
-0.016379
-0.015747
-0.018592
-0.017644
-0.015747
-0.017644
-0.020489
-0.018908
-0.019856
-0.021121
-0.022069
-0.022701
-0.022385
-0.023966
-0.024598
-0.024914
-0.023334
-0.023966
-0.025863
-0.027759
-0.029972
-0.029340
-0.026811
-0.029024
-0.031237
-0.029972
-0.029972
-0.030288
-0.030921
-0.029972
-0.028708
-0.030921
-0.030921
-0.033450
-0.033133
-0.031553
-0.027759
-0.027759
-0.029656
-0.029656
-0.029972
-0.029656
-0.028708
-0.029024
-0.027759
-0.027759
-0.027127
-0.025863
-0.024914
-0.024282
-0.022385
-0.022701
-0.023966
-0.020489
-0.021753
-0.020805
-0.019540
-0.019856
-0.019856
-0.018908
-0.017011
-0.014166
-0.015115
-0.015747
-0.017327
-0.015747
-0.014166
-0.013850
-0.012586
-0.013850
-0.014482
-0.015747
-0.015747
-0.014166
-0.011953
-0.010689
-0.012586
-0.012270
-0.015431
-0.015431
-0.014166
-0.014166
-0.014166
-0.015431
-0.014482
-0.016063
-0.015115
-0.016695
-0.016063
-0.018592
-0.019224
-0.019224
-0.021121
-0.022069
-0.023018
-0.023334
-0.023650
-0.025547
-0.025230
-0.023018
-0.024598
-0.025863
-0.027759
-0.029656
-0.029656
-0.028392
-0.028708
-0.030288
-0.030921
-0.030921
-0.031237
-0.029972
-0.030604
-0.028708
-0.029972
-0.032185
-0.033133
-0.034398
-0.033450
-0.028708
-0.027443
-0.028392
-0.029656
-0.029340
-0.028075
-0.029024
-0.028075
-0.027127
-0.028075
-0.028075
-0.026179
-0.025230
-0.026179
-0.023966
-0.021437
-0.022069
-0.022385
-0.021753
-0.020805
-0.020173
-0.020173
-0.021121
-0.019224
-0.018592
-0.016379
-0.015431
-0.016063
-0.017960
-0.015115
-0.014166
-0.013850
-0.014166
-0.014166
-0.014166
-0.015431
-0.016063
-0.015115
-0.012902
-0.011637
-0.011321
-0.013218
-0.015747
-0.016379
-0.016063
-0.015431
-0.014799
-0.015747
-0.016063
-0.017011
-0.017960
-0.017960
-0.017644
-0.019224
-0.020489
-0.020805
-0.023334
-0.023650
-0.024282
-0.023334
-0.024282
-0.026495
-0.027443
-0.024282
-0.025863
-0.026811
-0.027443
-0.029972
-0.029656
-0.029340
-0.027443
-0.030288
-0.031553
-0.031869
-0.031237
-0.030288
-0.030288
-0.029024
-0.028075
-0.031553
-0.033766
-0.035346
-0.031869
-0.029972
-0.028392
-0.027759
-0.029972
-0.029656
-0.028392
-0.028075
-0.029972
-0.028392
-0.026495
-0.027443
-0.026811
-0.024598
-0.024914
-0.024598
-0.023650
-0.021437
-0.021753
-0.020805
-0.019224
-0.019540
-0.019856
-0.020489
-0.018908
-0.017327
-0.015747
-0.014799
-0.015431
-0.017960
-0.017011
-0.013534
-0.013534
-0.014799
-0.013850
-0.014482
-0.013850
-0.015747
-0.013534
-0.012902
-0.011637
-0.010689
-0.012270
-0.015747
-0.016063
-0.015431
-0.015115
-0.015747
-0.015747
-0.014799
-0.016063
-0.016379
-0.017011
-0.016379
-0.018276
-0.021121
-0.019540
-0.021437
-0.022385
-0.022385
-0.023334
-0.023334
-0.023650
-0.023966
-0.024282
-0.024282
-0.025547
-0.026811
-0.029656
-0.028708
-0.029656
-0.027127
-0.029656
-0.030921
-0.029656
-0.030604
-0.029024
-0.029340
-0.029972
-0.028392
-0.029656
-0.031869
-0.035662
-0.033450
-0.032501
-0.028392
-0.029024
-0.029340
-0.029656
-0.029972
-0.028708
-0.028075
-0.028075
-0.028075
-0.027127
-0.027759
-0.024598
-0.023966
-0.024282
-0.022385
-0.022385
-0.023018
-0.020805
-0.020173
-0.020173
-0.020173
-0.022069
-0.019224
-0.018276
-0.018276
-0.016379
-0.016063
-0.016379
-0.017960
-0.015747
-0.012902
-0.013218
-0.013850
-0.014166
-0.015431
-0.016695
-0.017327
-0.014482
-0.011953
-0.011005
-0.013218
-0.014799
-0.017011
-0.017011
-0.015431
-0.015431
-0.016695
-0.017011
-0.017011
-0.017327
-0.018908
-0.017644
-0.017644
-0.020173
-0.020173
-0.022701
-0.022385
-0.024914
-0.025230
-0.023334
-0.024598
-0.024914
-0.024914
-0.025547
-0.026811
-0.029024
-0.031237
-0.030604
-0.032501
-0.029972
-0.031237
-0.031869
-0.033133
-0.032501
-0.032817
-0.031237
-0.031553
-0.028708
-0.029024
-0.033766
-0.034082
-0.035346
-0.033766
-0.029340
-0.028708
-0.028708
-0.029972
-0.029024
-0.028392
-0.028075
-0.029024
-0.027443
-0.028075
-0.028075
-0.027443
-0.025230
-0.025547
-0.023018
-0.023334
-0.023334
-0.022701
-0.021753
-0.020805
-0.020805
-0.019540
-0.021437
-0.019224
-0.017644
-0.015747
-0.016063
-0.016063
-0.018908
-0.015431
-0.014166
-0.014166
-0.014799
-0.014799
-0.014799
-0.015431
-0.017960
-0.015431
-0.013850
-0.011005
-0.011953
-0.013218
-0.016063
-0.015115
-0.015115
-0.014799
-0.014166
-0.017327
-0.016063
-0.017327
-0.017327
-0.017327
-0.017960
-0.019856
-0.019856
-0.021437
-0.023018
-0.023018
-0.024282
-0.025547
-0.024914
-0.025863
-0.025547
-0.026179
-0.025230
-0.027759
-0.028708
-0.031553
-0.030921
-0.029656
-0.029024
-0.030288
-0.033450
-0.032817
-0.031869
-0.030921
-0.032185
-0.030604
-0.029656
-0.032501
-0.033766
-0.036611
-0.033766
-0.031869
-0.030288
-0.029972
-0.031237
-0.031869
-0.030288
-0.028075
-0.029972
-0.028708
-0.028708
-0.030604
-0.028075
-0.026495
-0.026811
-0.026811
-0.024914
-0.023650
-0.023650
-0.021753
-0.021437
-0.021437
-0.021753
-0.021753
-0.020805
-0.019856
-0.017327
-0.016695
-0.016379
-0.017960
-0.017011
-0.016379
-0.015747
-0.014799
-0.014799
-0.014482
-0.014799
-0.017644
-0.016063
-0.013218
-0.010373
-0.011005
-0.013850
-0.017327
-0.017327
-0.017011
-0.015115
-0.015115
-0.015747
-0.016063
-0.016695
-0.017644
-0.017011
-0.018276
-0.019224
-0.020173
-0.019540
-0.023018
-0.022069
-0.022385
-0.023650
-0.023966
-0.025547
-0.025863
-0.025547
-0.024598
-0.023966
-0.026495
-0.029340
-0.029656
-0.029340
-0.026495
-0.029340
-0.031237
-0.031869
-0.031553
-0.030288
-0.031553
-0.030288
-0.028392
-0.030288
-0.032185
-0.034714
-0.034082
-0.032185
-0.028708
-0.029024
-0.030288
-0.030288
-0.029972
-0.028708
-0.029024
-0.028392
-0.029024
-0.029340
-0.027759
-0.024282
-0.024598
-0.025230
-0.023018
-0.022701
-0.023334
-0.022069
-0.021437
-0.019856
-0.019540
-0.021121
-0.019540
-0.017960
-0.017011
-0.015747
-0.015431
-0.015747
-0.017011
-0.015115
-0.014166
-0.014482
-0.016063
-0.014799
-0.015115
-0.017011
-0.016379
-0.013534
-0.012586
-0.010373
-0.012902
-0.014482
-0.016695
-0.016063
-0.014799
-0.016063
-0.015747
-0.016379
-0.016379
-0.017011
-0.018592
-0.017960
-0.018276
-0.021437
-0.019540
-0.020805
-0.022385
-0.023334
-0.023650
-0.023650
-0.023966
-0.024282
-0.023966
-0.023966
-0.025863
-0.028075
-0.029340
-0.029972
-0.029972
-0.027759
-0.028392
-0.030288
-0.031237
-0.030288
-0.030604
-0.030288
-0.031553
-0.029340
-0.030288
-0.031869
-0.033133
-0.035030
-0.030604
-0.029972
-0.028708
-0.029656
-0.029972
-0.030604
-0.029656
-0.028392
-0.028075
-0.026495
-0.026811
-0.027759
-0.024914
-0.023966
-0.025230
-0.023018
-0.022385
-0.023018
-0.022069
-0.020805
-0.020805
-0.020489
-0.019856
-0.020489
-0.018592
-0.016379
-0.015431
-0.016379
-0.015115
-0.017011
-0.015115
-0.013534
-0.012586
-0.012270
-0.014166
-0.013534
-0.015115
-0.016063
-0.014166
-0.012902
-0.010689
-0.011321
-0.012586
-0.015431
-0.014799
-0.014799
-0.015115
-0.014799
-0.016379
-0.016063
-0.016063
-0.018276
-0.017644
-0.017327
-0.019540
-0.019224
-0.019540
-0.020805
-0.022385
-0.022701
-0.023334
-0.024282
-0.023966
-0.024282
-0.023650
-0.024914
-0.025863
-0.027127
-0.029340
-0.029656
-0.028392
-0.027443
-0.029024
-0.030921
-0.030604
-0.031237
-0.030288
-0.029340
-0.028392
-0.028392
-0.031237
-0.032501
-0.033766
-0.031237
-0.030288
-0.028392
-0.027443
-0.028708
-0.030604
-0.029024
-0.029656
-0.028075
-0.027759
-0.027759
-0.028075
-0.026495
-0.024914
-0.024282
-0.023650
-0.021753
-0.022069
-0.021753
-0.021437
-0.021437
-0.021121
-0.020173
-0.021753
-0.019856
-0.018276
-0.017327
-0.015747
-0.015431
-0.017011
-0.016063
-0.016379
-0.014166
-0.014799
-0.014482
-0.015115
-0.015115
-0.017644
-0.015431
-0.012902
-0.010689
-0.010057
-0.013218
-0.016695
-0.016695
-0.015431
-0.015115
-0.015115
-0.015115
-0.015747
-0.015431
-0.017960
-0.017327
-0.018276
-0.019224
-0.020805
-0.019856
-0.023334
-0.022069
-0.022701
-0.023334
-0.024914
-0.025863
-0.025230
-0.024914
-0.023966
-0.026495
-0.027443
-0.029972
-0.029656
-0.030288
-0.026495
-0.030604
-0.031237
-0.031869
-0.032185
-0.030604
-0.030288
-0.029024
-0.028708
-0.030288
-0.033766
-0.036295
-0.034398
-0.033133
-0.028708
-0.028392
-0.031237
-0.029972
-0.029656
-0.029340
-0.029972
-0.028708
-0.027127
-0.028075
-0.028708
-0.025547
-0.025547
-0.024914
-0.023334
-0.023018
-0.022385
-0.022701
-0.022385
-0.021753
-0.020489
-0.020173
-0.020489
-0.017327
-0.016695
-0.015115
-0.017327
-0.016379
-0.017327
-0.016379
-0.014166
-0.014166
-0.016063
-0.015431
-0.014799
-0.016379
-0.015747
-0.013850
-0.011953
-0.010689
-0.013218
-0.015431
-0.016379
-0.017960
-0.015431
-0.016063
-0.016379
-0.017011
-0.017960
-0.019224
-0.019540
-0.017011
-0.017327
-0.020489
-0.019856
-0.021753
-0.022385
-0.023334
-0.023650
-0.025230
-0.026811
-0.025863
-0.025863
-0.025230
-0.026179
-0.027759
-0.030288
-0.030604
-0.030921
-0.029024
-0.031553
-0.032817
-0.032501
-0.032817
-0.031869
-0.032185
-0.031553
-0.029972
-0.030604
-0.032501
-0.033450
-0.034082
-0.034082
-0.030921
-0.030288
-0.029972
-0.029972
-0.029972
-0.028392
-0.029024
-0.028392
-0.027127
-0.028392
-0.028708
-0.027443
-0.026811
-0.027127
-0.024914
-0.024914
-0.023966
-0.022385
-0.022069
-0.021437
-0.020173
-0.021753
-0.021753
-0.018908
-0.018276
-0.016063
-0.016063
-0.016379
-0.019540
-0.017011
-0.014166
-0.014482
-0.015115
-0.015747
-0.016063
-0.017644
-0.017644
-0.015431
-0.013534
-0.010057
-0.012270
-0.013534
-0.017327
-0.016695
-0.015431
-0.015431
-0.015747
-0.016695
-0.017327
-0.017327
-0.017960
-0.018592
-0.017327
-0.020489
-0.020173
-0.020805
-0.022069
-0.022701
-0.023334
-0.023650
-0.024282
-0.024914
-0.026179
-0.023966
-0.025547
-0.026811
-0.027759
-0.030604
-0.030288
-0.029656
-0.028392
-0.029656
-0.030921
-0.031553
-0.031553
-0.030288
-0.031869
-0.029656
-0.029656
-0.031553
-0.032501
-0.034714
-0.031869
-0.029656
-0.028392
-0.029024
-0.029340
-0.030288
-0.030604
-0.029024
-0.029024
-0.027443
-0.028392
-0.028708
-0.027443
-0.024914
-0.025547
-0.024598
-0.023018
-0.022385
-0.021121
-0.022385
-0.022069
-0.020805
-0.020805
-0.021121
-0.018592
-0.018276
-0.015747
-0.015431
-0.014799
-0.016695
-0.014799
-0.013850
-0.013218
-0.012586
-0.012902
-0.013218
-0.013850
-0.016063
-0.015115
-0.011953
-0.010689
-0.011637
-0.012586
-0.015115
-0.016695
-0.016379
-0.015115
-0.014799
-0.016063
-0.015115
-0.015747
-0.018592
-0.018592
-0.018276
-0.019856
-0.021753
-0.020805
-0.022385
-0.022069
-0.023966
-0.024598
-0.025230
-0.024598
-0.024914
-0.024598
-0.025230
-0.026811
-0.028392
-0.029656
-0.029972
-0.030921
-0.028392
-0.030604
-0.031869
-0.032185
-0.032501
-0.031237
-0.031237
-0.030288
-0.029656
-0.031869
-0.033133
-0.035030
-0.033133
-0.032185
-0.027759
-0.028392
-0.030604
-0.030288
-0.029656
-0.028392
-0.028075
-0.027127
-0.026495
-0.028075
-0.027759
-0.024598
-0.025547
-0.024914
-0.023334
-0.022069
-0.022701
-0.022701
-0.021121
-0.020805
-0.018908
-0.022385
-0.020805
-0.019540
-0.017327
-0.015431
-0.016063
-0.017644
-0.017960
-0.015747
-0.014799
-0.014482
-0.013850
-0.014166
-0.014482
-0.015747
-0.015115
-0.013850
-0.012270
-0.010373
-0.012270
-0.015115
-0.016379
-0.017960
-0.016695
-0.014799
-0.015115
-0.016063
-0.016695
-0.018592
-0.018592
-0.018592
-0.018908
-0.021437
-0.020173
-0.022069
-0.022385
-0.023334
-0.023650
-0.024282
-0.025547
-0.025230
-0.024598
-0.024598
-0.025547
-0.027759
-0.028708
-0.029972
-0.030288
-0.028075
-0.030288
-0.031869
-0.031869
-0.031553
-0.031553
-0.031869
-0.030921
-0.029024
-0.031237
-0.031553
-0.033133
-0.033766
-0.032501
-0.029972
-0.028392
-0.029656
-0.030288
-0.030288
-0.029340
-0.029656
-0.028708
-0.028075
-0.028392
-0.028075
-0.027443
-0.026179
-0.025547
-0.023966
-0.023018
-0.022701
-0.022701
-0.022069
-0.021121
-0.021753
-0.020805
-0.019856
-0.017960
-0.016063
-0.013850
-0.014166
-0.015431
-0.017327
-0.016695
-0.015115
-0.015115
-0.013850
-0.013850
-0.014166
-0.014166
-0.015431
-0.014166
-0.012586
-0.011637
-0.012586
-0.013850
-0.016695
-0.016063
-0.015115
-0.014166
-0.015431
-0.016063
-0.017011
-0.017327
-0.017644
-0.017644
-0.018908
-0.021437
-0.019540
-0.019856
-0.022701
-0.023650
-0.023650
-0.025230
-0.025863
-0.026179
-0.025230
-0.024598
-0.025230
-0.027759
-0.029024
-0.031237
-0.030288
-0.029340
-0.029972
-0.030604
-0.030604
-0.030288
-0.030604
-0.029340
-0.029656
-0.028075
-0.029340
-0.032501
-0.034714
-0.035030
-0.032185
-0.029340
-0.029024
-0.029340
-0.029340
-0.030288
-0.029656
-0.028708
-0.029972
-0.028392
-0.027759
-0.027443
-0.026495
-0.024914
-0.024914
-0.023650
-0.022701
-0.022385
-0.022069
-0.020805
-0.020489
-0.020489
-0.020173
-0.020805
-0.019856
-0.017960
-0.016379
-0.016063
-0.015431
-0.017011
-0.014799
-0.012902
-0.013218
-0.014166
-0.015431
-0.015115
-0.014799
-0.016695
-0.014482
-0.013534
-0.011637
-0.011953
-0.012902
-0.016379
-0.016063
-0.014799
-0.014166
-0.014799
-0.015431
-0.016063
-0.016379
-0.017327
-0.017327
-0.016063
-0.020489
-0.020805
-0.021121
-0.024598
-0.023334
-0.024598
-0.024282
-0.024914
-0.024598
-0.024914
-0.024598
-0.025863
-0.026495
-0.028392
-0.030288
-0.029340
-0.030288
-0.028075
-0.029972
-0.032185
-0.032185
-0.031869
-0.031869
-0.031553
-0.030921
-0.029972
-0.031869
-0.034714
-0.034714
-0.032817
-0.032501
-0.029972
-0.029972
-0.030604
-0.030604
-0.029972
-0.029340
-0.027759
-0.026811
-0.026811
-0.028392
-0.027443
-0.025230
-0.024282
-0.023650
-0.023966
-0.022069
-0.021121
-0.020805
-0.020173
-0.021121
-0.020805
-0.021121
-0.019856
-0.019540
-0.017327
-0.015115
-0.015115
-0.016695
-0.016695
-0.015115
-0.014166
-0.014482
-0.015115
-0.014799
-0.014166
-0.016695
-0.014799
-0.012902
-0.010373
-0.011321
-0.013534
-0.015431
-0.016063
-0.016063
-0.016379
-0.015115
-0.015431
-0.017327
-0.016379
-0.017644
-0.017644
-0.017960
-0.018592
-0.019224
-0.019540
-0.020173
-0.020173
-0.021121
-0.022701
-0.022701
-0.024914
-0.024282
-0.024914
-0.023650
-0.023966
-0.026495
-0.029340
-0.029340
-0.029656
-0.028392
-0.029340
-0.029972
-0.031553
-0.030604
-0.030604
-0.029656
-0.029656
-0.028392
-0.029656
-0.032185
-0.033133
-0.032501
-0.030288
-0.026811
-0.028075
-0.028392
-0.028075
-0.029656
-0.028392
-0.027759
-0.028075
-0.027127
-0.027759
-0.027127
-0.023650
-0.025547
-0.024914
-0.024282
-0.021437
-0.022701
-0.021753
-0.020805
-0.020173
-0.019224
-0.019224
-0.018592
-0.017644
-0.016695
-0.014482
-0.016695
-0.016379
-0.017644
-0.016063
-0.013850
-0.014166
-0.014482
-0.014166
-0.012902
-0.016379
-0.015431
-0.014482
-0.012586
-0.010057
-0.013218
-0.013218
-0.015747
-0.016379
-0.014166
-0.012902
-0.014482
-0.014799
-0.016063
-0.017327
-0.018276
-0.018276
-0.017011
-0.020805
-0.019224
-0.019224
-0.020489
-0.023018
-0.022385
-0.023018
-0.024282
-0.023966
-0.025230
-0.024598
-0.024914
-0.026495
-0.027127
-0.029656
-0.029024
-0.028075
-0.029340
-0.030288
-0.031869
-0.031553
-0.030604
-0.030604
-0.029656
-0.029024
-0.028392
-0.031237
-0.033450
-0.034398
-0.032185
-0.028708
-0.027127
-0.028392
-0.029024
-0.029656
-0.029656
-0.028075
-0.028075
-0.025547
-0.024914
-0.028075
-0.024598
-0.024282
-0.025230
-0.023334
-0.023650
-0.022701
-0.021121
-0.020173
-0.019540
-0.019224
-0.019540
-0.020173
-0.018908
-0.017011
-0.015115
-0.014799
-0.015431
-0.019224
-0.014799
-0.013850
-0.014166
-0.013534
-0.013850
-0.014482
-0.014799
-0.016063
-0.015431
-0.012270
-0.011005
-0.012270
-0.013534
-0.016695
-0.016063
-0.015431
-0.014482
-0.015115
-0.016695
-0.017327
-0.017011
-0.017327
-0.017011
-0.017327
-0.019540
-0.019856
-0.019540
-0.021753
-0.022069
-0.022701
-0.023018
-0.024598
-0.023650
-0.025230
-0.024598
-0.023966
-0.025230
-0.028708
-0.030288
-0.030288
-0.029024
-0.028075
-0.030604
-0.030921
-0.031553
-0.031553
-0.031553
-0.031237
-0.029656
-0.029972
-0.032817
-0.033450
-0.035662
-0.032817
-0.030288
-0.028392
-0.029656
-0.029656
-0.030604
-0.029972
-0.030288
-0.028708
-0.028392
-0.027127
-0.028708
-0.027443
-0.025230
-0.025230
-0.024282
-0.023650
-0.020173
-0.021437
-0.020173
-0.021753
-0.021121
-0.019856
-0.021437
-0.020805
-0.019224
-0.016379
-0.015431
-0.015431
-0.016695
-0.017644
-0.015115
-0.013850
-0.014482
-0.014799
-0.014166
-0.015747
-0.017011
-0.015115
-0.013534
-0.011637
-0.010373
-0.013218
-0.015747
-0.015431
-0.016063
-0.014799
-0.014482
-0.015431
-0.015747
-0.016063
-0.018592
-0.017644
-0.016695
-0.019224
-0.020805
-0.019540
-0.022701
-0.023018
-0.022701
-0.022701
-0.023966
-0.023966
-0.024914
-0.025547
-0.024914
-0.025863
-0.028708
-0.029024
-0.029972
-0.030921
-0.028708
-0.030604
-0.031869
-0.032185
-0.032501
-0.031237
-0.031553
-0.031237
-0.029340
-0.031237
-0.032185
-0.033766
-0.033133
-0.031237
-0.027759
-0.028075
-0.030288
-0.029340
-0.029972
-0.029340
-0.027127
-0.027443
-0.026495
-0.026811
-0.026811
-0.025547
-0.024914
-0.024598
-0.023334
-0.021753
-0.021753
-0.020805
-0.020173
-0.021753
-0.020173
-0.021121
-0.019540
-0.017327
-0.016379
-0.014166
-0.015115
-0.015431
-0.016695
-0.015115
-0.013534
-0.014166
-0.014166
-0.014799
-0.013534
-0.016063
-0.015115
-0.012902
-0.011953
-0.010057
-0.012586
-0.013218
-0.014799
-0.015431
-0.014482
-0.013850
-0.015747
-0.015747
-0.015431
-0.016695
-0.016695
-0.017011
-0.017960
-0.020805
-0.019856
-0.020173
-0.021753
-0.023650
-0.022385
-0.023966
-0.023966
-0.024914
-0.023650
-0.024282
-0.025863
-0.026179
-0.028075
-0.028075
-0.029024
-0.026179
-0.028075
-0.029972
-0.031869
-0.031553
-0.030604
-0.030921
-0.031237
-0.028392
-0.029024
-0.031869
-0.031553
-0.033766
-0.030604
-0.029024
-0.026811
-0.028075
-0.029656
-0.029024
-0.028708
-0.029024
-0.027759
-0.026495
-0.027127
-0.026495
-0.025547
-0.024598
-0.025230
-0.023018
-0.023334
-0.022069
-0.020489
-0.019540
-0.018592
-0.020173
-0.019540
-0.019540
-0.018908
-0.018592
-0.014166
-0.016063
-0.014799
-0.017327
-0.015431
-0.013850
-0.013850
-0.014482
-0.013850
-0.014799
-0.014482
-0.016063
-0.014166
-0.012902
-0.011637
-0.011005
-0.011321
-0.014799
-0.016063
-0.014482
-0.014482
-0.014166
-0.016379
-0.015747
-0.017960
-0.017327
-0.017644
-0.017327
-0.019540
-0.019856
-0.020173
-0.022069
-0.023018
-0.023966
-0.024598
-0.024282
-0.023966
-0.025547
-0.025547
-0.025863
-0.027443
-0.028708
-0.030288
-0.031237
-0.029340
-0.027443
-0.028392
-0.031869
-0.031237
-0.032185
-0.030604
-0.030921
-0.029972
-0.028708
-0.030288
-0.032185
-0.034082
-0.031553
-0.031237
-0.029656
-0.028075
-0.029656
-0.029972
-0.028708
-0.029340
-0.028392
-0.025863
-0.028075
-0.028392
-0.026811
-0.024914
-0.025547
-0.023650
-0.023334
-0.021121
-0.020489
-0.022385
-0.020173
-0.019540
-0.019856
-0.019540
-0.018908
-0.017011
-0.016063
-0.016379
-0.015431
-0.016695
-0.014799
-0.015115
-0.013534
-0.013850
-0.013534
-0.014166
-0.015115
-0.016695
-0.015115
-0.013534
-0.011005
-0.009108
-0.011953
-0.015431
-0.016063
-0.014799
-0.014166
-0.014799
-0.014482
-0.016063
-0.016063
-0.018276
-0.017644
-0.016695
-0.018592
-0.018908
-0.018908
-0.021437
-0.022701
-0.021753
-0.023966
-0.025547
-0.025547
-0.025230
-0.025230
-0.023966
-0.025547
-0.027443
-0.029972
-0.028075
-0.030604
-0.026179
-0.029024
-0.029656
-0.030921
-0.031237
-0.029972
-0.030921
-0.029340
-0.026495
-0.029340
-0.031869
-0.033766
-0.031553
-0.030921
-0.028075
-0.027759
-0.028392
-0.029972
-0.029656
-0.029656
-0.029340
-0.028075
-0.026179
-0.026811
-0.027443
-0.025230
-0.025863
-0.024914
-0.023334
-0.023018
-0.022385
-0.022385
-0.021437
-0.021121
-0.021121
-0.020805
-0.019856
-0.017644
-0.017644
-0.015747
-0.015115
-0.016379
-0.017011
-0.015115
-0.014482
-0.015115
-0.013850
-0.014482
-0.014799
-0.014799
-0.015747
-0.013534
-0.012586
-0.010057
-0.012902
-0.013850
-0.016695
-0.016379
-0.014482
-0.014482
-0.015115
-0.016695
-0.015115
-0.018592
-0.016379
-0.015431
-0.017960
-0.020173
-0.019224
-0.020173
-0.022069
-0.022069
-0.023018
-0.023650
-0.023650
-0.025230
-0.025230
-0.023334
-0.024914
-0.025863
-0.027759
-0.028392
-0.029024
-0.028075
-0.029024
-0.030604
-0.031237
-0.030921
-0.031237
-0.030288
-0.030604
-0.029656
-0.029340
-0.032185
-0.033450
-0.034398
-0.032185
-0.028075
-0.027443
-0.027759
-0.029024
-0.029656
-0.029024
-0.028708
-0.027443
-0.026811
-0.027759
-0.028392
-0.026179
-0.024598
-0.025230
-0.023018
-0.023334
-0.022385
-0.022069
-0.019540
-0.019540
-0.019856
-0.019540
-0.019856
-0.018908
-0.016695
-0.014166
-0.015115
-0.015431
-0.017960
-0.015747
-0.013218
-0.013534
-0.013218
-0.013850
-0.014482
-0.014166
-0.014799
-0.013218
-0.010689
-0.009741
-0.011637
-0.011637
-0.015431
-0.016063
-0.016063
-0.014799
-0.015431
-0.017327
-0.016063
-0.016695
-0.017327
-0.017011
-0.017011
-0.021121
-0.019540
-0.019540
-0.022069
-0.022701
-0.023334
-0.021753
-0.023966
-0.023966
-0.024914
-0.024914
-0.024914
-0.026495
-0.026495
-0.027759
-0.029024
-0.027759
-0.026811
-0.029340
-0.030921
-0.030604
-0.031237
-0.029656
-0.029656
-0.028392
-0.028392
-0.030288
-0.033766
-0.036295
-0.031869
-0.030604
-0.029656
-0.029972
-0.029340
-0.030604
-0.029340
-0.028708
-0.028392
-0.027759
-0.027759
-0.027759
-0.027443
-0.024598
-0.025230
-0.022701
-0.023334
-0.021437
-0.021121
-0.021121
-0.018592
-0.019224
-0.019540
-0.021753
-0.019856
-0.017327
-0.016063
-0.016379
-0.015115
-0.017644
-0.014799
-0.013534
-0.012270
-0.012586
-0.013218
-0.014166
-0.014166
-0.016695
-0.014799
-0.012902
-0.011637
-0.011005
-0.013218
-0.016063
-0.015431
-0.015431
-0.014166
-0.015747
-0.015747
-0.015747
-0.016379
-0.019224
-0.017960
-0.017327
-0.019224
-0.019224
-0.019856
-0.022701
-0.023018
-0.023018
-0.023334
-0.023966
-0.024282
-0.024282
-0.024598
-0.024914
-0.027127
-0.029340
-0.030288
-0.031237
-0.031553
-0.028392
-0.030921
-0.032501
-0.030921
-0.031553
-0.031869
-0.032185
-0.029656
-0.028708
-0.030921
-0.033766
-0.034082
-0.032817
-0.031869
-0.029024
-0.028392
-0.030604
-0.030604
-0.029656
-0.029656
-0.029340
-0.028392
-0.027759
-0.028708
-0.028075
-0.025547
-0.024914
-0.025230
-0.024282
-0.022069
-0.021753
-0.021753
-0.020173
-0.021437
-0.020489
-0.020173
-0.019540
-0.017327
-0.014799
-0.016063
-0.014482
-0.015431
-0.015115
-0.014482
-0.012902
-0.012902
-0.012586
-0.012902
-0.012902
-0.014799
-0.014482
-0.012586
-0.010689
-0.009741
-0.011321
-0.014799
-0.014799
-0.014799
-0.014166
-0.014482
-0.015115
-0.015115
-0.015747
-0.016695
-0.017644
-0.016063
-0.017644
-0.020173
-0.019224
-0.020489
-0.022385
-0.023650
-0.023334
-0.023650
-0.023966
-0.024914
-0.025547
-0.024598
-0.025230
-0.027443
-0.028708
-0.029024
-0.029340
-0.026179
-0.028708
-0.029656
-0.030604
-0.029340
-0.029024
-0.029024
-0.029656
-0.028708
-0.029340
-0.031553
-0.032501
-0.033133
-0.031237
-0.028392
-0.028708
-0.029024
-0.029972
-0.029024
-0.029024
-0.027443
-0.027127
-0.026495
-0.026811
-0.026811
-0.025230
-0.023966
-0.024282
-0.023966
-0.021437
-0.021437
-0.021121
-0.020173
-0.020805
-0.018908
-0.019856
-0.020489
-0.018276
-0.017960
-0.016063
-0.014482
-0.014166
-0.015747
-0.013850
-0.013218
-0.011953
-0.012586
-0.013218
-0.013218
-0.013534
-0.014799
-0.013534
-0.011321
-0.008792
-0.010373
-0.012586
-0.016063
-0.015747
-0.014482
-0.014482
-0.013218
-0.013850
-0.015431
-0.016379
-0.017327
-0.016695
-0.017327
-0.019856
-0.019540
-0.019856
-0.021753
-0.023018
-0.022701
-0.022385
-0.023018
-0.023966
-0.024914
-0.024282
-0.024914
-0.025863
-0.027443
-0.028075
-0.029972
-0.026811
-0.028075
-0.029656
-0.031237
-0.029972
-0.030288
-0.030604
-0.029340
-0.028392
-0.029024
-0.029972
-0.032185
-0.033450
-0.030921
-0.029656
-0.029972
-0.029340
-0.030288
-0.031237
-0.029340
-0.028708
-0.028392
-0.026811
-0.026811
-0.027759
-0.025863
-0.024914
-0.025230
-0.022069
-0.021753
-0.021753
-0.020489
-0.019856
-0.019540
-0.018276
-0.019540
-0.019856
-0.018908
-0.017011
-0.015431
-0.014482
-0.014482
-0.018592
-0.015747
-0.015115
-0.012586
-0.012902
-0.013218
-0.013218
-0.012902
-0.015747
-0.013534
-0.012586
-0.011005
-0.012270
-0.012902
-0.015115
-0.015115
-0.015115
-0.014482
-0.015115
-0.015747
-0.015747
-0.015747
-0.016379
-0.017011
-0.016379
-0.018592
-0.018908
-0.018908
-0.020805
-0.022385
-0.022069
-0.023018
-0.023650
-0.023018
-0.024914
-0.023334
-0.023334
-0.024598
-0.026495
-0.028075
-0.029024
-0.028075
-0.026495
-0.028075
-0.031237
-0.029972
-0.029656
-0.029972
-0.029656
-0.027759
-0.027127
-0.029024
-0.031237
-0.033133
-0.031869
-0.029340
-0.027443
-0.027759
-0.029340
-0.029656
-0.027759
-0.027443
-0.027443
-0.026811
-0.027127
-0.027443
-0.026495
-0.024282
-0.024598
-0.023650
-0.023018
-0.021753
-0.020805
-0.020805
-0.018908
-0.018908
-0.017327
-0.019224
-0.017644
-0.017011
-0.015431
-0.014799
-0.014166
-0.016379
-0.014799
-0.015747
-0.013534
-0.013850
-0.012586
-0.012586
-0.012586
-0.014482
-0.013850
-0.012586
-0.010689
-0.009741
-0.012270
-0.013850
-0.016063
-0.017011
-0.015747
-0.014799
-0.014482
-0.015115
-0.015115
-0.017327
-0.017011
-0.016379
-0.017644
-0.019540
-0.019856
-0.019856
-0.021121
-0.022385
-0.023966
-0.024598
-0.023650
-0.022701
-0.023650
-0.023018
-0.025230
-0.027443
-0.027759
-0.028708
-0.028708
-0.026179
-0.028392
-0.030288
-0.029972
-0.029972
-0.028392
-0.029024
-0.028075
-0.027443
-0.030921
-0.030921
-0.032185
-0.032501
-0.031553
-0.027759
-0.027759
-0.029024
-0.028708
-0.028708
-0.028075
-0.026811
-0.028392
-0.026495
-0.026811
-0.027443
-0.024598
-0.023966
-0.024282
-0.021753
-0.021753
-0.021753
-0.021121
-0.020173
-0.020489
-0.019224
-0.018592
-0.018592
-0.017960
-0.015747
-0.016379
-0.015115
-0.014799
-0.016063
-0.014166
-0.014166
-0.012902
-0.012270
-0.014482
-0.013534
-0.013218
-0.014166
-0.012902
-0.011321
-0.007212
-0.010373
-0.011953
-0.014482
-0.013850
-0.014166
-0.015115
-0.014482
-0.014799
-0.015431
-0.015431
-0.015431
-0.016063
-0.016695
-0.019540
-0.018276
-0.017960
-0.020805
-0.022069
-0.022069
-0.023018
-0.023966
-0.024598
-0.024282
-0.023334
-0.024598
-0.025547
-0.027443
-0.028708
-0.029656
-0.026811
-0.028075
-0.030288
-0.032185
-0.030288
-0.029656
-0.031869
-0.029656
-0.027759
-0.027759
-0.029972
-0.030604
-0.033766
-0.031869
-0.028392
-0.028075
-0.027443
-0.029340
-0.029024
-0.028075
-0.026495
-0.026811
-0.026179
-0.027759
-0.028075
-0.025547
-0.023018
-0.024282
-0.023334
-0.022701
-0.021121
-0.021121
-0.019540
-0.020173
-0.020489
-0.019856
-0.020805
-0.018592
-0.017327
-0.015115
-0.014799
-0.013850
-0.016695
-0.015431
-0.012586
-0.013534
-0.014799
-0.014166
-0.014166
-0.015115
-0.015431
-0.013850
-0.011321
-0.010373
-0.009741
-0.011005
-0.014482
-0.014482
-0.016063
-0.015115
-0.014799
-0.014799
-0.015747
-0.016695
-0.017644
-0.017644
-0.017011
-0.018908
-0.020173
-0.018592
-0.019856
-0.021753
-0.021753
-0.023018
-0.023966
-0.023650
-0.025547
-0.024282
-0.024914
-0.025863
-0.027759
-0.027759
-0.029972
-0.027759
-0.026495
-0.028392
-0.031553
-0.029656
-0.031237
-0.030604
-0.031237
-0.029972
-0.029972
-0.029340
-0.032501
-0.033766
-0.031869
-0.030288
-0.029340
-0.029340
-0.029656
-0.029972
-0.029024
-0.029340
-0.028392
-0.027127
-0.025863
-0.027759
-0.027759
-0.024914
-0.026179
-0.024598
-0.023650
-0.021437
-0.021121
-0.022069
-0.019856
-0.020489
-0.019224
-0.019856
-0.020173
-0.018276
-0.016695
-0.016379
-0.014482
-0.017644
-0.016063
-0.015747
-0.012902
-0.011953
-0.013534
-0.012902
-0.013534
-0.015747
-0.014166
-0.012586
-0.011321
-0.010373
-0.012270
-0.014166
-0.015431
-0.016063
-0.014482
-0.014166
-0.015431
-0.016379
-0.015747
-0.017327
-0.017011
-0.017327
-0.018908
-0.019540
-0.018592
-0.021121
-0.021121
-0.023334
-0.023018
-0.022385
-0.022385
-0.023966
-0.023650
-0.023650
-0.024598
-0.027127
-0.029340
-0.029340
-0.029972
-0.026495
-0.029972
-0.030921
-0.030921
-0.031869
-0.029972
-0.030604
-0.031237
-0.029656
-0.029972
-0.031553
-0.034082
-0.033766
-0.031237
-0.028075
-0.027127
-0.028392
-0.028392
-0.029340
-0.028708
-0.027443
-0.027443
-0.027759
-0.027127
-0.026811
-0.024598
-0.025547
-0.023650
-0.022385
-0.021753
-0.021121
-0.020805
-0.020489
-0.020173
-0.020173
-0.020173
-0.019540
-0.018908
-0.016379
-0.015431
-0.014482
-0.014482
-0.015431
-0.014166
-0.013534
-0.013218
-0.012586
-0.013850
-0.013218
-0.013850
-0.015115
-0.012902
-0.010373
-0.008160
-0.011321
-0.011637
-0.015747
-0.016063
-0.014799
-0.013850
-0.015115
-0.014482
-0.014482
-0.015115
-0.015115
-0.014799
-0.016379
-0.019224
-0.017960
-0.018592
-0.021121
-0.021437
-0.022385
-0.023334
-0.024914
-0.023966
-0.024914
-0.022385
-0.023966
-0.027127
-0.027443
-0.027759
-0.029340
-0.027127
-0.029656
-0.029340
-0.029656
-0.030288
-0.029972
-0.029972
-0.029972
-0.028392
-0.028075
-0.031237
-0.032817
-0.033450
-0.030921
-0.028392
-0.028392
-0.028392
-0.028708
-0.029340
-0.028075
-0.028075
-0.028075
-0.026179
-0.027127
-0.027443
-0.026179
-0.025230
-0.024598
-0.023018
-0.023018
-0.021753
-0.020489
-0.020173
-0.020805
-0.020489
-0.019540
-0.020489
-0.018276
-0.016695
-0.016063
-0.014166
-0.015747
-0.017011
-0.015115
-0.014799
-0.014166
-0.013850
-0.013534
-0.013850
-0.013850
-0.014799
-0.013534
-0.011953
-0.009424
-0.009424
-0.012586
-0.016379
-0.014799
-0.013850
-0.013218
-0.013218
-0.015431
-0.014799
-0.016063
-0.015115
-0.016379
-0.017011
-0.019540
-0.018908
-0.019224
-0.021437
-0.022701
-0.022701
-0.023018
-0.022701
-0.023334
-0.024282
-0.024282
-0.023966
-0.024914
-0.028075
-0.029340
-0.029972
-0.027127
-0.026811
-0.028075
-0.029656
-0.029972
-0.030604
-0.031237
-0.029656
-0.030288
-0.028392
-0.030288
-0.031237
-0.032817
-0.030604
-0.030604
-0.027759
-0.026495
-0.029340
-0.029340
-0.028075
-0.028075
-0.027759
-0.027443
-0.026495
-0.027759
-0.025863
-0.023018
-0.024282
-0.023650
-0.021437
-0.020173
-0.020805
-0.021121
-0.020173
-0.019856
-0.018908
-0.019856
-0.018592
-0.017327
-0.016063
-0.016063
-0.014482
-0.016379
-0.015431
-0.014482
-0.012586
-0.014482
-0.014482
-0.012586
-0.012270
-0.013850
-0.013534
-0.013850
-0.012270
-0.009741
-0.012586
-0.014799
-0.016063
-0.015431
-0.013850
-0.013850
-0.014166
-0.015431
-0.016379
-0.017011
-0.016695
-0.016063
-0.018592
-0.019540
-0.018276
-0.021437
-0.021121
-0.021753
-0.021437
-0.022385
-0.022701
-0.023966
-0.024282
-0.025547
-0.025230
-0.028075
-0.028075
-0.029656
-0.029024
-0.026495
-0.029024
-0.030604
-0.031237
-0.030604
-0.030288
-0.030921
-0.029972
-0.028075
-0.028708
-0.032185
-0.033766
-0.033450
-0.031237
-0.026811
-0.026811
-0.028392
-0.028708
-0.029340
-0.027759
-0.027759
-0.026495
-0.026495
-0.028392
-0.026811
-0.024914
-0.024914
-0.023966
-0.022385
-0.021437
-0.022069
-0.020489
-0.019856
-0.019540
-0.019224
-0.021121
-0.019224
-0.017011
-0.015747
-0.015115
-0.013534
-0.015115
-0.016695
-0.016063
-0.015115
-0.013534
-0.013534
-0.013850
-0.014166
-0.015747
-0.015115
-0.014166
-0.011321
-0.011637
-0.011005
-0.013534
-0.015115
-0.015747
-0.014799
-0.014166
-0.014799
-0.015431
-0.015747
-0.017327
-0.016695
-0.015431
-0.016063
-0.019224
-0.018908
-0.020173
-0.020173
-0.022385
-0.022069
-0.022701
-0.024282
-0.023650
-0.023966
-0.023018
-0.024282
-0.026811
-0.027127
-0.028708
-0.029972
-0.026495
-0.028392
-0.029024
-0.029024
-0.029656
-0.029340
-0.029656
-0.028392
-0.027443
-0.027443
-0.029024
-0.031869
-0.032817
-0.029972
-0.027127
-0.026179
-0.028392
-0.028075
-0.028392
-0.027759
-0.027127
-0.025863
-0.025547
-0.026179
-0.026495
-0.024914
-0.023650
-0.024598
-0.021437
-0.020805
-0.020489
-0.019856
-0.018592
-0.019224
-0.019224
-0.018276
-0.019224
-0.018276
-0.016695
-0.017327
-0.014799
-0.014799
-0.017644
-0.014799
-0.012902
-0.012270
-0.012270
-0.014166
-0.013218
-0.014482
-0.015115
-0.013534
-0.011321
-0.010373
-0.011321
-0.012902
-0.014799
-0.015747
-0.014799
-0.013850
-0.014166
-0.014166
-0.014799
-0.015747
-0.016695
-0.015747
-0.015747
-0.019224
-0.018592
-0.019540
-0.019856
-0.021753
-0.022701
-0.023018
-0.023334
-0.023018
-0.023018
-0.022385
-0.023966
-0.025863
-0.027443
-0.028075
-0.029972
-0.027759
-0.027127
-0.028392
-0.030604
-0.030604
-0.029972
-0.029972
-0.029024
-0.027759
-0.028392
-0.030921
-0.031869
-0.033450
-0.032185
-0.029656
-0.028392
-0.028075
-0.029656
-0.029656
-0.029340
-0.027443
-0.027443
-0.025863
-0.027443
-0.027127
-0.025230
-0.024282
-0.024282
-0.022701
-0.021753
-0.021753
-0.020173
-0.019856
-0.019540
-0.018592
-0.017960
-0.019540
-0.018592
-0.016063
-0.017011
-0.015115
-0.014482
-0.017644
-0.015115
-0.013850
-0.012902
-0.012902
-0.014166
-0.013218
-0.012902
-0.015747
-0.013850
-0.013218
-0.011321
-0.009741
-0.010689
-0.014799
-0.014482
-0.014166
-0.013850
-0.014166
-0.015747
-0.015431
-0.016063
-0.017327
-0.017327
-0.015747
-0.017644
-0.019856
-0.018276
-0.019540
-0.021121
-0.020489
-0.021753
-0.022701
-0.023650
-0.023650
-0.023966
-0.023650
-0.024914
-0.026811
-0.026495
-0.028075
-0.026811
-0.025863
-0.028075
-0.029340
-0.028075
-0.029656
-0.029024
-0.029972
-0.029972
-0.028392
-0.030921
-0.032501
-0.034398
-0.032501
-0.030921
-0.026811
-0.027443
-0.029024
-0.029656
-0.028392
-0.027127
-0.027759
-0.026811
-0.027127
-0.026495
-0.026495
-0.023650
-0.024598
-0.023018
-0.021753
-0.020173
-0.021121
-0.020489
-0.019856
-0.020173
-0.019856
-0.021437
-0.018908
-0.017644
-0.015747
-0.013850
-0.014166
-0.015115
-0.015431
-0.013850
-0.012270
-0.012902
-0.014166
-0.013850
-0.012586
-0.015115
-0.014799
-0.012902
-0.011005
-0.010057
-0.011637
-0.013534
-0.015431
-0.015431
-0.013534
-0.014799
-0.015115
-0.016063
-0.015747
-0.017644
-0.016379
-0.017011
-0.017327
-0.020805
-0.018592
-0.020173
-0.020489
-0.021753
-0.023650
-0.023018
-0.024282
-0.024598
-0.025230
-0.023334
-0.024598
-0.028075
-0.027443
-0.028708
-0.029340
-0.027759
-0.028708
-0.029972
-0.031237
-0.029972
-0.029972
-0.029340
-0.029972
-0.028075
-0.027443
-0.030288
-0.033133
-0.032185
-0.029972
-0.028075
-0.027443
-0.028392
-0.029024
-0.029340
-0.027443
-0.027759
-0.026811
-0.026179
-0.027443
-0.027443
-0.024914
-0.023650
-0.024914
-0.022385
-0.023018
-0.021437
-0.020805
-0.020489
-0.020489
-0.018276
-0.019540
-0.019540
-0.019224
-0.017327
-0.016695
-0.013534
-0.014799
-0.016695
-0.014166
-0.012586
-0.013218
-0.013850
-0.014482
-0.012270
-0.012270
-0.012586
-0.011637
-0.011005
-0.009424
-0.010689
-0.010689
-0.013850
-0.015115
-0.012902
-0.014166
-0.013850
-0.013850
-0.015431
-0.015431
-0.016379
-0.017011
-0.016063
-0.018276
-0.018276
-0.018908
-0.021753
-0.021121
-0.022069
-0.023334
-0.023018
-0.022701
-0.024598
-0.023334
-0.023650
-0.024598
-0.025863
-0.027443
-0.029972
-0.027443
-0.027127
-0.027127
-0.029340
-0.030288
-0.031237
-0.029656
-0.031869
-0.028708
-0.028392
-0.030921
-0.032501
-0.033450
-0.031553
-0.028392
-0.027759
-0.028392
-0.029972
-0.028708
-0.028392
-0.026179
-0.026179
-0.025547
-0.024598
-0.025863
-0.025547
-0.023334
-0.023334
-0.021753
-0.021437
-0.020173
-0.021121
-0.018592
-0.019224
-0.018276
-0.018908
-0.019540
-0.019224
-0.016063
-0.014799
-0.014482
-0.013218
-0.016695
-0.014482
-0.012902
-0.012902
-0.013850
-0.013534
-0.014166
-0.013218
-0.015115
-0.014166
-0.012586
-0.011005
-0.009741
-0.012902
-0.015115
-0.015747
-0.015115
-0.013534
-0.014166
-0.015747
-0.015431
-0.015115
-0.016379
-0.015747
-0.016063
-0.019224
-0.019540
-0.018276
-0.021121
-0.021437
-0.021753
-0.022385
-0.024598
-0.023966
-0.025230
-0.023334
-0.023334
-0.025547
-0.025863
-0.027127
-0.029024
-0.029024
-0.028075
-0.029972
-0.030921
-0.030921
-0.030604
-0.030288
-0.029340
-0.028392
-0.028075
-0.029972
-0.031553
-0.034398
-0.030921
-0.031237
-0.027443
-0.028708
-0.029024
-0.029024
-0.029972
-0.029024
-0.028708
-0.027127
-0.025863
-0.025863
-0.024914
-0.022701
-0.023966
-0.023334
-0.022385
-0.021437
-0.021753
-0.021121
-0.020489
-0.018908
-0.020489
-0.020805
-0.019856
-0.018592
-0.016379
-0.015115
-0.014166
-0.015747
-0.015431
-0.014166
-0.013850
-0.013218
-0.014166
-0.014166
-0.013534
-0.014482
-0.013534
-0.012270
-0.010689
-0.009424
-0.012902
-0.014166
-0.015431
-0.015431
-0.014166
-0.014799
-0.014166
-0.016063
-0.015747
-0.016379
-0.017011
-0.017011
-0.019224
-0.020489
-0.018276
-0.021753
-0.020489
-0.022069
-0.022069
-0.023966
-0.024282
-0.024914
-0.024282
-0.022701
-0.024282
-0.026495
-0.026811
-0.029340
-0.029972
-0.025863
-0.028392
-0.029972
-0.031237
-0.030921
-0.030921
-0.029656
-0.028075
-0.026495
-0.028708
-0.029340
-0.030921
-0.031553
-0.030288
-0.027443
-0.026495
-0.027443
-0.029340
-0.027759
-0.026495
-0.025863
-0.025863
-0.026179
-0.026811
-0.026811
-0.023650
-0.024282
-0.023966
-0.021121
-0.021437
-0.021753
-0.019540
-0.019224
-0.018908
-0.019224
-0.019856
-0.019224
-0.017327
-0.014799
-0.014799
-0.012902
-0.013850
-0.016063
-0.013534
-0.011321
-0.011637
-0.012586
-0.012270
-0.014166
-0.014166
-0.014482
-0.011953
-0.010373
-0.008160
-0.009741
-0.011953
-0.013850
-0.014166
-0.012902
-0.012902
-0.013850
-0.013218
-0.013850
-0.015431
-0.014799
-0.014482
-0.014799
-0.018276
-0.017011
-0.017644
-0.020173
-0.021437
-0.022069
-0.022385
-0.022701
-0.023334
-0.022701
-0.021753
-0.023650
-0.024914
-0.025863
-0.028392
-0.028392
-0.026495
-0.026811
-0.027443
-0.029972
-0.029340
-0.029024
-0.029972
-0.028708
-0.027127
-0.027759
-0.029656
-0.030921
-0.031553
-0.030288
-0.028708
-0.027443
-0.027127
-0.027443
-0.029024
-0.027443
-0.027127
-0.026495
-0.025863
-0.026811
-0.025547
-0.023650
-0.023334
-0.022701
-0.022701
-0.023650
-0.021753
-0.021437
-0.020805
-0.019540
-0.019540
-0.018592
-0.020489
-0.018276
-0.016063
-0.016695
-0.013850
-0.014166
-0.017011
-0.014799
-0.014166
-0.013218
-0.013534
-0.013534
-0.013534
-0.013850
-0.015115
-0.012902
-0.010689
-0.010057
-0.009741
-0.010373
-0.014799
-0.013534
-0.012586
-0.013850
-0.013218
-0.013850
-0.014482
-0.014482
-0.016695
-0.015747
-0.016063
-0.019224
-0.018908
-0.018592
-0.021121
-0.021121
-0.021121
-0.021753
-0.022701
-0.022701
-0.023966
-0.024598
-0.023018
-0.024914
-0.027759
-0.028075
-0.028075
-0.028392
-0.026811
-0.029024
-0.030288
-0.030604
-0.031553
-0.029972
-0.028708
-0.028708
-0.027759
-0.028708
-0.031553
-0.033133
-0.030288
-0.029024
-0.026811
-0.027759
-0.028708
-0.029340
-0.028708
-0.027759
-0.028392
-0.027127
-0.026811
-0.026495
-0.026179
-0.022069
-0.023018
-0.022701
-0.023334
-0.021437
-0.020489
-0.021121
-0.019856
-0.018908
-0.019540
-0.018908
-0.017327
-0.014799
-0.015431
-0.014482
-0.013850
-0.016379
-0.014799
-0.013218
-0.012586
-0.012270
-0.013850
-0.013850
-0.013534
-0.014482
-0.013218
-0.011321
-0.011637
-0.008792
-0.011005
-0.013534
-0.014166
-0.014482
-0.014166
-0.014166
-0.015115
-0.015747
-0.016379
-0.017327
-0.016379
-0.016379
-0.016379
-0.018276
-0.018908
-0.020489
-0.020489
-0.021753
-0.021437
-0.023018
-0.023334
-0.023966
-0.023650
-0.023334
-0.023650
-0.027127
-0.026811
-0.028708
-0.029024
-0.026495
-0.028708
-0.029972
-0.029656
-0.030288
-0.029340
-0.029024
-0.028075
-0.026495
-0.028708
-0.031237
-0.033450
-0.031237
-0.030921
-0.028075
-0.027759
-0.028075
-0.028708
-0.028708
-0.027127
-0.027443
-0.027759
-0.026179
-0.025863
-0.026495
-0.024598
-0.023018
-0.023650
-0.022069
-0.021753
-0.021753
-0.021753
-0.020173
-0.019540
-0.020173
-0.019540
-0.018592
-0.018276
-0.016063
-0.014482
-0.014482
-0.014482
-0.015431
-0.014482
-0.012902
-0.012902
-0.012270
-0.012270
-0.013850
-0.013850
-0.015431
-0.013218
-0.012270
-0.009424
-0.011953
-0.012586
-0.014799
-0.014166
-0.014482
-0.014799
-0.014482
-0.016063
-0.015115
-0.017011
-0.017327
-0.017011
-0.016695
-0.018908
-0.018908
-0.019224
-0.021437
-0.021753
-0.022385
-0.022701
-0.023334
-0.023334
-0.023018
-0.020805
-0.023334
-0.026179
-0.027127
-0.029972
-0.029024
-0.026811
-0.027127
-0.027759
-0.031237
-0.029972
-0.029972
-0.030604
-0.030604
-0.028075
-0.028075
-0.029340
-0.031869
-0.031869
-0.030921
-0.028075
-0.027443
-0.028392
-0.029024
-0.028708
-0.027759
-0.027443
-0.028392
-0.026179
-0.026179
-0.026179
-0.025230
-0.023018
-0.023966
-0.022701
-0.020173
-0.020173
-0.019856
-0.019224
-0.019856
-0.019540
-0.018592
-0.019856
-0.018276
-0.016379
-0.016063
-0.014166
-0.015115
-0.017644
-0.015431
-0.014166
-0.013218
-0.013218
-0.012902
-0.012270
-0.014482
-0.014799
-0.013534
-0.011005
-0.009108
-0.009424
-0.012270
-0.014166
-0.015115
-0.014166
-0.013850
-0.014166
-0.013534
-0.015115
-0.014799
-0.016379
-0.016063
-0.015747
-0.018276
-0.018592
-0.018276
-0.021437
-0.021437
-0.022069
-0.022069
-0.022385
-0.023018
-0.023966
-0.023966
-0.023018
-0.024282
-0.026495
-0.026179
-0.028392
-0.027759
-0.025863
-0.029024
-0.030288
-0.029024
-0.029656
-0.029972
-0.029024
-0.026495
-0.027443
-0.029972
-0.030921
-0.032185
-0.032501
-0.029972
-0.028075
-0.026179
-0.027443
-0.029024
-0.028708
-0.026811
-0.026179
-0.024914
-0.024914
-0.025547
-0.024598
-0.021753
-0.023650
-0.022385
-0.021437
-0.020805
-0.018908
-0.019540
-0.019856
-0.018592
-0.018276
-0.018908
-0.018592
-0.015747
-0.014799
-0.013850
-0.012902
-0.016379
-0.013534
-0.011953
-0.012270
-0.012270
-0.013218
-0.012270
-0.011637
-0.014482
-0.012902
-0.011953
-0.010373
-0.009108
-0.011005
-0.013850
-0.014166
-0.014166
-0.012902
-0.012902
-0.014482
-0.014166
-0.014799
-0.015115
-0.015431
-0.016063
-0.017644
-0.018592
-0.017327
-0.019540
-0.020173
-0.021121
-0.022069
-0.023018
-0.023018
-0.022701
-0.023650
-0.023650
-0.023966
-0.025547
-0.026495
-0.028075
-0.027443
-0.026179
-0.028708
-0.028708
-0.029656
-0.028708
-0.028708
-0.028708
-0.028392
-0.025547
-0.028075
-0.030921
-0.032501
-0.032501
-0.031237
-0.026179
-0.026811
-0.029024
-0.028708
-0.028075
-0.027443
-0.027759
-0.027443
-0.026179
-0.027127
-0.026495
-0.025230
-0.024598
-0.023334
-0.022385
-0.020173
-0.021121
-0.020805
-0.018908
-0.019540
-0.019224
-0.018908
-0.018592
-0.016695
-0.016063
-0.014799
-0.013534
-0.015431
-0.016695
-0.014166
-0.011953
-0.012586
-0.012586
-0.012586
-0.013218
-0.014482
-0.015115
-0.013850
-0.011637
-0.009741
-0.011953
-0.012270
-0.015747
-0.014799
-0.014166
-0.014482
-0.014166
-0.015431
-0.015747
-0.015431
-0.016695
-0.016695
-0.016695
-0.019224
-0.019856
-0.019856
-0.021121
-0.022385
-0.022385
-0.023650
-0.024598
-0.024598
-0.024282
-0.024598
-0.025230
-0.026811
-0.027127
-0.029972
-0.029972
-0.028392
-0.029656
-0.029972
-0.031237
-0.030604
-0.029024
-0.029340
-0.029024
-0.028075
-0.029972
-0.030604
-0.032501
-0.032501
-0.030921
-0.029656
-0.028392
-0.028075
-0.029340
-0.028075
-0.027443
-0.026811
-0.025863
-0.025547
-0.026179
-0.027443
-0.024914
-0.023966
-0.023966
-0.021753
-0.021753
-0.021753
-0.021121
-0.020805
-0.019540
-0.019540
-0.019856
-0.019856
-0.018908
-0.016379
-0.016063
-0.013534
-0.014482
-0.017011
-0.013534
-0.012586
-0.012902
-0.013534
-0.013534
-0.012902
-0.013850
-0.014799
-0.011953
-0.011953
-0.009424
-0.009108
-0.011953
-0.015747
-0.014166
-0.014166
-0.014799
-0.015431
-0.014799
-0.015115
-0.016379
-0.016695
-0.016063
-0.016379
-0.018276
-0.017644
-0.018592
-0.019856
-0.022701
-0.021437
-0.023334
-0.023650
-0.024598
-0.024282
-0.023650
-0.023334
-0.026179
-0.027127
-0.028392
-0.028708
-0.027127
-0.027443
-0.028708
-0.029656
-0.029972
-0.030604
-0.029024
-0.029972
-0.029024
-0.027759
-0.029972
-0.030921
-0.032185
-0.031237
-0.029340
-0.027759
-0.027759
-0.029024
-0.029024
-0.027443
-0.027443
-0.028708
-0.026179
-0.025230
-0.026179
-0.025547
-0.023966
-0.023650
-0.023966
-0.024282
-0.021121
-0.022385
-0.021437
-0.021121
-0.019540
-0.019224
-0.020489
-0.019224
-0.016379
-0.016379
-0.014482
-0.013850
-0.015431
-0.014799
-0.013218
-0.012902
-0.013534
-0.014166
-0.013218
-0.014166
-0.014799
-0.014166
-0.011953
-0.011005
-0.009424
-0.010373
-0.014482
-0.014166
-0.013218
-0.014166
-0.014166
-0.013850
-0.015431
-0.016063
-0.017327
-0.016695
-0.017644
-0.018908
-0.018276
-0.018908
-0.020805
-0.021753
-0.022069
-0.023018
-0.022701
-0.023018
-0.024282
-0.024914
-0.023966
-0.025547
-0.027443
-0.028075
-0.030604
-0.029024
-0.025230
-0.028708
-0.029024
-0.030604
-0.031237
-0.029024
-0.031237
-0.029972
-0.028708
-0.030288
-0.032185
-0.033766
-0.031553
-0.030288
-0.027443
-0.028392
-0.029340
-0.029340
-0.029972
-0.029024
-0.028075
-0.027127
-0.025547
-0.027127
-0.027127
-0.023650
-0.023650
-0.023966
-0.022385
-0.021437
-0.020805
-0.019540
-0.018908
-0.020805
-0.019224
-0.019224
-0.019224
-0.017327
-0.016063
-0.014482
-0.013850
-0.016063
-0.015747
-0.014799
-0.012270
-0.012270
-0.011637
-0.012586
-0.012586
-0.013850
-0.014482
-0.012270
-0.011321
-0.008476
-0.010689
-0.012270
-0.015115
-0.014482
-0.013218
-0.013218
-0.014166
-0.015115
-0.015747
-0.015747
-0.015747
-0.016063
-0.016063
-0.017327
-0.017644
-0.020173
-0.020173
-0.021121
-0.022385
-0.022385
-0.022701
-0.024282
-0.024598
-0.023018
-0.024598
-0.027127
-0.027127
-0.028392
-0.029656
-0.026179
-0.027127
-0.028708
-0.029656
-0.028708
-0.029972
-0.030288
-0.029656
-0.027127
-0.029340
-0.029972
-0.031553
-0.031553
-0.030921
-0.028392
-0.027127
-0.028708
-0.028392
-0.028392
-0.026179
-0.027443
-0.026811
-0.025230
-0.025547
-0.027127
-0.025547
-0.023334
-0.023966
-0.019856
-0.019856
-0.020173
-0.020489
-0.018276
-0.018908
-0.018592
-0.018592
-0.017960
-0.017644
-0.016695
-0.014799
-0.012270
-0.014166
-0.016379
-0.015115
-0.013218
-0.012586
-0.012586
-0.013218
-0.012586
-0.012902
-0.013850
-0.012586
-0.010057
-0.008792
-0.010373
-0.011953
-0.014166
-0.014799
-0.013850
-0.014166
-0.014166
-0.014482
-0.016379
-0.014799
-0.016379
-0.016063
-0.015747
-0.017960
-0.017960
-0.019224
-0.021121
-0.020489
-0.021437
-0.021121
-0.023650
-0.024598
-0.024282
-0.023018
-0.023334
-0.024598
-0.026495
-0.028075
-0.029340
-0.026811
-0.026811
-0.029024
-0.029972
-0.029340
-0.029024
-0.029340
-0.028392
-0.028392
-0.027759
-0.029972
-0.031553
-0.033766
-0.030288
-0.029024
-0.026495
-0.026495
-0.027759
-0.028708
-0.027759
-0.028075
-0.027443
-0.026179
-0.025547
-0.026179
-0.024598
-0.023018
-0.024282
-0.022385
-0.021437
-0.020489
-0.020173
-0.019856
-0.018276
-0.018908
-0.018592
-0.019224
-0.017644
-0.016695
-0.015431
-0.012902
-0.012902
-0.015431
-0.013218
-0.012586
-0.010689
-0.012586
-0.011637
-0.012586
-0.013218
-0.015431
-0.012902
-0.011005
-0.010373
-0.010057
-0.012270
-0.014799
-0.014799
-0.013534
-0.012586
-0.013850
-0.014799
-0.015115
-0.016695
-0.017011
-0.016063
-0.016695
-0.018592
-0.019540
-0.018908
-0.021121
-0.021437
-0.021753
-0.023018
-0.023650
-0.023018
-0.024598
-0.023966
-0.024282
-0.024598
-0.025863
-0.027759
-0.029340
-0.028708
-0.025863
-0.028392
-0.029656
-0.029972
-0.029340
-0.029024
-0.030288
-0.028392
-0.027443
-0.029656
-0.031553
-0.033450
-0.031869
-0.029972
-0.026495
-0.026495
-0.028392
-0.028708
-0.029340
-0.028075
-0.027443
-0.027127
-0.026811
-0.028075
-0.026811
-0.023018
-0.023334
-0.023650
-0.021753
-0.021753
-0.021437
-0.020489
-0.019856
-0.020489
-0.019540
-0.020489
-0.019540
-0.016379
-0.016695
-0.014482
-0.014166
-0.015431
-0.016695
-0.014166
-0.013850
-0.013534
-0.013534
-0.013850
-0.013850
-0.013534
-0.014166
-0.012902
-0.011005
-0.009424
-0.012902
-0.013218
-0.015115
-0.015115
-0.014482
-0.013534
-0.015431
-0.016063
-0.015431
-0.017327
-0.015747
-0.016063
-0.015747
-0.019540
-0.018908
-0.019224
-0.021437
-0.022701
-0.021753
-0.023334
-0.023334
-0.023650
-0.024282
-0.023018
-0.024914
-0.026179
-0.027127
-0.029024
-0.029024
-0.027759
-0.028708
-0.029972
-0.030288
-0.030604
-0.029340
-0.030288
-0.028392
-0.027127
-0.028392
-0.030921
-0.032501
-0.033133
-0.031553
-0.028075
-0.027127
-0.027759
-0.028708
-0.028075
-0.028075
-0.028392
-0.028075
-0.026179
-0.026811
-0.028708
-0.024598
-0.023018
-0.023334
-0.022385
-0.022385
-0.021753
-0.020173
-0.020173
-0.020805
-0.019540
-0.020489
-0.020173
-0.017960
-0.017011
-0.015747
-0.013534
-0.014166
-0.017327
-0.015431
-0.013218
-0.012270
-0.012586
-0.012902
-0.014482
-0.013850
-0.014482
-0.012270
-0.011637
-0.010689
-0.010689
-0.013218
-0.015747
-0.015747
-0.014166
-0.015115
-0.015115
-0.014799
-0.015431
-0.014799
-0.017327
-0.016695
-0.014482
-0.018908
-0.018908
-0.017644
-0.020805
-0.021437
-0.021753
-0.023018
-0.022385
-0.023966
-0.024598
-0.024598
-0.023650
-0.026179
-0.025547
-0.029024
-0.029656
-0.027127
-0.028075
-0.028075
-0.029972
-0.030921
-0.029972
-0.030604
-0.030288
-0.028708
-0.028708
-0.030288
-0.033133
-0.034714
-0.031869
-0.029024
-0.028708
-0.028075
-0.029656
-0.029340
-0.028075
-0.029340
-0.027443
-0.025863
-0.027127
-0.028392
-0.026495
-0.023650
-0.024282
-0.022069
-0.020805
-0.020173
-0.021753
-0.019856
-0.019856
-0.018908
-0.018908
-0.020489
-0.018592
-0.016063
-0.017011
-0.013850
-0.014482
-0.017960
-0.013850
-0.012902
-0.012902
-0.012902
-0.012902
-0.013534
-0.013534
-0.015115
-0.014482
-0.012270
-0.010689
-0.009424
-0.011637
-0.014166
-0.015747
-0.013850
-0.014482
-0.014166
-0.015431
-0.015115
-0.014482
-0.016379
-0.015747
-0.016695
-0.017644
-0.018592
-0.017960
-0.020805
-0.020489
-0.022069
-0.022069
-0.023018
-0.023966
-0.024282
-0.023650
-0.024598
-0.025547
-0.026495
-0.026811
-0.029972
-0.029340
-0.025863
-0.029656
-0.029972
-0.030921
-0.029972
-0.029340
-0.029340
-0.028392
-0.027759
-0.030604
-0.031869
-0.034398
-0.032501
-0.030604
-0.028708
-0.026811
-0.029340
-0.029340
-0.027127
-0.028075
-0.027443
-0.027127
-0.027127
-0.026811
-0.027127
-0.024282
-0.025547
-0.024598
-0.023018
-0.021437
-0.021753
-0.020805
-0.019856
-0.018908
-0.019540
-0.020173
-0.018908
-0.017644
-0.016063
-0.014482
-0.014482
-0.015747
-0.015431
-0.014166
-0.013534
-0.013534
-0.013534
-0.013218
-0.012902
-0.014482
-0.014799
-0.012270
-0.010373
-0.009741
-0.011005
-0.014482
-0.015115
-0.013850
-0.012586
-0.013534
-0.014166
-0.014482
-0.015747
-0.017011
-0.017327
-0.015431
-0.017644
-0.017960
-0.017960
-0.020173
-0.021121
-0.021121
-0.021753
-0.022701
-0.023018
-0.024282
-0.023966
-0.023966
-0.023966
-0.026811
-0.027759
-0.029972
-0.029340
-0.026179
-0.029024
-0.030288
-0.030604
-0.030921
-0.031237
-0.029340
-0.028708
-0.027127
-0.029024
-0.032185
-0.034082
-0.032817
-0.031869
-0.028392
-0.027443
-0.028708
-0.028392
-0.029340
-0.028392
-0.029024
-0.027127
-0.026179
-0.027127
-0.027127
-0.024914
-0.024282
-0.023650
-0.023650
-0.023018
-0.022069
-0.022069
-0.019224
-0.018592
-0.017960
-0.019224
-0.018908
-0.017011
-0.016695
-0.014166
-0.013218
-0.015747
-0.015431
-0.013534
-0.011953
-0.011953
-0.011953
-0.012586
-0.012902
-0.013850
-0.015115
-0.012586
-0.009741
-0.009108
-0.011953
-0.011953
-0.015115
-0.015431
-0.014799
-0.012586
-0.014799
-0.016379
-0.016379
-0.016063
-0.017327
-0.015115
-0.016379
-0.019224
-0.019224
-0.020805
-0.021437
-0.023018
-0.023650
-0.022701
-0.023966
-0.025230
-0.025547
-0.024598
-0.024598
-0.026495
-0.027127
-0.027127
-0.029656
-0.026811
-0.027127
-0.029340
-0.030288
-0.029024
-0.028708
-0.029656
-0.029656
-0.026811
-0.027759
-0.028708
-0.031869
-0.034082
-0.031553
-0.029024
-0.027127
-0.028075
-0.028708
-0.029024
-0.028392
-0.027759
-0.027759
-0.025863
-0.025547
-0.026179
-0.024914
-0.024598
-0.024282
-0.022385
-0.022701
-0.022701
-0.021121
-0.019856
-0.019224
-0.019224
-0.019540
-0.018276
-0.018592
-0.016695
-0.016695
-0.014799
-0.014482
-0.017327
-0.013534
-0.012270
-0.011953
-0.012270
-0.014166
-0.013534
-0.012586
-0.014799
-0.013850
-0.011953
-0.009741
-0.010373
-0.012270
-0.014799
-0.015431
-0.014799
-0.013218
-0.014482
-0.013534
-0.015747
-0.016379
-0.016063
-0.015747
-0.015747
-0.018908
-0.018908
-0.017011
-0.021437
-0.021753
-0.022701
-0.022701
-0.022701
-0.022701
-0.023650
-0.022385
-0.023018
-0.025863
-0.026811
-0.028392
-0.029340
-0.028392
-0.026179
-0.028392
-0.031237
-0.029024
-0.029340
-0.029024
-0.028708
-0.028392
-0.026811
-0.030288
-0.031237
-0.033450
-0.031553
-0.029972
-0.027443
-0.026179
-0.028075
-0.028708
-0.027443
-0.027127
-0.026495
-0.025863
-0.026811
-0.026495
-0.024914
-0.023018
-0.025230
-0.023650
-0.023018
-0.021753
-0.020805
-0.019224
-0.019540
-0.020173
-0.018276
-0.019224
-0.018276
-0.017960
-0.015431
-0.014482
-0.014166
-0.016695
-0.014799
-0.015115
-0.011953
-0.014166
-0.013218
-0.013850
-0.013534
-0.014482
-0.014482
-0.012586
-0.011321
-0.010057
-0.010373
-0.012902
-0.014482
-0.014799
-0.013850
-0.014799
-0.014482
-0.014799
-0.015115
-0.015747
-0.015747
-0.015747
-0.017960
-0.019540
-0.019224
-0.019856
-0.019540
-0.021121
-0.021753
-0.022701
-0.023650
-0.024282
-0.024282
-0.022701
-0.023966
-0.026179
-0.026179
-0.027759
-0.028708
-0.026811
-0.029656
-0.030604
-0.030604
-0.031869
-0.030921
-0.030604
-0.029972
-0.029024
-0.029340
-0.031237
-0.032185
-0.031553
-0.030921
-0.029024
-0.028392
-0.029340
-0.028392
-0.029656
-0.028392
-0.026811
-0.026811
-0.025230
-0.027127
-0.025230
-0.023334
-0.023650
-0.023650
-0.021753
-0.021121
-0.021437
-0.020489
-0.019856
-0.019224
-0.018592
-0.018908
-0.019540
-0.016695
-0.015747
-0.015431
-0.012902
-0.014799
-0.017011
-0.015431
-0.012902
-0.011321
-0.012586
-0.011953
-0.011637
-0.014166
-0.014799
-0.013534
-0.011321
-0.008476
-0.011321
-0.011637
-0.014166
-0.015431
-0.012586
-0.012270
-0.012902
-0.014166
-0.015431
-0.016063
-0.016379
-0.016695
-0.016379
-0.018908
-0.016695
-0.017644
-0.019224
-0.022385
-0.021437
-0.021437
-0.023334
-0.025230
-0.022385
-0.022069
-0.023018
-0.025863
-0.026811
-0.027443
-0.029024
-0.027443
-0.027443
-0.028392
-0.029024
-0.030604
-0.029656
-0.029972
-0.029656
-0.027759
-0.028392
-0.029656
-0.030288
-0.033133
-0.029656
-0.028075
-0.027443
-0.027443
-0.029024
-0.028708
-0.027759
-0.027443
-0.027443
-0.025547
-0.025547
-0.026495
-0.025547
-0.024282
-0.023334
-0.021753
-0.021121
-0.020173
-0.019856
-0.019540
-0.020805
-0.019540
-0.019540
-0.019540
-0.018592
-0.015115
-0.013534
-0.013850
-0.013534
-0.017644
-0.015115
-0.012902
-0.012902
-0.013218
-0.012586
-0.011953
-0.012902
-0.014799
-0.011321
-0.010689
-0.009424
-0.009424
-0.011005
-0.015115
-0.014166
-0.013534
-0.013218
-0.015115
-0.014799
-0.016063
-0.015115
-0.017644
-0.016063
-0.016063
-0.017644
-0.018592
-0.018908
-0.020489
-0.020805
-0.021121
-0.022701
-0.023966
-0.022385
-0.023966
-0.022069
-0.023334
-0.024914
-0.025863
-0.028075
-0.029656
-0.029340
-0.027127
-0.029340
-0.029656
-0.028708
-0.029656
-0.030288
-0.028708
-0.028708
-0.027443
-0.029656
-0.031553
-0.034082
-0.031553
-0.029972
-0.027127
-0.028392
-0.029656
-0.029972
-0.029024
-0.028075
-0.026495
-0.026495
-0.025547
-0.027759
-0.025547
-0.023334
-0.023334
-0.022701
-0.023018
-0.021437
-0.021437
-0.020173
-0.020489
-0.019540
-0.018908
-0.019856
-0.018908
-0.016379
-0.015431
-0.013534
-0.015431
-0.015747
-0.015115
-0.014482
-0.011637
-0.010373
-0.012902
-0.012586
-0.013534
-0.014799
-0.013850
-0.011953
-0.011005
-0.010689
-0.011953
-0.015431
-0.014799
-0.015115
-0.014166
-0.014482
-0.014166
-0.015431
-0.015431
-0.018276
-0.017011
-0.017011
-0.017960
-0.019224
-0.018908
-0.020489
-0.019856
-0.021753
-0.022701
-0.023018
-0.023018
-0.023018
-0.023018
-0.023334
-0.025863
-0.027443
-0.026811
-0.029656
-0.028392
-0.025863
-0.028708
-0.029972
-0.029972
-0.031237
-0.030604
-0.027759
-0.029340
-0.028392
-0.029972
-0.031237
-0.034082
-0.033133
-0.031237
-0.028075
-0.027759
-0.029656
-0.029024
-0.028075
-0.027443
-0.028075
-0.028075
-0.026179
-0.027127
-0.027127
-0.023966
-0.023650
-0.024282
-0.020805
-0.021753
-0.021121
-0.020173
-0.020489
-0.020805
-0.019224
-0.020173
-0.019856
-0.017644
-0.018592
-0.015431
-0.014799
-0.014166
-0.017011
-0.014799
-0.012586
-0.013850
-0.013850
-0.014166
-0.014799
-0.015747
-0.016379
-0.013534
-0.012270
-0.008792
-0.011005
-0.012270
-0.014482
-0.015115
-0.014482
-0.013850
-0.013850
-0.014482
-0.015431
-0.017327
-0.017960
-0.016695
-0.017011
-0.019224
-0.018592
-0.020489
-0.021753
-0.023018
-0.023650
-0.023018
-0.023966
-0.024914
-0.025230
-0.023650
-0.024282
-0.027127
-0.027127
-0.030604
-0.029972
-0.028075
-0.028708
-0.029024
-0.031237
-0.030604
-0.029340
-0.029972
-0.030288
-0.028392
-0.029024
-0.031553
-0.033450
-0.034398
-0.031869
-0.029340
-0.029024
-0.028392
-0.029024
-0.029024
-0.028708
-0.028708
-0.028392
-0.026495
-0.026811
-0.026495
-0.023966
-0.022701
-0.023650
-0.022385
-0.022701
-0.022701
-0.021437
-0.021437
-0.019856
-0.019856
-0.019540
-0.019856
-0.018592
-0.017327
-0.016379
-0.014799
-0.016379
-0.017960
-0.015115
-0.014799
-0.014482
-0.013218
-0.013850
-0.013534
-0.013534
-0.016379
-0.015747
-0.012586
-0.011005
-0.010057
-0.011321
-0.015431
-0.015747
-0.013534
-0.014482
-0.014166
-0.015747
-0.016063
-0.017011
-0.016063
-0.017011
-0.016695
-0.019856
-0.020173
-0.019540
-0.021753
-0.023650
-0.023650
-0.023966
-0.023966
-0.023650
-0.025230
-0.024598
-0.024598
-0.027127
-0.029024
-0.029972
-0.031237
-0.029024
-0.027443
-0.029972
-0.030921
-0.031237
-0.031869
-0.031869
-0.031237
-0.029656
-0.028708
-0.030288
-0.031869
-0.034398
-0.031553
-0.030604
-0.029024
-0.028708
-0.030921
-0.029972
-0.029024
-0.029340
-0.028392
-0.028075
-0.027127
-0.029340
-0.027443
-0.025230
-0.025547
-0.025230
-0.023650
-0.021437
-0.020173
-0.020805
-0.019540
-0.019856
-0.019856
-0.020805
-0.020805
-0.017327
-0.018276
-0.016063
-0.015747
-0.017011
-0.014799
-0.013850
-0.014166
-0.015115
-0.014482
-0.013850
-0.015431
-0.016063
-0.014799
-0.012902
-0.011321
-0.011637
-0.013534
-0.014482
-0.014482
-0.014482
-0.014482
-0.015115
-0.014799
-0.015747
-0.015747
-0.017644
-0.017644
-0.017960
-0.019540
-0.020173
-0.019540
-0.022385
-0.022069
-0.022385
-0.022701
-0.023966
-0.024282
-0.024914
-0.024282
-0.024282
-0.026179
-0.027443
-0.029024
-0.029972
-0.029340
-0.025863
-0.029656
-0.032185
-0.031869
-0.032185
-0.031553
-0.030921
-0.030921
-0.029024
-0.030921
-0.031553
-0.034082
-0.033133
-0.032185
-0.028392
-0.027443
-0.029340
-0.029972
-0.029972
-0.027759
-0.027127
-0.028708
-0.027127
-0.027443
-0.027759
-0.024282
-0.025230
-0.025863
-0.022069
-0.021437
-0.021437
-0.020489
-0.020805
-0.020805
-0.018908
-0.020173
-0.020489
-0.018276
-0.015115
-0.013850
-0.013850
-0.015115
-0.015431
-0.013850
-0.012270
-0.011953
-0.012586
-0.013218
-0.013850
-0.014166
-0.016063
-0.013534
-0.011953
-0.010057
-0.011637
-0.013534
-0.016379
-0.016695
-0.013534
-0.013850
-0.013850
-0.016063
-0.016063
-0.017011
-0.017327
-0.016695
-0.017327
-0.019856
-0.020173
-0.020805
-0.021121
-0.023018
-0.022701
-0.023334
-0.023334
-0.023650
-0.026179
-0.024598
-0.026179
-0.028392
-0.028392
-0.030604
-0.031237
-0.028392
-0.029972
-0.031553
-0.031869
-0.031553
-0.030921
-0.031237
-0.029656
-0.027759
-0.028392
-0.031553
-0.032501
-0.032817
-0.030604
-0.028075
-0.028392
-0.029340
-0.029340
-0.030921
-0.027443
-0.028708
-0.028075
-0.026495
-0.027443
-0.028075
-0.026811
-0.025230
-0.026179
-0.023334
-0.023018
-0.021437
-0.021753
-0.021753
-0.020489
-0.018592
-0.019540
-0.020173
-0.017644
-0.016695
-0.016695
-0.014799
-0.014482
-0.017011
-0.015431
-0.012586
-0.013850
-0.014799
-0.013218
-0.013850
-0.014482
-0.015747
-0.012902
-0.012902
-0.011321
-0.011637
-0.012586
-0.016379
-0.017011
-0.014166
-0.014482
-0.016379
-0.016063
-0.016379
-0.017644
-0.018908
-0.016695
-0.017644
-0.020173
-0.018276
-0.018276
-0.021753
-0.023334
-0.021753
-0.023018
-0.024598
-0.024282
-0.025230
-0.024914
-0.025547
-0.027759
-0.027759
-0.030604
-0.030288
-0.028392
-0.027443
-0.029340
-0.029972
-0.029656
-0.030288
-0.031553
-0.030604
-0.028708
-0.029340
-0.030921
-0.033450
-0.035346
-0.032185
-0.029340
-0.027443
-0.027759
-0.029656
-0.028708
-0.028708
-0.028075
-0.027759
-0.028075
-0.027127
-0.027443
-0.027127
-0.024282
-0.025230
-0.023650
-0.023018
-0.021121
-0.020805
-0.021121
-0.020489
-0.019224
-0.019224
-0.018908
-0.017327
-0.016695
-0.016063
-0.015115
-0.013850
-0.017960
-0.015115
-0.013534
-0.011637
-0.012902
-0.012902
-0.013534
-0.013534
-0.015747
-0.012586
-0.011005
-0.010689
-0.011005
-0.011637
-0.016063
-0.015115
-0.013850
-0.013534
-0.014482
-0.013534
-0.015115
-0.015431
-0.016695
-0.015115
-0.015431
-0.020173
-0.019540
-0.018276
-0.020173
-0.020805
-0.021121
-0.022701
-0.023966
-0.023650
-0.023650
-0.023018
-0.023650
-0.024598
-0.026179
-0.027127
-0.029340
-0.028708
-0.025230
-0.027443
-0.030288
-0.030604
-0.031553
-0.030288
-0.031553
-0.029656
-0.026179
-0.028708
-0.029972
-0.031553
-0.031237
-0.029656
-0.027127
-0.027127
-0.027127
-0.027759
-0.027443
-0.027127
-0.027443
-0.025863
-0.025547
-0.026811
-0.026179
-0.023650
-0.023018
-0.023018
-0.022069
-0.020805
-0.019856
-0.021437
-0.019856
-0.018276
-0.019224
-0.019540
-0.018908
-0.018908
-0.017644
-0.015115
-0.014799
-0.015431
-0.015431
-0.014799
-0.011953
-0.013534
-0.013534
-0.012902
-0.013218
-0.015431
-0.014799
-0.012902
-0.011953
-0.010057
-0.011637
-0.014166
-0.014482
-0.014482
-0.014799
-0.014799
-0.014482
-0.014799
-0.014799
-0.016063
-0.015431
-0.016063
-0.016379
-0.019224
-0.018908
-0.020805
-0.021437
-0.021121
-0.022069
-0.022701
-0.022701
-0.024282
-0.023650
-0.022701
-0.024914
-0.026811
-0.026495
-0.028392
-0.027127
-0.025230
-0.028392
-0.028708
-0.029656
-0.029972
-0.029340
-0.030288
-0.029340
-0.027759
-0.029024
-0.029656
-0.032501
-0.032185
-0.031869
-0.027127
-0.027443
-0.028708
-0.028392
-0.029972
-0.027443
-0.028075
-0.027443
-0.026495
-0.026495
-0.027127
-0.023966
-0.023650
-0.024914
-0.021753
-0.021121
-0.019856
-0.019856
-0.018908
-0.018592
-0.019856
-0.020173
-0.019540
-0.017644
-0.015747
-0.016379
-0.014166
-0.014482
-0.015115
-0.013218
-0.012586
-0.013218
-0.012902
-0.012902
-0.012270
-0.013534
-0.014799
-0.013850
-0.011321
-0.009108
-0.009741
-0.011321
-0.014166
-0.014799
-0.012586
-0.014482
-0.013850
-0.014166
-0.013534
-0.014799
-0.015431
-0.015747
-0.015115
-0.018276
-0.017644
-0.018276
-0.019856
-0.022069
-0.021121
-0.022069
-0.023650
-0.023650
-0.023966
-0.023966
-0.024282
-0.025547
-0.026811
-0.029656
-0.029024
-0.027127
-0.027127
-0.029656
-0.029972
-0.030921
-0.030288
-0.029340
-0.028708
-0.027759
-0.028708
-0.029340
-0.032185
-0.033766
-0.030288
-0.029656
-0.027127
-0.027127
-0.027759
-0.028075
-0.028392
-0.027443
-0.027759
-0.027443
-0.025863
-0.026811
-0.025863
-0.022069
-0.024282
-0.022385
-0.022069
-0.021437
-0.019856
-0.020173
-0.020805
-0.018592
-0.019856
-0.019540
-0.018592
-0.016379
-0.017644
-0.014482
-0.014166
-0.017011
-0.014799
-0.014166
-0.012902
-0.011953
-0.013218
-0.012270
-0.012902
-0.014482
-0.014482
-0.011637
-0.009741
-0.010057
-0.010689
-0.013850
-0.013218
-0.013850
-0.012902
-0.013850
-0.014482
-0.014799
-0.015115
-0.015747
-0.013850
-0.014799
-0.017011
-0.017327
-0.017327
-0.018908
-0.021437
-0.021121
-0.022069
-0.022385
-0.022385
-0.023334
-0.023018
-0.023018
-0.024282
-0.025230
-0.027127
-0.028708
-0.028708
-0.025547
-0.028708
-0.030604
-0.029340
-0.029656
-0.029340
-0.029656
-0.028075
-0.027759
-0.029340
-0.031237
-0.032817
-0.031553
-0.030288
-0.026495
-0.027443
-0.028392
-0.029024
-0.029972
-0.027443
-0.028392
-0.026495
-0.026495
-0.025863
-0.025230
-0.023966
-0.023650
-0.023334
-0.022385
-0.021121
-0.021437
-0.020805
-0.020489
-0.019540
-0.019224
-0.020489
-0.019856
-0.016695
-0.016695
-0.014482
-0.013218
-0.016063
-0.015115
-0.013850
-0.013218
-0.011637
-0.012902
-0.012270
-0.013218
-0.016063
-0.014799
-0.012902
-0.010689
-0.008792
-0.011953
-0.013218
-0.015431
-0.016063
-0.013850
-0.012586
-0.014799
-0.015115
-0.015747
-0.017327
-0.017011
-0.014799
-0.018276
-0.018908
-0.019540
-0.021121
-0.021121
-0.021753
-0.023334
-0.022701
-0.023966
-0.023018
-0.023018
-0.024282
-0.025230
-0.027443
-0.027443
-0.029340
-0.029340
-0.026179
-0.028392
-0.030288
-0.030604
-0.030288
-0.030921
-0.030288
-0.029656
-0.027759
-0.029340
-0.031869
-0.033133
-0.033450
-0.031869
-0.027759
-0.026811
-0.028708
-0.027759
-0.029024
-0.027443
-0.027759
-0.028392
-0.026811
-0.027127
-0.027443
-0.025863
-0.024598
-0.024914
-0.022069
-0.021437
-0.022069
-0.022069
-0.021437
-0.020173
-0.020805
-0.021121
-0.021437
-0.018592
-0.017960
-0.016695
-0.014799
-0.014799
-0.016379
-0.014799
-0.013534
-0.013534
-0.013218
-0.013534
-0.013850
-0.015431
-0.015747
-0.014166
-0.012586
-0.008792
-0.011005
-0.013218
-0.014799
-0.014482
-0.015115
-0.013218
-0.014166
-0.016063
-0.017327
-0.017644
-0.016063
-0.018276
-0.018592
-0.019540
-0.019224
-0.019224
-0.020173
-0.021121
-0.022069
-0.023966
-0.023018
-0.024914
-0.024914
-0.023650
-0.023018
-0.027127
-0.028392
-0.030604
-0.030288
-0.028075
-0.029024
-0.031237
-0.032501
-0.029972
-0.030288
-0.029340
-0.029972
-0.028075
-0.028392
-0.031237
-0.032501
-0.032501
-0.030921
-0.029656
-0.027443
-0.028392
-0.029024
-0.029656
-0.028392
-0.027759
-0.027127
-0.024598
-0.025547
-0.026495
-0.027127
-0.024282
-0.024914
-0.024282
-0.022701
-0.021437
-0.021437
-0.020173
-0.020173
-0.019540
-0.019540
-0.020489
-0.018908
-0.016695
-0.017011
-0.015747
-0.016379
-0.018276
-0.014799
-0.014166
-0.013850
-0.014482
-0.014482
-0.015431
-0.015431
-0.016695
-0.013218
-0.012586
-0.010689
-0.011005
-0.012270
-0.016063
-0.016695
-0.015747
-0.016379
-0.016063
-0.014799
-0.016063
-0.017327
-0.019540
-0.017644
-0.016695
-0.019540
-0.019540
-0.019540
-0.021753
-0.021753
-0.023334
-0.024598
-0.024598
-0.024598
-0.023966
-0.024598
-0.023966
-0.024914
-0.026495
-0.029340
-0.029024
-0.029024
-0.027759
-0.027759
-0.030288
-0.030921
-0.030921
-0.030921
-0.030921
-0.029972
-0.029656
-0.030921
-0.032185
-0.034398
-0.031553
-0.030288
-0.027443
-0.028392
-0.027759
-0.028708
-0.028708
-0.028708
-0.027443
-0.027127
-0.026179
-0.027443
-0.026811
-0.024598
-0.025863
-0.023966
-0.022701
-0.021121
-0.021753
-0.021121
-0.020805
-0.018908
-0.017011
-0.018908
-0.017960
-0.015431
-0.016063
-0.013850
-0.013850
-0.014799
-0.014799
-0.013534
-0.011953
-0.012586
-0.013850
-0.013534
-0.014166
-0.016379
-0.015747
-0.012586
-0.010373
-0.008160
-0.012270
-0.013850
-0.015747
-0.016063
-0.013850
-0.013534
-0.015115
-0.014482
-0.015747
-0.016063
-0.016379
-0.015115
-0.017960
-0.018908
-0.017960
-0.019540
-0.020173
-0.021753
-0.022069
-0.023334
-0.023650
-0.023966
-0.024282
-0.024282
-0.024914
-0.028075
-0.027443
-0.029340
-0.029024
-0.026811
-0.029340
-0.029972
-0.029024
-0.030288
-0.029024
-0.028708
-0.029340
-0.027127
-0.029972
-0.031553
-0.032501
-0.031869
-0.029972
-0.026811
-0.026811
-0.027759
-0.029340
-0.028708
-0.026811
-0.027127
-0.025547
-0.026179
-0.026495
-0.027127
-0.024598
-0.023018
-0.023650
-0.021437
-0.021121
-0.021753
-0.021121
-0.018908
-0.018592
-0.018276
-0.019540
-0.019540
-0.018276
-0.015747
-0.014799
-0.013534
-0.014166
-0.017011
-0.013850
-0.011005
-0.013218
-0.011953
-0.013534
-0.011637
-0.012902
-0.013850
-0.012902
-0.010689
-0.009741
-0.010689
-0.012902
-0.015431
-0.015431
-0.013534
-0.013534
-0.014166
-0.014482
-0.013850
-0.015747
-0.015431
-0.015115
-0.015115
-0.017960
-0.017327
-0.018908
-0.019856
-0.022069
-0.022701
-0.023650
-0.023334
-0.023334
-0.023334
-0.021753
-0.024282
-0.024914
-0.026811
-0.028708
-0.028708
-0.026811
-0.028075
-0.030288
-0.031237
-0.029972
-0.029024
-0.029340
-0.028708
-0.026811
-0.028075
-0.030288
-0.031869
-0.032817
-0.030288
-0.027759
-0.027759
-0.026811
-0.028075
-0.029024
-0.027443
-0.026179
-0.027443
-0.025863
-0.026495
-0.027443
-0.024914
-0.023650
-0.023334
-0.021121
-0.021437
-0.021121
-0.021121
-0.019540
-0.018592
-0.019224
-0.018908
-0.018592
-0.017960
-0.016379
-0.015747
-0.013534
-0.015431
-0.017960
-0.014799
-0.013850
-0.013850
-0.013534
-0.014482
-0.013218
-0.014166
-0.016063
-0.014482
-0.012586
-0.010057
-0.010373
-0.012902
-0.014482
-0.015747
-0.013534
-0.012586
-0.014482
-0.014799
-0.015115
-0.017011
-0.016063
-0.016063
-0.015115
-0.017644
-0.018276
-0.018276
-0.021121
-0.021753
-0.021437
-0.021753
-0.022069
-0.022069
-0.023966
-0.022701
-0.024282
-0.023650
-0.025863
-0.028392
-0.028708
-0.028075
-0.026179
-0.027759
-0.029972
-0.029340
-0.030921
-0.029024
-0.028708
-0.028075
-0.027759
-0.028708
-0.030288
-0.032817
-0.029656
-0.029972
-0.027443
-0.026811
-0.028708
-0.028708
-0.027127
-0.026495
-0.027127
-0.025863
-0.025547
-0.025863
-0.024914
-0.023018
-0.024914
-0.023018
-0.021437
-0.021121
-0.019224
-0.020173
-0.019856
-0.018276
-0.018592
-0.019540
-0.018276
-0.016695
-0.016063
-0.013534
-0.012902
-0.015115
-0.014166
-0.012902
-0.011321
-0.012586
-0.012270
-0.013534
-0.012902
-0.015115
-0.013850
-0.011637
-0.010057
-0.009741
-0.012270
-0.014166
-0.013850
-0.013218
-0.012270
-0.012902
-0.014482
-0.014482
-0.016379
-0.017011
-0.016379
-0.015431
-0.017960
-0.019224
-0.018276
-0.020489
-0.021121
-0.020489
-0.021121
-0.022385
-0.023018
-0.024282
-0.023966
-0.023018
-0.025547
-0.025547
-0.027759
-0.029024
-0.028708
-0.025863
-0.028075
-0.029024
-0.029656
-0.030604
-0.029656
-0.029024
-0.028392
-0.027443
-0.029340
-0.032501
-0.032817
-0.030288
-0.029972
-0.028075
-0.027759
-0.028392
-0.028075
-0.028392
-0.027759
-0.027759
-0.026811
-0.026811
-0.026179
-0.026495
-0.025230
-0.023650
-0.024598
-0.021437
-0.021121
-0.021121
-0.020173
-0.018908
-0.018908
-0.017644
-0.018908
-0.018276
-0.017644
-0.017011
-0.013534
-0.012586
-0.013218
-0.014799
-0.014482
-0.012586
-0.013534
-0.010689
-0.011321
-0.013534
-0.014166
-0.014482
-0.011953
-0.010057
-0.007844
-0.010689
-0.012902
-0.014482
-0.014166
-0.013850
-0.013534
-0.014482
-0.016379
-0.015431
-0.015747
-0.015431
-0.015115
-0.015431
-0.017327
-0.017011
-0.017644
-0.018592
-0.019856
-0.020489
-0.021121
-0.023018
-0.023018
-0.022385
-0.022069
-0.023650
-0.025547
-0.026811
-0.028392
-0.029656
-0.027759
-0.027759
-0.029972
-0.030921
-0.030604
-0.029656
-0.029972
-0.029972
-0.027759
-0.029656
-0.030288
-0.032185
-0.033766
-0.031869
-0.029656
-0.028708
-0.029656
-0.031237
-0.029972
[truncated: 8,562,315 more chars]
