# Supplementary material for: Forces applied during classical touch assays for Caenorhabditis elegans
Source: PLoS One. 2017 May 19;12(5):e0178080. doi: 10.1371/journal.pone.0178080 (PMC5438190; doi:10.1371/journal.pone.0178080)
Supplement: S2 Data — These text files contain raw voltage data collected as described in the Methods section. The analysis scripts in S1 Analysis Code were used to process these data. (ZIP) [file pone.0178080.s004.zip › RawDataFiles/Subject4.txt]

frequency=5000
Gain=1000
2016-07-20 16:35:47
Cantilever 2A
0.164774
0.165722
0.165406
0.164457
0.164774
0.163825
0.162877
0.162561
0.164141
0.163193
0.161928
0.162244
0.160664
0.160664
0.159399
0.158767
0.158767
0.158134
0.158134
0.158134
0.158767
0.158134
0.156870
0.156238
0.156554
0.156238
0.158134
0.156238
0.155605
0.155921
0.154024
0.154657
0.155921
0.156554
0.156870
0.156554
0.154657
0.154024
0.153708
0.155605
0.156870
0.156870
0.156870
0.155921
0.156554
0.156554
0.158451
0.158451
0.157818
0.158767
0.157818
0.160031
0.160347
0.159715
0.160980
0.160664
0.160347
0.160664
0.161928
0.161612
0.161928
0.162877
0.162561
0.164141
0.164774
0.163509
0.166038
0.164457
0.164141
0.164774
0.166987
0.166038
0.166038
0.165406
0.165406
0.163825
0.163825
0.164457
0.166987
0.167935
0.165406
0.164774
0.163509
0.164774
0.165406
0.164774
0.164774
0.164774
0.164457
0.162561
0.163825
0.164141
0.162877
0.161296
0.162877
0.161612
0.160347
0.160031
0.159083
0.159083
0.159399
0.158767
0.158451
0.159715
0.159083
0.157502
0.155605
0.156238
0.155289
0.158134
0.156870
0.156870
0.155605
0.154024
0.154973
0.156238
0.155605
0.156238
0.154657
0.154973
0.153708
0.153708
0.154657
0.156554
0.157186
0.157502
0.155921
0.156554
0.157502
0.157818
0.157502
0.158767
0.158134
0.158767
0.159399
0.159083
0.159399
0.160031
0.160980
0.160031
0.161296
0.162877
0.161296
0.163193
0.163193
0.161928
0.162561
0.164141
0.163193
0.163825
0.163825
0.163193
0.164774
0.165406
0.165406
0.164774
0.164774
0.164774
0.164774
0.164774
0.167303
0.166671
0.168251
0.166987
0.166354
0.164457
0.164141
0.164774
0.165406
0.164141
0.164141
0.164141
0.163509
0.163825
0.165090
0.164141
0.162244
0.162561
0.163193
0.160980
0.160980
0.160031
0.159715
0.158767
0.159715
0.160031
0.160031
0.160347
0.158134
0.157186
0.157502
0.156238
0.158451
0.156870
0.156554
0.155921
0.154657
0.155289
0.155921
0.156870
0.156238
0.156238
0.154973
0.155289
0.154341
0.155605
0.156238
0.157186
0.155605
0.157186
0.155921
0.157186
0.155921
0.157186
0.157818
0.158451
0.157502
0.158134
0.158767
0.159083
0.160031
0.160031
0.160347
0.160664
0.161612
0.161296
0.160664
0.161296
0.162244
0.162244
0.163509
0.164141
0.165406
0.164774
0.164457
0.165090
0.165090
0.166038
0.166038
0.166354
0.165406
0.165090
0.163193
0.164457
0.166987
0.166671
0.166987
0.166354
0.165722
0.165406
0.164774
0.165090
0.164774
0.164774
0.163509
0.163825
0.163825
0.163193
0.162561
0.160664
0.160980
0.161612
0.160031
0.160347
0.160031
0.159715
0.158767
0.158451
0.159399
0.158767
0.159083
0.158134
0.157186
0.156238
0.155921
0.155605
0.157502
0.155921
0.155921
0.156554
0.154657
0.154657
0.155605
0.156238
0.156870
0.156554
0.154973
0.153708
0.153392
0.155605
0.157502
0.156554
0.156238
0.156554
0.156238
0.156870
0.156554
0.157818
0.156554
0.155921
0.156554
0.158451
0.158451
0.158451
0.159715
0.160347
0.160347
0.160664
0.162561
0.163509
0.163193
0.162244
0.162561
0.162244
0.164774
0.164141
0.164774
0.164457
0.163825
0.165090
0.165722
0.165722
0.164774
0.164141
0.165090
0.164774
0.165406
0.166354
0.166671
0.168884
0.167303
0.165090
0.164141
0.163825
0.164457
0.166038
0.164141
0.163509
0.164457
0.163509
0.163825
0.163825
0.163509
0.162244
0.162877
0.161612
0.161612
0.160980
0.159083
0.158451
0.159715
0.159399
0.159083
0.160031
0.158767
0.158134
0.156870
0.156554
0.155921
0.157186
0.156870
0.155605
0.154973
0.155289
0.155289
0.155289
0.155289
0.156554
0.154657
0.154657
0.153076
0.154341
0.154657
0.156870
0.156870
0.155921
0.155921
0.155921
0.156554
0.157186
0.157818
0.157818
0.157502
0.157818
0.158767
0.158134
0.158451
0.159399
0.160664
0.160347
0.160664
0.160980
0.161928
0.161612
0.160980
0.160980
0.162561
0.162561
0.163825
0.164774
0.165090
0.163193
0.164457
0.165722
0.165090
0.164774
0.163825
0.164774
0.164774
0.162877
0.164457
0.166038
0.167303
0.166671
0.166354
0.164141
0.163825
0.165722
0.165406
0.164457
0.164141
0.163825
0.163825
0.161928
0.164141
0.164141
0.162877
0.162561
0.163193
0.161612
0.160347
0.160664
0.159399
0.158767
0.159399
0.158767
0.160347
0.159083
0.157502
0.157502
0.156554
0.155605
0.156870
0.157502
0.156238
0.155605
0.155605
0.154341
0.155605
0.156238
0.156554
0.156554
0.154657
0.154973
0.153708
0.154973
0.157186
0.157502
0.158134
0.156554
0.157502
0.155921
0.156554
0.158134
0.158134
0.157186
0.157502
0.159083
0.158451
0.158767
0.160031
0.159715
0.158767
0.161612
0.160980
0.162561
0.160664
0.162244
0.160980
0.162244
0.163509
0.163509
0.164457
0.164774
0.162877
0.164457
0.164774
0.165722
0.164774
0.164774
0.164141
0.165090
0.164141
0.165722
0.166671
0.167303
0.166354
0.166354
0.164141
0.163193
0.165090
0.166038
0.165406
0.164141
0.164457
0.164141
0.163825
0.164141
0.163193
0.162561
0.161612
0.161928
0.160031
0.160980
0.160031
0.160347
0.160347
0.158451
0.158134
0.158767
0.159083
0.158134
0.157818
0.156554
0.154973
0.155921
0.157186
0.155921
0.155289
0.154973
0.154973
0.156238
0.155921
0.157186
0.157502
0.156554
0.154973
0.153708
0.155605
0.156870
0.156554
0.157186
0.156554
0.157186
0.158134
0.158767
0.159083
0.158451
0.158451
0.157502
0.157818
0.158767
0.158451
0.159399
0.160031
0.160347
0.161296
0.160980
0.161928
0.160980
0.161928
0.161612
0.161928
0.162561
0.164141
0.165406
0.166354
0.165090
0.164774
0.165406
0.166038
0.165722
0.166671
0.166354
0.165406
0.164774
0.163193
0.165722
0.166987
0.167303
0.166354
0.165090
0.164141
0.163825
0.164457
0.164141
0.164457
0.164141
0.164141
0.163193
0.163193
0.164141
0.162877
0.161296
0.160980
0.160347
0.159715
0.159715
0.159715
0.159083
0.159715
0.158767
0.157502
0.158767
0.158767
0.157186
0.156870
0.156238
0.156238
0.157502
0.154973
0.154973
0.155921
0.155289
0.155289
0.154657
0.155289
0.156554
0.154973
0.155289
0.154341
0.154341
0.154657
0.157502
0.156870
0.157186
0.155921
0.155921
0.156554
0.155289
0.156554
0.158134
0.158134
0.157818
0.160031
0.160347
0.159399
0.160664
0.161612
0.160664
0.161928
0.163193
0.162561
0.163193
0.162877
0.162561
0.163825
0.164141
0.164774
0.165406
0.164774
0.164774
0.165090
0.166354
0.165722
0.165722
0.166038
0.166354
0.164457
0.164457
0.165722
0.167619
0.167935
0.166038
0.164457
0.163825
0.164774
0.165090
0.166038
0.165406
0.163825
0.163509
0.162877
0.163193
0.163825
0.162877
0.161296
0.163509
0.162244
0.160347
0.159715
0.160031
0.160980
0.160347
0.160347
0.160347
0.160031
0.159399
0.157502
0.157186
0.155921
0.156554
0.156870
0.158134
0.157502
0.156554
0.154973
0.155921
0.155921
0.155921
0.157818
0.156238
0.155289
0.154341
0.154341
0.155605
0.157502
0.156554
0.158767
0.156238
0.156554
0.157818
0.158767
0.157818
0.159715
0.159399
0.158451
0.159083
0.160664
0.159399
0.160347
0.161296
0.161612
0.162244
0.163509
0.162561
0.162244
0.163193
0.161928
0.162561
0.163825
0.164774
0.164774
0.165406
0.163825
0.166354
0.166038
0.166038
0.165722
0.165406
0.166354
0.166354
0.164457
0.166354
0.166354
0.166671
0.166038
0.165406
0.163509
0.163825
0.164141
0.165722
0.164141
0.166038
0.164141
0.163509
0.163825
0.164141
0.164141
0.161928
0.162244
0.161612
0.160031
0.160980
0.160031
0.158451
0.158451
0.158451
0.157502
0.157818
0.158451
0.157186
0.157502
0.155605
0.156870
0.157186
0.158134
0.155921
0.155605
0.156870
0.155289
0.156870
0.155605
0.155921
0.156238
0.155605
0.154341
0.153708
0.154973
0.156238
0.157818
0.157186
0.156870
0.156238
0.156870
0.157186
0.157186
0.158767
0.158134
0.158451
0.159083
0.159715
0.159083
0.159715
0.159083
0.159715
0.160664
0.161296
0.162244
0.162244
0.163193
0.161928
0.161928
0.162244
0.163825
0.165722
0.165722
0.164141
0.164457
0.164774
0.164774
0.165406
0.165090
0.165406
0.164774
0.163509
0.164141
0.164774
0.166671
0.167619
0.166987
0.165406
0.164457
0.163193
0.165090
0.165406
0.164457
0.164457
0.164141
0.163193
0.162561
0.162561
0.162561
0.161928
0.162877
0.162244
0.160347
0.159715
0.158451
0.159399
0.159715
0.158451
0.158767
0.158451
0.158767
0.157186
0.157186
0.155605
0.156238
0.158767
0.156870
0.155921
0.156554
0.155921
0.157186
0.156870
0.156554
0.156554
0.154973
0.154657
0.154657
0.154657
0.155605
0.157186
0.156870
0.157502
0.156554
0.155605
0.156554
0.157186
0.156870
0.157502
0.157502
0.158451
0.159083
0.159715
0.159083
0.159715
0.160980
0.161612
0.162561
0.162561
0.161296
0.162244
0.161928
0.162244
0.163509
0.164457
0.164774
0.164141
0.164774
0.162877
0.165090
0.164774
0.165722
0.164774
0.164457
0.165406
0.163825
0.165722
0.167619
0.167619
0.167935
0.166671
0.165722
0.164141
0.165406
0.166354
0.166354
0.164774
0.163509
0.164457
0.163509
0.163509
0.163509
0.162877
0.160664
0.160664
0.161296
0.160664
0.160664
0.160031
0.160347
0.159399
0.158451
0.158451
0.160347
0.158767
0.158134
0.157818
0.155605
0.155605
0.157186
0.157502
0.156554
0.155921
0.155921
0.156238
0.155289
0.155921
0.157502
0.157186
0.155921
0.154973
0.153708
0.154024
0.156238
0.155289
0.155921
0.157186
0.156238
0.157186
0.157502
0.157186
0.158451
0.157186
0.157502
0.159399
0.159715
0.158451
0.159399
0.161296
0.160347
0.161612
0.162244
0.161928
0.162561
0.162877
0.161928
0.162244
0.164457
0.164774
0.164774
0.164141
0.162561
0.164457
0.165722
0.166987
0.166671
0.165406
0.165722
0.165406
0.165406
0.165406
0.166671
0.167935
0.165722
0.165722
0.165090
0.166354
0.165406
0.165406
0.166354
0.165406
0.164141
0.164774
0.164457
0.163825
0.164457
0.161928
0.163193
0.163193
0.162561
0.161612
0.160031
0.160031
0.160031
0.160031
0.160031
0.160664
0.160347
0.158767
0.156870
0.156870
0.157502
0.157502
0.157818
0.155921
0.154657
0.155289
0.155605
0.154973
0.155289
0.157502
0.157186
0.156870
0.154973
0.154341
0.154973
0.155921
0.156554
0.157502
0.156554
0.154973
0.157818
0.157186
0.157818
0.158451
0.157186
0.157186
0.157186
0.158767
0.158451
0.160664
0.160031
0.161296
0.162877
0.161296
0.162877
0.162561
0.162877
0.162244
0.163193
0.162561
0.164774
0.164141
0.165722
0.163509
0.163509
0.165090
0.165406
0.165090
0.165722
0.165090
0.164457
0.164457
0.166354
0.166354
0.167619
0.168884
0.166987
0.164457
0.164457
0.164141
0.164141
0.164141
0.164141
0.163825
0.164141
0.162877
0.162877
0.163193
0.162561
0.161296
0.161612
0.160347
0.160664
0.160980
0.159715
0.159715
0.159715
0.159715
0.159715
0.160031
0.160664
0.158451
0.157502
0.158134
0.156554
0.159083
0.155921
0.156554
0.155605
0.155605
0.156870
0.156238
0.156870
0.157186
0.156238
0.154973
0.153708
0.155289
0.156554
0.158451
0.159083
0.157186
0.156870
0.156870
0.158134
0.158134
0.157818
0.158767
0.158134
0.160031
0.159715
0.160031
0.159399
0.161296
0.161612
0.163825
0.163193
0.163825
0.163193
0.161928
0.162244
0.163509
0.162877
0.163825
0.163825
0.164457
0.164457
0.163825
0.165090
0.166354
0.165406
0.165406
0.165722
0.166354
0.164457
0.165090
0.164774
0.167303
0.166987
0.166987
0.166354
0.164774
0.164457
0.166354
0.165722
0.165722
0.165722
0.164457
0.164141
0.165722
0.164141
0.162244
0.161612
0.161928
0.161928
0.161928
0.160664
0.159399
0.160347
0.159083
0.160347
0.159715
0.159399
0.159083
0.157818
0.157186
0.158767
0.155921
0.156554
0.156554
0.157818
0.154973
0.155289
0.156554
0.157502
0.156554
0.157502
0.156870
0.154341
0.153076
0.153392
0.154657
0.155289
0.156870
0.157186
0.156554
0.156238
0.157502
0.158134
0.157818
0.158134
0.157818
0.157818
0.159715
0.160031
0.159715
0.160031
0.160664
0.160980
0.160664
0.161928
0.162877
0.162561
0.164457
0.162561
0.162244
0.163509
0.165406
0.165722
0.164457
0.162877
0.164141
0.165406
0.166038
0.167303
0.166038
0.166038
0.165722
0.165406
0.167303
0.166987
0.167935
0.167303
0.165722
0.163193
0.163509
0.164141
0.165090
0.166038
0.165722
0.163825
0.163825
0.164141
0.164141
0.162561
0.162244
0.163509
0.163193
0.160347
0.160980
0.160031
0.160347
0.159715
0.160031
0.158767
0.159399
0.157818
0.157502
0.156554
0.156554
0.156238
0.157502
0.156870
0.156238
0.155921
0.156870
0.156238
0.156238
0.155605
0.156554
0.157186
0.155921
0.155605
0.154024
0.155605
0.154973
0.157186
0.157818
0.157186
0.156554
0.157186
0.156870
0.157502
0.157818
0.157818
0.157502
0.157818
0.160980
0.160664
0.160347
0.160980
0.161928
0.160031
0.162877
0.163193
0.162561
0.162561
0.161928
0.162561
0.164141
0.164457
0.165090
0.164774
0.163509
0.165722
0.166038
0.166354
0.164774
0.164141
0.164457
0.164774
0.163509
0.164141
0.165722
0.167619
0.167303
0.164457
0.163509
0.163825
0.164141
0.164457
0.163193
0.163825
0.163193
0.163509
0.163193
0.162877
0.163193
0.161612
0.161296
0.160664
0.160980
0.160980
0.159399
0.159399
0.159715
0.158451
0.158451
0.157818
0.157186
0.157186
0.156238
0.155289
0.155605
0.155605
0.155921
0.154973
0.153708
0.154657
0.154657
0.154973
0.154024
0.155289
0.155921
0.154973
0.153708
0.152444
0.153392
0.154657
0.157186
0.156554
0.156238
0.156238
0.156238
0.157186
0.157186
0.155921
0.156554
0.156554
0.156554
0.158451
0.157818
0.158134
0.158767
0.160664
0.160031
0.160980
0.161612
0.160664
0.161296
0.161612
0.162561
0.162877
0.162877
0.162877
0.164457
0.162877
0.162877
0.164457
0.165090
0.165406
0.164141
0.166038
0.165406
0.164141
0.164141
0.164774
0.166038
0.166987
0.165722
0.163825
0.164141
0.164457
0.164774
0.165090
0.164141
0.164141
0.162877
0.161928
0.161928
0.162244
0.162561
0.161928
0.162244
0.161296
0.160031
0.160347
0.159399
0.160031
0.159083
0.158451
0.158451
0.158451
0.159083
0.157186
0.156238
0.157186
0.156238
0.157818
0.156554
0.154657
0.154973
0.153708
0.154973
0.155921
0.155605
0.156554
0.156554
0.154024
0.153392
0.152760
0.155605
0.156238
0.156554
0.155921
0.155605
0.155921
0.155921
0.155921
0.156554
0.156870
0.156554
0.157186
0.158767
0.159083
0.159715
0.160031
0.160031
0.160664
0.161612
0.160980
0.161928
0.161296
0.162561
0.161928
0.161928
0.163825
0.162877
0.164457
0.165090
0.163509
0.164774
0.165090
0.165090
0.165406
0.164774
0.163509
0.163193
0.162561
0.164457
0.166038
0.167303
0.166354
0.165722
0.163825
0.163193
0.163509
0.163825
0.165090
0.163509
0.162244
0.163825
0.162561
0.163193
0.163509
0.160031
0.162244
0.161612
0.159715
0.159399
0.159083
0.159399
0.158134
0.158451
0.158134
0.158451
0.157502
0.157186
0.156238
0.156870
0.154657
0.155605
0.155921
0.156238
0.154973
0.155605
0.155289
0.155289
0.154973
0.156554
0.156238
0.154657
0.155289
0.153708
0.154657
0.155289
0.157818
0.155921
0.154973
0.155289
0.156870
0.156554
0.157502
0.157502
0.157186
0.157502
0.158134
0.158767
0.158451
0.159399
0.159715
0.160347
0.160347
0.160980
0.162244
0.162244
0.161928
0.162244
0.161612
0.163509
0.164774
0.164141
0.164774
0.162877
0.164774
0.164141
0.165090
0.166038
0.165722
0.164774
0.164141
0.164141
0.165090
0.166354
0.167303
0.167303
0.166038
0.163509
0.163825
0.163825
0.163509
0.163825
0.163825
0.162244
0.162877
0.162561
0.163193
0.164457
0.162561
0.161612
0.162877
0.160347
0.159399
0.159715
0.158767
0.158134
0.158767
0.157818
0.157502
0.157818
0.157818
0.156870
0.156238
0.155605
0.155921
0.158134
0.155289
0.153708
0.154341
0.153392
0.154024
0.154657
0.154657
0.156238
0.153708
0.154024
0.152128
0.154973
0.155921
0.157186
0.155921
0.156870
0.155289
0.156238
0.155921
0.155921
0.156554
0.157502
0.158134
0.157818
0.158451
0.159083
0.157818
0.159399
0.159715
0.159399
0.159399
0.160664
0.159715
0.160031
0.159399
0.161296
0.162877
0.163193
0.162877
0.164457
0.162561
0.161928
0.163509
0.164141
0.164141
0.165090
0.163825
0.164457
0.163193
0.163193
0.164457
0.166038
0.166671
0.166671
0.164141
0.164141
0.164774
0.164141
0.164141
0.164457
0.164774
0.162561
0.162244
0.162561
0.163193
0.162877
0.160664
0.161612
0.160664
0.159399
0.160031
0.159399
0.157818
0.157186
0.158134
0.157502
0.157186
0.155605
0.154973
0.154657
0.154024
0.155605
0.156554
0.156238
0.154973
0.154024
0.154973
0.154657
0.155289
0.155289
0.156870
0.155921
0.153708
0.153076
0.153392
0.153708
0.155605
0.155921
0.155605
0.154341
0.154657
0.154973
0.154973
0.154341
0.155921
0.155605
0.155921
0.157186
0.158134
0.158134
0.160664
0.160031
0.159399
0.160031
0.160347
0.160980
0.160347
0.161296
0.160980
0.161928
0.163825
0.163193
0.164774
0.164457
0.162561
0.164141
0.166038
0.164774
0.164457
0.165722
0.164141
0.163509
0.163509
0.164141
0.165406
0.165722
0.165722
0.163825
0.162877
0.162244
0.163825
0.164774
0.164141
0.163825
0.162877
0.162877
0.161928
0.163509
0.163193
0.162244
0.160980
0.159715
0.160347
0.159399
0.159083
0.159715
0.159083
0.158767
0.158134
0.158767
0.157818
0.155921
0.156554
0.154341
0.153076
0.155921
0.156554
0.156870
0.153392
0.153708
0.154024
0.154657
0.155605
0.156870
0.155289
0.153708
0.153392
0.152444
0.152760
0.154973
0.155605
0.156238
0.155605
0.155605
0.155605
0.155605
0.155921
0.155921
0.156238
0.155605
0.156238
0.158451
0.157818
0.160347
0.159083
0.160347
0.160664
0.160980
0.162244
0.162244
0.163193
0.161928
0.162561
0.162561
0.162877
0.163509
0.163825
0.161928
0.164774
0.164457
0.165406
0.165406
0.164774
0.164457
0.164774
0.164141
0.164774
0.164774
0.166987
0.166987
0.165090
0.164457
0.163825
0.163509
0.164141
0.164141
0.163193
0.162244
0.162561
0.161296
0.161928
0.161928
0.160980
0.160980
0.161296
0.158767
0.158767
0.159715
0.158134
0.157186
0.158134
0.157186
0.156554
0.157502
0.157186
0.155921
0.155921
0.154973
0.154973
0.155289
0.153708
0.154024
0.154973
0.154024
0.153392
0.154657
0.154341
0.154657
0.154024
0.153392
0.152444
0.153392
0.152444
0.156238
0.155921
0.155289
0.154657
0.154973
0.156238
0.155289
0.156870
0.156238
0.156870
0.155605
0.157818
0.157502
0.158134
0.158767
0.159715
0.160031
0.159399
0.160980
0.161296
0.161928
0.160980
0.161296
0.161928
0.162561
0.163509
0.164141
0.163509
0.163825
0.164141
0.164457
0.163509
0.164141
0.164774
0.164457
0.163193
0.163825
0.165406
0.165722
0.166987
0.166671
0.165406
0.164457
0.164774
0.163193
0.164141
0.165090
0.164141
0.164774
0.162877
0.162244
0.163193
0.162561
0.161296
0.161928
0.159715
0.160664
0.159715
0.159083
0.159715
0.158767
0.158451
0.158134
0.158767
0.158767
0.156870
0.155289
0.155289
0.154657
0.157186
0.155605
0.154973
0.154341
0.155921
0.154024
0.155605
0.154024
0.155605
0.154341
0.152760
0.150863
0.153392
0.153392
0.154973
0.155921
0.156238
0.156238
0.155605
0.155921
0.156870
0.155605
0.156238
0.155289
0.156238
0.157186
0.158767
0.157818
0.160980
0.161928
0.160347
0.161612
0.162244
0.162244
0.162244
0.161612
0.161612
0.162561
0.163193
0.163825
0.164457
0.163509
0.163193
0.164457
0.165722
0.166354
0.164457
0.165090
0.164141
0.163509
0.163825
0.164774
0.165722
0.167303
0.165406
0.164457
0.162877
0.163825
0.165090
0.163509
0.164457
0.162877
0.163825
0.163193
0.163825
0.162244
0.163825
0.161612
0.162561
0.163193
0.161612
0.158451
0.159399
0.158767
0.159399
0.158767
0.158134
0.159083
0.158451
0.157818
0.156238
0.155921
0.155605
0.155921
0.155605
0.154657
0.155289
0.155289
0.155289
0.154341
0.154657
0.155921
0.155921
0.155289
0.153392
0.153076
0.154341
0.156238
0.156870
0.156554
0.154973
0.154973
0.154341
0.154973
0.155605
0.155921
0.156554
0.155289
0.156238
0.157818
0.158134
0.158767
0.159399
0.160347
0.160347
0.160347
0.159715
0.160980
0.160980
0.160031
0.160980
0.161296
0.161928
0.163509
0.163825
0.162877
0.164141
0.164457
0.164774
0.164141
0.164141
0.163825
0.163193
0.163193
0.165406
0.165090
0.166987
0.166987
0.166354
0.163825
0.164457
0.163193
0.164457
0.164141
0.164141
0.162561
0.162244
0.160980
0.162561
0.163825
0.162244
0.160664
0.160980
0.159399
0.158767
0.158767
0.159715
0.157186
0.158451
0.157818
0.158451
0.158451
0.158134
0.156554
0.155289
0.154341
0.155921
0.155921
0.155605
0.153708
0.154024
0.153076
0.154657
0.155289
0.155605
0.156238
0.154973
0.154657
0.153392
0.155289
0.154657
0.156870
0.156238
0.155921
0.156238
0.158134
0.156870
0.156554
0.156870
0.157818
0.155289
0.155921
0.157818
0.157502
0.159399
0.160347
0.160347
0.160031
0.160664
0.161296
0.160664
0.162244
0.160980
0.161612
0.163193
0.163193
0.163193
0.163825
0.163509
0.163193
0.162244
0.164457
0.164457
0.164141
0.165406
0.164774
0.163509
0.163193
0.164457
0.165722
0.166038
0.164141
0.163509
0.164141
0.164141
0.164141
0.165090
0.163193
0.163509
0.162877
0.163193
0.163193
0.163193
0.162244
0.160347
0.161612
0.159399
0.159399
0.158451
0.158767
0.159083
0.158767
0.158451
0.158767
0.157502
0.157818
0.156870
0.156238
0.155921
0.154973
0.156870
0.154341
0.154024
0.154973
0.153708
0.153708
0.155289
0.156238
0.156870
0.155289
0.154341
0.152444
0.154024
0.153076
0.156554
0.156238
0.156238
0.154657
0.155605
0.155605
0.154973
0.157186
0.158134
0.156554
0.157502
0.158767
0.159399
0.158767
0.160347
0.160664
0.160980
0.160347
0.160980
0.161612
0.161612
0.162244
0.160664
0.162244
0.163509
0.165090
0.164774
0.164141
0.163193
0.165406
0.165406
0.165090
0.165406
0.165722
0.165090
0.163825
0.164774
0.166354
0.166354
0.167619
0.166038
0.165722
0.163509
0.164141
0.164774
0.165090
0.164141
0.162877
0.163509
0.163509
0.163509
0.162877
0.162561
0.160347
0.161612
0.160664
0.160031
0.158767
0.160031
0.158767
0.158134
0.158767
0.157186
0.159399
0.157818
0.157818
0.156554
0.156554
0.154973
0.157186
0.156554
0.156238
0.155289
0.154657
0.154973
0.155921
0.154973
0.156554
0.155289
0.154973
0.153392
0.153076
0.153708
0.157186
0.158134
0.157502
0.155605
0.155605
0.154973
0.156870
0.156554
0.157502
0.157502
0.157186
0.158767
0.160980
0.160031
0.159399
0.160664
0.161296
0.161296
0.161612
0.160980
0.161296
0.161612
0.160664
0.163193
0.163509
0.163825
0.163825
0.163825
0.163193
0.164141
0.165722
0.165722
0.166038
0.166038
0.165406
0.163825
0.163509
0.164141
0.165406
0.167303
0.166987
0.166987
0.164141
0.164457
0.164457
0.165090
0.163509
0.165406
0.163509
0.163193
0.161928
0.162877
0.162877
0.161296
0.161928
0.160980
0.160031
0.159399
0.160664
0.161296
0.159715
0.158767
0.157818
0.158134
0.157818
0.158134
0.156554
0.154657
0.155289
0.155921
0.157502
0.156554
0.156554
0.155605
0.155921
0.155605
0.154657
0.154657
0.154973
0.154973
0.154024
0.153076
0.153708
0.154657
0.155921
0.156238
0.155921
0.155289
0.156554
0.157502
0.155921
0.156554
0.157502
0.157186
0.157818
0.159399
0.157818
0.160347
0.159715
0.160031
0.160980
0.160980
0.161928
0.162561
0.162561
0.162244
0.162244
0.162877
0.164457
0.163825
0.166038
0.165090
0.166038
0.165406
0.166038
0.166671
0.167303
0.166038
0.166038
0.164141
0.164141
0.166038
0.167619
0.167935
0.167303
0.164774
0.165722
0.165722
0.165722
0.165722
0.163825
0.163193
0.162877
0.162877
0.163509
0.163509
0.163509
0.161296
0.162561
0.161928
0.160031
0.159399
0.159083
0.158767
0.158134
0.158134
0.158767
0.158134
0.156554
0.157502
0.155605
0.155605
0.156554
0.158134
0.155921
0.155289
0.154341
0.154973
0.154341
0.153708
0.155289
0.155289
0.155289
0.153392
0.153076
0.152760
0.154341
0.155605
0.156238
0.154657
0.154657
0.155605
0.155605
0.155605
0.155289
0.155289
0.155605
0.156870
0.159083
0.158134
0.158134
0.159399
0.159399
0.158767
0.160347
0.161296
0.161612
0.160980
0.160980
0.160347
0.161928
0.164141
0.164141
0.164457
0.162877
0.162877
0.164141
0.164774
0.166038
0.164141
0.164141
0.164457
0.163509
0.164141
0.164457
0.166038
0.167619
0.166038
0.164774
0.164457
0.164457
0.164457
0.164774
0.164457
0.164457
0.163825
0.161928
0.162244
0.164141
0.163193
0.159715
0.161296
0.159715
0.160347
0.159715
0.159399
0.158767
0.158767
0.158451
0.157186
0.158451
0.157502
0.156870
0.155605
0.155605
0.154657
0.156238
0.155289
0.154973
0.153392
0.153708
0.153392
0.154973
0.155605
0.155921
0.154973
0.153076
0.152760
0.153076
0.154341
0.156870
0.157818
0.156238
0.155921
0.155605
0.155921
0.155921
0.156554
0.156554
0.156870
0.157186
0.158134
0.157502
0.158134
0.159399
0.159399
0.160980
0.161928
0.160664
0.160980
0.160664
0.161296
0.160347
0.161612
0.162561
0.163825
0.164141
0.163509
0.163509
0.165090
0.164774
0.163825
0.164457
0.164141
0.164774
0.164457
0.163509
0.165090
0.167303
0.167935
0.166987
0.164774
0.162877
0.163193
0.163825
0.164774
0.164774
0.164774
0.163825
0.163193
0.162877
0.163193
0.163193
0.161612
0.160980
0.162244
0.159083
0.160031
0.160031
0.159715
0.159399
0.159715
0.159083
0.158767
0.158134
0.157818
0.156554
0.155605
0.154973
0.156554
0.156554
0.155289
0.154657
0.154657
0.154973
0.154973
0.154341
0.155921
0.155289
0.154024
0.153708
0.152128
0.154024
0.154973
0.155921
0.155605
0.155921
0.155605
0.156554
0.157818
0.156554
0.157502
0.155921
0.157818
0.157186
0.159399
0.158767
0.159083
0.159083
0.160980
0.160347
0.160347
0.160980
0.160980
0.163509
0.161296
0.161296
0.162877
0.164141
0.163825
0.165090
0.163509
0.164141
0.165406
0.165722
0.166038
0.166354
0.166354
0.165406
0.164141
0.166354
0.166987
0.167303
0.168567
0.166038
0.163193
0.163509
0.164457
0.165406
0.165406
0.166038
0.164774
0.162561
0.162244
0.161928
0.162561
0.160980
0.160031
0.161612
0.160031
0.159399
0.159083
0.159083
0.158767
0.157818
0.158767
0.158767
0.157186
0.156238
0.156870
0.156870
0.155289
0.156554
0.158451
0.154973
0.154341
0.154657
0.154341
0.154657
0.155289
0.155605
0.156238
0.154973
0.153392
0.152760
0.153708
0.154973
0.156554
0.156238
0.155921
0.155921
0.156870
0.156870
0.155921
0.156554
0.157502
0.155921
0.156870
0.158767
0.157502
0.158451
0.159083
0.159715
0.158767
0.160031
0.159715
0.160980
0.160347
0.160980
0.160664
0.161928
0.163509
0.163193
0.163193
0.162561
0.164141
0.164774
0.165406
0.165406
0.164774
0.165090
0.165722
0.165722
0.164457
0.165722
0.166354
0.167303
0.166671
0.166038
0.164141
0.164457
0.165090
0.165722
0.163825
0.163825
0.163193
0.162561
0.162877
0.162877
0.162561
0.160664
0.161612
0.160980
0.159715
0.160031
0.159399
0.159083
0.158134
0.158767
0.158451
0.159399
0.156870
0.155921
0.156870
0.154973
0.155921
0.157186
0.155289
0.154973
0.153708
0.154024
0.154973
0.154657
0.154341
0.155605
0.154657
0.152760
0.152128
0.153708
0.153392
0.155921
0.156870
0.156554
0.154657
0.155605
0.155921
0.157186
0.157186
0.157186
0.157186
0.156870
0.157818
0.157502
0.157502
0.158767
0.159083
0.159083
0.159715
0.160031
0.160664
0.160664
0.160980
0.160347
0.160980
0.161928
0.162244
0.163509
0.162877
0.161612
0.164457
0.164457
0.164141
0.164141
0.164457
0.164141
0.163193
0.164141
0.165406
0.166038
0.166987
0.166987
0.165406
0.163509
0.164141
0.164774
0.165406
0.163509
0.163509
0.163193
0.162244
0.163193
0.163193
0.162877
0.160347
0.161928
0.161612
0.158451
0.159083
0.158451
0.158134
0.158767
0.157502
0.158451
0.158767
0.157186
0.157502
0.156554
0.155605
0.154657
0.155605
0.156554
0.155289
0.153708
0.153392
0.154024
0.155605
0.154657
0.155921
0.154973
0.155921
0.153708
0.153076
0.154341
0.154973
0.157502
0.157186
0.157818
0.156870
0.155921
0.156870
0.156870
0.156870
0.155921
0.156554
0.157818
0.158134
0.157502
0.159715
0.160980
0.160031
0.161296
0.161296
0.161296
0.162244
0.162561
0.160980
0.161296
0.163193
0.163509
0.163193
0.164141
0.161612
0.163825
0.164774
0.165090
0.165090
0.165406
0.164141
0.164457
0.164141
0.164774
0.166671
0.166671
0.165722
0.166354
0.164141
0.164141
0.164141
0.163509
0.163825
0.163509
0.163825
0.163509
0.162561
0.163509
0.163193
0.161612
0.161296
0.161612
0.160031
0.159399
0.159399
0.158134
0.157186
0.157186
0.158451
0.158451
0.157502
0.157502
0.155921
0.154657
0.154973
0.155921
0.155921
0.156554
0.154973
0.154657
0.154024
0.154024
0.155289
0.154341
0.155921
0.155605
0.153708
0.152760
0.153708
0.154341
0.155921
0.155921
0.154973
0.155921
0.156238
0.157818
0.156554
0.157186
0.157502
0.156870
0.157502
0.158767
0.159715
0.159083
0.160031
0.159083
0.160347
0.159715
0.161928
0.161296
0.163193
0.161612
0.162561
0.164141
0.164457
0.164457
0.165406
0.164457
0.164141
0.164457
0.165722
0.165090
0.165090
0.166987
0.165090
0.163509
0.165090
0.166038
0.165722
0.168251
0.166987
0.165722
0.163509
0.164457
0.165090
0.165406
0.163825
0.163193
0.163193
0.163193
0.162244
0.162877
0.162244
0.161612
0.161928
0.160031
0.161296
0.159715
0.160664
0.159715
0.159715
0.157818
0.159715
0.159715
0.158767
0.157818
0.156554
0.154657
0.154973
0.156554
0.155921
0.155289
0.154657
0.155605
0.154657
0.154973
0.155289
0.156238
0.154973
0.153708
0.153392
0.153708
0.154657
0.156238
0.157186
0.156238
0.155605
0.155921
0.154973
0.156554
0.156870
0.156870
0.156870
0.156870
0.159715
0.159715
0.159083
0.161612
0.160980
0.160664
0.162244
0.161612
0.160980
0.160980
0.160980
0.161612
0.163509
0.163193
0.165090
0.165406
0.164774
0.162877
0.163509
0.165722
0.164457
0.165406
0.164141
0.164774
0.165090
0.163825
0.165090
0.166354
0.168251
0.166987
0.166038
0.163509
0.164141
0.163509
0.163193
0.165090
0.164141
0.163193
0.164141
0.163509
0.163509
0.163825
0.162877
0.162561
0.161928
0.161296
0.160347
0.160031
0.160664
0.159715
0.160031
0.159083
0.159715
0.158134
0.156870
0.155921
0.156238
0.154657
0.157186
0.156554
0.155605
0.155289
0.155921
0.155605
0.155289
0.156554
0.155605
0.155605
0.154973
0.154024
0.153392
0.154341
0.155289
0.156870
0.156870
0.156238
0.155605
0.155921
0.156870
0.158134
0.158134
0.158134
0.159399
0.158767
0.160031
0.159083
0.160347
0.160664
0.160664
0.160980
0.161296
0.160980
0.160664
0.162561
0.162244
0.163193
0.162877
0.163825
0.164774
0.165406
0.164141
0.165090
0.165722
0.166987
0.165722
0.166354
0.167619
0.165722
0.165722
0.166671
0.167935
0.168251
0.167619
0.166987
0.165090
0.164457
0.164774
0.165722
0.164141
0.164141
0.164774
0.164141
0.163193
0.164457
0.164457
0.162561
0.160664
0.161928
0.160347
0.159715
0.159715
0.160347
0.160031
0.159083
0.159399
0.159399
0.158451
0.157186
0.156870
0.156554
0.154657
0.155289
0.157818
0.156554
0.154973
0.155605
0.156554
0.154657
0.155921
0.156238
0.156870
0.156238
0.155289
0.154657
0.155605
0.154657
0.156238
0.156870
0.156238
0.156554
0.156554
0.157502
0.157502
0.156870
0.157186
0.158134
0.157186
0.159083
0.159715
0.159083
0.160031
0.160031
0.160347
0.160031
0.163193
0.162877
0.162244
0.161296
0.163509
0.163193
0.163825
0.164457
0.165722
0.162561
0.163509
0.166354
0.167303
0.166038
0.166987
0.167303
0.165722
0.164457
0.165090
0.166671
0.166038
0.167303
0.166354
0.165090
0.163509
0.164774
0.165406
0.165406
0.163825
0.164774
0.163509
0.163193
0.163825
0.163193
0.162877
0.161296
0.161928
0.161296
0.161296
0.160031
0.159083
0.158767
0.158134
0.159399
0.158451
0.158767
0.159715
0.157186
0.155289
0.154973
0.155921
0.157186
0.155921
0.155605
0.156238
0.155921
0.156238
0.155289
0.155605
0.156554
0.155289
0.154973
0.154341
0.154973
0.154973
0.156554
0.156870
0.156554
0.155605
0.156238
0.156238
0.156238
0.157818
0.157818
0.157502
0.156870
0.158767
0.160031
0.159715
0.160980
0.160664
0.161296
0.161296
0.160980
0.161928
0.161296
0.161928
0.163509
0.163825
0.164457
0.165090
0.164457
0.164141
0.164141
0.164774
0.166354
0.165406
0.165406
0.165090
0.166038
0.164774
0.163825
0.164141
0.166671
0.167303
0.165090
0.165406
0.163509
0.164457
0.163193
0.163825
0.163825
0.164141
0.164457
0.163193
0.163509
0.162877
0.163193
0.162244
0.161612
0.162244
0.160664
0.160031
0.160031
0.160347
0.159715
0.158767
0.158134
0.159083
0.157502
0.157186
0.155289
0.155605
0.155289
0.155921
0.156554
0.155605
0.156870
0.156238
0.155605
0.154657
0.155289
0.156870
0.156238
0.154341
0.153708
0.152444
0.154024
0.155921
0.156554
0.156870
0.157186
0.156870
0.155605
0.156554
0.157186
0.157818
0.156238
0.156554
0.157818
0.159083
0.158767
0.160664
0.160664
0.161296
0.160980
0.162244
0.161296
0.161928
0.162244
0.161612
0.162244
0.163825
0.163825
0.165406
0.166671
0.164457
0.166354
0.167303
0.167303
0.166038
0.165722
0.165090
0.165090
0.163825
0.164774
0.166671
0.167935
0.166987
0.166987
0.164141
0.165090
0.165090
0.165406
0.164457
0.164141
0.164141
0.163825
0.162561
0.163509
0.162244
0.162244
0.161612
0.161928
0.160031
0.160664
0.160980
0.159399
0.159083
0.159715
0.159399
0.159083
0.159083
0.157502
0.156554
0.155289
0.155289
0.155921
0.157186
0.156554
0.155289
0.154973
0.155289
0.154657
0.155605
0.156554
0.157186
0.155289
0.154341
0.153076
0.154341
0.155605
0.155921
0.156870
0.155921
0.155921
0.157186
0.157818
0.157186
0.158451
0.158134
0.157502
0.158451
0.159399
0.159399
0.158767
0.160664
0.162244
0.161612
0.161928
0.162244
0.163193
0.162244
0.161296
0.163193
0.162877
0.164141
0.165090
0.165090
0.164457
0.165406
0.166354
0.166987
0.166038
0.167303
0.166987
0.165090
0.165090
0.166038
0.166671
0.167303
0.166987
0.167303
0.164774
0.165406
0.165722
0.165406
0.166038
0.166038
0.165090
0.164141
0.163825
0.164141
0.163825
0.162877
0.162244
0.163825
0.160664
0.160664
0.161296
0.161296
0.160031
0.159083
0.160031
0.159083
0.159715
0.158134
0.156238
0.156238
0.155921
0.155921
0.157818
0.156554
0.154657
0.155289
0.156238
0.156238
0.155605
0.156870
0.159083
0.157818
0.156554
0.154657
0.156238
0.155605
0.158451
0.156870
0.158134
0.157502
0.156870
0.157186
0.157502
0.157818
0.158134
0.158134
0.157818
0.158767
0.160347
0.159083
0.160664
0.162561
0.161612
0.161612
0.162561
0.162561
0.162244
0.161928
0.162244
0.162877
0.164457
0.163825
0.165722
0.164141
0.162877
0.163193
0.166354
0.165722
0.164774
0.165722
0.165406
0.163825
0.165406
0.166354
0.167303
0.167935
0.167619
0.166987
0.164457
0.164774
0.164774
0.165406
0.163825
0.164141
0.164457
0.163825
0.163825
0.163825
0.163509
0.160980
0.162244
0.161928
0.161612
0.161612
0.160031
0.160031
0.159399
0.159715
0.157818
0.159083
0.157818
0.157186
0.155605
0.155605
0.154341
0.157186
0.155289
0.156238
0.154657
0.154973
0.154973
0.154341
0.154973
0.157186
0.155605
0.154341
0.153392
0.152128
0.154024
0.156238
0.156238
0.156554
0.156554
0.155921
0.157186
0.157186
0.156870
0.157818
0.155921
0.156238
0.158451
0.159083
0.160347
0.160664
0.160031
0.159399
0.160980
0.161296
0.160980
0.162561
0.161928
0.161928
0.161296
0.163193
0.163825
0.165406
0.165090
0.162561
0.163193
0.164457
0.166038
0.166671
0.165722
0.165722
0.166038
0.162877
0.164774
0.166038
0.166987
0.166987
0.164774
0.163509
0.164457
0.165406
0.164774
0.165090
0.163509
0.162877
0.164141
0.162877
0.162877
0.162877
0.161296
0.160980
0.161928
0.160347
0.159399
0.160347
0.158767
0.157818
0.157186
0.158451
0.159399
0.158451
0.157186
0.155921
0.155921
0.155605
0.156870
0.156870
0.155605
0.155289
0.155921
0.154341
0.155289
0.155921
0.156554
0.156238
0.154024
0.153708
0.153392
0.154341
0.155921
0.157186
0.156238
0.155605
0.155921
0.155921
0.156870
0.156870
0.156554
0.156554
0.155605
0.157502
0.159715
0.159083
0.158451
0.159399
0.160664
0.161612
0.162244
0.162877
0.161612
0.162877
0.162561
0.163509
0.163509
0.164774
0.164457
0.165406
0.163193
0.166038
0.165722
0.164457
0.165722
0.165406
0.164457
0.164774
0.165406
0.165090
0.166671
0.166671
0.166671
0.166354
0.165406
0.166038
0.166038
0.165406
0.165722
0.164774
0.165406
0.164774
0.162877
0.163825
0.163825
0.162877
0.162244
0.162877
0.161612
0.161928
0.161296
0.160664
0.161296
0.160347
0.159399
0.158767
0.160031
0.158451
0.156870
0.155921
0.155921
0.155921
0.157818
0.155605
0.155289
0.154341
0.154657
0.155289
0.155921
0.156554
0.156554
0.155605
0.154973
0.153708
0.154341
0.154973
0.156554
0.158134
0.158134
0.156870
0.158451
0.158451
0.156870
0.157818
0.158767
0.158451
0.158451
0.159083
0.158767
0.160031
0.161612
0.162244
0.162561
0.162561
0.162244
0.162244
0.161928
0.162877
0.163825
0.163825
0.164774
0.163509
0.165722
0.164774
0.165406
0.165722
0.165722
0.166038
0.166671
0.166354
0.165406
0.164774
0.164774
0.166038
0.168251
0.167619
0.166354
0.165722
0.165090
0.165722
0.165722
0.166671
0.165406
0.164774
0.164457
0.163193
0.162561
0.164457
0.163509
0.162244
0.162561
0.161612
0.160980
0.160031
0.159083
0.160031
0.159399
0.159083
0.156870
0.158767
0.158451
0.158767
0.157502
0.157502
0.154973
0.157502
0.156554
0.156870
0.154973
0.155921
0.155921
0.155605
0.156238
0.156554
0.156554
0.154973
0.154024
0.154657
0.155289
0.156870
0.157186
0.156554
0.155921
0.155289
0.155605
0.156554
0.156870
0.158767
0.157502
0.158134
0.158451
0.160031
0.158767
0.160664
0.160664
0.160347
0.162244
0.160980
0.163193
0.162244
0.162877
0.162244
0.163193
0.163825
0.164457
0.165090
0.165722
0.164457
0.164774
0.166987
0.167935
0.165406
0.165406
0.166987
0.166671
0.166038
0.166354
0.166671
0.168251
0.167619
0.167303
0.165090
0.164774
0.164774
0.166038
0.165722
0.165406
0.165406
0.165090
0.164457
0.163509
0.164774
0.162561
0.163193
0.163509
0.161928
0.162561
0.162877
0.160664
0.160031
0.160347
0.161296
0.160664
0.159715
0.158767
0.158134
0.157186
0.157186
0.159083
0.158134
0.156238
0.154973
0.155605
0.155605
0.155921
0.156870
0.157502
0.155921
0.155289
0.154024
0.154341
0.155605
0.157186
0.157502
0.156870
0.157186
0.157818
0.157502
0.157186
0.158451
0.159399
0.159083
0.157818
0.157818
0.160980
0.160031
0.160664
0.160664
0.160664
0.161612
0.162877
0.162244
0.162561
0.162561
0.161296
0.161296
0.162561
0.164141
0.163509
0.164774
0.163193
0.164774
0.164774
0.166987
0.166038
0.165406
0.165722
0.165406
0.164141
0.166354
0.166987
0.167303
0.167303
0.166671
0.164457
0.165090
0.166038
0.165090
0.165722
0.165406
0.165406
0.164141
0.163825
0.165722
0.164457
0.163509
0.162561
0.163509
0.162244
0.161612
0.160031
0.160031
0.159715
0.159083
0.159399
0.160347
0.159715
0.158134
0.155289
0.157186
0.157502
0.157186
0.157502
0.156870
0.154657
0.155921
0.155921
0.156870
0.155921
0.156554
0.157186
0.155605
0.154657
0.154657
0.155289
0.155921
0.158134
0.158451
0.156870
0.156238
0.157186
0.157818
0.158451
0.159399
0.159083
0.159399
0.159715
0.162244
0.161612
0.160664
0.160980
0.160664
0.160980
0.161296
0.163509
0.162244
0.162877
0.161612
0.161928
0.162561
0.164141
0.166038
0.166354
0.164774
0.166038
0.166671
0.166354
0.166987
0.166671
0.167303
0.166987
0.166354
0.166354
0.166987
0.167935
0.169516
0.168251
0.167935
0.165722
0.166354
0.166038
0.165406
0.166354
0.165406
0.165090
0.163825
0.165406
0.165090
0.163193
0.163825
0.164774
0.163509
0.163193
0.161612
0.162561
0.162244
0.160980
0.161612
0.160980
0.160980
0.160664
0.158134
0.157818
0.158134
0.157502
0.159399
0.157502
0.158134
0.157186
0.157186
0.156870
0.156870
0.156554
0.158134
0.157818
0.156554
0.155289
0.155921
0.156238
0.158134
0.158451
0.158451
0.157502
0.158134
0.159399
0.158451
0.158451
0.158134
0.157502
0.159083
0.159715
0.160347
0.159715
0.160347
0.160347
0.161928
0.161928
0.162244
0.162561
0.164141
0.163509
0.163509
0.163509
0.164457
0.164457
0.165722
0.165722
0.164457
0.165406
0.166671
0.167619
0.167303
0.166987
0.168251
0.166671
0.166038
0.166987
0.167619
0.169516
0.169200
0.167935
0.166038
0.166354
0.166987
0.166671
0.165722
0.165090
0.165722
0.164141
0.164774
0.164774
0.164457
0.162561
0.162561
0.162561
0.161612
0.161928
0.161612
0.161928
0.160347
0.161296
0.159083
0.159715
0.160664
0.158451
0.156870
0.157502
0.156870
0.158134
0.158451
0.158134
0.156870
0.157186
0.156870
0.157186
0.157502
0.158134
0.159083
0.158134
0.155605
0.155921
0.156238
0.157502
0.158134
0.159083
0.157502
0.158134
0.158767
0.159715
0.158451
0.158767
0.159399
0.158767
0.159083
0.160980
0.160980
0.161928
0.162561
0.161928
0.163509
0.163509
0.163825
0.164141
0.164141
0.163509
0.164141
0.166354
0.166987
0.166354
0.166038
0.163509
0.165406
0.165090
0.166987
0.167935
0.167935
0.166354
0.167619
0.166987
0.167935
0.168251
0.169200
0.169516
0.167619
0.165722
0.165722
0.165406
0.166354
0.166671
0.165406
0.164774
0.164774
0.164141
0.166038
0.166671
0.163825
0.163193
0.164141
0.160980
0.160664
0.160664
0.160980
0.160031
0.160347
0.160347
0.160347
0.160347
0.158134
0.157502
0.159083
0.157818
0.158451
0.160347
0.157818
0.157502
0.157818
0.156870
0.157186
0.156870
0.158451
0.158451
0.156870
0.155921
0.156238
0.156238
0.156238
0.157818
0.157502
0.156870
0.157502
0.157186
0.157818
0.159083
0.159083
0.159399
0.160031
0.160980
0.161296
0.160664
0.160347
0.161612
0.163193
0.162877
0.164774
0.163825
0.163193
0.163193
0.163509
0.164774
0.166038
0.166354
0.166038
0.166038
0.165406
0.166038
0.166671
0.168567
0.168567
0.166987
0.167619
0.167303
0.165090
0.166354
0.168251
0.168884
0.168251
0.166671
0.167619
0.166354
0.164774
0.165722
0.165406
0.165722
0.164774
0.165406
0.164457
0.164141
0.165090
0.164141
0.162877
0.164141
0.162244
0.161928
0.160664
0.160031
0.160664
0.160980
0.159715
0.159399
0.160031
0.158451
0.157818
0.157818
0.157502
0.156238
0.159083
0.156554
0.156238
0.156870
0.157186
0.156870
0.157502
0.157502
0.157818
0.156238
0.155605
0.155289
0.154341
0.155605
0.157186
0.158134
0.158451
0.156870
0.157186
0.156870
0.157502
0.160031
0.160031
0.159715
0.160347
0.161296
0.161296
0.159399
0.162244
0.161612
0.162877
0.163509
0.162561
0.161928
0.162244
0.163509
0.164141
0.164141
0.165090
0.165090
0.165406
0.166038
0.163509
0.166354
0.166987
0.166671
0.165722
0.166671
0.166987
0.167303
0.166354
0.166671
0.168567
0.168251
0.166987
0.166671
0.165090
0.166671
0.166354
0.166354
0.165722
0.165722
0.164774
0.164457
0.163509
0.163193
0.164774
0.162244
0.162877
0.160980
0.160980
0.161296
0.160664
0.159715
0.159715
0.159083
0.160347
0.160347
0.159399
0.158451
0.157502
0.157502
0.155921
0.158134
0.157502
0.156870
0.156238
0.155921
0.155605
0.155289
0.156554
0.156554
0.155921
0.154973
0.154024
0.153708
0.156238
0.156554
0.158451
0.159083
0.157502
0.157818
0.156238
0.157186
0.157186
0.158451
0.158767
0.158767
0.158767
0.160664
0.159399
0.160664
0.160980
0.162877
0.161296
0.162561
0.162877
0.162877
0.162244
0.161612
0.162561
0.164774
0.166038
0.165722
0.165090
0.164457
0.166987
0.166671
0.166987
0.165722
0.166987
0.166354
0.166354
0.164774
0.165406
0.166671
0.166987
0.167619
0.166987
0.164141
0.164457
0.165406
0.165406
0.164774
0.165090
0.164774
0.164141
0.162561
0.165406
0.165090
0.163509
0.162561
0.163193
0.161612
0.160031
0.161928
0.160980
0.160980
0.160664
0.160980
0.160664
0.160980
0.160031
0.158134
0.157502
0.155921
0.158767
0.158451
0.158134
0.157186
0.155921
0.155921
0.157186
0.157186
0.157186
0.157818
0.157502
0.156238
0.155289
0.156554
0.156554
0.156870
0.157186
0.157186
0.156870
0.157502
0.156238
0.157186
0.158767
0.158134
0.157186
0.158767
0.160347
0.160031
0.160664
0.162244
0.160664
0.161296
0.161612
0.162877
0.161928
0.162561
0.160980
0.162561
0.163509
0.164457
0.165090
0.166354
0.164457
0.164457
0.164774
0.167619
0.167619
0.165722
0.166987
0.167619
0.165090
0.165406
0.166987
0.167935
0.167935
0.167303
0.166354
0.165090
0.165406
0.165406
0.166038
0.166354
0.164457
0.164457
0.164141
0.164774
0.163825
0.163193
0.162561
0.162561
0.161296
0.160980
0.160347
0.159715
0.159399
0.159715
0.160664
0.160347
0.160347
0.159715
0.158451
0.158451
0.158134
0.157186
0.159399
0.159083
0.157502
0.156554
0.157186
0.156870
0.157186
0.156870
0.158767
0.156554
0.157186
0.156238
0.155289
0.155921
0.158134
0.158134
0.157818
0.157186
0.157502
0.158134
0.158451
0.158767
0.159715
0.158767
0.159083
0.160664
0.161296
0.160664
0.162244
0.161296
0.161612
0.162244
0.163193
0.163509
0.163825
0.163193
0.163825
0.165090
0.166354
0.164457
0.165406
0.164774
0.164457
0.166354
0.166354
0.167619
0.166354
0.166354
0.166671
0.166671
0.166671
0.167935
0.168251
0.169832
0.168567
0.166987
0.165722
0.165406
0.166038
0.166987
0.165722
0.165406
0.165090
0.165406
0.166038
0.165722
0.164141
0.163825
0.164457
0.164141
0.161928
0.161296
0.160980
0.160980
0.160347
0.160664
0.158767
0.160347
0.160347
0.160031
0.158767
0.157818
0.157502
0.159083
0.158451
0.157818
0.156238
0.155605
0.156870
0.157186
0.156870
0.158134
0.157186
0.155605
0.155921
0.156238
0.157502
0.158451
0.158134
0.157186
0.157818
0.157818
0.158134
0.158134
0.159083
0.159715
0.159715
0.159399
0.160347
0.161928
0.160664
0.160664
0.161296
0.162244
0.163193
0.162561
0.163825
0.164457
0.163825
0.163193
0.164457
0.166671
0.166354
0.166671
0.166354
0.164774
0.167303
0.166987
0.166671
0.167619
0.166671
0.167303
0.166354
0.165722
0.166671
0.167935
0.168567
0.168884
0.167935
0.165406
0.165406
0.166671
0.166987
0.167935
0.164774
0.164774
0.165406
0.164141
0.166038
0.165406
0.164457
0.162877
0.164141
0.162877
0.162877
0.162244
0.161928
0.160664
0.160031
0.159399
0.160664
0.159715
0.159715
0.159083
0.158767
0.157818
0.157818
0.158451
0.157818
0.156870
0.156870
0.155605
0.155605
0.156238
0.157502
0.157502
0.156554
0.154657
0.155289
0.156238
0.156238
0.158451
0.158767
0.158451
0.158767
0.157186
0.158451
0.159399
0.159399
0.160031
0.159715
0.160980
0.161928
0.161296
0.161296
0.161612
0.162561
0.161612
0.162877
0.163193
0.164141
0.165090
0.163193
0.163193
0.165406
0.165406
0.166354
0.166354
0.165090
0.166038
0.167303
0.167935
0.167935
0.167303
0.167619
0.166354
0.164457
0.165406
0.166671
0.168884
0.168567
0.167303
0.166354
0.165406
0.166038
0.167303
0.167619
0.166354
0.165406
0.165722
0.164141
0.165090
0.164457
0.163509
0.162561
0.163193
0.162561
0.162561
0.161612
0.160980
0.161612
0.160347
0.160347
0.160980
0.161612
0.160664
0.159399
0.158451
0.157186
0.156870
0.158767
0.157186
0.155921
0.157186
0.156870
0.155921
0.157186
0.156554
0.156870
0.155921
0.154341
0.155289
0.155921
0.156870
0.158767
0.158451
0.157818
0.158451
0.156554
0.157186
0.158134
0.158134
0.158134
0.159083
0.158134
0.160347
0.160664
0.160980
0.160980
0.161928
0.163193
0.162877
0.163509
0.163825
0.164141
0.163509
0.164141
0.164141
0.164774
0.165090
0.166671
0.166354
0.164457
0.165406
0.166987
0.166354
0.166987
0.166671
0.166038
0.166038
0.165722
0.165090
0.167935
0.169200
0.169200
0.166987
0.165722
0.166038
0.165722
0.166038
0.166038
0.165722
0.165090
0.164141
0.164774
0.165722
0.164457
0.162561
0.162561
0.161612
0.162877
0.161612
0.160980
0.161928
0.160031
0.160980
0.160347
0.161296
0.160347
0.160031
0.159399
0.157818
0.157818
0.159083
0.158451
0.157186
0.154973
0.155289
0.156554
0.155921
0.156870
0.158134
0.156870
0.155289
0.155921
0.154973
0.156554
0.158134
0.158134
0.159083
0.158451
0.157818
0.159399
0.158451
0.159399
0.160031
0.159715
0.158451
0.160347
0.160347
0.160347
0.161296
0.162561
0.161928
0.163193
0.162561
0.162877
0.161928
0.164457
0.163509
0.163825
0.165722
0.166354
0.167619
0.166038
0.164457
0.166987
0.167303
0.166987
0.165406
0.166671
0.166354
0.165406
0.163509
0.167303
0.166354
0.168251
0.167935
0.166987
0.166038
0.165090
0.165722
0.167303
0.166987
0.165406
0.165090
0.165090
0.165406
0.165722
0.165722
0.164141
0.163509
0.163509
0.162877
0.161612
0.160347
0.161296
0.160347
0.160664
0.160031
0.160031
0.159083
0.159715
0.158134
0.157818
0.158767
0.158767
0.157818
0.158767
0.157502
0.156870
0.157502
0.156870
0.157186
0.157502
0.157502
0.157502
0.155289
0.154973
0.156870
0.156554
0.158134
0.157502
0.156554
0.156870
0.156870
0.157818
0.157818
0.158767
0.158767
0.158134
0.158767
0.160031
0.160980
0.161928
0.161296
0.160980
0.161296
0.161612
0.162561
0.162244
0.162244
0.162244
0.163509
0.164141
0.164774
0.164774
0.165406
0.166038
0.165090
0.166987
0.167935
0.167935
0.166038
0.167303
0.166671
0.166354
0.166354
0.168251
0.168251
0.168251
0.167935
0.166354
0.166038
0.166671
0.165406
0.166671
0.165722
0.165406
0.165722
0.163509
0.164141
0.164774
0.162877
0.162877
0.163509
0.161928
0.160980
0.161296
0.160031
0.161612
0.160031
0.160980
0.159715
0.160347
0.159399
0.158134
0.157818
0.157186
0.157186
0.158451
0.157818
0.157502
0.156238
0.155289
0.156238
0.155921
0.156554
0.157186
0.157186
0.155605
0.154024
0.156554
0.156238
0.158134
0.158451
0.157502
0.157186
0.157186
0.157818
0.157502
0.158451
0.159715
0.159715
0.159715
0.160980
0.160031
0.160980
0.161296
0.161296
0.162244
0.162877
0.162561
0.164457
0.162877
0.162561
0.162877
0.163509
0.164774
0.165090
0.167303
0.165090
0.165406
0.166038
0.167935
0.167619
0.167303
0.167303
0.167303
0.165722
0.166671
0.167303
0.168567
0.168567
0.168567
0.165722
0.164774
0.164774
0.166354
0.166671
0.165722
0.165406
0.165722
0.165406
0.165406
0.166038
0.166038
0.164141
0.163193
0.162561
0.162244
0.160347
0.160980
0.161296
0.160031
0.160031
0.160664
0.160980
0.159715
0.160031
0.159399
0.157818
0.157502
0.158134
0.157818
0.158451
0.156554
0.155921
0.156238
0.157186
0.157186
0.160031
0.157186
0.157186
0.155289
0.155289
0.156870
0.158134
0.158134
0.157818
0.158134
0.157818
0.157818
0.158767
0.158134
0.159399
0.159083
0.158767
0.159399
0.160664
0.160031
0.160347
0.160980
0.161928
0.162877
0.163509
0.163509
0.162561
0.162877
0.162877
0.163193
0.166038
0.165406
0.166038
0.166038
0.165406
0.166987
0.167935
0.167619
0.167303
0.166354
0.166987
0.166671
0.166354
0.166987
0.167935
0.170148
0.168567
0.167935
0.165090
0.166354
0.166987
0.166671
0.166671
0.166354
0.165406
0.165090
0.164774
0.166038
0.165722
0.163825
0.163193
0.163193
0.161612
0.160664
0.161928
0.160347
0.160664
0.159399
0.159715
0.159399
0.159083
0.159083
0.158767
0.158451
0.157502
0.159399
0.158451
0.157502
0.155605
0.156238
0.156554
0.157818
0.158134
0.157818
0.157186
0.156870
0.155921
0.154341
0.155921
0.155605
0.158451
0.159083
0.158134
0.156870
0.156870
0.157502
0.158767
0.159083
0.159083
0.159083
0.159399
0.160980
0.160664
0.162244
0.162244
0.162561
0.162877
0.163193
0.163825
0.162244
0.162877
0.162561
0.163193
0.163825
0.166671
0.166038
0.165722
0.165090
0.165406
0.166038
0.166038
0.166038
0.166354
0.166038
0.166038
0.164457
0.165090
0.166038
0.168884
0.168884
0.167935
0.165406
0.166671
0.166987
0.165406
0.165406
0.165090
0.165090
0.166038
0.164457
0.166671
0.165090
0.163509
0.162561
0.161928
0.160664
0.161296
0.160980
0.160031
0.160347
0.160031
0.160980
0.159715
0.160031
0.159715
0.157502
0.156554
0.156554
0.156554
0.158451
0.156870
0.155605
0.155605
0.155605
0.155289
0.155921
0.156238
0.157502
0.155921
0.153708
0.153392
0.155289
0.156870
0.157818
0.157818
0.156870
0.157186
0.156554
0.155921
0.155921
0.156870
0.158134
0.157818
0.157818
0.160347
0.160031
0.160031
0.160664
0.161612
0.162561
0.162244
0.162877
0.162244
0.161612
0.160980
0.163825
0.162244
0.164141
0.164141
0.164457
0.164774
0.164141
0.165722
0.166671
0.167303
0.167303
0.167619
0.165722
0.164774
0.165406
0.166987
0.168567
0.168884
0.167303
0.166671
0.164774
0.164774
0.164774
0.166038
0.165722
0.165722
0.164457
0.163193
0.163509
0.164141
0.162561
0.160031
0.162244
0.160980
0.160664
0.160347
0.159715
0.159399
0.159083
0.158767
0.159083
0.158767
0.157818
0.156238
0.155921
0.155605
0.155921
0.157502
0.155289
0.155289
0.156238
0.154657
0.156238
0.155921
0.156554
0.156870
0.155289
0.155605
0.155289
0.154657
0.155605
0.157502
0.156870
0.156238
0.156870
0.156554
0.156870
0.156554
0.157186
0.158451
0.158451
0.158767
0.160031
0.160664
0.159715
0.162244
0.162561
0.160980
0.162561
0.161928
0.162877
0.162561
0.161296
0.161296
0.163509
0.165090
0.165090
0.165090
0.164774
0.164141
0.164774
0.166038
0.164774
0.166354
0.165722
0.165722
0.164774
0.164141
0.166038
0.167619
0.168884
0.166987
0.166354
0.163825
0.163825
0.164141
0.164457
0.164774
0.163825
0.163193
0.163193
0.163193
0.163193
0.163825
0.161928
0.161928
0.162244
0.160664
0.160031
0.159083
0.159715
0.159399
0.158451
0.160031
0.160347
0.159715
0.157818
0.156870
0.156238
0.155605
0.158134
0.157818
0.156554
0.154657
0.154657
0.154973
0.154973
0.157502
0.158134
0.157502
0.155921
0.154973
0.154657
0.157186
0.158134
0.158767
0.158767
0.156238
0.156238
0.157502
0.156554
0.156554
0.157502
0.157818
0.157502
0.156870
0.159083
0.159399
0.160347
0.160664
0.161928
0.160664
0.161296
0.162244
0.161612
0.162244
0.162244
0.162561
0.163509
0.164457
0.166038
0.164774
0.164457
0.165406
0.165722
0.166354
0.165406
0.165722
0.165406
0.165090
0.164457
0.165406
0.166354
0.167935
0.168567
0.166671
0.164457
0.165406
0.163509
0.165090
0.166671
0.166038
0.165090
0.163509
0.162877
0.163825
0.163825
0.162561
0.163509
0.160347
0.161296
0.159715
0.160031
0.160031
0.158767
0.159715
0.158451
0.159083
0.159083
0.158134
0.157186
0.157186
0.155921
0.154657
0.157186
0.156238
0.155289
0.155605
0.155289
0.154341
0.155289
0.156238
0.155289
0.154657
0.153392
0.153076
0.153076
0.154024
0.156870
0.156554
0.156870
0.155605
0.156238
0.156554
0.155921
0.157502
0.157818
0.157186
0.158134
0.159399
0.158451
0.159083
0.159399
0.160980
0.160664
0.160980
0.161928
0.162561
0.162877
0.162244
0.162561
0.162877
0.164141
0.164774
0.166671
0.164457
0.164774
0.165406
0.166671
0.165406
0.166038
0.166038
0.165722
0.165090
0.165722
0.165722
0.166987
0.167935
0.167303
0.165406
0.163825
0.163509
0.164457
0.164141
0.164457
0.163825
0.163509
0.163193
0.164141
0.163825
0.163193
0.163193
0.161928
0.161296
0.159715
0.160664
0.160664
0.159083
0.160031
0.159715
0.158767
0.159083
0.158451
0.157818
0.156554
0.155605
0.156870
0.159399
0.156870
0.156870
0.156870
0.156238
0.157186
0.156870
0.156870
0.157186
0.156238
0.154973
0.154657
0.155289
0.156554
0.157186
0.157818
0.158134
0.158134
0.156554
0.158134
0.158767
0.158451
0.157502
0.157818
0.158134
0.159715
0.159715
0.159715
0.160347
0.161612
0.162877
0.163509
0.161612
0.162244
0.163509
0.162561
0.161612
0.162877
0.165090
0.164774
0.165722
0.166038
0.164141
0.166038
0.166987
0.166987
0.165722
0.165406
0.165406
0.164774
0.165406
0.166987
0.166354
0.167935
0.167619
0.166354
0.164457
0.164774
0.166038
0.165722
0.165406
0.165406
0.165406
0.163825
0.164141
0.164141
0.164141
0.162877
0.162244
0.161928
0.160664
0.160031
0.160980
0.160031
0.160031
0.160347
0.160031
0.160664
0.158451
0.158451
0.158134
0.156870
0.156870
0.159399
0.158451
0.157186
0.156554
0.156870
0.157818
0.157502
0.157502
0.157186
0.156554
0.155605
0.154973
0.153708
0.154973
0.157186
0.157818
0.156554
0.156554
0.156238
0.156870
0.156870
0.156870
0.158134
0.157502
0.158451
0.159083
0.160347
0.159083
0.160031
0.159399
0.161296
0.161928
0.161928
0.161928
0.163193
0.163193
0.161296
0.162244
0.164457
0.164457
0.164457
0.165722
0.164457
0.165406
0.166038
0.166671
0.166038
0.165406
0.164774
0.165406
0.163825
0.165722
0.165722
0.167935
0.167619
0.165406
0.165090
0.166038
0.166038
0.164774
0.165722
0.165406
0.164141
0.163509
0.163509
0.163193
0.164457
0.162244
0.161928
0.161612
0.160980
0.161928
0.161296
0.160347
0.160347
0.160347
0.159715
0.160347
0.160664
0.158767
0.158451
0.157186
0.155605
0.157502
0.158767
0.156870
0.156238
0.156554
0.156238
0.155605
0.156870
0.157186
0.157186
0.156870
0.154973
0.155289
0.155605
0.155921
0.156554
0.157502
0.156870
0.157818
0.157818
0.157186
0.157186
0.158134
0.158767
0.159083
0.159083
0.160031
0.160980
0.160347
0.160664
0.162561
0.161928
0.162877
0.162561
0.162561
0.162561
0.163825
0.163825
0.165090
0.164774
0.164774
0.165722
0.162877
0.164141
0.166038
0.165722
0.165406
0.164774
0.165722
0.164457
0.164457
0.165406
0.166354
0.167619
0.167935
0.166671
0.164457
0.163509
0.163509
0.165090
0.165090
0.165090
0.164774
0.164774
0.164141
0.164141
0.163193
0.161612
0.162244
0.161928
0.159083
0.159715
0.159083
0.159083
0.159399
0.158767
0.158134
0.157186
0.158767
0.158134
0.157186
0.155289
0.156554
0.156554
0.158134
0.156554
0.154973
0.155289
0.154024
0.154341
0.154973
0.154657
0.156238
0.155605
0.155605
0.153708
0.153708
0.155289
0.155921
0.156238
0.156238
0.155605
0.156238
0.157186
0.157502
0.157186
0.156870
0.157502
0.157818
0.159083
0.159399
0.160031
0.160664
0.160347
0.161612
0.161612
0.162244
0.161928
0.161612
0.162244
0.161928
0.162877
0.164141
0.164141
0.164774
0.164774
0.163509
0.165090
0.166038
0.164774
0.165406
0.166038
0.165722
0.164774
0.164774
0.164457
0.166038
0.166987
0.167935
0.166671
0.164774
0.165090
0.165722
0.166038
0.165406
0.165722
0.164457
0.163825
0.163825
0.163193
0.163193
0.161928
0.162877
0.162244
0.161296
0.160031
0.160031
0.159715
0.159083
0.159083
0.158767
0.159083
0.158451
0.158134
0.158134
0.156870
0.156554
0.157502
0.155289
0.156238
0.154973
0.154657
0.154973
0.155605
0.156870
0.157502
0.157186
0.156554
0.154973
0.154341
0.156554
0.157186
0.157502
0.155605
0.156554
0.155921
0.156870
0.156870
0.157818
0.158451
0.158134
0.157186
0.157818
0.160664
0.159715
0.160664
0.160347
0.160980
0.161928
0.161928
0.160980
0.161928
0.162877
0.162877
0.162561
0.164141
0.164457
0.166038
0.166671
0.163825
0.165090
0.166354
0.166354
0.166354
0.166038
0.165090
0.163825
0.164774
0.165406
0.167303
0.168251
0.167303
0.167619
0.164141
0.165090
0.165406
0.165406
0.165406
0.164774
0.165090
0.164774
0.164457
0.164457
0.164141
0.162561
0.163193
0.163193
0.162561
0.160980
0.161296
0.160664
0.160347
0.160980
0.160980
0.160347
0.159399
0.159399
0.157502
0.156554
0.155921
0.157186
0.158134
0.157502
0.155921
0.154973
0.156238
0.156238
0.155605
0.156870
0.156554
0.154973
0.154973
0.153392
0.154657
0.155289
0.157186
0.157186
0.157502
0.156870
0.156554
0.158134
0.156870
0.157502
0.157502
0.156554
0.157818
0.160031
0.159715
0.159399
0.160980
0.161296
0.161612
0.162244
0.162561
0.163509
0.163193
0.161296
0.162244
0.164141
0.163509
0.164457
0.165090
0.164141
0.164774
0.165722
0.166038
0.165722
0.166038
0.166354
0.165090
0.164774
0.166038
0.166987
0.168251
0.167935
0.166987
0.164457
0.166354
0.165406
0.166038
0.166354
0.165090
0.166038
0.165406
0.163825
0.164457
0.163509
0.163509
0.161928
0.160980
0.159399
0.160347
0.160347
0.159399
0.159083
0.159715
0.158767
0.159399
0.159399
0.158767
0.157186
0.157186
0.156238
0.155289
0.157818
0.154973
0.154973
0.154024
0.155289
0.155289
0.154973
0.156238
0.156554
0.155289
0.154341
0.153708
0.154341
0.154973
0.156870
0.156238
0.156554
0.155921
0.157502
0.156870
0.157502
0.156554
0.157186
0.157186
0.157818
0.160031
0.159399
0.160347
0.159399
0.161296
0.160031
0.160347
0.161612
0.161612
0.161928
0.161928
0.161612
0.162561
0.163825
0.164774
0.165090
0.163825
0.163193
0.164774
0.166987
0.165722
0.165406
0.165722
0.166354
0.166354
0.166354
0.166354
0.166671
0.167303
0.166671
0.164774
0.163825
0.164774
0.164141
0.164774
0.164457
0.163825
0.163509
0.163825
0.162877
0.163193
0.163509
0.162561
0.162877
0.161612
0.161612
0.161296
0.161612
0.159715
0.159083
0.158767
0.158451
0.159715
0.158451
0.157818
0.156870
0.157818
0.155289
0.158134
0.157186
0.156554
0.156238
0.156870
0.157502
0.155921
0.156554
0.157186
0.155921
0.154973
0.155289
0.155289
0.156554
0.157186
0.157818
0.158134
0.156870
0.156870
0.157186
0.157186
0.157186
0.158451
0.157502
0.157502
0.157818
0.159715
0.159083
0.159715
0.160031
0.160664
0.162561
0.162877
0.162561
0.161296
0.161612
0.161612
0.163825
0.163193
0.164141
0.164774
0.164774
0.163193
0.165722
0.167303
0.167303
0.166671
0.166354
0.165090
0.164141
0.164457
0.165722
0.166038
0.168251
0.167619
0.166354
0.164457
0.164774
0.165722
0.165406
0.165090
0.165722
0.164774
0.164774
0.163825
0.163825
0.163825
0.162561
0.161928
0.162561
0.161928
0.160980
0.159715
0.160031
0.159715
0.159083
0.159715
0.159399
0.159399
0.158767
0.156870
0.156238
0.155605
0.157502
0.158451
0.156238
0.154973
0.155605
0.154973
0.156238
0.155921
0.157818
0.157186
0.157818
0.155921
0.153708
0.155289
0.157186
0.156554
0.157818
0.157186
0.156554
0.156554
0.157186
0.157502
0.157818
0.157502
0.156870
0.158451
0.159715
0.158451
0.160980
0.161612
0.161928
0.160664
0.161296
0.162244
0.163193
0.162877
0.162561
0.162561
0.162877
0.163509
0.164774
0.166354
0.164774
0.165406
0.164457
0.165090
0.165722
0.166354
0.166038
0.166038
0.164774
0.164774
0.166671
0.168567
0.168567
0.166987
0.165406
0.165090
0.165090
0.165090
0.164141
0.163825
0.165090
0.163825
0.162877
0.163825
0.164141
0.164141
0.162244
0.161612
0.160664
0.160664
0.160347
0.159083
0.159083
0.159715
0.158451
0.159399
0.160031
0.159083
0.157502
0.156554
0.156554
0.157186
0.157502
0.156554
0.156238
0.155289
0.155605
0.154973
0.156238
0.156870
0.156870
0.156238
0.154657
0.154341
0.155605
0.154973
0.157502
0.158134
0.156870
0.155605
0.156554
0.157818
0.159083
0.157818
0.160347
0.157186
0.158451
0.160347
0.159715
0.160664
0.161612
0.162877
0.162244
0.162877
0.162244
0.164141
0.162877
0.162877
0.163509
0.163193
0.164457
0.166038
0.165406
0.165090
0.164141
0.165406
0.165722
0.165722
0.164774
0.164774
0.165722
0.166038
0.164457
0.165090
0.166354
0.168251
0.166038
0.165090
0.164141
0.164774
0.164774
0.164774
0.164457
0.165722
0.164457
0.164457
0.164457
0.164457
0.165722
0.162877
0.162877
0.162244
0.162244
0.161296
0.161612
0.160031
0.160347
0.160031
0.159399
0.159399
0.160347
0.158767
0.156238
0.156554
0.155921
0.156870
0.157818
0.155921
0.156238
0.155605
0.156554
0.156554
0.156554
0.157502
0.157502
0.156870
0.155605
0.154657
0.155921
0.159083
0.157818
0.157818
0.158134
0.156870
0.158134
0.158767
0.158451
0.158767
0.157818
0.158134
0.159399
0.160031
0.159399
0.160980
0.161928
0.163193
0.162244
0.163509
0.162561
0.164141
0.162561
0.162561
0.164141
0.165406
0.165406
0.165406
0.164457
0.163825
0.165722
0.166354
0.166354
0.165090
0.164774
0.165090
0.165090
0.164457
0.165722
0.166038
0.166671
0.167619
0.166038
0.163825
0.163509
0.165722
0.165090
0.164141
0.163825
0.162561
0.162877
0.162244
0.162877
0.163193
0.161612
0.162561
0.161928
0.160664
0.160031
0.159715
0.160031
0.158767
0.159399
0.158767
0.158451
0.158451
0.158451
0.157186
0.155605
0.156554
0.156870
0.156238
0.156238
0.154973
0.155921
0.155289
0.154657
0.155921
0.157502
0.156554
0.155605
0.155289
0.154657
0.156238
0.157502
0.158767
0.158767
0.158134
0.157186
0.157186
0.156554
0.157186
0.159083
0.158767
0.158451
0.159083
0.161296
0.159083
0.161612
0.160980
0.161928
0.163193
0.161612
0.162877
0.163509
0.162244
0.162561
0.162877
0.164457
0.164457
0.164774
0.165406
0.164457
0.165722
0.163825
0.166354
0.166354
0.164141
0.164774
0.164774
0.164141
0.165722
0.167303
0.167935
0.168251
0.167303
0.164457
0.165090
0.163825
0.166038
0.165406
0.164457
0.164141
0.164457
0.163193
0.162561
0.162561
0.161612
0.160980
0.161612
0.161296
0.159715
0.160664
0.160347
0.159399
0.159399
0.159083
0.159399
0.159715
0.157818
0.157186
0.157502
0.155605
0.157186
0.157186
0.156870
0.156554
0.156554
0.155605
0.155605
0.155605
0.156870
0.157186
0.156238
0.155921
0.154341
0.154973
0.156238
0.157502
0.157186
0.156238
0.155921
0.157186
0.156870
0.157186
0.159083
0.158134
0.158451
0.158767
0.160664
0.159399
0.160031
0.160980
0.160980
0.161296
0.161928
0.162877
0.163193
0.163193
0.162877
0.162244
0.162561
0.165406
0.164774
0.165722
0.163193
0.164774
0.166038
0.166671
0.165722
0.166671
0.166987
0.166354
0.166038
0.166354
0.167619
0.168884
0.168251
0.166987
0.165722
0.165090
0.165406
0.165722
0.166354
0.165722
0.165406
0.165090
0.164774
0.164457
0.164141
0.163825
0.162877
0.162877
0.161612
0.161296
0.160980
0.159083
0.160031
0.159715
0.159715
0.160031
0.160664
0.160031
0.158134
0.158134
0.157818
0.157186
0.159715
0.157186
0.157186
0.158134
0.158767
0.157502
0.156554
0.156870
0.157186
0.156554
0.155921
0.154973
0.156238
0.155921
0.158134
0.159083
0.157818
0.158134
0.156238
0.157502
0.156870
0.157186
0.158451
0.157818
0.157818
0.159715
0.160664
0.159399
0.160347
0.161296
0.161296
0.162244
0.161296
0.160980
0.162877
0.163509
0.162877
0.162561
0.164457
0.165090
0.165406
0.164774
0.163193
0.166354
0.165722
0.166354
0.165722
0.165090
0.164774
0.166038
0.164457
0.166987
0.166987
0.167935
0.166987
0.166354
0.164774
0.164774
0.166038
0.165406
0.165406
0.165090
0.165406
0.165722
0.165090
0.165090
0.163825
0.162244
0.162561
0.162244
0.161612
0.160980
0.160664
0.160980
0.159715
0.160347
0.160031
0.159715
0.158451
0.156554
0.156554
0.156554
0.155605
0.156870
0.158451
0.157818
0.155921
0.155605
0.156238
0.155605
0.156554
0.157502
0.157818
0.155289
0.154024
0.154024
0.155605
0.155605
0.156554
0.156554
0.155921
0.156238
0.157818
0.157186
0.156870
0.158451
0.157186
0.156870
0.159083
0.159399
0.158451
0.160664
0.160347
0.160664
0.161296
0.161928
0.161928
0.162877
0.162244
0.161612
0.162561
0.163825
0.164774
0.165090
0.166987
0.163509
0.164141
0.165406
0.166038
0.166038
0.166987
0.165406
0.165406
0.163825
0.165090
0.166987
0.167303
0.167303
0.165406
0.163825
0.163825
0.164457
0.165090
0.165406
0.165406
0.164774
0.163825
0.163509
0.163509
0.163193
0.162561
0.161612
0.161928
0.160347
0.161928
0.160980
0.160980
0.159399
0.160031
0.160347
0.160031
0.160664
0.158134
0.157818
0.158451
0.157186
0.158451
0.159083
0.158134
0.156238
0.156238
0.156238
0.156870
0.156554
0.156870
0.158134
0.157818
0.156238
0.154024
0.154657
0.155921
0.158451
0.157818
0.157186
0.156554
0.157502
0.157502
0.158134
0.158767
0.158451
0.157818
0.158134
0.160980
0.159715
0.160031
0.160980
0.160980
0.161928
0.161928
0.163509
0.164141
0.163193
0.162561
0.163193
0.163825
0.165090
0.165406
0.166671
0.166038
0.166671
0.166038
0.166354
0.166038
0.166987
0.167303
0.166354
0.166354
0.166987
0.166987
0.168251
0.168884
0.166987
0.166354
0.166038
0.165722
0.166354
0.167619
0.166671
0.165406
0.164774
0.165406
0.165090
0.165406
0.163825
0.162561
0.163509
0.162244
0.161612
0.161612
0.161612
0.161296
0.159715
0.160347
0.159083
0.160347
0.159715
0.159083
0.159399
0.158451
0.157818
0.159715
0.157502
0.157186
0.156238
0.157818
0.156554
0.156238
0.157502
0.157818
0.157818
0.156238
0.154973
0.155921
0.155921
0.158451
0.158767
0.157502
0.156870
0.156554
0.157186
0.157186
0.158134
0.159083
0.159083
0.159399
0.161296
0.161612
0.160664
0.161928
0.162877
0.163193
0.164774
0.164457
0.164141
0.163193
0.164457
0.163509
0.165090
0.166354
0.166987
0.167303
0.166354
0.165406
0.166038
0.166038
0.166671
0.166671
0.167303
0.166671
0.167303
0.166354
0.167303
0.168884
0.170148
0.168884
0.167303
0.165406
0.165406
0.166038
0.166987
0.166671
0.166987
0.166671
0.165406
0.164774
0.165090
0.165090
0.162244
0.162244
0.162877
0.163193
0.163825
0.161928
0.162244
0.161928
0.161612
0.160031
0.160664
0.161296
0.160031
0.158767
0.158134
0.157502
0.158767
0.158451
0.157502
0.155605
0.156238
0.155605
0.155605
0.157818
0.159399
0.159399
0.157502
0.155921
0.155605
0.156554
0.159083
0.160347
0.158451
0.158134
0.159083
0.159083
0.159399
0.158767
0.160980
0.159399
0.158767
0.160980
0.162244
0.163509
0.162561
0.162244
0.162877
0.163825
0.164774
0.164457
0.164774
0.164141
0.164457
0.165722
0.165722
0.166354
0.167303
0.166987
0.165406
0.166354
0.166987
0.166671
0.166671
0.166987
0.166354
0.167619
0.166354
0.166987
0.168251
0.168251
0.168567
0.167619
0.164774
0.165722
0.167619
0.165722
0.166987
0.166671
0.165722
0.165406
0.164774
0.165722
0.165090
0.163193
0.163193
0.162877
0.161928
0.161296
0.162877
0.161928
0.162561
0.161612
0.160347
0.160980
0.160031
0.159083
0.158451
0.158451
0.157186
0.158134
0.158134
0.159399
0.157186
0.157186
0.157186
0.158134
0.157502
0.157818
0.159399
0.156870
0.156870
0.154973
0.156554
0.158451
0.159083
0.158767
0.158134
0.157818
0.159399
0.158767
0.157818
0.157818
0.159083
0.158767
0.160347
0.161612
0.160347
0.160980
0.161296
0.161296
0.161612
0.161928
0.162561
0.163509
0.163193
0.163193
0.163825
0.165722
0.165090
0.165406
0.165722
0.166038
0.166038
0.167619
0.167935
0.166987
0.166987
0.166354
0.166671
0.166038
0.166038
0.166987
0.168567
0.169516
0.167619
0.166671
0.165406
0.166038
0.166038
0.166987
0.165406
0.165090
0.166354
0.164774
0.165090
0.165406
0.164774
0.163825
0.164141
0.162244
0.163193
0.162244
0.161296
0.159715
0.159715
0.159715
0.160347
0.160664
0.160347
0.159399
0.158767
0.157186
0.157186
0.159083
0.157818
0.157186
0.156238
0.157502
0.158451
0.157818
0.157186
0.158767
0.157818
0.155605
0.154973
0.154973
0.156238
0.158767
0.158134
0.157818
0.158451
0.159083
0.158767
0.159083
0.160347
0.160980
0.160664
0.159715
0.161296
0.161296
0.161928
0.162561
0.162244
0.162244
0.163193
0.163193
0.162877
0.162561
0.161612
0.163193
0.163825
0.165090
0.165090
0.165406
0.165722
0.164141
0.165090
0.166671
0.167619
0.165722
0.166038
0.166671
0.166038
0.164141
0.166354
0.167935
0.167935
0.166354
0.165090
0.164457
0.165090
0.165090
0.166038
0.165722
0.164774
0.164774
0.164141
0.163509
0.165406
0.162561
0.162561
0.162244
0.161928
0.162561
0.160980
0.161612
0.160980
0.160031
0.159715
0.159399
0.159399
0.158134
0.158134
0.158451
0.158451
0.156870
0.159715
0.157186
0.155921
0.156554
0.155921
0.157186
0.156238
0.157502
0.157818
0.156870
0.155921
0.154973
0.155921
0.155605
0.157186
0.157818
0.157502
0.156554
0.157502
0.158767
0.159083
0.157818
0.158134
0.159083
0.158451
0.158767
0.160031
0.160031
0.161928
0.161928
0.161296
0.162244
0.163825
0.164141
0.162244
0.162877
0.163825
0.163509
0.164774
0.165406
0.166038
0.165406
0.164774
0.166038
0.166671
0.167935
0.167935
0.166987
0.165722
0.167303
0.164457
0.166038
0.167303
0.167935
0.167935
0.168884
0.165090
0.164774
0.165090
0.165406
0.165722
0.166354
0.165722
0.165406
0.164457
0.165090
0.164774
0.163193
0.162877
0.163509
0.162244
0.161612
0.161612
0.160980
0.160031
0.161296
0.160031
0.160347
0.159083
0.158451
0.156870
0.156870
0.157186
0.158451
0.157818
0.157502
0.156554
0.156238
0.156870
0.157186
0.156238
0.156870
0.157186
0.155605
0.156238
0.155289
0.156870
0.157186
0.158134
0.157502
0.157818
0.157502
0.158134
0.157818
0.158451
0.159715
0.159715
0.159715
0.160031
0.161296
0.159083
0.161928
0.160347
0.161928
0.161612
0.162244
0.162244
0.162244
0.164457
0.161928
0.163825
0.166038
0.165406
0.166038
0.167303
0.164457
0.165722
0.166987
0.167619
0.167303
0.166987
0.166987
0.167303
0.165406
0.165722
0.166671
0.167935
0.168251
0.168567
0.166354
0.165406
0.166354
0.165722
0.166038
0.164457
0.165406
0.163509
0.163825
0.164457
0.164774
0.163825
0.163825
0.164141
0.161928
0.162877
0.162877
0.161612
0.161296
0.160347
0.159715
0.160347
0.160031
0.160664
0.158767
0.157186
0.158134
0.157502
0.158451
0.158134
0.157502
0.156870
0.156238
0.157186
0.157818
0.156870
0.157502
0.156554
0.156554
0.154341
0.156238
0.155289
0.157502
0.158134
0.156870
0.157502
0.157502
0.157818
0.158767
0.158134
0.158767
0.159083
0.159715
0.160664
0.161612
0.161296
0.161928
0.161296
0.161612
0.161928
0.162877
0.163193
0.163509
0.161612
0.162244
0.162877
0.163825
0.164774
0.165722
0.166038
0.164457
0.165722
0.166671
0.166038
0.166038
0.166038
0.166354
0.165722
0.165406
0.166354
0.166671
0.168251
0.168567
0.166987
0.166354
0.165090
0.166038
0.166038
0.165722
0.164774
0.164774
0.164457
0.164774
0.165406
0.164141
0.162877
0.164457
0.164141
0.163193
0.162244
0.161296
0.160347
0.159715
0.161296
0.160980
0.161296
0.160347
0.159399
0.157818
0.156554
0.156554
0.159083
0.157186
0.155921
0.155921
0.157186
0.158134
0.156554
0.156554
0.158134
0.157186
0.156238
0.155605
0.154973
0.155289
0.158134
0.158451
0.158451
0.157186
0.156554
0.157818
0.158134
0.159083
0.159399
0.158767
0.158767
0.160347
0.160980
0.159399
0.161612
0.161296
0.160664
0.161296
0.163825
0.162244
0.164457
0.163193
0.164141
0.164141
0.164774
0.164141
0.166038
0.165406
0.163825
0.166987
0.166671
0.165406
0.166671
0.166038
0.166354
0.165722
0.164457
0.166671
0.167303
0.167935
0.166987
0.166987
0.165406
0.165406
0.165722
0.166354
0.166671
0.164457
0.165722
0.164457
0.163509
0.165406
0.165090
0.163193
0.163509
0.163193
0.160347
0.161296
0.161612
0.161928
0.159399
0.158451
0.158767
0.158451
0.158134
0.156554
0.158134
0.157186
0.156554
0.157502
0.157502
0.157186
0.156554
0.155605
0.156554
0.157502
0.156238
0.157502
0.157502
0.155605
0.155289
0.156238
0.156238
0.157502
0.158451
0.158134
0.157186
0.156870
0.157502
0.158134
0.158767
0.159083
0.158451
0.158134
0.158451
0.160031
0.160031
0.160980
0.161296
0.163193
0.162561
0.162244
0.162561
0.162877
0.163193
0.164141
0.162877
0.165406
0.165406
0.166354
0.167935
0.163825
0.165406
0.166987
0.167303
0.168251
0.167619
0.167303
0.166671
0.165722
0.166987
0.167619
0.168567
0.169516
0.168251
0.166038
0.165722
0.167619
0.166987
0.166987
0.168884
0.167935
0.167303
0.164774
0.166038
0.166354
0.165090
0.164457
0.163825
0.162561
0.162561
0.162244
0.162877
0.160664
0.159715
0.159399
0.159715
0.160980
0.160347
0.158134
0.157502
0.156554
0.157502
0.159083
0.156238
0.157502
0.156238
0.155289
0.156870
0.155605
0.156238
0.157502
0.157502
0.157186
0.156554
0.155921
0.157186
0.158451
0.159399
0.157186
0.158767
0.158134
0.158134
0.159083
0.159083
0.159399
0.159399
0.159715
0.161928
0.161928
0.162244
0.161612
0.161928
0.162561
0.162244
0.163193
0.162561
0.164457
0.164141
0.163509
0.164457
0.165090
0.164457
0.166987
0.166038
0.165406
0.166354
0.166987
0.166354
0.167619
0.167935
0.167303
0.166038
0.166354
0.168567
0.169200
0.168884
0.168567
0.166987
0.166038
0.166038
0.166671
0.166671
0.166671
0.166671
0.165722
0.164774
0.164774
0.164774
0.164457
0.164141
0.163509
0.163509
0.161928
0.161928
0.162877
0.162244
0.160031
0.160664
0.160664
0.161296
0.160664
0.160031
0.158134
0.159083
0.157502
0.159083
0.159399
0.157818
0.158134
0.157502
0.157818
0.157818
0.159083
0.159083
0.157186
0.156870
0.155921
0.157186
0.157186
0.159399
0.158767
0.159083
0.157818
0.157186
0.158767
0.158451
0.157818
0.158767
0.159083
0.158134
0.160664
0.162244
0.160980
0.162877
0.163825
0.163509
0.164457
0.163509
0.162877
0.163509
0.163509
0.162561
0.164774
0.166038
0.166038
0.167303
0.166038
0.164774
0.166354
0.167935
0.168251
0.168884
0.167303
0.166987
0.166671
0.166354
0.166671
0.168567
0.170148
0.168251
0.167619
0.166038
0.165406
0.166671
0.167303
0.167303
0.165722
0.166038
0.165406
0.165090
0.165722
0.165406
0.162244
0.163509
0.163193
0.162877
0.162244
0.160347
0.160031
0.160031
0.159715
0.160664
0.160664
0.160031
0.159399
0.157502
0.158767
0.158134
0.158451
0.158451
0.159083
0.157818
0.157502
0.158451
0.159083
0.157502
0.158451
0.158767
0.155921
0.156238
0.155289
0.156238
0.157186
0.159083
0.157818
0.156870
0.158134
0.159399
0.158134
0.158451
0.160031
0.159715
0.159083
0.159083
0.161296
0.161612
0.162877
0.162561
0.163193
0.162244
0.163509
0.164141
0.164774
0.164774
0.163193
0.165406
0.166354
0.165406
0.166354
0.167935
0.164774
0.167303
0.166987
0.168251
0.167619
0.166987
0.168567
0.166671
0.165722
0.167935
0.167935
0.168251
0.167935
0.168251
0.166987
0.166038
0.166671
0.166987
0.166987
0.166671
0.166038
0.165722
0.165090
0.165406
0.164774
0.164457
0.164457
0.162877
0.163193
0.161928
0.161928
0.161296
0.161296
0.161612
0.161296
0.160664
0.160031
0.160664
0.159715
0.159083
0.157818
0.159083
0.159399
0.157502
0.157186
0.156870
0.156238
0.156238
0.157186
0.157186
0.158134
0.157818
0.155605
0.155605
0.156870
0.157502
0.158134
0.157818
0.158451
0.157186
0.158451
0.158134
0.158134
0.158767
0.159715
0.159083
0.160031
0.160980
0.160980
0.160980
0.162244
0.162244
0.163509
0.163509
0.163193
0.164141
0.163825
0.162877
0.164141
0.166038
0.166354
0.166038
0.167619
0.166354
0.166038
0.166671
0.167935
0.166987
0.166671
0.167303
0.167619
0.166354
0.167619
0.167303
0.168884
0.168567
0.167619
0.166987
0.164774
0.165406
0.165722
0.165722
0.165090
0.164457
0.165406
0.164774
0.164774
0.164457
0.163509
0.161296
0.163193
0.162561
0.162244
0.162244
0.162244
0.161928
0.161928
0.160980
0.160347
0.161612
0.160664
0.159715
0.159715
0.158134
0.158767
0.159715
0.158134
0.157818
0.155921
0.157186
0.156870
0.156870
0.156554
0.158451
0.158134
0.157818
0.156238
0.155605
0.157186
0.159083
0.158451
0.159083
0.158134
0.158767
0.159083
0.159399
0.159715
0.160031
0.159083
0.159715
0.161928
0.162244
0.161296
0.161928
0.162244
0.162561
0.162244
0.163193
0.163193
0.163509
0.163509
0.164141
0.164774
0.166038
0.166671
0.166987
0.166354
0.165090
0.166038
0.166671
0.166354
0.166987
0.166038
0.167303
0.165722
0.165722
0.167303
0.167935
0.168567
0.168884
0.168251
0.166987
0.166038
0.166038
0.166354
0.165406
0.165722
0.165722
0.165406
0.163509
0.164774
0.165090
0.163193
0.162877
0.162877
0.162561
0.161928
0.160664
0.161296
0.160031
0.160347
0.160031
0.160980
0.159715
0.158767
0.157818
0.157818
0.157502
0.159399
0.159715
0.158767
0.158451
0.157818
0.158134
0.156554
0.156554
0.157186
0.157186
0.156238
0.156870
0.155921
0.156870
0.158451
0.159399
0.159083
0.159083
0.158767
0.159399
0.160664
0.159715
0.159715
0.159399
0.159083
0.160347
0.160980
0.160664
0.160664
0.161612
0.163193
0.163193
0.162877
0.162561
0.163509
0.163825
0.163509
0.164141
0.164774
0.165722
0.165406
0.165406
0.164457
0.167619
0.166354
0.167935
0.167935
0.166038
0.166987
0.166671
0.166038
0.167619
0.168884
0.169832
0.169832
0.167935
0.165722
0.166987
0.166038
0.166671
0.167935
0.166671
0.166987
0.166354
0.164457
0.164774
0.165722
0.163825
0.164141
0.163509
0.162561
0.162561
0.163193
0.163509
0.161612
0.161612
0.160031
0.160664
0.161612
0.160664
0.158767
0.158451
0.157502
0.158767
0.159715
0.157818
0.158451
0.157502
0.158451
0.157502
0.156554
0.158134
0.158134
0.157502
0.155921
0.154973
0.156554
0.158451
0.159715
0.159715
0.158134
0.159715
0.159083
0.158767
0.159715
0.159083
0.159399
0.159399
0.159399
0.161296
0.160980
0.160980
0.162244
0.162877
0.162244
0.162877
0.164774
0.164457
0.164774
0.164457
0.165406
0.165406
0.166354
0.167935
0.167619
0.166038
0.165722
0.167935
0.168567
0.167935
0.167935
0.168251
0.166987
0.165406
0.166354
0.167619
0.167935
0.169832
0.168251
0.167619
0.166671
0.166987
0.166671
0.166671
0.166671
0.166671
0.165722
0.165406
0.165722
0.166671
0.164457
0.164141
0.164457
0.163509
0.161928
0.161928
0.160980
0.160664
0.161612
0.161296
0.160980
0.160347
0.160664
0.160347
0.158451
0.158134
0.157818
0.160031
0.157818
0.158451
0.156870
0.156870
0.157502
0.156870
0.158134
0.158134
0.156554
0.155605
0.154657
0.154341
0.156554
0.158134
0.158134
0.157818
0.157818
0.157818
0.158134
0.159399
0.159083
0.159399
0.158767
0.158134
0.160664
0.160031
0.160664
0.161928
0.162877
0.161928
0.161928
0.162561
0.162877
0.162561
0.164141
0.163509
0.165090
0.167619
0.166671
0.166038
0.165722
0.164774
0.166671
0.167303
0.167619
0.167935
0.168251
0.167303
0.167303
0.165722
0.167303
0.168251
0.168884
0.167619
0.167303
0.165722
0.166671
0.166038
0.166038
0.166038
0.165722
0.165722
0.164141
0.164457
0.164457
0.165090
0.162877
0.163509
0.162877
0.162561
0.161928
0.161296
0.159715
0.159715
0.159715
0.160664
0.161612
0.160347
0.158451
0.157502
0.157502
0.158451
0.159083
0.159083
0.157502
0.156554
0.156238
0.156554
0.156870
0.156870
0.158451
0.157186
0.157186
0.154657
0.154024
0.155289
0.157186
0.157186
0.156870
0.157186
0.158451
0.158451
0.158134
0.158767
0.159399
0.158134
0.158451
0.159715
0.160980
0.160347
0.160980
0.161928
0.162244
0.164457
0.163193
0.163825
0.164774
0.164457
0.163193
0.164457
0.166671
0.166038
0.165090
0.166038
0.165406
0.165722
0.166354
0.167303
0.166671
0.165722
0.166354
0.166038
0.166038
0.167619
0.167935
0.167935
0.168567
0.166987
0.164774
0.165406
0.166354
0.166671
0.166987
0.166038
0.166671
0.166038
0.164774
0.165090
0.164774
0.162561
0.162877
0.162561
0.161296
0.160980
0.160347
0.160347
0.160664
0.159399
0.159399
0.159715
0.159399
0.159083
0.157502
0.156238
0.157502
0.156554
0.157818
0.156870
0.155921
0.157186
0.156238
0.156554
0.156554
0.157502
0.158451
0.156870
0.157186
0.155289
0.156554
0.156870
0.159083
0.158451
0.156554
0.156870
0.156870
0.157818
0.158134
0.158767
0.159083
0.158767
0.159083
0.161296
0.161296
0.162244
0.161612
0.162561
0.162244
0.163193
0.164141
0.163509
0.164141
0.164457
0.164141
0.164457
0.165722
0.165090
0.164457
0.164141
0.164457
0.166987
0.166671
0.166354
0.166354
0.166038
0.167303
0.166038
0.166038
0.167303
0.168251
0.168567
0.167303
0.165090
0.165406
0.166038
0.166987
0.165722
0.165722
0.165090
0.165722
0.165090
0.165090
0.164141
0.165406
0.163509
0.162877
0.163193
0.162244
0.162877
0.161928
0.162561
0.161928
0.160031
0.158767
0.159399
0.159083
0.158451
0.157502
0.156554
0.157186
0.158134
0.157186
0.157186
0.155921
0.156554
0.157818
0.156238
0.157502
0.160031
0.158134
0.156554
0.155921
0.154973
0.155921
0.157818
0.157818
0.156554
0.157818
0.157818
0.158451
0.158451
0.158134
0.159399
0.158767
0.159399
0.160347
0.160347
0.160347
0.161612
0.162244
0.161928
0.162877
0.162877
0.163509
0.163825
0.164457
0.164774
0.165406
0.165722
0.166354
0.167935
0.166987
0.165406
0.167619
0.167619
0.168251
0.168884
0.167619
0.167619
0.166987
0.165722
0.167619
0.168251
0.168884
0.167935
0.166671
0.166987
0.166354
0.165722
0.166354
0.166354
0.165722
0.165090
0.164457
0.164774
0.166671
0.164774
0.163509
0.164141
0.162561
0.162561
0.164141
0.162561
0.160980
0.160031
0.159715
0.160031
0.160347
0.159715
0.159083
0.158451
0.158451
0.157502
0.159715
0.158451
0.158134
0.157502
0.155605
0.157502
0.155921
0.156870
0.158767
0.156870
0.156238
0.156554
0.155921
0.156238
0.159399
0.158767
0.159399
0.157818
0.158451
0.158451
0.158767
0.159715
0.161296
0.159715
0.159715
0.160664
0.160347
0.159399
0.161296
0.162561
0.162561
0.162244
0.163509
0.162561
0.161928
0.163509
0.162877
0.163509
0.165722
0.166987
0.164457
0.166354
0.164774
0.165722
0.167619
0.167619
0.168251
0.167619
0.167935
0.166671
0.166671
0.167619
0.168567
0.168884
0.167935
0.167935
0.164774
0.166354
0.166671
0.167935
0.166038
0.165090
0.166038
0.165406
0.164774
0.165090
0.164774
0.162877
0.163509
0.163509
0.161928
0.162244
0.161296
0.161928
0.162561
0.161296
0.160347
0.160664
0.160664
0.160347
0.158767
0.158134
0.157502
0.158767
0.159083
0.158134
0.157502
0.157186
0.157502
0.158767
0.157502
0.158767
0.157818
0.158134
0.156554
0.155289
0.156554
0.156870
0.156870
0.158767
0.157186
0.159083
0.159399
0.159715
0.158451
0.158767
0.160347
0.158451
0.160980
0.161612
0.160031
0.161612
0.161612
0.162877
0.162877
0.164141
0.164141
0.163825
0.163825
0.163509
0.163825
0.164457
0.165722
0.166354
0.165722
0.165406
0.167303
0.166354
0.166038
0.167303
0.166987
0.166671
0.166987
0.166354
0.166671
0.167935
0.169516
0.169832
0.168251
0.166987
0.165722
0.166038
0.167619
0.167303
0.167303
0.166354
0.164774
0.165406
0.164457
0.165090
0.165406
0.165090
0.166038
0.162561
0.162561
0.162561
0.160980
0.161612
0.161296
0.160347
0.161296
0.160980
0.158767
0.158767
0.157502
0.157818
0.158134
0.159083
0.157818
0.157502
0.157502
0.157502
0.158134
0.156870
0.157818
0.158134
0.157186
0.155921
0.156238
0.156238
0.157186
0.160031
0.159715
0.158451
0.157818
0.157818
0.158134
0.158134
0.159083
0.159715
0.158767
0.160031
0.161612
0.160664
0.161612
0.162561
0.162561
0.163509
0.163509
0.165090
0.164457
0.164774
0.163825
0.164141
0.164457
0.165406
0.166987
0.166671
0.166354
0.165406
0.166671
0.167619
0.166987
0.166354
0.166671
0.167303
0.166671
0.166987
0.167935
0.169516
0.171413
0.168567
0.166671
0.165090
0.165722
0.167303
0.167935
0.165722
0.166038
0.166354
0.165406
0.165722
0.165722
0.164774
0.163825
0.164141
0.164141
0.164457
0.162877
0.161612
0.160664
0.161612
0.162244
0.161296
0.161612
0.161612
0.160664
0.159715
0.158451
0.157186
0.158767
0.156870
0.156870
0.156870
0.157818
0.157502
0.157818
0.158134
0.160031
0.158767
0.157818
0.157502
0.156238
0.156870
0.157818
0.158767
0.158767
0.156238
0.157818
0.158134
0.159083
0.160031
0.160664
0.158451
0.159715
0.160980
0.161612
0.161296
0.163193
0.163193
0.162877
0.162877
0.163825
0.165090
0.164774
0.164774
0.162877
0.164457
0.166038
0.167303
0.166354
0.166671
0.165406
0.167303
0.167303
0.168251
0.167935
0.166987
0.167935
0.167619
0.166671
0.167619
0.168251
0.169516
0.169516
0.168567
0.167303
0.166671
0.166038
0.166671
0.166671
0.166671
0.166354
0.166671
0.163509
0.165406
0.165090
0.163193
0.163825
0.163193
0.162877
0.161296
0.162877
0.163193
0.161612
0.161296
0.161612
0.162877
0.161296
0.160031
0.158767
0.157818
0.157502
0.157502
0.157818
0.157818
0.156554
0.157186
0.156554
0.157818
0.158767
0.157818
0.158451
0.157502
0.156554
0.156870
0.157186
0.157818
0.158451
0.159083
0.158767
0.159083
0.159083
0.158767
0.159083
0.159083
0.158767
0.158767
0.160980
0.161612
0.161928
0.163509
0.163509
0.163193
0.164141
0.162877
0.164141
0.165090
0.164457
0.164457
0.164774
0.165722
0.167935
0.167303
0.168251
0.165722
0.167619
0.166671
0.167935
0.168251
0.167303
0.168251
0.167619
0.166354
0.167935
0.167303
0.167619
0.169200
0.168567
0.167619
0.166671
0.166987
0.167303
0.167619
0.166671
0.165722
0.166354
0.165090
0.166354
0.166354
0.163825
0.165090
0.165722
0.164457
0.162244
0.162561
0.161612
0.160980
0.161612
0.160980
0.161296
0.160980
0.160031
0.159715
0.158451
0.157502
0.158451
0.160031
0.158767
0.157818
0.157502
0.159399
0.157818
0.158767
0.158134
0.159399
0.158451
0.157502
0.155921
0.157502
0.156870
0.159083
0.160347
0.158134
0.159083
0.159715
0.159399
0.160031
0.160664
0.160664
0.160031
0.159399
0.161928
0.161928
0.162877
0.163509
0.163193
0.164141
0.163509
0.163193
0.165090
0.166354
0.164141
0.165090
0.165722
0.166354
0.166987
0.168251
0.166987
0.166671
0.166671
0.168251
0.167935
0.167935
0.168251
0.167303
0.166987
0.166671
0.167303
0.168567
0.170148
0.167935
0.167935
0.167619
0.166987
0.167619
0.167619
0.166671
0.166354
0.165090
0.166038
0.165722
0.166038
0.165722
0.164141
0.164141
0.162877
0.163509
0.162244
0.163193
0.161928
0.160980
0.161612
0.161296
0.160980
0.160664
0.160031
0.159399
0.158134
0.158451
0.160664
0.158451
0.157502
0.156554
0.156554
0.156238
0.158451
0.158767
0.159399
0.159083
0.158767
0.157186
0.158134
0.158767
0.160980
0.159083
0.158451
0.159083
0.159083
0.159399
0.160031
0.160347
0.161296
0.159715
0.159399
0.160664
0.161928
0.161612
0.163193
0.162244
0.163193
0.164141
0.163509
0.164141
0.165406
0.164774
0.164774
0.164774
0.165722
0.166354
0.166038
0.166987
0.164457
0.166038
0.167619
0.167935
0.168251
0.168251
0.166354
0.166354
0.166038
0.167935
0.168251
0.169516
0.168567
0.167303
0.166038
0.165406
0.167935
0.166987
0.165722
0.166038
0.166987
0.165722
0.164774
0.166354
0.165722
0.164141
0.164774
0.164457
0.162561
0.162877
0.162877
0.162561
0.161612
0.161928
0.160664
0.161928
0.160980
0.160031
0.159715
0.158134
0.157502
0.159399
0.159083
0.159083
0.157186
0.158767
0.158134
0.158451
0.157818
0.157818
0.158134
0.157818
0.157186
0.156238
0.157186
0.158451
0.158451
0.157818
0.157818
0.158134
0.158451
0.158451
0.159715
0.159715
0.159399
0.159083
0.160980
0.161928
0.161612
0.162561
0.162877
0.162561
0.162877
0.162877
0.163509
0.163193
0.163509
0.164457
0.164141
0.164141
0.166354
0.166354
0.167619
0.165090
0.166038
0.168251
0.167619
0.168884
0.168251
0.168884
0.168567
0.167303
0.167619
0.169200
0.169832
0.170464
0.170148
0.166987
0.167619
0.166987
0.167619
0.166671
0.166354
0.166354
0.166038
0.164457
0.165090
0.164774
0.165090
0.163825
0.165090
0.163825
0.163825
0.164141
0.163509
0.163193
0.161928
0.160980
0.162244
0.162244
0.161928
0.160031
0.159399
0.159083
0.159083
0.161612
0.160347
0.158767
0.158134
0.157818
0.158451
0.158451
0.159083
0.159083
0.158451
0.155921
0.157818
0.158767
0.158767
0.160347
0.160664
0.159399
0.159083
0.159399
0.159715
0.159715
0.160980
0.160664
0.158767
0.159399
0.162561
0.161612
0.162877
0.162877
0.164457
0.164141
0.162877
0.164141
0.162877
0.165090
0.163193
0.164457
0.164774
0.167303
0.167935
0.167619
0.166987
0.166354
0.166987
0.167935
0.167935
0.168567
0.168251
0.169200
0.168251
0.167935
0.168884
0.170780
0.169832
0.169832
0.168251
0.167935
0.167935
0.167303
0.167303
0.167303
0.166671
0.166671
0.165406
0.165406
0.165090
0.165090
0.164457
0.165406
0.162561
0.163193
0.161928
0.161612
0.162877
0.161928
0.160980
0.161928
0.162244
0.161612
0.159399
0.158451
0.158451
0.157502
0.159399
0.157502
0.157502
0.157502
0.157502
0.157818
0.156870
0.158767
0.158451
0.158134
0.157502
0.155605
0.156238
0.156238
0.158134
0.159083
0.159083
0.158134
0.158767
0.158767
0.157818
0.159715
0.160664
0.160031
0.159715
0.162561
0.162561
0.161296
0.162244
0.162244
0.162244
0.164457
0.164457
0.164774
0.164774
0.164774
0.165722
0.165406
0.166354
0.167935
0.167303
0.167303
0.164457
0.166354
0.168251
0.167619
0.168251
0.166671
0.166987
0.167619
0.167303
0.167619
0.169832
0.169200
0.169832
0.168884
0.166038
0.166671
0.167303
0.167935
0.167303
0.166038
0.166038
0.166038
0.165722
0.166671
0.166987
0.165406
0.164141
0.163193
0.162561
0.162244
0.162877
0.161612
0.161296
0.161296
0.160664
0.161296
0.161296
0.159399
0.158767
0.159083
0.158134
0.159715
0.158134
0.158134
0.157186
0.157186
0.157186
0.159083
0.157818
0.157818
0.157818
0.157818
0.156554
0.156238
0.157818
0.159715
0.160031
0.160031
0.159715
0.159083
0.158134
0.159399
0.159399
0.159715
0.160980
0.159399
0.161296
0.162877
0.162244
0.162561
0.163509
0.162877
0.164141
0.164141
0.164457
0.162877
0.164141
0.164141
0.166038
0.165406
0.166987
0.167619
0.168884
0.167619
0.166354
0.167935
0.168884
0.169200
0.167303
0.167619
0.167619
0.165722
0.167935
0.167935
0.168567
0.168251
0.168567
0.166671
0.167303
0.167303
0.167619
0.167303
0.166671
0.166987
0.166987
0.166038
0.166671
0.165406
0.163509
0.163825
0.164141
0.163825
0.163825
0.162561
0.162561
0.161612
0.162877
0.162244
0.162244
0.161296
0.161296
0.159715
0.158134
0.158767
0.158134
0.160347
0.158451
0.157186
0.157818
0.158134
0.158134
0.157502
0.159083
0.158451
0.157502
0.157818
0.156238
0.156554
0.157502
0.159083
0.159083
0.159399
0.158451
0.159715
0.161296
0.160031
0.160980
0.159399
0.160347
0.160664
0.161612
0.162244
0.162561
0.163193
0.163509
0.162877
0.163825
0.164774
0.165090
0.165722
0.164457
0.165090
0.166038
0.166671
0.166671
0.166987
0.165090
0.166671
0.166671
0.167619
0.168567
0.167619
0.167935
0.167619
0.165722
0.166671
0.168251
0.168884
0.169516
0.169200
0.168251
0.166671
0.166038
0.167303
0.167619
0.166987
0.167303
0.165722
0.164457
0.166038
0.165722
0.163825
0.163509
0.164457
0.161928
0.161296
0.161928
0.161296
0.161928
0.160664
0.161296
0.160031
0.160980
0.160031
0.160347
0.159715
0.160031
0.158767
0.160664
0.158134
0.156870
0.157186
0.158451
0.158134
0.157818
0.158134
0.159399
0.158767
0.157502
0.156554
0.157186
0.157186
0.159399
0.160664
0.159399
0.159715
0.158134
0.159399
0.160347
0.160980
0.161296
0.160347
0.160031
0.161296
0.161612
0.161612
0.162561
0.162877
0.163509
0.164457
0.165406
0.165406
0.165406
0.165090
0.164457
0.166354
0.166354
0.168251
0.167619
0.167303
0.166671
0.167619
0.168251
0.168884
0.167935
0.168567
0.167619
0.167619
0.167935
0.168251
0.169200
0.170148
0.168884
0.168251
0.166987
0.166354
0.167935
0.167935
0.168251
0.167303
0.167303
0.165722
0.164774
0.166038
0.166354
0.164774
0.164457
0.164457
0.164141
0.162244
0.162244
0.161612
0.160664
0.161612
0.160664
0.161612
0.161296
0.160031
0.158451
0.157818
0.157502
0.159083
0.159399
0.158134
0.159399
0.157186
0.157502
0.158767
0.158767
0.159715
0.160347
0.159083
0.156870
0.157186
0.157186
0.159399
0.158451
0.158767
0.158134
0.159399
0.159083
0.159715
0.159083
0.160347
0.159083
0.159715
0.161928
0.162244
0.161612
0.162877
0.162877
0.162877
0.163825
0.164141
0.164141
0.165090
0.165090
0.164141
0.166038
0.166354
0.167619
0.166987
0.167303
0.166354
0.167619
0.167935
0.168251
0.167935
0.167303
0.167303
0.167619
0.166987
0.168567
0.169516
0.171413
0.171097
0.169832
0.166671
0.167303
0.167619
0.168251
0.168251
0.166671
0.167935
0.167619
0.166354
0.167935
0.166987
0.165406
0.164774
0.165722
0.163825
0.163825
0.162561
0.162877
0.161928
0.162561
0.162561
0.161928
0.162244
0.162244
0.160347
0.158767
0.158134
0.159083
0.160664
0.158767
0.160031
0.157186
0.158134
0.158767
0.157818
0.159083
0.159715
0.157818
0.157502
0.157186
0.156870
0.158767
0.161296
0.160031
0.160031
0.158134
0.159399
0.159715
0.160980
0.161612
0.160980
0.160664
0.161296
0.163509
0.162244
0.163193
0.163509
0.164141
0.164141
0.164141
0.166038
0.165090
0.166038
0.164774
0.165090
0.166038
0.168884
0.167619
0.168884
0.166987
0.167619
0.167619
0.168884
0.168567
0.168251
0.167619
0.167303
0.166987
0.167619
0.167619
0.169516
0.169832
0.168884
0.167619
0.166987
0.166987
0.166987
0.166987
0.166671
0.168251
0.166987
0.167619
0.167303
0.167619
0.167303
0.165406
0.164774
0.163193
0.163825
0.162561
0.162561
0.163509
0.161612
0.161296
0.161296
0.161928
0.160664
0.159083
0.158767
0.159083
0.158451
0.160031
0.159399
0.158451
0.158134
0.157186
0.157818
0.158451
0.158451
0.160031
0.159083
0.157818
0.156870
0.157186
0.158134
0.159083
0.159083
0.159715
0.158767
0.158134
0.160031
0.160031
0.159715
0.160664
0.161612
0.161928
0.162877
0.161928
0.161928
0.162561
0.163509
0.164774
0.164141
0.164774
0.164457
0.164457
0.163825
0.165722
0.166987
0.166038
0.167935
0.166987
0.167935
0.166987
0.167619
0.168251
0.169200
0.168884
0.168884
0.168567
0.166671
0.166038
0.166987
0.168884
0.170464
0.168884
0.167935
0.166987
0.166671
0.168884
0.168567
0.167303
0.167303
0.166038
0.166038
0.166671
0.166354
0.165406
0.164141
0.164774
0.163193
0.163509
0.162561
0.161928
0.162561
0.161928
0.161612
0.160980
0.161612
0.160664
0.160347
0.160347
0.160347
0.159399
0.160031
0.160031
0.158451
0.158767
0.160031
0.159083
0.160031
0.159083
0.160347
0.160347
0.158451
0.156870
0.156870
0.157502
0.158767
0.160031
0.158134
0.158767
0.158451
0.160347
0.160664
0.159715
0.161612
0.161928
0.160980
0.163193
0.162244
0.162244
0.162877
0.163825
0.163825
0.164141
0.165406
0.165406
0.164457
0.166038
0.165722
0.166354
0.166354
0.167303
0.167303
0.166671
0.166038
0.167303
0.168251
0.168251
0.168567
0.168567
0.168567
0.166987
0.166671
0.167619
0.167619
0.169516
0.168567
0.168567
0.166038
0.165722
0.166987
0.167619
0.167303
0.168251
0.167303
0.165406
0.164457
0.165406
0.165722
0.164774
0.164774
0.165090
0.163509
0.162244
0.161612
0.162877
0.161612
0.160664
0.160980
0.160664
0.160980
0.160347
0.160664
0.159399
0.158451
0.158767
0.160980
0.159399
0.156554
0.157818
0.158767
0.157502
0.158134
0.158451
0.159399
0.158451
0.157186
0.155921
0.157502
0.159399
0.160347
0.159399
0.157502
0.158451
0.160031
0.159399
0.160664
0.160980
0.160347
0.161296
0.162244
0.162244
0.161612
0.161928
0.161928
0.163193
0.164141
0.165090
0.164457
0.164141
0.166038
0.164141
0.163825
0.165722
0.166987
0.166354
0.166354
0.166671
0.166987
0.166671
0.168251
0.169200
0.168567
0.167303
0.167303
0.166671
0.167935
0.169200
0.170148
0.169832
0.169200
0.166038
0.166038
0.166987
0.168251
0.167935
0.166987
0.167619
0.167303
0.167303
0.166987
0.166354
0.164457
0.165090
0.166038
0.163193
0.163193
0.164141
0.162561
0.162877
0.162244
0.160980
0.161928
0.161296
0.161296
0.159715
0.158451
0.158134
0.157186
0.159399
0.158767
0.156870
0.158134
0.157818
0.157502
0.157502
0.159399
0.160664
0.157818
0.157186
0.155289
0.157186
0.157502
0.159083
0.159399
0.158134
0.158767
0.158767
0.159083
0.159083
0.158767
0.159399
0.160664
0.161612
0.162877
0.160664
0.160347
0.162244
0.163509
0.163193
0.162877
0.163509
0.164457
0.164141
0.164141
0.163825
0.165406
0.167303
0.166354
0.167303
0.166671
0.165406
0.166671
0.168884
0.167935
0.167935
0.168567
0.168567
0.166987
0.167619
0.168251
0.168567
0.169832
0.168567
0.167303
0.166038
0.166354
0.168251
0.167619
0.167619
0.167619
0.166038
0.165722
0.165406
0.166671
0.166354
0.164774
0.166038
0.164774
0.163509
0.163509
0.161928
0.160980
0.160347
0.161296
0.161928
0.161296
0.160347
0.161928
0.159715
0.158767
0.158134
0.161612
0.159083
0.159083
0.157502
0.158134
0.158767
0.158134
0.159083
0.160031
0.157186
0.157186
0.155921
0.156554
0.157186
0.158767
0.160347
0.160031
0.159083
0.159399
0.160031
0.159715
0.159715
0.160980
0.161296
0.160664
0.161928
0.161296
0.161296
0.161296
0.163509
0.163193
0.162877
0.164774
0.165090
0.163825
0.164141
0.164774
0.165722
0.166354
0.166987
0.168567
0.169516
0.166987
0.167935
0.169200
0.168567
0.169516
0.168567
0.167303
0.169200
0.167303
0.169200
0.168884
0.170780
0.169832
0.167619
0.166671
0.166038
0.167303
0.166671
0.166354
0.166038
0.165406
0.166671
0.165406
0.165090
0.166354
0.163825
0.163825
0.164141
0.163825
0.162877
0.162561
0.161928
0.161612
0.162244
0.160347
0.162244
0.162244
0.160664
0.160980
0.159399
0.158451
0.159399
0.159083
0.159715
0.159399
0.157818
0.157818
0.158451
0.159083
0.158451
0.158134
0.157818
0.157186
0.155605
0.157502
0.158767
0.159399
0.159083
0.158134
0.158767
0.158451
0.159083
0.159399
0.158767
0.158451
0.158451
0.160031
0.161612
0.160980
0.162877
0.161296
0.162244
0.164457
0.163825
0.163825
0.164774
0.166038
0.164457
0.165722
0.166987
0.166987
0.167303
0.169516
0.165722
0.167619
0.167619
0.167935
0.168884
0.166987
0.169516
0.169516
0.167303
0.167935
0.169516
0.169832
0.170780
0.169200
0.166671
0.166354
0.166354
0.166671
0.166354
0.166987
0.167303
0.166354
0.165406
0.167303
0.166671
0.165090
0.166038
0.164457
0.162877
0.162877
0.162244
0.161612
0.161296
0.161612
0.161296
0.161612
0.161612
0.160664
0.159399
0.158134
0.158451
0.158134
0.159715
0.159083
0.157818
0.157502
0.157502
0.157502
0.156870
0.157502
0.159083
0.159083
0.156554
0.154657
0.157818
0.157186
0.158451
0.159083
0.159083
0.158767
0.159083
0.159083
0.159399
0.160664
0.160347
0.160031
0.159715
0.161612
0.160980
0.161296
0.162561
0.163825
0.164457
0.164774
0.164457
0.165090
0.166038
0.163509
0.164774
0.164457
0.166671
0.167619
0.167303
0.164774
0.165722
0.166671
0.167619
0.166987
0.167303
0.166671
0.167619
0.166671
0.165722
0.168567
0.169516
0.169516
0.168567
0.167303
0.166354
0.166038
0.167303
0.166354
0.166354
0.165722
0.165722
0.165406
0.166038
0.166038
0.164774
0.162877
0.165090
0.163193
0.163193
0.163193
0.162244
0.162244
0.161296
0.160664
0.159715
0.161296
0.161296
0.160347
0.159399
0.158767
0.159715
0.160664
0.158451
0.157818
0.157186
0.157502
0.159083
0.158767
0.158767
0.159083
0.158767
0.157502
0.155921
0.156554
0.157818
0.159715
0.161928
0.159399
0.159083
0.158767
0.159399
0.160031
0.158134
0.160980
0.159399
0.159715
0.160980
0.162561
0.162561
0.163509
0.164141
0.163193
0.164774
0.165406
0.164774
0.165722
0.165722
0.165090
0.165722
0.166987
0.168884
0.167935
0.169200
0.166671
0.167935
0.168567
0.168251
0.167303
0.167303
0.167303
0.166987
0.166038
0.167303
0.168567
0.169516
0.168567
0.168251
0.166354
0.166987
0.166671
0.168251
0.167619
0.166354
0.166354
0.166671
0.165406
0.166671
0.164774
0.164141
0.164141
0.163509
0.163509
0.162561
0.162244
0.162561
0.161296
0.161296
0.160347
0.161928
0.161296
0.159715
0.159083
0.159083
0.158134
0.159083
0.158134
0.157818
0.156238
0.158451
0.157186
0.158451
0.158767
0.157186
0.157502
0.157186
0.156870
0.156238
0.155921
0.157818
0.158767
0.158134
0.157818
0.157818
0.159715
0.160347
0.159399
0.160031
0.159083
0.160664
0.161296
0.162244
0.161612
0.162244
0.162244
0.163825
0.164141
0.163825
0.164141
0.163825
0.164457
0.163825
0.164141
0.166354
0.167619
0.167619
0.168251
0.166354
0.167935
0.167303
0.166987
0.167619
0.167935
0.168251
0.166987
0.166671
0.168251
0.168567
0.170780
0.170780
0.168567
0.166671
0.166987
0.166987
0.167303
0.166354
0.165406
0.165406
0.166038
0.164774
0.165406
0.165406
0.165406
0.165090
0.165406
0.163509
0.163509
0.163193
0.161928
0.162244
0.160980
0.161612
0.162561
0.162244
0.160031
0.158451
0.157818
0.158767
0.160031
0.160347
0.158767
0.158767
0.158767
0.156870
0.156870
0.158134
0.159399
0.158767
0.158451
0.156238
0.156554
0.157186
0.157818
0.159715
0.160347
0.158451
0.157502
0.159715
0.159399
0.160031
0.159083
0.159399
0.159399
0.160031
0.162244
0.162244
0.162244
0.162561
0.163509
0.163509
0.164141
0.164457
0.165406
0.165406
0.165406
0.165406
0.165722
0.166354
0.167619
0.167935
0.166671
0.167303
0.167935
0.167935
0.167619
0.168884
0.168251
0.167619
0.165722
0.166038
0.169200
0.169200
0.169516
0.168251
0.166671
0.166354
0.167303
0.168251
0.167303
0.167619
0.167303
0.166987
0.165406
0.166038
0.165722
0.164774
0.162561
0.163509
0.161612
0.162244
0.162244
0.161928
0.162244
0.160347
0.160664
0.160980
0.161612
0.159399
0.158767
0.158451
0.159715
0.158134
0.159083
0.157502
0.158134
0.158451
0.157818
0.159083
0.157502
0.157818
0.158134
0.157818
0.158451
0.157502
0.157186
0.157818
0.159715
0.159083
0.160031
0.159399
0.158451
0.159399
0.159715
0.159715
0.160031
0.159399
0.160664
0.162561
0.162877
0.161928
0.162561
0.164141
0.163825
0.163193
0.162561
0.164457
0.165090
0.163509
0.163825
0.165406
0.166038
0.167303
0.166987
0.166671
0.165090
0.167303
0.168567
0.167935
0.168251
0.167303
0.166671
0.166354
0.165406
0.166987
0.167935
0.170780
0.168567
0.167619
0.166354
0.167619
0.167303
0.167303
0.166038
0.164774
0.164141
0.165406
0.165406
0.165406
0.165722
0.164141
0.164141
0.163509
0.163509
0.163193
0.162561
0.162561
0.161296
0.161296
0.160347
0.161612
0.161612
0.160980
0.159083
0.158451
0.158767
0.160031
0.159083
0.158451
0.156870
0.156870
0.156870
0.157818
0.159399
0.159715
0.159083
0.157502
0.155921
0.155605
0.157818
0.158451
0.158451
0.159083
0.158767
0.158767
0.158767
0.158451
0.158134
0.160980
0.158451
0.158451
0.160980
0.161612
0.160664
0.162244
0.161928
0.163193
0.162877
0.163193
0.163825
0.163509
0.164141
0.164457
0.164774
0.165722
0.166987
0.166038
0.166671
0.165406
0.167303
0.166671
0.167303
0.168567
0.167619
0.167303
0.166038
0.167303
0.167619
0.168567
0.169832
0.168567
0.168567
0.166987
0.167619
0.167303
0.167619
0.166671
0.166038
0.166987
0.166354
0.164774
0.165090
0.166354
0.165722
0.164774
0.162877
0.163193
0.162561
0.162244
0.160664
0.160664
0.161928
0.161612
0.161928
0.161612
0.160347
0.159083
0.157502
0.157818
0.159399
0.159399
0.158451
0.157502
0.158134
0.156870
0.157502
0.158451
0.157818
0.158451
0.157502
0.157502
0.155921
0.156554
0.155921
0.159083
0.158767
0.160031
0.159083
0.159399
0.159715
0.158767
0.159715
0.159715
0.158451
0.159715
0.162561
0.161612
0.162244
0.162244
0.163509
0.162877
0.163193
0.163825
0.163825
0.165090
0.164774
0.164141
0.164774
0.165722
0.166354
0.167619
0.166038
0.166671
0.167619
0.167619
0.168884
0.167935
0.166671
0.166671
0.166038
0.166354
0.166671
0.167619
0.169832
0.168251
0.166987
0.166987
0.167303
0.166671
0.166987
0.167303
0.166987
0.166038
0.165406
0.165406
0.167303
0.164774
0.163193
0.165090
0.162877
0.162244
0.163193
0.162877
0.162877
0.160664
0.161612
0.161296
0.161612
0.161296
0.159399
0.158767
0.159083
0.159083
0.161296
0.158134
0.158451
0.158767
0.157502
0.158451
0.159083
0.159399
0.159715
0.157818
0.157186
0.155289
0.155921
0.156870
0.159715
0.159399
0.158451
0.159399
0.159083
0.160031
0.159399
0.159399
0.160664
0.160347
0.160347
0.161612
0.162561
0.162561
0.163825
0.164141
0.164141
0.163825
0.165406
0.165406
0.164457
0.163509
0.163825
0.165406
0.166671
0.166671
0.168251
0.166987
0.166354
0.167303
0.168567
0.168567
0.168567
0.168884
0.168251
0.167935
0.167935
0.168567
0.169200
0.170464
0.170148
0.168567
0.166987
0.166987
0.167619
0.167935
0.167303
0.166354
0.167619
0.166671
0.165722
0.165722
0.166987
0.165090
0.165406
0.163825
0.164141
0.163509
0.162877
0.162877
0.161928
0.163193
0.161296
0.162561
0.160980
0.160980
0.159715
0.159083
0.158134
0.160664
0.159399
0.158767
0.158451
0.158451
0.158451
0.158134
0.159399
0.160031
0.159399
0.158451
0.156554
0.156554
0.158767
0.160980
0.161928
0.160664
0.160664
0.160347
0.160347
0.160664
0.160664
0.160980
0.160347
0.159715
0.161296
0.161928
0.161612
0.162244
0.162561
0.163509
0.164141
0.164457
0.165090
0.164457
0.163825
0.163825
0.164774
0.166038
0.168251
0.168884
0.167935
0.166671
0.168884
0.168884
0.169516
0.168567
0.168251
0.167935
0.167935
0.166671
0.168884
0.169200
0.169832
0.167935
0.170148
0.167619
0.166987
0.168567
0.169200
0.168567
0.167303
0.166987
0.166987
0.165090
0.166671
0.165722
0.164774
0.165090
0.165090
0.163193
0.162561
0.162877
0.162244
0.161928
0.161928
0.161612
0.162561
0.161928
0.160980
0.160980
0.158451
0.159083
0.159083
0.159715
0.158134
0.157186
0.159083
0.159399
0.159399
0.158767
0.160031
0.159399
0.158451
0.158451
0.157186
0.157502
0.158134
0.158767
0.159715
0.159083
0.159083
0.158767
0.160031
0.160347
0.160980
0.160347
0.160031
0.161612
0.161612
0.161928
0.161928
0.163193
0.162561
0.163193
0.163193
0.164774
0.164141
0.164141
0.164457
0.165722
0.165722
0.166987
0.168251
0.167303
0.165406
0.167619
0.167935
0.167619
0.168251
0.169200
0.167303
0.167935
0.166987
0.167935
0.168251
0.169832
0.172045
0.169832
0.167935
0.167303
0.167935
0.168251
0.166987
0.167303
0.167935
0.167619
0.166354
0.167303
0.166987
0.165406
0.164457
0.164457
0.164457
0.164141
0.162877
0.163193
0.163193
0.162561
0.161928
0.161612
0.161296
0.161612
0.160664
0.160664
0.160980
0.160347
0.161612
0.159399
0.158451
0.159083
0.159715
0.159083
0.158767
0.159715
0.159083
0.159083
0.157502
0.157186
0.158451
0.158451
0.159715
0.160031
0.160031
0.159399
0.160664
0.160664
0.160980
0.161296
0.161928
0.161928
0.160031
0.162561
0.161612
0.162244
0.163193
0.163825
0.162877
0.163825
0.166038
0.165722
0.166038
0.165406
0.165090
0.165722
0.166038
0.167935
0.166671
0.166038
0.166354
0.167303
0.168567
0.168884
0.167303
0.167935
0.168567
0.167619
0.168251
0.169516
0.170464
0.170148
0.168251
0.166987
0.166038
0.166987
0.167303
0.166671
0.166354
0.166038
0.166354
0.165406
0.165722
0.166671
0.166038
0.163509
0.165090
0.164774
0.163509
0.162877
0.162561
0.161928
0.162244
0.160980
0.161296
0.162244
0.161612
0.159715
0.160664
0.158767
0.157186
0.159399
0.159083
0.157818
0.157818
0.157186
0.157502
0.158767
0.158134
0.158451
0.159083
0.157186
0.156238
0.156238
0.158134
0.158451
0.158767
0.158767
0.158767
0.158451
0.158134
0.159399
0.159715
0.160980
0.158451
0.160031
0.161612
0.161928
0.160980
0.161928
0.162561
0.163193
0.163193
0.163825
0.164141
0.162877
0.163509
0.164457
0.165090
0.165722
0.167303
0.168251
0.168251
0.166038
0.166671
0.167619
0.167619
0.168567
0.168251
0.167935
0.167303
0.167619
0.167935
0.169832
0.170464
0.169200
0.168251
0.166038
0.166038
0.166671
0.167619
0.167303
0.167619
0.167619
0.166038
0.166038
0.166671
0.166671
0.164457
0.164141
0.162561
0.162877
0.162877
0.163193
0.161612
0.160664
0.160980
0.161296
0.161928
0.161612
0.160664
0.158767
0.158767
0.158451
0.159083
0.159715
0.158451
0.157502
0.157818
0.158134
0.158134
0.159399
0.158767
0.159083
0.158134
0.156870
0.155921
0.157502
0.159399
0.160031
0.161612
0.160980
0.159715
0.160347
0.160031
0.159715
0.160664
0.161612
0.160980
0.161612
0.162877
0.162877
0.164774
0.163825
0.164141
0.163509
0.165090
0.164457
0.165722
0.165090
0.164141
0.164774
0.166038
0.166671
0.167303
0.168251
0.166038
0.167619
0.169516
0.168884
0.168884
0.168567
0.167935
0.167619
0.167619
0.166987
0.167935
0.170148
0.170464
0.168884
0.166354
0.166671
0.166987
0.167935
0.167935
0.168251
0.167935
0.166987
0.166038
0.165406
0.166354
0.165722
0.164774
0.165406
0.163193
0.163825
0.162244
0.163193
0.161928
0.162244
0.161928
0.161928
0.161928
0.161612
0.160664
0.158451
0.159399
0.158767
0.161296
0.159715
0.158134
0.157502
0.157818
0.158134
0.158134
0.157502
0.159083
0.158767
0.155921
0.156554
0.156870
0.158134
0.160664
0.159083
0.160031
0.160664
0.159083
0.160347
0.160347
0.160347
0.160980
0.160980
0.160664
0.161928
0.162244
0.161612
0.162561
0.162877
0.163193
0.162877
0.163509
0.166354
0.165406
0.164141
0.164774
0.165722
0.167303
0.167935
0.167619
0.166354
0.166671
0.166987
0.168884
0.167935
0.168567
0.168567
0.169200
0.166038
0.166038
0.167619
0.170464
0.171097
0.169516
0.167619
0.166671
0.166987
0.167303
0.167935
0.166987
0.166987
0.166038
0.165090
0.165090
0.165090
0.164774
0.164457
0.164774
0.162244
0.162877
0.161296
0.160980
0.162244
0.161296
0.160664
0.161928
0.161296
0.160347
0.159399
0.158134
0.157818
0.158134
0.159399
0.156870
0.157502
0.156238
0.156238
0.157186
0.156870
0.157818
0.158451
0.158134
0.157186
0.154973
0.156238
0.156870
0.158767
0.158451
0.158134
0.158134
0.158451
0.159399
0.159083
0.159399
0.159715
0.159399
0.159715
0.160347
0.161612
0.161612
0.161928
0.161928
0.163193
0.163825
0.165090
0.165406
0.164141
0.164457
0.164457
0.164774
0.166671
0.168251
0.166987
0.167619
0.166671
0.167303
0.168884
0.169200
0.168567
0.168567
0.167935
0.167935
0.166987
0.169516
0.169200
0.170780
0.169200
0.168567
0.166354
0.166671
0.167935
0.168567
0.168251
0.167303
0.166987
0.167619
0.166354
0.166671
0.166354
0.163509
0.165406
0.164457
0.163825
0.162561
0.163509
0.163193
0.162561
0.161928
0.161612
0.162877
0.160664
0.160347
0.158767
0.157502
0.157186
0.159083
0.159399
0.159399
0.158767
0.157818
0.157502
0.157502
0.157502
0.158134
0.159715
0.156870
0.157818
0.155921
0.156870
0.157818
0.159083
0.159399
0.158134
0.159083
0.159715
0.159715
0.159715
0.160347
0.159715
0.159715
0.160031
0.162244
0.160347
0.162877
0.163509
0.162561
0.162561
0.163509
0.164141
0.163509
0.163825
0.163509
0.163509
0.165406
0.167935
0.166671
0.166671
0.166987
0.167303
0.167935
0.169516
0.168567
0.167619
0.168884
0.167935
0.166354
0.168567
0.169832
0.170780
0.169832
0.168567
0.167303
0.166987
0.168251
0.168251
0.166671
0.167935
0.167619
0.166354
0.165406
0.165090
0.165722
0.165090
0.165090
0.164141
0.162877
0.162877
0.163509
0.163825
0.162877
0.161612
0.160980
0.161928
0.161928
0.159715
0.160031
0.157818
0.158134
0.157818
0.159715
0.160347
0.158767
0.158134
0.157818
0.157502
0.157502
0.158451
0.158767
0.157818
0.156554
0.156238
0.156870
0.157502
0.158451
0.159399
0.158134
0.159715
0.158451
0.159399
0.158767
0.159083
0.160031
0.160031
0.161296
0.161928
0.161296
0.161928
0.162877
0.163509
0.164457
0.163509
0.163825
0.164141
0.164774
0.164774
0.165406
0.165722
0.166987
0.167619
0.167935
0.165722
0.166038
0.167935
0.167935
0.168251
0.168251
0.168884
0.167935
0.166354
0.166987
0.168251
0.169200
0.169516
0.169200
0.167935
0.166354
0.168567
0.167619
0.167935
0.168567
0.166987
0.166354
0.166354
0.164457
0.165722
0.164774
0.163825
0.165722
0.163193
0.162877
0.162877
0.161612
0.160980
0.162244
0.161612
0.161612
0.162244
0.161296
0.159083
0.158134
0.158767
0.158767
0.160347
0.160031
0.157818
0.157502
0.157502
0.157502
0.158767
0.157818
0.159715
0.159399
0.157502
0.156554
0.156870
0.157502
0.160664
0.160664
0.159083
0.159399
0.159715
0.159083
0.158767
0.159715
0.160980
0.159715
0.159399
0.161612
0.161928
0.161612
0.162877
0.162877
0.162877
0.163825
0.163509
0.163509
0.164141
0.163825
0.164457
0.166671
0.166354
0.166987
0.166354
0.167935
0.164774
0.166038
0.168251
0.167303
0.167619
0.167303
0.167935
0.166987
0.166987
0.169200
0.170148
0.169200
0.169200
0.167935
0.166354
0.166038
0.167935
0.167303
0.167303
0.166987
0.166671
0.166987
0.165722
0.166354
0.165406
0.164141
0.164774
0.164457
0.164141
0.163825
0.164457
0.163825
0.161928
0.161296
0.160980
0.162561
0.162877
0.161612
0.159715
0.157502
0.158767
0.160347
0.159715
0.160664
0.157186
0.158134
0.157502
0.157818
0.157186
0.158451
0.159083
0.157186
0.156238
0.156554
0.156554
0.158767
0.160031
0.159399
0.159083
0.158451
0.159399
0.160347
0.158767
0.160347
0.159715
0.161296
0.160347
0.161612
0.161612
0.162561
0.162877
0.162877
0.163509
0.163509
0.164141
0.164774
0.165090
0.163825
0.165406
0.166987
0.167619
0.167303
0.166671
0.165090
0.166987
0.166987
0.167619
0.167303
0.166987
0.167303
0.166987
0.166671
0.167619
0.168567
0.169832
0.168884
0.168251
0.166354
0.166354
0.167303
0.168884
0.167303
0.166987
0.167619
0.166987
0.165406
0.165722
0.166354
0.165406
0.164141
0.164774
0.163193
0.161928
0.163193
0.161612
0.159715
0.160980
0.161296
0.161296
0.161296
0.159399
0.159399
0.158451
0.157818
0.158134
0.158767
0.158451
0.156554
0.156870
0.156554
0.157818
0.157502
0.158134
0.158451
0.157502
0.156238
0.154657
0.157502
0.157818
0.159399
0.159715
0.158451
0.157818
0.160031
0.159083
0.160347
0.160031
0.160664
0.159715
0.160347
0.162561
0.161296
0.162561
0.161612
0.161928
0.162877
0.162561
0.162561
0.163509
0.165090
0.163509
0.164774
0.167303
0.165406
0.166671
0.166671
0.164774
0.166354
0.166987
0.167619
0.167303
0.167619
0.167619
0.167935
0.165722
0.166987
0.169832
0.169832
0.171097
0.169200
0.166987
0.168251
0.167935
0.166987
0.167935
0.167303
0.168251
0.167303
0.166671
0.166354
0.165406
0.165406
0.164774
0.165406
0.163825
0.163825
0.162244
0.161928
0.162561
0.161296
0.161928
0.161296
0.161296
0.160347
0.158451
0.158451
0.158451
0.157818
0.160347
0.158451
0.158134
0.157818
0.158134
0.158451
0.157818
0.158451
0.158451
0.157502
0.157186
0.155289
0.155605
0.157502
0.159715
0.160347
0.158767
0.159715
0.160664
0.160664
0.160031
0.160664
0.161612
0.160664
0.160347
0.160980
0.161928
0.160664
0.161928
0.161928
0.162244
0.162244
0.163193
0.163825
0.165090
0.165090
0.164774
0.164774
0.166038
0.167619
0.167619
0.168251
0.166671
0.167303
0.167935
0.169200
0.168884
0.166987
0.167619
0.166671
0.166987
0.169200
0.170780
0.170780
0.169200
0.167619
0.166354
0.167619
0.167619
0.167303
0.166987
0.168884
0.167935
0.166671
0.166354
0.167303
0.165722
0.163509
0.164457
0.164141
0.163825
0.162244
0.163193
0.161612
0.161612
0.160980
0.161612
0.161928
0.159715
0.160347
0.158767
0.157502
0.157818
0.160031
0.158134
0.157502
0.157502
0.157186
0.158451
0.157502
0.158451
0.158767
0.158451
0.158134
0.156554
0.154973
0.156870
0.157502
0.158767
0.159083
0.159399
0.159083
0.159715
0.159399
0.161296
0.161296
0.160031
0.160031
0.159399
0.161612
0.160664
0.161612
0.161612
0.161612
0.163193
0.162877
0.163825
0.164141
0.163825
0.163193
0.165090
0.166987
0.166671
0.166038
0.167303
0.167303
0.166987
0.167935
0.167303
0.167303
0.166354
0.166671
0.166671
0.166038
0.167303
0.168567
0.168567
0.167935
0.168567
0.166354
0.166038
0.167619
0.167303
0.167303
0.167619
0.166038
0.165406
0.164457
0.164774
0.165722
0.164141
0.162877
0.164457
0.162561
0.162244
0.162877
0.162244
0.160664
0.160664
0.160664
0.161612
0.160031
0.160347
0.159399
0.157186
0.157502
0.159083
0.158767
0.156870
0.156870
0.157186
0.156554
0.156870
0.157186
0.157502
0.157502
0.156870
0.155921
0.155289
0.156238
0.157186
0.158134
0.158767
0.158134
0.158767
0.157818
0.159715
0.159399
0.160980
0.159399
0.158451
0.160031
0.161928
0.161296
0.162877
0.162561
0.163509
0.163509
0.162244
0.164141
0.164457
0.163825
0.163193
0.163193
0.164774
0.166038
0.166038
0.167935
0.165090
0.165090
0.167303
0.168251
0.168567
0.167935
0.167935
0.167935
0.167303
0.167935
0.168567
0.169516
0.170148
0.169200
0.166671
0.165090
0.166038
0.166354
0.167303
0.166038
0.166354
0.165722
0.165406
0.166038
0.166038
0.165090
0.162877
0.163825
0.160664
0.161928
0.162244
0.160980
0.160664
0.160980
0.159715
0.159715
0.161612
0.158451
0.158451
0.157186
0.157502
0.156554
0.158134
0.156554
0.156554
0.156870
0.156238
0.156870
0.156238
0.158134
0.158134
0.157818
0.155921
0.155289
0.156238
0.156870
0.159715
0.160031
0.158767
0.159083
0.157818
0.158451
0.158767
0.158451
0.159399
0.160031
0.158767
0.160664
0.161612
0.162877
0.161928
0.163193
0.161296
0.162244
0.163193
0.164141
0.164457
0.163825
0.163509
0.164141
0.164774
0.166354
0.166038
0.164774
0.165090
0.166354
0.167619
0.166354
0.166038
0.166987
0.167619
0.166987
0.165406
0.166354
0.167303
0.169200
0.167935
0.167935
0.166038
0.165090
0.165090
0.166038
0.166038
0.164774
0.164774
0.165090
0.164457
0.165090
0.164774
0.163509
0.164141
0.161928
0.160664
0.161296
0.160347
0.159715
0.159715
0.160347
0.159715
0.160980
0.160347
0.160031
0.158134
0.157818
0.158451
0.159399
0.158451
0.158451
0.156870
0.156554
0.157502
0.158134
0.157502
0.158767
0.158767
0.157186
0.156238
0.155921
0.157502
0.159083
0.158767
0.158451
0.158451
0.159083
0.159083
0.160347
0.159715
0.159715
0.160664
0.159399
0.161296
0.161296
0.160664
0.162877
0.161928
0.162561
0.164141
0.164457
0.164774
0.165090
0.164457
0.163825
0.163825
0.164774
0.166354
0.166987
0.166354
0.166038
0.167303
0.168251
0.168884
0.168567
0.168567
0.168251
0.167935
0.167303
0.168251
0.169832
0.169832
0.168884
0.168884
0.166038
0.165406
0.167303
0.168567
0.167303
0.167935
0.166354
0.165090
0.166038
0.166671
0.165722
0.164774
0.163509
0.163509
0.162244
0.162244
0.162244
0.161928
0.160664
0.160980
0.161612
0.161296
0.160980
0.159715
0.158134
0.156870
0.158451
0.159083
0.159715
0.157502
0.157186
0.157186
0.157818
0.157502
0.157818
0.158134
0.158451
0.156238
0.155921
0.155605
0.156554
0.157502
0.158767
0.157818
0.157818
0.157502
0.158451
0.158451
0.158767
0.159399
0.160664
0.159715
0.160031
0.162244
0.160347
0.162244
0.163193
0.163825
0.162877
0.163509
0.163193
0.163193
0.164774
0.163509
0.164141
0.164141
0.165722
0.166038
0.167619
0.164774
0.167303
0.167619
0.167619
0.167303
0.167619
0.168251
0.167619
0.166671
0.168567
0.169200
0.170464
0.170780
0.168251
0.167303
0.166671
0.166354
0.164774
0.166671
0.165722
0.165090
0.165722
0.164141
0.165406
0.165090
0.165406
0.163509
0.164457
0.161296
0.161612
0.160980
0.161928
0.161928
0.160664
0.160031
0.160980
0.160980
0.161296
0.158767
0.157502
0.157818
0.157186
0.158767
0.157502
0.157502
0.156870
0.156870
0.157186
0.156238
0.156870
0.158134
0.155921
0.156554
0.154657
0.156238
0.157502
0.159715
0.159083
0.157818
0.157818
0.158134
0.157818
0.158451
0.158451
0.158767
0.158451
0.159083
0.161928
0.161612
0.160664
0.161928
0.162877
0.161928
0.162561
0.162561
0.163825
0.163509
0.163193
0.162561
0.163193
0.164774
0.166354
0.166987
0.166671
0.166038
0.166987
0.168251
0.167935
0.168251
0.167619
0.167619
0.166671
0.166987
0.167303
0.167935
0.169200
0.169200
0.165722
0.164774
0.165406
0.166354
0.165406
0.166671
0.165722
0.165722
0.163193
0.164141
0.164457
0.163193
0.162244
0.162244
0.162561
0.161612
0.161612
0.160347
0.160031
0.160031
0.159399
0.159399
0.160980
0.160031
0.158767
0.157818
0.156870
0.156238
0.158134
0.157186
0.156554
0.156554
0.156870
0.156554
0.156554
0.157502
0.157502
0.157502
0.156238
0.154973
0.156238
0.156554
0.158767
0.158767
0.158134
0.157186
0.156554
0.158451
0.157502
0.158767
0.159715
0.158451
0.157818
0.159399
0.160347
0.159715
0.161296
0.162244
0.162561
0.163193
0.163509
0.163825
0.163509
0.163193
0.162877
0.164457
0.165406
0.166354
0.166987
0.166671
0.164774
0.166987
0.166671
0.166987
0.166671
0.167619
0.168567
0.165722
0.166038
0.168251
0.168567
0.167303
0.167935
0.166987
0.165090
0.165090
0.166038
0.165722
0.165090
0.165722
0.166671
0.165090
0.165090
0.166038
0.164457
0.163509
0.163509
0.162877
0.161612
0.161296
0.161612
0.161296
0.160031
0.161296
0.160664
0.160980
0.159399
0.158134
0.157818
0.159083
0.157818
0.158767
0.156870
0.157818
0.155605
0.155289
0.156554
0.155921
0.156238
0.157502
0.158134
0.157818
0.155289
0.155289
0.156870
0.158134
0.159399
0.159083
0.158451
0.158134
0.156870
0.157502
0.157502
0.159083
0.159083
0.159083
0.159399
0.159399
0.159715
0.159715
0.160347
0.161296
0.161296
0.161612
0.163509
0.162877
0.164774
0.162244
0.162877
0.163509
0.164774
0.165406
0.165406
0.163509
0.165406
0.166671
0.166038
0.166038
0.166671
0.166987
0.167619
0.165090
0.166987
0.168884
0.169516
0.169200
0.166987
0.165406
0.166987
0.165406
0.165722
0.166354
0.165406
0.165090
0.165722
0.165722
0.164774
0.164457
0.162561
0.161928
0.162561
0.160980
0.160980
0.161296
0.161928
0.160347
0.159399
0.160664
0.160347
0.160664
0.159399
0.157502
0.156870
0.156870
0.157186
0.158767
0.156870
0.156870
0.157186
0.156238
0.157186
0.157502
0.158767
0.157818
0.155289
0.157186
0.154341
0.155605
0.155921
0.157818
0.157502
0.157502
0.157818
0.157502
0.157818
0.159399
0.159083
0.159399
0.159715
0.159399
0.160347
0.159715
0.160347
0.161928
0.162244
0.162244
0.162244
0.161928
0.162244
0.163193
0.162244
0.162561
0.164141
0.165406
0.164774
0.166038
0.164141
0.165406
0.166038
0.167935
0.167619
0.166671
0.166038
0.167303
0.166354
0.166354
0.168567
0.168884
0.169516
0.167619
0.166987
0.166671
0.166354
0.167935
0.167619
0.167303
0.166038
0.166038
0.166038
0.165722
0.165406
0.164774
0.161928
0.164457
0.162561
0.161612
0.160664
0.160031
0.160347
0.160347
0.160031
0.160347
0.160347
0.159399
0.158767
0.157502
0.157186
0.156238
0.159715
0.157502
0.155921
0.156238
0.156238
0.157502
0.157186
0.155605
0.157186
0.154973
0.155289
0.154973
0.155605
0.155605
0.157502
0.158767
0.158451
0.157818
0.158134
0.158451
0.159083
0.158451
0.160031
0.158767
0.159715
0.160980
0.160031
0.159399
0.160664
0.161612
0.161928
0.162561
0.162877
0.163193
0.161612
0.162244
0.162244
0.163193
0.164457
0.165406
0.166038
0.166354
0.166354
0.166671
0.166671
0.166038
0.166987
0.166671
0.166671
0.166671
0.166987
0.166354
0.166987
0.169200
0.168251
0.167619
0.165090
0.165722
0.165722
0.166038
0.165722
0.165090
0.164457
0.164141
0.163509
0.164141
0.164457
0.163193
0.162877
0.162877
0.161928
0.160664
0.161296
0.161928
0.161928
0.160347
0.159715
0.161296
0.160031
0.160347
0.159083
0.160031
0.157818
0.158767
0.158134
0.157818
0.158134
0.157818
0.156870
0.156554
0.156870
0.158134
0.158134
0.155921
0.155289
0.155289
0.155921
0.158134
0.158767
0.158451
0.157502
0.157502
0.158134
0.158767
0.159715
0.160980
0.160347
0.159399
0.160031
0.160980
0.160980
0.161296
0.161928
0.163193
0.163193
0.163193
0.164141
0.163509
0.164774
0.163825
0.164774
0.165722
0.166987
0.166987
0.166671
0.164774
0.166038
0.166987
0.167935
0.167935
0.167619
0.167303
0.165722
0.165722
0.167935
0.167935
0.168884
0.168251
0.167303
0.164774
0.165722
0.165090
0.166987
0.166038
0.166354
0.166354
0.165406
0.164141
0.165722
0.165722
0.163509
0.163193
0.163509
0.163193
0.161612
0.161612
0.161296
0.160980
0.160347
0.161612
0.159715
0.160347
0.160664
0.158451
0.156870
0.158134
0.159083
0.158767
0.156870
0.157186
0.156554
0.156238
0.156554
0.156870
0.156870
0.156870
0.156238
0.155921
0.154973
0.157186
0.157502
0.157818
0.158451
0.157818
0.157818
0.157186
0.157818
0.158134
0.158451
0.158767
0.158767
0.159715
0.161296
0.161612
0.160980
0.160664
0.161928
0.163509
0.162244
0.163193
0.162561
0.161928
0.161612
0.162877
0.163193
0.164141
0.164774
0.165722
0.165406
0.165090
0.165722
0.166671
0.166987
0.166354
0.166671
0.165722
0.166038
0.165406
0.166671
0.168251
0.168884
0.167935
0.166038
0.164457
0.165722
0.165722
0.165722
0.164457
0.163825
0.164457
0.164141
0.163825
0.164141
0.163509
0.162561
0.162561
0.162877
0.162244
0.162877
0.161928
0.161928
0.161296
0.160664
0.160347
0.160664
0.160031
0.159083
0.158134
0.158451
0.157502
0.159399
0.158134
0.157186
0.156238
0.156870
0.156870
0.157186
0.157818
0.158134
0.156554
0.156238
0.155289
0.155289
0.156554
0.157502
0.157818
0.157818
0.157186
0.156554
0.157818
0.157502
0.159083
0.159715
0.159083
0.159715
0.160664
0.160664
0.159399
0.161928
0.162244
0.162561
0.162877
0.165090
0.163193
0.163825
0.163825
0.162877
0.163193
0.164457
0.166038
0.166671
0.164774
0.166038
0.166354
0.166987
0.166987
0.166987
0.165722
0.166671
0.165090
0.164774
0.166671
0.168251
0.169200
0.166987
0.165722
0.166671
0.165722
0.166038
0.166038
0.165722
0.164774
0.165406
0.164141
0.164457
0.164774
0.164457
0.161928
0.162561
0.163193
0.162244
0.160347
0.159399
0.160031
0.160031
0.160031
0.158451
0.160980
0.160664
0.157818
0.157502
0.156238
0.155921
0.157502
0.155921
0.156238
0.155289
0.156238
0.155605
0.156554
0.155921
0.157186
0.155605
0.155289
0.155605
0.154341
0.155921
0.156870
0.156238
0.158451
0.159083
0.157186
0.157818
0.157818
0.158767
0.159083
0.158451
0.158451
0.159715
0.160347
0.160664
0.160980
0.161296
0.162877
0.162877
0.162561
0.163825
0.164141
0.164457
0.163825
0.163825
0.164774
0.164457
0.165722
0.165090
0.164141
0.165090
0.166354
0.166354
0.166987
0.165722
0.166987
0.165722
0.165090
0.168251
0.168884
0.168567
0.167935
0.167619
0.164457
0.165090
0.164774
0.164774
0.165090
0.165090
0.164774
0.164457
0.163825
0.164457
0.163193
0.161928
0.163193
0.161928
0.162244
0.161296
0.160980
0.160980
0.160664
0.160031
0.160031
0.160031
0.159715
0.159083
0.158767
0.158134
0.158134
0.158451
0.157502
0.157186
0.155921
0.155605
0.156238
0.156238
0.157502
0.157818
0.158767
0.156238
0.155289
0.154341
0.155289
0.155605
0.157186
0.157818
0.157186
0.155605
0.155921
0.157186
0.157502
0.158767
0.159399
0.159399
0.158134
0.159083
0.160031
0.160664
0.160980
0.161612
0.161296
0.162877
0.163825
0.162877
0.161928
0.161928
0.162244
0.164141
0.164457
0.164774
0.166354
0.165090
0.166354
0.165722
0.166354
0.166354
0.166671
0.166987
0.165722
0.164774
0.165406
0.166671
0.166987
0.166987
0.166987
0.164774
0.164457
0.164457
0.165090
0.166038
0.164774
0.163825
0.165406
0.163825
0.164141
0.164457
0.163193
0.161928
0.162561
0.161612
0.160980
0.160347
0.160031
0.160347
0.158451
0.159083
0.159715
0.160031
0.158451
0.157502
0.156554
0.156554
0.158451
0.158451
0.157186
0.156870
0.156554
0.156238
0.155605
0.156870
0.157818
0.158134
0.157186
0.156554
0.155289
0.156238
0.156870
0.158451
0.158134
0.158767
0.158134
0.158134
0.158134
0.158767
0.159083
0.159083
0.158767
0.160031
0.160980
0.159715
0.160031
0.161296
0.161612
0.162244
0.162561
0.163193
0.163193
0.163509
0.163509
0.164141
0.165090
0.166671
0.165406
0.165406
0.164457
0.165090
0.165722
0.166354
0.166671
0.167619
0.166987
0.166987
0.165406
0.165722
0.166671
0.167619
0.168884
0.167619
0.167303
0.165406
0.165090
0.166038
0.165090
0.166038
0.165406
0.163825
0.163825
0.163509
0.164141
0.163193
0.162561
0.162244
0.161928
0.161928
0.160664
0.160347
0.159715
0.159715
0.158451
0.158134
0.158767
0.157502
0.158451
0.156870
0.157502
0.155605
0.158134
0.157502
0.156238
0.156554
0.155921
0.156238
0.154973
0.155605
0.158134
0.156554
0.154973
0.154341
0.154341
0.154973
0.158134
0.158451
0.158767
0.156238
0.157186
0.158134
0.157818
0.158767
0.159083
0.157186
0.158451
0.159399
0.160980
0.160347
0.160980
0.160664
0.161612
0.162244
0.163193
0.163193
0.162561
0.163825
0.163509
0.164457
0.164774
0.165090
0.165722
0.165722
0.164457
0.166987
0.166038
0.166671
0.166671
0.165722
0.166671
0.166671
0.165406
0.165722
0.167303
0.168251
0.166671
0.166987
0.165090
0.165090
0.166354
0.166987
0.166354
0.165406
0.165090
0.165090
0.163825
0.164774
0.163509
0.161612
0.162244
0.162877
0.161928
0.160664
0.161928
0.160347
0.160347
0.160347
0.159399
0.160031
0.159399
0.159399
0.158451
0.157502
0.157502
0.157502
0.158134
0.156870
0.156554
0.156238
0.156554
0.156870
0.155921
0.157186
0.157186
0.156870
0.153392
0.154024
0.154341
0.156554
0.157818
0.158134
0.157186
0.157502
0.157186
0.157502
0.157818
0.160031
0.158767
0.159083
0.160664
0.161296
0.160664
0.161612
0.160980
0.162244
0.161928
0.161928
0.162561
0.163193
0.163825
0.162877
0.163193
0.163193
0.165090
0.165406
0.166354
0.165090
0.166671
0.166987
0.167303
0.165722
0.166354
0.166354
0.166354
0.165090
0.165722
0.167303
0.168884
0.167935
0.166671
0.165406
0.164774
0.164774
0.165722
0.166354
0.166038
0.165722
0.164774
0.164774
0.164141
0.165090
0.163825
0.163193
0.163825
0.161612
0.161296
0.162244
0.161612
0.160664
0.161612
0.161612
0.160347
0.160664
0.159399
0.157502
0.156870
0.156238
0.155921
0.158451
0.155921
0.155605
0.155921
0.155921
0.156554
0.155605
0.156238
0.157186
0.154973
0.154024
0.153076
0.154657
0.155289
0.157186
0.157818
0.156870
0.156554
0.156870
0.156554
0.157818
0.158767
0.157818
0.158134
0.158451
0.159715
0.160347
0.159715
0.160347
0.160664
0.160664
0.162244
0.162877
0.161928
0.161928
0.161928
0.163509
0.164457
0.164141
0.164457
0.164141
0.164457
0.163509
0.164141
0.166671
0.166987
0.165722
0.165090
0.165722
0.164141
0.164457
0.166038
0.166987
0.166987
0.165406
0.165406
0.165090
0.164457
0.164774
0.166354
0.165722
0.164774
0.163509
0.162561
0.162877
0.163509
0.162877
0.161928
0.162561
0.161928
0.162561
0.161928
0.162561
0.160980
0.160347
0.159715
0.160031
0.159715
0.158134
0.158134
0.156870
0.156554
0.156554
0.157818
0.156870
0.155921
0.155921
0.155921
0.157186
0.157502
0.156554
0.156238
0.155921
0.155289
0.153708
0.153392
0.154341
0.156870
0.157502
0.157186
0.157186
0.156238
0.156870
0.156870
0.156870
0.157502
0.156554
0.157502
0.158767
0.159083
0.159083
0.161612
0.160664
0.161296
0.161296
0.161296
0.161928
0.161612
0.161928
0.162244
0.161928
0.164141
0.164457
0.166038
0.165090
0.163509
0.164457
0.166987
0.167303
0.166987
0.165722
0.165406
0.165722
0.164141
0.165722
0.167935
0.167303
0.166671
0.166987
0.164774
0.165722
0.165090
0.164774
0.166038
0.165406
0.165406
0.164457
0.164141
0.163509
0.164141
0.161612
0.161612
0.162244
0.160980
0.159715
0.160664
0.159399
0.159083
0.158767
0.158451
0.159083
0.158134
0.157186
0.157186
0.157186
0.156238
0.157502
0.157502
0.154973
0.155289
0.155289
0.155921
0.154973
0.155605
0.155605
0.156238
0.156238
0.154657
0.153708
0.155289
0.156238
0.158451
0.157502
0.157186
0.157186
0.157502
0.156554
0.156554
0.158767
0.157818
0.157186
0.157186
0.158767
0.159083
0.160664
0.160031
0.160980
0.160347
0.160980
0.162877
0.164141
0.162561
0.161612
0.161612
0.162877
0.163509
0.165406
0.165406
0.161928
0.165090
0.166038
0.166987
0.167303
0.165722
0.166354
0.165722
0.163193
0.164774
0.166038
0.167303
0.167303
0.166038
0.165090
0.164141
0.164457
0.164774
0.164457
0.163509
0.164774
0.164141
0.163509
0.162877
0.164141
0.163193
0.162561
0.162244
0.160031
0.160347
0.160980
0.160031
0.159715
0.159083
0.158451
0.158767
0.159399
0.158451
0.157186
0.157818
0.156238
0.156870
0.159715
0.157186
0.155921
0.154973
0.155921
0.156870
0.156238
0.155289
0.156238
0.155289
0.154024
0.153076
0.155289
0.156554
0.158134
0.157818
0.156554
0.156238
0.156554
0.157186
0.157502
0.157502
0.156554
0.157502
0.158451
0.158767
0.159715
0.158451
0.159083
0.160031
0.160664
0.160664
0.161296
0.162244
0.162244
0.161612
0.162561
0.163509
0.162877
0.164457
0.165090
0.164457
0.164457
0.166354
0.166987
0.165090
0.166354
0.166671
0.165722
0.164774
0.165090
0.165722
0.167619
0.167935
0.166038
0.164774
0.163825
0.164141
0.164774
0.165406
0.164141
0.164457
0.163825
0.162561
0.162877
0.164774
0.163509
0.160347
0.161296
0.161612
0.161296
0.160980
0.159083
0.159399
0.158451
0.159399
0.160031
0.158767
0.158451
0.157502
0.157186
0.155605
0.156238
0.158134
0.156554
0.156554
0.156554
0.155921
0.155289
0.155921
0.156554
0.157818
0.157502
0.154973
0.155289
0.154657
0.155289
0.157818
0.156554
0.157502
0.157186
0.157502
0.157186
0.157502
0.158451
0.159399
0.157502
0.158134
0.159715
0.158767
0.158451
0.159399
0.160031
0.160031
0.161612
0.161296
0.161928
0.163193
0.163193
0.161928
0.162877
0.164457
0.164141
0.166038
0.164457
0.163825
0.164774
0.166671
0.165406
0.166038
0.166671
0.165406
0.164457
0.163509
0.166354
0.167619
0.168567
0.166987
0.166671
0.165090
0.165090
0.165406
0.166671
0.165090
0.165406
0.163825
0.162877
0.162877
0.164141
0.163825
0.162244
0.163193
0.163193
0.160664
0.162244
0.159083
0.160664
0.160347
0.158451
0.158767
0.159399
0.158767
0.156870
0.157186
0.156238
0.155921
0.156870
0.157502
0.157502
0.155605
0.157186
0.155605
0.155289
0.156554
0.156870
0.157186
0.154973
0.155605
0.154657
0.156238
0.157186
0.157502
0.157502
0.158767
0.157186
0.157186
0.157502
0.157186
0.158451
0.158451
0.157186
0.159083
0.160980
0.159083
0.160980
0.160664
0.162561
0.160980
0.162244
0.163193
0.163509
0.162877
0.163509
0.163193
0.164141
0.163509
0.165722
0.166987
0.165090
0.165090
0.166038
0.166038
0.166987
0.166354
0.165722
0.165406
0.166038
0.166038
0.166038
0.167619
0.167619
0.166038
0.166354
0.165722
0.165406
0.165090
0.166038
0.164457
0.164774
0.163509
0.164141
0.164457
0.163509
0.163193
0.162877
0.163509
0.161296
0.160980
0.161612
0.161296
0.159715
0.159083
0.160347
0.159399
0.159399
0.159083
0.157818
0.156870
0.155605
0.156870
0.157818
0.157186
0.155605
0.155289
0.156238
0.155921
0.155605
0.156870
0.159083
0.156870
0.154341
0.153076
0.154973
0.156554
0.157186
0.156870
0.157502
0.157186
0.156870
0.156870
0.155605
0.157502
0.160031
0.157818
0.158134
0.160664
0.160664
0.159399
0.160031
0.161612
0.161928
0.162244
0.161612
0.163193
0.163509
0.161612
0.162877
0.163825
0.164141
0.165090
0.165722
0.163193
0.164774
0.165722
0.165722
0.165406
0.166354
0.166671
0.165722
0.165090
0.165090
0.167935
0.167935
0.167619
0.166987
0.165406
0.164457
0.165090
0.165090
0.166038
0.165722
0.164774
0.164457
0.163825
0.164774
0.164457
0.163193
0.162561
0.162877
0.162561
0.161296
0.161928
0.161612
0.159083
0.160031
0.160031
0.158767
0.158767
0.159083
0.158134
0.157186
0.155289
0.157186
0.159399
0.158134
0.157502
0.155605
0.156870
0.156554
0.156238
0.156238
0.155605
0.155289
0.155289
0.154657
0.155289
0.155605
0.156870
0.159715
0.157502
0.158134
0.157502
0.158451
0.158134
0.158134
0.159083
0.159083
0.158767
0.159083
0.160031
0.159715
0.160664
0.160980
0.162244
0.162877
0.162244
0.162877
0.162877
0.162877
0.162561
0.163509
0.165090
0.165406
0.166987
0.165406
0.165090
0.165406
0.165722
0.166671
0.166987
0.165090
0.166354
0.165406
0.165722
0.167619
0.169200
0.168884
0.167619
0.166671
0.164774
0.166038
0.167303
0.166987
0.165406
0.165722
0.164457
0.164141
0.165090
0.165090
0.165090
0.162877
0.162877
0.162561
0.160980
0.159715
0.160031
0.160031
0.160347
0.160031
0.159715
0.159715
0.158767
0.159083
0.156870
0.156554
0.156554
0.158451
0.157818
0.155605
0.155605
0.154973
0.156870
0.155921
0.155921
0.156870
0.157502
0.154973
0.155289
0.155289
0.155921
0.158451
0.157186
0.157502
0.156870
0.156238
0.156870
0.157818
0.158451
0.158134
0.158134
0.159083
0.158451
0.159399
0.160031
0.160980
0.162244
0.161928
0.161296
0.162561
0.163509
0.162877
0.162561
0.163193
0.163509
0.164457
0.166038
0.165722
0.166354
0.165406
0.166671
0.166987
0.167303
0.167935
0.165406
0.165722
0.166038
0.165406
0.166354
0.166987
0.169200
0.168884
0.166987
0.165090
0.164774
0.166038
0.165090
0.166354
0.165406
0.164141
0.164774
0.163509
0.164774
0.164774
0.162877
0.162561
0.162877
0.161296
0.160031
0.159715
0.159715
0.160031
0.160031
0.159083
0.159083
0.159715
0.157818
0.157186
0.156870
0.156238
0.157818
0.157186
0.156238
0.155921
0.155289
0.155605
0.155921
0.156870
0.156870
0.156554
0.155921
0.154341
0.154024
0.154657
0.156554
0.157818
0.158134
0.156870
0.157186
0.156554
0.158134
0.157818
0.158451
0.158767
0.157818
0.158451
0.160031
0.159715
0.160347
0.161928
0.162244
0.163193
0.161928
0.161928
0.162877
0.163509
0.162244
0.162561
0.163825
0.164774
0.165090
0.164774
0.163509
0.164457
0.164774
0.166354
0.165406
0.165406
0.167303
0.166671
0.165722
0.166354
0.166038
0.166671
0.167619
0.166354
0.165090
0.164774
0.164457
0.165406
0.164774
0.166038
0.165090
0.164774
0.165090
0.164141
0.163193
0.163193
0.162244
0.162877
0.160664
0.161928
0.160980
0.160980
0.159083
0.157818
0.160031
0.159083
0.158134
0.159083
0.156238
0.156238
0.155605
0.156870
0.157818
0.156554
0.155605
0.154973
0.154024
0.155605
0.154657
0.155289
0.157818
0.156238
0.155921
0.153708
0.155289
0.155289
0.157186
0.156870
0.156870
0.156238
0.156238
0.156870
0.156554
0.156870
0.158134
0.157818
0.158451
0.159083
0.159715
0.160347
0.160664
0.161612
0.161296
0.160664
0.161612
0.162244
0.161928
0.162244
0.162244
0.162877
0.163509
0.164774
0.166038
0.164774
0.163825
0.166354
0.166987
0.165406
0.166987
0.166354
0.166671
0.164141
0.164457
0.166354
0.166987
0.166987
0.166671
0.166354
0.164774
0.164457
0.165406
0.165722
0.165722
0.165406
0.164141
0.164774
0.164141
0.164141
0.164774
0.162561
0.162244
0.162561
0.161612
0.160980
0.160031
0.160347
0.159399
0.159083
0.159083
0.159715
0.159083
0.158451
0.158451
0.156870
0.156238
0.157502
0.156238
0.156870
0.155605
0.156870
0.155289
0.155605
0.155605
0.157502
0.156554
0.156238
0.154973
0.154657
0.155921
0.157186
0.157186
0.155605
0.155921
0.156554
0.157818
0.158451
0.158767
0.159083
0.158451
0.157186
0.158451
0.158767
0.159083
0.160347
0.160980
0.160980
0.161928
0.161296
0.163825
0.163509
0.162877
0.162244
0.162244
0.163509
0.163509
0.163825
0.164774
0.163825
0.164141
0.164774
0.166038
0.166354
0.166354
0.166038
0.165722
0.165090
0.166987
0.166987
0.167303
0.167303
0.165722
0.164774
0.165722
0.165090
0.165406
0.165406
0.164141
0.164141
0.164141
0.164774
0.165722
0.165722
0.164141
0.162877
0.163509
0.162244
0.160980
0.160980
0.160347
0.159399
0.158767
0.159083
0.160031
0.159715
0.158451
0.157818
0.155605
0.155605
0.157186
0.157818
0.156554
0.156238
0.154657
0.154973
0.155921
0.155921
0.156238
0.154973
0.154973
0.153708
0.153708
0.154973
0.155605
0.156554
0.157502
0.156554
0.156554
0.156238
0.156870
0.157502
0.158451
0.159083
0.158767
0.158767
0.160347
0.159715
0.160980
0.160347
0.162561
0.161296
0.161612
0.161612
0.160980
0.163193
0.162244
0.162561
0.164457
0.164141
0.164141
0.164457
0.163825
0.164774
0.164774
0.165406
0.165406
0.165722
0.164774
0.166038
0.163825
0.165090
0.166038
0.166671
0.167935
0.165406
0.164141
0.164457
0.165090
0.164774
0.165406
0.165406
0.165090
0.163825
0.162877
0.164457
0.163193
0.163509
0.162244
0.163509
0.161612
0.160347
0.160980
0.160031
0.159399
0.160031
0.158134
0.158767
0.159715
0.159083
0.157186
0.156554
0.155605
0.156554
0.158134
0.156554
0.154657
0.155289
0.154973
0.155921
0.154973
0.155289
0.156554
0.156238
0.155605
0.153076
0.155605
0.154657
0.157186
0.158451
0.156554
0.156238
0.156238
0.156870
0.157818
0.157502
0.158767
0.158451
0.157818
0.159715
0.159715
0.159083
0.160347
0.160664
0.160664
0.161296
0.162561
0.163509
0.161928
0.162244
0.162244
0.162877
0.163193
0.164141
0.165722
0.163193
0.164457
0.165090
0.165406
0.165406
0.165090
0.166038
0.165722
0.164774
0.165090
0.165722
0.167303
0.168567
0.167303
0.165722
0.166038
0.164774
0.165406
0.165406
0.164141
0.165090
0.164457
0.162877
0.164774
0.164457
0.164141
0.162877
0.161928
0.162561
0.162244
0.162561
0.160980
0.160347
0.159715
0.160031
0.157502
0.158451
0.158767
0.157502
0.156870
0.155289
0.156238
0.157502
0.155289
0.155605
0.154657
0.155289
0.154973
0.154973
0.154973
0.157186
0.155921
0.154973
0.152760
0.153392
0.154973
0.155289
0.156554
0.155921
0.156870
0.156870
0.156870
0.157186
0.156870
0.157186
0.157502
0.157502
0.158451
0.159715
0.158767
0.160031
0.160347
0.161612
0.160031
0.162561
0.164141
0.162877
0.161928
0.161296
0.162561
0.163509
0.164141
0.165090
0.165090
0.164141
0.164774
0.165406
0.166987
0.165406
0.166354
0.165722
0.165722
0.165406
0.166987
0.166354
0.167935
0.167303
0.167303
0.164774
0.164774
0.164457
0.165090
0.164457
0.164141
0.163509
0.163509
0.164141
0.165406
0.164774
0.163825
0.162877
0.163193
0.160347
0.160980
0.160347
0.160980
0.159399
0.159715
0.158767
0.159083
0.158451
0.158767
0.159083
0.157818
0.156238
0.158451
0.157818
0.157186
0.156554
0.154973
0.156238
0.155921
0.155605
0.156554
0.156238
0.155921
0.154973
0.153708
0.154973
0.156554
0.158134
0.157502
0.156870
0.155921
0.157186
0.157502
0.157502
0.158134
0.158134
0.158134
0.158451
0.159399
0.158767
0.160347
0.160031
0.160664
0.162244
0.162561
0.162561
0.163509
0.162561
0.162244
0.162244
0.164457
0.165406
0.165722
0.165722
0.164457
0.165722
0.166354
0.166671
0.166987
0.165722
0.166038
0.165722
0.164457
0.165406
0.166354
0.167303
0.167935
0.166038
0.165406
0.165090
0.166671
0.166038
0.166671
0.165406
0.165406
0.164457
0.163825
0.163509
0.165406
0.164774
0.162561
0.162877
0.161612
0.160664
0.160347
0.161612
0.159715
0.160347
0.160347
0.160980
0.161296
0.159715
0.158134
0.158134
0.155289
0.157186
0.158134
0.156554
0.154973
0.155289
0.155605
0.156554
0.156554
0.157186
0.157186
0.155605
0.154973
0.153708
0.155605
0.155921
0.158451
0.157502
0.156870
0.156870
0.156554
0.157502
0.158767
0.157818
0.159715
0.157502
0.158134
0.160031
0.159715
0.160664
0.162244
0.162561
0.161296
0.160664
0.163193
0.162244
0.161928
0.161928
0.163509
0.163193
0.162561
0.164774
0.166038
0.165090
0.164774
0.166987
0.166354
0.166987
0.166987
0.166671
0.166354
0.166354
0.166671
0.167935
0.167935
0.168251
0.167303
0.166038
0.164457
0.165406
0.165722
0.166987
0.166354
0.166354
0.165090
0.165090
0.164141
0.164457
0.163193
0.162244
0.161296
0.161612
0.162244
0.162561
0.160031
0.161928
0.160031
0.159399
0.158767
0.159715
0.160347
0.157186
0.157186
0.157186
0.155605
0.158767
0.156870
0.157818
0.157818
0.155921
0.156238
0.156554
0.156870
0.157186
0.156238
0.156238
0.154657
0.155605
0.155289
0.158134
0.159399
0.157186
0.157186
0.158451
0.157818
0.157186
0.157186
0.160347
0.158767
0.158767
0.159399
0.160347
0.159083
0.161296
0.161296
0.161612
0.162561
0.162244
0.161928
0.162877
0.161928
0.161296
0.163193
0.164774
0.164774
0.165722
0.165406
0.164141
0.165722
0.166671
0.166671
0.165406
0.166354
0.166987
0.165722
0.166038
0.166671
0.167935
0.167935
0.167619
0.167619
0.165406
0.165722
0.166038
0.165722
0.166038
0.166354
0.164774
0.164141
0.164457
0.164141
0.163509
0.161928
0.162561
0.162561
0.161928
0.160980
0.162244
0.161296
0.160031
0.159715
0.160031
0.160031
0.159715
0.159399
0.158134
0.157502
0.157186
0.157502
0.158767
0.156554
0.155605
0.156238
0.156238
0.156554
0.156238
0.157186
0.158451
0.156554
0.155289
0.154657
0.155921
0.155921
0.156554
0.156554
0.156554
0.156870
0.158134
0.157502
0.158767
0.159083
0.158767
0.159083
0.159399
0.160347
0.160664
0.162877
0.160980
0.162561
0.161296
0.161928
0.162244
0.164457
0.163509
0.161612
0.163825
0.164774
0.164457
0.165722
0.166038
0.164457
0.165722
0.165722
0.167303
0.166987
0.166354
0.166354
0.165090
0.164457
0.166038
0.167303
0.168884
0.167935
0.167619
0.166038
0.165090
0.165406
0.166354
0.166354
0.164774
0.165090
0.164141
0.164141
0.165090
0.164774
0.163509
0.162561
0.163193
0.161612
0.160664
0.160980
0.160980
0.160980
0.160031
0.159715
0.160347
0.160347
0.159083
0.158451
0.158134
0.157502
0.157502
0.158451
0.157186
0.155289
0.156554
0.155921
0.156238
0.155605
0.158134
0.158451
0.156238
0.154973
0.153708
0.154657
0.156238
0.158134
0.157818
0.157186
0.157818
0.157186
0.157818
0.158767
0.157818
0.158134
0.158451
0.159083
0.161296
0.160664
0.161296
0.161296
0.161928
0.161296
0.162561
0.162561
0.163193
0.164141
0.164141
0.162877
0.163509
0.165090
0.165722
0.165406
0.164457
0.165722
0.166671
0.165722
0.166987
0.166671
0.165722
0.166987
0.165090
0.165090
0.166354
0.167303
0.168567
0.166671
0.165722
0.165090
0.166354
0.166354
0.166038
0.165406
0.165406
0.165090
0.164457
0.165090
0.164774
0.164141
0.162561
0.162561
0.162561
0.162244
0.161928
0.161612
0.159715
0.160031
0.160347
0.160664
0.160664
0.158767
0.157502
0.158451
0.155921
0.157186
0.158451
0.157186
0.156870
0.154973
0.155605
0.155289
0.157502
0.157502
0.156870
0.156238
0.154973
0.155289
0.154657
0.155605
0.158451
0.157502
0.156870
0.156870
0.157502
0.157502
0.158767
0.158767
0.159083
0.157502
0.157818
0.158451
0.159083
0.158134
0.160980
0.161928
0.160980
0.160031
0.162244
0.163509
0.163193
0.162244
0.161612
0.162877
0.165090
0.165722
0.166354
0.165090
0.164141
0.164141
0.166354
0.166671
0.166671
0.166671
0.166038
0.165406
0.166038
0.166038
0.166987
0.169516
0.167935
0.166987
0.164774
0.165722
0.166354
0.165406
0.165406
0.164774
0.164457
0.164141
0.164141
0.164774
0.164141
0.162877
0.163193
0.161928
0.160664
0.161296
0.160980
0.161296
0.160347
0.160347
0.160031
0.159715
0.159399
0.159399
0.158134
0.156870
0.157818
0.158134
0.156870
0.156870
0.155289
0.154341
0.155605
0.156238
0.156238
0.157502
0.156554
0.155921
0.154341
0.154024
0.155921
0.155921
0.158134
0.157186
0.157818
0.156870
0.156870
0.157818
0.157818
0.157818
0.157186
0.157502
0.158134
0.159083
0.159399
0.160347
0.160980
0.161928
0.161612
0.162561
0.162877
0.162244
0.162877
0.161296
0.162877
0.164774
0.165090
0.165406
0.165406
0.163825
0.165090
0.165406
0.166038
0.167303
0.165722
0.166354
0.164774
0.163825
0.165406
0.165722
0.166354
0.167619
0.166671
0.165090
0.165090
0.164774
0.165722
0.166671
0.165090
0.165722
0.163193
0.163825
0.164141
0.163193
0.162561
0.162561
0.162877
0.161928
0.160664
0.160031
0.160031
0.159083
0.159715
0.158134
0.159715
0.159083
0.158134
0.157502
0.155921
0.154657
0.157502
0.158767
0.156554
0.155605
0.155605
0.155921
0.154973
0.156554
0.156554
0.156554
0.155921
0.154657
0.152760
0.154973
0.154973
0.157186
0.156870
0.155605
0.156870
0.155921
0.157186
0.158134
0.157818
0.157186
0.156554
0.158451
0.159399
0.160347
0.160347
0.160347
0.160980
0.160980
0.160664
0.162561
0.162561
0.162877
0.161612
0.161612
0.163509
0.163193
0.165090
0.166038
0.165722
0.165406
0.165722
0.166354
0.166038
0.164774
0.166671
0.166354
0.163509
0.164774
0.166671
0.166354
0.167619
0.164774
0.165406
0.163509
0.164774
0.165722
0.165722
0.165090
0.165406
0.164457
0.164457
0.163825
0.163825
0.162561
0.162561
0.162244
0.160980
0.161612
0.161296
0.159715
0.159083
0.159083
0.159399
0.159399
0.159715
0.158451
0.157818
0.156870
0.156870
0.155921
0.157818
0.156554
0.155289
0.156238
0.155921
0.156238
0.155605
0.157186
0.157818
0.158134
0.154657
0.154973
0.154973
0.155605
0.157186
0.157502
0.156870
0.157502
0.157818
0.156870
0.158134
0.158134
0.159399
0.159083
0.159083
0.160347
0.160031
0.159715
0.160980
0.160347
0.160664
0.162561
0.162244
0.161928
0.162561
0.162561
0.161296
0.163193
0.164141
0.164141
0.165090
0.163825
0.165090
0.164141
0.165722
0.165722
0.166354
0.164774
0.165090
0.165090
0.163825
0.166354
0.168251
0.168567
0.166671
0.165090
0.163825
0.163825
0.164774
0.164774
0.164141
0.164457
0.163193
0.162244
0.163193
0.163825
0.163193
0.162877
0.163193
0.161296
0.160031
0.160664
0.159715
0.159083
0.158767
0.158451
0.157818
0.159083
0.159715
0.158451
0.157502
0.155605
0.155921
0.156238
0.156238
0.156870
0.154657
0.155289
0.153708
0.155605
0.155289
0.156870
0.155289
0.154973
0.153392
0.153392
0.154657
0.155921
0.156238
0.156554
0.155605
0.155605
0.156870
0.157502
0.157502
0.157818
0.157818
0.158451
0.158451
0.160347
0.160031
0.160980
0.159399
0.160347
0.161928
0.161612
0.161928
0.161928
0.162244
0.161928
0.162244
0.164141
0.164457
0.165722
0.163825
0.162244
0.164141
0.166038
0.165406
0.165722
0.165406
0.166038
0.165722
0.163825
0.166354
0.165406
0.167619
0.167619
0.167303
0.164457
0.165406
0.166038
0.166671
0.165090
0.165722
0.165406
0.165406
0.163509
0.162877
0.162877
0.162561
0.162244
0.162561
0.160664
0.160347
0.160031
0.160347
0.158767
0.158767
0.158767
0.159715
0.158767
0.157818
0.157186
0.155289
0.156238
0.157186
0.156870
0.155289
0.154341
0.154973
0.154657
0.154341
0.155605
0.156238
0.156870
0.154973
0.153392
0.152444
0.154657
0.154973
0.156870
0.156554
0.155921
0.155921
0.157186
0.158451
0.158134
0.157502
0.159399
0.159083
0.160031
0.160980
0.158767
0.160031
0.160664
0.161612
0.162244
0.160980
0.162877
0.163509
0.162561
0.162244
0.163193
0.165090
0.164141
0.165722
0.165406
0.163509
0.163509
0.164774
0.165406
0.166987
0.167619
0.167619
0.165722
0.164774
0.166354
0.166038
0.167303
0.167935
0.166671
0.164457
0.164774
0.164457
0.165722
0.163825
0.164457
0.163509
0.164774
0.164774
0.164141
0.163825
0.163193
0.162561
0.162877
0.161296
0.160980
0.160031
0.159715
0.159715
0.158134
0.157818
0.158767
0.159399
0.159399
0.158451
0.157502
0.156870
0.158134
0.158767
0.156238
0.155921
0.156238
0.154657
0.155289
0.154973
0.155605
0.156870
0.155921
0.154024
0.153708
0.155921
0.155605
0.157502
0.157186
0.157186
0.157502
0.157502
0.156238
0.157502
0.157186
0.159083
0.157186
0.158767
0.159715
0.160347
0.160980
0.161928
0.162877
0.161928
0.162561
0.162877
0.161928
0.162561
0.161612
0.160980
0.163193
0.162877
0.164457
0.164774
0.163509
0.163509
0.163193
0.165722
0.166038
0.166987
0.166987
0.165722
0.166354
0.165406
0.166987
0.166671
0.169200
0.166038
0.165722
0.165090
0.164141
0.164457
0.164774
0.165406
0.164141
0.164457
0.164141
0.162561
0.162877
0.163509
0.161928
0.161612
0.161296
0.159715
0.160347
0.161296
0.160031
0.160031
0.159083
0.158767
0.159083
0.158451
0.157502
0.158134
0.155289
0.155921
0.156870
0.155921
0.156554
0.156238
0.156238
0.155921
0.154973
0.156238
0.156870
0.155289
0.155605
0.154341
0.154024
0.154973
0.157818
0.157186
0.156554
0.156870
0.156870
0.157186
0.156554
0.156554
0.156870
0.157502
0.156554
0.158767
0.159399
0.158451
0.160031
0.160347
0.160980
0.161612
0.162244
0.162561
0.162244
0.160664
0.162561
0.162561
0.164141
0.164774
0.164774
0.165406
0.163193
0.164774
0.164774
0.165090
0.164774
0.165406
0.165090
0.164141
0.164141
0.165090
0.167303
0.168884
0.167935
0.166038
0.163825
0.164457
0.164774
0.164457
0.163825
0.163825
0.165090
0.162877
0.163509
0.163193
0.163193
0.161612
0.161928
0.161928
0.159083
0.159399
0.160980
0.159399
0.159083
0.159399
0.158451
0.159715
0.160031
0.158767
0.156238
0.155921
0.155921
0.156238
0.158134
0.156238
0.154973
0.154657
0.154341
0.154973
0.154973
0.155605
0.155921
0.154341
0.152128
0.152444
0.153392
0.154657
0.156870
0.156554
0.154973
0.154973
0.156554
0.157502
0.157502
0.157502
0.157186
0.157502
0.157818
0.158451
0.158134
0.159083
0.159399
0.160347
0.161296
0.160980
0.160980
0.161612
0.161612
0.160664
0.162244
0.162877
0.163509
0.163509
0.164457
0.161928
0.162561
0.163825
0.163825
0.163509
0.164141
0.164457
0.164774
0.163825
0.165090
0.166354
0.166038
0.164774
0.165722
0.163193
0.162877
0.162877
0.164457
0.165090
0.164141
0.163193
0.162877
0.162244
0.162244
0.162561
0.162561
0.161928
0.161612
0.160031
0.160031
0.160031
0.159715
0.159083
0.158451
0.158451
0.159715
0.159083
0.158767
0.156554
0.155921
0.154973
0.157186
0.156870
0.155605
0.154973
0.154973
0.154657
0.155605
0.156238
0.155605
0.156870
0.155605
0.154341
0.154341
0.154341
0.154973
0.157186
0.156554
0.156238
0.157186
0.157502
0.157186
0.156554
0.157502
0.157818
0.156870
0.157818
0.159399
0.159399
0.158767
0.160980
0.160347
0.160031
0.161612
0.162244
0.161928
0.162244
0.160980
0.160347
0.162244
0.163193
0.163193
0.164774
0.163825
0.163825
0.163825
0.164774
0.165090
0.164457
0.164457
0.165090
0.163509
0.164457
0.165406
0.166987
0.166354
0.165722
0.164774
0.163825
0.163509
0.164774
0.164774
0.163825
0.163825
0.163509
0.163825
0.163825
0.163825
0.161928
0.160664
0.161296
0.160664
0.160664
0.160347
0.158451
0.160347
0.158451
0.157818
0.158451
0.158767
0.157502
0.158134
0.157818
0.155921
0.155921
0.157502
0.155921
0.155289
0.155289
0.155605
0.155289
0.155289
0.155289
0.156238
0.155289
0.154341
0.153076
0.154341
0.154024
0.155921
0.155921
0.157186
0.155921
0.155289
0.156870
0.156238
0.156554
0.157818
0.158134
0.159399
0.158767
0.158767
0.158767
0.162244
0.160980
0.161928
0.162244
0.162561
0.162244
0.161928
0.161296
0.162244
0.162561
0.162877
0.165090
0.164774
0.164457
0.163509
0.164141
0.165406
0.163825
0.164774
0.164457
0.165090
0.165090
0.164457
0.165406
0.166354
0.167619
0.166354
0.166038
0.164141
0.163509
0.163825
0.164457
0.164141
0.164141
0.164774
0.163825
0.163193
0.163193
0.162877
0.161612
0.160980
0.162244
0.160664
0.161296
0.160664
0.160664
0.159715
0.158451
0.157818
0.158767
0.158451
0.157502
0.156870
0.156870
0.155289
0.157186
0.155921
0.155921
0.155289
0.155289
0.155605
0.155921
0.155289
0.157502
0.156554
0.155605
0.153708
0.154657
0.155289
0.156238
0.156870
0.158134
0.157186
0.156554
0.156554
0.156870
0.157502
0.158767
0.158134
0.157502
0.157502
0.158767
0.158767
0.160664
0.160031
0.162244
0.161296
0.161612
0.162561
0.161928
0.162244
0.160980
0.162561
0.162877
0.163825
0.164457
0.165090
0.164141
0.164457
0.164774
0.166987
0.166354
0.166354
0.167619
0.166671
0.164774
0.165406
0.166671
0.166671
0.167619
0.166354
0.164457
0.164457
0.164457
0.165090
0.164141
0.163509
0.163509
0.163509
0.162877
0.164774
0.163193
0.162244
0.161612
0.162244
0.159715
0.161296
0.159715
0.160031
0.159083
0.159399
0.159715
0.159399
0.158134
0.158767
0.156554
0.157186
0.155289
0.157502
0.156870
0.155605
0.154341
0.154973
0.154657
0.155921
0.154973
0.156238
0.156238
0.154973
0.154024
0.153076
0.154657
0.154657
0.155921
0.156554
0.155605
0.155921
0.156554
0.156238
0.157186
0.157186
0.157818
0.157818
0.158451
0.159399
0.160031
0.159399
0.160664
0.161296
0.160980
0.161612
0.162561
0.162561
0.160980
0.160980
0.161928
0.162244
0.162561
0.164774
0.164774
0.164141
0.164141
0.164774
0.165722
0.165722
0.164457
0.165090
0.165406
0.164141
0.165090
0.166038
0.166671
0.167303
0.166354
0.164457
0.163509
0.164457
0.164457
0.163825
0.164141
0.163825
0.163825
0.162561
0.162561
0.162244
0.162561
0.160347
0.161928
0.160664
0.159715
0.159715
0.159083
0.158451
0.158134
0.157818
0.158767
0.159399
0.158451
0.156870
0.156238
0.155921
0.156870
0.157818
0.156870
0.155605
0.154341
0.154024
0.154341
0.154024
0.155605
0.156870
0.155289
0.154973
0.152760
0.153076
0.155289
0.156238
0.155605
0.155289
0.155605
0.155289
0.158451
0.156870
0.157186
0.157818
0.156554
0.157502
0.158451
0.158767
0.158451
0.159715
0.159715
0.160980
0.160031
0.161296
0.161612
0.161612
0.161612
0.161928
0.162561
0.162877
0.164457
0.165406
0.164141
0.162877
0.163193
0.166038
0.165406
0.165090
0.164774
0.166038
0.165722
0.162877
0.165090
0.164774
0.167619
0.166038
0.164774
0.164141
0.163509
0.165406
0.165090
0.164774
0.164457
0.164457
0.164141
0.162877
0.163825
0.163193
0.160980
0.162244
0.160664
0.159715
0.160031
0.158767
0.160347
0.159399
0.158134
0.157818
0.159083
0.158767
0.158134
0.157502
0.156238
0.154973
0.157186
0.157186
0.155921
0.154657
0.155289
0.154973
0.155921
0.155921
0.157186
0.156238
0.156238
0.154657
0.154973
0.156238
0.156870
0.156554
0.157818
0.155605
0.155605
0.156554
0.156870
0.156870
0.158767
0.157818
0.156554
0.157818
0.159399
0.157186
0.158451
0.160664
0.160347
0.161296
0.160664
0.161296
0.162244
0.162561
0.161296
0.162877
0.163509
0.163193
0.164141
0.164774
0.163825
0.165090
0.164774
0.166038
0.165722
0.166987
0.165406
0.164141
0.163825
0.166038
0.166038
0.167619
0.166038
0.166354
0.163509
0.163509
0.163825
0.164774
0.163825
0.164457
0.164774
0.164457
0.164141
0.165406
0.163509
0.161928
0.160664
0.161928
0.160347
0.159715
0.160031
0.160031
0.160980
0.159715
0.159083
0.159083
0.158767
0.156554
0.156870
0.156238
0.154973
0.155921
0.156238
0.155289
0.154024
0.154657
0.154341
0.153708
0.154973
0.154973
0.155605
0.155605
0.153708
0.153392
0.154024
0.154657
0.157502
0.157186
0.156870
0.155605
0.157502
0.156238
0.156870
0.157818
0.158134
0.158767
0.158767
0.160031
0.158451
0.159715
0.161612
0.160980
0.161296
0.161612
0.161612
0.161928
0.161612
0.160664
0.161612
0.163825
0.164774
0.165406
0.164141
0.162561
0.163509
0.164774
0.166038
0.166038
0.165090
0.166038
0.165406
0.164141
0.164141
0.165722
0.166354
0.167303
0.165406
0.164457
0.163825
0.165090
0.164457
0.164774
0.163509
0.164457
0.163509
0.162561
0.162877
0.164457
0.163193
0.160664
0.160347
0.159715
0.160031
0.160031
0.160031
0.159715
0.159083
0.158134
0.157818
0.156870
0.156870
0.155921
0.155921
0.155289
0.154341
0.156870
0.154657
0.153708
0.153708
0.154657
0.155289
0.154341
0.154973
0.155289
0.154024
0.154341
0.153076
0.153708
0.154657
0.156238
0.155289
0.154024
0.154973
0.154657
0.157502
0.156238
0.156870
0.156870
0.156870
0.156554
0.158451
0.158451
0.157186
0.159399
0.159399
0.158451
0.160347
0.161612
0.162244
0.161296
0.160664
0.160980
0.161296
0.163825
0.164141
0.164457
0.163825
0.163509
0.164141
0.165722
0.165406
0.165406
0.164774
0.164141
0.164457
0.163825
0.166038
0.166038
0.166354
0.165090
0.163825
0.162877
0.163825
0.162877
0.163509
0.163825
0.163509
0.163825
0.162877
0.162561
0.163193
0.162877
0.161928
0.160664
0.161612
0.160347
0.160347
0.160347
0.160031
0.157818
0.157818
0.157186
0.157818
0.158134
0.156870
0.157186
0.156554
0.155289
0.156554
0.155605
0.154973
0.155289
0.154341
0.155605
0.155289
0.154973
0.156238
0.155289
0.154973
0.154341
0.152760
0.153392
0.154657
0.156870
0.156238
0.155605
0.155921
0.156238
0.157818
0.157818
0.157818
0.156870
0.157186
0.158451
0.158134
0.158451
0.159083
0.159399
0.160031
0.160347
0.160980
0.161296
0.161612
0.162561
0.161612
0.162244
0.162561
0.163509
0.163825
0.163825
0.162877
0.165090
0.164774
0.165406
0.166354
0.165406
0.164774
0.165406
0.165090
0.164457
0.165090
0.165722
0.165406
0.164774
0.162877
0.163193
0.164141
0.164141
0.164457
0.162561
0.163193
0.163825
0.163193
0.163825
0.163509
0.160664
0.161928
0.160347
0.160980
0.158451
0.159083
0.157818
0.159083
0.158451
0.157502
0.157818
0.158767
0.157502
0.155921
0.155921
0.155921
0.155921
0.157818
0.154973
0.154657
0.155921
0.156238
0.155605
0.154973
0.155289
0.158451
0.154973
0.154341
0.154024
0.155289
0.155921
0.155921
0.157186
0.156870
0.156238
0.155605
0.156238
0.158134
0.157502
0.157186
0.157818
0.157818
0.160347
0.158767
0.159083
0.159715
0.160664
0.161296
0.160664
0.161296
0.160980
0.162877
0.161612
0.161612
0.162561
0.163509
0.164141
0.166354
0.163509
0.162877
0.163825
0.166354
0.165406
0.165406
0.164141
0.164457
0.164457
0.165090
0.165722
0.166038
0.166671
0.165090
0.164141
0.162561
0.163509
0.165090
0.164141
0.163193
0.162877
0.163509
0.163193
0.163193
0.162244
0.161928
0.160347
0.161612
0.160031
0.159715
0.160031
0.159083
0.158134
0.157186
0.157186
0.158134
0.159083
0.158134
0.158451
0.156238
0.155921
0.156238
0.157502
0.156238
0.154973
0.155605
0.154973
0.154973
0.154657
0.154341
0.154973
0.154973
0.153392
0.153076
0.153708
0.155289
0.155921
0.156238
0.156238
0.154657
0.154973
0.154657
0.156554
0.154657
0.157186
0.156554
0.155921
0.157502
0.157818
0.158134
0.159399
0.160347
0.159083
0.160664
0.159715
0.161296
0.160664
0.160664
0.161928
0.162244
0.162877
0.164141
0.163825
0.164774
0.163193
0.165090
0.167935
0.166038
0.165406
0.165722
0.164774
0.164457
0.165090
0.164774
0.166038
0.167303
0.166038
0.164457
0.163193
0.163509
0.163509
0.164457
0.162877
0.163509
0.162877
0.161296
0.162877
0.164457
0.163509
0.162561
0.162561
0.161612
0.160664
0.158451
0.158451
0.158451
0.159083
0.157818
0.157186
0.157818
0.156870
0.156870
0.155605
0.154973
0.154341
0.156870
0.156554
0.154973
0.154657
0.154024
0.155289
0.155605
0.154657
0.155605
0.154341
0.154024
0.153392
0.152444
0.154024
0.156238
0.157186
0.156238
0.155605
0.156238
0.155605
0.156554
0.157186
0.157502
0.157502
0.156870
0.159399
0.160031
0.159399
0.160347
0.160031
0.160980
0.161612
0.161928
0.160980
0.162244
0.162877
0.161612
0.162244
0.164141
0.164141
0.164457
0.163509
0.162877
0.164774
0.165406
0.166038
0.165406
0.165406
0.165090
0.164457
0.164457
0.165406
0.166354
0.167303
0.165406
0.164457
0.162561
0.163509
0.164774
0.165090
0.164774
0.165090
0.164141
0.164457
0.162877
0.163509
0.163509
0.161296
0.160031
0.160031
0.160031
0.160980
0.160031
0.158767
0.157818
0.157186
0.157818
0.158451
0.159083
0.158134
0.156554
0.156238
0.155289
0.157502
0.157502
0.155289
0.154341
0.155289
0.155289
0.155289
0.154657
0.156870
0.157502
0.155921
0.154024
0.153076
0.154657
0.155289
0.156554
0.155921
0.155921
0.156554
0.156870
0.156238
0.157186
0.156870
0.157186
0.156870
0.158767
0.160031
0.159399
0.159083
0.159715
0.160347
0.159399
0.160347
0.160347
0.160031
0.161612
0.160980
0.161928
0.163509
0.163825
0.165722
0.165722
0.164141
0.165722
0.165090
0.165090
0.165406
0.164774
0.165406
0.165722
0.163825
0.163825
0.167619
0.167303
0.167619
0.166671
0.164141
0.164141
0.163825
0.164141
0.164774
0.164457
0.164457
0.163509
0.163193
0.163825
0.163825
0.162561
0.160980
0.161612
0.159399
0.160664
0.159083
0.159715
0.159399
0.159715
0.159399
0.158767
0.159083
0.158767
0.157186
0.156238
0.155605
0.156238
0.156554
0.155289
0.154657
0.156238
0.154341
0.155605
0.155289
0.156238
0.155921
0.155289
0.153708
0.153076
0.154341
0.154973
0.155605
0.155289
0.155289
0.155921
0.155289
0.156554
0.156870
0.157186
0.158134
0.157502
0.157818
0.157502
0.159083
0.157502
0.159083
0.159399
0.159715
0.160031
0.160980
0.161612
0.161296
0.160664
0.161296
0.162877
0.162877
0.163509
0.163509
0.162561
0.163193
0.163825
0.164457
0.165090
0.165406
0.163193
0.163825
0.163825
0.163509
0.164457
0.165722
0.166038
0.165090
0.164457
0.163825
0.162561
0.164141
0.164457
0.163825
0.162877
0.162561
0.163193
0.162877
0.162244
0.161928
0.160980
0.161296
0.161296
0.158451
0.158134
0.159399
0.159399
0.160031
0.159083
0.157818
0.158451
0.157502
0.155605
0.156238
0.154657
0.154973
0.156554
0.154341
0.154341
0.153708
0.153392
0.154341
0.154657
0.154657
0.157186
0.154973
0.154024
0.153708
0.153076
0.154973
0.156554
0.156554
0.155921
0.154973
0.155289
0.157186
0.155605
0.156238
0.158134
0.157502
0.156554
0.158134
0.158767
0.158451
0.159715
0.158767
0.160031
0.160347
0.159715
0.160031
0.160664
0.161612
0.160664
0.161296
0.162877
0.163193
0.163509
0.163193
0.163509
0.164774
0.165722
0.166671
0.166354
0.164774
0.164774
0.165090
0.164457
0.166038
0.166354
0.167303
0.166987
0.166987
0.163825
0.163193
0.164141
0.164141
0.164774
0.163825
0.164141
0.162561
0.162561
0.163193
0.162877
0.161612
0.161296
0.160664
0.159083
0.158451
0.158451
0.158767
0.158134
0.158767
0.159083
0.159715
0.159083
0.157502
0.155605
0.155605
0.154341
0.155605
0.156870
0.156238
0.154657
0.154973
0.154341
0.156238
0.154973
0.155921
0.155605
0.154973
0.152760
0.153076
0.154657
0.156238
0.157186
0.156554
0.156238
0.155289
0.155289
0.156238
0.154973
0.155921
0.156870
0.156554
0.155289
0.159399
0.158134
0.159715
0.159399
0.160664
0.160347
0.160031
0.161296
0.161296
0.161296
0.161296
0.161612
0.162561
0.162244
0.163509
0.164141
0.162244
0.163193
0.164457
0.164457
0.164141
0.165722
0.165722
0.164141
0.162877
0.163509
0.165406
0.166987
0.166354
0.165090
0.163193
0.163509
0.162877
0.162561
0.163509
0.163193
0.162877
0.161928
0.161928
0.161928
0.161296
0.160664
0.160980
0.161296
0.160031
0.160664
0.160664
0.158134
0.156870
0.156870
0.156554
0.157502
0.157502
0.157186
0.155921
0.154341
0.153708
0.154657
0.155921
0.155289
0.155289
0.155289
0.154024
0.154341
0.154024
0.154341
0.155605
0.154973
0.154341
0.152760
0.153708
0.154024
0.155921
0.156870
0.155605
0.155605
0.156554
0.156554
0.155605
0.157186
0.156554
0.155605
0.155921
0.158767
0.158451
0.158134
0.159715
0.160031
0.160031
0.160980
0.160664
0.160664
0.160980
0.160031
0.160980
0.161612
0.162877
0.163825
0.163825
0.163193
0.163509
0.164457
0.166354
0.165406
0.165090
0.165722
0.165090
0.164141
0.164774
0.165090
0.165722
0.166987
0.164774
0.163193
0.162877
0.164141
0.164457
0.163825
0.163509
0.162244
0.162877
0.162561
0.162244
0.162244
0.162244
0.159399
0.160664
0.160347
0.160031
0.159399
0.158451
0.158134
0.158134
0.158134
0.158451
0.158451
0.157818
0.155921
0.154973
0.154024
0.154657
0.156554
0.154657
0.154024
0.153392
0.154024
0.154024
0.154024
0.154024
0.156554
0.154657
0.154024
0.152760
0.152760
0.154341
0.156554
0.156238
0.155921
0.156870
0.156238
0.156870
0.155921
0.157502
0.157186
0.157502
0.156554
0.157818
0.159083
0.160031
0.160031
0.159399
0.161612
0.162561
0.161612
0.162561
0.162561
0.161612
0.161612
0.162561
0.163825
0.164141
0.163825
0.163825
0.162244
0.163825
0.165090
0.165722
0.164457
0.164457
0.164141
0.163825
0.164774
0.166354
0.167303
0.167303
0.166671
0.164141
0.163825
0.163825
0.164457
0.163825
0.163825
0.162561
0.162877
0.162561
0.161928
0.162561
0.162877
0.160031
0.160664
0.160664
0.159399
0.159715
0.159399
0.158767
0.158767
0.157186
0.156554
0.157818
0.154657
0.155289
0.155605
0.154657
0.154024
0.156238
0.155921
0.155921
0.154024
0.153708
0.153708
0.154341
0.154657
0.155605
0.155289
0.153392
0.153392
0.153392
0.154341
0.155605
0.155605
0.156870
0.155289
0.155921
0.156238
0.157186
0.157186
0.157186
0.157502
0.156870
0.157818
0.159083
0.158134
0.160664
0.160664
0.161612
0.160980
0.160980
0.162244
0.160980
0.161928
0.161296
0.161612
0.162244
0.163509
0.164774
0.164141
0.162561
0.163825
0.164774
0.164774
0.165406
0.166354
0.165090
0.164457
0.163509
0.163825
0.166038
0.168251
0.167303
0.165722
0.164141
0.164141
0.164141
0.163825
0.164774
0.164774
0.163825
0.163193
0.163509
0.164457
0.163825
0.163193
0.161612
0.161296
0.160664
0.160347
0.160980
0.160664
0.159083
0.159399
0.160031
0.160031
0.159715
0.158767
0.157502
0.156870
0.155605
0.157186
0.157186
0.156554
0.154341
0.155289
0.155289
0.155289
0.155605
0.156870
0.156554
0.155289
0.154657
0.153076
0.155289
0.155921
0.157186
0.156870
0.155921
0.155921
0.157186
0.156238
0.157186
0.157502
0.158451
0.157502
0.157186
0.159399
0.158767
0.158451
0.159399
0.160347
0.160980
0.160980
0.160664
0.161928
0.161296
0.160980
0.162561
0.164141
0.164141
0.165406
0.166038
0.164141
0.164457
0.164774
0.166987
0.166354
0.166987
0.166671
0.165722
0.165090
0.165406
0.166038
0.166354
0.167619
0.166987
0.165090
0.165090
0.165406
0.164774
0.164457
0.163509
0.163825
0.163825
0.162877
0.164141
0.163509
0.162244
0.160664
0.161612
0.161296
0.160664
0.160031
0.159715
0.159399
0.160031
0.160980
0.160980
0.160347
0.158134
0.157186
0.156554
0.155921
0.157502
0.157818
0.155605
0.155605
0.155921
0.155289
0.156554
0.155605
0.156870
0.156870
0.156870
0.154973
0.153392
0.153392
0.154973
0.155921
0.156238
0.156238
0.156554
0.155605
0.157502
0.157502
0.157502
0.158451
0.157502
0.157818
0.159399
0.159399
0.159715
0.160031
0.159399
0.159715
0.161296
0.161612
0.160347
0.161612
0.161296
0.160980
0.161928
0.162877
0.163825
0.163825
0.164774
0.163509
0.164141
0.165090
0.165722
0.166038
0.166038
0.166671
0.165090
0.165090
0.166038
0.167303
0.168884
0.167619
0.167303
0.164457
0.164457
0.164457
0.164774
0.165406
0.164141
0.165090
0.164141
0.163509
0.163825
0.162877
0.160347
0.160347
0.161296
0.160347
0.160031
0.160664
0.159715
0.158134
0.158767
0.159083
0.159083
0.159083
0.158451
0.156238
0.155289
0.154973
0.156870
0.156554
0.156870
0.155605
0.154973
0.154657
0.155289
0.155289
0.156238
0.155289
0.153392
0.154024
0.154341
0.155605
0.156870
0.156238
0.155921
0.155605
0.156238
0.156238
0.156554
0.156554
0.157818
0.157186
0.157818
0.157818
0.159083
0.159083
0.159399
0.160347
0.160347
0.161612
0.161296
0.162244
0.160664
0.161928
0.161296
0.162877
0.163825
0.164457
0.165406
0.165090
0.164141
0.165406
0.164141
0.165722
0.165090
0.165406
0.166038
0.164774
0.164141
0.165090
0.166671
0.166987
0.166987
0.165722
0.163509
0.164141
0.164141
0.163825
0.163509
0.163825
0.163193
0.162877
0.162561
0.163193
0.163509
0.161296
0.161928
0.161612
0.159399
0.159715
0.160031
0.159715
0.159083
0.158134
0.157818
0.158451
0.158134
0.155921
0.157818
0.155921
0.155289
0.155921
0.156870
0.155605
0.154657
0.154024
0.155289
0.155605
0.155289
0.156238
0.156554
0.154657
0.153708
0.154024
0.154657
0.154973
0.156238
0.156238
0.156554
0.155289
0.156238
0.156870
0.157502
0.157186
0.157502
0.157186
0.157818
0.158767
0.158767
0.158451
0.159399
0.160980
0.160980
0.160980
0.161296
0.162561
0.161296
0.161612
0.163825
0.163193
0.163825
0.166038
0.164457
0.161928
0.164457
0.165090
0.166038
0.165406
0.165406
0.165090
0.165722
0.162877
0.164457
0.166671
0.167619
0.167619
0.166671
0.165406
0.165722
0.166038
0.165090
0.165090
0.165722
0.164774
0.163825
0.163193
0.163193
0.164141
0.163509
0.162877
0.161928
0.160980
0.160664
0.159083
0.159715
0.159715
0.160031
0.158767
0.159715
0.159083
0.157818
0.156554
0.156238
0.155605
0.156238
0.156870
0.155605
0.155289
0.154341
0.156238
0.156238
0.155921
0.156238
0.156870
0.156238
0.154341
0.154024
0.154973
0.155289
0.157502
0.156554
0.156238
0.157502
0.156870
0.157502
0.157818
0.157502
0.158767
0.158451
0.156870
0.158451
0.159399
0.159715
0.160347
0.160980
0.160980
0.161296
0.162561
0.161928
0.162244
0.162877
0.161612
0.163193
0.162561
0.164457
0.165090
0.163825
0.162561
0.165090
0.166038
0.165406
0.165722
0.164774
0.164774
0.163509
0.163193
0.164141
0.164457
0.166038
0.166038
0.164457
0.163193
0.164141
0.164141
0.165406
0.165406
0.164141
0.164457
0.162561
0.162877
0.162561
0.162561
0.161612
0.162877
0.161612
0.160664
0.160347
0.159715
0.160031
0.158767
0.159083
0.158451
0.159399
0.158767
0.157186
0.156238
0.154973
0.155289
0.155921
0.156554
0.156554
0.154973
0.154024
0.154024
0.154341
0.154973
0.156554
0.154973
0.154341
0.154024
0.152760
0.154024
0.155605
0.156238
0.156238
0.155605
0.156238
0.156870
0.156554
0.156554
0.158451
0.157818
0.157818
0.158767
0.159715
0.158451
0.158767
0.159399
0.160980
0.160980
0.160664
0.161296
0.162244
0.162244
0.161612
0.161612
0.161612
0.162877
0.164141
0.164457
0.162561
0.163509
0.164141
0.163825
0.164774
0.165406
0.164141
0.165090
0.164457
0.164774
0.165406
0.166671
0.166671
0.166038
0.163509
0.164457
0.164457
0.163509
0.163825
0.163509
0.163193
0.162877
0.163193
0.162877
0.162561
0.162561
0.161296
0.161296
0.159399
0.160031
0.159399
0.158134
0.159083
0.157818
0.157186
0.158451
0.158767
0.156870
0.156554
0.155605
0.154024
0.155605
0.157186
0.154973
0.155289
0.154973
0.154973
0.154657
0.154024
0.156238
0.156238
0.155605
0.154024
0.152444
0.154024
0.154657
0.155921
0.157502
0.155921
0.155605
0.157818
0.156870
0.157186
0.157818
0.157818
0.157186
0.158134
0.158767
0.158767
0.159083
0.160664
0.160031
0.159399
0.160980
0.162244
0.162877
0.161928
0.160031
0.160031
0.162877
0.163825
0.163825
0.162877
0.163193
0.165090
0.164774
0.165722
0.165406
0.164457
0.164774
0.165090
0.163509
0.163825
0.165406
0.165722
0.166038
0.164774
0.163509
0.162877
0.163509
0.163193
0.163825
0.164457
0.164141
0.163509
0.162244
0.163509
0.162244
0.160347
0.160664
0.161928
0.160031
0.159399
0.158134
0.159399
0.158134
0.158451
0.157818
0.157502
0.157502
0.157186
0.155921
0.154341
0.155289
0.156238
0.157186
0.155289
0.154973
0.155289
0.155289
0.154657
0.153708
0.153392
0.154657
0.154341
0.152760
0.152128
0.153076
0.154341
0.154973
0.156870
0.157502
0.156554
0.157186
0.156238
0.156554
0.156870
0.157818
0.156554
0.156554
0.159083
0.158451
0.158451
0.161296
0.161296
0.160664
0.161612
0.161296
0.161928
0.161296
0.160980
0.160980
0.163193
0.163193
0.166038
0.164457
0.164141
0.163509
0.164457
0.166354
0.165090
0.165722
0.164774
0.164774
0.165090
0.164457
0.166354
0.166671
0.167619
0.166987
0.164457
0.164457
0.163193
0.163193
0.164457
0.163825
0.163825
0.163193
0.163509
0.163193
0.162877
0.163193
0.161296
0.161928
0.161296
0.160664
0.160664
0.160347
0.159083
0.159399
0.159399
0.158451
0.159715
0.159399
0.158134
0.157186
0.155605
0.156238
0.156870
0.155605
0.155289
0.154973
0.154657
0.154024
0.154657
0.155605
0.155289
0.155289
0.154973
0.153708
0.153076
0.154024
0.156238
0.157186
0.156554
0.154973
0.155921
0.155605
0.155921
0.156870
0.158451
0.156554
0.156554
0.157818
0.160031
0.158767
0.159083
0.159715
0.160347
0.161612
0.161928
0.162244
0.162244
0.161612
0.160980
0.162561
0.162877
0.162877
0.164774
0.162877
0.162877
0.163825
0.164774
0.165090
0.164457
0.165406
0.164141
0.163193
0.162877
0.165406
0.166354
0.166671
0.165406
0.164774
0.163825
0.164457
0.164774
0.163509
0.164457
0.164141
0.163825
0.162877
0.162244
0.162877
0.163825
0.160664
0.161612
0.161612
0.158767
0.160664
0.160347
0.159399
0.158451
0.158134
0.157502
0.158134
0.158134
0.156554
0.157502
0.155289
0.154341
0.155921
0.157502
0.155605
0.153708
0.153708
0.154341
0.153392
0.154973
0.156554
0.156554
0.155289
0.153708
0.152444
0.153076
0.154973
0.157186
0.156870
0.155605
0.154657
0.154657
0.155921
0.156870
0.157502
0.156554
0.157818
0.158134
0.159399
0.159083
0.160031
0.159715
0.160980
0.159715
0.160031
0.160031
0.161296
0.161928
0.161296
0.161612
0.162561
0.163193
0.164774
0.163825
0.163193
0.163825
0.165090
0.164774
0.163825
0.165406
0.165090
0.164774
0.163193
0.164141
0.165406
0.166987
0.167935
0.165722
0.163509
0.164457
0.164457
0.165406
0.165722
0.164141
0.162877
0.163825
0.162561
0.163825
0.162561
0.161296
0.161296
0.162244
0.159083
0.161296
0.160664
0.159399
0.159083
0.159399
0.158767
0.159083
0.159399
0.157186
0.157502
0.155921
0.154973
0.156554
0.157818
0.156238
0.155289
0.155921
0.156238
0.155289
0.155921
0.155921
0.155921
0.155289
0.153708
0.152760
0.153076
0.153708
0.155605
0.156554
0.154973
0.155605
0.155921
0.156554
0.155921
0.156554
0.155921
0.155921
0.156554
0.157502
0.158767
0.158134
0.159083
0.159399
0.160031
0.160347
0.160980
0.161296
0.160347
0.160031
0.161612
0.163193
0.163509
0.165722
0.164774
0.164141
0.163509
0.164457
0.165722
0.164457
0.164457
0.164141
0.164457
0.164774
0.165722
0.166354
0.166354
0.166354
0.165406
0.165090
0.164141
0.164774
0.163825
0.165090
0.164457
0.164141
0.163193
0.163509
0.161928
0.163193
0.162877
0.160664
0.161612
0.161296
0.160664
0.159399
0.159399
0.160031
0.160031
0.159399
0.158134
0.158134
0.159715
0.157502
0.155289
0.154657
0.154024
0.156554
0.155921
0.155289
0.155605
0.155289
0.155605
0.155289
0.154973
0.156870
0.156554
0.153392
0.153708
0.155289
0.156554
0.156870
0.158451
0.155921
0.156238
0.156238
0.156870
0.156238
0.157186
0.158451
0.159399
0.157186
0.157818
0.158451
0.158767
0.158767
0.160347
0.160980
0.162244
0.162561
0.162244
0.162561
0.162244
0.162561
0.163193
0.163193
0.164457
0.164774
0.164774
0.163193
0.164141
0.165406
0.165090
0.164774
0.165722
0.164457
0.165090
0.163825
0.164457
0.165090
0.167303
0.165722
0.165090
0.163193
0.164457
0.165406
0.164774
0.165090
0.163509
0.163509
0.163193
0.163193
0.163825
0.163509
0.162561
0.162244
0.160980
0.161612
0.159715
0.160031
0.159399
0.160031
0.158134
0.158451
0.159083
0.158767
0.157186
0.158134
0.156554
0.155921
0.157186
0.157502
0.157186
0.154973
0.154024
0.154657
0.154657
0.154973
0.157186
0.156870
0.154657
0.154657
0.153392
0.153708
0.155605
0.155921
0.156554
0.156554
0.155921
0.155605
0.155921
0.157186
0.158134
0.157186
0.157502
0.157818
0.159715
0.157502
0.159399
0.160031
0.161296
0.161612
0.160664
0.160980
0.162244
0.162244
0.161928
0.162877
0.163509
0.163825
0.164457
0.163825
0.164141
0.166354
0.166354
0.165090
0.166987
0.165722
0.166671
0.165090
0.165722
0.164457
0.166038
0.167303
0.167619
0.166354
0.164457
0.165090
0.164774
0.165722
0.165090
0.164457
0.165090
0.164141
0.162561
0.163509
0.162561
0.160664
0.160980
0.161612
0.159715
0.159715
0.158767
0.159715
0.159399
0.158767
0.158451
0.158134
0.157818
0.157186
0.157186
0.154657
0.155289
0.155605
0.157818
0.156238
0.154973
0.154657
0.156870
0.155921
0.155605
0.155289
0.154973
0.154973
0.153392
0.153076
0.153708
0.156238
0.156554
0.156554
0.155289
0.154973
0.156238
0.157186
0.156238
0.157186
0.156554
0.157502
0.159083
0.159399
0.158451
0.158767
0.159399
0.160664
0.162244
0.161612
0.161928
0.161612
0.162244
0.161296
0.161928
0.162877
0.162244
0.163193
0.163825
0.164141
0.163825
0.163509
0.165090
0.165090
0.164774
0.165406
0.165722
0.164457
0.164457
0.165406
0.167619
0.167303
0.166671
0.164774
0.164774
0.163193
0.163825
0.166354
0.163825
0.163193
0.163509
0.162561
0.161928
0.163193
0.162244
0.162244
0.162244
0.161296
0.161296
0.160031
0.159083
0.158451
0.157818
0.158767
0.158134
0.158451
0.157818
0.157186
0.156554
0.156238
0.157186
0.157502
0.155921
0.155289
0.154657
0.154973
0.156554
0.156554
0.156554
0.156554
0.155289
0.155605
0.154341
0.154657
0.154657
0.158134
0.157818
0.156238
0.156554
0.157186
0.157502
0.157502
0.156870
0.157186
0.158451
0.158767
0.158767
0.159715
0.159399
0.160347
0.160664
0.160031
0.160980
0.161928
0.161928
0.162561
0.161928
0.161612
0.162561
0.163509
0.165090
0.165090
0.164774
0.162877
0.163825
0.164457
0.165722
0.165406
0.166987
0.164774
0.164774
0.164774
0.164141
0.167303
0.169832
0.169200
0.167303
0.164774
0.165406
0.165406
0.164457
0.163825
0.164457
0.164141
0.162877
0.164141
0.164141
0.164457
0.163825
0.162877
0.161612
0.160031
0.160347
0.160347
0.159715
0.159399
0.160347
0.159715
0.160347
0.158767
0.158134
0.158767
0.155921
0.155605
0.155921
0.156870
0.156554
0.156238
0.155921
0.156238
0.155921
0.155605
0.155921
0.156238
0.154657
0.153708
0.153076
0.154341
0.155605
0.157186
0.157186
0.155921
0.156554
0.156870
0.157186
0.157818
0.157186
0.158134
0.157186
0.158134
0.159715
0.160031
0.161928
0.160980
0.161928
0.161928
0.161612
0.162561
0.162561
0.163825
0.162561
0.163825
0.164141
0.164457
0.164774
0.164457
0.162877
0.164141
0.164141
0.165406
0.164457
0.165090
0.166354
0.166038
0.165090
0.165722
0.167303
0.166987
0.166671
0.166987
0.163825
0.165406
0.164774
0.165090
0.164774
0.164457
0.164774
0.163193
0.163825
0.164457
0.164774
0.162877
0.161928
0.161296
0.159083
0.159399
0.160980
0.159715
0.160347
0.159399
0.159399
0.160347
0.160031
0.159083
0.159083
0.156238
0.156554
0.157186
0.156870
0.156870
0.154657
0.154657
0.154973
0.155605
0.155605
0.156870
0.156554
0.156238
0.154973
0.154024
0.155605
0.157818
0.158767
0.158767
0.156554
0.156870
0.156554
0.155921
0.156870
0.157502
0.157818
0.157186
0.158767
0.159399
0.158134
0.158767
0.160031
0.161296
0.160980
0.161612
0.162561
0.160980
0.162561
0.161612
0.161612
0.162877
0.163509
0.165406
0.166038
0.165406
0.166038
0.165090
0.165722
0.165722
0.164141
0.165090
0.164141
0.163193
0.164141
0.165722
0.166354
0.166354
0.165406
0.163825
0.163509
0.163509
0.165406
0.165722
0.164774
0.163509
0.164774
0.163193
0.163509
0.164141
0.162244
0.161296
0.160664
0.160031
0.159715
0.159399
0.159083
0.159083
0.158134
0.158767
0.159083
0.159715
0.157502
0.156870
0.156554
0.155921
0.155605
0.157818
0.155921
0.155289
0.155605
0.154657
0.154973
0.154973
0.154973
0.155605
0.154657
0.154024
0.153392
0.154341
0.155289
0.155921
0.157502
0.155921
0.156554
0.155921
0.156238
0.157186
0.158134
0.157502
0.158134
0.157818
0.160031
0.160347
0.160664
0.160664
0.160980
0.160031
0.160980
0.160664
0.161612
0.162244
0.161928
0.161612
0.163509
0.162561
0.164457
0.164141
0.164457
0.163509
0.165406
0.167619
0.166987
0.166671
0.165722
0.166038
0.165406
0.164774
0.164457
0.165722
0.166671
0.167303
0.165722
0.164774
0.165090
0.164774
0.164774
0.165090
0.164457
0.165090
0.163825
0.161612
0.163193
0.163825
0.161296
0.162561
0.161612
0.160664
0.159715
0.160031
0.159399
0.157818
0.157502
0.158134
0.157818
0.157818
0.157186
0.155921
0.155289
0.155605
0.157502
0.155921
0.156238
0.155289
0.156238
0.155605
0.156554
0.156554
0.157502
0.157818
0.156870
0.154657
0.154341
0.155605
0.156870
0.157818
0.156554
0.157502
0.158134
0.157818
0.157186
0.158134
0.158451
0.159083
0.159083
0.158451
0.159399
0.159399
0.160664
0.160980
0.160347
0.161928
0.162244
0.162877
0.163509
0.162877
0.160664
0.161928
0.163193
0.164457
0.166354
0.165722
0.163825
0.164774
0.164457
0.165090
0.165090
0.166354
0.165722
0.165406
0.165090
0.166354
0.167303
0.168884
0.167935
0.166987
0.163825
0.164774
0.166354
0.166038
0.165090
0.165722
0.165090
0.164141
0.163825
0.165090
0.165090
0.160980
0.161296
0.161928
0.160980
0.159399
0.161296
0.159715
0.159399
0.159715
0.158451
0.158767
0.159083
0.158451
0.156870
0.155605
0.155289
0.156554
0.157186
0.155921
0.154657
0.155605
0.155605
0.154657
0.156238
0.155921
0.155605
0.154973
0.154657
0.153392
0.155289
0.156870
0.158451
0.158451
0.156870
0.156238
0.156554
0.156870
0.157502
0.158134
0.157818
0.157186
0.158134
0.161612
0.159715
0.160664
0.161928
0.161928
0.160980
0.161296
0.162244
0.162877
0.163825
0.162877
0.163509
0.163825
0.163193
0.165406
0.165406
0.163193
0.165406
0.165090
0.165722
0.164774
0.165090
0.164457
0.165406
0.164774
0.165406
0.166987
0.166987
0.167935
0.166354
0.164141
0.164457
0.165722
0.165090
0.165406
0.165090
0.164774
0.165406
0.164141
0.163825
0.163509
0.163193
0.163825
0.163509
0.162244
0.161296
0.161296
0.159399
0.158767
0.158451
0.158767
0.159715
0.157186
0.157502
0.156554
0.155289
0.154657
0.156238
0.158134
0.156554
0.155289
0.154973
0.154657
0.155289
0.156238
0.155289
0.157186
0.155605
0.154341
0.154973
0.154024
0.154341
0.155605
0.156554
0.156238
0.156554
0.155921
0.156238
0.158134
0.157502
0.157502
0.157818
0.157818
0.157818
0.160031
0.159715
0.160347
0.161928
0.162877
0.162244
0.161928
0.163193
0.163193
0.162877
0.161612
0.164141
0.164774
0.166038
0.166671
0.164141
0.163825
0.166038
0.166671
0.166671
0.166671
0.166354
0.166354
0.164457
0.164457
0.166987
0.166671
0.167935
0.167619
0.165406
0.164141
0.164457
0.166038
0.164457
0.164774
0.164141
0.163825
0.162561
0.163509
0.163509
0.162561
0.161296
0.162877
0.162561
0.160347
0.160980
0.160664
0.160347
0.160031
0.158767
0.159399
0.159715
0.158451
0.159399
0.158451
0.157186
0.156238
0.157502
0.157186
0.155605
0.156238
0.155921
0.156238
0.156554
0.157186
0.157818
0.157818
0.154973
0.154973
0.154341
0.155921
0.158451
0.157818
0.157186
0.157502
0.155605
0.155605
0.157186
0.157186
0.158451
0.157502
0.157818
0.158767
0.159715
0.160980
0.161296
0.160347
0.161296
0.160664
0.162244
0.162877
0.163509
0.163193
0.162244
0.163509
0.163825
0.164141
0.164774
0.165406
0.163825
0.165406
0.166038
0.166671
0.166671
0.165090
0.165722
0.164774
0.164774
0.165722
0.167619
0.167935
0.167303
0.167303
0.164457
0.165406
0.165722
0.165722
0.165722
0.164457
0.164141
0.164774
0.164774
0.165090
0.165090
0.162877
0.162244
0.161928
0.161612
0.160664
0.161612
0.160031
0.159715
0.160980
0.160031
0.160031
0.158767
0.157502
0.156870
0.155605
0.155921
0.157186
0.157502
0.157186
0.157502
0.156238
0.156554
0.155605
0.156238
0.158767
0.157186
0.156238
0.156554
0.153392
0.155921
0.156238
0.157186
0.156870
0.157186
0.155605
0.157186
0.157186
0.157502
0.159083
0.157818
0.157502
0.158767
0.160031
0.159083
0.159399
0.160664
0.161612
0.160031
0.160347
0.161928
0.161928
0.162561
0.161928
0.162561
0.163825
0.163193
0.164774
0.165722
0.163193
0.164457
0.165406
0.166038
0.165722
0.166038
0.165090
0.164457
0.163193
0.164141
0.165090
0.166671
0.167303
0.165722
0.164457
0.163825
0.164774
0.165090
0.164774
0.164141
0.163509
0.163509
0.162877
0.162561
0.162877
0.161928
0.161928
0.161612
0.160347
0.160347
0.160664
0.159715
0.160347
0.158767
0.159083
0.159399
0.159083
0.159083
0.157818
0.157186
0.155921
0.155605
0.157818
0.155605
0.156238
0.155605
0.155605
0.155289
0.155289
0.154973
0.156554
0.155605
0.154973
0.152444
0.154973
0.154341
0.156870
0.158134
0.157186
0.156554
0.157186
0.157502
0.157502
0.157502
0.158134
0.157186
0.157186
0.160031
0.159399
0.160347
0.160980
0.160347
0.160664
0.160031
0.161612
0.161928
0.161928
0.161612
0.162244
0.162877
0.164141
0.165090
0.164457
0.164141
0.162561
0.164141
0.164774
0.164141
0.164774
0.165090
0.165406
0.164774
0.165090
0.165090
0.165722
0.165722
0.166354
0.166038
0.163825
0.165090
0.165406
0.163509
0.164457
0.162877
0.163193
0.161612
0.162561
0.163193
0.163509
0.161928
0.161612
0.160664
0.160664
0.159083
0.159399
0.160347
0.159083
0.159715
0.159399
0.160031
0.159399
0.158134
0.157502
0.155921
0.156238
0.158134
0.156870
0.155289
0.155289
0.154973
0.154973
0.155289
0.155289
0.155605
0.154341
0.154024
0.153392
0.153392
0.154973
0.156238
0.155921
0.155921
0.155289
0.155289
0.156238
0.158451
0.158451
0.158451
0.158451
0.158451
0.159715
0.158134
0.158767
0.159715
0.158767
0.159715
0.161612
0.161296
0.162561
0.161612
0.162877
0.160980
0.162877
0.162877
0.165406
0.165090
0.164457
0.163509
0.164457
0.164774
0.165722
0.166038
0.165722
0.164774
0.165090
0.164141
0.166038
0.166038
0.167303
0.167619
0.166671
0.164141
0.164141
0.164774
0.164457
0.166038
0.164774
0.164774
0.163825
0.163825
0.164457
0.163509
0.162244
0.161928
0.162244
0.159715
0.160664
0.160980
0.160664
0.160980
0.159399
0.159083
0.160031
0.159399
0.157818
0.157818
0.156870
0.155605
0.157502
0.157502
0.155921
0.154657
0.156554
0.155605
0.156238
0.156238
0.157186
0.156238
0.155605
0.154973
0.153708
0.155605
0.156554
0.156238
0.157186
0.156870
0.156870
0.157818
0.157818
0.157818
0.157186
0.158451
0.157502
0.158134
0.160031
0.158767
0.159715
0.160347
0.160664
0.161928
0.160980
0.161612
0.161612
0.163193
0.161928
0.163193
0.163825
0.164457
0.164457
0.165090
0.163825
0.165722
0.165722
0.165722
0.166038
0.164457
0.165090
0.164457
0.163825
0.164774
0.165406
0.166354
0.166987
0.165406
0.163825
0.163509
0.164141
0.164457
0.164141
0.164141
0.163193
0.164141
0.162561
0.162877
0.163825
0.161928
0.162244
0.162561
0.160031
0.159399
0.159715
0.158451
0.157818
0.159083
0.159399
0.158134
0.158451
0.156870
0.157186
0.154973
0.155289
0.155605
0.158134
0.155921
0.154341
0.154341
0.154341
0.154973
0.155605
0.155921
0.155605
0.156238
0.154657
0.153076
0.154341
0.154341
0.157502
0.156554
0.156238
0.155921
0.155605
0.155605
0.155921
0.157502
0.157502
0.158767
0.158451
0.160031
0.159715
0.159083
0.160031
0.161296
0.160347
0.161612
0.161296
0.161928
0.162244
0.161612
0.162244
0.163509
0.163193
0.163825
0.165090
0.163825
0.164774
0.164774
0.166354
0.166987
0.166671
0.166038
0.166354
0.166038
0.165090
0.166987
0.167303
0.167935
0.167303
0.164774
0.164457
0.163825
0.163825
0.165722
0.165090
0.164457
0.165722
0.164774
0.163825
0.164457
0.165090
0.162561
0.162561
0.161296
0.160664
0.160980
0.159399
0.160664
0.159083
0.159399
0.158451
0.160031
0.158767
0.158767
0.157502
0.156870
0.156870
0.157502
0.154973
0.155605
0.155289
0.154657
0.155289
0.155921
0.155605
0.155921
0.155921
0.155289
0.154973
0.153708
0.154657
0.157186
0.158451
0.156554
0.155921
0.157186
0.156870
0.156554
0.157818
0.157502
0.158767
0.157186
0.158134
0.158767
0.158767
0.159715
0.160664
0.160980
0.161612
0.162877
0.163193
0.162561
0.161612
0.162244
0.163509
0.162561
0.165090
0.165722
0.165090
0.163193
0.163509
0.165722
0.166354
0.166987
0.166671
0.164457
0.164457
0.163825
0.165722
0.166671
0.168251
0.166987
0.165406
0.163825
0.165090
0.166354
0.166038
0.164141
0.165090
0.165406
0.162244
0.163509
0.163825
0.162877
0.160347
0.161612
0.160031
0.160980
0.160031
0.159715
0.160031
0.157818
0.158451
0.158451
0.160347
0.160664
0.158134
0.156554
0.155921
0.156238
0.158451
0.156238
0.156238
0.154973
0.155921
0.155605
0.155921
0.155921
0.158134
0.156870
0.156554
0.157186
0.154657
0.155921
0.157502
0.157818
0.155921
0.156238
0.157502
0.157186
0.157502
0.158451
0.158767
0.158134
0.158767
0.160347
0.161296
0.159715
0.160664
0.161612
0.162244
0.161928
0.162877
0.162561
0.163825
0.162244
0.162561
0.162877
0.163825
0.165406
0.164774
0.165090
0.164141
0.166671
0.166354
0.166354
0.167619
0.165090
0.166987
0.167303
0.165406
0.166987
0.167935
0.169516
0.169200
0.166671
0.166038
0.165722
0.165722
0.165722
0.165090
0.166038
0.165406
0.164774
0.164457
0.163509
0.164457
0.160980
0.162244
0.163193
0.160980
0.160347
0.160664
0.160031
0.160664
0.160980
0.159399
0.160347
0.159399
0.157502
0.158767
0.156554
0.155921
0.157186
0.158451
0.157186
0.156238
0.155921
0.154341
0.155605
0.156554
0.157186
0.158451
0.155921
0.155289
0.154973
0.155289
0.157186
0.157186
0.158134
0.156238
0.156238
0.157186
0.156554
0.158134
0.158134
0.158134
0.158134
0.158767
0.161612
0.160031
0.160347
0.159715
0.160980
0.161612
0.162561
0.162561
0.161612
0.162877
0.160664
0.162877
0.164457
0.164774
0.167303
0.166038
0.164774
0.164457
0.164774
0.165090
0.166354
0.165406
0.166671
0.165722
0.164457
0.165722
0.166987
0.166354
0.167303
0.167303
0.165406
0.165090
0.166038
0.164774
0.165090
0.164774
0.164141
0.163193
0.162877
0.163509
0.163193
0.162877
0.160980
0.160664
0.160031
0.161296
0.160664
0.160347
0.158767
0.158767
0.158134
0.158767
0.158451
0.158767
0.157818
0.156238
0.156870
0.156554
0.157818
0.157186
0.155605
0.154973
0.156238
0.156238
0.155605
0.155605
0.157818
0.155605
0.154973
0.154657
0.154024
0.154341
0.156554
0.157186
0.155921
0.155921
0.156870
0.157502
0.157502
0.157502
0.158134
0.157818
0.157502
0.157502
0.159399
0.159399
0.161928
0.161296
0.162244
0.161296
0.162244
0.163509
0.162244
0.161612
0.162561
0.163509
0.164457
0.165406
0.166671
0.164774
0.164457
0.165722
0.167303
0.166987
0.166354
0.167303
0.166987
0.165406
0.166038
0.166671
0.167935
0.168251
0.167303
0.166987
0.164774
0.164457
0.165090
0.165722
0.164457
0.164457
0.163825
0.164774
0.164457
0.164774
0.162877
0.162561
0.161928
0.161928
0.160980
0.160980
0.160980
0.159715
0.159083
0.158767
0.158134
0.159715
0.158134
0.157818
0.156870
0.156554
0.156238
0.157186
0.156554
0.156238
0.155605
0.154973
0.154973
0.154973
0.155605
0.156870
0.155921
0.154657
0.154341
0.153708
0.154657
0.157186
0.157502
0.157502
0.156554
0.156554
0.155289
0.155921
0.158134
0.157818
0.157818
0.156870
0.158451
0.159083
0.158451
0.160031
0.160664
0.160664
0.162244
0.160347
0.161928
0.161296
0.162244
0.160980
0.163825
0.162877
0.164457
0.163509
0.164774
0.164457
0.166038
0.164774
0.165722
0.167303
0.165406
0.166038
0.165722
0.163825
0.165090
0.166038
0.168251
0.167303
0.166038
0.163509
0.165090
0.164774
0.165090
0.164457
0.164774
0.164457
0.163509
0.163509
0.162877
0.162244
0.161928
0.161612
0.161612
0.160347
0.161296
0.160347
0.160347
0.160347
0.160031
0.160347
0.160347
0.160031
0.158134
0.159083
0.155289
0.155921
0.155921
0.157186
0.157502
0.154657
0.153708
0.155605
0.155289
0.155289
0.156238
0.156870
0.154341
0.154024
0.152760
0.155289
0.156554
0.156554
0.156870
0.156238
0.156554
0.157186
0.157502
0.157186
0.157818
0.157818
0.157818
0.158134
0.159399
0.158451
0.159399
0.159715
0.160664
0.160031
0.160664
0.161612
0.162561
0.161296
0.160664
0.160664
0.162561
0.163509
0.164141
0.163825
0.163193
0.162877
0.163509
0.165406
0.165406
0.164457
0.165090
0.164774
0.163509
0.164774
0.165406
0.166987
0.167935
0.165090
0.162561
0.162877
0.163509
0.164141
0.163193
0.163509
0.163825
0.163825
0.162244
0.162561
0.162877
0.161296
0.160031
0.161612
0.160664
0.159399
0.159715
0.160347
0.159399
0.158451
0.158451
0.157502
0.158451
0.159083
0.157502
0.156554
0.156238
0.156870
0.157818
0.156238
0.155289
0.153392
0.154024
0.154024
0.153708
0.155605
0.155921
0.156238
0.153392
0.153076
0.154341
0.154024
0.157502
0.157502
0.156554
0.155921
0.154973
0.156238
0.156554
0.157186
0.156870
0.157186
0.158134
0.159083
0.159399
0.159715
0.160664
0.160347
0.160980
0.160980
0.160980
0.161612
0.161928
0.160664
0.160664
0.162877
0.161928
0.164774
0.163825
0.163193
0.163509
0.162877
0.163825
0.166038
0.165090
0.165090
0.164774
0.164141
0.163509
0.164457
0.166038
0.167619
0.166038
0.165722
0.163193
0.163193
0.163825
0.164141
0.164141
0.163825
0.163825
0.165406
0.162877
0.161928
0.162877
0.160980
0.161612
0.160031
0.160031
0.159715
0.159715
0.159083
0.158767
0.158451
0.158451
0.158451
0.157502
0.155921
0.157186
0.155289
0.155605
0.156870
0.157186
0.155605
0.156238
0.154657
0.153392
0.154657
0.155605
0.154973
0.155605
0.153392
0.152444
0.154657
0.155605
0.156870
0.157186
0.156870
0.154973
0.156238
0.155289
0.156238
0.156870
0.157818
0.158451
0.156554
0.158134
0.158451
0.158767
0.160031
0.160980
0.161296
0.161928
0.161928
0.161612
0.160980
0.161612
0.161296
0.161928
0.162561
0.164141
0.164774
0.163825
0.162877
0.164141
0.164457
0.164457
0.164141
0.164457
0.165090
0.164457
0.164141
0.165406
0.167619
0.166038
0.166354
0.166354
0.164457
0.163193
0.163825
0.165406
0.164141
0.164457
0.165090
0.164457
0.163509
0.161928
0.163509
0.161928
0.160980
0.160980
0.160031
0.160031
0.160347
0.160031
0.158767
0.159083
0.159083
0.160031
0.158451
0.158134
0.158767
0.156554
0.156870
0.157502
0.157186
0.155605
0.154341
0.155605
0.155289
0.154657
0.155921
0.155289
0.155605
0.154973
0.155605
0.153708
0.154973
0.155921
0.157502
0.156554
0.155921
0.155605
0.156238
0.156870
0.156554
0.157186
0.156870
0.156870
0.158134
0.159715
0.159715
0.160031
0.160664
0.161928
0.161612
0.162244
0.162561
0.162877
0.163193
0.160980
0.162244
0.162244
0.163825
0.164141
0.164141
0.164457
0.164141
0.164774
0.165406
0.166354
0.166038
0.164774
0.164774
0.163825
0.164457
0.165090
0.167935
0.167935
0.166038
0.165090
0.163193
0.164457
0.164774
0.164774
0.164141
0.163509
0.163193
0.163193
0.164141
0.164141
0.161612
0.161612
0.161612
0.158451
0.159715
0.159083
0.159083
0.157818
0.159083
0.158451
0.158451
0.159083
0.157502
0.157186
0.155921
0.155605
0.155605
0.156238
0.154973
0.153708
0.153392
0.154341
0.156238
0.155605
0.156554
0.157186
0.156238
0.155289
0.153708
0.154341
0.155605
0.156870
0.157502
0.154973
0.154973
0.155289
0.156238
0.156554
0.156870
0.157186
0.156870
0.156870
0.158451
0.158134
0.158134
0.160031
0.160031
0.160347
0.160031
0.161928
0.161296
0.161928
0.162244
0.162244
0.164141
0.163193
0.165090
0.166354
0.164457
0.165406
0.165722
0.166038
0.165406
0.165406
0.166038
0.165406
0.165090
0.165090
0.165722
0.166671
0.166671
0.165406
0.165722
0.163509
0.164141
0.164774
0.164774
0.163825
0.163825
0.162877
0.162561
0.164457
0.163193
0.161928
0.160664
0.160980
0.160980
0.160664
0.160347
0.160664
0.159083
0.159083
0.159715
0.159399
0.158767
0.159083
0.157502
0.157502
0.155921
0.156554
0.157818
0.157186
0.154973
0.155921
0.155289
0.155289
0.154973
0.155605
0.156870
0.156238
0.154341
0.152444
0.153708
0.153392
0.156554
0.156554
0.155921
0.155605
0.154657
0.156238
0.156870
0.156870
0.157502
0.156554
0.156870
0.159083
0.159083
0.159399
0.161928
0.159399
0.160664
0.160664
0.161612
0.161612
0.161928
0.161612
0.161612
0.162561
0.162877
0.164774
0.165406
0.165722
0.163193
0.165722
0.165090
0.164774
0.164457
0.165090
0.164457
0.164141
0.163825
0.165406
0.166354
0.167619
0.166671
0.166987
0.163825
0.164141
0.165406
0.165090
0.164774
0.163825
0.164774
0.164457
0.162561
0.162877
0.162877
0.161612
0.161928
0.162561
0.160031
0.159715
0.160664
0.159083
0.158767
0.159083
0.158767
0.159399
0.159399
0.157818
0.159083
0.156554
0.156238
0.156238
0.155921
0.154973
0.154973
0.154657
0.154973
0.155289
0.156554
0.156870
0.156238
0.155605
0.154024
0.151811
0.153392
0.154973
0.156238
0.155289
0.156554
0.155921
0.156238
0.156870
0.158134
0.157818
0.156238
0.157502
0.159083
0.160031
0.159083
0.159715
0.159715
0.160980
0.160980
0.161296
0.161612
0.162244
0.163193
0.161928
0.162877
0.163193
0.164141
0.163509
0.165090
0.163193
0.164457
0.164141
0.165090
0.165722
0.165722
0.165090
0.165406
0.164141
0.166038
0.165722
0.168567
0.166354
0.165090
0.163509
0.162877
0.163509
0.164774
0.164141
0.163193
0.162877
0.162244
0.163193
0.162561
0.162561
0.160664
0.160347
0.161296
0.159715
0.159715
0.160980
0.160347
0.159715
0.158767
0.158451
0.158451
0.158451
0.156870
0.156870
0.154973
0.155921
0.156238
0.157502
0.155921
0.155289
0.154657
0.154024
0.155289
0.155289
0.155605
0.156870
0.154657
0.153708
0.153708
0.153708
0.153708
0.155289
0.157186
0.155605
0.155289
0.155605
0.155921
0.157502
0.157502
0.157818
0.157186
0.157818
0.159715
0.159399
0.159083
0.160347
0.160664
0.160664
0.160980
0.161612
0.160347
0.162561
0.162877
0.162561
0.162244
0.163193
0.165090
0.163509
0.163825
0.164141
0.164774
0.165406
0.165722
0.165722
0.166038
0.164457
0.162877
0.164457
0.165406
0.166987
0.167619
0.166354
0.164774
0.163509
0.163509
0.164457
0.164774
0.163509
0.164141
0.163509
0.162244
0.161928
0.161296
0.161612
0.161612
0.162244
0.160980
0.160664
0.159399
0.159399
0.159715
0.158767
0.158134
0.157818
0.158134
0.157186
0.157186
0.156870
0.155605
0.155605
0.157502
0.155289
0.154341
0.155921
0.154973
0.154973
0.155289
0.155921
0.156554
0.155921
0.154024
0.152760
0.153392
0.154024
0.155921
0.158134
0.156238
0.155921
0.156870
0.157186
0.157502
0.156554
0.157502
0.158134
0.157186
0.158767
0.160031
0.159083
0.160031
0.159715
0.161612
0.161296
0.161612
0.160980
0.161296
0.161296
0.161928
0.162561
0.162561
0.166038
0.165722
0.164457
0.163193
0.164774
0.164774
0.164457
0.165090
0.165406
0.165090
0.164141
0.164457
0.165406
0.166987
0.167303
0.166987
0.165406
0.164774
0.164457
0.165406
0.165406
0.166038
0.165090
0.164457
0.164457
0.162877
0.162877
0.163825
0.162244
0.162561
0.161612
0.161296
0.160347
0.160031
0.160347
0.159399
0.160031
0.159083
0.159715
0.159399
0.158134
0.157818
0.156554
0.157186
0.157502
0.156554
0.157186
0.155605
0.155289
0.153392
0.154657
0.154657
0.156238
0.155921
0.155605
0.154657
0.152444
0.154657
0.156870
0.157186
0.157502
0.155605
0.156554
0.157186
0.157502
0.157502
0.158134
0.156238
0.156870
0.157502
0.159083
0.158767
0.159715
0.160347
0.161612
0.161296
0.160664
0.161296
0.162561
0.162877
0.161928
0.162877
0.163509
0.164141
0.164774
0.165406
0.164141
0.165090
0.165406
0.166354
0.165722
0.166038
0.165406
0.165090
0.163825
0.164774
0.166354
0.165722
0.166354
0.165722
0.164457
0.163825
0.165090
0.165406
0.165722
0.165090
0.164141
0.164457
0.162561
0.164141
0.163193
0.161928
0.162244
0.161928
0.160347
0.160664
0.160980
0.159399
0.159715
0.158767
0.158451
0.159399
0.159399
0.158134
0.158134
0.156554
0.156870
0.157186
0.157186
0.156238
0.154657
0.155289
0.155289
0.154657
0.156238
0.156554
0.155605
0.154657
0.153076
0.152128
0.152760
0.155605
0.156554
0.157186
0.156870
0.156870
0.157186
0.156554
0.156554
0.157818
0.157186
0.157186
0.158451
0.160031
0.159083
0.159715
0.159715
0.161296
0.161612
0.160664
0.160347
0.163509
0.162561
0.161928
0.162244
0.163509
0.162561
0.164774
0.165722
0.164774
0.164457
0.166038
0.167303
0.166987
0.166038
0.166671
0.166038
0.164457
0.164457
0.165090
0.167303
0.167935
0.166671
0.165090
0.163825
0.163509
0.165406
0.165406
0.163825
0.163825
0.163825
0.162877
0.163193
0.163825
0.162244
0.161928
0.161612
0.161296
0.160980
0.160664
0.160031
0.160347
0.160031
0.159399
0.158451
0.158451
0.157186
0.158767
0.155921
0.154657
0.155921
0.156554
0.156554
0.155289
0.154973
0.156238
0.154973
0.154973
0.155605
0.156238
0.154973
0.156238
0.154657
0.155289
0.156554
0.157186
0.157818
0.156554
0.155289
0.155921
0.156870
0.156554
0.156870
0.157502
0.156554
0.157502
0.158134
0.159715
0.159715
0.161928
0.161296
0.161296
0.161928
0.161612
0.162877
0.163193
0.162561
0.163193
0.162877
0.165090
0.165090
0.164774
0.164774
0.163509
0.166038
0.167303
0.165722
0.165406
0.166038
0.165090
0.165090
0.164774
0.165090
0.165722
0.167619
0.165722
0.166671
0.163509
0.164457
0.165722
0.164141
0.164774
0.163193
0.163193
0.162244
0.162561
0.162877
0.162244
0.161296
0.160980
0.162244
0.162244
0.160347
0.160664
0.158767
0.160347
0.159399
0.158767
0.159715
0.159083
0.157818
0.157186
0.157186
0.156238
0.157186
0.156870
0.154657
0.154657
0.155605
0.155289
0.154973
0.154341
0.154973
0.156238
0.157186
0.154341
0.153708
0.155289
0.156554
0.156554
0.156554
0.155605
0.156238
0.157502
0.157186
0.156554
0.156554
0.157186
0.156554
0.157818
0.158451
0.159083
0.159083
0.159399
0.160980
0.160980
0.160664
0.160664
0.161612
0.160980
0.161296
0.163193
0.162561
0.164774
0.164457
0.164457
0.161612
0.163825
0.164457
0.165090
0.164141
0.164141
0.164457
0.163825
0.162877
0.164457
0.166038
0.166038
0.166038
0.165406
0.163193
0.162877
0.164457
0.164141
0.163825
0.163825
0.165090
0.163193
0.161928
0.161928
0.162244
0.160980
0.160031
0.161296
0.159399
0.159083
0.160347
0.159399
0.158451
0.159083
0.158451
0.159399
0.158767
0.156554
0.156554
0.155605
0.155921
0.156554
0.157502
0.155921
0.154973
0.154657
0.154657
0.154341
0.154973
0.155605
0.155921
0.155605
0.154657
0.153392
0.153708
0.154024
0.156554
0.155921
0.155921
0.156554
0.157186
0.156554
0.157502
0.156870
0.156554
0.156238
0.156870
0.159715
0.158767
0.158767
0.160031
0.160031
0.160664
0.160031
0.161612
0.161612
0.162877
0.160980
0.162244
0.163193
0.163825
0.164141
0.163825
0.163193
0.164457
0.164774
0.166671
0.166987
0.166354
0.166038
0.163825
0.164457
0.165406
0.166038
0.166671
0.167935
0.166987
0.166354
0.165090
0.164457
0.166038
0.165722
0.166671
0.165090
0.164774
0.163193
0.164457
0.163509
0.163509
0.161612
0.162561
0.160980
0.160664
0.159715
0.160031
0.158767
0.158767
0.160347
0.160664
0.160347
0.158451
0.158451
0.157186
0.156238
0.156870
0.158134
0.157186
0.156554
0.157502
0.157502
0.157502
0.156554
0.157186
0.157818
0.155289
0.154973
0.154024
0.154973
0.155605
0.158451
0.157186
0.156554
0.158451
0.155921
0.156554
0.157186
0.158451
0.159399
0.159399
0.158767
0.160347
0.160031
0.159715
0.160664
0.160980
0.161296
0.160664
0.161612
0.161612
0.162877
0.162877
0.162244
0.163193
0.162561
0.163509
0.163193
0.163193
0.164457
0.164774
0.166038
0.166354
0.166354
0.167619
0.166987
0.166671
0.165406
0.166671
0.167935
0.169200
0.167303
0.167303
0.165406
0.164774
0.164141
0.165406
0.165090
0.164774
0.165090
0.163509
0.163825
0.164457
0.164457
0.162877
0.162561
0.162244
0.162877
0.161612
0.159715
0.160980
0.159399
0.160664
0.159399
0.160347
0.160031
0.157186
0.156554
0.155921
0.156554
0.158767
0.157818
0.156238
0.153708
0.154973
0.154657
0.155921
0.156870
0.157818
0.157186
0.156238
0.155289
0.154341
0.155289
0.156554
0.157502
0.157502
0.156870
0.155289
0.156870
0.157186
0.157502
0.158134
0.158767
0.157186
0.159399
0.160664
0.159083
0.160664
0.160980
0.162244
0.161612
0.161928
0.162561
0.161928
0.160980
0.162244
0.162877
0.160980
0.162877
0.163825
0.165406
0.162561
0.165406
0.166038
0.165722
0.166354
0.165722
0.165722
0.164457
0.165406
0.166354
0.167619
0.167619
0.166987
0.166354
0.164774
0.163825
0.164457
0.165090
0.165406
0.166038
0.163509
0.163825
0.163509
0.164457
0.164774
0.161612
0.162877
0.162877
0.161296
0.161296
0.160347
0.159083
0.158767
0.158767
0.159399
0.159083
0.159715
0.157186
0.158451
0.156238
0.157186
0.156870
0.156554
0.155605
0.155921
0.155605
0.154341
0.155605
0.154657
0.156238
0.157818
0.155289
0.152760
0.153708
0.155289
0.155921
0.156870
0.157186
0.156554
0.156238
0.157186
0.158451
0.157818
0.157818
0.157818
0.158451
0.157502
0.159399
0.158767
0.160031
0.160664
0.160664
0.162244
0.162244
0.163193
0.163825
0.163193
0.162244
0.162877
0.163509
0.162877
0.164457
0.165090
0.163825
0.164774
0.165722
0.166671
0.166038
0.165722
0.166354
0.166038
0.163825
0.166038
0.166354
0.168251
0.167935
0.166987
0.164774
0.164457
0.165090
0.165406
0.165090
0.164774
0.164774
0.164141
0.163509
0.163509
0.164457
0.161928
0.161612
0.163193
0.160980
0.161612
0.162244
0.161612
0.160664
0.161296
0.160980
0.160031
0.160031
0.159083
0.158134
0.157502
0.157186
0.156554
0.157818
0.157186
0.155605
0.156238
0.155289
0.155605
0.154341
0.155921
0.156238
0.155605
0.154024
0.154024
0.155289
0.154973
0.157186
0.155921
0.156870
0.156238
0.157186
0.156870
0.158451
0.158134
0.158767
0.158134
0.158767
0.160347
0.160664
0.160664
0.161612
0.161612
0.162877
0.162244
0.162561
0.162877
0.164141
0.163825
0.165406
0.164774
0.165722
0.167303
0.166354
0.165406
0.165090
0.165406
0.166038
0.166987
0.166987
0.167303
0.165406
0.165722
0.166671
0.166987
0.168567
0.169516
0.167303
0.166987
0.165406
0.165090
0.165722
0.166354
0.165406
0.164141
0.165090
0.163193
0.163825
0.163509
0.163193
0.162561
0.163193
0.161612
0.161928
0.160980
0.161612
0.160980
0.159083
0.160347
0.160664
0.160031
0.158767
0.159399
0.157186
0.156238
0.156870
0.157502
0.156870
0.155289
0.155921
0.155605
0.155921
0.154657
0.155921
0.157186
0.157186
0.155289
0.154024
0.154024
0.155289
0.157502
0.158451
0.156238
0.156238
0.157186
0.156870
0.157186
0.158134
0.159399
0.159083
0.159083
0.160664
0.160980
0.160031
0.161928
0.160347
0.160980
0.161612
0.162561
0.162561
0.162877
0.162244
0.160980
0.163825
0.163193
0.164141
0.164774
0.166354
0.162877
0.165090
0.165722
0.165406
0.166354
0.165722
0.165406
0.166038
0.164774
0.165090
0.166354
0.167303
0.166354
0.165090
0.163509
0.163825
0.165090
0.164774
0.166354
0.166038
0.163509
0.164457
0.163825
0.164774
0.164774
0.161928
0.161296
0.160347
0.160664
0.160664
0.160347
0.159715
0.158451
0.158451
0.158134
0.158767
0.158767
0.158134
0.156554
0.156554
0.155921
0.156870
0.157818
0.157186
0.154973
0.155605
0.154341
0.154657
0.155289
0.156870
0.156554
0.155289
0.154341
0.153076
0.155921
0.158134
0.158134
0.158451
0.156238
0.156554
0.156554
0.157818
0.157186
0.158767
0.157186
0.156554
0.158767
0.160031
0.159715
0.159715
0.160031
0.160031
0.160980
0.160664
0.161928
0.161928
0.161612
0.160980
0.162561
0.162877
0.163509
0.164141
0.165090
0.162877
0.165406
0.166354
0.167935
0.166038
0.165406
0.166038
0.165722
0.165090
0.164774
0.165722
0.167303
0.167935
0.165722
0.164457
0.164141
0.163825
0.165090
0.165090
0.165406
0.163509
0.163509
0.163193
0.162561
0.165090
0.162561
0.162877
0.162877
0.159083
0.159715
0.160664
0.160031
0.159399
0.158451
0.158451
0.159083
0.158451
0.157186
0.158767
0.156238
0.156870
0.156870
0.157502
0.156870
0.155289
0.154341
0.155289
0.155921
0.155921
0.155921
0.156238
0.156554
0.154024
0.153392
0.154024
0.155289
0.156870
0.155921
0.155921
0.157818
0.157186
0.155605
0.157502
0.159083
0.158767
0.158451
0.158451
0.159715
0.159715
0.159715
0.160347
0.160031
0.160664
0.160664
0.161928
0.161296
0.161928
0.161612
0.163509
0.163509
0.164141
0.166038
0.165722
0.164141
0.163825
0.163825
0.166038
0.166671
0.165722
0.166038
0.165090
0.163509
0.165090
0.166038
0.167935
0.168251
0.166987
0.164774
0.164774
0.164774
0.164457
0.164774
0.164141
0.162877
0.163825
0.163509
0.162561
0.164141
0.162244
0.160347
0.160664
0.159399
0.160031
0.160347
0.160347
0.160031
0.158767
0.159399
0.159399
0.160031
0.159399
0.157186
0.156870
0.155921
0.156554
0.158134
0.155921
0.155605
0.154341
0.155921
0.156238
0.155921
0.155289
0.155605
0.155605
0.155289
0.154024
0.154024
0.155921
0.158134
0.156870
0.155289
0.155921
0.156554
0.157502
0.157502
0.158451
0.158767
0.157502
0.157502
0.158451
0.159715
0.158451
0.160980
0.160031
0.160347
0.161928
0.161928
0.160664
0.161296
0.162244
0.162244
0.161612
0.164141
0.165722
0.165722
0.164457
0.164774
0.165406
0.166671
0.166354
0.165406
0.165722
0.166038
0.165406
0.164457
0.166987
0.167303
0.169516
0.168251
0.166987
0.164141
0.164141
0.165406
0.165090
0.165406
0.164457
0.164141
0.163193
0.165090
0.162877
0.163193
0.161296
0.162877
0.162561
0.159399
0.160664
0.160347
0.159715
0.159715
0.159715
0.160031
0.161612
0.159083
0.157818
0.156870
0.155921
0.156238
0.156870
0.157502
0.156870
0.155921
0.155605
0.155605
0.155605
0.155605
0.156554
0.156554
0.155921
0.153708
0.154657
0.155289
0.155921
0.157186
0.159083
0.157502
0.156870
0.157502
0.157502
0.158134
0.158767
0.157186
0.157818
0.158134
0.160031
0.160031
0.160980
0.161296
0.161928
0.162561
0.162244
0.162561
0.163193
0.162244
0.161928
0.163193
0.164141
0.165406
0.165406
0.166038
0.164141
0.165090
0.165722
0.166671
0.165722
0.166354
0.166038
0.166671
0.165406
0.166354
0.168251
0.168567
0.167935
0.167619
0.164457
0.163825
0.165722
0.166354
0.165090
0.164774
0.164457
0.163825
0.162877
0.164457
0.163825
0.162561
0.161612
0.162877
0.161296
0.160347
0.160664
0.159399
0.159715
0.159083
0.159083
0.160980
0.159083
0.158451
0.159083
0.157818
0.157186
0.156870
0.158451
0.156870
0.155289
0.156870
0.156870
0.155605
0.155605
0.157818
0.158451
0.156554
0.155289
0.153708
0.155289
0.155289
0.157818
0.157818
0.156870
0.157502
0.158134
0.158134
0.157502
0.157818
0.158767
0.158451
0.159083
0.160664
0.160031
0.160664
0.160347
0.162561
0.162561
0.162244
0.162877
0.162561
0.162244
0.162877
0.161928
0.164457
0.165090
0.166038
0.165722
0.165406
0.165722
0.165722
0.166038
0.166354
0.166038
0.164774
0.165090
0.164774
0.165090
0.166354
0.167935
0.167619
0.166987
0.165722
0.164141
0.164141
0.164141
0.166038
0.164774
0.164457
0.164774
0.163825
0.165090
0.164457
0.163509
0.162561
0.162877
0.161928
0.160347
0.160347
0.160664
0.160031
0.158767
0.158767
0.158767
0.159083
0.158134
0.158451
0.157818
0.156870
0.156554
0.157502
0.156870
0.155605
0.156238
0.155605
0.156554
0.155605
0.156238
0.156238
0.154973
0.155921
0.154024
0.154341
0.155289
0.157818
0.156554
0.156870
0.157818
0.157502
0.156870
0.159083
0.157818
0.157502
0.157818
0.158767
0.160031
0.159399
0.159715
0.160980
0.161296
0.162877
0.161928
0.161928
0.162561
0.164457
0.164774
0.163193
0.162877
0.163509
0.164457
0.164457
0.166038
0.166987
0.166987
0.166354
0.164774
0.167303
0.166354
0.166987
0.166354
0.165090
0.166987
0.167935
0.168567
0.168884
0.166987
0.164457
0.164141
0.165090
0.165722
0.165406
0.164774
0.163825
0.164457
0.164457
0.164774
0.163825
0.160980
0.162877
0.162561
0.162244
0.161296
0.161612
0.160347
0.160031
0.159399
0.159715
0.160347
0.160347
0.159083
0.158134
0.157502
0.157186
0.158134
0.158451
0.156554
0.156238
0.156238
0.155605
0.156554
0.156554
0.156238
0.156870
0.155605
0.154973
0.154024
0.154973
0.155605
0.156870
0.156554
0.155921
0.156238
0.157818
0.158451
0.156870
0.159399
0.159399
0.158451
0.159399
0.160347
0.160031
0.160031
0.160980
0.161296
0.162244
0.161928
0.163193
0.161612
0.161928
0.162561
0.162244
0.164141
0.164774
0.164457
0.164457
0.163193
0.165090
0.165722
0.166354
0.165406
0.166038
0.167619
0.166038
0.165406
0.165722
0.166038
0.166671
0.167935
0.165406
0.164141
0.165090
0.165722
0.165406
0.165406
0.164774
0.164774
0.164141
0.163509
0.164141
0.163509
0.162561
0.161928
0.162561
0.160664
0.161296
0.160980
0.159715
0.160031
0.160031
0.159715
0.158451
0.158451
0.156870
0.156870
0.155921
0.155921
0.156870
0.156870
0.156554
0.155605
0.155605
0.155605
0.154657
0.154657
0.155605
0.156554
0.155605
0.155605
0.153076
0.154341
0.156238
0.156554
0.155921
0.156238
0.156238
0.156238
0.154973
0.156554
0.157186
0.156870
0.158767
0.159083
0.160347
0.159399
0.158134
0.159399
0.160980
0.160347
0.160031
0.162561
0.161612
0.161296
0.160664
0.161928
0.163193
0.163825
0.165090
0.164774
0.162877
0.163193
0.165090
0.166354
0.166671
0.166354
0.166354
0.164457
0.164141
0.166354
0.166987
0.167619
0.168567
0.166354
0.165090
0.165406
0.164774
0.165406
0.166038
0.164774
0.163825
0.164774
0.163825
0.164141
0.164141
0.163509
0.162877
0.161928
0.160664
0.161296
0.159399
0.159399
0.160664
0.159399
0.159083
0.159083
0.159399
0.157818
0.157818
0.155605
0.154341
0.156870
0.159083
0.157818
0.155605
0.155605
0.155289
0.156238
0.155605
0.154973
0.156870
0.155605
0.153708
0.153076
0.153708
0.154973
0.157502
0.156870
0.157186
0.156870
0.157502
0.156554
0.156554
0.157502
0.159399
0.158767
0.157502
0.158767
0.158767
0.159399
0.161612
0.160031
0.160980
0.160980
0.161296
0.160980
0.161928
0.162244
0.161928
0.163509
0.164141
0.164457
0.164457
0.163825
0.163825
0.165090
0.166354
0.165090
0.165722
0.164774
0.166671
0.165722
0.164141
0.166354
0.167619
0.167619
0.167935
0.166038
0.165090
0.164774
0.166038
0.164774
0.164774
0.164141
0.164774
0.164457
0.163193
0.163825
0.164457
0.162877
0.163509
0.162244
0.161612
0.159715
0.159399
0.160031
0.159399
0.159715
0.159715
0.159715
0.159083
0.156554
0.157186
0.156238
0.156554
0.157502
0.157502
0.156554
0.154024
0.155289
0.154973
0.154341
0.155289
0.156870
0.154973
0.154341
0.154341
0.153076
0.155605
0.157186
0.158767
0.156238
0.155921
0.155921
0.156238
0.156554
0.156238
0.157186
0.157502
0.158134
0.159083
0.158767
0.159399
0.160031
0.161612
0.160664
0.161296
0.161296
0.161296
0.161296
0.161612
0.161928
0.161928
0.162244
0.163825
0.164774
0.164457
0.163509
0.164774
0.165722
0.166038
0.165406
0.165406
0.166038
0.165090
0.164457
0.166038
0.166671
0.167619
0.166671
0.166354
0.164141
0.163825
0.164774
0.164774
0.164774
0.163825
0.164774
0.163825
0.164141
0.162877
0.164141
0.163509
0.162877
0.163193
0.160347
0.160347
0.160031
0.159083
0.159399
0.157818
0.157502
0.158767
0.158451
0.156554
0.156870
0.155605
0.155921
0.156238
0.156870
0.155921
0.154973
0.154341
0.155605
0.155289
0.155289
0.156238
0.156554
0.155289
0.155289
0.153708
0.156238
0.156238
0.158134
0.157502
0.155921
0.156238
0.156238
0.156554
0.156870
0.157502
0.158134
0.156554
0.157186
0.159399
0.158134
0.160347
0.160980
0.161928
0.161296
0.161928
0.161928
0.163193
0.162877
0.161296
0.162244
0.163509
0.164141
0.164457
0.164774
0.163193
0.165406
0.164774
0.166354
0.165090
0.165722
0.165090
0.165090
0.164141
0.164457
0.165722
0.166671
0.166987
0.166038
0.163825
0.165090
0.165090
0.165406
0.166354
0.164774
0.164141
0.163825
0.164141
0.164141
0.164457
0.163193
0.162561
0.163825
0.160980
0.160980
0.161296
0.161296
0.160980
0.159399
0.159399
0.159715
0.158767
0.157818
0.157818
0.156870
0.157186
0.157818
0.158134
0.156554
0.156238
0.154341
0.156238
0.155921
0.156554
0.156238
0.156554
0.154657
0.153708
0.153076
0.154973
0.154973
0.156554
0.157186
0.156870
0.156238
0.155921
0.155921
0.156238
0.157186
0.157818
0.157186
0.157502
0.159715
0.159399
0.159399
0.160031
0.160980
0.161296
0.161928
0.162244
0.162877
0.163825
0.162561
0.162877
0.164141
0.163509
0.165406
0.163509
0.163193
0.163825
0.165406
0.167935
0.166671
0.165090
0.166354
0.166038
0.165406
0.164774
0.164774
0.167303
0.168567
0.167303
0.165722
0.165406
0.165090
0.164457
0.164774
0.164141
0.163193
0.164774
0.163509
0.163825
0.163509
0.163509
0.160347
0.161296
0.160664
0.160347
0.159399
0.160347
0.160031
0.160664
0.159715
0.159083
0.160031
0.159083
0.157818
0.156238
0.155921
0.154973
0.156870
0.155289
0.155289
0.154657
0.155289
0.154024
0.154657
0.155289
0.156554
0.155289
0.154973
0.154024
0.154341
0.155605
0.157502
0.156554
0.156238
0.155605
0.155921
0.156238
0.158134
0.156870
0.158767
0.158134
0.158134
0.159083
0.159399
0.160031
0.160347
0.161296
0.161928
0.161612
0.161296
0.162561
0.162244
0.161612
0.161296
0.162561
0.162244
0.163193
0.163825
0.164457
0.162877
0.163509
0.166038
0.166354
0.165406
0.163509
0.164141
0.163509
0.163193
0.165406
0.166038
0.166987
0.166671
0.166038
0.165090
0.165406
0.165090
0.166038
0.166987
0.165406
0.165406
0.163509
0.163193
0.163509
0.163193
0.161612
0.163509
0.163193
0.160031
0.159399
0.159715
0.159399
0.159399
0.158134
0.159399
0.158767
0.158451
0.158134
0.157818
0.156870
0.156554
0.156554
0.156554
0.156238
0.154024
0.154973
0.154973
0.155289
0.155605
0.156870
0.158134
0.155605
0.154024
0.152444
0.155289
0.156238
0.157502
0.156554
0.155605
0.155921
0.156870
0.157186
0.157186
0.157502
0.158451
0.157502
0.158767
0.159399
0.158767
0.160980
0.160664
0.160664
0.161928
0.162877
0.162877
0.162561
0.162877
0.160664
0.162561
0.162877
0.164457
0.164774
0.164774
0.162877
0.164457
0.165406
0.166038
0.166987
0.165722
0.166354
0.165406
0.165406
0.165406
0.165406
0.167935
0.168567
0.166987
0.164774
0.165722
0.164457
0.164141
0.164774
0.165090
0.165722
0.164774
0.163193
0.164774
0.163825
0.164141
0.163825
0.162877
0.161612
0.161296
0.159715
0.160347
0.161296
0.160980
0.160031
0.160031
0.159083
0.158134
0.157818
0.156554
0.156238
0.154657
0.157186
0.155605
0.155289
0.156554
0.156238
0.155289
0.154973
0.156238
0.157186
0.156554
0.155289
0.153076
0.153708
0.154341
0.156554
0.157502
0.156870
0.155605
0.156554
0.156554
0.156870
0.158767
0.158134
0.157818
0.157502
0.158767
0.159083
0.159715
0.160347
0.161928
0.160980
0.162561
0.163193
0.162244
0.162244
0.161928
0.162877
0.164141
0.164141
0.166354
0.166671
0.164774
0.165406
0.165406
0.166671
0.166354
0.165722
0.166354
0.166354
0.165722
0.165090
0.166038
0.166987
0.167935
0.168884
0.166671
0.166671
0.166671
0.165406
0.165722
0.165406
0.166038
0.164774
0.163825
0.164457
0.164457
0.164457
0.162877
0.162244
0.161296
0.160980
0.160347
0.160031
0.160664
0.159715
0.159083
0.159715
0.160347
0.159715
0.157502
0.157186
0.156238
0.157186
0.158451
0.156554
0.156238
0.156554
0.156870
0.156554
0.155921
0.156870
0.157186
0.157186
0.156238
0.154973
0.155921
0.156554
0.157502
0.156238
0.156870
0.157186
0.156554
0.156238
0.156870
0.156554
0.158134
0.158134
0.157818
0.159399
0.160347
0.159083
0.160347
0.161928
0.161928
0.160980
0.161612
0.162561
0.163193
0.162561
0.163193
0.164141
0.163193
0.165090
0.165406
0.165406
0.163193
0.165090
0.166354
0.166354
0.166038
0.166354
0.166671
0.165406
0.163193
0.166671
0.167935
0.169200
0.167935
0.166671
0.163825
0.164774
0.166038
0.166038
0.165722
0.165722
0.165090
0.165406
0.165090
0.165090
0.164774
0.164141
0.162561
0.164457
0.161928
0.161928
0.161612
0.160664
0.159399
0.160031
0.160347
0.159715
0.160031
0.158451
0.159399
0.156870
0.156870
0.156870
0.157502
0.157502
0.155605
0.156238
0.156238
0.156870
0.157502
0.157818
0.158134
0.156870
0.154973
0.155289
0.156554
0.157818
0.159083
0.159083
0.155921
0.157186
0.157186
0.158134
0.158134
0.157818
0.159399
0.159399
0.160031
0.161296
0.160980
0.160664
0.160664
0.162561
0.162244
0.163825
0.163193
0.163193
0.163825
0.162877
0.163509
0.165406
0.164457
0.166038
0.166354
0.165406
0.166987
0.166987
0.166987
0.168251
0.167935
0.167303
0.166038
0.165406
0.166987
0.169516
0.167303
0.168567
0.166987
0.164141
0.164774
0.165090
0.164774
0.165090
0.165406
0.165406
0.165090
0.163825
0.163509
0.164141
0.163509
0.162561
0.162244
0.160980
0.160664
0.160347
0.161612
0.160031
0.161296
0.160031
0.159399
0.158767
0.158134
0.158134
0.156554
0.157186
0.156870
0.157502
0.157186
0.154973
0.155605
0.155921
0.155605
0.155605
0.156554
0.157186
0.157502
0.155289
0.154024
0.155605
0.155921
0.158134
0.158451
0.156870
0.157502
0.157186
0.157502
0.157186
0.159083
0.159083
0.159399
0.159083
0.160664
0.161296
0.160664
0.162244
0.160980
0.160664
0.161296
0.162244
0.161296
0.162244
0.161296
0.162877
0.164774
0.163509
0.164774
0.164141
0.164141
0.164141
0.164141
0.165406
0.166038
0.165722
0.166354
0.166354
0.164457
0.165722
0.166671
0.166671
0.168567
0.166987
0.166038
0.165406
0.165406
0.165406
0.165406
0.164457
0.164457
0.164774
0.163509
0.164141
0.164457
0.163509
0.162877
0.162877
0.161612
0.160664
0.160347
0.160347
0.160664
0.159715
0.160031
0.158767
0.160031
0.159715
0.158451
0.157502
0.156870
0.157818
0.158451
0.156554
0.155289
0.156554
0.155921
0.156870
0.156554
0.157186
0.158134
0.156554
0.155921
0.153708
0.155605
0.155921
0.156870
0.157818
0.157186
0.156554
0.155921
0.157186
0.158451
0.159083
0.158451
0.157502
0.157818
0.159399
0.159083
0.159715
0.159399
0.160664
0.160980
0.162244
0.162244
0.162561
0.162877
0.163193
0.162561
0.163825
0.162561
0.164457
0.165090
0.164141
0.163825
0.164141
0.165722
0.165722
0.166354
0.164774
0.165090
0.163825
0.163825
0.166038
0.166671
0.168884
0.167303
0.165722
0.164141
0.165090
0.164457
0.165090
0.165406
0.165406
0.164457
0.162877
0.163193
0.163825
0.164141
0.161612
0.161612
0.161296
0.160980
0.160664
0.160347
0.159083
0.158134
0.159083
0.159083
0.159715
0.159083
0.157818
0.157818
0.156870
0.156870
0.155921
0.156870
0.155921
0.153708
0.154024
0.154657
0.154657
0.155605
0.155921
0.156238
0.154341
0.153076
0.153392
0.155289
0.155605
0.156238
0.157502
0.156870
0.156238
0.156870
0.157502
0.157186
0.157502
0.157186
0.156870
0.158451
0.158451
0.158134
0.159083
0.159715
0.160347
0.161612
0.160980
0.162244
0.162244
0.161928
0.161612
0.163193
0.163193
0.163509
0.164141
0.164457
0.163509
0.164774
0.166038
0.165406
0.166038
0.164457
0.164457
0.165406
0.163825
0.166354
0.166671
0.168251
0.166987
0.166038
0.164774
0.165090
0.165406
0.165406
0.164774
0.164774
0.164457
0.163825
0.162244
0.163193
0.163193
0.162244
0.162561
0.162244
0.160664
0.160031
0.160980
0.160031
0.160980
0.159399
0.159399
0.159715
0.159083
0.158134
0.157186
0.156238
0.156554
0.155921
0.157502
0.156238
0.155289
0.156554
0.155289
0.155921
0.155921
0.156554
0.156870
0.154973
0.154024
0.153708
0.154657
0.155921
0.157502
0.157186
0.157186
0.155605
0.157502
0.158451
0.158451
0.159083
0.158767
0.156554
0.156238
0.160031
0.159083
0.160031
0.160980
0.161296
0.161928
0.161928
0.162877
0.161928
0.162244
0.160347
0.161612
0.163193
0.163509
0.165406
0.164774
0.164141
0.164774
0.164141
0.166354
0.165722
0.164774
0.165406
0.165090
0.165090
0.164774
0.166038
0.167303
0.167303
0.168251
0.165722
0.164457
0.164457
0.164774
0.164457
0.164774
0.164774
0.163825
0.162561
0.163825
0.163825
0.162877
0.161928
0.163193
0.160664
0.160980
0.159715
0.159715
0.160980
0.160980
0.160031
0.159083
0.159399
0.160031
0.158134
0.157502
0.156238
0.155289
0.158451
0.155921
0.155289
0.155605
0.154024
0.155921
0.154657
0.154657
0.155921
0.154973
0.152760
0.151811
0.152760
0.153392
0.155921
0.155921
0.156870
0.156554
0.156870
0.156870
0.157818
0.157186
0.157502
0.157818
0.157186
0.158451
0.158767
0.159715
0.160980
0.160031
0.161612
0.161296
0.161928
0.161928
0.163193
0.161612
0.162561
0.163193
0.162561
0.164774
0.163825
0.164457
0.162561
0.164141
0.164774
0.166354
0.165722
0.165406
0.165406
0.165090
0.165090
0.166354
0.166354
0.167303
0.167303
0.166038
0.165722
0.164141
0.164457
0.163825
0.165406
0.165090
0.165090
0.163825
0.164141
0.163825
0.162877
0.161612
0.162877
0.162561
0.160980
0.160347
0.160664
0.160980
0.159399
0.160031
0.160347
0.160031
0.159399
0.156870
0.158451
0.156554
0.156238
0.156870
0.156238
0.156554
0.155921
0.155921
0.155921
0.155921
0.153708
0.156238
0.155289
0.154657
0.154341
0.153392
0.153076
0.155289
0.154973
0.155921
0.154657
0.155289
0.156554
0.156554
0.156238
0.158134
0.158134
0.157186
0.158134
0.160031
0.157818
0.159399
0.159715
0.160031
0.160347
0.160664
0.160347
0.161296
0.160664
0.159083
0.161928
0.162877
0.165090
0.164457
0.164457
0.162244
0.164457
0.164457
0.164774
0.164457
0.163509
0.165090
0.165090
0.163193
0.165406
0.164774
0.167619
0.164774
0.164457
0.162244
0.163509
0.163193
0.165406
0.163825
0.162561
0.163509
0.162877
0.162561
0.162244
0.162244
0.160980
0.161928
0.160980
0.160664
0.160347
0.160347
0.159083
0.159083
0.158134
0.159083
0.158134
0.158134
0.157502
0.155605
0.154973
0.154973
0.154657
0.157502
0.155605
0.154657
0.154657
0.154657
0.155605
0.155289
0.156870
0.156554
0.155289
0.154341
0.153076
0.153076
0.154973
0.156554
0.156554
0.156238
0.156238
0.154973
0.156238
0.157186
0.157818
0.156554
0.157186
0.158767
0.160031
0.160031
0.160031
0.160664
0.159399
0.159715
0.160980
0.161612
0.162244
0.160980
0.161296
0.162561
0.162877
0.163509
0.163825
0.163509
0.163825
0.163509
0.163509
0.164457
0.165090
0.164141
0.165090
0.165722
0.163509
0.165406
0.165406
0.167935
0.167303
0.166354
0.164457
0.164774
0.164141
0.165722
0.164774
0.165406
0.164457
0.164774
0.163825
0.163509
0.162877
0.161928
0.160980
0.161612
0.160347
0.160347
0.158451
0.159083
0.159715
0.158767
0.159083
0.159083
0.159715
0.159399
0.158767
0.158451
0.157818
0.157186
0.159083
0.156238
0.156238
0.156238
0.155605
0.156238
0.155289
0.155921
0.157502
0.155289
0.154973
0.154657
0.155921
0.155921
0.158134
0.157186
0.155605
0.156554
0.155921
0.157186
0.157502
0.158134
0.158134
0.157818
0.157818
0.159083
0.159083
0.158767
0.160664
0.160664
0.161296
0.160980
0.161928
0.162561
0.161928
0.163193
0.162561
0.164141
0.163193
0.164457
0.165090
0.164774
0.164457
0.164141
0.165406
0.166354
0.164457
0.165406
0.165406
0.165090
0.165090
0.166038
0.165722
0.168251
0.166671
0.166038
0.163825
0.164774
0.164141
0.165406
0.164141
0.164457
0.163509
0.162877
0.162244
0.163193
0.161928
0.162244
0.162877
0.161612
0.160664
0.160347
0.159715
0.159715
0.159399
0.159083
0.158134
0.160031
0.158134
0.158451
0.158451
0.156870
0.155289
0.156870
0.157818
0.156870
0.154657
0.155289
0.156554
0.156554
0.155921
0.158134
0.156870
0.155605
0.154341
0.154657
0.155921
0.157502
0.157186
0.158134
0.156870
0.156238
0.156554
0.157818
0.156870
0.158134
0.157818
0.157502
0.158451
0.159399
0.160031
0.160664
0.160664
0.160980
0.160664
0.161296
0.161928
0.163193
0.161296
0.162561
0.163193
0.164141
0.165406
0.165722
0.166038
0.163825
0.165090
0.165090
0.166354
0.166354
0.165406
0.164774
0.164774
0.163825
0.164774
0.167303
0.168567
0.166987
0.166038
0.165090
0.164141
0.164457
0.164774
0.164141
0.163193
0.163509
0.162561
0.162877
0.163825
0.162561
0.161928
0.160664
0.160980
0.158767
0.159399
0.159399
0.159715
0.158767
0.159083
0.158767
0.158451
0.158767
0.158134
0.156870
0.155605
0.156554
0.157502
0.157502
0.156554
0.154973
0.155921
0.152760
0.153708
0.154024
0.156554
0.155921
0.153392
0.153392
0.153076
0.154341
0.154657
0.156554
0.155605
0.155289
0.155921
0.156238
0.155921
0.155921
0.158451
0.158134
0.156554
0.158767
0.159715
0.157818
0.159399
0.160347
0.161612
0.161612
0.160980
0.161296
0.161928
0.161296
0.161296
0.160980
0.162877
0.164141
0.165722
0.163825
0.163509
0.163509
0.164774
0.165406
0.165406
0.165406
0.165406
0.164457
0.164774
0.164457
0.166671
0.168251
0.167935
0.167935
0.165406
0.165406
0.165722
0.166038
0.165406
0.165090
0.165090
0.164457
0.164457
0.163509
0.163825
0.163509
0.162877
0.163193
0.161928
0.160664
0.160664
0.160980
0.160980
0.159083
0.159083
0.159399
0.159399
0.157818
0.157502
0.156870
0.155921
0.156238
0.158134
0.157186
0.154341
0.155289
0.155289
0.155605
0.156238
0.157186
0.156554
0.155605
0.154341
0.154341
0.154024
0.155289
0.157186
0.156554
0.156238
0.155605
0.155605
0.156554
0.156554
0.156554
0.157502
0.156870
0.156870
0.159399
0.159715
0.158134
0.161296
0.160347
0.161612
0.161612
0.162877
0.162561
0.161296
0.162561
0.163193
0.163509
0.163825
0.165406
0.165722
0.163825
0.163509
0.163825
0.166987
0.166987
0.165406
0.166038
0.165722
0.164457
0.165722
0.165406
0.166038
0.166354
0.166671
0.165090
0.165090
0.164141
0.163825
0.162877
0.162877
0.164457
0.164457
0.163509
0.162244
0.162877
0.162244
0.160031
0.161612
0.160347
0.161296
0.158767
0.159399
0.159715
0.159399
0.158134
0.158134
0.159083
0.157186
0.156870
0.156870
0.156238
0.156238
0.156870
0.154973
0.155605
0.154657
0.154973
0.155605
0.155605
0.154973
0.155921
0.155289
0.153708
0.152444
0.152760
0.154341
0.158451
0.157502
0.155921
0.155921
0.156238
0.155605
0.156554
0.155921
0.157818
0.156238
0.156554
0.157818
0.159083
0.158767
0.159715
0.160664
0.159715
0.160664
0.161296
0.160980
0.162244
0.162877
0.162877
0.163193
0.162877
0.163193
0.164457
0.164774
0.162561
0.163825
0.164774
0.164774
0.166354
0.165722
0.165406
0.165090
0.165406
0.165090
0.166038
0.166671
0.166671
0.166038
0.165722
0.165090
0.164141
0.164774
0.166354
0.164457
0.163825
0.163825
0.163193
0.163825
0.163509
0.162561
0.162244
0.161928
0.160980
0.160980
0.158767
0.159715
0.160031
0.159399
0.158451
0.158451
0.157818
0.157502
0.156238
0.155921
0.155605
0.157502
0.156554
0.155605
0.155289
0.155289
0.155605
0.155605
0.155921
0.155605
0.155289
0.154657
0.154341
0.153708
0.155921
0.155605
0.156870
0.157818
0.157186
0.155921
0.156870
0.157818
0.157186
0.157818
0.157502
0.156870
0.157186
0.160031
0.158767
0.160031
0.158767
0.160347
0.160347
0.160664
0.161928
0.161612
0.161612
0.161296
0.162561
0.163509
0.162244
0.163509
0.164141
0.161612
0.164141
0.164774
0.166354
0.165406
0.165722
0.164774
0.164774
0.164141
0.164141
0.166038
0.167935
0.167619
0.166038
0.162877
0.163509
0.163509
0.165406
0.164457
0.163825
0.163825
0.163509
0.161612
0.162244
0.163509
0.161928
0.160347
0.160980
0.159399
0.160664
0.160980
0.159715
0.157818
0.157818
0.158767
0.159399
0.157502
0.157502
0.156238
0.155289
0.154341
0.156238
0.156238
0.154973
0.153392
0.155289
0.154341
0.155605
0.155605
0.156238
0.155921
0.155921
0.154341
0.153392
0.154341
0.154024
0.156238
0.155921
0.155605
0.154973
0.155605
0.155921
0.155605
0.155605
0.156554
0.157186
0.156554
0.157818
0.157502
0.158451
0.159399
0.159083
0.158767
0.158767
0.159715
0.160347
0.160664
0.160347
0.161612
0.162244
0.161928
0.164141
0.164141
0.164457
0.163825
0.162877
0.163509
0.165090
0.165090
0.164457
0.163509
0.162561
0.163825
0.164457
0.166671
0.166987
0.164774
0.163193
0.163193
0.164141
0.163509
0.164457
0.164457
0.163509
0.163193
0.161928
0.161612
0.161928
0.161612
0.159715
0.160980
0.160347
0.159083
0.158767
0.158767
0.158451
0.157502
0.157818
0.156554
0.157818
0.157502
0.156238
0.155289
0.156238
0.154973
0.156870
0.154024
0.154024
0.155289
0.155921
0.154024
0.154024
0.153708
0.154024
0.155605
0.154657
0.153392
0.153392
0.152760
0.154341
0.155289
0.154973
0.154973
0.154657
0.155289
0.156554
0.155289
0.155921
0.156870
0.156870
0.157502
0.159399
0.159399
0.159399
0.160031
0.160664
0.160980
0.160980
0.162244
0.161928
0.161296
0.160980
0.161928
0.162244
0.162877
0.165090
0.163825
0.163509
0.163825
0.165406
0.164457
0.163825
0.164141
0.163825
0.164774
0.164141
0.165722
0.166354
0.166354
0.165722
0.165406
0.162877
0.162877
0.162877
0.162244
0.163509
0.163825
0.164141
0.162877
0.162244
0.163509
0.161928
0.160980
0.160980
0.160031
0.159399
0.160031
0.159715
0.159399
0.159715
0.158767
0.158451
0.157818
0.158767
0.156870
0.156554
0.155605
0.155921
0.156554
0.155289
0.156554
0.154973
0.154341
0.154024
0.155289
0.155289
0.154657
0.154657
0.153392
0.153392
0.153076
0.153392
0.155289
0.156554
0.158451
0.156554
0.155921
0.155605
0.156238
0.157186
0.157818
0.157502
0.157186
0.158767
0.159083
0.159399
0.159083
0.159715
0.160347
0.161296
0.160347
0.160664
0.160347
0.161612
0.160347
0.161296
0.163825
0.163825
0.164457
0.164457
0.161928
0.163825
0.164141
0.163825
0.163825
0.163825
0.163825
0.162877
0.163193
0.165090
0.166354
0.166038
0.166354
0.166038
0.164457
0.164141
0.163825
0.165722
0.164141
0.162877
0.163509
0.162244
0.162561
0.162244
0.162877
0.161612
0.159399
0.160031
0.159083
0.159715
0.159083
0.159399
0.158767
0.158451
0.158451
0.158134
0.157818
0.157186
0.155605
0.154973
0.154973
0.155921
0.157818
0.155605
0.155921
0.155289
0.155289
0.154341
0.155605
0.156238
0.156554
0.154973
0.153076
0.153708
0.154973
0.156238
0.157818
0.157186
0.155605
0.155289
0.155921
0.157502
0.157502
0.155921
0.156554
0.157502
0.156870
0.159399
0.158451
0.159083
0.159399
0.161296
0.161296
0.160664
0.160347
0.161928
0.161928
0.161296
0.161928
0.162561
0.162877
0.165090
0.163825
0.162877
0.163825
0.164774
0.165722
0.166671
0.165406
0.164457
0.164457
0.162877
0.162877
0.164774
0.166354
0.166671
0.165090
0.164141
0.163825
0.162877
0.163509
0.164457
0.163509
0.162877
0.163193
0.162877
0.162244
0.162244
0.162561
0.160031
0.161296
0.161296
0.159715
0.159715
0.159715
0.158767
0.159715
0.158767
0.158451
0.158134
0.156870
0.155605
0.154973
0.154024
0.154657
0.156554
0.154973
0.154341
0.154341
0.154657
0.154024
0.154024
0.154341
0.154657
0.154341
0.154024
0.154024
0.155289
0.154657
0.156554
0.155921
0.154657
0.155605
0.154973
0.154341
0.154973
0.156238
0.156238
0.156554
0.156238
0.157818
0.158451
0.159083
0.160347
0.159399
0.160664
0.160664
0.161928
0.162244
0.162244
0.160980
0.161296
0.162877
0.163509
0.164457
0.165090
0.165090
0.163509
0.165090
0.165090
0.165406
0.164141
0.165090
0.164774
0.164141
0.163825
0.165090
0.166354
0.166987
0.166987
0.165406
0.163825
0.164457
0.165090
0.164457
0.164774
0.164774
0.163825
0.163825
0.164141
0.163825
0.163193
0.161296
0.161612
0.162877
0.160980
0.160347
0.159399
0.158451
0.157818
0.157502
0.157818
0.158451
0.158134
0.157502
0.157186
0.155921
0.155605
0.156238
0.155605
0.156238
0.154973
0.154341
0.154657
0.155921
0.154973
0.155605
0.156870
0.155289
0.153392
0.153392
0.154973
0.155289
0.156554
0.156870
0.155921
0.155921
0.156554
0.157186
0.156238
0.157818
0.156870
0.156554
0.157818
0.159715
0.157818
0.158767
0.159715
0.161612
0.161928
0.161928
0.161296
0.160664
0.160664
0.160664
0.161612
0.161928
0.163193
0.163825
0.164141
0.163193
0.163509
0.165090
0.166354
0.164774
0.164774
0.164141
0.165722
0.164141
0.164141
0.166987
0.166987
0.167303
0.167303
0.164141
0.164141
0.164141
0.164141
0.164457
0.164141
0.164457
0.162561
0.160980
0.162877
0.162244
0.160664
0.161296
0.161612
0.160664
0.158134
0.160347
0.159083
0.158451
0.158767
0.158451
0.157818
0.160031
0.157502
0.156238
0.154973
0.155289
0.155921
0.156554
0.154657
0.155605
0.154973
0.155921
0.155289
0.154973
0.157186
0.157186
0.156554
0.154341
0.153076
0.154973
0.156238
0.157502
0.156238
0.156554
0.155289
0.156870
0.157502
0.156554
0.158767
0.158451
0.158134
0.158767
0.160031
0.159083
0.159715
0.160031
0.160031
0.160980
0.161296
0.160664
0.160980
0.162877
0.160664
0.161928
0.162561
0.163825
0.166354
0.164774
0.163825
0.163509
0.163509
0.164774
0.165406
0.165722
0.165722
0.165406
0.163825
0.166038
0.166354
0.166987
0.166987
0.165406
0.164774
0.163825
0.164141
0.163825
0.164141
0.164141
0.163509
0.164141
0.163193
0.161928
0.161612
0.160347
0.160347
0.160980
0.159083
0.160347
0.160031
0.158767
0.158767
0.158767
0.158134
0.157186
0.159083
0.157818
0.158451
0.158767
0.156238
0.156554
0.158767
0.157502
0.156238
0.155605
0.153708
0.155289
0.155605
0.155921
0.155289
0.155289
0.154341
0.154657
0.154657
0.154657
0.156554
0.156870
0.156554
0.158134
0.156870
0.157186
0.158134
0.157502
0.158451
0.157502
0.157818
0.160347
0.160664
0.159399
0.160980
0.160980
0.160980
0.161296
0.163193
0.161612
0.161612
0.161612
0.162561
0.163825
0.164141
0.164774
0.165406
0.164457
0.163509
0.164141
0.166354
0.166038
0.166354
0.166038
0.166671
0.165722
0.165090
0.165090
0.167619
0.167935
0.166038
0.164774
0.163509
0.163825
0.163825
0.164457
0.165722
0.164774
0.163509
0.162877
0.163193
0.162561
0.162561
0.160664
0.162877
0.160980
0.160347
0.160031
0.160664
0.160031
0.159399
0.159399
0.158451
0.159399
0.159083
0.156870
0.156870
0.155921
0.155605
0.157186
0.155605
0.156238
0.155921
0.155289
0.155605
0.154973
0.155605
0.157186
0.156870
0.154657
0.154341
0.154657
0.155289
0.156870
0.157818
0.156238
0.155289
0.155289
0.157818
0.156870
0.156238
0.158451
0.158134
0.157186
0.158767
0.159399
0.159083
0.160347
0.160031
0.160980
0.161296
0.161928
0.162877
0.162244
0.162244
0.160980
0.161928
0.163509
0.163193
0.165406
0.164774
0.163825
0.166354
0.167303
0.166671
0.167619
0.166354
0.166354
0.166038
0.164457
0.164774
0.165722
0.166987
0.167619
0.166671
0.163193
0.164141
0.165090
0.165090
0.164774
0.165406
0.164774
0.165090
0.162877
0.163193
0.163193
0.162244
0.161928
0.161612
0.160031
0.159083
0.158767
0.159083
0.159083
0.159399
0.158451
0.158451
0.158134
0.156554
0.157502
0.155921
0.156554
0.157186
0.156870
0.155605
0.154973
0.156238
0.154657
0.154973
0.156238
0.156238
0.155921
0.155289
0.154024
0.152760
0.153708
0.154657
0.156870
0.157186
0.156870
0.156238
0.156870
0.157502
0.156870
0.157502
0.157186
0.157186
0.157818
0.160031
0.158451
0.160031
0.160980
0.160980
0.161296
0.161928
0.160980
0.162877
0.163509
0.162877
0.163193
0.163509
0.163509
0.164457
0.164774
0.163193
0.164141
0.164457
0.165722
0.166354
0.165406
0.166671
0.166671
0.164774
0.166354
0.167935
0.168251
0.167935
0.167619
0.166038
0.165090
0.165406
0.164457
0.165090
0.165406
0.164774
0.164774
0.161928
0.162244
0.164457
0.163193
0.161928
0.162877
0.161296
0.161612
0.159715
0.160031
0.159399
0.158767
0.158767
0.158767
0.159399
0.158134
0.158451
0.155605
0.156238
0.156238
0.158767
0.156554
0.155921
0.154657
0.156238
0.155605
0.155605
0.156238
0.156870
0.156238
0.154341
0.153708
0.154341
0.154024
0.157818
0.157818
0.155605
0.156554
0.155605
0.156554
0.155921
0.157186
0.157502
0.157186
0.157502
0.158767
0.160031
0.158767
0.160031
0.160664
0.160980
0.161296
0.160664
0.160980
0.162561
0.162244
0.162244
0.163193
0.164141
0.165406
0.166038
0.165090
0.163825
0.165406
0.166671
0.166671
0.165406
0.165406
0.165406
0.165090
0.164774
0.166671
0.168251
0.169832
0.167303
0.166987
0.166354
0.166038
0.166987
0.166354
0.167303
0.165406
0.164774
0.164457
0.164141
0.164141
0.163193
0.162561
0.162877
0.162244
0.160347
0.160664
0.161612
0.160664
0.159399
0.159083
0.158767
0.159715
0.159715
0.157818
0.157502
0.155921
0.155605
0.157186
0.156238
0.156238
0.154341
0.154657
0.156554
0.155605
0.157186
0.157818
0.158134
0.155289
0.154024
0.154657
0.154657
0.156870
0.157186
0.158767
0.158451
0.157502
0.158134
0.158451
0.158134
0.159715
0.158451
0.159399
0.159399
0.160347
0.159083
0.159399
0.161612
0.162244
0.163193
0.161612
0.161296
0.161296
0.162244
0.161928
0.164457
0.163509
0.165090
0.165090
0.166038
0.162244
0.165406
0.165090
0.166987
0.166987
0.166038
0.166038
0.164141
0.164457
0.164774
0.166354
0.167303
0.166038
0.166671
0.164457
0.164457
0.165722
0.165090
0.164774
0.164457
0.163509
0.164141
0.164141
0.163825
0.164141
0.162244
0.163193
0.162244
0.160980
0.160664
0.160980
0.161612
0.160980
0.160347
0.160664
0.161612
0.160031
0.158134
0.157818
0.155289
0.156870
0.157818
0.157818
0.156554
0.155605
0.157186
0.155289
0.155605
0.154973
0.156870
0.157186
0.157186
0.154024
0.154657
0.156238
0.156554
0.157502
0.155921
0.156238
0.156238
0.156554
0.158134
0.158134
0.157502
0.157186
0.157186
0.157818
0.160347
0.160347
0.160347
0.160664
0.161612
0.161928
0.162244
0.162561
0.162561
0.162561
0.162877
0.162877
0.163509
0.163193
0.165090
0.165406
0.163825
0.165090
0.166354
0.166671
0.165406
0.166987
0.166038
0.166038
0.164457
0.167619
0.167303
0.167935
0.168251
0.167619
0.165722
0.164457
0.164141
0.165090
0.165722
0.164457
0.163825
0.163825
0.163509
0.164457
0.163509
0.163825
0.162244
0.162244
0.160980
0.160980
0.159399
0.158451
0.158767
0.158767
0.158134
0.159399
0.158767
0.158451
0.157186
0.156554
0.155921
0.156554
0.158134
0.157186
0.154657
0.155921
0.155921
0.155605
0.155605
0.156870
0.156870
0.156238
0.154657
0.154341
0.154657
0.155289
0.158134
0.158134
0.156870
0.156238
0.155605
0.157186
0.157818
0.158451
0.158451
0.158134
0.159083
0.159399
0.158767
0.160347
0.161612
0.161296
0.160664
0.162244
0.162244
0.163193
0.164141
0.162244
0.162877
0.163193
0.163509
0.163825
0.164457
0.163509
0.164457
0.164457
0.166354
0.166671
0.166038
0.165722
0.166987
0.165406
0.164457
0.165722
0.166987
0.167935
0.165406
0.165406
0.164141
0.163825
0.164457
0.164141
0.164457
0.164457
0.163509
0.163825
0.163193
0.163193
0.162561
0.161296
0.161612
0.161296
0.161612
0.159715
0.160031
0.159083
0.160347
0.159083
0.160031
0.159083
0.159399
0.157186
0.156238
0.155605
0.156554
0.157186
0.156238
0.155921
0.155289
0.154657
0.156238
0.155921
0.157818
0.157186
0.157818
0.154973
0.154341
0.154341
0.156238
0.156870
0.157186
0.156870
0.156554
0.156870
0.157818
0.158451
0.157502
0.158134
0.157818
0.157818
0.158134
0.159083
0.159083
0.160664
0.160664
0.160664
0.160980
0.161612
0.162877
0.160980
0.161612
0.160664
0.161928
0.163193
0.164457
0.164774
0.164457
0.163509
0.165090
0.164774
0.165090
0.166354
0.166038
0.165722
0.165090
0.165090
0.165722
0.166987
0.169200
0.168251
0.166354
0.164774
0.165722
0.165406
0.165406
0.165722
0.165090
0.164774
0.164457
0.163825
0.163509
0.164457
0.163509
0.163509
0.163825
0.162244
0.161296
0.160664
0.160347
0.160664
0.160664
0.160031
0.160347
0.159083
0.158134
0.158451
0.156870
0.156870
0.156870
0.157186
0.156238
0.156870
0.155605
0.155921
0.155921
0.156238
0.156554
0.157186
0.155605
0.154341
0.154657
0.155289
0.157186
0.157818
0.157186
0.156554
0.156554
0.156554
0.158134
0.158134
0.159083
0.158451
0.158767
0.160031
0.160664
0.159715
0.160980
0.160664
0.161928
0.161612
0.161612
0.161612
0.162244
0.161928
0.161612
0.161296
0.163509
0.164774
0.165406
0.165090
0.164774
0.165090
0.165722
0.165090
0.165406
0.166671
0.166354
0.165406
0.165090
0.165722
0.167619
0.167935
0.168251
0.167303
0.164457
0.164457
0.164774
0.165722
0.166038
0.165406
0.166671
0.164774
0.164141
0.165406
0.164774
0.162244
0.162244
0.162561
0.160347
0.160980
0.161928
0.160031
0.159083
0.159715
0.158767
0.159715
0.159399
0.159083
0.157818
0.156870
0.156870
0.157502
0.157502
0.156238
0.155605
0.155605
0.155921
0.155921
0.155921
0.156870
0.157186
0.156238
0.156238
0.154657
0.154973
0.155605
0.157186
0.157818
0.156238
0.155605
0.156554
0.157502
0.157186
0.157818
0.157818
0.157502
0.158134
0.160031
0.160664
0.159715
0.161296
0.160347
0.159715
0.161296
0.162561
0.162561
0.162877
0.161928
0.162244
0.163509
0.163825
0.166038
0.166671
0.165406
0.164774
0.164774
0.166987
0.167619
0.166354
0.166671
0.165406
0.165090
0.165722
0.167303
0.166354
0.167619
0.166038
0.165090
0.164141
0.163509
0.165090
0.166038
0.164141
0.165722
0.164774
0.163825
0.163509
0.164774
0.163509
0.162244
0.162877
0.160664
0.160031
0.160347
0.158767
0.158767
0.159083
0.158134
0.158451
0.159399
0.158451
0.157186
0.155921
0.156238
0.155289
0.157502
0.154973
0.154973
0.154973
0.155921
0.154657
0.154657
0.154973
0.156238
0.156554
0.155605
0.154341
0.154341
0.155289
0.156870
0.156870
0.156870
0.156554
0.155921
0.157186
0.157186
0.157186
0.157818
0.158134
0.157818
0.158767
0.158451
0.158767
0.161296
0.159399
0.159715
0.161612
0.161612
0.163193
0.161612
0.161296
0.162244
0.162561
0.163825
0.164457
0.165090
0.164141
0.163509
0.162877
0.165406
0.165722
0.165722
0.165090
0.165406
0.165406
0.164457
0.166671
0.166671
0.168251
0.165406
0.165406
0.164457
0.165406
0.166038
0.166987
0.166038
0.166354
0.165090
0.165406
0.163509
0.163509
0.163509
0.161296
0.161612
0.161928
0.160980
0.159715
0.161612
0.159715
0.159715
0.159715
0.159083
0.160031
0.158767
0.157186
0.156870
0.156554
0.155289
0.155921
0.156554
0.155289
0.154341
0.154973
0.154657
0.155289
0.154973
0.157186
0.156554
0.154341
0.153392
0.152760
0.154657
0.155289
0.156554
0.156554
0.156554
0.154657
0.155289
0.156554
0.155921
0.157818
0.157502
0.156554
0.157186
0.159715
0.158767
0.159715
0.160980
0.161928
0.162244
0.162244
0.163509
0.162561
0.163193
0.161928
0.162877
0.163509
0.164457
0.165722
0.165090
0.162877
0.164141
0.165722
0.164774
0.165090
0.165090
0.165090
0.164774
0.165090
0.165090
0.166671
0.166987
0.166987
0.166354
0.163825
0.165406
0.165090
0.164774
0.164141
0.164141
0.163825
0.163509
0.162561
0.163509
0.163825
0.163509
0.161928
0.161296
0.160664
0.160031
0.159715
0.160347
0.159715
0.160347
0.159083
0.158134
0.159083
0.157186
0.157818
0.155921
0.156238
0.157186
0.158451
0.158767
0.155921
0.156554
0.155289
0.155921
0.155289
0.157186
0.157818
0.155289
0.154657
0.154024
0.154341
0.154341
0.157818
0.158134
0.155921
0.155605
0.155605
0.155605
0.157818
0.158767
0.158451
0.156870
0.157818
0.160031
0.159715
0.158134
0.160664
0.161296
0.160347
0.160347
0.161296
0.162244
0.162561
0.161612
0.163193
0.163193
0.162561
0.164457
0.164774
0.163509
0.164774
0.164457
0.165406
0.164457
0.165090
0.164457
0.164457
0.162877
0.163509
0.165406
0.166354
0.168251
0.166987
0.164457
0.164141
0.165090
0.165722
0.165722
0.164457
0.163193
0.163509
0.162561
0.162877
0.163825
0.162561
0.160664
0.162561
0.160347
0.160347
0.160347
0.160031
0.159399
0.158767
0.159083
0.157502
0.158767
0.157502
0.158451
0.156870
0.156238
0.154341
0.158134
0.155921
0.154341
0.154024
0.155921
0.156238
0.155605
0.155605
0.157502
0.155289
0.154657
0.154024
0.155289
0.154024
0.157186
0.156554
0.155605
0.156870
0.156870
0.157186
0.158134
0.156870
0.158134
0.158451
0.157186
0.159083
0.159715
0.160031
0.160664
0.160980
0.160980
0.161296
0.162244
0.161928
0.162244
0.162561
0.160980
0.161296
0.162877
0.165722
0.165722
0.165406
0.164141
0.164774
0.166987
0.167303
0.166354
0.165090
0.164457
0.164457
0.163825
0.164774
0.166354
0.167619
0.166038
0.164457
0.163193
0.164457
0.164457
0.165406
0.165722
0.165090
0.165090
0.163509
0.162877
0.164141
0.163509
0.161928
0.160664
0.162244
0.161296
0.160664
0.159715
0.159715
0.158451
0.158451
0.158451
0.159083
0.157186
0.157186
0.156554
0.156554
0.155921
0.156870
0.155605
0.154657
0.154341
0.154341
0.154657
0.154657
0.154973
0.156554
0.156238
0.155289
0.154973
0.154024
0.154973
0.156238
0.157502
0.156238
0.155921
0.155289
0.156870
0.155921
0.156554
0.157502
0.158134
0.158134
0.159399
0.159715
0.158134
0.160664
0.160980
0.160664
0.160347
0.162244
0.163193
0.161928
0.161612
0.161928
0.162561
0.162561
0.163825
0.163509
0.163509
0.162244
0.164457
0.164457
0.165406
0.165406
0.166354
0.165090
0.165406
0.163509
0.164457
0.165722
0.166354
0.167303
0.165406
0.163825
0.163509
0.163509
0.164457
0.163825
0.162877
0.162561
0.162877
0.162244
0.162877
0.163509
0.161296
0.161612
0.161296
0.159715
0.160031
0.159715
0.159083
0.159083
0.158134
0.158134
0.158767
0.158451
0.156870
0.156554
0.154973
0.154024
0.155921
0.156238
0.154657
0.153392
0.154973
0.155289
0.154341
0.153708
0.156238
0.155289
0.154341
0.154024
0.153392
0.153708
0.153392
0.157186
0.157818
0.154973
0.154973
0.155605
0.155921
0.156554
0.156870
0.157186
0.156554
0.157186
0.158451
0.158451
0.157502
0.159399
0.159399
0.160031
0.160980
0.162877
0.161928
0.162561
0.159715
0.161296
0.162877
0.162877
0.164141
0.166038
0.162877
0.163509
0.164774
0.166038
0.165406
0.165722
0.165406
0.165722
0.163193
0.164457
0.165406
0.166987
0.167303
0.165722
0.164774
0.164457
0.164141
0.164457
0.164141
0.164141
0.163509
0.162877
0.162244
0.163193
0.163509
0.161928
0.160031
0.161296
0.159715
0.158767
0.159083
0.159083
0.159399
0.158767
0.158767
0.157186
0.158451
0.157818
0.157502
0.155289
0.154973
0.156238
0.158134
0.154657
0.154341
0.154973
0.154024
0.155289
0.155289
0.156238
0.156870
0.155289
0.154024
0.154024
0.154973
0.154973
0.156870
0.155605
0.154657
0.154341
0.154341
0.155289
0.156238
0.156238
0.158451
0.157186
0.158767
0.159399
0.160347
0.158451
0.160347
0.159715
0.160347
0.160347
0.162244
0.160980
0.161928
0.161296
0.162244
0.164141
0.164457
0.164774
0.164774
0.164774
0.163825
0.163825
0.164141
0.165090
0.164774
0.164774
0.165722
0.164457
0.164774
0.166038
0.166354
0.167303
0.166987
0.166354
0.164457
0.165406
0.164457
0.164774
0.163825
0.163193
0.163509
0.162244
0.162877
0.162244
0.163193
0.160980
0.161612
0.161296
0.160031
0.159399
0.160031
0.159399
0.159715
0.159715
0.159083
0.159083
0.158451
0.156238
0.156870
0.154973
0.155605
0.157502
0.157186
0.155921
0.154657
0.154657
0.154657
0.154973
0.154973
0.156554
0.155605
0.154024
0.154024
0.153708
0.154657
0.158451
0.157186
0.156554
0.156238
0.155921
0.156870
0.156554
0.157186
0.157186
0.157502
0.157186
0.158134
0.160031
0.158451
0.160347
0.159399
0.159715
0.161612
0.160980
0.161928
0.160980
0.161296
0.159083
0.162244
0.164457
0.164141
0.164141
0.164141
0.163193
0.164457
0.166987
0.165722
0.166038
0.165406
0.164774
0.166354
0.164774
0.166354
0.167619
0.168251
0.167303
0.165406
0.164457
0.164457
0.165406
0.165722
0.165090
0.164457
0.164457
0.163509
0.163193
0.162561
0.165090
0.161928
0.162244
0.162244
0.161296
0.161296
0.160347
0.159399
0.159715
0.158767
0.159083
0.159083
0.158767
0.156554
0.157502
0.156554
0.155605
0.155921
0.157818
0.155605
0.154341
0.154973
0.154973
0.155605
0.154973
0.156238
0.156238
0.155605
0.154973
0.154341
0.154657
0.155605
0.157818
0.157502
0.155289
0.155605
0.157502
0.157186
0.156870
0.158451
0.157502
0.157502
0.158134
0.159715
0.158767
0.160031
0.159715
0.160347
0.160031
0.160980
0.160980
0.162244
0.161296
0.161928
0.161612
0.161296
0.163825
0.164774
0.165406
0.163509
0.164141
0.166354
0.167303
0.165722
0.166038
0.165406
0.165090
0.164457
0.165406
0.165722
0.165722
0.167619
0.166987
0.164141
0.165090
0.165406
0.166354
0.166354
0.165722
0.163509
0.163825
0.163193
0.163509
0.163825
0.162561
0.161928
0.162244
0.160664
0.159715
0.159399
0.160980
0.159715
0.159083
0.158134
0.157502
0.158451
0.157502
0.157186
0.155921
0.154973
0.154973
0.157502
0.156238
0.155605
0.154973
0.154341
0.155605
0.155289
0.154657
0.156554
0.155289
0.154024
0.154024
0.154024
0.154657
0.156554
0.156554
0.156238
0.156554
0.157186
0.157818
0.157502
0.157186
0.157502
0.156870
0.157818
0.158451
0.160347
0.160980
0.160664
0.160980
0.160664
0.160980
0.160980
0.161296
0.163193
0.162877
0.163193
0.163193
0.163509
0.163825
0.165090
0.164774
0.163825
0.163509
0.166354
0.166038
0.164457
0.166354
0.166987
0.165722
0.165722
0.167303
0.166987
0.169516
0.167619
0.166038
0.164457
0.163825
0.164774
0.164141
0.163825
0.164457
0.164141
0.163509
0.162877
0.163509
0.162244
0.160980
0.161296
0.160980
0.160347
0.159083
0.159715
0.159715
0.158767
0.158767
0.159083
0.160031
0.159399
0.157818
0.157186
0.155921
0.155921
0.157818
0.157186
0.155605
0.156238
0.155605
0.155921
0.155289
0.155605
0.156238
0.156870
0.155605
0.153392
0.154341
0.155921
0.155921
0.157186
0.156554
0.156870
0.156554
0.156870
0.157186
0.158134
0.158767
0.157502
0.157818
0.158134
0.159715
0.159715
0.160347
0.161296
0.161296
0.161612
0.160980
0.160980
0.162244
0.162244
0.162561
0.164141
0.164141
0.164774
0.164457
0.165090
0.163825
0.164774
0.166354
0.166354
0.166038
0.166038
0.166354
0.165722
0.164457
0.165090
0.167935
0.168251
0.167619
0.167935
0.165722
0.164774
0.166354
0.166354
0.165722
0.164774
0.164457
0.164457
0.163193
0.164457
0.164141
0.161928
0.162561
0.161928
0.161928
0.159399
0.160980
0.161928
0.160031
0.158451
0.158134
0.159715
0.159399
0.158451
0.158767
0.156238
0.155921
0.157818
0.157186
0.155605
0.154657
0.155605
0.155605
0.154973
0.155289
0.157186
0.155921
0.155605
0.153708
0.154024
0.155289
0.156554
0.156554
0.156554
0.156554
0.157186
0.157502
0.157502
0.157818
0.158451
0.157818
0.157818
0.160031
0.160664
0.159715
0.160347
0.161612
0.161612
0.162244
0.161612
0.162244
0.162561
0.161928
0.161612
0.163193
0.163509
0.164141
0.165406
0.166671
0.164457
0.166354
0.166038
0.166671
0.165406
0.166038
0.165090
0.165722
0.163509
0.165722
0.167303
0.168251
0.167619
0.167619
0.165406
0.163825
0.164457
0.165406
0.164774
0.165722
0.165090
0.164141
0.164141
0.163509
0.164774
0.162244
0.161296
0.162877
0.161296
0.160347
0.160347
0.158767
0.159399
0.158451
0.159399
0.159399
0.159715
0.158134
0.157186
0.156870
0.156870
0.156238
0.158767
0.155921
0.155921
0.156238
0.155289
0.155289
0.156554
0.156554
0.156554
0.156554
0.155605
0.154024
0.154973
0.154973
0.156870
0.157818
0.156870
0.156870
0.157502
0.157186
0.157818
0.157186
0.157818
0.156238
0.157186
0.159083
0.158451
0.158767
0.160031
0.159399
0.160347
0.161928
0.161296
0.162244
0.161612
0.162561
0.164141
0.163825
0.164141
0.165090
0.165722
0.166038
0.164457
0.165406
0.166987
0.166038
0.167303
0.167619
0.166354
0.165090
0.166038
0.167935
0.168567
0.168567
0.165722
0.166354
0.163193
0.164141
0.165722
0.165406
0.165722
0.164774
0.163825
0.162244
0.163825
0.163825
0.163825
0.161612
0.162244
0.162244
0.161612
0.161928
0.160980
0.160031
0.159399
0.158767
0.159083
0.159083
0.159399
0.158767
0.157502
0.155921
0.155289
0.157502
0.156238
0.156238
0.155605
0.157186
0.156554
0.156554
0.156554
0.157502
0.156238
0.154973
0.154024
0.154657
0.154657
0.158134
0.159399
0.158134
0.157186
0.156238
0.157186
0.158451
0.158451
0.158451
0.157818
0.157502
0.158134
0.160664
0.159399
0.160980
0.161612
0.161612
0.161296
0.161928
0.162244
0.161928
0.163193
0.161928
0.162561
0.163193
0.163509
0.164774
0.165090
0.163509
0.165090
0.167303
0.166354
0.165722
0.165722
0.166671
0.165090
0.164774
0.166671
0.167935
0.169832
0.167303
0.166354
0.165406
0.166987
0.166354
0.165090
0.165406
0.166671
0.166354
0.164141
0.164457
0.165406
0.165406
0.162877
0.163509
0.163825
0.161928
0.161296
0.161296
0.160031
0.159715
0.160347
0.159399
0.160347
0.158767
0.157186
0.157818
0.155605
0.155921
0.156870
0.156870
0.156554
0.155289
0.155605
0.155605
0.155289
0.155605
0.156554
0.156554
0.154973
0.154341
0.154024
0.155921
0.156554
0.157502
0.156554
0.156554
0.157186
0.156554
0.157818
0.158134
0.159399
0.159399
0.158767
0.158451
0.159399
0.158767
0.160031
0.159715
0.161296
0.161296
0.160980
0.162244
0.162877
0.163193
0.161612
0.161928
0.163509
0.165090
0.165406
0.166671
0.164457
0.165722
0.166354
0.166038
0.166354
0.165406
0.166987
0.165090
0.165090
0.165406
0.166671
0.166354
0.166671
0.165722
0.165406
0.164141
0.164141
0.164774
0.165406
0.164141
0.162877
0.164141
0.163825
0.162561
0.163193
0.162244
0.162244
0.161296
0.161928
0.160980
0.159399
0.160664
0.160347
0.160031
0.159399
0.158451
0.160031
0.158134
0.158134
0.157502
0.157186
0.156554
0.158767
0.157186
0.156238
0.156554
0.156554
0.155605
0.155605
0.157818
0.157818
0.155921
0.154657
0.154024
0.155921
0.155605
0.158451
0.157186
0.157186
0.156238
0.159083
0.158451
0.158134
0.159715
0.158134
0.156870
0.158134
0.160664
0.160347
0.160031
0.160664
0.161612
0.161296
0.161928
0.162877
0.161928
0.162877
0.163509
0.162877
0.162877
0.162561
0.165722
0.165406
0.164774
0.163825
0.166987
0.165722
0.166671
0.167303
0.166671
0.164457
0.165090
0.165722
0.168251
0.166987
0.169200
0.166671
0.165406
0.165722
0.165406
0.164141
0.165090
0.166671
0.165090
0.164457
0.163825
0.164774
0.164457
0.162877
0.162877
0.162877
0.161296
0.161612
0.161928
0.161296
0.159715
0.159083
0.159715
0.158767
0.158451
0.159083
0.158451
0.157502
0.157818
0.155921
0.157502
0.156554
0.156238
0.155921
0.155605
0.156238
0.155921
0.155921
0.156870
0.156554
0.154973
0.154341
0.156238
0.156554
0.157818
0.158767
0.157502
0.157186
0.155605
0.156870
0.158767
0.157818
0.157818
0.157818
0.157818
0.158767
0.159399
0.160031
0.161612
0.161296
0.161612
0.161296
0.160980
0.162561
0.162561
0.161612
0.161612
0.163825
0.163825
0.164457
0.165406
0.165722
0.164141
0.165406
0.166987
0.166987
0.166671
0.165722
0.166038
0.165722
0.164774
0.165406
0.166987
0.167619
0.167303
0.166038
0.164141
0.166354
0.166987
0.166987
0.164774
0.165090
0.164774
0.164457
0.164141
0.165090
0.162561
0.161928
0.163509
0.162561
0.161928
0.160980
0.160031
0.160031
0.160664
0.160031
0.158767
0.159715
0.158134
0.158134
0.157502
0.155289
0.157186
0.157502
0.156554
0.156554
0.155605
0.156554
0.154973
0.154973
0.154657
0.155921
0.155921
0.154657
0.154657
0.153708
0.154973
0.157502
0.158134
0.157502
0.157502
0.156554
0.156554
0.157502
0.157186
0.157502
0.158767
0.157502
0.159399
0.159399
0.158767
0.160980
0.160031
0.159715
0.161612
0.161296
0.160664
0.162244
0.162244
0.162244
0.160980
0.164457
0.164457
0.164457
0.166671
0.162877
0.164141
0.164774
0.164774
0.166354
0.165090
0.165722
0.166354
0.164141
0.164141
0.165722
0.166038
0.165722
0.166671
0.164457
0.164457
0.164141
0.164141
0.165406
0.163193
0.163825
0.163193
0.162244
0.162561
0.163825
0.162561
0.161296
0.162244
0.161928
0.160980
0.160664
0.161296
0.158451
0.158451
0.158134
0.159399
0.158767
0.159083
0.159715
0.157502
0.154657
0.156870
0.157502
0.156870
0.154657
0.155605
0.156870
0.156238
0.155605
0.157818
0.156554
0.156238
0.154973
0.153076
0.155289
0.156870
0.157502
0.157502
0.157502
0.156554
0.157186
0.156870
0.157818
0.157818
0.158451
0.157502
0.157502
0.160031
0.159715
0.160347
0.160347
0.161612
0.160664
0.161612
0.162244
0.162561
0.162877
0.161612
0.162244
0.163193
0.164141
0.166987
0.165722
0.163509
0.164141
0.164457
0.165722
0.166987
0.165406
0.164774
0.165406
0.164774
0.164457
0.165090
0.167303
0.167303
0.166038
0.164774
0.164457
0.165406
0.164774
0.165406
0.165722
0.165090
0.164141
0.164141
0.164457
0.163825
0.163825
0.161612
0.160664
0.161296
0.160980
0.160347
0.159399
0.160031
0.159715
0.158451
0.158134
0.159715
0.157186
0.156238
0.156870
0.154973
0.155605
0.158134
0.156554
0.154973
0.155921
0.155921
0.156238
0.156238
0.156554
0.157186
0.156554
0.154657
0.154024
0.154973
0.154973
0.156554
0.157818
0.157818
0.157186
0.156238
0.159399
0.158134
0.158134
0.159715
0.158767
0.157502
0.160031
0.160347
0.158767
0.160664
0.160980
0.160031
0.160031
0.162244
0.162877
0.161928
0.162561
0.163193
0.163193
0.164457
0.165090
0.164457
0.163825
0.163193
0.164774
0.166671
0.165406
0.166038
0.166038
0.164457
0.164457
0.164141
0.166354
0.165722
0.167935
0.166987
0.165406
0.164457
0.165406
0.165090
0.165406
0.165406
0.163825
0.163509
0.163825
0.162561
0.163825
0.163509
0.161928
0.162244
0.161928
0.160664
0.160664
0.160664
0.160031
0.160031
0.160664
0.159715
0.159399
0.159399
0.156870
0.157186
0.156554
0.157502
0.156554
0.155921
0.156870
0.155289
0.154341
0.156238
0.154973
0.154657
0.157186
0.156554
0.154973
0.154024
0.153708
0.155605
0.158134
0.157186
0.157502
0.157186
0.156870
0.157186
0.159083
0.158451
0.158134
0.159083
0.157186
0.158134
0.158767
0.159399
0.159715
0.160980
0.160031
0.160664
0.161612
0.162561
0.163193
0.162877
0.162561
0.162877
0.163825
0.164141
0.165406
0.165406
0.162877
0.164141
0.166671
0.166987
0.165722
0.165406
0.165406
0.165090
0.164457
0.165090
0.165406
0.165722
0.166987
0.166038
0.162877
0.163825
0.164141
0.164774
0.163825
0.162877
0.164141
0.163193
0.162561
0.163825
0.163509
0.160980
0.160980
0.161296
0.159715
0.159083
0.160031
0.159399
0.159715
0.159399
0.158134
0.159399
0.159715
0.158134
0.157818
0.155605
0.154973
0.155921
0.156238
0.156554
0.154973
0.154973
0.154973
0.154973
0.155921
0.154973
0.155921
0.155921
0.154024
0.151811
0.154973
0.154973
0.156554
0.156238
0.155921
0.154657
0.155605
0.155605
0.156870
0.156554
0.157502
0.156870
0.158451
0.159083
0.159083
0.159083
0.159715
0.161928
0.161296
0.160347
0.162244
0.161296
0.160980
0.159399
0.160347
0.163509
0.163825
0.163193
0.163825
0.161928
0.163825
0.163193
0.164457
0.165406
0.164457
0.165406
0.164141
0.162877
0.165090
0.166354
0.166987
0.166987
0.166038
0.165090
0.163825
0.164457
0.164774
0.164774
0.164141
0.164141
0.163509
0.163825
0.163193
0.162877
0.161928
0.161296
0.160031
0.160664
0.159083
0.159715
0.159083
0.158134
0.158451
0.158451
0.157818
0.158451
0.157818
0.155921
0.155921
0.156554
0.155289
0.157186
0.155921
0.154973
0.155605
0.155289
0.156238
0.155605
0.156238
0.155921
0.155605
0.155289
0.153708
0.154657
0.155605
0.158134
0.157186
0.155605
0.154657
0.154341
0.154973
0.155921
0.156554
0.158451
0.157818
0.158134
0.159399
0.159399
0.158451
0.160347
0.160031
0.160980
0.161296
0.161296
0.161296
0.161612
0.160347
0.160347
0.160980
0.161296
0.164457
0.165406
0.164457
0.163193
0.163825
0.164774
0.164774
0.164774
0.165090
0.165090
0.164774
0.165090
0.164774
0.166987
0.166354
0.165090
0.165722
0.164457
0.164141
0.163825
0.164141
0.164457
0.163825
0.163509
0.163193
0.163509
0.162877
0.162561
0.161296
0.162244
0.160664
0.160347
0.159399
0.160031
0.159399
0.160980
0.160031
0.159715
0.159399
0.159715
0.157186
0.157502
0.155921
0.154973
0.157186
0.156554
0.156870
0.155289
0.156238
0.156238
0.155921
0.155921
0.157818
0.157818
0.155921
0.154973
0.154341
0.156238
0.157186
0.157186
0.156554
0.156238
0.154973
0.156870
0.156238
0.156554
0.157502
0.157818
0.158451
0.160347
0.160347
0.160031
0.160031
0.161296
0.160347
0.161612
0.163509
0.163509
0.162561
0.162877
0.163509
0.164457
0.164457
0.164141
0.164457
0.164774
0.162244
0.163509
0.165406
0.165722
0.166354
0.166038
0.166354
0.165090
0.164141
0.165090
0.165090
0.167619
0.168251
0.166671
0.165406
0.164774
0.164774
0.164774
0.164457
0.164141
0.163509
0.163193
0.162877
0.163193
0.162877
0.162244
0.161928
0.160980
0.161296
0.160347
0.160347
0.160031
0.158767
0.159715
0.160347
0.159083
0.158134
0.158451
0.158134
0.155289
0.155921
0.158134
0.158134
0.157186
0.155605
0.156238
0.154341
0.154657
0.156554
0.157186
0.157502
0.156554
0.154024
0.154657
0.154341
0.155289
0.156870
0.157186
0.156554
0.156238
0.156238
0.156238
0.156870
0.157502
0.156554
0.157186
0.158134
0.158767
0.159715
0.159399
0.159715
0.160664
0.160980
0.162561
0.161612
0.161928
0.163193
0.161928
0.161296
0.164141
0.164774
0.165090
0.164141
0.164141
0.164774
0.166354
0.165406
0.165090
0.165090
0.165722
0.165090
0.164774
0.164774
0.166354
0.167303
0.166987
0.165406
0.163509
0.164457
0.166038
0.164774
0.165406
0.165090
0.163509
0.163825
0.163193
0.163193
0.163825
0.161296
0.161296
0.161928
0.160664
0.160347
0.159083
0.159399
0.159715
0.159083
0.159399
0.159715
0.158451
0.158767
0.157502
0.156870
0.155921
0.156238
0.157502
0.156870
0.155921
0.154973
0.154973
0.156238
0.155921
0.155605
0.157186
0.155605
0.154973
0.154341
0.154657
0.154973
0.158134
0.157502
0.156554
0.156238
0.156554
0.157502
0.157502
0.158451
0.157502
0.157186
0.158134
0.158767
0.159083
0.159083
0.159715
0.159715
0.160347
0.160980
0.160980
0.161928
0.161296
0.162244
0.162877
0.163825
0.164774
0.165406
0.165406
0.163825
0.164141
0.165722
0.166987
0.166671
0.166354
0.165406
0.165406
0.164457
0.164457
0.165090
0.165406
0.167619
0.165406
0.164774
0.163825
0.164141
0.164774
0.164774
0.163825
0.164141
0.163509
0.163509
0.163825
0.164141
0.163825
0.160980
0.162244
0.160347
0.161612
0.160031
0.158767
0.159715
0.158767
0.159083
0.159399
0.158767
0.157818
0.158134
0.157186
0.156554
0.155605
0.157502
0.156238
0.155605
0.154657
0.154973
0.155605
0.155921
0.156238
0.157502
0.156554
0.155921
0.154973
0.155605
0.155605
0.157186
0.157186
0.155921
0.155289
0.157502
0.158767
0.157502
0.157502
0.158767
0.157502
0.157186
0.158767
0.160664
0.160664
0.160980
0.160664
0.160347
0.161928
0.161612
0.162561
0.161612
0.164141
0.162877
0.163509
0.163193
0.164457
0.164457
0.165406
0.165406
0.165090
0.166354
0.166354
0.165722
0.165406
0.164457
0.164141
0.164774
0.166038
0.166038
0.167935
0.166354
0.165406
0.166987
0.164774
0.165722
0.165722
0.165090
0.163825
0.162877
0.164774
0.163825
0.163825
0.164141
0.162244
0.162244
0.162244
0.162561
0.161928
0.160980
0.160031
0.159083
0.157818
0.158451
0.159083
0.158767
0.157502
0.157502
0.156870
0.156238
0.156554
0.157502
0.156238
0.156238
0.156870
0.157186
0.155921
0.155921
0.156870
0.157818
0.155289
0.155289
0.154973
0.155605
0.155921
0.156554
0.157186
0.155289
0.156238
0.157818
0.157502
0.157502
0.158767
0.158451
0.157818
0.159083
0.160664
0.160031
0.160347
0.160980
0.161296
0.161928
0.161612
0.162561
0.163509
0.162877
0.163193
0.162877
0.163825
0.164457
0.165722
0.165722
0.162561
0.164774
0.164774
0.165722
0.164774
0.165722
0.166987
0.165090
0.164774
0.164774
0.165722
0.167935
0.167935
0.166987
0.164457
0.165406
0.166671
0.165722
0.166038
0.164774
0.165090
0.164457
0.163825
0.165722
0.164774
0.163825
0.162561
0.163509
0.161928
0.160664
0.161612
0.160347
0.160980
0.159399
0.160347
0.159715
0.160347
0.159715
0.158451
0.157186
0.155605
0.156238
0.158451
0.157818
0.156870
0.157186
0.156238
0.156238
0.156238
0.156238
0.157502
0.156238
0.155289
0.154341
0.155921
0.156870
0.158767
0.158451
0.158134
0.157186
0.157502
0.158134
0.158134
0.158767
0.160031
0.159399
0.160031
0.161296
0.160664
0.160664
0.161612
0.162561
0.162244
0.161296
0.161928
0.162561
0.163825
0.162877
0.163825
0.164141
0.164457
0.166671
0.165406
0.165406
0.165406
0.165090
0.166354
0.166354
0.165722
0.165722
0.165090
0.164457
0.164774
0.166354
0.167935
0.168251
0.168251
0.166671
0.163825
0.162877
0.164457
0.165722
0.165090
0.164457
0.163193
0.163193
0.163193
0.163825
0.163509
0.162877
0.163193
0.163193
0.161928
0.161296
0.161928
0.161612
0.160347
0.159399
0.159399
0.159399
0.158767
0.157502
0.156870
0.157186
0.157818
0.159083
0.159399
0.158134
0.157186
0.155289
0.156870
0.156238
0.156238
0.156870
0.156554
0.155289
0.155605
0.155289
0.155289
0.157186
0.158767
0.156870
0.156870
0.157502
0.156238
0.158451
0.158767
0.159399
0.159399
0.158134
0.160031
0.159083
0.159715
0.162244
0.162244
0.162561
0.163193
0.162877
0.162561
0.162877
0.163193
0.162561
0.163825
0.164457
0.165406
0.165406
0.165090
0.165722
0.165406
0.166671
0.167303
0.166671
0.166038
0.166354
0.165090
0.165090
0.165722
0.166038
0.167935
0.166987
0.166671
0.165406
0.165406
0.165090
0.165090
0.165406
0.164141
0.164141
0.163825
0.163509
0.164457
0.163825
0.162561
0.162561
0.161612
0.159399
0.160347
0.160664
0.160347
0.160980
0.160347
0.160980
0.160664
0.160980
0.158451
0.158451
0.156238
0.156238
0.157502
0.158451
0.158451
0.156238
0.155921
0.154973
0.155289
0.156238
0.157186
0.156870
0.156238
0.155605
0.154657
0.155921
0.157186
0.159083
0.157502
0.157818
0.156870
0.157818
0.157502
0.157186
0.159083
0.159399
0.158767
0.158451
0.160031
0.160031
0.161612
0.162244
0.162244
0.163825
0.162561
0.162877
0.163193
0.163193
0.161928
0.162877
0.164774
0.166671
0.166987
0.166354
0.166671
0.167303
0.167303
0.167303
0.167935
0.166038
0.167619
0.166354
0.165406
0.166038
0.167303
0.167935
0.167619
0.166987
0.165090
0.165406
0.165406
0.166354
0.165722
0.166038
0.166038
0.164774
0.165090
0.163509
0.164457
0.163825
0.162244
0.162877
0.161928
0.161612
0.160664
0.160031
0.160664
0.159715
0.160347
0.160031
0.160031
0.158134
0.158134
0.156870
0.157186
0.158134
0.159399
0.157818
0.155921
0.155605
0.155921
0.156554
0.156554
0.156238
0.158767
0.156870
0.155289
0.154657
0.155921
0.155921
0.157502
0.158134
0.157186
0.156870
0.157502
0.158134
0.157502
0.158451
0.158451
0.156870
0.158767
0.159083
0.159399
0.160031
0.161612
0.162244
0.163193
0.161928
0.162877
0.163193
0.162877
0.162561
0.162877
0.163193
0.164141
0.164141
0.165722
0.165722
0.165722
0.164774
0.166038
0.166038
0.165406
0.165090
0.165090
0.165090
0.165722
0.166671
0.167935
0.168884
0.167303
0.166671
0.165090
0.165090
0.165722
0.165722
0.164774
0.165722
0.165406
0.164457
0.163825
0.166354
0.163509
0.162561
0.163193
0.162877
0.162244
0.162561
0.161928
0.160664
0.159715
0.160031
0.160031
0.158767
0.158134
0.157818
0.157818
0.154657
0.156870
0.159083
0.157502
0.155921
0.155605
0.157818
0.156554
0.156554
0.155921
0.157502
0.156870
0.156870
0.154657
0.156238
0.155921
0.158134
0.158134
0.158451
0.156870
0.157186
0.158767
0.159083
0.159083
0.159399
0.159083
0.159399
0.159715
0.160664
0.160031
0.161612
0.160980
0.160980
0.161612
0.162561
0.162244
0.163193
0.162561
0.162244
0.163825
0.163825
0.164457
0.164774
0.165406
0.163825
0.166354
0.167303
0.167619
0.166671
0.166354
0.166038
0.165722
0.164457
0.167303
0.167935
0.168567
0.166987
0.166671
0.164141
0.166038
0.165406
0.165090
0.164774
0.164774
0.164457
0.163193
0.163825
0.165090
0.164457
0.163825
0.163825
0.163193
0.161612
0.160031
0.160347
0.159715
0.159399
0.159083
0.158767
0.159399
0.158134
0.158134
0.157186
0.155921
0.154657
0.157186
0.157186
0.157186
0.155605
0.156870
0.156870
0.155289
0.155921
0.157186
0.157502
0.156554
0.155605
0.154657
0.154657
0.156554
0.157186
0.157186
0.155921
0.156238
0.157186
0.157186
0.158767
0.158767
0.157818
0.157502
0.158767
0.160347
0.159715
0.160347
0.161296
0.161612
0.161612
0.162561
0.162877
0.161612
0.162561
0.162877
0.163193
0.164141
0.165090
0.165406
0.166671
0.163825
0.165090
0.165722
0.165406
0.165722
0.165406
0.165090
0.165090
0.165722
0.166987
0.166354
0.168884
0.167619
0.166671
0.165406
0.165722
0.166038
0.166354
0.166354
0.166354
0.165406
0.164774
0.164141
0.163825
0.163509
0.162561
0.160980
0.162561
0.161928
0.160347
0.160347
0.160664
0.160031
0.160031
0.160031
0.159399
0.160347
0.159083
0.159083
0.156554
0.157502
0.157186
0.157502
0.157818
0.155921
0.156554
0.156870
0.156554
0.157502
0.157186
0.157818
0.156554
0.154973
0.153076
0.154341
0.155921
0.158134
0.158134
0.156554
0.156870
0.156870
0.157502
0.157502
0.159399
0.160347
0.159083
0.157818
0.159399
0.159715
0.159715
0.160031
0.162244
0.160980
0.160031
0.162244
0.162561
0.163509
0.161928
0.163193
0.164141
0.163509
0.165090
0.166354
0.165090
0.164457
0.165090
0.165090
0.165722
0.165090
0.164457
0.165090
0.164774
0.164774
0.166354
0.167619
0.167303
0.167303
0.165722
0.165406
0.164774
0.166671
0.166987
0.164774
0.165090
0.164774
0.164141
0.163825
0.163509
0.163825
0.162244
0.162561
0.160980
0.160980
0.160980
0.160031
0.159399
0.159399
0.159715
0.159715
0.158451
0.158134
0.157502
0.156238
0.155605
0.156238
0.158767
0.156238
0.155605
0.155605
0.155289
0.154973
0.155289
0.154341
0.155605
0.155605
0.155289
0.153392
0.154024
0.155289
0.156870
0.157502
0.156238
0.155605
0.155289
0.155921
0.155605
0.157186
0.158134
0.157186
0.158767
0.158767
0.158451
0.158767
0.160664
0.160980
0.160664
0.160031
0.160347
0.160980
0.162244
0.162244
0.161612
0.163509
0.163509
0.164141
0.165090
0.165722
0.165090
0.165090
0.165722
0.166987
0.165406
0.165722
0.166038
0.165090
0.164457
0.165722
0.167619
0.168567
0.167619
0.166987
0.164774
0.165090
0.165722
0.166038
0.166038
0.166354
0.164457
0.164457
0.162244
0.163193
0.163193
0.161296
0.162244
0.161928
0.160347
0.160031
0.161296
0.160347
0.159715
0.159399
0.159083
0.159399
0.159715
0.157502
0.157186
0.157186
0.158451
0.158451
0.157186
0.155605
0.155605
0.155289
0.155289
0.156554
0.156870
0.156870
0.156554
0.154973
0.154024
0.154657
0.154973
0.157186
0.157502
0.157502
0.157186
0.156238
0.156870
0.156870
0.156238
0.158134
0.158451
0.158767
0.158767
0.159083
0.159083
0.160347
0.160980
0.161296
0.162877
0.163509
0.164457
0.163193
0.163193
0.162244
0.164141
0.164774
0.165722
0.166671
0.167619
0.165090
0.167303
0.166354
0.166671
0.167619
0.166038
0.165722
0.166354
0.164774
0.166354
0.166987
0.168567
0.167935
0.166671
0.165406
0.165090
0.165090
0.166038
0.167303
0.165406
0.164141
0.164774
0.164774
0.164774
0.165406
0.163825
0.163193
0.162877
0.161296
0.160980
0.160664
0.161296
0.161296
0.160031
0.158134
0.160031
0.158451
0.159083
0.156870
0.156238
0.157818
0.159715
0.158767
0.157186
0.155605
0.156238
0.157186
0.157186
0.157818
0.158451
0.158451
0.155921
0.155289
0.153392
0.154973
0.154341
0.157818
0.157818
0.157818
0.156554
0.157186
0.158134
0.157818
0.157502
0.158134
0.158451
0.159715
0.160980
0.160347
0.159715
0.160347
0.161296
0.161612
0.162244
0.162244
0.163509
0.162244
0.161928
0.162561
0.164141
0.164457
0.165406
0.164774
0.163825
0.165722
0.165406
0.166671
0.166038
0.166038
0.166987
0.166354
0.164457
0.166038
0.167303
0.167303
0.167303
0.167303
0.164774
0.165406
0.165090
0.165722
0.166038
0.165090
0.166038
0.164141
0.165090
0.164141
0.164457
0.162561
0.162877
0.164457
0.161612
0.160980
0.161612
0.160664
0.160347
0.159715
0.159399
0.159399
0.161612
0.159715
0.158451
0.157502
0.157502
0.157818
0.158767
0.157186
0.154973
0.155921
0.155921
0.156238
0.156554
0.157186
0.157818
0.156238
0.155921
0.154341
0.155289
0.156238
0.157186
0.157818
0.157186
0.157186
0.158767
0.156554
0.158134
0.158451
0.159399
0.158451
0.157502
0.159083
0.160347
0.158767
0.160347
0.161296
0.160347
0.161928
0.162561
0.162877
0.162877
0.162244
0.162561
0.163509
0.163825
0.165406
0.165090
0.165090
0.164774
0.165406
0.166987
0.166987
0.166671
0.166671
0.166987
0.165090
0.164774
0.166987
0.167619
0.168884
0.167619
0.166354
0.165406
0.164774
0.166671
0.166354
0.166354
0.165722
0.165722
0.164774
0.165406
0.166987
0.163509
0.162244
0.164141
0.162244
0.161928
0.160664
0.161296
0.160031
0.159399
0.159399
0.160980
0.161928
0.159715
0.160347
0.160031
0.156554
0.157502
0.158767
0.157818
0.156870
0.156238
0.157502
0.158134
0.157186
0.158134
0.158451
0.157186
0.156554
0.155289
0.155289
0.155921
0.159083
0.159715
0.159083
0.158134
0.158134
0.159715
0.158134
0.158134
0.160664
0.158767
0.158451
0.159399
0.160980
0.160347
0.160031
0.160664
0.162244
0.163193
0.162877
0.162877
0.163509
0.162877
0.163193
0.163509
0.164457
0.165090
0.165090
0.166671
0.163825
0.165090
0.166354
0.167303
0.167619
0.166354
0.166038
0.166987
0.165722
0.167303
0.167619
0.169200
0.166987
0.166354
0.165090
0.165090
0.166038
0.165406
0.165406
0.165722
0.165722
0.164774
0.163825
0.164774
0.165090
0.164141
0.163509
0.163825
0.161612
0.161296
0.161296
0.159715
0.161612
0.161296
0.160664
0.161928
0.160347
0.159715
0.158451
0.158134
0.157186
0.158134
0.158134
0.156870
0.155921
0.156554
0.156554
0.156554
0.156870
0.159083
0.159399
0.158134
0.155921
0.155921
0.156554
0.156870
0.158134
0.158767
0.158134
0.157186
0.157502
0.158134
0.158134
0.158767
0.159715
0.158767
0.159083
0.160980
0.160664
0.161612
0.162244
0.163509
0.162877
0.163825
0.163193
0.163509
0.164457
0.162877
0.163825
0.164774
0.165722
0.167303
0.166987
0.165090
0.166038
0.165722
0.166987
0.166671
0.167303
0.167935
0.167303
0.165722
0.166671
0.167935
0.167935
0.167619
0.167619
0.166038
0.166038
0.165722
0.166038
0.165090
0.164774
0.164774
0.164457
0.162877
0.165090
0.164457
0.161928
0.162561
0.163193
0.161296
0.161928
0.161296
0.161296
0.161612
0.160980
0.160347
0.160980
0.160031
0.160347
0.158451
0.157502
0.157818
0.158451
0.159715
0.157502
0.155921
0.156554
0.156554
0.156870
0.156870
0.157186
0.157186
0.157818
0.156554
0.154657
0.155605
0.156870
0.158134
0.158451
0.158451
0.156554
0.157818
0.157186
0.158134
0.158451
0.158451
0.158451
0.158767
0.160031
0.160347
0.160980
0.160980
0.163193
0.162877
0.163509
0.163509
0.163825
0.164457
0.162561
0.162877
0.164141
0.165090
0.166671
0.165406
0.164141
0.164141
0.166354
0.167303
0.166671
0.165722
0.165722
0.166987
0.165722
0.165406
0.167303
0.167303
0.168884
0.167935
0.166354
0.165406
0.165722
0.166354
0.165722
0.166671
0.165722
0.164774
0.162877
0.164457
0.164774
0.162877
0.163193
0.163509
0.162877
0.161928
0.161928
0.161928
0.161612
0.160664
0.160664
0.160347
0.161296
0.160031
0.159399
0.159083
0.157186
0.157818
0.160031
0.160031
0.158451
0.158134
0.155921
0.156870
0.156238
0.158134
0.158134
0.157502
0.157502
0.157186
0.155921
0.157502
0.158134
0.159083
0.158767
0.159083
0.158451
0.158451
0.158767
0.158451
0.159399
0.159083
0.158767
0.159715
0.160980
0.160980
0.162877
0.162244
0.162561
0.163825
0.164141
0.164141
0.163509
0.164457
0.164141
0.164457
0.165722
0.166354
0.167619
0.166987
0.165406
0.166987
0.167303
0.168884
0.168251
0.167619
0.167935
0.168251
0.167935
0.169516
0.168567
0.167619
0.167303
0.167935
0.165406
0.166354
0.166038
0.166987
0.167619
0.166354
0.166987
0.166038
0.164774
0.167619
0.166354
0.165406
0.164141
0.164774
0.162244
0.161928
0.161612
0.161612
0.160347
0.159715
0.160347
0.161296
0.160664
0.159083
0.159715
0.158451
0.158451
0.158134
0.158767
0.158134
0.156554
0.157502
0.157818
0.157502
0.157186
0.158134
0.158767
0.157186
0.156238
0.155605
0.156554
0.156870
0.157818
0.157186
0.157502
0.156870
0.157818
0.158451
0.157818
0.159083
0.160031
0.159399
0.161296
0.161296
0.160347
0.162244
0.162244
0.162561
0.163193
0.163509
0.163825
0.162877
0.164141
0.164141
0.164774
0.165722
0.166671
0.168251
0.166987
0.164774
0.166671
0.167619
0.167619
0.167619
0.167303
0.166987
0.167303
0.166354
0.166987
0.167935
0.169832
0.168884
0.168251
0.166671
0.167935
0.167619
0.166671
0.166354
0.166038
0.166038
0.165090
0.164141
0.165406
0.164457
0.164141
0.164457
0.163825
0.163509
0.162877
0.161928
0.161612
0.160347
0.161612
0.160664
0.160980
0.160664
0.159715
0.158451
0.157818
0.158134
0.158134
0.160031
0.158767
0.157502
0.157186
0.156554
0.157818
0.157818
0.158134
0.158767
0.159715
0.156870
0.154973
0.155921
0.156554
0.158767
0.158767
0.157818
0.157502
0.157186
0.157818
0.158767
0.159083
0.160031
0.160031
0.160347
0.161612
0.161928
0.160347
0.162561
0.162561
0.163193
0.162561
0.164141
0.164457
0.164457
0.163825
0.164141
0.165090
0.165722
0.167303
0.166987
0.165406
0.166038
0.166354
0.167935
0.167303
0.166987
0.167619
0.166671
0.167303
0.166671
0.168251
0.167619
0.168884
0.167935
0.165722
0.165090
0.165406
0.165722
0.165406
0.167303
0.165406
0.166354
0.164774
0.165722
0.164774
0.164774
0.163509
0.163825
0.163193
0.161928
0.160980
0.161296
0.161612
0.161612
0.162244
0.161612
0.161612
0.161296
0.158767
0.157186
0.156870
0.158451
0.159715
0.158767
0.156870
0.156554
0.156554
0.157502
0.157818
0.158767
0.159083
0.158767
0.157502
0.155605
0.154973
0.156870
0.158451
0.159083
0.158767
0.159399
0.159399
0.158451
0.157818
0.157818
0.159399
0.159083
0.159083
0.160664
0.160664
0.160664
0.161928
0.162561
0.162561
0.163193
0.163509
0.162244
0.162877
0.162877
0.163509
0.163509
0.163509
0.165406
0.166038
0.166354
0.165722
0.164774
0.167303
0.167935
0.168567
0.168251
0.167619
0.167303
0.167935
0.167935
0.169200
0.168251
0.168251
0.167619
0.166671
0.165406
0.168251
0.167935
0.167303
0.166987
0.166038
0.165090
0.164457
0.164457
0.165090
0.164141
0.163509
0.161928
0.162244
0.161928
0.162561
0.161296
0.161296
0.160664
0.160031
0.160664
0.161296
0.159083
0.158451
0.157502
0.158134
0.159083
0.160031
0.159083
0.158134
0.157818
0.157186
0.156554
0.156554
0.156870
0.157818
0.155921
0.155605
0.155289
0.156238
0.157818
0.158767
0.159083
0.157818
0.157818
0.158451
0.159715
0.159399
0.159083
0.159715
0.159083
0.160980
0.161928
0.160031
0.161296
0.161612
0.161928
0.161612
0.162877
0.163825
0.162877
0.164457
0.161928
0.163509
0.165090
0.165090
0.165090
0.165722
0.164774
0.166354
0.167303
0.167935
0.168251
0.168567
0.166987
0.165090
0.166038
0.165090
0.166987
0.168884
0.168251
0.166354
0.165090
0.166038
0.165722
0.166354
0.166987
0.165406
0.164457
0.163825
0.163509
0.163509
0.164457
0.163193
0.163509
0.163825
0.162877
0.161296
0.160664
0.160347
0.161296
0.160031
0.160031
0.160031
0.160347
0.159715
0.159399
0.157818
0.157818
0.156870
0.158767
0.156870
0.156238
0.157186
0.156554
0.157818
0.157186
0.158767
0.159083
0.156870
0.154657
0.154341
0.155921
0.156554
0.159083
0.159399
0.158134
0.157818
0.158134
0.158767
0.157818
0.158767
0.159715
0.158767
0.159083
0.160031
0.160031
0.159399
0.162244
0.162561
0.161612
0.163193
0.164457
0.164141
0.164457
0.162244
0.164141
0.165090
0.165406
0.166987
0.166987
0.165406
0.166671
0.166671
0.167619
0.166671
0.167303
0.167935
0.166671
0.166354
0.167619
0.168884
0.169832
0.169516
0.167935
0.166038
0.164774
0.165722
0.166354
0.166987
0.165722
0.166354
0.165722
0.164141
0.164141
0.165090
0.163509
0.162877
0.162877
0.161928
0.162561
0.162244
0.160664
0.161612
0.161296
0.161612
0.160031
0.160664
0.159715
0.160031
0.158134
0.157502
0.156870
0.159399
0.158451
0.156554
0.156870
0.155289
0.156554
0.156870
0.155921
0.157818
0.157186
0.155921
0.155289
0.155921
0.157186
0.158134
0.158134
0.157502
0.158134
0.158134
0.157502
0.158451
0.159083
0.160347
0.159715
0.160664
0.160664
0.159715
0.160031
0.162244
0.163193
0.163193
0.162877
0.163509
0.164774
0.163825
0.162877
0.163509
0.164457
0.165090
0.167303
0.167303
0.166354
0.166038
0.166038
0.168251
0.167619
0.167935
0.167303
0.167619
0.166671
0.166987
0.167619
0.170148
0.170780
0.168251
0.168251
0.165406
0.167935
0.167619
0.167935
0.166671
0.165406
0.165090
0.164141
0.165722
0.164774
0.164457
0.164457
0.163825
0.163825
0.161928
0.161612
0.161296
0.161928
0.162244
0.161296
0.161296
0.161296
0.160347
0.158767
0.158134
0.157186
0.157502
0.158767
0.159715
0.157818
0.157186
0.157502
0.158134
0.157818
0.156554
0.157818
0.157502
0.155921
0.154341
0.155605
0.156870
0.158134
0.158451
0.158134
0.156554
0.157502
0.157186
0.158134
0.159083
0.159715
0.159399
0.158767
0.159399
0.160664
0.160664
0.160980
0.162561
0.162244
0.162561
0.162877
0.163509
0.164141
0.163509
0.163509
0.163825
0.165090
0.164141
0.166354
0.166354
0.164141
0.166354
0.166671
0.166987
0.167619
0.167303
0.166671
0.166671
0.165722
0.167619
0.167303
0.168251
0.169200
0.167619
0.164141
0.165406
0.166671
0.165722
0.165090
0.165722
0.165406
0.164457
0.164457
0.164457
0.165722
0.163825
0.163193
0.163509
0.162877
0.161928
0.161296
0.160347
0.160980
0.160980
0.160031
0.161296
0.160664
0.159715
0.159399
0.158451
0.157186
0.158134
0.159399
0.158451
0.156870
0.157186
0.157818
0.156554
0.157818
0.158134
0.158134
0.155921
0.155921
0.154973
0.156870
0.158134
0.159083
0.158451
0.157818
0.158451
0.157818
0.158134
0.157818
0.159083
0.158767
0.159399
0.159399
0.161612
0.161296
0.161296
0.160980
0.162561
0.161928
0.162877
0.162877
0.164457
0.164457
0.163193
0.163193
0.166038
0.165722
0.166354
0.167619
0.166038
0.166354
0.166987
0.166987
0.167619
0.167303
0.166987
0.166038
0.165090
0.166671
0.167619
0.169200
0.168884
0.168251
0.166671
0.166038
0.165406
0.165722
0.167303
0.166987
0.166354
0.164457
0.166354
0.164774
0.165406
0.163825
0.163193
0.163509
0.162561
0.162244
0.161296
0.160664
0.160980
0.161296
0.161296
0.160980
0.162244
0.159715
0.159715
0.159715
0.158134
0.157818
0.158767
0.155921
0.156238
0.157186
0.155921
0.156554
0.157186
0.157186
0.158134
0.156554
0.156554
0.156870
0.156554
0.157186
0.158767
0.158134
0.157186
0.157502
0.156554
0.158134
0.158134
0.158134
0.158451
0.159083
0.158451
0.160980
0.160664
0.160664
0.161612
0.160980
0.161612
0.161928
0.161928
0.161928
0.163193
0.163509
0.163825
0.164774
0.165406
0.167303
0.166354
0.165406
0.164457
0.166038
0.165406
0.167619
0.166987
0.166354
0.166987
0.165722
0.165722
0.166671
0.167619
0.168567
0.167303
0.165722
0.164457
0.166038
0.165090
0.166987
0.166671
0.165090
0.164774
0.164774
0.165090
0.165406
0.164457
0.162877
0.163825
0.163509
0.163193
0.160980
0.161296
0.161296
0.161296
0.162244
0.161612
0.161612
0.161612
0.160347
0.159399
0.159399
0.156554
0.158451
0.158767
0.157818
0.157186
0.157818
0.158134
0.157818
0.158767
0.159083
0.158767
0.157186
0.154973
0.154973
0.157818
0.159083
0.159715
0.158767
0.157818
0.159399
0.159083
0.159083
0.158767
0.161612
0.159083
0.160031
0.162244
0.162244
0.162244
0.163509
0.163193
0.162244
0.163193
0.164141
0.164141
0.165090
0.165722
0.165090
0.165090
0.165722
0.165722
0.166987
0.166671
0.166038
0.166987
0.168251
0.168884
0.169200
0.167303
0.166987
0.166987
0.166671
0.166987
0.168251
0.168251
0.168567
0.167303
0.165722
0.165090
0.166038
0.167619
0.167619
0.166354
0.164774
0.165406
0.163825
0.165090
0.164141
0.164457
0.163509
0.163825
0.163193
0.161612
0.161928
0.162244
0.161296
0.160980
0.161296
0.161928
0.160664
0.159083
0.157502
0.157186
0.156870
0.158767
0.158767
0.157818
0.155921
0.157186
0.155921
0.156554
0.156554
0.157818
0.158451
0.156870
0.155921
0.154657
0.156238
0.157502
0.158134
0.159399
0.158451
0.158134
0.157818
0.158134
0.159083
0.160347
0.159715
0.158767
0.160031
0.162244
0.161296
0.161296
0.162244
0.162561
0.162244
0.163193
0.163825
0.164141
0.162877
0.163825
0.163825
0.165090
0.166038
0.166038
0.166354
0.166354
0.167303
0.167619
0.168567
0.167619
0.167935
0.167619
0.166038
0.164774
0.165722
0.168567
0.168567
0.168567
0.167619
0.166354
0.165090
0.166671
0.165090
0.166038
0.165722
0.165722
0.166671
0.166354
0.166354
0.165722
0.164141
0.161612
0.163825
0.162561
0.161612
0.161296
0.160347
0.161612
0.160664
0.160664
0.160347
0.160347
0.159399
0.158134
0.158134
0.157818
0.157502
0.158767
0.157186
0.155921
0.156870
0.156554
0.156870
0.156238
0.156870
0.158134
0.157186
0.155289
0.155289
0.157186
0.158134
0.160031
0.160347
0.158134
0.158134
0.158451
0.159083
0.158134
0.159083
0.160664
0.161296
0.160347
0.161928
0.161296
0.161928
0.162561
0.162877
0.163193
0.163509
0.164774
0.164457
0.163825
0.165406
0.163509
0.164774
0.165406
0.166354
0.166038
0.166038
0.164774
0.165406
0.166987
0.166671
0.167619
0.166987
0.166987
0.166987
0.167619
0.168251
0.168884
0.169200
0.168567
0.167619
0.166671
0.167935
0.167619
0.166987
0.165090
0.165090
0.165090
0.165090
0.166987
0.165722
0.165406
0.163509
0.163193
0.164457
0.161612
0.162561
0.161928
0.160664
0.160347
0.159715
0.160031
0.160347
0.160347
0.158767
0.158767
0.157186
0.156238
0.158767
0.158134
0.157186
0.156554
0.158134
0.158451
0.157818
0.157502
0.158767
0.158134
0.157502
0.155289
0.155289
0.155605
0.157818
0.158134
0.158451
0.158134
0.158451
0.157502
0.160031
0.158767
0.161928
0.161296
0.159083
0.160980
0.161928
0.162244
0.162561
0.162244
0.162877
0.162561
0.163193
0.163825
0.164141
0.164141
0.163509
0.164774
0.165406
0.167619
0.166671
0.166987
0.165090
0.167303
0.168251
0.168567
0.167935
0.166987
0.166987
0.165722
0.165722
0.166987
0.166987
0.169832
0.168884
0.168567
0.166987
0.165406
0.166671
0.166038
0.166671
0.165406
0.166987
0.165722
0.165722
0.165722
0.165090
0.163193
0.163509
0.163509
0.162561
0.162244
0.161296
0.160664
0.161296
0.161612
0.159399
0.160980
0.160031
0.159083
0.159399
0.158451
0.157186
0.157186
0.158134
0.157818
0.157186
0.157818
0.157818
0.157818
0.158134
0.158451
0.157502
0.157186
0.156554
0.155289
0.157186
0.157818
0.159083
0.160347
0.159399
0.158451
0.158767
0.158767
0.158451
0.159399
0.159715
0.159083
0.159715
0.161296
0.161296
0.162244
0.161612
0.162877
0.160980
0.161612
0.162877
0.164457
0.163825
0.162244
0.164141
0.165090
0.164141
0.165406
0.165722
0.164457
0.165722
0.166987
0.166987
0.167303
0.166987
0.166987
0.166354
0.165722
0.165406
0.166671
0.168251
0.168884
0.167303
0.165722
0.165406
0.166987
0.166671
0.167619
0.165722
0.166038
0.165722
0.164774
0.165722
0.166354
0.165090
0.164774
0.165090
0.163825
0.163193
0.163825
0.162244
0.161928
0.160980
0.160031
0.161612
0.160980
0.160347
0.158767
0.158134
0.158134
0.157186
0.158134
0.157502
0.157186
0.156870
0.156554
0.157502
0.157502
0.157186
0.158134
0.156238
0.156870
0.154973
0.154973
0.156554
0.158451
0.159083
0.157502
0.157818
0.158451
0.157818
0.157818
0.160031
0.159083
0.160031
0.160664
0.161296
0.161296
0.160347
0.161612
0.161612
0.161928
0.162561
0.163509
0.162877
0.162561
0.163193
0.163509
0.164141
0.166354
0.165722
0.166038
0.165722
0.164141
0.166038
0.166671
0.167619
0.167935
0.166987
0.166987
0.167303
0.165722
0.166038
0.168884
0.168884
0.167303
0.166354
0.165722
0.165406
0.167303
0.166354
0.165090
0.164774
0.164774
0.163825
0.164141
0.164141
0.164774
0.162877
0.163509
0.161928
0.161928
0.161296
0.162244
0.160980
0.161296
0.160347
0.160980
0.161928
0.160031
0.158134
0.159399
0.157186
0.156870
0.158451
0.157502
0.157186
0.156870
0.157818
0.157818
0.157186
0.157186
0.158134
0.158134
0.157502
0.156554
0.155289
0.157186
0.159083
0.159715
0.158767
0.156238
0.157186
0.158134
0.158451
0.158134
0.159399
0.158767
0.158451
0.159399
0.161296
0.160347
0.161928
0.162244
0.162877
0.162877
0.162877
0.163509
0.163509
0.163193
0.164774
0.165090
0.164774
0.166038
0.167619
0.165090
0.164141
0.165722
0.167619
0.167303
0.166354
0.166987
0.166987
0.165722
0.164774
0.166038
0.167303
0.168251
0.167303
0.166671
0.164774
0.166038
0.164774
0.166038
0.166671
0.165722
0.166038
0.165406
0.164774
0.164774
0.164457
0.163193
0.163193
0.163193
0.162244
0.161928
0.161612
0.160980
0.160664
0.161612
0.158767
0.159399
0.159715
0.158451
0.159083
0.156870
0.156870
0.157818
0.159083
0.157818
0.156238
0.156238
0.155921
0.157502
0.157502
0.158134
0.158451
0.156554
0.154341
0.153708
0.155605
0.157818
0.157502
0.157186
0.156870
0.156238
0.157502
0.157818
0.158134
0.158767
0.158767
0.158134
0.159083
0.159715
0.159715
0.160664
0.160980
0.160980
0.160664
0.161928
0.162561
0.162561
0.162877
0.162561
0.162561
0.163509
0.163825
0.164774
0.164457
0.162877
0.164774
0.164457
0.165722
0.165406
0.165090
0.165406
0.165722
0.163193
0.164774
0.166987
0.166671
0.167303
0.167619
0.165090
0.164774
0.165406
0.165722
0.165090
0.164774
0.164457
0.165090
0.163509
0.163825
0.164141
0.162877
0.161928
0.161612
0.160664
0.161296
0.160980
0.159715
0.160664
0.160347
0.159399
0.160347
0.159715
0.159399
0.158767
0.157186
0.156870
0.156870
0.158134
0.157502
0.155605
0.156554
0.156238
0.156554
0.156870
0.158451
0.157186
0.156554
0.154973
0.154657
0.157186
0.158451
0.157818
0.157502
0.157186
0.157186
0.157502
0.157818
0.157502
0.158134
0.157186
0.156870
0.157186
0.159399
0.160031
0.160031
0.161612
0.161928
0.160664
0.161612
0.162244
0.162244
0.162244
0.162244
0.161928
0.163825
0.163825
0.164774
0.166354
0.163509
0.164141
0.166038
0.166987
0.166354
0.166354
0.165090
0.166038
0.165722
0.165722
0.167303
0.167303
0.167619
0.166987
0.165722
0.164774
0.166038
0.166354
0.165090
0.163509
0.164774
0.164774
0.163825
0.162877
0.163193
0.162244
0.160664
0.161612
0.161296
0.161296
0.160664
0.160347
0.160664
0.159083
0.159715
0.159083
0.161612
0.160031
0.159399
0.158134
0.156554
0.156554
0.158134
0.157818
0.157186
0.154973
0.156554
0.157502
0.156554
0.155605
0.156870
0.156870
0.154657
0.154341
0.153076
0.155921
0.157502
0.157186
0.156238
0.156554
0.156870
0.157502
0.158451
0.159083
0.159083
0.159083
0.159399
0.160980
0.160031
0.159715
0.162244
0.161296
0.162244
0.160980
0.161612
0.161928
0.162877
0.162561
0.163825
0.163509
0.163193
0.164774
0.164774
0.164457
0.164457
0.165406
0.166038
0.167303
0.166038
0.168251
0.166987
0.165406
0.165090
0.166671
0.167619
0.167935
0.166987
0.167303
0.164457
0.165406
0.164141
0.165090
0.165406
0.163825
0.164774
0.163825
0.162877
0.164141
0.164457
0.163193
0.163193
0.162877
0.161612
0.160980
0.160031
0.160031
0.159083
0.159399
0.159083
0.159399
0.158767
0.158134
0.158134
0.155921
0.155921
0.157818
0.157818
0.156238
0.155289
0.154341
0.156238
0.156554
0.155921
0.156870
0.155921
0.155921
0.154657
0.153708
0.153708
0.155605
0.157186
0.156870
0.156870
0.156870
0.155921
0.157186
0.157818
0.158451
0.158451
0.157818
0.157502
0.159083
0.159083
0.160347
0.161928
0.161296
0.161296
0.162561
0.161612
0.162561
0.162877
0.161296
0.162877
0.163509
0.165090
0.166038
0.165722
0.163825
0.165090
0.165722
0.166987
0.166354
0.165722
0.165090
0.166354
0.164774
0.166354
0.166354
0.167303
0.167303
0.166671
0.163509
0.162877
0.163509
0.164141
0.164774
0.164774
0.164141
0.164457
0.162877
0.163193
0.163509
0.161612
0.160664
0.161612
0.160031
0.160347
0.160664
0.159399
0.159715
0.159715
0.159083
0.158134
0.158134
0.157818
0.156870
0.156238
0.154973
0.156554
0.157186
0.156554
0.155605
0.155605
0.154973
0.155921
0.155921
0.156870
0.157186
0.155605
0.154341
0.154024
0.154657
0.154657
0.156554
0.156870
0.155921
0.155289
0.155605
0.157818
0.158134
0.159083
0.158134
0.158134
0.157818
0.159399
0.159715
0.160347
0.161612
0.161296
0.160980
0.161612
0.161928
0.162244
0.163509
0.162877
0.163825
0.164457
0.164141
0.164457
0.165722
0.164141
0.164141
0.165722
0.165722
0.166671
0.165722
0.165722
0.165406
0.164774
0.165090
0.165722
0.167303
0.168251
0.166987
0.165090
0.164774
0.164141
0.165406
0.165090
0.164457
0.164457
0.164141
0.163509
0.164141
0.164141
0.163825
0.162244
0.162877
0.164141
0.162244
0.161612
0.160980
0.160980
0.161296
0.160031
0.160031
0.159715
0.159399
0.159083
0.158767
0.157818
0.157818
0.158767
0.157186
0.155289
0.155605
0.155605
0.156554
0.155921
0.155605
0.156238
0.156554
0.154341
0.152444
0.152760
0.154024
0.156554
0.157186
0.156554
0.156238
0.156870
0.157186
0.159399
0.158767
0.159399
0.157502
0.157818
0.158451
0.159715
0.158134
0.160664
0.161296
0.161296
0.160031
0.161612
0.160664
0.160980
0.160664
0.161296
0.163193
0.164457
0.164141
0.164457
0.164774
0.163509
0.164457
0.166038
0.165722
0.165722
0.165406
0.164774
0.164457
0.164141
0.164141
0.166987
0.167303
0.166354
0.164457
0.163509
0.164774
0.163193
0.165090
0.164774
0.164457
0.163509
0.163825
0.163509
0.163193
0.162244
0.159715
0.161928
0.160347
0.159399
0.159083
0.158767
0.158451
0.158451
0.157186
0.157502
0.159083
0.158767
0.157502
0.157186
0.156554
0.155921
0.157186
0.154973
0.155289
0.153708
0.154024
0.154973
0.154973
0.155605
0.157186
0.156238
0.155289
0.154973
0.154024
0.155921
0.156870
0.156554
0.156870
0.156238
0.155289
0.155605
0.156238
0.157186
0.159083
0.157818
0.157502
0.157502
0.160664
0.158767
0.159399
0.159399
0.160031
0.160980
0.160980
0.162244
0.161928
0.162561
0.161612
0.162244
0.162561
0.163509
0.165722
0.164774
0.162877
0.164141
0.165090
0.165090
0.164457
0.164141
0.165406
0.163825
0.164141
0.164457
0.166038
0.166987
0.166038
0.165722
0.163509
0.163509
0.163825
0.164141
0.163825
0.165090
0.164141
0.163193
0.162877
0.162561
0.163825
0.162561
0.163509
0.161928
0.161612
0.160664
0.158767
0.159715
0.157502
0.158767
0.159399
0.159083
0.158451
0.157502
0.156870
0.154973
0.154973
0.156238
0.157502
0.155605
0.154657
0.155289
0.155605
0.154973
0.154973
0.154657
0.155605
0.154024
0.154024
0.153708
0.154341
0.154657
0.155289
0.156238
0.156554
0.155605
0.157186
0.156238
0.156238
0.157818
0.158134
0.157186
0.156870
0.158451
0.158451
0.158767
0.159715
0.159399
0.160347
0.161928
0.161928
0.161612
0.161612
0.160031
0.161296
0.163509
0.163509
0.164774
0.164457
0.164141
0.163825
0.165090
0.166038
0.166038
0.164774
0.165722
0.164141
0.162877
0.163825
0.164457
0.166671
0.167619
0.167303
0.163509
0.163825
0.163509
0.163825
0.165090
0.164774
0.163825
0.163193
0.162561
0.162561
0.162877
0.163193
0.162561
0.161296
0.160664
0.158767
0.159715
0.159399
0.159715
0.158767
0.158451
0.158134
0.159083
0.158134
0.158134
0.157186
0.155921
0.156238
0.157186
0.154973
0.154024
0.154024
0.153708
0.155289
0.155605
0.157186
0.157502
0.155605
0.154973
0.153076
0.153708
0.154657
0.156238
0.156870
0.156554
0.156554
0.156238
0.155921
0.156870
0.156554
0.159399
0.157502
0.158134
0.159399
0.158767
0.159399
0.160031
0.161612
0.160347
0.160980
0.161296
0.160980
0.161612
0.161928
0.160980
0.162877
0.163193
0.165406
0.166354
0.165090
0.163509
0.164457
0.165406
0.166354
0.166038
0.165722
0.164774
0.163509
0.163509
0.165090
0.166354
0.166354
0.165406
0.165090
0.164141
0.163825
0.165090
0.164774
0.163509
0.163825
0.163825
0.164141
0.163193
0.163825
0.162877
0.161296
0.162877
0.161296
0.160031
0.159715
0.158451
0.160031
0.158767
0.157502
0.158767
0.160031
0.158451
0.157502
0.156554
0.154973
0.154973
0.157186
0.155605
0.156554
0.154973
0.154657
0.155921
0.155605
0.154973
0.155605
0.155605
0.154657
0.153392
0.154341
0.154341
0.156238
0.156554
0.155921
0.156554
0.155921
0.156870
0.156870
0.155289
0.155605
0.157186
0.156554
0.158134
0.159083
0.159083
0.160031
0.160664
0.160664
0.160031
0.160664
0.161612
0.161612
0.162561
0.160664
0.161296
0.161928
0.162877
0.164141
0.163825
0.162244
0.164457
0.164457
0.165722
0.164457
0.165406
0.166354
0.165406
0.165406
0.165406
0.167303
0.167935
0.166671
0.165722
0.162561
0.162244
0.163825
0.164774
0.162877
0.163825
0.162561
0.162244
0.161612
0.162561
0.162244
0.160347
0.160031
0.160347
0.159399
0.158767
0.159399
0.159083
0.160031
0.160347
0.159715
0.158134
0.158134
0.157186
0.156870
0.156238
0.154973
0.155921
0.155605
0.156238
0.154657
0.154657
0.154657
0.155289
0.155289
0.155921
0.155605
0.154657
0.154024
0.153392
0.154341
0.155289
0.155605
0.156238
0.155605
0.154973
0.154973
0.155605
0.156238
0.156238
0.157502
0.156554
0.157818
0.160347
0.158451
0.158451
0.159399
0.160980
0.160980
0.161296
0.160980
0.161612
0.162244
0.162561
0.162561
0.163193
0.164141
0.165090
0.164141
0.163509
0.164457
0.165406
0.165406
0.166987
0.166038
0.166354
0.166038
0.164774
0.164457
0.165406
0.166354
0.166987
0.166671
0.164457
0.163509
0.164457
0.164774
0.164774
0.161928
0.164141
0.162877
0.162244
0.162877
0.162561
0.162244
0.161296
0.161296
0.159399
0.160347
0.159715
0.159399
0.158451
0.158451
0.159399
0.158451
0.157502
0.158451
0.157502
0.156554
0.156238
0.155921
0.156238
0.154657
0.156238
0.154657
0.155289
0.155605
0.154973
0.155289
0.155605
0.154657
0.153076
0.153392
0.154341
0.154973
0.157818
0.157818
0.155289
0.155289
0.155921
0.155921
0.155921
0.158134
0.156870
0.157186
0.157818
0.158767
0.159083
0.159399
0.160347
0.160980
0.160347
0.160980
0.161612
0.160664
0.161612
0.161928
0.160664
0.162877
0.162561
0.165090
0.164457
0.163193
0.164457
0.165406
0.166354
0.166354
0.165406
0.165090
0.164774
0.164141
0.163825
0.165090
0.166671
0.167303
0.166038
0.164141
0.163825
0.164457
0.165090
0.165090
0.164457
0.165090
0.164774
0.163509
0.164141
0.164774
0.163193
0.162244
0.162877
0.160664
0.160031
0.160347
0.159083
0.160031
0.159399
0.159083
0.159399
0.160347
0.158767
0.157502
0.158451
0.156238
0.155289
0.157502
0.155605
0.155605
0.155605
0.156238
0.156238
0.155605
0.156554
0.156870
0.157186
0.155605
0.154341
0.154024
0.157186
0.156238
0.157502
0.156870
0.155921
0.155921
0.156870
0.156238
0.155921
0.157818
0.157502
0.157186
0.159083
0.159399
0.159715
0.160347
0.160664
0.160980
0.161612
0.161296
0.161612
0.160980
0.162244
0.161296
0.161928
0.164457
0.164774
0.165722
0.165090
0.163193
0.164774
0.165722
0.166038
0.165722
0.165090
0.164141
0.164457
0.163509
0.164457
0.166987
0.166987
0.166987
0.165406
0.163509
0.163193
0.164774
0.164141
0.165090
0.164457
0.164141
0.163193
0.163193
0.163509
0.162877
0.161612
0.161612
0.161612
0.159083
0.159715
0.160980
0.160031
0.159715
0.159715
0.158451
0.159083
0.158451
0.159083
0.156870
0.155921
0.156870
0.156554
0.157818
0.156554
0.154657
0.154657
0.155289
0.155605
0.154657
0.157186
0.156238
0.156238
0.154657
0.153708
0.155289
0.155605
0.156238
0.156870
0.156554
0.156554
0.157502
0.156870
0.157502
0.157186
0.157818
0.157186
0.158134
0.160664
0.161928
0.160980
0.160347
0.160347
0.161928
0.160664
0.163509
0.162244
0.163509
0.162877
0.163509
0.164457
0.165090
0.165406
0.165722
0.164141
0.165090
0.165090
0.166354
0.166038
0.165722
0.165722
0.163509
0.164141
0.165722
0.166354
0.166038
0.167619
0.167303
0.164774
0.164141
0.164457
0.163825
0.164457
0.164141
0.164141
0.162877
0.162877
0.162561
0.163193
0.162244
0.160980
0.161296
0.160980
0.160031
0.160347
0.159399
0.158767
0.158767
0.159399
0.159715
0.159083
0.158451
0.157186
0.156238
0.155921
0.155921
0.156870
0.156238
0.156238
0.155921
0.155921
0.155289
0.156870
0.156554
0.156238
0.154973
0.155289
0.153392
0.154341
0.154973
0.157818
0.157186
0.157186
0.157186
0.155605
0.156870
0.157818
0.157186
0.157502
0.158451
0.158451
0.160031
0.159715
0.159715
0.160031
0.160980
0.160980
0.161612
0.161612
0.161928
0.163193
0.161928
0.161928
0.164141
0.163193
0.164457
0.165406
0.164774
0.164774
0.163509
0.166038
0.165722
0.164457
0.165722
0.166038
0.163509
0.164457
0.166038
0.166354
0.167619
0.166671
0.165090
0.164141
0.164774
0.165406
0.164774
0.164141
0.163509
0.164774
0.164141
0.164141
0.164774
0.162244
0.161296
0.161928
0.160031
0.160664
0.158451
0.159399
0.159715
0.158767
0.158451
0.159083
0.158767
0.157818
0.157818
0.156238
0.156238
0.155605
0.158134
0.156554
0.155289
0.155605
0.155605
0.154341
0.155289
0.154657
0.157186
0.155605
0.154024
0.153392
0.153708
0.154657
0.156238
0.156870
0.155921
0.154973
0.155921
0.156554
0.155289
0.157186
0.157818
0.157502
0.157186
0.158451
0.158767
0.159083
0.160031
0.160031
0.160031
0.161296
0.161612
0.161928
0.161928
0.163193
0.162244
0.162877
0.162877
0.164141
0.165406
0.164774
0.163825
0.165722
0.166671
0.166354
0.166354
0.166038
0.165722
0.165722
0.166671
0.166671
0.167303
0.167303
0.166354
0.166038
0.165090
0.165722
0.164774
0.165406
0.166038
0.165090
0.165090
0.163825
0.163509
0.163193
0.162877
0.162244
0.162561
0.162244
0.161296
0.159399
0.159715
0.160347
0.158451
0.158767
0.158767
0.159083
0.158767
0.157818
0.157186
0.156554
0.156238
0.156238
0.157186
0.156554
0.156554
0.156870
0.157502
0.157818
0.157186
0.157186
0.157502
0.156554
0.154341
0.154973
0.155289
0.156554
0.158451
0.157502
0.156870
0.155605
0.157186
0.158451
0.158451
0.160664
0.160031
0.158767
0.160664
0.161928
0.160980
0.160347
0.160347
0.162244
0.162561
0.162877
0.162561
0.162244
0.163825
0.162244
0.163193
0.163509
0.163193
0.164457
0.165722
0.164141
0.165406
0.165406
0.166354
0.164457
0.166671
0.165406
0.165090
0.164774
0.164774
0.166038
0.166354
0.166987
0.166354
0.165090
0.164141
0.166038
0.165090
0.165722
0.164457
0.164141
0.163193
0.162877
0.162877
0.163193
0.162244
0.162877
0.162244
0.161612
0.161928
0.161612
0.159715
0.158767
0.160031
0.159715
0.159083
0.158767
0.157502
0.157502
0.157186
0.156238
0.156238
0.156554
0.155921
0.155605
0.155605
0.155289
0.156238
0.155921
0.155605
0.156554
0.154973
0.154341
0.152760
0.155921
0.155605
0.157502
0.157502
0.156554
0.156554
0.156554
0.157502
0.157818
0.157818
0.160980
0.157186
0.157502
0.159083
0.159083
0.158767
0.161296
0.160664
0.162244
0.160980
0.161612
0.163193
0.162244
0.162244
0.161928
0.164457
0.165090
0.166354
0.166671
0.164774
0.164141
0.165406
0.165722
0.165090
0.165406
0.164774
0.165090
0.164141
0.165090
0.165406
0.166671
0.167303
0.165722
0.166038
0.165406
0.164774
0.164774
0.164457
0.164141
0.163193
0.164457
0.163193
0.164774
0.164141
0.163193
0.161928
0.163825
0.161612
0.160347
0.160031
0.159715
0.159399
0.159399
0.159083
0.159083
0.158134
0.158134
0.157502
0.157818
0.156870
0.157186
0.159083
0.157186
0.156238
0.156238
0.155289
0.155605
0.154657
0.155605
0.155921
0.155605
0.154341
0.153392
0.153708
0.154341
0.156870
0.156554
0.156554
0.156238
0.155921
0.156870
0.158134
0.158451
0.157502
0.158451
0.158134
0.159083
0.160347
0.159083
0.159399
0.160031
0.161296
0.161928
0.161612
0.161928
0.162244
0.160664
0.160347
0.161612
0.163509
0.164141
0.163825
0.163825
0.163193
0.163509
0.165406
0.165406
0.164141
0.165406
0.166354
0.165090
0.164457
0.165406
0.166038
0.168884
0.167619
0.167303
0.165406
0.165406
0.164457
0.165722
0.164774
0.164141
0.163193
0.162877
0.162877
0.163193
0.163193
0.161612
0.160664
0.160980
0.160347
0.160664
0.159399
0.160664
0.158767
0.158767
0.160031
0.160347
0.157818
0.157502
0.157502
0.156238
0.156870
0.156870
0.155605
0.155605
0.155605
0.154973
0.154973
0.154973
0.155605
0.156554
0.156238
0.155605
0.154024
0.153076
0.154973
0.157186
0.157186
0.157502
0.157186
0.157502
0.157186
0.157186
0.156238
0.157818
0.157502
0.157502
0.159399
0.160347
0.159715
0.160664
0.161296
0.161296
0.161296
0.162561
0.163193
0.162561
0.162877
0.161612
0.162877
0.163193
0.164774
0.165406
0.165406
0.163825
0.165090
0.164774
0.166038
0.166038
0.165090
0.165722
0.165722
0.165090
0.166038
0.166354
0.167303
0.166987
0.166987
0.165406
0.164457
0.164774
0.166038
0.165090
0.164141
0.165406
0.164774
0.163825
0.163825
0.164457
0.163509
0.162877
0.162244
0.160980
0.161612
0.160347
0.160031
0.160031
0.160347
0.159715
0.159715
0.159399
0.159399
0.157818
0.157818
0.157502
0.158451
0.158134
0.156870
0.155605
0.155289
0.155921
0.156870
0.156238
0.157818
0.157502
0.156238
0.154657
0.154341
0.155289
0.156238
0.158134
0.158134
0.156554
0.158134
0.158134
0.157818
0.157502
0.156870
0.158767
0.158134
0.158451
0.160031
0.159715
0.160347
0.160980
0.162877
0.163509
0.162561
0.162561
0.162877
0.162244
0.162561
0.162561
0.163193
0.164457
0.166987
0.166354
0.164774
0.164457
0.165722
0.167303
0.167935
0.167303
0.167619
0.168567
0.167619
0.167303
0.167303
0.167935
0.168567
0.166987
0.166354
0.165090
0.164774
0.164774
0.165722
0.164774
0.164141
0.164457
0.163509
0.163193
0.165090
0.163509
0.162877
0.161612
0.160980
0.160664
0.161296
0.160347
0.160664
0.160664
0.159083
0.160031
0.160347
0.159715
0.159715
0.158134
0.156238
0.157186
0.158451
0.157502
0.156238
0.156238
0.156870
0.155921
0.156870
0.156238
0.157502
0.156554
0.155605
0.153708
0.154973
0.156554
0.157186
0.158134
0.156870
0.156238
0.157818
0.157818
0.158134
0.157502
0.159083
0.157818
0.159083
0.160031
0.159715
0.159715
0.161296
0.161296
0.162561
0.163509
0.164141
0.163509
0.164457
0.162561
0.163509
0.164774
0.166038
0.166987
0.166354
0.166038
0.164457
0.166038
0.165722
0.166354
0.165406
0.166038
0.165722
0.166038
0.164457
0.167303
0.168567
0.168884
0.167303
0.166671
0.166354
0.167303
0.166671
0.166038
0.164774
0.163825
0.164457
0.163825
0.163509
0.164457
0.164141
0.164457
0.165090
0.162877
0.162244
0.160347
0.160347
0.160031
0.160664
0.159715
0.159715
0.160031
0.160664
0.160031
0.159083
0.157502
0.158451
0.160031
0.156554
0.157818
0.157502
0.158134
0.157186
0.156238
0.156554
0.158451
0.156554
0.156238
0.154341
0.153708
0.156554
0.158134
0.158767
0.158451
0.157502
0.158134
0.158134
0.158767
0.159715
0.159083
0.159083
0.159083
0.161296
0.162561
0.162877
0.162244
0.162561
0.162244
0.163193
0.163509
0.163509
0.163193
0.163825
0.162877
0.163509
0.165406
0.164141
0.165722
0.165406
0.164457
0.165090
0.166354
0.166987
0.166987
0.167935
0.166671
0.166671
0.166038
0.168251
0.169516
0.169832
0.168884
0.167935
0.165722
0.167303
0.167619
0.167303
0.167303
0.165722
0.165406
0.165722
0.164774
0.164457
0.164141
0.163825
0.163193
0.163825
0.162244
0.162244
0.161612
0.161296
0.160347
0.160664
0.159399
0.158451
0.158134
0.157818
0.157502
0.156554
0.155605
0.156870
0.157818
0.156238
0.154341
0.154657
0.155289
0.155921
0.155605
0.156870
0.156554
0.154973
0.154341
0.153076
0.154341
0.156554
0.157186
0.157186
0.157818
0.156870
0.157502
0.157818
0.159083
0.158451
0.158134
0.158134
0.159399
0.161612
0.160664
0.160664
0.161296
0.160664
0.161612
0.162244
0.161928
0.162877
0.164457
0.162244
0.162561
0.164774
0.163509
0.165090
0.165406
0.165090
0.165406
0.166038
0.166038
0.166354
0.166987
0.166038
0.165406
0.165090
0.164774
0.166038
0.167935
0.168884
0.167619
0.164774
0.164774
0.164141
0.164457
0.163825
0.164141
0.164141
0.162877
0.162244
0.162244
0.163193
0.162877
0.161296
0.160980
0.160980
0.160347
0.160980
0.159083
0.160031
0.159399
0.158451
0.158767
0.159083
0.158451
0.157818
0.157818
0.156870
0.156238
0.158767
0.156554
0.156554
0.156554
0.156238
0.156554
0.156238
0.156238
0.157818
0.156554
0.156238
0.155605
0.155289
0.156238
0.159715
0.159399
0.158451
0.158767
0.158451
0.158134
0.156870
0.156870
0.157818
0.157818
0.158134
0.159083
0.159083
0.159715
0.159399
0.160031
0.159715
0.162561
0.162244
0.162244
0.162877
0.161612
0.161612
0.161928
0.162877
0.164457
0.165406
0.164774
0.164457
0.165722
0.166671
0.166671
0.166671
0.166987
0.165722
0.164774
0.164774
0.166987
0.167619
0.168251
0.166671
0.166038
0.164141
0.165090
0.165722
0.165406
0.164457
0.164141
0.163509
0.163509
0.163509
0.162877
0.162877
0.161612
0.162244
0.161296
0.161928
0.160031
0.161612
0.160664
0.159083
0.158767
0.159083
0.159399
0.158767
0.158134
0.157818
0.156870
0.155921
0.156554
0.157186
0.156554
0.154657
0.154657
0.155605
0.155289
0.155921
0.157186
0.156238
0.154657
0.153392
0.154024
0.154657
0.155921
0.157818
0.156870
0.157502
0.155921
0.157186
0.157818
0.157186
0.157186
0.157186
0.157186
0.157502
0.159399
0.159715
0.161296
0.160347
0.160980
0.161296
0.162877
0.162244
0.162244
0.162244
0.161612
0.162877
0.163509
0.163509
0.163825
0.164774
0.162561
0.164774
0.165722
0.165722
0.166038
0.165090
0.165406
0.165090
0.164141
0.165090
0.166671
0.167619
0.167303
0.167619
0.163825
0.164141
0.167303
0.166354
0.165722
0.163825
0.165090
0.163193
0.163193
0.164141
0.165406
0.162244
0.163509
0.162561
0.160031
0.160347
0.160347
0.159399
0.158451
0.159083
0.159083
0.160031
0.158767
0.158134
0.158134
0.156870
0.155605
0.157186
0.157818
0.156554
0.155921
0.155605
0.156554
0.156554
0.155605
0.157186
0.158134
0.156238
0.154657
0.154024
0.154657
0.155605
0.158134
0.157818
0.156238
0.156238
0.156870
0.157818
0.158451
0.159399
0.159715
0.159083
0.158767
0.160347
0.159399
0.160347
0.160980
0.161612
0.162877
0.162877
0.162561
0.162244
0.162877
0.161296
0.162561
0.164457
0.164457
0.165090
0.163825
0.163193
0.164457
0.165722
0.165090
0.165090
0.165090
0.166038
0.165090
0.165406
0.166038
0.167303
0.166038
0.167303
0.165722
0.164774
0.165090
0.164774
0.164457
0.164141
0.165090
0.164141
0.163825
0.162561
0.163509
0.163509
0.162877
0.161296
0.162244
0.161296
0.160664
0.159399
0.159715
0.159399
0.159083
0.159715
0.158767
0.158134
0.157818
0.156870
0.157186
0.155605
0.155921
0.157186
0.155605
0.155921
0.155605
0.156238
0.156238
0.155921
0.156238
0.157186
0.155921
0.155289
0.154341
0.155289
0.155921
0.157186
0.157186
0.157818
0.156238
0.155921
0.156870
0.157818
0.157818
0.159083
0.159083
0.158134
0.159399
0.160031
0.160031
0.161296
0.161612
0.161296
0.161928
0.161296
0.160664
0.162561
0.162561
0.162561
0.162244
0.162244
0.164774
0.165090
0.163509
0.164141
0.164457
0.165090
0.165406
0.166038
0.166038
0.164457
0.164141
0.164141
0.165722
0.166987
0.167619
0.165090
0.165406
0.165406
0.166038
0.164774
0.166038
0.165722
0.164774
0.164457
0.164141
0.164141
0.164774
0.163193
0.161928
0.161296
0.159715
0.161612
0.161296
0.160031
0.159399
0.159083
0.159399
0.157818
0.158134
0.157502
0.158134
0.157502
0.155605
0.156238
0.157186
0.155605
0.156238
0.154657
0.154973
0.155289
0.154973
0.155605
0.155921
0.155921
0.155289
0.153708
0.154657
0.154341
0.156238
0.157186
0.157186
0.157186
0.157186
0.157186
0.157502
0.157186
0.159083
0.159083
0.159399
0.159399
0.160347
0.159399
0.162877
0.162561
0.161612
0.161612
0.161612
0.161928
0.161928
0.162877
0.162877
0.164141
0.165406
0.164457
0.166354
0.166987
0.165406
0.165090
0.165722
0.165722
0.166038
0.166354
0.165090
0.165406
0.164141
0.166038
0.165722
0.168251
0.167935
0.167303
0.165722
0.166354
0.165722
0.166354
0.164774
0.164774
0.164774
0.164141
0.164141
0.163509
0.163825
0.161612
0.162244
0.162244
0.161612
0.160031
0.161612
0.160664
0.159715
0.160031
0.159083
0.159399
0.159399
0.158134
0.158451
0.155605
0.155605
0.157818
0.156870
0.156554
0.154341
0.155289
0.154973
0.155605
0.154973
0.157502
0.157186
0.156554
0.154341
0.152444
0.154341
0.155921
0.157186
0.156554
0.155921
0.156238
0.156870
0.155921
0.157186
0.158134
0.158134
0.157186
0.157818
0.159083
0.158451
0.160031
0.159399
0.159399
0.160347
0.160980
0.161928
0.161928
0.162877
0.161928
0.161612
0.162877
0.164141
0.165406
0.165722
0.164141
0.165406
0.164774
0.165090
0.165722
0.165406
0.164774
0.165406
0.165090
0.165406
0.166038
0.166987
0.167303
0.166987
0.165722
0.166038
0.166038
0.164774
0.164141
0.162244
0.164141
0.164141
0.164141
0.163825
0.163193
0.161928
0.161612
0.161612
0.160980
0.160664
0.159399
0.159715
0.159083
0.159083
0.159083
0.160347
0.159399
0.158767
0.157186
0.156554
0.155921
0.156870
0.157502
0.156554
0.155289
0.154024
0.155289
0.155289
0.154657
0.156238
0.156554
0.155921
0.154973
0.153076
0.153708
0.155289
0.157502
0.157818
0.155289
0.156870
0.156870
0.156238
0.157186
0.158767
0.158767
0.158767
0.157818
0.159715
0.159083
0.160031
0.161612
0.162244
0.160980
0.162877
0.162244
0.160664
0.161928
0.161296
0.162561
0.163193
0.163193
0.164457
0.164457
0.164457
0.165406
0.164141
0.165090
0.164774
0.166354
0.166038
0.165406
0.163509
0.164141
0.165090
0.165090
0.166987
0.164774
0.165090
0.163825
0.164457
0.164457
0.164774
0.164774
0.165406
0.164457
0.163193
0.163509
0.164141
0.162877
0.162244
0.162877
0.161296
0.160980
0.160980
0.159715
0.160347
0.159715
0.159399
0.158767
0.159715
0.159715
0.156554
0.157186
0.156554
0.155605
0.156554
0.156238
0.155605
0.154973
0.155289
0.155605
0.155605
0.156238
0.156238
0.155289
0.153708
0.153076
0.154657
0.154973
0.156554
0.158134
0.157186
0.155605
0.156554
0.157502
0.157818
0.157186
0.159399
0.158451
0.156554
0.159399
0.160664
0.160031
0.160664
0.160980
0.161296
0.161928
0.161296
0.162561
0.164141
0.162877
0.162877
0.164457
0.164141
0.164141
0.164141
0.164457
0.163825
0.164141
0.165406
0.165406
0.165090
0.165406
0.166038
0.166038
0.165090
0.166038
0.167935
0.167935
0.166671
0.165406
0.164141
0.165406
0.165722
0.166038
0.165406
0.164141
0.164774
0.164457
0.164457
0.165090
0.163825
0.162877
0.162877
0.161612
0.160980
0.161296
0.160664
0.158134
0.159399
0.159715
0.159715
0.159715
0.158451
0.157186
0.157502
0.155921
0.155605
0.157186
0.156238
0.155921
0.154657
0.154657
0.155605
0.156870
0.156238
0.157818
0.156554
0.154973
0.154024
0.153076
0.154341
0.155605
0.156554
0.156870
0.156238
0.156238
0.158134
0.157818
0.158134
0.157502
0.158451
0.158451
0.158134
0.159715
0.160980
0.160347
0.159715
0.161296
0.162244
0.161612
0.162561
0.162877
0.162877
0.161612
0.162877
0.164141
0.164457
0.164774
0.164774
0.163193
0.164141
0.163509
0.165406
0.166671
0.165406
0.165722
0.166038
0.163825
0.163825
0.165090
0.167303
0.166671
0.165090
0.163193
0.163193
0.163825
0.163193
0.163509
0.162877
0.163509
0.163825
0.161928
0.163509
0.163193
0.161612
0.161296
0.161296
0.160347
0.160031
0.160664
0.160031
0.159083
0.159715
0.158767
0.158451
0.159399
0.158451
0.157502
0.155921
0.155289
0.155605
0.157186
0.154657
0.152760
0.153392
0.154973
0.155605
0.155289
0.156238
0.156870
0.154973
0.154973
0.153708
0.154657
0.156238
0.156870
0.158451
0.158451
0.156870
0.157502
0.156870
0.157818
0.157818
0.158451
0.159083
0.158767
0.159715
0.159715
0.160347
0.161296
0.161612
0.160664
0.161612
0.161612
0.161612
0.162561
0.161296
0.162877
0.163825
0.163825
0.165406
0.165722
0.164457
0.164457
0.164774
0.165722
0.166038
0.166038
0.164774
0.165090
0.164457
0.165722
0.166354
0.167935
0.167935
0.167619
0.164774
0.164774
0.165090
0.164141
0.165090
0.163193
0.163825
0.164774
0.163193
0.164457
0.163825
0.163193
0.161612
0.160980
0.161296
0.161296
0.160347
0.160980
0.158767
0.158767
0.159083
0.158134
0.158451
0.157818
0.157502
0.156554
0.155605
0.155605
0.157818
0.157502
0.156870
0.156554
0.155921
0.155921
0.155921
0.156870
0.157186
0.156238
0.155289
0.155605
0.155605
0.156554
0.157502
0.158451
0.156554
0.157186
0.156554
0.158134
0.158451
0.157818
0.159399
0.158451
0.159715
0.161612
0.161612
0.160980
0.160980
0.162561
0.162877
0.162561
0.162877
0.162561
0.162877
0.161928
0.161296
0.161928
0.162877
0.165722
0.164457
0.165722
0.164457
0.164457
0.166038
0.166038
0.166987
0.165406
0.165722
0.165406
0.164774
0.166671
0.167935
0.168251
0.167303
0.166987
0.164457
0.165090
0.164457
0.164457
0.164774
0.165406
0.164141
0.163825
0.164457
0.163509
0.163509
0.162877
0.163509
0.162244
0.161928
0.160347
0.161612
0.161928
0.159399
0.160031
0.158767
0.159715
0.159083
0.157818
0.157818
0.157186
0.156238
0.157818
0.158134
0.157502
0.155605
0.156554
0.156870
0.156238
0.156238
0.158134
0.157818
0.157502
0.155289
0.154341
0.154657
0.156554
0.157818
0.158134
0.156870
0.157502
0.156554
0.157502
0.157818
0.158134
0.158134
0.159083
0.159399
0.160031
0.159083
0.161296
0.161612
0.161612
0.161928
0.161296
0.162244
0.160980
0.161296
0.161612
0.162877
0.162561
0.164141
0.164457
0.164774
0.162877
0.163825
0.165406
0.166038
0.165090
0.166354
0.163825
0.164141
0.163825
0.164774
0.165090
0.166354
0.166671
0.166987
0.164141
0.164457
0.165406
0.165406
0.164457
0.165406
0.165406
0.165406
0.164141
0.164141
0.165090
0.161928
0.161296
0.161612
0.160031
0.160347
0.160031
0.160980
0.158767
0.159399
0.160031
0.160347
0.160347
0.159399
0.158134
0.155605
0.156554
0.157818
0.158134
0.158134
0.156870
0.156238
0.155289
0.155605
0.155921
0.155921
0.155289
0.155605
0.154973
0.152444
0.154657
0.154973
0.158451
0.157818
0.157186
0.155605
0.155921
0.156554
0.157818
0.157186
0.158134
0.158767
0.157818
0.158767
0.159715
0.159399
0.160031
0.161296
0.161296
0.160664
0.161296
0.161612
0.161612
0.160664
0.162244
0.164774
0.164774
0.165090
0.165090
0.163825
0.163825
0.164457
0.165090
0.165406
0.165090
0.164457
0.165722
0.165090
0.165090
0.166038
0.166671
0.167619
0.164774
0.164457
0.162877
0.165406
0.164457
0.163193
0.162877
0.161928
0.162561
0.161928
0.162244
0.162561
0.161612
0.160664
0.162244
0.160664
0.159399
0.159083
0.158767
0.159399
0.159399
0.160031
0.159399
0.159083
0.158134
0.157186
0.157818
0.156554
0.156870
0.158767
0.156238
0.155921
0.155605
0.154973
0.154973
0.155289
0.156554
0.156554
0.154657
0.155289
0.154341
0.154024
0.155921
0.156554
0.156238
0.156238
0.156238
0.156238
0.156554
0.157186
0.158451
0.158767
0.158134
0.157502
0.158767
0.158767
0.159083
0.160664
0.160031
0.162244
0.162244
0.162877
0.161928
0.162561
0.161296
0.162244
0.162561
0.163193
0.163825
0.166038
0.164774
0.164141
0.164457
0.165090
0.166354
0.166987
0.166038
0.166038
0.165722
0.163193
0.165406
0.166354
0.166987
0.166354
0.165406
0.163825
0.164141
0.164141
0.165090
0.164457
0.163193
0.163509
0.162877
0.162561
0.162877
0.162877
0.161296
0.161296
0.160980
0.160664
0.159715
0.159715
0.160031
0.160347
0.160031
0.158451
0.159399
0.158767
0.158451
0.158134
0.155605
0.155605
0.158451
0.156554
0.155289
0.155605
0.154973
0.154657
0.154024
0.155289
0.157502
0.156870
0.155289
0.154024
0.154024
0.154973
0.156870
0.157818
0.157502
0.156554
0.155921
0.157186
0.155605
0.156870
0.157818
0.156870
0.156554
0.158451
0.160347
0.159399
0.160347
0.160347
0.161612
0.161612
0.163193
0.163509
0.163509
0.162244
0.160980
0.163193
0.165090
0.164774
0.166354
0.165722
0.163193
0.164774
0.165722
0.166354
0.167303
0.167619
0.166671
0.166671
0.164774
0.166038
0.166038
0.167303
0.168251
0.166354
0.165090
0.163509
0.165406
0.165722
0.165406
0.165090
0.164457
0.164774
0.164141
0.165406
0.164141
0.163193
0.162561
0.161612
0.160980
0.160664
0.160347
0.160031
0.159399
0.160664
0.159083
0.159399
0.158767
0.158451
0.159399
0.157186
0.157502
0.157818
0.158767
0.156238
0.155921
0.156238
0.156238
0.156870
0.156554
0.156238
0.156554
0.154973
0.153708
0.154024
0.155289
0.155289
0.155605
0.157502
0.155605
0.156554
0.156870
0.158134
0.157186
0.157818
0.157818
0.157818
0.157818
0.160031
0.160347
0.160980
0.160980
0.161296
0.161296
0.160980
0.162561
0.162877
0.162244
0.162244
0.163509
0.164141
0.164141
0.165406
0.164141
0.164457
0.165090
0.164457
0.166354
0.166671
0.166671
0.166354
0.165722
0.164457
0.164457
0.166354
0.166987
0.167935
0.166354
0.164457
0.162877
0.163825
0.164774
0.164141
0.164141
0.163509
0.162561
0.162244
0.162561
0.162877
0.162244
0.161296
0.162561
0.160980
0.160031
0.160664
0.159083
0.158767
0.159083
0.159715
0.158134
0.159399
0.158451
0.156870
0.156870
0.155605
0.155289
0.156238
0.155921
0.155605
0.153708
0.154024
0.155605
0.154973
0.155289
0.156238
0.154657
0.154341
0.152760
0.153076
0.154657
0.156870
0.157186
0.156554
0.156238
0.155921
0.155605
0.158451
0.157818
0.157818
0.156870
0.158451
0.159715
0.160347
0.160031
0.161296
0.160664
0.162561
0.161928
0.162561
0.161296
0.161612
0.161612
0.162561
0.162877
0.164457
0.165406
0.165406
0.163825
0.164141
0.164457
0.165722
0.164141
0.166038
0.166354
0.165722
0.165722
0.166038
0.166038
0.166987
0.168567
0.166671
0.166354
0.165090
0.164457
0.166354
0.165722
0.164457
0.164141
0.163825
0.164457
0.163509
0.163193
0.162561
0.160980
0.162877
0.161612
0.160980
0.159083
0.159715
0.160347
0.158451
0.158451
0.159083
0.160031
0.158134
0.156554
0.158451
0.155605
0.156238
0.157502
0.156238
0.155605
0.155289
0.155605
0.154973
0.154973
0.156870
0.157502
0.157502
0.155921
0.154657
0.154973
0.154973
0.156554
0.157502
0.156554
0.157502
0.157186
0.158134
0.158451
0.156870
0.159715
0.158451
0.158134
0.158767
0.159083
0.159715
0.160347
0.160664
0.161612
0.162244
0.161296
0.161612
0.162244
0.163509
0.161296
0.162561
0.163509
0.163825
0.164141
0.165406
0.163193
0.165722
0.166038
0.165722
0.166354
0.165406
0.164774
0.164457
0.164774
0.166354
0.166987
0.167303
0.166987
0.166038
0.163825
0.164141
0.164457
0.165406
0.165406
0.163825
0.164457
0.164141
0.164457
0.164774
0.165406
0.162244
0.161928
0.161928
0.160664
0.160347
0.160031
0.160031
0.159083
0.158767
0.158767
0.159399
0.159083
0.158767
0.157186
0.155921
0.156238
0.157502
0.157818
0.157502
0.155921
0.154657
0.155289
0.155289
0.155605
0.156870
0.156870
0.155289
0.154657
0.154024
0.154341
0.154973
0.156554
0.158134
0.156238
0.156870
0.157186
0.157186
0.156870
0.157186
0.158134
0.156870
0.158134
0.160347
0.158767
0.160031
0.160347
0.161928
0.162244
0.161928
0.162244
0.161612
0.161612
0.161296
0.162561
0.162561
0.163509
0.165406
0.164141
0.163509
0.165406
0.165406
0.166671
0.166038
0.167303
0.165722
0.165090
0.163825
0.164774
0.165406
0.166671
0.166354
0.165090
0.163825
0.165406
0.164457
0.164141
0.164457
0.164141
0.164141
0.163825
0.161928
0.163193
0.163193
0.162561
0.162244
0.162244
0.162561
0.161296
0.160347
0.160347
0.160664
0.160664
0.159083
0.160664
0.159715
0.158767
0.156238
0.155921
0.154657
0.155605
0.156554
0.154657
0.155921
0.154341
0.154657
0.155921
0.155289
0.155289
0.156554
0.155289
0.153392
0.152128
0.154024
0.154024
0.155605
0.155289
0.156238
0.155921
0.156554
0.155921
0.157186
0.156238
0.158134
0.157186
0.157502
0.159399
0.158767
0.159399
0.159399
0.160347
0.160664
0.161928
0.162244
0.164141
0.164141
0.161928
0.163193
0.163825
0.163509
0.164457
0.164141
0.163509
0.163193
0.164141
0.164457
0.164774
0.165722
0.165722
0.165090
0.163509
0.165406
0.166038
0.166987
0.168251
0.166987
0.166354
0.165722
0.164774
0.165406
0.164141
0.163509
0.164141
0.163825
0.164457
0.162877
0.164457
0.162877
0.161612
0.162561
0.161612
0.161612
0.160664
0.160347
0.160980
0.158767
0.159715
0.157818
0.159399
0.158451
0.158134
0.157186
0.156554
0.156554
0.156870
0.155921
0.156238
0.155605
0.155289
0.156238
0.155921
0.155605
0.157502
0.154973
0.154973
0.153708
0.153708
0.154024
0.156238
0.155605
0.156238
0.155289
0.155289
0.154657
0.156238
0.155605
0.156554
0.156554
0.156238
0.157502
0.158451
0.158134
0.159715
0.160347
0.160664
0.161296
0.161928
0.160347
0.162244
0.161612
0.160664
0.161928
0.162244
0.163509
0.163509
0.163193
0.162244
0.165090
0.165090
0.165406
0.165722
0.165090
0.164457
0.164774
0.164141
0.166354
0.167935
0.168567
0.166038
0.166038
0.163825
0.165406
0.164457
0.164457
0.165090
0.163193
0.163509
0.163509
0.162561
0.163509
0.163193
0.163193
0.161928
0.160664
0.160664
0.159715
0.159083
0.158767
0.159083
0.159399
0.158767
0.158451
0.158134
0.156870
0.157502
0.155289
0.154657
0.155921
0.156238
0.155605
0.154024
0.155289
0.155921
0.155289
0.155605
0.155289
0.155921
0.154657
0.153708
0.153392
0.153708
0.154973
0.156238
0.156238
0.154657
0.155289
0.156238
0.156238
0.156554
0.156554
0.155921
0.156554
0.157502
0.158451
0.157502
0.159715
0.160031
0.159715
0.160031
0.160980
0.162561
0.162561
0.161928
0.161612
0.162561
0.164457
0.164141
0.165090
0.165090
0.163193
0.164457
0.164774
0.164774
0.165090
0.165090
0.163825
0.164774
0.164457
0.165406
0.164774
0.166671
0.167303
0.165722
0.163193
0.163509
0.164457
0.165090
0.164141
0.163825
0.163825
0.163193
0.162561
0.164457
0.163509
0.161928
0.162244
0.161928
0.160980
0.160347
0.160031
0.158767
0.158451
0.159399
0.158767
0.159399
0.158767
0.157502
0.156554
0.156554
0.155289
0.156554
0.157818
0.155605
0.155921
0.155289
0.154973
0.155289
0.154341
0.155289
0.157186
0.155921
0.154341
0.153076
0.154657
0.155605
0.157186
0.156870
0.156870
0.155921
0.155921
0.156554
0.157502
0.157818
0.157818
0.158134
0.158134
0.160031
0.159083
0.159083
0.160347
0.160347
0.161296
0.161296
0.162244
0.161928
0.162244
0.162244
0.162561
0.162877
0.161928
0.164141
0.164774
0.162877
0.163825
0.164774
0.166038
0.165090
0.165406
0.165406
0.166354
0.164457
0.165722
0.167303
0.166671
0.167619
0.166987
0.164141
0.164141
0.164141
0.164457
0.164141
0.163825
0.164774
0.163509
0.163509
0.163193
0.162561
0.162561
0.160980
0.162244
0.161612
0.160664
0.160347
0.160347
0.159083
0.158451
0.157818
0.156870
0.158134
0.157818
0.156870
0.155605
0.155289
0.155921
0.156870
0.155289
0.154973
0.155605
0.154657
0.154973
0.155605
0.154973
0.155605
0.154657
0.154657
0.154024
0.154973
0.155289
0.156870
0.156554
0.155289
0.157186
0.155289
0.155605
0.155921
0.156554
0.157502
0.157818
0.157818
0.158451
0.158767
0.157818
0.159083
0.159083
0.160664
0.161296
0.160347
0.162244
0.161612
0.161612
0.161612
0.163825
0.163193
0.163825
0.163825
0.163509
0.163193
0.163825
0.166038
0.165090
0.165090
0.163825
0.165090
0.163825
0.162561
0.163825
0.166038
0.166987
0.166671
0.165406
0.163825
0.163509
0.165090
0.164141
0.163825
0.164457
0.163825
0.163825
0.162244
0.162877
0.161928
0.161612
0.162244
0.160664
0.160980
0.160031
0.160347
0.158767
0.157818
0.156870
0.158767
0.159715
0.158134
0.157186
0.157186
0.155605
0.155605
0.157502
0.156870
0.156870
0.155921
0.155605
0.154657
0.154657
0.156238
0.157502
0.154973
0.154657
0.153708
0.153392
0.154657
0.156238
0.156870
0.156870
0.156238
0.156870
0.157818
0.156870
0.157186
0.158134
0.158134
0.157818
0.158451
0.158451
0.159083
0.160664
0.161296
0.161612
0.161928
0.160031
0.161928
0.161928
0.162561
0.162244
0.162244
0.163509
0.163193
0.165722
0.164141
0.162561
0.164457
0.165090
0.166038
0.166671
0.165090
0.165722
0.164774
0.164141
0.163825
0.166038
0.167935
0.167303
0.166987
0.166038
0.165722
0.165406
0.165722
0.164774
0.164774
0.164141
0.163825
0.162244
0.163193
0.164141
0.162244
0.161296
0.161612
0.160347
0.160347
0.159399
0.160031
0.159715
0.158767
0.157818
0.158134
0.158451
0.157502
0.157818
0.156238
0.155921
0.154657
0.156554
0.154973
0.154657
0.154973
0.154657
0.154973
0.154973
0.156870
0.156238
0.154973
0.154657
0.153708
0.154341
0.154973
0.155921
0.156554
0.155921
0.155289
0.156238
0.155605
0.156238
0.156238
0.157186
0.156554
0.158134
0.159083
0.157818
0.159715
0.159083
0.160347
0.159083
0.160980
0.161612
0.162244
0.162877
0.161928
0.161928
0.163193
0.163509
0.165090
0.164141
0.162561
0.164141
0.164141
0.165406
0.164457
0.163825
0.164141
0.164141
0.163193
0.164141
0.166354
0.166354
0.166987
0.165722
0.164774
0.163509
0.163509
0.165090
0.165406
0.164141
0.163509
0.163193
0.162561
0.162561
0.163193
0.162877
0.160980
0.161928
0.160347
0.160031
0.160980
0.160031
0.159399
0.158451
0.159083
0.158767
0.158134
0.159399
0.159083
0.158134
0.157186
0.155605
0.157502
0.155921
0.155921
0.154341
0.154657
0.154657
0.155289
0.155921
0.156870
0.155921
0.154973
0.154341
0.154657
0.154657
0.156554
0.156554
0.156238
0.156238
0.155605
0.156554
0.156554
0.156554
0.156870
0.157502
0.157502
0.157818
0.159399
0.159083
0.159399
0.160664
0.160031
0.161296
0.160347
0.162244
0.162877
0.161612
0.162244
0.162561
0.162561
0.164457
0.165406
0.164774
0.162877
0.164457
0.165722
0.165090
0.165722
0.165090
0.165722
0.164141
0.164457
0.165090
0.166354
0.167303
0.166354
0.165090
0.163825
0.164141
0.165090
0.164457
0.163509
0.164457
0.163509
0.163193
0.163193
0.163509
0.163825
0.162561
0.162561
0.161928
0.160980
0.160031
0.160980
0.159715
0.160664
0.160031
0.159083
0.159715
0.157818
0.157502
0.157502
0.155921
0.156870
0.158451
0.156554
0.156554
0.155289
0.154657
0.156238
0.156554
0.156554
0.157818
0.155605
0.154657
0.154341
0.153708
0.154341
0.156554
0.156870
0.157502
0.155921
0.156870
0.156238
0.157186
0.157502
0.157502
0.157186
0.157502
0.158451
0.159399
0.158767
0.160664
0.160980
0.160980
0.160664
0.161296
0.162244
0.161612
0.160980
0.159715
0.161296
0.163509
0.163825
0.166038
0.163825
0.163193
0.164141
0.165090
0.166671
0.166038
0.165406
0.165722
0.165090
0.163509
0.165722
0.166671
0.168567
0.166671
0.166038
0.163509
0.162877
0.163825
0.163509
0.162877
0.163509
0.163825
0.162561
0.162561
0.163193
0.162877
0.161928
0.161296
0.161928
0.160980
0.159399
0.158767
0.159399
0.160347
0.159715
0.160031
0.159715
0.158451
0.157502
0.156554
0.157818
0.156554
0.157818
0.157186
0.157186
0.154973
0.155605
0.156870
0.156554
0.154973
0.156238
0.156238
0.154973
0.153708
0.154024
0.154341
0.154973
0.156554
0.156238
0.154973
0.157186
0.156238
0.156238
0.156870
0.157502
0.157818
0.158767
0.159083
0.160980
0.159083
0.159715
0.160347
0.159715
0.160347
0.160664
0.161928
0.161928
0.162244
0.161296
0.161296
0.162877
0.163509
0.164457
0.165090
0.163509
0.164141
0.164774
0.165406
0.165090
0.165406
0.166038
0.166987
0.164774
0.164141
0.166038
0.167619
0.166354
0.166671
0.165722
0.164774
0.165406
0.165090
0.165722
0.164774
0.165406
0.164774
0.163825
0.164774
0.164141
0.163193
0.163509
0.162244
0.161296
0.160664
0.159715
0.160664
0.160980
0.160980
0.159399
0.159715
0.159083
0.158767
0.158134
0.156870
0.156238
0.155921
0.157186
0.156238
0.154973
0.155289
0.155921
0.157186
0.155605
0.156238
0.157818
0.155289
0.154973
0.153076
0.154657
0.154973
0.156238
0.157186
0.157502
0.156554
0.156554
0.156238
0.157186
0.158451
0.158451
0.157502
0.158134
0.159715
0.160031
0.159399
0.160980
0.162244
0.161928
0.160664
0.162877
0.162244
0.161612
0.162561
0.162877
0.163825
0.163825
0.165406
0.165090
0.164141
0.163825
0.163825
0.166038
0.165722
0.165090
0.164774
0.165406
0.164774
0.165406
0.166038
0.165722
0.166987
0.166354
0.164457
0.163825
0.164141
0.165406
0.165090
0.164774
0.163825
0.164457
0.164457
0.163509
0.164457
0.164457
0.161612
0.161612
0.162244
0.160664
0.160664
0.160347
0.159083
0.157818
0.157186
0.158134
0.158451
0.157502
0.157186
0.156554
0.154973
0.154973
0.157502
0.155921
0.155921
0.154341
0.154024
0.156238
0.155605
0.154973
0.155921
0.155605
0.154657
0.153392
0.152760
0.154973
0.157186
0.156554
0.157502
0.156554
0.155605
0.156554
0.159083
0.157186
0.157186
0.156870
0.157502
0.158134
0.159083
0.158767
0.159399
0.160031
0.160347
0.160664
0.161612
0.161612
0.161928
0.162561
0.161612
0.163193
0.164141
0.163825
0.163509
0.164774
0.163193
0.164457
0.165722
0.165090
0.165406
0.164457
0.164457
0.164457
0.163825
0.165406
0.166671
0.167303
0.166671
0.166987
0.163509
0.164141
0.164774
0.164141
0.163825
0.163509
0.164774
0.163509
0.162877
0.163825
0.163825
0.160664
0.160664
0.160980
0.159399
0.158451
0.159715
0.160031
0.158134
0.157186
0.158134
0.159715
0.159083
0.157186
0.156870
0.154657
0.154973
0.156870
0.156554
0.154341
0.155289
0.154341
0.154973
0.155289
0.155921
0.155921
0.154973
0.155289
0.153392
0.153392
0.155605
0.155921
0.155921
0.155289
0.155921
0.156554
0.155605
0.156554
0.157186
0.157502
0.157186
0.157186
0.157818
0.159399
0.159083
0.159083
0.160347
0.159083
0.161296
0.162561
0.161928
0.161612
0.163193
0.161928
0.162244
0.163193
0.162561
0.164457
0.164141
0.163825
0.165722
0.165406
0.165406
0.164457
0.164774
0.164774
0.165722
0.163825
0.165406
0.166671
0.167619
0.166987
0.165090
0.163825
0.163509
0.163825
0.164141
0.163825
0.163193
0.163509
0.163509
0.162244
0.161928
0.162561
0.161928
0.160980
0.161612
0.160347
0.159715
0.159715
0.158451
0.158767
0.158134
0.158451
0.158134
0.158767
0.157502
0.156554
0.156238
0.155289
0.155921
0.156870
0.154341
0.152760
0.153708
0.154973
0.154657
0.155921
0.156238
0.156238
0.154973
0.153708
0.153076
0.153708
0.153708
0.154973
0.155605
0.155605
0.156238
0.156238
0.156554
0.156554
0.156238
0.157502
0.156238
0.156554
0.158134
0.159083
0.157502
0.158451
0.158451
0.159715
0.159083
0.159083
0.160664
0.160031
0.160664
0.161612
0.162877
0.163193
0.163509
0.164141
0.162244
0.162877
0.164457
0.164774
0.165406
0.164774
0.165406
0.164774
0.164141
0.163825
0.163825
0.166671
0.167303
0.166987
0.165406
0.164457
0.163193
0.164457
0.164141
0.162561
0.164457
0.164457
0.162561
0.164141
0.164457
0.162877
0.161612
0.162561
0.160664
0.160031
0.160664
0.158767
0.157502
0.159715
0.159399
0.158134
0.159715
0.159399
0.157502
0.157502
0.154973
0.156554
0.158767
0.157502
0.156870
0.155605
0.154024
0.154973
0.154973
0.155289
0.156554
0.155921
0.154657
0.152128
0.152760
0.155289
0.156870
0.157818
0.156870
0.156554
0.154657
0.156238
0.157502
0.156238
0.156870
0.157502
0.157186
0.158134
0.159083
0.159399
0.160664
0.160980
0.161928
0.162244
0.161928
0.161296
0.162561
0.162561
0.162877
0.162877
0.162244
0.164141
0.165722
0.163193
0.161928
0.163509
0.164774
0.164141
0.163825
0.164457
0.164141
0.163193
0.163193
0.165406
0.165090
0.166987
0.165722
0.166038
0.163825
0.164457
0.164457
0.165406
0.164457
0.163509
0.164774
0.163509
0.163509
0.164141
0.163193
0.161296
0.160980
0.162244
0.159399
0.159399
0.160347
0.159399
0.159083
0.157818
0.158134
0.159083
0.159715
0.157186
0.157186
0.155605
0.155289
0.155921
0.156870
0.155921
0.153076
0.154657
0.155605
0.155921
0.156554
0.156238
0.155921
0.154341
0.152444
0.152444
0.154341
0.155921
0.156554
0.156870
0.154973
0.156870
0.156870
0.157186
0.155921
0.157186
0.156554
0.158134
0.157818
0.159399
0.159399
0.160031
0.159715
0.161296
0.160664
0.161928
0.162877
0.161928
0.163193
0.160980
0.160347
0.163193
0.164141
0.164774
0.164141
0.161928
0.164141
0.164774
0.165090
0.165090
0.165722
0.165090
0.164457
0.162877
0.165090
0.166354
0.166987
0.166987
0.166354
0.163825
0.164141
0.164141
0.164774
0.166038
0.165722
0.164774
0.162561
0.161928
0.162561
0.162877
0.162561
0.160980
0.161296
0.159399
0.160031
0.160664
0.160664
0.160347
0.159083
0.160031
0.159399
0.160031
0.158451
0.158134
0.156870
0.156554
0.157502
0.158767
0.155921
0.155289
0.156238
0.155605
0.156554
0.155289
0.156238
0.157818
0.156554
0.155921
0.154657
0.155289
0.155921
0.156554
0.157502
0.156554
0.155921
0.155605
0.156238
0.157502
0.158134
0.158134
0.159399
0.158134
0.159083
0.158451
0.160031
0.161296
0.160347
0.160347
0.160031
0.160664
0.161928
0.161928
0.161928
0.162244
0.161928
0.163193
0.163825
0.164141
0.164457
0.164457
0.164774
0.165406
0.166038
0.164774
0.164141
0.164457
0.163193
0.162561
0.164774
0.165722
0.168567
0.166671
0.164774
0.164141
0.165090
0.164774
0.164774
0.164141
0.164141
0.162561
0.162561
0.162244
0.163509
0.162561
0.160980
0.160980
0.160664
0.161296
0.160664
0.159083
0.160031
0.158451
0.158451
0.159715
0.159715
0.158134
0.157186
0.156870
0.155921
0.157186
0.157186
0.156554
0.156238
0.155921
0.154657
0.155605
0.154973
0.154973
0.156870
0.155289
0.154341
0.154341
0.153076
0.153076
0.155921
0.155605
0.157502
0.156238
0.155605
0.157186
0.157186
0.156870
0.157186
0.157818
0.157186
0.158767
0.159083
0.158767
0.160031
0.161928
0.162244
0.161612
0.161612
0.164141
0.162877
0.162561
0.161296
0.163825
0.163825
0.164457
0.165090
0.164774
0.163509
0.164457
0.165722
0.165722
0.165722
0.166671
0.165722
0.164141
0.164774
0.166987
0.166038
0.166038
0.165722
0.165722
0.164457
0.163509
0.163193
0.164141
0.163825
0.163509
0.163193
0.162877
0.161296
0.161928
0.162244
0.160347
0.160031
0.159399
0.159399
0.159715
0.159715
0.158134
0.158134
0.158134
0.158451
0.158134
0.157502
0.156238
0.155921
0.155289
0.155289
0.155605
0.157186
0.154973
0.155289
0.154341
0.154341
0.155605
0.155921
0.154657
0.155289
0.156238
0.153392
0.153708
0.153076
0.155605
0.157186
0.156870
0.155921
0.156870
0.154973
0.156554
0.156238
0.157186
0.158134
0.157186
0.157818
0.159399
0.158767
0.159715
0.160347
0.160347
0.160980
0.160031
0.162244
0.162561
0.162244
0.161612
0.162244
0.163193
0.163509
0.163509
0.164457
0.163825
0.165406
0.164774
0.164141
0.164141
0.164774
0.165090
0.164457
0.163193
0.162877
0.166038
0.165406
0.165406
0.164774
0.164141
0.164141
0.164141
0.164141
0.163825
0.163825
0.164457
0.162561
0.161612
0.161928
0.162244
0.161612
0.160980
0.161928
0.159715
0.159083
0.159715
0.159399
0.158451
0.157818
0.158451
0.157818
0.158134
0.157186
0.156238
0.155921
0.154657
0.155289
0.155605
0.155289
0.154024
0.156238
0.155605
0.154973
0.154657
0.156554
0.156238
0.154341
0.152128
0.152128
0.154024
0.154657
0.156870
0.156554
0.155605
0.154657
0.155921
0.155289
0.156554
0.157502
0.155605
0.157502
0.158134
0.159083
0.158451
0.158767
0.159715
0.160980
0.160347
0.160664
0.160031
0.160980
0.162244
0.161612
0.160980
0.162877
0.162877
0.163509
0.164141
0.163193
0.163825
0.163825
0.164457
0.164141
0.163509
0.165090
0.164457
0.163509
0.163193
0.165090
0.166038
0.167303
0.165722
0.164141
0.162561
0.163825
0.164457
0.165406
0.163509
0.163825
0.162877
0.162877
0.163509
0.164457
0.163509
0.161296
0.161296
0.160980
0.160347
0.159399
0.158767
0.159399
0.158451
0.158451
0.157502
0.159399
0.158134
0.156554
0.157186
0.155605
0.157186
0.157818
0.157502
0.154657
0.155289
0.154657
0.155289
0.154657
0.154973
0.157818
0.155605
0.154341
0.152760
0.153708
0.155921
0.157818
0.158451
0.157186
0.156238
0.156554
0.156870
0.157186
0.156870
0.157502
0.157502
0.156238
0.159399
0.160980
0.158134
0.160347
0.161296
0.161612
0.161612
0.161612
0.161612
0.161296
0.160980
0.161612
0.162561
0.163825
0.164457
0.164457
0.164457
0.163825
0.164141
0.165090
0.164774
0.165090
0.165722
0.164774
0.164774
0.164457
0.165722
0.166671
0.166987
0.165090
0.165406
0.163193
0.164457
0.164457
0.165090
0.165722
0.165090
0.161296
0.162244
0.163193
0.163193
0.163509
0.160980
0.161928
0.161296
0.160031
0.159083
0.158451
0.158767
0.158451
0.158134
0.157186
0.159083
0.157818
0.156238
0.155289
0.156238
0.156554
0.157186
0.156870
0.156238
0.154973
0.156238
0.155921
0.156238
0.155605
0.156554
0.156238
0.154973
0.152760
0.154657
0.155289
0.155921
0.156554
0.155921
0.156554
0.155921
0.156870
0.157186
0.157502
0.157186
0.158134
0.156870
0.159083
0.159083
0.159399
0.160347
0.160664
0.160347
0.160031
0.160664
0.161928
0.162561
0.162244
0.161296
0.162561
0.163825
0.165090
0.165090
0.165722
0.164141
0.165406
0.167303
0.166987
0.166354
0.166038
0.165090
0.164457
0.165090
0.166038
0.166671
0.167303
0.166671
0.166354
0.165090
0.164457
0.164141
0.163825
0.162877
0.164457
0.162877
0.162877
0.162561
0.162244
0.162244
0.161612
0.160347
0.161928
0.159715
0.159715
0.158767
0.159399
0.158767
0.159083
0.158451
0.157818
0.157502
0.157186
0.156870
0.156870
0.157502
0.157818
0.156870
0.156238
0.155605
0.154024
0.155289
0.155921
0.155921
0.156554
0.156870
0.154657
0.154024
0.153708
0.154341
0.154973
0.155921
0.156554
0.155605
0.155289
0.155605
0.156870
0.156870
0.157186
0.156870
0.158451
0.157818
0.159083
0.158134
0.159399
0.158767
0.160031
0.159715
0.160347
0.160031
0.160980
0.161928
0.160664
0.162561
0.162877
0.163825
0.164457
0.164774
0.162561
0.164141
0.165090
0.165722
0.165406
0.165090
0.164457
0.163825
0.162877
0.163825
0.164774
0.166671
0.166354
0.166354
0.165090
0.163825
0.165722
0.165722
0.165722
0.164774
0.164457
0.164141
0.162877
0.163509
0.162877
0.162244
0.159399
0.161612
0.161612
0.160980
0.160031
0.160347
0.159399
0.158767
0.158134
0.158451
0.159083
0.159399
0.158451
0.156870
0.155605
0.156238
0.159399
0.157186
0.155921
0.156870
0.155605
0.157502
0.157818
0.156554
0.157818
0.156870
0.155921
0.154341
0.155289
0.155921
0.157186
0.158767
0.155921
0.156238
0.157818
0.157186
0.157818
0.157502
0.157186
0.157186
0.157502
0.159083
0.159083
0.161612
0.163193
0.161928
0.160347
0.162561
0.163193
0.163193
0.162244
0.162561
0.162877
0.162561
0.163193
0.165090
0.165090
0.163825
0.164141
0.164457
0.165090
0.165406
0.166038
0.165722
0.165722
0.166671
0.165406
0.166671
0.167303
0.168567
0.167935
0.166038
0.163509
0.164141
0.165406
0.166671
0.164774
0.164457
0.164141
0.163509
0.163509
0.163509
0.162877
0.161296
0.161928
0.161928
0.160347
0.159083
0.159715
0.159083
0.158767
0.159083
0.158451
0.158767
0.159083
0.157186
0.156870
0.155605
0.155605
0.158134
0.156238
0.156554
0.154024
0.155921
0.154973
0.155605
0.157186
0.158134
0.157502
0.155921
0.155289
0.156238
0.158451
0.158134
0.157186
0.157186
0.156870
0.157818
0.158134
0.158134
0.158451
0.158767
0.158451
0.157502
0.158451
0.160347
0.160347
0.159399
0.160347
0.160980
0.161296
0.161928
0.162244
0.163509
0.162561
0.162877
0.163825
0.163509
0.164774
0.165406
0.165406
0.163825
0.166354
0.166038
0.166354
0.165722
0.166354
0.166354
0.165722
0.164774
0.166038
0.167303
0.168884
0.167303
0.165722
0.164774
0.163509
0.164774
0.166038
0.165406
0.165722
0.166038
0.164141
0.163193
0.163193
0.163509
0.162244
0.162244
0.162877
0.160347
0.159715
0.160031
0.159399
0.158451
0.159399
0.159083
0.159083
0.159715
0.157818
0.156554
0.156238
0.156554
0.156554
0.157818
0.154973
0.155289
0.155289
0.156554
0.156238
0.155921
0.158134
0.158134
0.155605
0.155605
0.153708
0.156238
0.156870
0.158134
0.158134
0.156238
0.156238
0.157818
0.157818
0.157502
0.158134
0.157818
0.158767
0.158767
0.160980
0.160031
0.160664
0.160031
0.160980
0.162561
0.162561
0.163825
0.162561
0.163509
0.162244
0.163193
0.164141
0.164141
0.166038
0.165406
0.164774
0.164141
0.165722
0.166987
0.166354
0.167303
0.166987
0.166038
0.164141
0.164774
0.166354
0.166671
0.166671
0.166354
0.163825
0.163509
0.165090
0.164774
0.164774
0.164141
0.164141
0.164457
0.162877
0.163825
0.162244
0.162561
0.160664
0.162244
0.160347
0.159715
0.160664
0.159083
0.158767
0.159715
0.159083
0.159083
0.158451
0.158451
0.157502
0.155605
0.155289
0.155921
0.157818
0.155289
0.155289
0.154341
0.154973
0.156238
0.155605
0.156554
0.155605
0.154341
0.153392
0.153708
0.153076
0.154024
0.155605
0.156870
0.156870
0.156870
0.156870
0.158134
0.157502
0.158134
0.157818
0.156238
0.157186
0.158134
0.158767
0.158451
0.159399
0.159399
0.160347
0.160347
0.161296
0.160980
0.163509
0.163193
0.163509
0.164774
0.163825
0.166038
0.163825
0.164141
0.164457
0.164141
0.165722
0.166354
0.166354
0.166671
0.165722
0.165090
0.163825
0.165090
0.166987
0.168251
0.166038
0.164141
0.164141
0.163193
0.164774
0.165090
0.164141
0.164457
0.164141
0.163509
0.162561
0.164457
0.163509
0.161928
0.162877
0.161928
0.160664
0.159715
0.160031
0.160031
0.159083
0.159399
0.159083
0.158767
0.159399
0.157818
0.158451
0.156554
0.156870
0.157502
0.156870
0.155921
0.155289
0.155605
0.155921
0.156554
0.156238
0.155921
0.156870
0.156238
0.155921
0.154341
0.155289
0.156554
0.156554
0.155921
0.154024
0.156238
0.155921
0.155921
0.157186
0.157818
0.157818
0.157818
0.158451
0.158451
0.157818
0.159715
0.158767
0.159399
0.160347
0.161928
0.159715
0.160347
0.161296
0.160664
0.162877
0.163825
0.164141
0.163509
0.162877
0.163825
0.164141
0.164774
0.164774
0.165090
0.164774
0.164141
0.163193
0.162877
0.164774
0.166354
0.167303
0.166671
0.166671
0.163825
0.164457
0.164457
0.164774
0.165090
0.163193
0.164141
0.163193
0.162244
0.162877
0.163193
0.161296
0.160980
0.160664
0.159715
0.159083
0.159083
0.157502
0.158134
0.158134
0.158134
0.158451
0.158767
0.156870
0.156238
0.155921
0.154973
0.155921
0.156870
0.154973
0.154341
0.155289
0.154657
0.155605
0.155605
0.155921
0.155921
0.155605
0.154341
0.152760
0.154657
0.154657
0.156238
0.155605
0.155289
0.155605
0.155289
0.154973
0.155921
0.157186
0.157502
0.156238
0.157502
0.158767
0.157818
0.158134
0.159715
0.159399
0.158451
0.159399
0.160980
0.160980
0.161928
0.160347
0.161612
0.162561
0.161928
0.163509
0.165090
0.162561
0.164457
0.165090
0.165406
0.165090
0.164457
0.165090
0.164774
0.163509
0.164141
0.165406
0.167619
0.166038
0.166671
0.164457
0.163193
0.164141
0.163825
0.163825
0.163509
0.163825
0.163509
0.162561
0.162244
0.161296
0.161612
0.161296
0.160664
0.159715
0.159399
0.159399
0.159083
0.157818
0.159399
0.158767
0.157818
0.158451
0.157818
0.156554
0.155605
0.155289
0.156554
0.156238
0.156238
0.155605
0.155289
0.154973
0.155605
0.155289
0.156238
0.156554
0.154657
0.154341
0.153076
0.152760
0.154341
0.156554
0.157186
0.156238
0.155921
0.156238
0.157186
0.157818
0.156554
0.157818
0.157502
0.157818
0.159399
0.159715
0.158767
0.160347
0.159715
0.161928
0.160664
0.160980
0.160664
0.160664
0.160980
0.163193
0.163509
0.164141
0.165090
0.166038
0.164141
0.163509
0.163509
0.166038
0.166354
0.166354
0.165090
0.165406
0.163509
0.163825
0.166671
0.166987
0.168567
0.167619
0.165090
0.162877
0.163509
0.164774
0.162877
0.163193
0.162877
0.163193
0.162877
0.163509
0.163825
0.163193
0.162244
0.162244
0.161296
0.161296
0.159083
0.160664
0.159715
0.159399
0.158451
0.158134
0.159083
0.158451
0.156554
0.156554
0.155921
0.155605
0.159083
0.156554
0.155605
0.154341
0.155289
0.156238
0.156238
0.156554
0.155605
0.155605
0.154657
0.153392
0.154024
0.155289
0.155921
0.156554
0.155605
0.155605
0.155605
0.154973
0.157502
0.157186
0.157186
0.158767
0.158134
0.159399
0.159399
0.158767
0.159399
0.159715
0.160664
0.161928
0.161612
0.162244
0.161928
0.162561
0.161296
0.162877
0.162877
0.163825
0.166038
0.164774
0.163193
0.165090
0.164457
0.165090
0.164774
0.164774
0.164457
0.164141
0.163509
0.164141
0.166354
0.167619
0.167303
0.166038
0.164457
0.164774
0.166038
0.164457
0.165722
0.164457
0.164141
0.164774
0.163193
0.164774
0.163825
0.160980
0.161928
0.161612
0.160347
0.161296
0.160031
0.159399
0.159399
0.159715
0.158451
0.158767
0.157818
0.157186
0.157502
0.156554
0.157502
0.158451
0.157502
0.157186
0.155605
0.156238
0.154973
0.155921
0.156238
0.155921
0.156870
0.154657
0.154024
0.152444
0.154341
0.156238
0.157186
0.156238
0.156870
0.156870
0.156870
0.155921
0.156554
0.157818
0.156870
0.156238
0.157186
0.160031
0.159083
0.160347
0.159715
0.160347
0.159715
0.162244
0.162244
0.162877
0.161296
0.162244
0.163193
0.162877
0.163509
0.164774
0.165090
0.163509
0.165090
0.164141
0.164774
0.166038
0.165406
0.165090
0.164141
0.163825
0.162877
0.165090
0.166038
0.166671
0.165722
0.163825
0.164457
0.165406
0.164774
0.166038
0.164141
0.162877
0.162561
0.162244
0.163825
0.163193
0.161296
0.160980
0.160980
0.160347
0.160347
0.161296
0.159083
0.159715
0.160664
0.160031
0.158767
0.160031
0.157818
0.158134
0.156870
0.155289
0.155921
0.157186
0.155921
0.155289
0.154657
0.154657
0.155289
0.155289
0.154973
0.155289
0.155921
0.155289
0.154657
0.154973
0.154341
0.156238
0.156238
0.157186
0.156238
0.155921
0.155921
0.156870
0.157186
0.157186
0.155921
0.157186
0.158451
0.158767
0.159715
0.160664
0.160980
0.160664
0.160664
0.162244
0.161928
0.161928
0.160664
0.162561
0.162877
0.162877
0.164457
0.163193
0.163825
0.163825
0.163193
0.164774
0.166038
0.163825
0.165090
0.164457
0.162877
0.165090
0.165722
0.166038
0.166671
0.166038
0.164141
0.163509
0.163193
0.164774
0.165090
0.163825
0.163825
0.163193
0.162244
0.162244
0.162877
0.161296
0.159715
0.160980
0.161928
0.160664
0.159083
0.158451
0.158451
0.157818
0.158767
0.158451
0.158134
0.158451
0.156554
0.155921
0.154024
0.154973
0.156870
0.155605
0.156238
0.154657
0.154657
0.155921
0.154973
0.154024
0.155605
0.156870
0.153708
0.152128
0.153708
0.154657
0.155289
0.155605
0.154973
0.155289
0.154341
0.155289
0.155921
0.155921
0.156238
0.156554
0.155921
0.159083
0.158451
0.158451
0.159715
0.160347
0.159399
0.160980
0.160980
0.160664
0.160980
0.160664
0.161612
0.161928
0.162877
0.162244
0.163825
0.164774
0.162561
0.163509
0.165090
0.165722
0.165090
0.164141
0.166354
0.166671
0.164141
0.165406
0.167619
0.167935
0.166987
0.166354
0.164457
0.163193
0.164457
0.164141
0.163825
0.163825
0.163509
0.163825
0.162561
0.162561
0.160980
0.160980
0.160980
0.161612
0.160347
0.159083
0.160664
0.159715
0.159399
0.158134
0.158134
0.158767
0.158134
0.156870
0.157186
0.154657
0.154657
0.156870
0.157186
0.156554
0.155605
0.154657
0.154657
0.154657
0.154973
0.155921
0.155605
0.154973
0.154024
0.151811
0.153708
0.155605
0.157186
0.155289
0.155289
0.154657
0.155605
0.154973
0.155289
0.157186
0.156554
0.155921
0.159083
0.158451
0.158134
0.160347
0.159399
0.159083
0.160980
0.161296
0.161928
0.161612
0.162561
0.160664
0.160664
0.162561
0.163193
0.163825
0.164457
0.163193
0.164457
0.165722
0.166354
0.166354
0.165722
0.166038
0.165090
0.164141
0.165090
0.166671
0.167935
0.166038
0.166038
0.164457
0.163825
0.163509
0.164141
0.163825
0.164457
0.162561
0.163193
0.163825
0.164141
0.161928
0.161612
0.160980
0.161928
0.159715
0.159083
0.160031
0.159083
0.158134
0.158767
0.157502
0.158451
0.158134
0.158451
0.157818
0.154973
0.155605
0.155605
0.157818
0.155289
0.154973
0.154341
0.155289
0.156870
0.155921
0.157186
0.157186
0.155289
0.154341
0.154657
0.155921
0.154657
0.156238
0.155921
0.155921
0.155289
0.154657
0.155289
0.155921
0.157502
0.157502
0.157818
0.156870
0.157818
0.158134
0.159399
0.160031
0.160980
0.160347
0.161296
0.162561
0.161928
0.162244
0.161296
0.161296
0.163825
0.162877
0.165090
0.163825
0.164141
0.165090
0.164774
0.165406
0.164141
0.164774
0.165090
0.165090
0.163509
0.163825
0.165090
0.166987
0.166354
0.165722
0.164457
0.163825
0.163509
0.166038
0.163825
0.163193
0.163509
0.163825
0.162244
0.162244
0.162561
0.161296
0.160664
0.161296
0.159399
0.158451
0.158767
0.158451
0.159083
0.158767
0.158451
0.158767
0.157186
0.158134
0.157186
0.156554
0.155289
0.155289
0.156554
0.155921
0.154973
0.154341
0.153708
0.154657
0.154973
0.156238
0.157818
0.155605
0.154024
0.154024
0.154973
0.154657
0.155921
0.156238
0.156870
0.156554
0.155605
0.155921
0.157186
0.157502
0.157502
0.157818
0.157818
0.158134
0.159083
0.157502
0.159715
0.160980
0.160347
0.160347
0.161296
0.161296
0.162244
0.162877
0.161612
0.162561
0.161928
0.163825
0.165406
0.164141
0.162877
0.163825
0.164457
0.165406
0.164141
0.164774
0.165406
0.165090
0.163825
0.166354
0.165090
0.166671
0.165406
0.164774
0.164457
0.164774
0.164774
0.164141
0.163193
0.162877
0.162561
0.162877
0.162561
0.163509
0.163193
0.161612
0.160664
0.161296
0.160980
0.160347
0.160664
0.159715
0.158767
0.158134
0.157502
0.157818
0.158134
0.156870
0.156554
0.156554
0.154657
0.157186
0.155289
0.154341
0.154341
0.154024
0.153392
0.154657
0.154024
0.154973
0.155605
0.153392
0.152760
0.151495
0.154341
0.155289
0.156870
0.156238
0.156554
0.154973
0.155289
0.155605
0.156870
0.157502
0.158451
0.158451
0.159399
0.159715
0.160031
0.160031
0.159715
0.161612
0.160980
0.161296
0.162244
0.163825
0.163193
0.160980
0.162877
0.164457
0.164141
0.164774
0.163509
0.163825
0.164774
0.165090
0.165722
0.166038
0.166038
0.165406
0.166354
0.164141
0.164774
0.165722
0.166038
0.165722
0.165406
0.163825
0.163825
0.164457
0.165406
0.165406
0.164457
0.164141
0.164141
0.162877
0.163825
0.162877
0.160980
0.160980
0.161928
0.159715
0.160031
0.161296
0.160347
0.159715
0.159715
0.157502
0.157818
0.159715
0.158451
0.157186
0.155289
0.155605
0.156238
0.157502
0.155921
0.154973
0.156238
0.155921
0.155921
0.155289
0.156238
0.155921
0.154341
0.153076
0.153076
0.153076
0.155605
0.157502
0.157186
0.155921
0.157186
0.155921
0.157186
0.156554
0.156870
0.156870
0.158451
0.157818
0.159083
0.158767
0.158767
0.159715
0.161928
0.160031
0.160664
0.160664
0.161612
0.160347
0.160980
0.162561
0.161928
0.163825
0.164774
0.164141
0.162244
0.162561
0.163825
0.164774
0.163825
0.164774
0.164457
0.165722
0.163825
0.164457
0.164457
0.165722
0.167935
0.165406
0.162877
0.163825
0.163825
0.164141
0.163509
0.164141
0.163825
0.163193
0.163193
0.162877
0.163193
0.161612
0.159715
0.161296
0.160664
0.159715
0.159083
0.159399
0.158134
0.158134
0.157818
0.158134
0.158767
0.157818
0.156870
0.156870
0.156238
0.156554
0.158451
0.156554
0.153708
0.154341
0.153708
0.156238
0.155921
0.155605
0.155289
0.156238
0.154341
0.154024
0.154024
0.153708
0.154973
0.156870
0.155289
0.154024
0.156238
0.156238
0.156554
0.157502
0.158134
0.157818
0.157818
0.159083
0.159399
0.159399
0.160031
0.160347
0.161296
0.161612
0.162561
0.162877
0.162877
0.162244
0.162877
0.163509
0.163509
0.164141
0.164457
0.164457
0.163509
0.164457
0.166354
0.165090
0.165406
0.166671
0.166038
0.164774
0.165406
0.165090
0.166987
0.167935
0.166354
0.165722
0.163825
0.164457
0.165090
0.165090
0.162877
0.163825
0.163193
0.162877
0.163193
0.162877
0.162877
0.162244
0.163193
0.161928
0.161296
0.160980
0.159083
0.158767
0.158767
0.159399
0.158767
0.159399
0.159399
0.158451
0.157186
0.155605
0.155605
0.157186
0.156238
0.154657
0.153076
0.154341
0.155289
0.154341
0.155289
0.157818
0.156554
0.154973
0.153076
0.152444
0.153392
0.154657
0.156554
0.157186
0.156870
0.155605
0.155605
0.156870
0.156554
0.157186
0.157502
0.156554
0.158451
0.159083
0.159083
0.160664
0.160664
0.160980
0.161296
0.163509
0.162244
0.161928
0.162244
0.162244
0.163193
0.163825
0.164141
0.165406
0.164774
0.162244
0.165406
0.165406
0.165722
0.164457
0.165406
0.165090
0.165090
0.164141
0.165090
0.166987
0.166354
0.166987
0.165722
0.164141
0.164457
0.163825
0.165090
0.163509
0.163193
0.163509
0.163825
0.162244
0.163193
0.163193
0.161612
0.162561
0.161612
0.159399
0.160031
0.159715
0.159399
0.159715
0.157818
0.157186
0.157502
0.158767
0.157818
0.157186
0.156238
0.156238
0.156870
0.157186
0.156870
0.154973
0.154341
0.155289
0.155289
0.155289
0.156870
0.156238
0.154973
0.155605
0.152760
0.154024
0.154973
0.156238
0.157186
0.156554
0.156554
0.156870
0.155605
0.157186
0.157818
0.157502
0.156554
0.157186
0.158767
0.158451
0.159083
0.160031
0.161296
0.160031
0.160980
0.160980
0.161296
0.162244
0.162244
0.161928
0.164141
0.164457
0.164774
0.165722
0.164141
0.165090
0.165406
0.166987
0.166987
0.165722
0.165090
0.165406
0.163825
0.164141
0.166354
0.166038
0.168251
0.166671
0.164774
0.164774
0.164141
0.165090
0.165090
0.164141
0.163193
0.163825
0.163193
0.162877
0.164457
0.163193
0.162244
0.162244
0.160980
0.160031
0.160347
0.159083
0.159083
0.158451
0.158767
0.159399
0.159399
0.158134
0.155605
0.156870
0.154973
0.155605
0.157818
0.156870
0.155289
0.154973
0.153708
0.154657
0.154657
0.154973
0.154657
0.153708
0.154024
0.153392
0.154657
0.154657
0.156238
0.156554
0.156554
0.155289
0.155921
0.156554
0.155921
0.156554
0.156870
0.157186
0.156870
0.158134
0.158767
0.159399
0.160031
0.160031
0.159399
0.161296
0.160664
0.161296
0.160980
0.160980
0.161296
0.161928
0.162244
0.162877
0.163825
0.163193
0.163193
0.165722
0.166354
0.165722
0.166671
0.166038
0.166038
0.163509
0.162561
0.164457
0.166987
0.168884
0.166671
0.166038
0.164141
0.163825
0.164141
0.164774
0.164774
0.164774
0.164457
0.162877
0.163509
0.164457
0.163825
0.162244
0.162561
0.160980
0.162561
0.160347
0.160980
0.160031
0.160664
0.159399
0.158767
0.158451
0.158767
0.157186
0.157186
0.156238
0.156870
0.158451
0.156238
0.155289
0.155605
0.154973
0.155921
0.154657
0.155921
0.155921
0.155921
0.154341
0.153708
0.154024
0.154973
0.158134
0.157502
0.156554
0.156870
0.156870
0.158451
0.158451
0.159399
0.158451
0.158134
0.157502
0.159399
0.160664
0.159399
0.160347
0.159715
0.160031
0.160664
0.162561
0.162244
0.163509
0.162877
0.161296
0.163825
0.162877
0.164141
0.164774
0.164141
0.163509
0.164774
0.165090
0.167303
0.165406
0.164774
0.164457
0.164457
0.162877
0.163509
0.165722
0.167619
0.166354
0.165406
0.164774
0.163825
0.164457
0.164774
0.164141
0.164774
0.162244
0.163193
0.163509
0.164774
0.162561
0.160980
0.161612
0.161296
0.159715
0.159083
0.160347
0.159083
0.158451
0.159083
0.158767
0.159083
0.158767
0.158451
0.156554
0.155289
0.155605
0.157818
0.157186
0.155605
0.154973
0.154657
0.156238
0.156238
0.156870
0.157186
0.157186
0.156554
0.154657
0.153708
0.154973
0.156554
0.157818
0.156870
0.156554
0.156870
0.156870
0.157502
0.158451
0.158134
0.157502
0.157502
0.158134
0.160664
0.160347
0.160347
0.160980
0.160664
0.160980
0.161296
0.162244
0.163193
0.161928
0.161928
0.162561
0.164141
0.164141
0.166354
0.166038
0.163825
0.165722
0.166354
0.167303
0.167303
0.166038
0.165722
0.166671
0.164774
0.164457
0.165406
0.167619
0.166354
0.166987
0.164774
0.165406
0.164774
0.165406
0.165406
0.165090
0.164457
0.163509
0.162877
0.164141
0.163193
0.162561
0.162561
0.162561
0.160980
0.161296
0.160664
0.159399
0.159083
0.158134
0.159083
0.158451
0.159399
0.159399
0.156238
0.155921
0.154657
0.156870
0.158451
0.157818
0.155921
0.154973
0.155289
0.156238
0.156870
0.157186
0.157186
0.155605
0.154657
0.154341
0.155289
0.155289
0.157502
0.157502
0.155605
0.155921
0.156238
0.157186
0.157818
0.159399
0.158451
0.156870
0.157818
0.160031
0.159715
0.158767
0.159083
0.160031
0.160980
0.160980
0.161928
0.162561
0.162561
0.161612
0.162561
0.163509
0.162877
0.164141
0.164774
0.162561
0.163825
0.165090
0.165090
0.166038
0.166038
0.164457
0.165090
0.164457
0.164457
0.165406
0.167935
0.168251
0.165722
0.165090
0.164457
0.165722
0.165406
0.164774
0.164457
0.164141
0.163193
0.162561
0.163193
0.162877
0.162877
0.160980
0.161928
0.159715
0.160031
0.160664
0.160664
0.160980
0.159083
0.160347
0.159083
0.160031
0.160031
0.158134
0.157502
0.156870
0.155921
0.156870
0.156554
0.154973
0.154341
0.154341
0.154973
0.154973
0.154973
0.156870
0.156238
0.155921
0.155605
0.155289
0.155605
0.157818
0.158134
0.156238
0.156554
0.156238
0.155605
0.157818
0.156870
0.158134
0.158451
0.158451
0.158451
0.158451
0.159399
0.159083
0.160980
0.160347
0.161296
0.161612
0.161612
0.161928
0.161928
0.161612
0.163509
0.163825
0.164141
0.164141
0.163509
0.162877
0.164457
0.164774
0.164141
0.165722
0.165090
0.166038
0.165090
0.164774
0.166038
0.165722
0.168251
0.167303
0.166987
0.163825
0.164774
0.164141
0.164774
0.164457
0.164457
0.164457
0.162877
0.163193
0.162561
0.163825
0.161612
0.161928
0.161612
0.160664
0.159399
0.159715
0.159083
0.157818
0.158451
0.158767
0.160664
0.159399
0.157818
0.155921
0.155289
0.155921
0.156238
0.157818
0.155605
0.155605
0.155289
0.156554
0.155289
0.156238
0.156238
0.155921
0.155921
0.154657
0.153392
0.156238
0.156870
0.156870
0.157186
0.156870
0.155921
0.157818
0.158451
0.158451
0.159399
0.158767
0.157502
0.158767
0.158767
0.158134
0.159715
0.159399
0.160031
0.160664
0.160980
0.161612
0.162244
0.161928
0.162561
0.162877
0.162877
0.163193
0.163825
0.163825
0.162561
0.164457
0.164774
0.165406
0.165090
0.164141
0.165722
0.164774
0.163825
0.164774
0.165722
0.167303
0.167303
0.167303
0.164141
0.164457
0.164457
0.166354
0.164774
0.165090
0.164457
0.164141
0.162561
0.162244
0.162244
0.160664
0.160664
0.162561
0.160347
0.160347
0.160031
0.160980
0.159399
0.159399
0.159715
0.158767
0.159399
0.158134
0.157186
0.157818
0.155605
0.155289
0.157186
0.156238
0.154973
0.154657
0.154657
0.154973
0.155921
0.155605
0.156238
0.154973
0.154657
0.153392
0.154341
0.155605
0.158767
0.156870
0.155921
0.155605
0.156238
0.156870
0.157818
0.157502
0.156554
0.157186
0.157818
0.159715
0.159715
0.159399
0.160347
0.160664
0.160347
0.160031
0.161928
0.160347
0.160980
0.160664
0.160980
0.161928
0.162877
0.165406
0.164141
0.164141
0.163825
0.163509
0.165406
0.165722
0.164774
0.164457
0.164457
0.165406
0.163825
0.165406
0.165722
0.167619
0.166671
0.164774
0.164457
0.165406
0.164457
0.165090
0.163825
0.164774
0.164141
0.164141
0.163509
0.163825
0.162561
0.161296
0.162244
0.160347
0.161296
0.160031
0.160031
0.159399
0.158451
0.158134
0.159083
0.159083
0.157502
0.155921
0.157502
0.154973
0.155605
0.157818
0.155289
0.154657
0.154024
0.154024
0.154973
0.154657
0.154973
0.156554
0.154973
0.154024
0.154341
0.153392
0.154657
0.156554
0.158767
0.157186
0.157502
0.156554
0.156554
0.157186
0.157818
0.158767
0.157818
0.157818
0.159715
0.159715
0.157818
0.159715
0.159399
0.159715
0.161296
0.161928
0.161928
0.162561
0.162877
0.161296
0.161612
0.164457
0.165090
0.165722
0.165722
0.164141
0.165090
0.166354
0.165722
0.165722
0.165406
0.164457
0.164457
0.164141
0.165406
0.167303
0.167935
0.167935
0.166671
0.165406
0.164774
0.164774
0.166038
0.165090
0.164141
0.164457
0.163193
0.163193
0.163509
0.164141
0.162561
0.161928
0.161928
0.161296
0.160980
0.160031
0.159715
0.160347
0.160031
0.158767
0.159399
0.159399
0.158451
0.156554
0.157186
0.155921
0.156554
0.156554
0.155605
0.154657
0.155289
0.155921
0.155289
0.154341
0.155605
0.156238
0.154341
0.152760
0.152444
0.155289
0.155921
0.157502
0.157502
0.156554
0.156554
0.157818
0.158134
0.158134
0.158767
0.158451
0.157502
0.159399
0.160347
0.160031
0.160980
0.160031
0.160980
0.160980
0.161928
0.163193
0.163193
0.162561
0.160980
0.163193
0.164774
0.165406
0.166354
0.165090
0.163825
0.164457
0.166038
0.166671
0.165722
0.166671
0.166671
0.166038
0.164774
0.166038
0.167303
0.167935
0.166987
0.166038
0.164141
0.164774
0.164774
0.165722
0.166038
0.164141
0.164141
0.164457
0.164141
0.163825
0.164457
0.162561
0.162244
0.161296
0.160347
0.160347
0.160664
0.162244
0.160347
0.159399
0.158767
0.157818
0.159715
0.158134
0.157502
0.155921
0.154973
0.156870
0.158767
0.156870
0.157502
0.156870
0.156870
0.156554
0.156238
0.156554
0.156870
0.155605
0.155921
0.154341
0.155921
0.155605
0.157818
0.158134
0.158451
0.156870
0.156238
0.158134
0.158451
0.157818
0.158451
0.159083
0.158134
0.160664
0.160980
0.159399
0.160031
0.160980
0.161928
0.162244
0.162877
0.162244
0.163193
0.161928
0.161928
0.163509
0.163509
0.164774
0.166038
0.164457
0.165406
0.167303
0.167619
0.166671
0.165406
0.166354
0.164774
0.164141
0.165406
0.166038
0.166987
0.167303
0.166987
0.165090
0.165406
0.166038
0.165722
0.165090
0.165722
0.164141
0.163825
0.162877
0.163509
0.163825
0.163509
0.162244
0.162877
0.162877
0.162561
0.160980
0.160664
0.160031
0.159399
0.160031
0.158767
0.160031
0.159399
0.158451
0.157818
0.156238
0.156238
0.158134
0.156238
0.155921
0.156554
0.156870
0.156238
0.155289
0.157186
0.158134
0.156238
0.155921
0.154341
0.154973
0.156554
0.158134
0.157818
0.156870
0.157502
0.156870
0.157502
0.158134
0.158134
0.158134
0.157502
0.159083
0.160347
0.159715
0.159399
0.162244
0.162561
0.161928
0.161928
0.162561
0.163825
0.163193
0.162561
0.162877
0.162877
0.164457
0.165090
0.164774
0.165406
0.164141
0.164774
0.165406
0.166671
0.167303
0.166354
0.166671
0.166038
0.165722
0.167303
0.168567
0.169200
0.168884
0.167619
0.165406
0.165406
0.165090
0.165722
0.165406
0.163509
0.164457
0.163193
0.163509
0.164141
0.164457
0.163193
0.163193
0.160980
0.160664
0.161296
0.162244
0.161612
0.159399
0.160031
0.159399
0.160664
0.158767
0.158451
0.157818
0.156238
0.155921
0.158451
0.157818
0.157186
0.155605
0.156870
0.157818
0.156238
0.156554
0.158767
0.157818
0.155921
0.154657
0.154341
0.154657
0.156870
0.157186
0.158451
0.157818
0.158134
0.157818
0.158767
0.158451
0.159715
0.158767
0.157818
0.158451
0.159083
0.158451
0.160347
0.161296
0.162244
0.162244
0.163193
0.163509
0.162877
0.164457
0.163193
0.163509
0.164141
0.164141
0.166038
0.167935
0.165406
0.167935
0.166987
0.167935
0.166671
0.166671
0.166671
0.166038
0.165406
0.165090
0.166671
0.169200
0.167619
0.167619
0.164774
0.165406
0.164141
0.164774
0.165406
0.165406
0.164457
0.164774
0.164774
0.163825
0.163825
0.162244
0.162877
0.161928
0.162244
0.161296
0.161612
0.160664
0.161296
0.160347
0.160664
0.161928
0.160664
0.160031
0.158451
0.156870
0.157186
0.157186
0.158134
0.157186
0.155289
0.155289
0.155921
0.156238
0.156238
0.156870
0.157818
0.157186
0.155605
0.154341
0.154973
0.156554
0.157818
0.157502
0.158134
0.158134
0.157818
0.157502
0.157818
0.158767
0.158451
0.157818
0.158767
0.161296
0.159083
0.159715
0.160980
0.162877
0.161296
0.162877
0.161928
0.162877
0.162244
0.163825
0.163825
0.165406
0.164774
0.165090
0.165722
0.165406
0.165090
0.165722
0.166354
0.166038
0.166671
0.165406
0.164774
0.165406
0.165090
0.165722
0.167619
0.168567
0.167303
0.164774
0.165090
0.166987
0.166671
0.166671
0.165722
0.166354
0.165722
0.165090
0.164457
0.165090
0.163825
0.161612
0.163509
0.162244
0.161928
0.161612
0.161612
0.160664
0.160980
0.160664
0.160031
0.160347
0.158767
0.157502
0.157818
0.157186
0.158134
0.159083
0.157502
0.155921
0.156554
0.156238
0.156870
0.157502
0.157186
0.157818
0.157502
0.155921
0.154973
0.155289
0.156870
0.157818
0.158134
0.157818
0.157186
0.158134
0.158767
0.159715
0.157818
0.158134
0.158767
0.157818
0.160031
0.161296
0.160664
0.161928
0.161612
0.161928
0.161928
0.162877
0.163825
0.162561
0.163193
0.162561
0.163825
0.165090
0.165406
0.166038
0.166038
0.165722
0.166354
0.166987
0.166987
0.166671
0.166038
0.165722
0.165090
0.164774
0.166038
0.168251
0.168884
0.167303
0.167619
0.166038
0.165090
0.166038
0.166354
0.165090
0.165090
0.165406
0.164141
0.163509
0.164774
0.165406
0.163193
0.163509
0.162244
0.162561
0.161612
0.162877
0.160980
0.160347
0.160347
0.160980
0.160980
0.160347
0.158767
0.158767
0.158134
0.157186
0.159083
0.157186
0.157186
0.155921
0.157186
0.156554
0.156870
0.156238
0.157186
0.157502
0.157186
0.155921
0.155605
0.157818
0.157502
0.158451
0.159083
0.157186
0.158451
0.158134
0.158451
0.158767
0.159715
0.159715
0.159715
0.160347
0.161612
0.160664
0.161612
0.162244
0.162877
0.162877
0.162561
0.163825
0.163509
0.162877
0.162561
0.161928
0.164141
0.163825
0.165406
0.164457
0.164141
0.166038
0.166038
0.166671
0.165722
0.166671
0.165722
0.165090
0.164774
0.165406
0.167303
0.168884
0.168251
0.167619
0.165406
0.165406
0.165090
0.166038
0.166038
0.164774
0.166038
0.164457
0.165722
0.165722
0.164774
0.162877
0.163509
0.164141
0.162244
0.162244
0.160980
0.161612
0.160664
0.160980
0.160031
0.161612
0.160347
0.159715
0.158451
0.157818
0.157186
0.158134
0.157502
0.157186
0.157186
0.156870
0.155605
0.155921
0.156554
0.158767
0.157502
0.156554
0.155605
0.154657
0.154973
0.155921
0.158451
0.157818
0.156238
0.156554
0.157818
0.158134
0.158451
0.160347
0.159715
0.159083
0.159083
0.160980
0.159715
0.160980
0.161296
0.162561
0.161928
0.163193
0.163193
0.162561
0.162877
0.161612
0.161612
0.163825
0.164457
0.164141
0.165406
0.163509
0.166038
0.166987
0.166038
0.167303
0.166038
0.165406
0.164457
0.164141
0.165090
0.166038
0.166987
0.166987
0.165406
0.164774
0.165406
0.165406
0.165406
0.166038
0.165090
0.163825
0.164774
0.163825
0.166354
0.164141
0.164141
0.162877
0.163193
0.161296
0.161928
0.161928
0.160664
0.160347
0.159715
0.160347
0.160664
0.161928
0.159399
0.159083
0.157186
0.156870
0.157502
0.159399
0.158134
0.157818
0.157818
0.157502
0.157186
0.156870
0.157818
0.158451
0.156238
0.155921
0.155289
0.155921
0.157502
0.158767
0.159715
0.158767
0.158134
0.157502
0.158134
0.159399
0.160031
0.159083
0.159715
0.159715
0.160664
0.161928
0.161612
0.161612
0.162561
0.161612
0.162561
0.162877
0.161928
0.162877
0.162561
0.163825
0.164141
0.165406
0.165406
0.165722
0.163825
0.164457
0.165722
0.167303
0.166987
0.166671
0.167303
0.166671
0.164774
0.164774
0.166354
0.166354
0.168567
0.168251
0.166354
0.165090
0.165090
0.165090
0.165722
0.165090
0.164457
0.163825
0.164774
0.163193
0.164457
0.163825
0.161928
0.162877
0.161612
0.161612
0.162561
0.160980
0.161296
0.160031
0.160347
0.159083
0.160347
0.160980
0.159715
0.158134
0.157186
0.157502
0.160031
0.157186
0.157186
0.155921
0.156238
0.156554
0.155605
0.157186
0.155921
0.154657
0.156554
0.154973
0.153392
0.156238
0.157186
0.156870
0.156554
0.156554
0.156554
0.156238
0.157502
0.158767
0.158451
0.159083
0.158134
0.159399
0.160980
0.160031
0.161296
0.161296
0.160980
0.162561
0.162561
0.164141
0.163509
0.163825
0.163193
0.163193
0.164774
0.164774
0.165406
0.165090
0.164774
0.164774
0.167619
0.167303
0.167619
0.165722
0.167303
0.166987
0.165406
0.164774
0.166987
0.167935
0.167619
0.168251
0.165090
0.166354
0.167619
0.166671
0.166987
0.165090
0.166038
0.165090
0.164457
0.165406
0.165722
0.163509
0.162877
0.163193
0.162561
0.160980
0.161612
0.160980
0.160347
0.160664
0.160664
0.160980
0.159715
0.159399
0.158451
0.157818
0.156554
0.158451
0.159083
0.157818
0.155921
0.155289
0.156870
0.156554
0.156870
0.157502
0.156554
0.156238
0.154657
0.154341
0.156238
0.156870
0.157502
0.157818
0.158451
0.157502
0.158134
0.158134
0.158767
0.159399
0.160031
0.158451
0.160347
0.160980
0.160347
0.161296
0.161296
0.161928
0.162561
0.162561
0.163193
0.162561
0.163193
0.162877
0.163509
0.163825
0.165090
0.165090
0.165722
0.163509
0.165406
0.165406
0.165090
0.166987
0.166038
0.165722
0.166354
0.165406
0.166038
0.167935
0.168884
0.167935
0.168251
0.164774
0.166354
0.166038
0.166987
0.166987
0.166354
0.166671
0.166038
0.165406
0.166671
0.165406
0.164141
0.163825
0.163509
0.161928
0.160980
0.163193
0.161612
0.160980
0.161296
0.160347
0.160031
0.160031
0.159083
0.158134
0.157502
0.158134
0.158451
0.158767
0.157186
0.156554
0.157502
0.156554
0.156554
0.156870
0.157186
0.157502
0.156870
0.156554
0.155289
0.156870
0.156554
0.156870
0.157818
0.157502
0.157502
0.157502
0.159399
0.160031
0.159399
0.159399
0.158767
0.158767
0.158134
0.159715
0.160664
0.161928
0.162244
0.162561
0.163193
0.162877
0.164141
0.163509
0.162877
0.163509
0.165406
0.166354
0.164774
0.166354
0.165406
0.165722
0.165090
0.167619
0.166354
0.167619
0.167303
0.166038
0.166671
0.166354
0.167303
0.169516
0.168567
0.168567
0.166987
0.164774
0.166038
0.166038
0.166987
0.165090
0.165090
0.165090
0.163193
0.165406
0.165090
0.163825
0.162877
0.163193
0.162244
0.161612
0.161296
0.161612
0.160980
0.159715
0.159715
0.161612
0.160980
0.159399
0.159399
0.160031
0.158767
0.157502
0.160031
0.157818
0.155605
0.156238
0.156238
0.156554
0.155921
0.156554
0.157502
0.157502
0.155605
0.154024
0.154657
0.156238
0.158134
0.157818
0.157818
0.158134
0.158134
0.157502
0.158134
0.158134
0.158451
0.158767
0.159399
0.159399
0.160031
0.160980
0.161612
0.162244
0.162244
0.161612
0.163193
0.163509
0.163193
0.163825
0.162561
0.162877
0.165722
0.165090
0.166987
0.166038
0.165090
0.165090
0.166038
0.166038
0.165406
0.166987
0.166354
0.165406
0.165722
0.166038
0.167303
0.168884
0.166987
0.166038
0.165406
0.164774
0.165722
0.166038
0.165406
0.165722
0.166038
0.164774
0.163825
0.164141
0.163193
0.162244
0.162561
0.163193
0.160664
0.160980
0.160980
0.160031
0.159399
0.160031
0.160031
0.161928
0.160347
0.160031
0.158134
0.157186
0.158134
0.158767
0.157502
0.156238
0.155289
0.155605
0.156238
0.156870
0.156554
0.156870
0.156238
0.156554
0.154657
0.154024
0.157186
0.157186
0.158451
0.158134
0.157502
0.158451
0.158134
0.157502
0.158451
0.158451
0.159399
0.158767
0.159399
0.160664
0.159715
0.160664
0.160031
0.161296
0.161928
0.160980
0.160980
0.161612
0.161928
0.161296
0.162561
0.164457
0.164457
0.166038
0.167303
0.164141
0.164141
0.165406
0.165722
0.165722
0.165722
0.166354
0.164774
0.163825
0.166038
0.167619
0.166671
0.166987
0.166038
0.165090
0.165090
0.165406
0.166038
0.166038
0.164774
0.165406
0.164457
0.163509
0.164141
0.163825
0.161612
0.161296
0.161612
0.160664
0.160664
0.160031
0.160347
0.160031
0.160031
0.159715
0.158134
0.158451
0.159083
0.156870
0.156238
0.154657
0.155921
0.156870
0.155289
0.155289
0.155921
0.154341
0.156238
0.155921
0.157818
0.156870
0.155605
0.155605
0.153708
0.154973
0.154973
0.156554
0.158134
0.156554
0.156554
0.157502
0.156870
0.158134
0.157502
0.159083
0.157502
0.157818
0.159715
0.159399
0.160980
0.160031
0.162244
0.161296
0.161612
0.161612
0.163509
0.163509
0.162561
0.163193
0.163825
0.164457
0.165722
0.166038
0.164774
0.165090
0.166354
0.166987
0.167619
0.166987
0.166987
0.166038
0.165406
0.164457
0.167935
0.168251
0.169516
0.168251
0.165090
0.165406
0.166354
0.165406
0.164774
0.165722
0.164141
0.163825
0.162561
0.164457
0.163825
0.163193
0.162561
0.162877
0.161612
0.161296
0.160980
0.161296
0.160664
0.158767
0.159399
0.159083
0.160347
0.158451
0.158134
0.156870
0.156554
0.155921
0.158134
0.155921
0.156238
0.155921
0.155289
0.156238
0.156554
0.157502
0.158134
0.157502
0.157186
0.155289
0.155289
0.156238
0.157502
0.157818
0.158134
0.156238
0.156238
0.157818
0.158451
0.158451
0.159399
0.158767
0.158767
0.160031
0.159715
0.160031
0.161612
0.160980
0.161296
0.162561
0.163193
0.163193
0.163193
0.162561
0.163825
0.163193
0.165090
0.165406
0.165406
0.163509
0.163193
0.164774
0.164457
0.166038
0.166671
0.165406
0.166671
0.166354
0.165090
0.166038
0.167619
0.168884
0.168567
0.166038
0.164457
0.164457
0.166671
0.165722
0.166354
0.164457
0.165406
0.163825
0.163193
0.164141
0.163825
0.161928
0.163193
0.162561
0.160980
0.160664
0.160664
0.161296
0.160031
0.160664
0.160980
0.160347
0.160031
0.158451
0.158451
0.158134
0.155921
0.157502
0.156238
0.156238
0.155605
0.154973
0.155921
0.156238
0.155605
0.156554
0.156554
0.154341
0.154024
0.154341
0.155289
0.156238
0.156870
0.156870
0.156238
0.155921
0.156554
0.157818
0.157818
0.158767
0.157502
0.158767
0.159715
0.161296
0.159083
0.160980
0.160664
0.161928
0.161928
0.163193
0.162244
0.162877
0.162561
0.163193
0.163509
0.163509
0.163825
0.165090
0.165090
0.163509
0.165406
0.166671
0.166038
0.166987
0.166671
0.166354
0.164457
0.163509
0.165406
0.166987
0.167303
0.167935
0.166038
0.164774
0.164774
0.166987
0.164774
0.164457
0.164457
0.163509
0.162877
0.163193
0.162877
0.163825
0.162561
0.162561
0.163825
0.161612
0.159715
0.160347
0.160347
0.159083
0.158767
0.158767
0.159715
0.158134
0.159083
0.157186
0.156554
0.155289
0.156870
0.156870
0.156238
0.154973
0.154657
0.155605
0.155921
0.156870
0.157818
0.157818
0.156870
0.155289
0.153708
0.155289
0.155605
0.158451
0.157502
0.157502
0.156870
0.156870
0.157186
0.156870
0.157502
0.158134
0.158767
0.158767
0.159715
0.160664
0.161296
0.160031
0.160980
0.161928
0.162877
0.163193
0.163193
0.162561
0.161612
0.162877
0.162244
0.164457
0.165090
0.166671
0.164141
0.164141
0.164774
0.166671
0.166354
0.166038
0.166354
0.165090
0.164141
0.163509
0.164774
0.166354
0.166038
0.166987
0.165406
0.164141
0.163825
0.164141
0.166038
0.164774
0.165090
0.164141
0.162877
0.163509
0.165090
0.163825
0.162561
0.163509
0.161296
0.160347
0.159715
0.159715
0.160031
0.157818
0.158451
0.159715
0.158451
0.160031
0.156870
0.155921
0.155605
0.155605
0.158767
0.156238
0.155921
0.154973
0.155605
0.155921
0.154657
0.156238
0.157186
0.156238
0.155605
0.154973
0.154657
0.154973
0.157818
0.158134
0.156554
0.157818
0.156870
0.157186
0.158134
0.156870
0.157818
0.157818
0.158134
0.160031
0.160031
0.159083
0.159399
0.160031
0.160664
0.161612
0.161296
0.162244
0.161928
0.160664
0.163193
0.162561
0.163193
0.165406
0.165090
0.164774
0.163825
0.164774
0.165090
0.164774
0.164774
0.164774
0.165406
0.165406
0.165090
0.166354
0.166671
0.168251
0.166038
0.165090
0.164141
0.164141
0.165090
0.164774
0.164457
0.165406
0.164141
0.163825
0.162877
0.163509
0.163193
0.162244
0.162561
0.162244
0.161296
0.159715
0.160031
0.160664
0.159715
0.160031
0.159399
0.161296
0.160031
0.159715
0.158134
0.156870
0.156870
0.157186
0.156870
0.156554
0.156554
0.156238
0.155605
0.156870
0.157186
0.158134
0.157502
0.155921
0.155289
0.154657
0.154973
0.157502
0.158134
0.158134
0.157186
0.156554
0.157502
0.157186
0.156870
0.157818
0.157502
0.157186
0.159083
0.160347
0.159399
0.160347
0.161296
0.160347
0.161612
0.162877
0.163193
0.162561
0.162877
0.162561
0.164141
0.163509
0.164774
0.166038
0.166038
0.163193
0.165722
0.166038
0.166354
0.167303
0.166038
0.165406
0.165722
0.165090
0.166671
0.168567
0.167303
0.167303
0.166671
0.163825
0.164141
0.164457
0.164774
0.164457
0.164774
0.164774
0.163825
0.164457
0.164774
0.164457
0.161928
0.161928
0.162877
0.161928
0.161296
0.161296
0.160664
0.159715
0.160664
0.158451
0.159083
0.159715
0.158451
0.156870
0.156238
0.156238
0.156870
0.157186
0.156554
0.155921
0.155921
0.156554
0.156238
0.156238
0.155921
0.157502
0.157502
0.156238
0.154341
0.155289
0.155921
0.157186
0.157186
0.155605
0.156238
0.156870
0.157818
0.158767
0.159399
0.158767
0.157502
0.157818
0.160664
0.161612
0.160980
0.160347
0.160980
0.161928
0.162244
0.163509
0.163509
0.162561
0.162244
0.162561
0.164457
0.164774
0.165090
0.165722
0.163509
0.164774
0.165090
0.165722
0.166354
0.166671
0.166671
0.165722
0.165406
0.166038
0.166354
0.167303
0.166671
0.166671
0.164774
0.165406
0.164457
0.164774
0.165090
0.164141
0.164774
0.165090
0.164141
0.164141
0.163825
0.161928
0.162561
0.162877
0.160980
0.161296
0.161296
0.160347
0.160031
0.158767
0.158767
0.159715
0.159399
0.159399
0.159083
0.159083
0.157818
0.158451
0.158767
0.158134
0.156238
0.157502
0.155921
0.156870
0.157502
0.156870
0.158451
0.157818
0.155921
0.154973
0.154973
0.156870
0.158134
0.158134
0.156554
0.157818
0.157186
0.157818
0.157818
0.158451
0.158134
0.160031
0.158451
0.160664
0.161612
0.160980
0.160980
0.161296
0.161296
0.163193
0.162244
0.162244
0.162877
0.162244
0.163825
0.164457
0.164774
0.165090
0.165722
0.163509
0.165406
0.165090
0.166354
0.166354
0.166987
0.166987
0.166038
0.166038
0.166671
0.166354
0.166987
0.168251
0.167935
0.167303
0.165406
0.163825
0.165406
0.166354
0.166038
0.164457
0.165090
0.164774
0.165090
0.165406
0.165090
0.162877
0.163193
0.162244
0.162561
0.161612
0.161612
0.160347
0.159083
0.160347
0.159083
0.159715
0.160031
0.159083
0.158134
0.157502
0.155605
0.157502
0.156554
0.156870
0.155921
0.156554
0.157818
0.156870
0.156238
0.158451
0.158134
0.155921
0.154657
0.154341
0.155921
0.158451
0.158451
0.157186
0.155921
0.157186
0.155921
0.156238
0.158767
0.159399
0.159399
0.159083
0.160031
0.161296
0.160031
0.161296
0.161296
0.161612
0.161928
0.162244
0.161928
0.163193
0.163193
0.161928
0.163825
0.164457
0.165090
0.165090
0.165722
0.164774
0.166038
0.166354
0.166671
0.165406
0.165406
0.166354
0.165722
0.165406
0.167303
0.168251
0.169516
0.167619
0.166987
0.166354
0.166038
0.165406
0.165090
0.164774
0.164457
0.165090
0.164141
0.164774
0.163825
0.164141
0.161928
0.161928
0.161928
0.160664
0.160664
0.161296
0.160347
0.160031
0.159715
0.159399
0.159399
0.159083
0.158767
0.157186
0.157502
0.155921
0.157186
0.157818
0.157186
0.156870
0.155605
0.156238
0.156554
0.157186
0.157502
0.156554
0.156870
0.156238
0.154973
0.155921
0.156238
0.157186
0.158451
0.156554
0.155921
0.157502
0.157186
0.157502
0.158134
0.158767
0.157818
0.157186
0.159715
0.160031
0.160664
0.160980
0.160980
0.161612
0.162561
0.163193
0.162877
0.162244
0.162244
0.161612
0.162877
0.163825
0.164457
0.165090
0.164141
0.164774
0.166354
0.166038
0.165090
0.165722
0.165722
0.165406
0.164774
0.166671
0.166354
0.167935
0.167303
0.167619
0.165090
0.166987
0.166354
0.166354
0.165722
0.165090
0.165406
0.164457
0.163193
0.163825
0.164141
0.163193
0.161928
0.162877
0.160664
0.161612
0.161928
0.159399
0.159399
0.160031
0.160980
0.159399
0.159083
0.159715
0.157818
0.156870
0.155289
0.155605
0.157502
0.155921
0.156554
0.155289
0.155605
0.156238
0.154973
0.155921
0.158134
0.157502
0.155289
0.154024
0.156238
0.156554
0.156870
0.157186
0.156554
0.156238
0.157186
0.157818
0.157502
0.157818
0.159083
0.159083
0.158451
0.159083
0.159715
0.160031
0.160031
0.162244
0.163193
0.160980
0.162244
0.161612
0.161612
0.161612
0.162244
0.164457
0.164141
0.164774
0.165406
0.164774
0.162877
0.165406
0.165722
0.166038
0.164774
0.166354
0.164457
0.164774
0.166038
0.166671
0.166354
0.167303
0.166671
0.165722
0.164457
0.163825
0.164457
0.164774
0.163509
0.164457
0.164141
0.164141
0.164457
0.164141
0.164774
0.161928
0.162244
0.160980
0.160031
0.159399
0.159715
0.159399
0.159083
0.159083
0.159083
0.159715
0.158767
0.158134
0.156554
0.154973
0.154657
0.157502
0.155289
0.156238
0.154341
0.155921
0.155605
0.156554
0.155921
0.154973
0.155289
0.154657
0.153708
0.154024
0.154657
0.156870
0.156554
0.156238
0.156238
0.155605
0.155921
0.155921
0.156238
0.157502
0.157818
0.158134
0.160031
0.159715
0.160031
0.159715
0.160347
0.160664
0.161612
0.161928
0.162244
0.162561
0.162877
0.162877
0.163193
0.163825
0.164457
0.163825
0.163825
0.164141
0.165722
0.165406
0.166038
0.165406
0.165406
0.166987
0.164457
0.163825
0.165406
0.166038
0.167619
0.165406
0.166987
0.164774
0.164141
0.164457
0.163825
0.163509
0.163509
0.163509
0.163509
0.162877
0.163509
0.164141
0.162244
0.161296
0.160980
0.160031
0.159083
0.159715
0.160347
0.159083
0.158451
0.157818
0.158134
0.157818
0.156870
0.156238
0.155289
0.154341
0.156238
0.157186
0.157502
0.155289
0.154657
0.155605
0.154973
0.156238
0.157502
0.157186
0.156238
0.154657
0.152444
0.154341
0.155605
0.156870
0.156554
0.154973
0.155605
0.155605
0.155605
0.156554
0.157502
0.157186
0.156870
0.157502
0.159715
0.158767
0.159715
0.160031
0.160347
0.160980
0.161928
0.163193
0.162244
0.162244
0.162877
0.162877
0.163509
0.163825
0.163825
0.164141
0.162561
0.164457
0.163509
0.165722
0.165406
0.165406
0.165090
0.164774
0.163509
0.164774
0.165090
0.167303
0.166987
0.166354
0.164457
0.164774
0.163825
0.164141
0.164457
0.164141
0.163509
0.162244
0.164141
0.162877
0.163509
0.162561
0.161612
0.161612
0.159715
0.160031
0.159399
0.158767
0.157186
0.157186
0.157502
0.157502
0.159083
0.159083
0.157186
0.156870
0.155289
0.154657
0.157186
0.156870
0.155605
0.155605
0.155289
0.154973
0.154973
0.155921
0.157186
0.155605
0.155921
0.154657
0.154341
0.155289
0.157186
0.156554
0.157186
0.156554
0.156870
0.156870
0.156870
0.157502
0.157818
0.158134
0.157186
0.158767
0.158451
0.158767
0.159399
0.160031
0.159715
0.160347
0.162244
0.161612
0.162244
0.160347
0.162244
0.163509
0.163509
0.164141
0.164774
0.163193
0.163509
0.163825
0.164774
0.164141
0.164457
0.164774
0.165406
0.164774
0.164457
0.165722
0.165722
0.166671
0.165090
0.164774
0.164774
0.163509
0.165406
0.165090
0.163193
0.163509
0.162244
0.161928
0.162561
0.163825
0.162244
0.160664
0.161296
0.160347
0.160347
0.160347
0.159083
0.158767
0.159399
0.159083
0.158767
0.159715
0.159399
0.158134
0.157186
0.156870
0.156870
0.158767
0.157186
0.156870
0.155605
0.154973
0.155921
0.156870
0.156238
0.156870
0.156870
0.155289
0.153708
0.154973
0.154973
0.157818
0.157818
0.157186
0.156238
0.156238
0.157186
0.156554
0.156554
0.158767
0.158134
0.157818
0.159715
0.159083
0.159715
0.160031
0.160347
0.160031
0.160347
0.161296
0.161612
0.162877
0.161928
0.161928
0.162561
0.164141
0.163825
0.165722
0.164774
0.163193
0.164457
0.164457
0.165090
0.165406
0.166038
0.165406
0.165406
0.164141
0.165406
0.166671
0.167303
0.166671
0.165406
0.164141
0.164141
0.165406
0.164774
0.164141
0.164141
0.164141
0.163193
0.162877
0.162561
0.163509
0.161928
0.161612
0.160980
0.160664
0.160664
0.160031
0.160980
0.158767
0.158451
0.159083
0.159715
0.159399
0.157186
0.156870
0.156554
0.155605
0.156238
0.155289
0.155921
0.155605
0.155921
0.156870
0.155921
0.156554
0.157186
0.156238
0.154657
0.154341
0.153076
0.155289
0.156238
0.156870
0.156554
0.156238
0.156554
0.156238
0.157502
0.157818
0.157502
0.157502
0.157186
0.157818
0.158451
0.158767
0.160347
0.160664
0.160031
0.161928
0.161296
0.161928
0.161612
0.163509
0.161612
0.161928
0.162877
0.164141
0.164774
0.165722
0.164141
0.164774
0.164457
0.165406
0.164774
0.165722
0.164457
0.164141
0.163825
0.165090
0.166671
0.167619
0.166038
0.166038
0.163193
0.164457
0.163825
0.166038
0.164774
0.164774
0.164141
0.162877
0.163193
0.163509
0.162244
0.161928
0.160031
0.161612
0.159083
0.159083
0.159083
0.159083
0.160031
0.159083
0.158134
0.158767
0.160664
0.158767
0.157502
0.157502
0.154973
0.155289
0.155921
0.154657
0.154973
0.154973
0.155289
0.155289
0.155289
0.156554
0.156238
0.155289
0.154341
0.153708
0.155289
0.154973
0.157502
0.155605
0.155605
0.156238
0.156238
0.156554
0.156870
0.157818
0.158451
0.158451
0.159083
0.159399
0.158767
0.159083
0.160980
0.161928
0.161296
0.160031
0.162877
0.161928
0.161928
0.161928
0.162244
0.163193
0.163193
0.164457
0.165722
0.163509
0.163509
0.164141
0.165406
0.165406
0.165406
0.166671
0.163825
0.163509
0.165090
0.166038
0.166671
0.168251
0.166354
0.164774
0.163825
0.164141
0.165090
0.163825
0.163825
0.164141
0.163509
0.164141
0.164774
0.164141
0.163193
0.161928
0.162561
0.161612
0.159715
0.160347
0.158767
0.160980
0.159083
0.160980
0.159715
0.160031
0.158451
0.158451
0.156554
0.154341
0.156238
0.156870
0.155921
0.155289
0.155921
0.155605
0.156554
0.155605
0.155921
0.155921
0.155289
0.154024
0.153392
0.152760
0.153708
0.156554
0.155605
0.156554
0.154973
0.156870
0.156238
0.156554
0.157186
0.158767
0.157818
0.158134
0.159399
0.159399
0.159715
0.160664
0.160980
0.160664
0.162877
0.161612
0.162244
0.162244
0.161928
0.161928
0.162877
0.163825
0.165090
0.166354
0.163509
0.162561
0.164774
0.165090
0.165722
0.165406
0.164774
0.164457
0.164457
0.165406
0.165722
0.166354
0.167935
0.166354
0.166354
0.163825
0.164774
0.166354
0.166038
0.164774
0.165090
0.163825
0.163193
0.163825
0.163509
0.163825
0.161928
0.161928
0.161612
0.161612
0.159715
0.160347
0.159715
0.159083
0.159083
0.159083
0.159083
0.158451
0.157502
0.156238
0.157186
0.155289
0.155921
0.155605
0.155605
0.154024
0.154973
0.154657
0.154657
0.155921
0.156238
0.155289
0.154657
0.153076
0.154341
0.154024
0.156554
0.156554
0.155289
0.155289
0.156554
0.157186
0.157186
0.156870
0.157818
0.158767
0.156238
0.157818
0.158451
0.157818
0.159715
0.160031
0.160031
0.159715
0.160031
0.160664
0.160980
0.160980
0.162244
0.162244
0.161928
0.163825
0.164457
0.164457
0.163825
0.164774
0.166038
0.164774
0.164774
0.164774
0.165090
0.164141
0.163825
0.165090
0.165722
0.166987
0.167303
0.166038
0.164457
0.163825
0.165406
0.165722
0.164141
0.164141
0.164457
0.163509
0.163193
0.164457
0.163825
0.162561
0.163193
0.161928
0.160980
0.161296
0.159399
0.160031
0.159399
0.157818
0.158767
0.159399
0.158451
0.158767
0.156870
0.156238
0.155921
0.156554
0.156554
0.157502
0.154341
0.154024
0.155605
0.154973
0.155605
0.156238
0.156238
0.154341
0.154024
0.153708
0.154973
0.155605
0.157502
0.157502
0.156238
0.156238
0.155921
0.157186
0.156238
0.157818
0.157186
0.156870
0.157818
0.160031
0.159399
0.159715
0.160347
0.161928
0.162561
0.162244
0.162244
0.163825
0.163509
0.162877
0.162877
0.164774
0.165090
0.165090
0.166354
0.163825
0.164457
0.165406
0.165722
0.164774
0.165090
0.164774
0.164774
0.164457
0.164457
0.166354
0.166987
0.168251
0.166987
0.165090
0.164774
0.164774
0.165406
0.165722
0.165406
0.165090
0.164141
0.163509
0.163193
0.163509
0.162244
0.162244
0.162561
0.161296
0.160664
0.160031
0.159083
0.158767
0.159083
0.159083
0.159083
0.159399
0.157818
0.155921
0.155921
0.155605
0.155289
0.156870
0.156870
0.155921
0.155921
0.155289
0.156554
0.156238
0.156554
0.157186
0.155289
0.154657
0.154024
0.154341
0.155289
0.157186
0.157186
0.156870
0.156554
0.156870
0.158134
0.156870
0.156870
0.157502
0.157502
0.156870
0.159399
0.158767
0.159083
0.160031
0.160980
0.161296
0.161612
0.162877
0.163509
0.164141
0.162244
0.162244
0.163509
0.165406
0.164774
0.165090
0.164774
0.164457
0.165406
0.165722
0.165090
0.165090
0.164774
0.164141
0.164457
0.164141
0.165090
0.164774
0.167935
0.165406
0.165406
0.163193
0.163825
0.164457
0.165722
0.164774
0.163825
0.163193
0.162561
0.163193
0.163509
0.164457
0.161296
0.162877
0.161928
0.160664
0.160347
0.158767
0.159399
0.159399
0.158767
0.158134
0.158767
0.158451
0.156870
0.155921
0.157186
0.156554
0.158134
0.158134
0.156870
0.155289
0.155605
0.155289
0.155289
0.154973
0.157818
0.156870
0.154657
0.154657
0.155289
0.155605
0.155921
0.158134
0.157186
0.156554
0.155921
0.157818
0.155605
0.157186
0.158767
0.158767
0.158767
0.159715
0.159083
0.158451
0.160031
0.160347
0.160980
0.160980
0.161612
0.161612
0.162561
0.161928
0.160664
0.162877
0.163193
0.162561
0.163509
0.164141
0.162877
0.164457
0.165090
0.165090
0.165406
0.166671
0.165722
0.163825
0.163825
0.164774
0.165090
0.167303
0.166671
0.165722
0.163509
0.163509
0.164457
0.163825
0.164774
0.163509
0.163509
0.162561
0.163509
0.163193
0.162561
0.160347
0.161928
0.161296
0.160980
0.160347
0.160347
0.158767
0.159399
0.159715
0.158451
0.158767
0.158134
0.157502
0.157502
0.156238
0.155289
0.156554
0.158134
0.156238
0.155289
0.154657
0.154024
0.154024
0.155605
0.155605
0.156238
0.154973
0.153708
0.153392
0.154973
0.155605
0.157818
0.156870
0.156238
0.155289
0.156554
0.157502
0.157818
0.158451
0.158451
0.158767
0.159083
0.161296
0.159715
0.159399
0.160664
0.162244
0.161928
0.161612
0.162561
0.160980
0.162561
0.162561
0.160664
0.162244
0.163509
0.163509
0.164141
0.163825
0.164141
0.164457
0.165722
0.164457
0.165722
0.165406
0.166354
0.164141
0.164141
0.165722
0.166987
0.166671
0.166671
0.163509
0.164141
0.165406
0.165406
0.165406
0.165406
0.164774
0.163509
0.162877
0.163193
0.164457
0.164141
0.162877
0.161296
0.160347
0.160347
0.160347
0.160347
0.160664
0.158767
0.159399
0.158451
0.159399
0.156870
0.156870
0.156238
0.156238
0.155605
0.157186
0.155605
0.154657
0.153708
0.154657
0.155289
0.155605
0.155605
0.157502
0.155605
0.153392
0.153076
0.154024
0.153392
0.155921
0.156870
0.154973
0.154657
0.155289
0.154973
0.155289
0.156238
0.156238
0.157502
0.157502
0.159083
0.158451
0.158134
0.158134
0.159083
0.159083
0.159715
0.160347
0.159715
0.160347
0.160980
0.160031
0.161612
0.162877
0.163193
0.164457
0.163509
0.162561
0.164457
0.165406
0.165090
0.165722
0.165406
0.164457
0.162877
0.164141
0.164141
0.165722
0.166987
0.166671
0.165406
0.163193
0.163509
0.164457
0.162561
0.163193
0.163825
0.163193
0.163193
0.162561
0.163193
0.162244
0.160664
0.160980
0.160031
0.160031
0.160031
0.159399
0.158767
0.158767
0.158451
0.157818
0.158451
0.157186
0.156238
0.154973
0.155289
0.154341
0.156554
0.154973
0.155289
0.154973
0.154341
0.154657
0.154341
0.155605
0.155921
0.154973
0.153708
0.152444
0.153708
0.154657
0.157186
0.155921
0.156554
0.156554
0.156554
0.157818
0.157818
0.158134
0.158134
0.157502
0.157502
0.159083
0.159399
0.158767
0.160980
0.160980
0.160347
0.161296
0.160980
0.160664
0.160980
0.160347
0.162244
0.162877
0.162561
0.163825
0.164141
0.165090
0.163193
0.164457
0.166671
0.167303
0.167303
0.165406
0.165722
0.164141
0.164457
0.165722
0.165722
0.166038
0.166038
0.165090
0.163509
0.164457
0.166038
0.165406
0.164141
0.164457
0.164141
0.163509
0.163193
0.163193
0.162244
0.160664
0.161296
0.162244
0.160347
0.159083
0.159715
0.158767
0.158134
0.157818
0.157502
0.158451
0.158134
0.159083
0.156554
0.155921
0.155289
0.156870
0.155921
0.155605
0.156238
0.154973
0.155289
0.156238
0.155605
0.155921
0.155605
0.155289
0.154341
0.153708
0.154973
0.156554
0.157502
0.157502
0.156554
0.155605
0.156870
0.156554
0.155921
0.156238
0.155921
0.158134
0.157502
0.159083
0.158451
0.160031
0.159083
0.160031
0.161928
0.161928
0.161612
0.163193
0.162244
0.160664
0.161612
0.162877
0.163509
0.163509
0.165090
0.164774
0.164774
0.165722
0.166671
0.166671
0.165090
0.165722
0.165090
0.164774
0.166354
0.166354
0.166671
0.167619
0.166354
0.164457
0.163825
0.163193
0.164774
0.164141
0.163509
0.164774
0.164141
0.163193
0.163509
0.163509
0.161928
0.161612
0.162877
0.161296
0.159715
0.160980
0.160980
0.159083
0.159083
0.158767
0.159399
0.159715
0.158767
0.157186
0.157818
0.156870
0.156870
0.158767
0.155921
0.155605
0.155921
0.154973
0.155605
0.155605
0.156238
0.155921
0.155921
0.154341
0.153392
0.153392
0.154973
0.157186
0.157186
0.157186
0.156870
0.156238
0.156554
0.157186
0.157186
0.156870
0.156870
0.157818
0.159399
0.159715
0.159399
0.161296
0.161296
0.160980
0.162244
0.161612
0.162877
0.162877
0.160980
0.162244
0.163509
0.163825
0.165406
0.165722
0.163509
0.163825
0.164141
0.166671
0.166354
0.166671
0.165406
0.166354
0.164457
0.164774
0.167303
0.167619
0.169200
0.166987
0.166038
0.163509
0.164774
0.166987
0.166671
0.165722
0.164457
0.163825
0.163825
0.164141
0.164141
0.162561
0.160664
0.161612
0.161296
0.159715
0.159399
0.159083
0.160664
0.158767
0.158767
0.158767
0.157818
0.159399
0.157186
0.155605
0.156238
0.155289
0.156870
0.156238
0.155605
0.155921
0.155289
0.155289
0.155605
0.156238
0.156870
0.155289
0.154657
0.154024
0.154341
0.154024
0.155289
0.156870
0.156870
0.156554
0.156870
0.156238
0.156238
0.157502
0.157818
0.159083
0.157502
0.157186
0.159083
0.158451
0.160031
0.159083
0.160664
0.161928
0.162561
0.162244
0.161296
0.161296
0.161296
0.163193
0.164141
0.164774
0.164774
0.163825
0.163193
0.164141
0.165722
0.165722
0.165406
0.164141
0.165090
0.163509
0.163509
0.165406
0.166038
0.167935
0.167303
0.165722
0.166354
0.165406
0.165722
0.166671
0.164141
0.164141
0.164141
0.164457
0.164141
0.164774
0.165090
0.161296
0.160664
0.161928
0.160031
0.160031
0.160347
0.160031
0.160031
0.158767
0.158767
0.159399
0.159399
0.158451
0.156554
0.157186
0.154973
0.156554
0.157186
0.156238
0.155605
0.155605
0.155921
0.156238
0.156238
0.156870
0.156238
0.154657
0.153392
0.153708
0.154657
0.156554
0.157502
0.156870
0.156870
0.156554
0.156870
0.156554
0.156554
0.156238
0.157186
0.156554
0.158451
0.160664
0.160031
0.160347
0.161296
0.162244
0.160980
0.161612
0.160664
0.162877
0.163193
0.162561
0.163509
0.164457
0.165406
0.164141
0.166038
0.163193
0.166038
0.165090
0.166354
0.166671
0.166038
0.164774
0.165406
0.165090
0.165722
0.166354
0.168567
0.168251
0.166671
0.165090
0.163825
0.164774
0.164457
0.165090
0.164457
0.164141
0.164457
0.163825
0.163509
0.164457
0.162877
0.162877
0.162877
0.160664
0.160664
0.160031
0.160347
0.160980
0.159715
0.159715
0.160031
0.159399
0.157502
0.157502
0.155921
0.155921
0.156238
0.157186
0.156554
0.155289
0.155289
0.155605
0.156554
0.156238
0.155605
0.156870
0.156554
0.154973
0.154341
0.154657
0.155921
0.157502
0.156554
0.156870
0.156870
0.157502
0.156238
0.157818
0.158134
0.157818
0.157818
0.158767
0.158451
0.159399
0.159399
0.160031
0.160664
0.160980
0.161296
0.160980
0.161296
0.162561
0.160980
0.162244
0.163825
0.164457
0.164141
0.165090
0.164774
0.164141
0.165090
0.166671
0.166354
0.165090
0.166354
0.165722
0.164457
0.164774
0.166354
0.166671
0.166987
0.167303
0.165722
0.164141
0.164774
0.164457
0.164457
0.165090
0.163193
0.163825
0.162561
0.163193
0.163193
0.162877
0.161296
0.161928
0.160347
0.161612
0.160664
0.160031
0.160347
0.160347
0.160664
0.159715
0.160347
0.158451
0.157186
0.156554
0.156554
0.156554
0.159083
0.156554
0.156554
0.155605
0.155921
0.155605
0.155605
0.155921
0.156554
0.154657
0.155605
0.154657
0.154973
0.155921
0.158451
0.157818
0.157186
0.156554
0.156554
0.156870
0.157818
0.157502
0.157818
0.157186
0.158134
0.159715
0.159083
0.159715
0.161612
0.161612
0.161612
0.160347
0.161612
0.163193
0.163193
0.163509
0.163193
0.163825
0.165722
0.167303
0.166987
0.166987
0.164457
0.165090
0.165722
0.166038
0.166354
0.166671
0.165722
0.166354
0.165722
0.165090
0.166987
0.167303
0.166987
0.166671
0.164457
0.165090
0.165722
0.165722
0.163825
0.165406
0.164457
0.163825
0.163825
0.164774
0.164141
0.162561
0.161612
0.161928
0.161612
0.160347
0.161296
0.159399
0.159083
0.159083
0.158451
0.159399
0.160664
0.157186
0.157186
0.157502
0.155605
0.158451
0.157186
0.156870
0.155605
0.154341
0.155605
0.155605
0.154973
0.156554
0.156554
0.156870
0.154657
0.153708
0.155921
0.156554
0.159083
0.158451
0.156554
0.155921
0.155921
0.156870
0.157186
0.158134
0.159083
0.157502
0.159083
0.161296
0.159715
0.161928
0.161296
0.161296
0.160980
0.161928
0.161296
0.161296
0.164141
0.162561
0.162561
0.163825
0.164141
0.164457
0.165406
0.162877
0.165406
0.165090
0.166354
0.167619
0.166671
0.167303
0.166987
0.164774
0.165090
0.166671
0.167303
0.167935
0.165406
0.163825
0.164141
0.165406
0.165090
0.164774
0.164141
0.165090
0.163825
0.163509
0.163509
0.164141
0.162561
0.162244
0.162244
0.160347
0.160347
0.159715
0.159399
0.160031
0.158767
0.158767
0.159083
0.159399
0.157818
0.158451
0.157502
0.157502
0.158134
0.158134
0.156554
0.155605
0.156238
0.156554
0.154657
0.155605
0.157186
0.157818
0.157186
0.154973
0.153708
0.156238
0.156870
0.158767
0.159083
0.158134
0.157502
0.157818
0.156238
0.158134
0.159399
0.157502
0.156870
0.158451
0.160347
0.159083
0.159083
0.159399
0.162561
0.161928
0.162561
0.162561
0.161928
0.162244
0.162244
0.161928
0.163825
0.165090
0.165406
0.166671
0.164457
0.163509
0.165406
0.167303
0.166671
0.166354
0.165722
0.165406
0.164774
0.164774
0.166038
0.166987
0.166987
0.166987
0.164774
0.165090
0.164774
0.165090
0.165090
0.164457
0.164774
0.164774
0.162561
0.163825
0.163825
0.163509
0.162561
0.161928
0.160347
0.162244
0.161296
0.160031
0.159715
0.157818
0.160031
0.159399
0.159083
0.158767
0.156870
0.157818
0.156554
0.156870
0.157502
0.157186
0.156554
0.154973
0.155921
0.155605
0.155921
0.155605
0.156554
0.156554
0.154657
0.153708
0.154341
0.155289
0.156870
0.158134
0.157818
0.156238
0.156238
0.157502
0.157502
0.156554
0.157186
0.158767
0.158134
0.160031
0.159715
0.158767
0.160031
0.161296
0.160664
0.160980
0.162244
0.160347
0.161928
0.162561
0.162244
0.162561
0.164774
0.163825
0.164774
0.163509
0.163193
0.163509
0.164457
0.165406
0.165406
0.165090
0.164774
0.164141
0.165090
0.166038
0.166354
0.167619
0.166671
0.165406
0.165406
0.165090
0.164774
0.165406
0.165090
0.164457
0.163509
0.164457
0.163509
0.162877
0.162877
0.160664
0.161612
0.160980
0.160347
0.160031
0.158134
0.158767
0.158767
0.158451
0.159715
0.159083
0.158767
0.158134
0.156554
0.155605
0.154973
0.157818
0.155605
0.155921
0.156554
0.154973
0.154657
0.154341
0.155605
0.156870
0.156870
0.155605
0.153392
0.153392
0.155289
0.156238
0.157818
0.156554
0.156870
0.155289
0.156238
0.157186
0.156554
0.158451
0.158134
0.157502
0.157818
0.160347
0.159399
0.161296
0.160347
0.161612
0.160980
0.161928
0.163509
0.161612
0.161296
0.160980
0.161928
0.162877
0.163193
0.163825
0.164774
0.162244
0.165090
0.164774
0.166354
0.164457
0.164774
0.165406
0.164774
0.164774
0.165406
0.165406
0.167303
0.166354
0.166987
0.163825
0.165722
0.165090
0.166354
0.165090
0.165722
0.165406
0.165406
0.163509
0.164141
0.163509
0.163193
0.160980
0.161928
0.160664
0.159715
0.159399
0.159715
0.159715
0.159399
0.159083
0.160031
0.159715
0.157502
0.157186
0.156870
0.156870
0.156870
0.157818
0.156238
0.155605
0.155605
0.155289
0.156554
0.156870
0.156238
0.157186
0.155921
0.154973
0.153392
0.154657
0.155289
0.156238
0.157818
0.155921
0.156554
0.156870
0.157186
0.156238
0.156870
0.157502
0.158134
0.158451
0.159083
0.159083
0.159399
0.160031
0.160031
0.160347
0.160664
0.161612
0.161612
0.162244
0.161612
0.162244
0.163825
0.162244
0.163509
0.163193
0.163509
0.163509
0.163193
0.164774
0.163825
0.164774
0.164141
0.165090
0.163825
0.164457
0.166354
0.166038
0.167303
0.164774
0.165090
0.164457
0.164774
0.164141
0.164141
0.163825
0.164457
0.164141
0.163193
0.165406
0.163825
0.162877
0.161928
0.162244
0.161296
0.161296
0.159715
0.158767
0.160347
0.160031
0.160031
0.159083
0.158767
0.157818
0.157186
0.158134
0.156870
0.156238
0.157818
0.155605
0.155605
0.155605
0.155289
0.154657
0.155289
0.154973
0.155921
0.156554
0.154973
0.154024
0.154341
0.155289
0.157186
0.156870
0.157186
0.155921
0.156554
0.157818
0.158134
0.157186
0.157818
0.158134
0.158134
0.160031
0.159399
0.159715
0.161296
0.160980
0.160664
0.160980
0.161612
0.162877
0.162877
0.162877
0.164141
0.164141
0.165090
0.165406
0.166354
0.164457
0.164141
0.165406
0.165722
0.166671
0.169200
0.166354
0.166354
0.164774
0.165722
0.166987
0.167619
0.169200
0.167619
0.166671
0.165406
0.165406
0.164774
0.165722
0.164774
0.165406
0.164141
0.163193
0.164457
0.164141
0.162244
0.161928
0.161928
0.160980
0.161928
0.160031
0.160347
0.158767
0.158767
0.159399
0.159083
0.159399
0.158767
0.157818
0.157502
0.156238
0.156554
0.157186
0.155605
0.155921
0.154973
0.154657
0.155921
0.154024
0.154973
0.157502
0.156554
0.154973
0.154024
0.153708
0.154973
0.157502
0.157502
0.156554
0.156238
0.155921
0.155605
0.157186
0.158134
0.158134
0.157502
0.157502
0.158134
0.159083
0.158767
0.161296
0.161296
0.160980
0.161296
0.160664
0.161296
0.160031
0.160980
0.161928
0.162877
0.163509
0.163825
0.164457
0.164457
0.162561
0.163509
0.165406
0.165722
0.165090
0.164457
0.165406
0.165090
0.164141
0.165406
0.166987
0.167935
0.167303
0.166671
0.164774
0.164457
0.165090
0.164774
0.165406
0.164141
0.163509
0.163509
0.163193
0.164457
0.163509
0.161612
0.161928
0.162877
0.162561
0.161296
0.160980
0.159399
0.159083
0.159399
0.159399
0.160347
0.160031
0.158767
0.158451
0.156554
0.156238
0.156554
0.156554
0.156554
0.155289
0.155605
0.154973
0.156554
0.156238
0.156870
0.156870
0.154973
0.154657
0.154341
0.154973
0.156870
0.156554
0.157186
0.157818
0.156870
0.156870
0.155921
0.155921
0.157186
0.157186
0.156870
0.158451
0.160347
0.160031
0.160347
0.159399
0.160031
0.161296
0.161928
0.162244
0.161296
0.162561
0.160664
0.161928
0.162561
0.163825
0.164774
0.164774
0.163193
0.165090
0.165722
0.166671
0.166987
0.166671
0.166354
0.164774
0.163509
0.165090
0.166354
0.167619
0.166671
0.165722
0.163509
0.163825
0.165406
0.165722
0.165406
0.162877
0.164457
0.163825
0.163509
0.162561
0.161928
0.161296
0.161296
0.162561
0.160980
0.160980
0.160664
0.160347
0.158451
0.158451
0.158451
0.159083
0.158451
0.157502
0.155921
0.155921
0.154973
0.154341
0.157186
0.155921
0.154657
0.155289
0.156238
0.154341
0.154341
0.155921
0.157502
0.155289
0.154024
0.154657
0.154024
0.154657
0.156238
0.156554
0.155289
0.155921
0.156554
0.156554
0.155289
0.155921
0.156554
0.157186
0.157502
0.157186
0.158767
0.159399
0.160347
0.160980
0.161612
0.162877
0.162244
0.162561
0.163509
0.161928
0.161612
0.162561
0.163825
0.164774
0.165090
0.163825
0.162877
0.164774
0.165722
0.165090
0.165090
0.165090
0.165406
0.164457
0.165406
0.166038
0.166038
0.167619
0.165722
0.165090
0.163825
0.163825
0.164774
0.165090
0.165406
0.165090
0.165406
0.163825
0.162561
0.163509
0.162561
0.159715
0.161612
0.161928
0.161928
0.160031
0.160347
0.159715
0.159083
0.158451
0.158134
0.159399
0.158767
0.158134
0.157186
0.155921
0.155289
0.157502
0.156238
0.155605
0.156870
0.155605
0.156870
0.155605
0.156238
0.157502
0.155605
0.155289
0.154341
0.154024
0.155605
0.157186
0.158451
0.158134
0.157502
0.157502
0.157502
0.157818
0.159083
0.158767
0.158767
0.159083
0.160664
0.160031
0.160347
0.160664
0.162244
0.161296
0.163193
0.162877
0.163193
0.163825
0.162244
0.162877
0.162877
0.164457
0.165722
0.165090
0.164774
0.163825
0.165722
0.165406
0.165722
0.165406
0.166354
0.166354
0.165722
0.165090
0.166038
0.167619
0.168884
0.166354
0.166671
0.165090
0.163825
0.164141
0.165090
0.165090
0.163825
0.163193
0.162877
0.162561
0.164457
0.162244
0.161612
0.162244
0.161296
0.161612
0.160664
0.161296
0.159715
0.159399
0.157502
0.158767
0.159715
0.158451
0.156554
0.156554
0.156238
0.156238
0.156238
0.156870
0.156870
0.155289
0.156554
0.156238
0.155921
0.156554
0.156554
0.156554
0.156554
0.154657
0.153076
0.155289
0.155605
0.155921
0.156554
0.155921
0.156238
0.156554
0.156870
0.157186
0.158134
0.157502
0.157502
0.158134
0.160347
0.159715
0.160031
0.159715
0.160664
0.161612
0.161928
0.163193
0.161296
0.161928
0.161928
0.160980
0.162561
0.164457
0.164774
0.164457
0.163193
0.163825
0.166038
0.166038
0.165722
0.166354
0.165090
0.164457
0.164457
0.164774
0.165090
0.166038
0.166671
0.166354
0.164457
0.163509
0.164457
0.165090
0.165090
0.164457
0.164457
0.162244
0.163509
0.162877
0.162877
0.161296
0.161612
0.161612
0.159399
0.160347
0.160347
0.159715
0.158767
0.159083
0.158451
0.158451
0.159715
0.159083
0.155921
0.156554
0.155605
0.155289
0.157186
0.154973
0.154973
0.154024
0.154341
0.155605
0.154657
0.154973
0.157186
0.154657
0.153076
0.153392
0.154341
0.155289
0.157186
0.156554
0.155605
0.156554
0.154973
0.155921
0.155605
0.156238
0.156554
0.157186
0.157186
0.158134
0.158451
0.158134
0.160664
0.160031
0.160664
0.160031
0.161296
0.161928
0.161612
0.160347
0.162561
0.161928
0.163825
0.164141
0.164457
0.162877
0.162561
0.163825
0.166038
0.166038
0.165722
0.165406
0.164774
0.163825
0.164457
0.166354
0.166671
0.167619
0.165722
0.165090
0.164457
0.163825
0.164141
0.164141
0.164141
0.163509
0.163193
0.162561
0.162561
0.163509
0.162877
0.162244
0.162244
0.159715
0.160031
0.159083
0.159083
0.158451
0.158134
0.159715
0.158767
0.159083
0.157818
0.157186
0.157186
0.156554
0.155605
0.156554
0.155289
0.156554
0.155921
0.156554
0.155289
0.156554
0.156238
0.156554
0.154657
0.155605
0.154657
0.154973
0.154657
0.155921
0.157502
0.157186
0.156554
0.157186
0.157818
0.157502
0.157818
0.157818
0.157818
0.157818
0.158451
0.160664
0.159399
0.160347
0.160664
0.161928
0.162244
0.160980
0.161296
0.161928
0.162561
0.161612
0.161928
0.163509
0.164141
0.165090
0.163825
0.164141
0.164457
0.165090
0.165406
0.165090
0.166038
0.165406
0.164774
0.165406
0.166038
0.166354
0.168251
0.167619
0.166671
0.164141
0.164141
0.165090
0.164774
0.164141
0.164457
0.162561
0.162561
0.163193
0.163825
0.163825
0.161612
0.162244
0.160664
0.160980
0.160664
0.160980
0.159083
0.158451
0.158451
0.158451
0.159715
0.159399
0.157502
0.156870
0.156238
0.155289
0.157186
0.156554
0.156238
0.155289
0.156238
0.155921
0.154341
0.155289
0.156554
0.156554
0.154341
0.152444
0.152760
0.154341
0.155289
0.157502
0.156554
0.154657
0.155605
0.155921
0.157186
0.156238
0.157502
0.157502
0.157818
0.159399
0.160664
0.158451
0.159399
0.159083
0.161296
0.160980
0.161928
0.163193
0.162561
0.162244
0.161296
0.162877
0.163825
0.163825
0.166354
0.166038
0.163825
0.165090
0.164774
0.165406
0.165090
0.166038
0.166671
0.165090
0.164774
0.167303
0.167303
0.167303
0.166354
0.166354
0.164457
0.165090
0.164774
0.163825
0.164457
0.164141
0.162561
0.163825
0.162244
0.164457
0.162561
0.161928
0.161612
0.161928
0.160980
0.160980
0.159399
0.159399
0.158767
0.159399
0.158134
0.159399
0.159083
0.158451
0.158767
0.158134
0.156554
0.157186
0.158451
0.156238
0.154657
0.154657
0.154973
0.156238
0.156238
0.156238
0.157186
0.155289
0.153708
0.153392
0.155289
0.154973
0.156870
0.157186
0.156554
0.155605
0.155921
0.156238
0.156554
0.157186
0.157186
0.156870
0.157818
0.159399
0.157818
0.158134
0.160031
0.160031
0.161296
0.161928
0.163193
0.163509
0.161928
0.161612
0.161612
0.162561
0.164141
0.165722
0.165722
0.164457
0.163825
0.163825
0.165406
0.166038
0.166038
0.165722
0.166354
0.164457
0.165090
0.165722
0.166038
0.168567
0.166671
0.164457
0.164457
0.163509
0.164774
0.163825
0.163825
0.163825
0.162561
0.162244
0.163825
0.163509
0.162561
0.160980
0.161612
0.160664
0.160664
0.159715
0.159399
0.159083
0.159083
0.158134
0.158767
0.159083
0.157818
0.155605
0.156554
0.154657
0.155605
0.156554
0.154973
0.154341
0.154024
0.154973
0.154024
0.155289
0.154341
0.154973
0.154341
0.154341
0.152760
0.154024
0.153392
0.155921
0.155289
0.156238
0.156238
0.155605
0.156238
0.156554
0.157186
0.157502
0.156870
0.156554
0.157502
0.158134
0.157186
0.159399
0.159399
0.159399
0.159715
0.160980
0.161612
0.160347
0.160347
0.160664
0.160980
0.162561
0.163509
0.163825
0.164457
0.163509
0.164774
0.165406
0.166354
0.166354
0.166354
0.165406
0.163825
0.163825
0.165090
0.166354
0.167619
0.166671
0.165722
0.163825
0.164141
0.165090
0.164774
0.164457
0.163825
0.162561
0.161928
0.161928
0.163825
0.162877
0.162561
0.160980
0.160347
0.159083
0.159399
0.159715
0.160664
0.159715
0.158767
0.158134
0.158767
0.159715
0.157502
0.157502
0.155921
0.155921
0.156870
0.156870
0.154973
0.154657
0.154341
0.154973
0.156238
0.155289
0.156870
0.156870
0.154341
0.154024
0.153076
0.154657
0.155921
0.156870
0.156554
0.156554
0.156238
0.156870
0.156870
0.156238
0.158767
0.157502
0.156870
0.157186
0.157502
0.157818
0.159399
0.159715
0.159715
0.161296
0.161296
0.161928
0.162244
0.161928
0.161928
0.163193
0.162877
0.163825
0.163509
0.164141
0.162561
0.164457
0.165090
0.163825
0.164141
0.164457
0.164774
0.163825
0.163509
0.164774
0.165406
0.166038
0.164457
0.165090
0.163193
0.163193
0.163825
0.164457
0.164141
0.163825
0.164457
0.163193
0.163193
0.163193
0.162877
0.161928
0.162244
0.162877
0.160347
0.160347
0.160664
0.159399
0.158767
0.157502
0.158767
0.157818
0.159083
0.158134
0.156554
0.155289
0.155605
0.157502
0.156554
0.155289
0.155289
0.155289
0.154973
0.155605
0.155605
0.155921
0.156238
0.155605
0.154657
0.153076
0.154024
0.156554
0.157818
0.157818
0.156554
0.157502
0.157186
0.157818
0.157502
0.157186
0.157186
0.156870
0.158451
0.159399
0.160031
0.158451
0.158767
0.160664
0.160347
0.160664
0.160347
0.160980
0.161928
0.161296
0.161612
0.162244
0.161928
0.163509
0.164457
0.163509
0.164457
0.163509
0.166671
0.165722
0.165406
0.166987
0.165406
0.163825
0.164141
0.166354
0.165722
0.166671
0.166671
0.165406
0.164774
0.164141
0.164774
0.162877
0.162877
0.164457
0.162877
0.162561
0.162561
0.163509
0.161928
0.160664
0.160980
0.160031
0.159083
0.159083
0.159083
0.158767
0.157186
0.157502
0.157186
0.157818
0.158134
0.157186
0.155921
0.154341
0.155289
0.156554
0.155605
0.154973
0.154657
0.155289
0.155921
0.156238
0.156870
0.156870
0.154973
0.153392
0.153076
0.152128
0.152760
0.156238
0.155921
0.154973
0.154657
0.154973
0.154973
0.155605
0.156238
0.156870
0.157186
0.156554
0.157818
0.158767
0.158134
0.158451
0.159399
0.159399
0.160031
0.161612
0.160980
0.161612
0.161928
0.161612
0.163509
0.163193
0.165090
0.165090
0.163193
0.163193
0.164774
0.164774
0.165722
0.164774
0.165090
0.166354
0.164774
0.164774
0.165090
0.166354
0.168251
0.167303
0.164141
0.164774
0.163193
0.163825
0.163825
0.163509
0.164141
0.163509
0.162877
0.162877
0.163825
0.162561
0.161296
0.161296
0.160347
0.159715
0.160031
0.160980
0.160347
0.160031
0.158451
0.158134
0.159399
0.157818
0.157186
0.155921
0.155605
0.154657
0.156554
0.155605
0.155605
0.153392
0.153708
0.154657
0.153392
0.153708
0.154973
0.154973
0.154657
0.153076
0.153392
0.153708
0.156554
0.156554
0.156554
0.156870
0.156238
0.156870
0.156870
0.157502
0.159083
0.157502
0.157186
0.157502
0.159715
0.158134
0.159399
0.160347
0.160347
0.160980
0.161612
0.161928
0.161612
0.161612
0.162561
0.161928
0.162877
0.163193
0.162561
0.163509
0.161928
0.162877
0.164457
0.165406
0.165090
0.164457
0.164457
0.164457
0.162244
0.164774
0.166354
0.167303
0.166038
0.165722
0.162877
0.162877
0.164141
0.165406
0.165090
0.163825
0.163193
0.161928
0.160980
0.161612
0.161612
0.161296
0.160980
0.161296
0.160664
0.158451
0.159715
0.159083
0.158451
0.158134
0.157502
0.157186
0.157186
0.157186
0.156238
0.154657
0.154341
0.156238
0.156554
0.154657
0.155605
0.154024
0.154973
0.154973
0.156554
0.155921
0.155605
0.154657
0.154657
0.153076
0.154024
0.156238
0.156238
0.156238
0.155289
0.154341
0.155921
0.155605
0.155921
0.156554
0.157818
0.156870
0.156238
0.159399
0.158767
0.160347
0.159083
0.159399
0.159083
0.160031
0.161612
0.161612
0.161928
0.161612
0.162244
0.162561
0.163825
0.165090
0.164774
0.163509
0.165406
0.164774
0.166038
0.166354
0.165722
0.164457
0.164774
0.163509
0.164774
0.164774
0.165722
0.165090
0.164774
0.164457
0.163825
0.163825
0.164774
0.164141
0.163825
0.164457
0.163193
0.161612
0.163509
0.163193
0.161296
0.160664
0.161928
0.161296
0.161612
0.160347
0.160664
0.159715
0.160347
0.159399
0.158451
0.159399
0.157186
0.156238
0.156238
0.154341
0.154973
0.157186
0.155605
0.154341
0.154657
0.153708
0.154973
0.154024
0.154657
0.155605
0.154973
0.154024
0.152760
0.153708
0.154973
0.156238
0.156554
0.156238
0.155921
0.155921
0.155605
0.156238
0.155605
0.157502
0.157186
0.156554
0.157818
0.159715
0.158134
0.160664
0.160664
0.160664
0.161296
0.162244
0.160980
0.160347
0.161612
0.160980
0.163193
0.163193
0.165406
0.164774
0.163193
0.163509
0.165406
0.166038
0.165406
0.165090
0.164457
0.163509
0.163509
0.164141
0.165722
0.166354
0.167619
0.165722
0.164774
0.163509
0.163193
0.165722
0.165406
0.164457
0.163193
0.163825
0.162877
0.162561
0.162244
0.162244
0.160031
0.160031
0.160664
0.158451
0.159715
0.158451
0.159715
0.158134
0.158451
0.157502
0.158767
0.156870
0.157502
0.156554
0.154341
0.154024
0.156238
0.154973
0.154657
0.153708
0.154657
0.153708
0.153708
0.154973
0.156238
0.155921
0.153708
0.153392
0.154024
0.154657
0.156238
0.156554
0.156238
0.155605
0.155921
0.156870
0.156238
0.155921
0.157818
0.158134
0.157502
0.157818
0.157818
0.157502
0.159083
0.160664
0.161928
0.161928
0.162561
0.162244
0.162244
0.161928
0.161296
0.161612
0.162561
0.163825
0.164774
0.164457
0.163509
0.166038
0.165090
0.165090
0.165406
0.166038
0.165722
0.165090
0.164774
0.165090
0.167303
0.166987
0.166671
0.165722
0.164141
0.165090
0.165090
0.164774
0.164457
0.163509
0.163509
0.162877
0.162244
0.163509
0.162877
0.162244
0.161928
0.161296
0.159399
0.159399
0.160664
0.159083
0.159715
0.159399
0.159399
0.159399
0.157818
0.156870
0.156554
0.155921
0.154973
0.155921
0.156870
0.155605
0.154341
0.155289
0.155605
0.155605
0.155289
0.155605
0.155605
0.154657
0.153076
0.153076
0.152760
0.154024
0.156870
0.155921
0.155921
0.155289
0.156554
0.155605
0.156870
0.158134
0.157186
0.157502
0.158134
0.159083
0.159083
0.160031
0.160347
0.160980
0.159715
0.161296
0.161928
0.160980
0.161928
0.162561
0.162244
0.163825
0.164141
0.165722
0.164457
0.163825
0.165090
0.165722
0.166038
0.165722
0.166354
0.166354
0.165406
0.164141
0.165090
0.166038
0.166987
0.167619
0.166987
0.164457
0.165090
0.165406
0.166354
0.165722
0.165722
0.164457
0.164141
0.163193
0.163825
0.163509
0.162561
0.160980
0.162561
0.160347
0.160664
0.160980
0.160347
0.160664
0.160664
0.160347
0.159715
0.159399
0.159399
0.157186
0.157502
0.155605
0.155921
0.157186
0.155605
0.154024
0.154973
0.154657
0.154024
0.154341
0.155605
0.156554
0.154657
0.154341
0.152760
0.154341
0.154024
0.156238
0.155921
0.156238
0.155921
0.156870
0.156870
0.156238
0.156870
0.158134
0.157502
0.157818
0.158767
0.158767
0.159083
0.159399
0.160347
0.160664
0.161296
0.162561
0.161928
0.161612
0.161296
0.161928
0.162877
0.163509
0.165406
0.164457
0.163509
0.162244
0.165090
0.165406
0.166354
0.164774
0.164774
0.164141
0.164457
0.164457
0.165090
0.167935
0.167303
0.166038
0.163825
0.163509
0.163825
0.164457
0.165090
0.164141
0.163509
0.163193
0.163193
0.163509
0.162561
0.162244
0.160347
0.161612
0.161296
0.161612
0.160664
0.159715
0.159715
0.159399
0.158767
0.157818
0.158767
0.157818
0.156870
0.157186
0.154024
0.154341
0.156870
0.156238
0.155605
0.154973
0.154341
0.154973
0.155289
0.155921
0.157502
0.156238
0.155289
0.152760
0.153076
0.154024
0.155921
0.157502
0.155605
0.156554
0.155921
0.157818
0.157186
0.158134
0.156554
0.157502
0.157502
0.159399
0.159715
0.158767
0.159715
0.160980
0.160664
0.161296
0.161612
0.161612
0.161928
0.161612
0.161928
0.161928
0.163825
0.163825
0.164457
0.164774
0.162877
0.163509
0.165406
0.166354
0.166354
0.165406
0.164774
0.164774
0.164457
0.166354
0.166671
0.166987
0.165406
0.166354
0.163825
0.164141
0.163825
0.164774
0.164457
0.163509
0.164457
0.164141
0.163193
0.162244
0.163509
0.161296
0.160980
0.160031
0.159715
0.159715
0.161296
0.160980
0.159083
0.159083
0.158451
0.159083
0.158767
0.157186
0.156870
0.154973
0.155921
0.154973
0.156238
0.155605
0.154341
0.154024
0.155289
0.154341
[truncated: 7,420,591 more chars]
