# Supplementary material for: Forces applied during classical touch assays for Caenorhabditis elegans
Source: PLoS One. 2017 May 19;12(5):e0178080. doi: 10.1371/journal.pone.0178080 (PMC5438190; doi:10.1371/journal.pone.0178080)
Supplement: S2 Data — These text files contain raw voltage data collected as described in the Methods section. The analysis scripts in S1 Analysis Code were used to process these data. (ZIP) [file pone.0178080.s004.zip › RawDataFiles/Subject5.txt]

frequency=5000
Gain=1000
2016-07-20 16:31:37
Cantilever 2A
0.158134
0.157818
0.156554
0.156238
0.156554
0.155289
0.152760
0.153076
0.153076
0.151811
0.151495
0.151179
0.151811
0.149915
0.148650
0.148018
0.145172
0.146753
0.147385
0.147385
0.147701
0.145805
0.145488
0.146121
0.145488
0.145805
0.148018
0.146437
0.144224
0.143592
0.142959
0.143592
0.147385
0.148018
0.146753
0.146753
0.146437
0.146437
0.146753
0.147701
0.148650
0.148966
0.148650
0.149915
0.151811
0.150231
0.153076
0.153392
0.153076
0.153392
0.154341
0.154973
0.156238
0.155605
0.154657
0.156870
0.157818
0.157502
0.160031
0.159715
0.157186
0.159715
0.159715
0.161928
0.161296
0.159399
0.160664
0.159715
0.159715
0.160980
0.163825
0.163509
0.164774
0.161928
0.160031
0.158767
0.160664
0.160031
0.160664
0.160347
0.160347
0.160031
0.158451
0.160031
0.159083
0.156870
0.157186
0.156238
0.154657
0.154657
0.154341
0.152760
0.152128
0.154024
0.152128
0.151495
0.151179
0.151495
0.149915
0.147385
0.145805
0.147069
0.148334
0.146437
0.144224
0.144540
0.144540
0.145805
0.145805
0.147385
0.146753
0.144856
0.143592
0.141695
0.143275
0.145172
0.146753
0.147701
0.146437
0.146121
0.146753
0.148650
0.148334
0.149598
0.148966
0.149598
0.148650
0.151811
0.150547
0.150231
0.153392
0.154657
0.154341
0.154024
0.154341
0.155289
0.154657
0.153708
0.155289
0.157502
0.157186
0.160980
0.160347
0.158451
0.158767
0.160031
0.161612
0.160664
0.160347
0.160347
0.160031
0.160664
0.160980
0.162561
0.163825
0.165722
0.162877
0.159715
0.160031
0.160031
0.161296
0.160980
0.160664
0.159399
0.159083
0.157818
0.158767
0.158767
0.158134
0.156554
0.156238
0.155605
0.154024
0.154657
0.153076
0.153392
0.153708
0.153076
0.152128
0.152760
0.151495
0.148966
0.148650
0.146753
0.147385
0.149598
0.146753
0.146437
0.146753
0.147385
0.146437
0.146753
0.148334
0.148334
0.148018
0.145172
0.143275
0.144224
0.144856
0.148650
0.147701
0.146753
0.147069
0.147069
0.147069
0.147069
0.149598
0.148018
0.148334
0.148650
0.151495
0.151811
0.151179
0.153076
0.154657
0.153708
0.154341
0.154973
0.155605
0.155605
0.154657
0.155921
0.157186
0.159083
0.160347
0.160664
0.159399
0.158767
0.160347
0.161928
0.160347
0.160664
0.162244
0.161296
0.161612
0.160664
0.161612
0.162877
0.163825
0.162877
0.161612
0.159715
0.159715
0.161296
0.160664
0.160347
0.160347
0.159399
0.158134
0.158134
0.160347
0.159715
0.156554
0.158134
0.156238
0.153392
0.154341
0.154024
0.152760
0.152444
0.151811
0.152760
0.153708
0.152128
0.149598
0.149598
0.147069
0.146437
0.148334
0.147701
0.146121
0.146121
0.146121
0.147069
0.145805
0.147385
0.148334
0.145805
0.145488
0.143908
0.143908
0.145805
0.148650
0.148334
0.147069
0.146753
0.147069
0.147069
0.147701
0.149282
0.148966
0.148018
0.148650
0.151179
0.150863
0.150863
0.153392
0.153708
0.153076
0.155289
0.155605
0.154973
0.155921
0.156238
0.154973
0.157502
0.159715
0.159715
0.160980
0.160347
0.158451
0.159715
0.160347
0.160980
0.161928
0.160347
0.161612
0.160664
0.160031
0.161296
0.163509
0.165090
0.163509
0.162561
0.160031
0.160347
0.160664
0.161296
0.160980
0.160980
0.161296
0.160980
0.159083
0.159715
0.159715
0.157818
0.155921
0.156238
0.154657
0.153392
0.153076
0.153076
0.151495
0.152444
0.151495
0.151179
0.151811
0.150863
0.148966
0.146753
0.147069
0.147385
0.148650
0.147069
0.146437
0.145488
0.146753
0.146437
0.146753
0.147701
0.148334
0.145805
0.144224
0.142011
0.144856
0.146437
0.147385
0.148966
0.146437
0.145488
0.148018
0.148018
0.147701
0.149282
0.148966
0.148650
0.149598
0.151495
0.149915
0.152444
0.153076
0.154341
0.153708
0.154341
0.156238
0.157186
0.155921
0.155605
0.157502
0.158134
0.158767
0.160664
0.159399
0.158767
0.160347
0.160980
0.161928
0.161928
0.160980
0.160031
0.161296
0.159715
0.160980
0.162877
0.164141
0.163825
0.162561
0.160347
0.160031
0.160980
0.160664
0.160980
0.159715
0.160347
0.159715
0.157818
0.159399
0.159399
0.156238
0.155605
0.157818
0.154657
0.155289
0.154024
0.153708
0.153392
0.153076
0.151811
0.151811
0.152760
0.151811
0.148966
0.147701
0.147701
0.150231
0.150547
0.148334
0.147069
0.146121
0.146437
0.147069
0.147069
0.147385
0.148966
0.147069
0.144540
0.141695
0.144224
0.146437
0.147701
0.146753
0.146437
0.145805
0.146753
0.148018
0.148334
0.148018
0.150231
0.147701
0.147385
0.149915
0.149915
0.150547
0.152444
0.153708
0.153392
0.153392
0.154024
0.154657
0.156870
0.155605
0.155921
0.156554
0.158134
0.160031
0.159399
0.159399
0.159399
0.158767
0.161928
0.160031
0.160980
0.161612
0.161296
0.159715
0.160664
0.162877
0.163193
0.164774
0.162561
0.160664
0.159715
0.160031
0.160980
0.160664
0.159083
0.160664
0.159399
0.159715
0.159715
0.159715
0.157186
0.155921
0.157186
0.154973
0.154341
0.154024
0.153392
0.152760
0.151811
0.151811
0.151811
0.150863
0.151179
0.148966
0.149598
0.147385
0.148966
0.149915
0.147701
0.147385
0.145805
0.146121
0.146437
0.146121
0.147069
0.148650
0.146437
0.144856
0.142959
0.143592
0.145488
0.148966
0.148966
0.148334
0.147385
0.147701
0.148966
0.148650
0.148966
0.149282
0.148966
0.149598
0.150863
0.151495
0.151179
0.154024
0.153392
0.153708
0.154657
0.155921
0.156554
0.156554
0.155289
0.155289
0.156554
0.158134
0.159083
0.161296
0.159715
0.159399
0.159715
0.161296
0.160031
0.162561
0.160980
0.161928
0.160980
0.160031
0.162561
0.163193
0.165406
0.163193
0.162244
0.160664
0.161296
0.161612
0.162244
0.160031
0.159715
0.160347
0.160031
0.159399
0.159083
0.159083
0.157818
0.156870
0.156870
0.155289
0.153708
0.152760
0.154024
0.152444
0.152128
0.152128
0.153076
0.151179
0.149598
0.149915
0.147069
0.147701
0.148966
0.147701
0.146437
0.145172
0.147069
0.147385
0.146753
0.147069
0.148018
0.145805
0.146753
0.143592
0.143275
0.145488
0.147385
0.147385
0.147385
0.146437
0.145488
0.147385
0.147701
0.149282
0.149915
0.148650
0.147701
0.149915
0.150231
0.149915
0.151811
0.151811
0.151811
0.154024
0.154657
0.154973
0.154341
0.157186
0.155921
0.156238
0.158767
0.158134
0.160980
0.160347
0.158767
0.160031
0.161296
0.161296
0.160664
0.161928
0.161296
0.160980
0.158767
0.160980
0.163193
0.165722
0.164457
0.162244
0.159399
0.158767
0.160664
0.162561
0.160664
0.160347
0.159715
0.159083
0.159715
0.159083
0.158767
0.157186
0.157502
0.156870
0.154341
0.154024
0.153708
0.154024
0.151495
0.151179
0.151811
0.151811
0.151811
0.149282
0.147701
0.147701
0.146753
0.148334
0.148650
0.147385
0.146121
0.147069
0.147069
0.147385
0.146437
0.147701
0.148650
0.145488
0.144224
0.142327
0.144540
0.145488
0.147069
0.147069
0.146121
0.146121
0.146753
0.147701
0.148650
0.150547
0.150231
0.148334
0.149282
0.152128
0.150231
0.150547
0.153076
0.154973
0.154341
0.155605
0.156238
0.156870
0.155921
0.155921
0.156238
0.158767
0.158134
0.160347
0.160980
0.158767
0.159715
0.160347
0.161928
0.160347
0.159715
0.160031
0.160347
0.159083
0.160347
0.161928
0.163509
0.164141
0.163193
0.160031
0.160031
0.160031
0.160347
0.160347
0.159399
0.158767
0.158451
0.158134
0.157818
0.159083
0.157502
0.154973
0.156870
0.154657
0.154024
0.154341
0.154657
0.154341
0.153392
0.152444
0.152128
0.151811
0.150231
0.149282
0.147701
0.146437
0.147069
0.148966
0.147701
0.145805
0.145805
0.145805
0.147069
0.146753
0.147385
0.148650
0.146121
0.143592
0.142643
0.144224
0.144224
0.146753
0.147385
0.146437
0.146753
0.147385
0.147069
0.148018
0.148018
0.149282
0.148334
0.149282
0.151179
0.151179
0.151495
0.152444
0.154024
0.154341
0.154657
0.154973
0.154657
0.155605
0.155605
0.155605
0.157186
0.159399
0.160347
0.160980
0.159715
0.159399
0.160664
0.162561
0.161612
0.160347
0.162561
0.161612
0.160347
0.160347
0.161928
0.163509
0.166671
0.164457
0.161612
0.160031
0.160664
0.161612
0.160980
0.160347
0.160664
0.160347
0.160031
0.160347
0.160980
0.159715
0.156870
0.155921
0.155921
0.156238
0.152444
0.151811
0.154024
0.153392
0.152128
0.151811
0.153392
0.150863
0.149598
0.149598
0.147701
0.147385
0.148966
0.147701
0.146437
0.145805
0.145172
0.144856
0.146437
0.146437
0.147385
0.146121
0.145172
0.142643
0.142643
0.144540
0.147701
0.148334
0.147069
0.145805
0.145488
0.147385
0.148334
0.148334
0.149915
0.150231
0.149598
0.150547
0.150863
0.150863
0.154341
0.153392
0.153076
0.154024
0.155921
0.156238
0.156238
0.155921
0.156554
0.157502
0.158767
0.160347
0.160664
0.160347
0.158134
0.158134
0.161296
0.162561
0.161928
0.161296
0.160980
0.160347
0.158767
0.161296
0.164141
0.165406
0.163509
0.162561
0.159715
0.159715
0.160980
0.159399
0.159083
0.160031
0.159715
0.158767
0.157818
0.159715
0.159083
0.156238
0.156870
0.156870
0.154973
0.153392
0.153076
0.153708
0.152444
0.151811
0.151179
0.152444
0.151179
0.149915
0.149282
0.147701
0.146437
0.148650
0.148650
0.147069
0.145488
0.146121
0.147069
0.146753
0.147069
0.148018
0.146121
0.143908
0.143592
0.142011
0.144224
0.147701
0.147701
0.148018
0.147069
0.145488
0.146437
0.146753
0.148334
0.149915
0.149598
0.150231
0.150547
0.149915
0.149915
0.153076
0.153076
0.153392
0.153392
0.153392
0.154973
0.154973
0.155605
0.154973
0.157502
0.159083
0.158451
0.160031
0.158767
0.158134
0.159083
0.160031
0.161928
0.161296
0.160347
0.160664
0.159083
0.159083
0.160664
0.163193
0.163825
0.162877
0.160980
0.157818
0.159083
0.160347
0.161296
0.160031
0.160664
0.160980
0.160031
0.159083
0.158134
0.158767
0.157818
0.157502
0.157186
0.155605
0.154657
0.152760
0.153392
0.152760
0.153076
0.151179
0.151495
0.151811
0.150231
0.148966
0.147385
0.147069
0.148334
0.148334
0.147385
0.145488
0.146437
0.146753
0.146121
0.145805
0.147069
0.147701
0.146753
0.144224
0.142011
0.145172
0.146121
0.146753
0.148334
0.146437
0.146753
0.147385
0.147069
0.148334
0.148650
0.148966
0.147069
0.149282
0.150863
0.150863
0.150863
0.152760
0.153708
0.154657
0.154973
0.155289
0.155605
0.155605
0.154973
0.155921
0.156870
0.157502
0.159399
0.159083
0.157502
0.158134
0.160031
0.160664
0.160664
0.160347
0.160347
0.160980
0.159715
0.161296
0.161928
0.163193
0.163825
0.161928
0.159399
0.159399
0.160031
0.160347
0.159083
0.159399
0.159715
0.159399
0.158451
0.158134
0.159083
0.157502
0.155605
0.157186
0.154973
0.155605
0.154657
0.153392
0.151495
0.151811
0.151179
0.152128
0.153076
0.151179
0.148334
0.147069
0.146753
0.147385
0.148650
0.146121
0.147385
0.146437
0.144540
0.145805
0.146437
0.147701
0.147385
0.146437
0.144540
0.142327
0.144224
0.144856
0.147385
0.148650
0.146437
0.146753
0.146753
0.147069
0.147385
0.147701
0.149915
0.148018
0.148966
0.150863
0.151179
0.151811
0.152760
0.155605
0.153708
0.153392
0.155921
0.155605
0.155605
0.153708
0.155605
0.155921
0.158767
0.160031
0.159715
0.159399
0.159083
0.160664
0.162244
0.162244
0.161612
0.160664
0.161612
0.160347
0.160347
0.161612
0.163193
0.165722
0.162877
0.162561
0.160347
0.160664
0.160347
0.161928
0.161296
0.160664
0.159083
0.158767
0.158134
0.158767
0.158451
0.156554
0.157502
0.156870
0.155605
0.154341
0.153392
0.153708
0.151495
0.152128
0.150863
0.153076
0.151495
0.149915
0.147701
0.146753
0.148018
0.148966
0.146753
0.146753
0.144224
0.145805
0.146121
0.146753
0.146437
0.148334
0.147069
0.144540
0.144224
0.143275
0.144856
0.147069
0.148334
0.146753
0.147069
0.146753
0.148966
0.147701
0.146753
0.148650
0.147701
0.147069
0.148966
0.150863
0.150231
0.151811
0.152760
0.153392
0.154657
0.154341
0.154024
0.154973
0.156554
0.155921
0.157502
0.159399
0.157502
0.160031
0.160347
0.157818
0.159715
0.161928
0.162877
0.161296
0.160664
0.161296
0.159399
0.159715
0.161928
0.163825
0.165406
0.163193
0.161928
0.158134
0.158451
0.160031
0.160980
0.160031
0.160031
0.158134
0.158767
0.157502
0.158134
0.159399
0.156554
0.156238
0.157502
0.154341
0.153708
0.153392
0.152444
0.152128
0.152444
0.152760
0.153076
0.151811
0.149598
0.148650
0.148018
0.147069
0.148018
0.148018
0.147069
0.144224
0.146121
0.147069
0.145172
0.146437
0.148334
0.147385
0.144856
0.142959
0.142011
0.145488
0.146437
0.148650
0.148018
0.147069
0.147069
0.146437
0.147385
0.148018
0.149282
0.148650
0.148018
0.148966
0.151495
0.151179
0.152444
0.152444
0.153076
0.153392
0.154024
0.155289
0.155605
0.155289
0.154341
0.155289
0.157502
0.158134
0.159399
0.159715
0.157818
0.158451
0.159083
0.161296
0.159715
0.160347
0.160664
0.159399
0.158134
0.160031
0.161296
0.161612
0.162877
0.161612
0.158451
0.157818
0.158767
0.160031
0.160347
0.160347
0.159715
0.160031
0.157818
0.158134
0.158767
0.157186
0.156554
0.156870
0.152760
0.153708
0.153392
0.153392
0.151495
0.152444
0.151179
0.150547
0.152444
0.151495
0.148650
0.149598
0.146753
0.146437
0.148018
0.146437
0.145488
0.146121
0.146753
0.146437
0.147069
0.147385
0.147069
0.145172
0.143275
0.142011
0.143592
0.145172
0.147385
0.148966
0.147069
0.148018
0.148650
0.146437
0.146437
0.148966
0.149598
0.149598
0.149282
0.150547
0.150231
0.151811
0.152444
0.153708
0.153392
0.154341
0.154973
0.154341
0.154657
0.154973
0.155605
0.157186
0.157818
0.160031
0.160031
0.158134
0.158451
0.159715
0.161296
0.162244
0.160031
0.160347
0.160347
0.159715
0.159399
0.162244
0.164774
0.165722
0.164141
0.160980
0.159399
0.160031
0.160031
0.160347
0.161296
0.160664
0.159399
0.158134
0.157186
0.157818
0.157502
0.155289
0.155921
0.155605
0.155289
0.154341
0.154024
0.153076
0.152760
0.151811
0.151495
0.154024
0.150863
0.150547
0.148650
0.147069
0.148334
0.150863
0.147385
0.146753
0.147385
0.147385
0.147701
0.146437
0.147701
0.148334
0.148018
0.145172
0.142959
0.144224
0.145172
0.148018
0.147385
0.148018
0.147069
0.148018
0.148650
0.148966
0.148650
0.150863
0.150863
0.149282
0.151179
0.152128
0.151495
0.153708
0.154024
0.156238
0.155921
0.155289
0.155289
0.155605
0.155921
0.156238
0.157502
0.158767
0.159399
0.160031
0.159083
0.158767
0.160347
0.162561
0.161612
0.160980
0.160347
0.159399
0.159083
0.159083
0.161296
0.162877
0.164774
0.162877
0.161928
0.160347
0.158767
0.161928
0.161928
0.161296
0.159399
0.159399
0.159399
0.157818
0.159399
0.160031
0.156870
0.156870
0.156870
0.154024
0.153392
0.153392
0.153708
0.151811
0.152128
0.152128
0.152128
0.151811
0.150231
0.148334
0.148650
0.147701
0.148650
0.148334
0.147069
0.146437
0.146121
0.146121
0.146753
0.146121
0.147701
0.146753
0.145805
0.143275
0.142643
0.145172
0.148018
0.147069
0.147069
0.147069
0.147385
0.147069
0.147701
0.146437
0.148650
0.150231
0.149598
0.151495
0.151811
0.151179
0.152760
0.153076
0.153708
0.154341
0.154341
0.155605
0.156238
0.154973
0.154973
0.156554
0.158767
0.158767
0.161296
0.161612
0.158451
0.161296
0.162561
0.162561
0.162561
0.160347
0.161612
0.161612
0.160031
0.161296
0.164141
0.163825
0.164141
0.162877
0.160347
0.159399
0.160664
0.160664
0.159715
0.160031
0.160031
0.159715
0.159715
0.160031
0.160031
0.155921
0.156238
0.157186
0.153708
0.153076
0.154024
0.152128
0.151495
0.152760
0.152444
0.150863
0.150231
0.150863
0.148650
0.148966
0.147069
0.147069
0.148334
0.147701
0.145805
0.146753
0.145805
0.146437
0.146437
0.148650
0.147069
0.145805
0.143592
0.142327
0.144856
0.146121
0.148018
0.147069
0.145805
0.146437
0.146121
0.146753
0.146437
0.148334
0.148018
0.148966
0.149282
0.151811
0.149598
0.151495
0.152444
0.153708
0.154973
0.154341
0.155289
0.154657
0.154973
0.155605
0.156238
0.158451
0.158767
0.158451
0.159399
0.157502
0.158767
0.159715
0.161296
0.160664
0.160980
0.160664
0.159715
0.159083
0.160664
0.161928
0.163825
0.165090
0.162561
0.160664
0.160347
0.161296
0.160347
0.160347
0.159715
0.159083
0.158767
0.158451
0.159083
0.158767
0.158134
0.157186
0.157186
0.155289
0.153708
0.152760
0.153392
0.152128
0.151495
0.151179
0.152128
0.151811
0.150547
0.149915
0.148650
0.146437
0.147069
0.149598
0.146753
0.145488
0.146121
0.145805
0.146437
0.146121
0.147701
0.146753
0.145488
0.144224
0.143275
0.142959
0.145172
0.147385
0.147385
0.147069
0.145805
0.146121
0.147069
0.148334
0.148334
0.148018
0.148650
0.148650
0.150231
0.150231
0.150231
0.151811
0.153076
0.152444
0.154024
0.155289
0.155289
0.154657
0.154341
0.155289
0.156870
0.158767
0.159399
0.160031
0.158134
0.158451
0.159399
0.162561
0.160664
0.160664
0.160980
0.161612
0.159715
0.160031
0.162244
0.163509
0.164774
0.162877
0.160980
0.160347
0.159715
0.160664
0.160664
0.159399
0.159083
0.159715
0.158767
0.158134
0.158134
0.156870
0.155921
0.156238
0.154657
0.154657
0.153076
0.153708
0.152444
0.151179
0.150863
0.151495
0.153392
0.151495
0.149598
0.148650
0.147385
0.148018
0.149915
0.148018
0.148018
0.147069
0.147069
0.147069
0.147069
0.148334
0.148966
0.147385
0.145805
0.143275
0.143908
0.144856
0.148334
0.148650
0.146753
0.147385
0.147069
0.148018
0.148334
0.148334
0.149915
0.150231
0.150231
0.151179
0.150863
0.149915
0.152128
0.153708
0.153076
0.154973
0.154973
0.155605
0.155605
0.155289
0.157186
0.156554
0.160347
0.160031
0.160664
0.160031
0.159399
0.161612
0.161928
0.162244
0.162244
0.161612
0.161612
0.160980
0.159715
0.162244
0.163509
0.165722
0.163509
0.162877
0.161296
0.161928
0.160347
0.161612
0.160980
0.160664
0.159083
0.158767
0.158134
0.158451
0.159715
0.157502
0.157186
0.157186
0.153708
0.153392
0.154657
0.154341
0.152444
0.152760
0.152444
0.152760
0.151811
0.150863
0.149598
0.148334
0.148018
0.148334
0.148650
0.148018
0.147385
0.148650
0.148018
0.148018
0.148650
0.148966
0.148334
0.147069
0.145172
0.144224
0.146753
0.147701
0.149282
0.149282
0.149282
0.147701
0.148334
0.148966
0.148650
0.150231
0.149282
0.148966
0.150547
0.153076
0.152444
0.153076
0.154024
0.154024
0.154341
0.155289
0.155605
0.157502
0.156238
0.155289
0.156238
0.159399
0.160031
0.160347
0.159715
0.158451
0.160031
0.161296
0.161928
0.161928
0.162561
0.160980
0.161296
0.159083
0.160980
0.162244
0.163509
0.164774
0.163825
0.160347
0.160980
0.162244
0.161296
0.161612
0.161296
0.160347
0.160031
0.158451
0.159399
0.159399
0.158134
0.156870
0.157502
0.155289
0.155289
0.156238
0.154973
0.154024
0.153076
0.152444
0.153076
0.153708
0.152128
0.149915
0.150231
0.148018
0.150231
0.151179
0.148018
0.146753
0.147701
0.146753
0.148650
0.147701
0.148334
0.149598
0.147701
0.144856
0.144540
0.145488
0.146121
0.147069
0.148966
0.148018
0.147385
0.148334
0.149598
0.149282
0.150231
0.150231
0.148966
0.150231
0.151811
0.151179
0.151811
0.152444
0.153708
0.153392
0.154657
0.155289
0.155289
0.156238
0.154341
0.155289
0.157818
0.158451
0.160664
0.160347
0.160031
0.159715
0.161612
0.162877
0.160664
0.161928
0.161612
0.161612
0.159715
0.162244
0.162244
0.164457
0.165406
0.162561
0.160664
0.159715
0.159715
0.160664
0.160347
0.159715
0.159715
0.160980
0.158767
0.160031
0.159083
0.158134
0.156238
0.156870
0.154973
0.154657
0.153076
0.153708
0.152760
0.152128
0.152128
0.151495
0.152760
0.150863
0.148966
0.149282
0.147069
0.148334
0.149915
0.149598
0.149598
0.148018
0.146753
0.147701
0.147385
0.148650
0.149282
0.147385
0.145805
0.143908
0.146121
0.147069
0.148966
0.149598
0.147701
0.147701
0.147701
0.149282
0.150547
0.151179
0.150231
0.150547
0.151179
0.152760
0.151495
0.152128
0.154973
0.154973
0.154973
0.154657
0.155921
0.156554
0.156554
0.155605
0.156238
0.156870
0.158451
0.159715
0.161612
0.160347
0.160031
0.161928
0.161928
0.162877
0.163825
0.163509
0.162877
0.160980
0.161612
0.162244
0.164141
0.166987
0.163509
0.161612
0.161296
0.160347
0.162244
0.162244
0.160031
0.161612
0.161612
0.159083
0.159083
0.160980
0.160347
0.157818
0.157818
0.156870
0.155605
0.154657
0.154973
0.154973
0.153708
0.154024
0.152128
0.153708
0.152760
0.150231
0.149282
0.148334
0.149282
0.150231
0.148018
0.147701
0.147069
0.146437
0.147385
0.146437
0.146121
0.148966
0.148018
0.146437
0.145172
0.143275
0.146437
0.148018
0.149915
0.147701
0.148018
0.148018
0.148966
0.150231
0.150231
0.150547
0.151179
0.149282
0.151811
0.152444
0.152128
0.154024
0.153708
0.154657
0.156870
0.156554
0.155921
0.157818
0.156554
0.156870
0.156238
0.158451
0.158451
0.160980
0.159715
0.158767
0.161296
0.162244
0.161928
0.161612
0.160664
0.161296
0.160664
0.159715
0.162877
0.164141
0.166354
0.165406
0.162877
0.160347
0.160664
0.161296
0.161612
0.161296
0.160347
0.160347
0.160980
0.158134
0.159715
0.159715
0.157818
0.159083
0.159083
0.156238
0.155921
0.154657
0.153392
0.153392
0.153076
0.151811
0.153076
0.151495
0.150547
0.150863
0.148650
0.147069
0.149915
0.148966
0.148018
0.146437
0.147385
0.147069
0.146753
0.146753
0.148966
0.148650
0.147385
0.145172
0.142643
0.147069
0.148650
0.148650
0.149598
0.148018
0.148650
0.148334
0.148966
0.149282
0.151495
0.150863
0.149915
0.152128
0.154024
0.151811
0.153076
0.154341
0.155289
0.155605
0.156238
0.156554
0.157818
0.158451
0.156238
0.158134
0.160031
0.158451
0.160347
0.161612
0.159399
0.161296
0.162244
0.163825
0.162244
0.161296
0.161928
0.161296
0.159715
0.160980
0.163193
0.163509
0.164774
0.163193
0.159715
0.160031
0.160980
0.162244
0.161612
0.160664
0.160664
0.160031
0.158134
0.159715
0.159715
0.157818
0.156238
0.158451
0.156238
0.154657
0.154341
0.156238
0.153708
0.153392
0.153392
0.153708
0.153392
0.152128
0.150231
0.149598
0.146437
0.148966
0.151495
0.148018
0.145805
0.145172
0.147069
0.146121
0.147385
0.147069
0.146753
0.145805
0.145488
0.142959
0.143275
0.145172
0.148018
0.149598
0.147701
0.147701
0.148334
0.147701
0.148334
0.148650
0.148966
0.150231
0.150547
0.151495
0.150863
0.151179
0.153392
0.154341
0.153708
0.155921
0.156554
0.155289
0.155605
0.155921
0.156870
0.157186
0.159083
0.160664
0.160664
0.159083
0.159083
0.160664
0.160664
0.161296
0.162877
0.161296
0.160664
0.158451
0.158451
0.160347
0.163193
0.166038
0.162877
0.159715
0.160347
0.159715
0.159399
0.160664
0.160031
0.160031
0.159399
0.159083
0.159399
0.159715
0.158451
0.156870
0.157186
0.154657
0.154341
0.154657
0.154024
0.153392
0.154024
0.153076
0.151811
0.153708
0.153076
0.150231
0.150231
0.148334
0.148650
0.150231
0.148334
0.147701
0.146753
0.146121
0.148966
0.147385
0.146437
0.148334
0.148334
0.145172
0.142959
0.145172
0.147069
0.148650
0.149598
0.147385
0.147701
0.146753
0.148650
0.148650
0.148966
0.149598
0.151811
0.150547
0.151495
0.153708
0.152444
0.155289
0.155921
0.154657
0.154024
0.155605
0.155921
0.156238
0.156554
0.156238
0.158134
0.159715
0.160980
0.160664
0.161296
0.158767
0.161296
0.163509
0.162561
0.162244
0.162877
0.162561
0.160980
0.160980
0.163509
0.163509
0.166354
0.165406
0.163193
0.161612
0.160980
0.162877
0.161928
0.161928
0.161928
0.161296
0.159399
0.160347
0.160980
0.159399
0.157502
0.157818
0.157502
0.154657
0.155289
0.156554
0.154657
0.154341
0.153392
0.154024
0.153708
0.153392
0.151811
0.149915
0.149282
0.148650
0.151179
0.148966
0.148334
0.146753
0.146753
0.147385
0.148018
0.146121
0.148650
0.148018
0.146121
0.144224
0.143275
0.146121
0.149282
0.149282
0.149282
0.148334
0.147069
0.148334
0.149915
0.149282
0.149915
0.151179
0.149915
0.150863
0.152760
0.153392
0.154341
0.153076
0.154657
0.154973
0.154973
0.156870
0.156870
0.158134
0.156870
0.157502
0.160031
0.159399
0.160664
0.161296
0.158767
0.160347
0.162561
0.164141
0.162877
0.160980
0.163193
0.162561
0.159715
0.162877
0.164457
0.166354
0.164774
0.164141
0.160664
0.161612
0.162561
0.163825
0.161928
0.161612
0.161928
0.162561
0.159399
0.161296
0.160664
0.158134
0.156554
0.157818
0.155605
0.154973
0.154341
0.154973
0.154657
0.153076
0.154024
0.155289
0.152444
0.151179
0.151811
0.149282
0.147069
0.149282
0.151179
0.148018
0.146753
0.146121
0.146753
0.146753
0.148966
0.148966
0.147701
0.146753
0.146753
0.143592
0.143908
0.146753
0.150231
0.149598
0.148650
0.147701
0.148018
0.148650
0.150231
0.151495
0.149598
0.148650
0.150547
0.152128
0.150863
0.153392
0.154341
0.153076
0.154657
0.155605
0.156238
0.155289
0.156870
0.156238
0.156554
0.157818
0.160031
0.161296
0.160347
0.159399
0.161296
0.160031
0.160664
0.162244
0.161296
0.160347
0.161296
0.160031
0.160347
0.162877
0.164774
0.165090
0.162561
0.161296
0.161928
0.160980
0.160980
0.161928
0.162244
0.160031
0.159715
0.160347
0.159083
0.160031
0.159399
0.158767
0.157818
0.155921
0.155289
0.154657
0.153076
0.154341
0.154341
0.151811
0.151811
0.154024
0.151179
0.148966
0.149915
0.148018
0.147701
0.149282
0.147701
0.145805
0.144856
0.146437
0.147701
0.145805
0.146753
0.149598
0.147385
0.145488
0.144540
0.146121
0.144856
0.148334
0.150231
0.147069
0.146121
0.147069
0.148966
0.148018
0.148334
0.150547
0.148334
0.148966
0.151179
0.151179
0.152128
0.153392
0.155921
0.155605
0.153392
0.155605
0.156554
0.157186
0.155605
0.158767
0.158134
0.157818
0.159715
0.161928
0.159399
0.158451
0.161612
0.162561
0.161928
0.162877
0.162244
0.161296
0.161296
0.161928
0.161928
0.163193
0.166671
0.164774
0.161928
0.160664
0.162244
0.161296
0.161612
0.161612
0.161296
0.161296
0.159715
0.160664
0.160347
0.157818
0.157186
0.158451
0.154973
0.154973
0.154973
0.154657
0.153076
0.152444
0.153076
0.150547
0.152128
0.152128
0.150863
0.148650
0.147385
0.148650
0.149598
0.147069
0.147701
0.146121
0.145488
0.146753
0.147701
0.146753
0.148018
0.147701
0.146437
0.142959
0.142959
0.145172
0.148018
0.147385
0.147385
0.147069
0.146753
0.148650
0.149915
0.148650
0.148334
0.149282
0.149598
0.149598
0.151179
0.152128
0.153392
0.152760
0.153392
0.154657
0.154341
0.155921
0.157186
0.155289
0.155289
0.157502
0.159399
0.158767
0.159715
0.160031
0.157502
0.158767
0.162561
0.162877
0.161612
0.161612
0.163193
0.160664
0.159083
0.162877
0.164141
0.165722
0.163509
0.163193
0.159715
0.159399
0.161928
0.162244
0.159715
0.159715
0.160031
0.159399
0.158767
0.160031
0.159399
0.155605
0.156238
0.156554
0.154973
0.154973
0.156238
0.154973
0.151811
0.152444
0.152128
0.153392
0.151811
0.151179
0.150231
0.148018
0.147701
0.151179
0.150547
0.148966
0.148018
0.147701
0.147385
0.147069
0.148334
0.148018
0.147069
0.145805
0.144540
0.143908
0.146121
0.147385
0.148966
0.148650
0.148018
0.147069
0.148334
0.148966
0.149598
0.149282
0.148650
0.148966
0.149282
0.151495
0.150863
0.153392
0.153392
0.153708
0.154341
0.154973
0.155921
0.156554
0.156554
0.154657
0.155605
0.158451
0.158451
0.160031
0.160347
0.159715
0.160980
0.160664
0.161928
0.161928
0.159715
0.161296
0.160664
0.160347
0.161612
0.163193
0.166671
0.165090
0.162877
0.160980
0.159715
0.160347
0.160980
0.160980
0.160664
0.160664
0.159715
0.159399
0.158134
0.159083
0.158134
0.156554
0.157502
0.155921
0.155289
0.154341
0.153392
0.153392
0.152128
0.150863
0.152128
0.152444
0.149598
0.148966
0.148018
0.147701
0.147069
0.148650
0.147701
0.146121
0.147385
0.146753
0.146437
0.144856
0.147701
0.148334
0.145805
0.143592
0.142011
0.143908
0.145172
0.147701
0.148650
0.145805
0.145172
0.147701
0.146437
0.147069
0.147385
0.148966
0.146437
0.147069
0.150231
0.149598
0.150863
0.151811
0.153708
0.153076
0.154024
0.154973
0.154657
0.154657
0.154341
0.156554
0.156554
0.156870
0.159083
0.159715
0.157502
0.158134
0.160031
0.159083
0.159715
0.160031
0.159399
0.158767
0.158134
0.158451
0.160980
0.163193
0.165722
0.161612
0.160031
0.159399
0.160664
0.160347
0.161296
0.160664
0.159399
0.157818
0.157186
0.157818
0.157818
0.155921
0.156238
0.155921
0.154341
0.154341
0.153392
0.152128
0.152128
0.152128
0.151179
0.149598
0.151179
0.151179
0.148966
0.148334
0.147701
0.147069
0.149598
0.147701
0.146753
0.145488
0.145488
0.147385
0.145805
0.145488
0.147701
0.146121
0.143275
0.141695
0.142959
0.144224
0.146437
0.148018
0.147701
0.146753
0.147069
0.148650
0.148650
0.148650
0.149282
0.148966
0.148650
0.150547
0.150231
0.151811
0.152128
0.153392
0.153392
0.153708
0.154657
0.154024
0.154341
0.154657
0.154657
0.156554
0.159083
0.159083
0.160031
0.158451
0.158451
0.159715
0.160980
0.161612
0.160347
0.160031
0.160031
0.158451
0.159083
0.161296
0.162561
0.164457
0.163509
0.161928
0.160031
0.160031
0.161612
0.161296
0.159715
0.159399
0.159715
0.156870
0.157818
0.158134
0.157818
0.155921
0.158451
0.155605
0.153392
0.154024
0.152444
0.152444
0.152444
0.152128
0.151179
0.153076
0.151179
0.149282
0.148018
0.147385
0.147385
0.149282
0.148018
0.146437
0.145172
0.144856
0.145488
0.146753
0.145805
0.148334
0.147069
0.147385
0.144540
0.143275
0.144540
0.147069
0.147069
0.146753
0.147069
0.146121
0.146753
0.147701
0.146753
0.148966
0.149282
0.149282
0.149915
0.150547
0.152128
0.152128
0.152128
0.153392
0.153708
0.154657
0.155289
0.155605
0.155605
0.154024
0.154973
0.157818
0.158134
0.160031
0.158767
0.156554
0.158451
0.161296
0.161296
0.161928
0.160664
0.160980
0.160664
0.160980
0.162244
0.163509
0.164457
0.163193
0.162561
0.158767
0.159083
0.160031
0.160031
0.160664
0.159399
0.160347
0.158767
0.157818
0.157818
0.158134
0.155921
0.155921
0.156554
0.155605
0.154657
0.152760
0.153392
0.152128
0.152128
0.151811
0.151811
0.150547
0.150863
0.148018
0.148650
0.146753
0.148018
0.148966
0.147385
0.146753
0.147385
0.145805
0.145488
0.147069
0.148650
0.146753
0.147069
0.146121
0.144540
0.145805
0.146753
0.147701
0.148650
0.146121
0.146121
0.146753
0.146753
0.148650
0.150231
0.149282
0.148334
0.148334
0.150231
0.148650
0.151179
0.152760
0.153076
0.153076
0.153708
0.155605
0.154657
0.156238
0.154657
0.156238
0.158451
0.159083
0.161296
0.160980
0.159083
0.160347
0.160980
0.160980
0.160664
0.160980
0.161612
0.161296
0.159399
0.160031
0.161612
0.163193
0.165406
0.162561
0.161296
0.161296
0.160980
0.160031
0.161296
0.159399
0.158451
0.159083
0.158451
0.157502
0.159083
0.157502
0.154973
0.156238
0.154341
0.154341
0.153076
0.152760
0.151811
0.152128
0.151179
0.151179
0.151811
0.151179
0.147385
0.148650
0.147701
0.148650
0.150547
0.148650
0.145805
0.145805
0.146753
0.146437
0.146121
0.146753
0.148966
0.147385
0.144224
0.142643
0.143908
0.144540
0.147385
0.147069
0.147069
0.147069
0.147385
0.148966
0.148334
0.148018
0.149282
0.148018
0.148334
0.151179
0.150231
0.150863
0.152128
0.154341
0.155289
0.155605
0.154341
0.155921
0.156238
0.155289
0.156238
0.157502
0.158451
0.158767
0.160980
0.157502
0.157818
0.159399
0.161928
0.161296
0.160980
0.160664
0.160664
0.158767
0.160664
0.162877
0.163509
0.166354
0.165090
0.161928
0.159715
0.160031
0.161296
0.159715
0.159715
0.160347
0.159083
0.158134
0.157818
0.158767
0.157186
0.154973
0.156554
0.154341
0.154341
0.152760
0.152760
0.153392
0.151495
0.150863
0.150547
0.151811
0.151179
0.148334
0.148018
0.147069
0.147385
0.148334
0.145805
0.147701
0.145805
0.144540
0.146753
0.145488
0.145805
0.147069
0.145172
0.144224
0.141695
0.141378
0.144224
0.147069
0.146753
0.145488
0.147069
0.146121
0.146753
0.147701
0.146121
0.147069
0.146753
0.148650
0.149598
0.150863
0.150863
0.152760
0.152444
0.152444
0.153392
0.154657
0.155921
0.155921
0.155289
0.154973
0.156870
0.158451
0.159399
0.160664
0.159083
0.158767
0.159715
0.161612
0.160980
0.161928
0.160980
0.160980
0.160347
0.159083
0.160347
0.163193
0.164141
0.162244
0.161612
0.158767
0.158451
0.160347
0.160347
0.160031
0.159399
0.159083
0.158134
0.158451
0.157818
0.158767
0.154657
0.156238
0.155921
0.154024
0.152444
0.154341
0.154024
0.152760
0.152128
0.151495
0.152128
0.151495
0.150231
0.149598
0.147701
0.146121
0.148650
0.147069
0.147069
0.145805
0.144856
0.145172
0.145172
0.145488
0.148018
0.147385
0.146121
0.142959
0.142327
0.144540
0.146121
0.146753
0.146437
0.145805
0.145805
0.146437
0.147701
0.146753
0.148650
0.146753
0.146753
0.148966
0.150547
0.150547
0.150547
0.151811
0.152444
0.153076
0.153708
0.153708
0.153708
0.154657
0.153392
0.155289
0.156870
0.157186
0.158767
0.158134
0.157818
0.160031
0.160980
0.161612
0.160347
0.160031
0.160031
0.160664
0.159083
0.159083
0.160664
0.162877
0.163825
0.162561
0.160031
0.158451
0.159715
0.158451
0.160031
0.159399
0.159083
0.156870
0.155605
0.156870
0.156870
0.154973
0.154973
0.154024
0.151811
0.151811
0.151495
0.151179
0.151179
0.151811
0.149915
0.150547
0.149915
0.148018
0.147701
0.146437
0.146753
0.148650
0.148650
0.147701
0.146753
0.146753
0.146437
0.146121
0.146121
0.145805
0.147069
0.145488
0.143908
0.141378
0.144540
0.144856
0.147385
0.147701
0.144856
0.145805
0.146121
0.146437
0.146437
0.147385
0.148018
0.148334
0.148018
0.151179
0.149915
0.150547
0.152760
0.154024
0.153708
0.154973
0.155605
0.154973
0.156238
0.154341
0.155921
0.156870
0.157502
0.159715
0.160031
0.158134
0.158451
0.159399
0.161612
0.161612
0.160664
0.160664
0.160664
0.159715
0.160664
0.160347
0.163509
0.163825
0.161612
0.159715
0.159399
0.160031
0.160664
0.160664
0.158451
0.158767
0.158451
0.157502
0.157818
0.157502
0.155921
0.156554
0.156554
0.152128
0.153392
0.152444
0.151179
0.151495
0.151495
0.150231
0.149915
0.151495
0.149598
0.147701
0.147701
0.146437
0.146437
0.147701
0.147069
0.146437
0.144856
0.144540
0.145488
0.145488
0.146121
0.147701
0.146121
0.143592
0.141695
0.142643
0.144224
0.147385
0.148018
0.146753
0.147069
0.145805
0.147069
0.147069
0.147385
0.148650
0.148018
0.148650
0.149598
0.149598
0.150863
0.152444
0.153076
0.153076
0.152760
0.154657
0.154657
0.154341
0.154973
0.154657
0.155921
0.157502
0.157818
0.159715
0.159083
0.158134
0.158767
0.160980
0.160664
0.161928
0.159399
0.158767
0.160664
0.158767
0.160664
0.162877
0.164457
0.162877
0.162561
0.160347
0.159715
0.160347
0.160031
0.159399
0.160031
0.159715
0.158451
0.159083
0.159715
0.158134
0.154973
0.156870
0.155605
0.154024
0.153708
0.152444
0.152444
0.151495
0.153076
0.150863
0.151495
0.150547
0.149915
0.148650
0.148650
0.147069
0.148334
0.147701
0.146753
0.144856
0.145488
0.145172
0.145488
0.147069
0.149282
0.147701
0.144540
0.143275
0.143592
0.145172
0.147069
0.147701
0.147069
0.148650
0.147385
0.148334
0.149282
0.148966
0.148966
0.148650
0.148018
0.149598
0.150863
0.150547
0.154024
0.154657
0.155605
0.153708
0.154024
0.155289
0.154341
0.154973
0.154657
0.157186
0.159399
0.156870
0.160031
0.159715
0.158451
0.160031
0.161296
0.161612
0.161612
0.160031
0.160347
0.160347
0.160031
0.160980
0.163193
0.165090
0.164141
0.162244
0.158767
0.159715
0.160664
0.161296
0.161612
0.161296
0.160347
0.159715
0.158134
0.158134
0.159399
0.156870
0.156870
0.155605
0.154657
0.153076
0.154973
0.153392
0.152444
0.151811
0.152128
0.153076
0.151179
0.149915
0.148650
0.148334
0.146753
0.147701
0.148018
0.146753
0.145805
0.145488
0.145488
0.146753
0.147069
0.148334
0.148650
0.146437
0.143275
0.142011
0.144856
0.146753
0.147385
0.147701
0.146753
0.146753
0.147701
0.147701
0.149282
0.150863
0.149598
0.148650
0.149915
0.149598
0.150547
0.153708
0.153708
0.153708
0.153076
0.153392
0.154657
0.155921
0.155289
0.154973
0.155921
0.157186
0.157818
0.159715
0.159083
0.158134
0.160347
0.159083
0.160980
0.160980
0.160664
0.160980
0.159715
0.159083
0.160980
0.162561
0.163825
0.163509
0.161928
0.159399
0.159083
0.160347
0.160031
0.159399
0.158451
0.158451
0.159083
0.157818
0.157818
0.158767
0.156870
0.156870
0.155289
0.154024
0.153076
0.154657
0.152760
0.151495
0.151811
0.150547
0.150863
0.152444
0.149598
0.148334
0.148966
0.146437
0.146753
0.148966
0.146437
0.145172
0.145805
0.145488
0.146121
0.145488
0.145805
0.148650
0.145488
0.143592
0.142327
0.145805
0.145805
0.147385
0.147701
0.147385
0.147069
0.147385
0.147385
0.148018
0.148966
0.149282
0.149598
0.149915
0.150863
0.150231
0.150231
0.152444
0.153076
0.152128
0.154024
0.155289
0.156238
0.156238
0.154341
0.155921
0.157818
0.158451
0.159399
0.159083
0.158134
0.159399
0.158767
0.161612
0.160031
0.160980
0.160347
0.160347
0.158767
0.160980
0.162877
0.162877
0.165090
0.162244
0.161928
0.160347
0.160347
0.161296
0.160664
0.160031
0.160347
0.158767
0.157502
0.158134
0.158451
0.157818
0.155921
0.156554
0.153392
0.153708
0.153076
0.153392
0.152444
0.151495
0.151495
0.152444
0.152128
0.149598
0.148966
0.147701
0.145805
0.145805
0.150547
0.147385
0.145488
0.145488
0.145488
0.146121
0.146437
0.146121
0.147701
0.145805
0.144224
0.142643
0.143275
0.143908
0.147385
0.147385
0.147069
0.146121
0.146753
0.146753
0.147069
0.147069
0.148966
0.148650
0.147385
0.150863
0.149598
0.149915
0.153076
0.153392
0.152760
0.154341
0.154341
0.154341
0.154024
0.154024
0.154657
0.154341
0.156870
0.157502
0.159083
0.157818
0.157818
0.158767
0.159715
0.161612
0.159715
0.158767
0.159083
0.159715
0.159083
0.160980
0.163193
0.164141
0.161928
0.161928
0.160031
0.159715
0.160031
0.160664
0.160664
0.159399
0.159083
0.158451
0.156870
0.158451
0.158134
0.155289
0.155921
0.155605
0.153708
0.152760
0.152444
0.151179
0.150863
0.150547
0.150231
0.151811
0.151811
0.148334
0.147385
0.146753
0.146121
0.147385
0.145805
0.145488
0.144540
0.145172
0.145488
0.145172
0.146437
0.147069
0.145488
0.144540
0.143275
0.141695
0.143592
0.146753
0.146437
0.146753
0.147385
0.146121
0.146753
0.147069
0.147069
0.148650
0.147385
0.149915
0.149915
0.151811
0.150231
0.153392
0.153708
0.151811
0.152760
0.153392
0.154024
0.153076
0.155605
0.155605
0.155289
0.156238
0.157818
0.160031
0.158451
0.157186
0.159083
0.160031
0.159399
0.160347
0.160031
0.160031
0.159399
0.158134
0.158451
0.160664
0.163509
0.164774
0.160664
0.158451
0.159399
0.159715
0.159715
0.160347
0.159083
0.158451
0.157186
0.158767
0.158767
0.158134
0.155921
0.155289
0.156238
0.153708
0.154024
0.153392
0.153076
0.151811
0.151811
0.152128
0.152444
0.151495
0.149915
0.148650
0.148018
0.146437
0.147701
0.147701
0.146753
0.144224
0.145805
0.146121
0.146437
0.144856
0.146753
0.146121
0.143275
0.143908
0.142643
0.143908
0.145172
0.147701
0.147385
0.145172
0.146121
0.147385
0.147701
0.147701
0.149282
0.149282
0.147385
0.148966
0.150863
0.149915
0.150547
0.151495
0.152128
0.153076
0.154024
0.154341
0.154024
0.154973
0.154973
0.155289
0.156870
0.157818
0.159715
0.159715
0.156870
0.158451
0.158767
0.159715
0.159715
0.160664
0.159715
0.160031
0.158451
0.159399
0.160980
0.162561
0.164774
0.162877
0.159715
0.158767
0.158767
0.160031
0.160980
0.160031
0.158451
0.158767
0.157818
0.157502
0.158767
0.157186
0.155605
0.155921
0.154024
0.153392
0.153076
0.152760
0.152444
0.151179
0.151495
0.152444
0.151495
0.151179
0.148018
0.148966
0.146753
0.145805
0.148650
0.147701
0.145172
0.144856
0.144540
0.146437
0.145172
0.146437
0.148018
0.146121
0.143908
0.143275
0.143592
0.143908
0.147385
0.148334
0.145805
0.145488
0.145172
0.147069
0.146753
0.148334
0.148650
0.147385
0.147385
0.150231
0.151179
0.149915
0.151811
0.153708
0.152760
0.152444
0.153708
0.154657
0.154657
0.154973
0.154657
0.156238
0.158134
0.160347
0.158767
0.158134
0.159399
0.159715
0.159399
0.159399
0.161928
0.160347
0.160347
0.159399
0.159399
0.160031
0.162877
0.165090
0.162561
0.159399
0.159083
0.160347
0.159715
0.160347
0.160347
0.160031
0.158767
0.158451
0.159715
0.157818
0.156238
0.155289
0.157186
0.153392
0.153076
0.153392
0.152760
0.152128
0.151495
0.151495
0.149282
0.151179
0.150863
0.148334
0.148334
0.146437
0.147385
0.148334
0.146753
0.146753
0.144856
0.145488
0.147701
0.146121
0.145805
0.147701
0.147701
0.143275
0.141695
0.144540
0.144224
0.144540
0.145805
0.147701
0.146437
0.145488
0.147701
0.147701
0.145488
0.149282
0.148966
0.147701
0.148018
0.151179
0.150231
0.150863
0.151495
0.152444
0.153392
0.153076
0.154341
0.154024
0.153392
0.153392
0.155921
0.156870
0.156238
0.159083
0.159083
0.156554
0.157818
0.160980
0.159399
0.157818
0.160031
0.160664
0.159399
0.157818
0.161296
0.161612
0.164141
0.162877
0.160980
0.157818
0.158451
0.160031
0.159715
0.158767
0.159715
0.160031
0.157818
0.157186
0.160031
0.156870
0.152760
0.155921
0.154973
0.152444
0.150863
0.153076
0.151811
0.149598
0.149915
0.150547
0.151179
0.149915
0.150547
0.147701
0.144856
0.144540
0.148018
0.146437
0.145805
0.145488
0.145488
0.144224
0.146121
0.146437
0.146437
0.144540
0.144224
0.142959
0.140114
0.143275
0.145172
0.146753
0.144856
0.144856
0.145172
0.145172
0.147385
0.148018
0.148334
0.147385
0.147069
0.149282
0.150231
0.149915
0.151811
0.150231
0.151495
0.152128
0.153076
0.153076
0.153708
0.154657
0.153708
0.153076
0.156238
0.157186
0.158767
0.158767
0.155921
0.158767
0.158451
0.160031
0.160347
0.158134
0.159715
0.160664
0.158134
0.158767
0.161928
0.162877
0.161612
0.161296
0.158767
0.159399
0.158767
0.159715
0.159399
0.157818
0.158134
0.158451
0.156870
0.156554
0.158451
0.156238
0.154341
0.154657
0.153392
0.153392
0.152128
0.151179
0.151811
0.150863
0.150547
0.151179
0.151811
0.149598
0.149282
0.146121
0.144540
0.146753
0.148650
0.146753
0.144540
0.145488
0.146121
0.143592
0.144224
0.146437
0.146753
0.143908
0.142327
0.141062
0.141378
0.144540
0.146437
0.146753
0.143908
0.144856
0.146437
0.145805
0.147069
0.147701
0.147069
0.146121
0.148018
0.151495
0.149282
0.149282
0.151495
0.152128
0.151179
0.152444
0.153708
0.154341
0.154341
0.153076
0.154657
0.155921
0.156870
0.158451
0.159399
0.155605
0.157502
0.158451
0.158451
0.160031
0.160031
0.160031
0.158451
0.158451
0.160031
0.159715
0.161612
0.165722
0.161928
0.157502
0.157818
0.158134
0.158451
0.159083
0.159715
0.157502
0.155921
0.156870
0.156238
0.155921
0.155921
0.155605
0.154024
0.152444
0.152128
0.152128
0.152444
0.151179
0.152128
0.149915
0.149915
0.150863
0.149282
0.146437
0.147069
0.146437
0.145488
0.147069
0.145805
0.144540
0.144540
0.144856
0.145805
0.146753
0.144540
0.146753
0.144540
0.142643
0.140746
0.142643
0.142959
0.145172
0.146121
0.143275
0.143275
0.144224
0.145172
0.145805
0.145805
0.147069
0.148018
0.146753
0.148334
0.149915
0.149598
0.151495
0.152444
0.153076
0.152128
0.154024
0.153392
0.153708
0.151811
0.154341
0.154024
0.155605
0.156238
0.159399
0.158134
0.156870
0.158134
0.160347
0.158451
0.157818
0.160664
0.158767
0.156870
0.157818
0.158767
0.159715
0.162561
0.161612
0.159083
0.157502
0.157186
0.158767
0.158451
0.157818
0.158451
0.157502
0.156238
0.156554
0.156870
0.155289
0.153392
0.154973
0.153708
0.152444
0.152444
0.152760
0.150863
0.149915
0.150863
0.150547
0.150231
0.149915
0.147069
0.146437
0.144224
0.145488
0.148650
0.145805
0.145488
0.145172
0.144856
0.144856
0.144224
0.144856
0.146121
0.145172
0.144856
0.142327
0.140430
0.142643
0.144540
0.144856
0.144540
0.144856
0.144540
0.144224
0.145172
0.145488
0.146437
0.146753
0.146753
0.148018
0.148650
0.149282
0.150547
0.151495
0.152760
0.153076
0.152760
0.152128
0.153392
0.153392
0.154024
0.154341
0.156870
0.156870
0.157818
0.157818
0.155605
0.157186
0.159715
0.160347
0.158767
0.157502
0.158451
0.159715
0.157502
0.159083
0.160664
0.162244
0.162244
0.161296
0.157818
0.158134
0.158134
0.159083
0.157502
0.158451
0.156238
0.156554
0.157502
0.157502
0.157186
0.154973
0.153708
0.154024
0.153392
0.150547
0.151495
0.151495
0.150863
0.150231
0.149282
0.149915
0.149282
0.147385
0.146753
0.145805
0.145488
0.146121
0.146437
0.145172
0.142643
0.143908
0.144540
0.143908
0.144540
0.144856
0.145805
0.144224
0.142011
0.140114
0.141695
0.143275
0.146437
0.145488
0.144856
0.145172
0.145805
0.146753
0.147385
0.147385
0.146437
0.146121
0.147385
0.149915
0.148334
0.150863
0.151179
0.151811
0.152128
0.152128
0.153392
0.152760
0.153076
0.152760
0.154341
0.155289
0.155289
0.158767
0.157186
0.155289
0.158134
0.158134
0.159083
0.160347
0.160980
0.158134
0.159083
0.158134
0.160031
0.160347
0.162561
0.162877
0.160031
0.157818
0.157502
0.157818
0.157818
0.159399
0.158451
0.157186
0.156554
0.155921
0.156554
0.157502
0.156554
0.154657
0.154973
0.152760
0.152444
0.151811
0.149915
0.150863
0.150863
0.148966
0.148966
0.149915
0.147701
0.146437
0.146437
0.147069
0.145805
0.147385
0.145172
0.143908
0.143908
0.143908
0.143908
0.144224
0.144856
0.146753
0.143592
0.142327
0.141062
0.142327
0.142643
0.145805
0.147385
0.145172
0.144540
0.145488
0.145172
0.145805
0.146437
0.147069
0.146121
0.145172
0.148334
0.147701
0.148334
0.151179
0.152760
0.151495
0.151811
0.153708
0.153392
0.153076
0.151495
0.154024
0.154657
0.154341
0.156870
0.157186
0.155289
0.157818
0.158767
0.159083
0.158451
0.159083
0.159399
0.156870
0.156554
0.157502
0.157818
0.159399
0.162877
0.160347
0.157502
0.156870
0.157186
0.157186
0.156870
0.157818
0.156554
0.157186
0.155289
0.156238
0.154657
0.154657
0.153076
0.154024
0.150547
0.151495
0.152128
0.150547
0.149915
0.151495
0.151179
0.148334
0.150547
0.148966
0.145805
0.147069
0.145172
0.145488
0.147069
0.145172
0.144540
0.143275
0.143592
0.144856
0.143908
0.143592
0.146753
0.145488
0.142327
0.140430
0.141378
0.142643
0.144856
0.146121
0.145488
0.144856
0.144856
0.145805
0.145488
0.146121
0.147701
0.146437
0.145488
0.148650
0.150231
0.148334
0.151179
0.151811
0.152128
0.150863
0.152444
0.153392
0.154024
0.151495
0.153076
0.154341
0.156870
0.158134
0.158767
0.156554
0.154657
0.158451
0.160031
0.159715
0.157818
0.160664
0.158134
0.157502
0.158134
0.160980
0.160664
0.162561
0.161296
0.159715
0.155921
0.156554
0.157818
0.157186
0.157186
0.158134
0.157502
0.155605
0.156238
0.157186
0.155921
0.153708
0.154973
0.154024
0.151495
0.152128
0.152444
0.149282
0.149282
0.150231
0.148966
0.148650
0.149598
0.147385
0.146437
0.145805
0.144856
0.147069
0.145172
0.144224
0.144224
0.143908
0.143908
0.144856
0.144224
0.144224
0.144856
0.144856
0.141378
0.139798
0.142327
0.144224
0.145488
0.144224
0.145172
0.143908
0.143908
0.145488
0.144856
0.147069
0.147069
0.147385
0.147701
0.148966
0.148966
0.149915
0.148650
0.151495
0.152128
0.151811
0.152760
0.154024
0.154341
0.152444
0.155605
0.157818
0.155605
0.157818
0.157818
0.155921
0.155921
0.157502
0.158767
0.158134
0.158134
0.158767
0.158451
0.155921
0.158451
0.160347
0.160664
0.160347
0.160031
0.157502
0.155921
0.158134
0.158767
0.156870
0.156554
0.156554
0.156554
0.154024
0.154973
0.156870
0.153708
0.152128
0.154024
0.152760
0.152128
0.152128
0.151179
0.148966
0.148650
0.149915
0.149598
0.148018
0.147701
0.147385
0.145488
0.144856
0.146121
0.146437
0.144224
0.143275
0.143592
0.142643
0.141378
0.143592
0.145488
0.145488
0.143908
0.142643
0.139482
0.142959
0.144224
0.145488
0.145172
0.143275
0.144540
0.144856
0.145488
0.146121
0.148018
0.146121
0.146437
0.147069
0.148018
0.146753
0.148650
0.149598
0.150547
0.149598
0.151495
0.152128
0.152760
0.153708
0.151495
0.152760
0.154657
0.155605
0.156870
0.156238
0.154973
0.157186
0.157186
0.158451
0.158767
0.158134
0.157502
0.157502
0.156870
0.155921
0.158134
0.161296
0.160664
0.158451
0.156238
0.157818
0.157186
0.158134
0.159715
0.156554
0.156238
0.156870
0.156238
0.155605
0.155921
0.153708
0.153708
0.153708
0.151811
0.151811
0.150547
0.150231
0.150547
0.149282
0.148334
0.148334
0.149282
0.147069
0.145172
0.145488
0.143275
0.144224
0.145805
0.142959
0.141695
0.143275
0.142643
0.142327
0.141378
0.142959
0.144856
0.143592
0.142011
0.140746
0.141695
0.140746
0.145172
0.144856
0.144224
0.143908
0.145805
0.144224
0.144224
0.145805
0.146753
0.144540
0.145488
0.149282
0.148650
0.148334
0.148650
0.151179
0.150863
0.150863
0.152444
0.152760
0.151811
0.152128
0.154657
0.154973
0.154973
0.157818
0.157186
0.155289
0.155605
0.156870
0.158451
0.158134
0.158767
0.158451
0.158134
0.156554
0.157502
0.158451
0.160031
0.162561
0.159715
0.158134
0.157818
0.158451
0.157502
0.156870
0.156870
0.157818
0.155289
0.154973
0.155921
0.156870
0.154341
0.154657
0.154657
0.152760
0.151495
0.151495
0.150547
0.149915
0.149282
0.148650
0.147701
0.149598
0.150547
0.146753
0.146121
0.144224
0.146121
0.147069
0.145805
0.144540
0.143275
0.143275
0.144540
0.144540
0.143592
0.145805
0.145805
0.143275
0.140430
0.140430
0.142327
0.144224
0.145488
0.144540
0.143592
0.143592
0.145488
0.145488
0.145172
0.145172
0.145488
0.146753
0.145805
0.148966
0.149282
0.150547
0.150231
0.150547
0.151495
0.151179
0.151811
0.153076
0.152760
0.152760
0.154024
0.155289
0.154973
0.158134
0.158134
0.154341
0.154973
0.158767
0.158451
0.158134
0.159399
0.158451
0.156870
0.157186
0.158451
0.160664
0.161612
0.160347
0.160347
0.156870
0.156870
0.158767
0.158767
0.156554
0.157818
0.157818
0.155605
0.155605
0.156870
0.156870
0.154024
0.154024
0.152760
0.152128
0.150231
0.151495
0.151811
0.150547
0.149598
0.149282
0.149598
0.149282
0.147069
0.146753
0.143592
0.144224
0.145488
0.145805
0.145488
0.143592
0.143908
0.144224
0.143908
0.143908
0.143592
0.144856
0.144540
0.141378
0.138849
0.141378
0.142643
0.145172
0.143908
0.143908
0.143592
0.143592
0.144224
0.145488
0.146753
0.145488
0.146121
0.149282
0.149598
0.148966
0.151811
0.150863
0.151179
0.151811
0.150547
0.151179
0.153708
0.154341
0.151495
0.151811
0.155921
0.156554
0.156554
0.158134
0.155289
0.157502
0.157186
0.158451
0.158451
0.156870
0.158134
0.157818
0.156238
0.157818
0.159083
0.160980
0.161928
0.160347
0.159399
0.157186
0.157818
0.158767
0.158451
0.157186
0.157186
0.156554
0.155605
0.155605
0.157186
0.154657
0.153392
0.153392
0.152128
0.149915
0.150863
0.151495
0.150863
0.149915
0.148650
0.149282
0.148334
0.147069
0.146121
0.144856
0.142643
0.144224
0.145805
0.144224
0.142327
0.143908
0.143275
0.143592
0.143592
0.144856
0.144224
0.142327
0.142011
0.140114
0.142327
0.142011
0.144224
0.144540
0.143908
0.143908
0.145172
0.145805
0.145805
0.147701
0.146437
0.145488
0.146753
0.149282
0.148018
0.148334
0.150863
0.151495
0.152128
0.152760
0.152760
0.152760
0.153076
0.152760
0.153708
0.154657
0.155289
0.156554
0.157502
0.155289
0.157186
0.158767
0.159399
0.158767
0.159083
0.158134
0.158767
0.158134
0.157818
0.158134
0.160347
0.161612
0.159399
0.157186
0.157502
0.158451
0.157818
0.158451
0.157502
0.157502
0.157186
0.156870
0.156870
0.157502
0.154657
0.153392
0.154657
0.152128
0.152444
0.150863
0.150231
0.149598
0.149915
0.148966
0.147385
0.150231
0.147069
0.145805
0.145488
0.143908
0.142959
0.146121
0.144856
0.142643
0.142011
0.143592
0.144856
0.142959
0.143275
0.145805
0.144540
0.141378
0.139482
0.140114
0.141695
0.145805
0.146437
0.146121
0.145805
0.145805
0.146121
0.147069
0.146437
0.147701
0.146437
0.146121
0.147701
0.149282
0.148018
0.149598
0.150231
0.149915
0.151495
0.152444
0.153076
0.152760
0.151811
0.153076
0.154973
0.155289
0.157818
0.157818
0.157818
0.157502
0.158451
0.160664
0.160031
0.159715
0.160031
0.159399
0.159083
0.159083
0.160031
0.161612
0.162561
0.160664
0.160031
0.157818
0.158767
0.158767
0.158451
0.158451
0.157818
0.158767
0.156870
0.156870
0.157186
0.155289
0.154024
0.154024
0.153392
0.151495
0.150231
0.151179
0.150231
0.150231
0.150547
0.148966
0.150231
0.148650
0.148334
0.147385
0.144856
0.145805
0.146753
0.144856
0.144540
0.143908
0.143592
0.143275
0.144224
0.144224
0.144540
0.144224
0.143592
0.141378
0.139165
0.142643
0.144540
0.143908
0.144856
0.146121
0.144856
0.145805
0.145488
0.146753
0.147385
0.147069
0.146437
0.147701
0.148018
0.147701
0.150231
0.150863
0.151179
0.151495
0.152128
0.153392
0.153708
0.153392
0.153392
0.154341
0.155289
0.156870
0.157186
0.158134
0.156554
0.156554
0.158767
0.157818
0.158767
0.158767
0.159715
0.158134
0.155921
0.157502
0.159715
0.162244
0.160980
0.160347
0.158451
0.156554
0.159083
0.160031
0.159083
0.159083
0.157502
0.156870
0.156870
0.156870
0.157818
0.153708
0.154973
0.154024
0.152128
0.151179
0.150863
0.150231
0.149282
0.149282
0.147701
0.149598
0.148334
0.147385
0.146121
0.144540
0.145172
0.146753
0.147385
0.145172
0.143275
0.143275
0.143908
0.142959
0.143275
0.144540
0.145488
0.144856
0.143592
0.140114
0.144224
0.145488
0.146753
0.144856
0.144856
0.144540
0.146121
0.145172
0.146121
0.148334
0.146753
0.147069
0.148966
0.149282
0.147385
0.149915
0.151179
0.151179
0.152128
0.153076
0.154973
0.153392
0.153708
0.153392
0.153076
0.154973
0.157186
0.159715
0.157818
0.155289
0.158134
0.158134
0.158767
0.159399
0.157818
0.156554
0.157186
0.156554
0.158134
0.159399
0.161928
0.162244
0.159715
0.158134
0.156870
0.158767
0.158451
0.158134
0.157502
0.156870
0.156238
0.156238
0.156554
0.156870
0.155605
0.154657
0.153708
0.152128
0.153392
0.151495
0.150547
0.150863
0.150863
0.149282
0.148966
0.150231
0.148650
0.146753
0.146437
0.144540
0.145805
0.147385
0.145172
0.142327
0.143275
0.144540
0.145805
0.144224
0.145805
0.146753
0.144540
0.143592
0.141062
0.142959
0.142959
0.146121
0.145805
0.144224
0.145172
0.146121
0.147385
0.146121
0.147385
0.149282
0.148966
0.147701
0.149915
0.149282
0.149598
0.151811
0.152760
0.152444
0.153392
0.154657
0.154973
0.153392
0.152128
0.154657
0.155289
0.155289
0.159715
0.158767
0.156870
0.156238
0.158134
0.160664
0.160664
0.160347
0.160031
0.159083
0.158451
0.158767
0.160980
0.161928
0.164141
0.161928
0.159399
0.158767
0.158767
0.160347
0.160347
0.159399
0.157818
0.157186
0.156238
0.157186
0.157186
0.156870
0.155289
0.156238
0.153708
0.154341
0.153076
0.152760
0.152760
0.151495
0.151495
0.150547
0.152128
0.150547
0.148018
0.147701
0.145805
0.147069
0.148650
0.146437
0.146753
0.145172
0.144856
0.144224
0.145488
0.146437
0.148018
0.145805
0.144224
0.142011
0.142643
0.143908
0.147385
0.147701
0.146121
0.146437
0.144856
0.145172
0.146437
0.146437
0.148018
0.146753
0.148018
0.149282
0.149598
0.150231
0.151811
0.151495
0.152444
0.152444
0.152128
0.154341
0.155289
0.155289
0.155289
0.156238
0.156870
0.158767
0.159083
0.158767
0.156238
0.156870
0.159399
0.160031
0.160031
0.159083
0.159715
0.158451
0.159399
0.159399
0.160664
0.162877
0.160031
0.159715
0.157818
0.156870
0.159399
0.159399
0.158134
0.158451
0.158134
0.157502
0.157502
0.157818
0.157186
0.153076
0.154657
0.154024
0.152760
0.152128
0.152444
0.151811
0.150231
0.151179
0.150547
0.152128
0.150547
0.148650
0.148334
0.145805
0.146437
0.147701
0.147385
0.145488
0.145172
0.145488
0.145488
0.144856
0.146121
0.146121
0.145488
0.144224
0.142643
0.140746
0.143592
0.146437
0.148334
0.148966
0.147701
0.147385
0.146753
0.146753
0.147385
0.148650
0.148018
0.148018
0.149282
0.150547
0.149598
0.152760
0.152128
0.153392
0.154973
0.155921
0.155289
0.156238
0.156554
0.154341
0.155605
0.157818
0.159083
0.159715
0.159083
0.158767
0.160031
0.160664
0.160347
0.160980
0.159715
0.160664
0.159715
0.157818
0.159083
0.161296
0.163509
0.163193
0.161928
0.159083
0.157502
0.160347
0.160347
0.160031
0.159399
0.158451
0.159083
0.157818
0.156870
0.158451
0.155289
0.155289
0.154973
0.153708
0.153076
0.153708
0.153392
0.151179
0.150547
0.152128
0.152444
0.151811
0.150231
0.149915
0.146753
0.146437
0.147701
0.149282
0.148334
0.145172
0.145488
0.145172
0.146121
0.145805
0.148018
0.147385
0.144856
0.144224
0.142011
0.142643
0.143908
0.146753
0.146753
0.145172
0.144540
0.146121
0.147069
0.146437
0.147701
0.148650
0.147701
0.148334
0.150863
0.150231
0.152128
0.152128
0.153392
0.152760
0.154024
0.154341
0.155289
0.154973
0.154973
0.154973
0.156870
0.157502
0.160031
0.160031
0.157818
0.158767
0.159715
0.160664
0.161928
0.160347
0.160031
0.159399
0.159083
0.159715
0.160031
0.161612
0.164141
0.161296
0.159715
0.159399
0.159399
0.160664
0.160347
0.159399
0.158134
0.159399
0.158451
0.158134
0.159399
0.159083
0.156870
0.156554
0.154024
0.154024
0.153392
0.152444
0.153392
0.151495
0.152444
0.152128
0.151811
0.150547
0.149282
0.148018
0.147385
0.147701
0.149598
0.146753
0.144224
0.145488
0.146121
0.146753
0.146753
0.147701
0.149282
0.148650
0.145172
0.143275
0.144224
0.143908
0.147701
0.148966
0.147069
0.146753
0.147701
0.148334
0.147701
0.148650
0.149282
0.148650
0.149915
0.150547
0.151179
0.151179
0.153708
0.154341
0.155605
0.154657
0.155605
0.156238
0.156870
0.155605
0.158134
0.157818
0.159083
0.161296
0.160980
0.159715
0.159083
0.160347
0.163509
0.162244
0.162877
0.162561
0.160980
0.160031
0.161296
0.162244
0.163509
0.164774
0.163509
0.162244
0.159399
0.160664
0.161296
0.161928
0.160664
0.159715
0.161296
0.159399
0.159399
0.160980
0.159715
0.156870
0.157502
0.156554
0.155921
0.154341
0.154341
0.153392
0.151811
0.151811
0.150863
0.152128
0.151179
0.149598
0.148966
0.148650
0.148650
0.150547
0.147069
0.148334
0.147069
0.145805
0.146753
0.147385
0.146753
0.148650
0.149282
0.145805
0.144540
0.143592
0.145805
0.148650
0.148018
0.148650
0.148966
0.148650
0.148334
0.149598
0.149598
0.151495
0.150547
0.150863
0.150547
0.151495
0.151179
0.153708
0.152128
0.154341
0.154973
0.155605
0.155605
0.156238
0.156554
0.156870
0.158134
0.159083
0.160980
0.161296
0.161612
0.159715
0.160664
0.162561
0.162877
0.162244
0.161296
0.162244
0.161296
0.160664
0.161928
0.162561
0.166671
0.164141
0.163193
0.160664
0.159715
0.161296
0.163193
0.161296
0.161612
0.160980
0.159715
0.158767
0.160347
0.160664
0.157502
0.157502
0.157186
0.154973
0.155289
0.155605
0.154024
0.154341
0.152760
0.151495
0.152444
0.152444
0.150863
0.149915
0.148018
0.147069
0.149282
0.149915
0.148966
0.145805
0.147385
0.147701
0.147385
0.147069
0.149915
0.148018
0.147069
0.144540
0.143275
0.143908
0.146121
0.147701
0.148334
0.147385
0.147069
0.148018
0.149282
0.149282
0.149598
0.149282
0.149598
0.150547
0.153076
0.150547
0.153076
0.153708
0.154341
0.154341
0.155921
0.157186
0.156554
0.156870
0.157502
0.158134
0.158134
0.158767
0.160031
0.160980
0.159715
0.162244
0.161928
0.164141
0.163509
0.160664
0.161612
0.161296
0.160031
0.162244
0.164457
0.166671
0.167303
0.163509
0.161612
0.161296
0.161612
0.162561
0.162244
0.160980
0.161296
0.160664
0.160664
0.160031
0.159715
0.158134
0.156870
0.157502
0.155921
0.155605
0.154657
0.154024
0.154341
0.153392
0.152760
0.153708
0.152128
0.151811
0.149915
0.147701
0.148334
0.147701
0.150547
0.149598
0.146437
0.147069
0.147385
0.148018
0.147701
0.148650
0.149282
0.147069
0.145488
0.143908
0.145805
0.146437
0.148966
0.148650
0.147069
0.148334
0.147701
0.147701
0.148334
0.150547
0.150863
0.149915
0.150231
0.153708
0.153076
0.154341
0.155921
0.156554
0.154657
0.155921
0.157502
0.156238
0.156870
0.155921
0.158134
0.158134
0.158767
0.161612
0.160980
0.160031
0.159399
0.160031
0.162561
0.161928
0.162877
0.161928
0.161612
0.160347
0.160031
0.161612
0.164141
0.165722
0.162877
0.160664
0.160664
0.160347
0.162244
0.161296
0.162244
0.161612
0.160347
0.159399
0.160664
0.160031
0.160347
0.157818
0.159399
0.156238
0.155605
0.155921
0.154973
0.155921
0.154341
0.152760
0.152760
0.153708
0.153708
0.152128
0.150231
0.148650
0.148018
0.151179
0.148650
0.148018
0.147069
0.146753
0.147069
0.147069
0.147701
0.149282
0.147069
0.146437
0.143908
0.146121
0.146437
0.148650
0.149915
0.148650
0.148650
0.150231
0.147069
0.148018
0.150231
0.150547
0.149915
0.150231
0.152128
0.151495
0.152128
0.155289
0.154657
0.154973
0.155921
0.155921
0.157186
0.157818
0.156554
0.156870
0.158134
0.159715
0.160980
0.160980
0.160347
0.159715
0.162244
0.163193
0.163193
0.162877
0.162244
0.162561
0.161928
0.159083
0.161612
0.164774
0.166038
0.164141
0.163509
0.160031
0.161296
0.162877
0.161296
0.161612
0.161612
0.161612
0.160347
0.160664
0.160347
0.160031
0.158767
0.158134
0.156870
0.156238
0.153392
0.155289
0.153076
0.154024
0.153708
0.152760
0.151811
0.151811
0.150863
0.151495
0.149915
0.148966
0.150231
0.149915
0.148966
0.148334
0.148334
0.148966
0.148650
0.149915
0.151495
0.149915
0.147701
0.145172
0.144540
0.146437
0.149598
0.149598
0.149282
0.149282
0.148966
0.149598
0.150231
0.149598
0.151495
0.150547
0.151179
0.151495
0.151495
0.153076
0.154341
0.155605
0.153708
0.156554
0.155921
0.156238
0.157818
0.157502
0.155921
0.157502
0.160031
0.160347
0.161296
0.160980
0.159715
0.160347
0.162561
0.163193
0.162561
0.161928
0.161296
0.162244
0.161296
0.163509
0.163509
0.166354
0.164774
0.163825
0.161612
0.161928
0.161928
0.162561
0.161928
0.161296
0.160664
0.159083
0.158767
0.158767
0.159399
0.157502
0.157186
0.158767
0.157186
0.156238
0.154973
0.154657
0.153392
0.154341
0.153392
0.154024
0.154024
0.152128
0.151811
0.149915
0.148650
0.149598
0.150231
0.149915
0.147701
0.147701
0.147385
0.148018
0.147385
0.147385
0.147701
0.146437
0.145488
0.142327
0.144540
0.147069
0.147385
0.149282
0.146437
0.146437
0.148018
0.148334
0.149282
0.150231
0.149282
0.149282
0.150547
0.152444
0.151495
0.152444
0.152444
0.153076
0.155605
0.156554
0.157818
0.156870
0.156870
0.156238
0.155605
0.159083
0.159399
0.162561
0.162561
0.160980
0.160980
0.161928
0.162877
0.162561
0.162244
0.160980
0.161928
0.160980
0.160980
0.162561
0.166038
0.166671
0.163509
0.161296
0.161612
0.160980
0.162561
0.162561
0.161928
0.161296
0.161928
0.159715
0.160980
0.160031
0.160664
0.157818
0.157502
0.155289
0.155921
0.156870
0.154973
0.155289
0.154341
0.154024
0.153392
0.154024
0.152444
0.152128
0.150231
0.149598
0.149282
0.151495
0.148966
0.147701
0.147069
0.146753
0.148018
0.148334
0.148966
0.149282
0.147069
0.145172
0.144224
0.145488
0.146437
0.148966
0.150231
0.148650
0.148018
0.149282
0.149598
0.148650
0.150231
0.150547
0.149598
0.149598
0.153076
0.152760
0.153076
0.153708
0.154341
0.155289
0.156238
0.156238
0.157186
0.157502
0.156554
0.157818
0.159083
0.160347
0.161928
0.161612
0.159399
0.160347
0.161612
0.163825
0.163509
0.163193
0.162877
0.162244
0.161296
0.161928
0.162877
0.162877
0.165406
0.163825
0.162561
0.160347
0.159715
0.161296
0.161612
0.162244
0.161296
0.160980
0.158767
0.158451
0.159083
0.157502
0.156238
0.158767
0.155921
0.154973
0.155605
0.154657
0.154973
0.152760
0.151811
0.151179
0.152760
0.152760
0.149915
0.148018
0.147385
0.147701
0.149282
0.147701
0.146121
0.146753
0.148018
0.147385
0.147385
0.147385
0.148334
0.148018
0.145172
0.145172
0.144540
0.146121
0.147701
0.148966
0.148650
0.148650
0.148018
0.148966
0.150231
0.150547
0.151495
0.151495
0.150231
0.151811
0.153076
0.153076
0.155289
0.154024
0.155605
0.155921
0.157818
0.156870
0.157818
0.157186
0.156870
0.158134
0.159083
0.160347
0.161612
0.161296
0.160347
0.161612
0.163825
0.164141
0.164457
0.163509
0.163509
0.162244
0.160664
0.162561
0.164457
0.166354
0.163193
0.163193
0.161928
0.161296
0.161928
0.163193
0.163193
0.161296
0.161612
0.160664
0.159399
0.160031
0.160980
0.159083
0.159399
0.158134
0.156554
0.155605
0.154973
0.154973
0.153708
0.154024
0.154024
0.155605
0.154341
0.152760
0.152128
0.150863
0.149598
0.152128
0.150863
0.149282
0.147701
0.147701
0.148018
0.148018
0.148966
0.150863
0.149915
0.148018
0.145488
0.143908
0.145805
0.148334
0.149282
0.149915
0.148966
0.148966
0.150547
0.149915
0.150231
0.151179
0.150547
0.150231
0.152444
0.152444
0.152444
0.154657
0.155605
0.155921
0.157186
0.156554
0.157186
0.157818
0.159399
0.158451
0.158767
0.159715
0.161296
0.162561
0.162244
0.160347
0.162561
0.163193
0.163825
0.163825
0.162877
0.163509
0.163825
0.162244
0.162877
0.164457
0.165722
0.166038
0.165090
0.162244
0.161296
0.162561
0.162561
0.161928
0.160980
0.160980
0.160664
0.161296
0.160031
0.160664
0.158767
0.156870
0.158451
0.156238
0.155605
0.155921
0.155605
0.154024
0.154341
0.153076
0.154657
0.153392
0.152444
0.150863
0.148966
0.149598
0.149598
0.152128
0.151179
0.148334
0.147385
0.148018
0.148334
0.148650
0.149282
0.149915
0.147701
0.146753
0.144224
0.145488
0.148018
0.150231
0.149915
0.149282
0.148018
0.148334
0.149282
0.150231
0.151495
0.151811
0.150547
0.151811
0.154024
0.152128
0.154024
0.155289
0.156870
0.155289
0.157502
0.155921
0.156870
0.157186
0.156554
0.158767
0.158767
0.159715
0.161928
0.161612
0.160980
0.161612
0.163825
0.162877
0.162561
0.163193
0.163193
0.164141
0.160664
0.162244
0.164141
0.165090
0.166038
0.164141
0.162244
0.162877
0.162244
0.162561
0.162561
0.161928
0.161296
0.161612
0.160031
0.160347
0.160980
0.159715
0.158451
0.158767
0.156238
0.155605
0.155289
0.154973
0.153392
0.154024
0.153076
0.152444
0.153392
0.152444
0.150231
0.150863
0.148334
0.148334
0.151811
0.150547
0.148334
0.147385
0.147701
0.148650
0.148334
0.148334
0.150547
0.148650
0.147385
0.145805
0.146437
0.147069
0.150547
0.150231
0.148334
0.149598
0.149915
0.150231
0.150231
0.151495
0.152444
0.151811
0.152128
0.152128
0.153076
0.153708
0.156238
0.157502
0.156554
0.156554
0.157502
0.156554
0.157818
0.157502
0.158451
0.159715
0.159715
0.161612
0.161612
0.160664
0.160347
0.160664
0.163193
0.162561
0.161928
0.162244
0.162244
0.161612
0.161296
0.162877
0.165090
0.166987
0.165406
0.163193
0.161296
0.160664
0.161928
0.162244
0.161612
0.162244
0.160347
0.160347
0.160031
0.160347
0.160031
0.157818
0.157818
0.156554
0.155921
0.154657
0.154657
0.153076
0.152444
0.151811
0.153076
0.154973
0.153076
0.151495
0.150547
0.148650
0.148650
0.150863
0.148650
0.148018
0.148018
0.148018
0.147701
0.148334
0.147385
0.149598
0.149915
0.147385
0.145172
0.144224
0.146121
0.149598
0.149282
0.147701
0.148650
0.148650
0.148650
0.149282
0.149598
0.151811
0.150863
0.150547
0.150863
0.152444
0.152444
0.154341
0.154341
0.155289
0.155921
0.156870
0.156554
0.158134
0.157186
0.156238
0.157818
0.159083
0.161296
0.162244
0.162244
0.160031
0.161612
0.162561
0.162561
0.162244
0.161612
0.161928
0.160980
0.160347
0.162244
0.164141
0.164774
0.164774
0.164141
0.160980
0.160980
0.162244
0.161928
0.161296
0.161612
0.160664
0.159715
0.158451
0.159083
0.160031
0.158134
0.159083
0.159083
0.156870
0.155921
0.154973
0.155921
0.154657
0.154657
0.153708
0.154973
0.153708
0.151179
0.150547
0.149598
0.148650
0.149915
0.149282
0.148966
0.147385
0.148018
0.148018
0.148018
0.147701
0.149915
0.149598
0.147701
0.147701
0.145805
0.147069
0.148966
0.149598
0.150863
0.148650
0.148334
0.149282
0.149598
0.149598
0.150863
0.151811
0.150547
0.151495
0.153392
0.152760
0.153708
0.155605
0.155605
0.156870
0.157502
0.158451
0.158767
0.160031
0.157818
0.157502
0.160664
0.162244
0.161928
0.162877
0.160664
0.160664
0.162561
0.163509
0.163825
0.163825
0.163825
0.163193
0.161296
0.162244
0.163825
0.166987
0.166354
0.165090
0.160980
0.161612
0.162561
0.162561
0.162877
0.161928
0.161928
0.160980
0.160664
0.160980
0.161296
0.160031
0.159083
0.159399
0.157502
0.157502
0.156238
0.155289
0.155605
0.154973
0.154341
0.154341
0.154024
0.153076
0.151495
0.149915
0.148966
0.149915
0.151811
0.150863
0.148650
0.149282
0.148334
0.149598
0.148966
0.149915
0.151811
0.149915
0.146753
0.145488
0.147701
0.149282
0.150547
0.151495
0.149598
0.148966
0.149598
0.149598
0.151179
0.152444
0.152760
0.151811
0.151179
0.154341
0.154657
0.153708
0.155605
0.156554
0.156238
0.156554
0.157186
0.157502
0.157818
0.157502
0.158134
0.159715
0.159083
0.161612
0.161928
0.160347
0.160664
0.162561
0.163825
0.163193
0.163509
0.163509
0.163193
0.162244
0.161612
0.163825
0.165090
0.166038
0.164457
0.162561
0.162244
0.162244
0.162877
0.162877
0.162244
0.162244
0.160664
0.160031
0.159715
0.161296
0.160031
0.157502
0.159715
0.156870
0.155605
0.155289
0.154973
0.155289
0.154657
0.154973
0.154657
0.154973
0.153392
0.152444
0.150863
0.149282
0.149598
0.150863
0.150231
0.148650
0.148966
0.148650
0.149598
0.149282
0.149598
0.151811
0.150231
0.148334
0.146121
0.145805
0.148650
0.150547
0.151179
0.151179
0.149282
0.149915
0.150547
0.150863
0.151179
0.152444
0.151179
0.151811
0.154024
0.154657
0.153708
0.156238
0.156554
0.156554
0.158451
0.157502
0.158451
0.158451
0.156554
0.156554
0.159083
0.159715
0.162561
0.162877
0.162561
0.162244
0.162561
0.162561
0.164141
0.164457
0.163193
0.163509
0.164457
0.161612
0.163825
0.165406
0.168567
0.165722
0.164457
0.163509
0.162244
0.164141
0.162877
0.162561
0.162877
0.163193
0.162244
0.161928
0.161612
0.162877
0.159715
0.159715
0.158451
0.157186
0.156870
0.156554
0.156554
0.155289
0.154341
0.153392
0.153392
0.153708
0.153076
0.152444
0.150863
0.149915
0.151811
0.151495
0.149282
0.148334
0.149598
0.150547
0.149915
0.149282
0.152128
0.151495
0.149598
0.148334
0.147701
0.148650
0.150547
0.152128
0.151495
0.149598
0.149598
0.150863
0.150547
0.150863
0.153076
0.151811
0.150863
0.152760
0.154973
0.154973
0.156870
0.157186
0.157186
0.157818
0.157818
0.157818
0.158767
0.160031
0.159715
0.160031
0.162244
0.162244
0.164457
0.163193
0.162561
0.163509
0.165090
0.165406
0.165406
0.164141
0.164774
0.164774
0.163509
0.163825
0.165406
0.167619
0.168567
0.166987
0.162877
0.162877
0.164141
0.165406
0.165406
0.164457
0.164774
0.164141
0.162877
0.160664
0.163509
0.160980
0.161296
0.160347
0.158134
0.157502
0.156554
0.156870
0.156870
0.155921
0.155921
0.155605
0.155605
0.154973
0.152760
0.151179
0.151495
0.151495
0.153392
0.151495
0.150863
0.150547
0.149915
0.151179
0.151179
0.151811
0.151811
0.151179
0.148650
0.146437
0.148650
0.150547
0.151811
0.151179
0.149598
0.150863
0.150863
0.152128
0.151179
0.153076
0.153076
0.152128
0.153392
0.156238
0.155289
0.155289
0.156870
0.157818
0.156554
0.157186
0.160031
0.158451
0.159715
0.159083
0.161296
0.162561
0.161612
0.163825
0.163509
0.161612
0.162244
0.163193
0.164774
0.163825
0.163193
0.165090
0.163825
0.163509
0.164457
0.166671
0.167303
0.167935
0.166038
0.164457
0.164457
0.164457
0.162877
0.164457
0.164457
0.163509
0.162877
0.163193
0.163193
0.163193
0.160980
0.160980
0.160347
0.159083
0.158134
0.158134
0.157818
0.156870
0.155921
0.155605
0.155605
0.157186
0.155921
0.153076
0.152444
0.150863
0.150863
0.154024
0.152760
0.151811
0.150547
0.150547
0.151179
0.150547
0.151811
0.152760
0.151495
0.149915
0.147701
0.148966
0.150547
0.153076
0.153392
0.153076
0.150863
0.151179
0.152128
0.152128
0.151495
0.153708
0.153708
0.153708
0.155289
0.155289
0.155605
0.156870
0.158134
0.158451
0.159399
0.159715
0.159083
0.160664
0.159083
0.160347
0.161612
0.160980
0.164141
0.164457
0.162561
0.163509
0.163509
0.165090
0.166987
0.166987
0.166987
0.166354
0.164457
0.164774
0.165722
0.167619
0.170148
0.167935
0.167303
0.164457
0.164457
0.164457
0.165090
0.165090
0.164774
0.163825
0.163193
0.163825
0.164774
0.163193
0.162561
0.161928
0.159715
0.159399
0.158767
0.157186
0.158134
0.156238
0.156554
0.156238
0.158134
0.156238
0.152444
0.153708
0.151811
0.151811
0.154024
0.154341
0.152444
0.151495
0.150231
0.149915
0.151179
0.152128
0.152128
0.152128
0.149598
0.148650
0.148334
0.148966
0.152760
0.153392
0.152444
0.151495
0.152128
0.152444
0.153076
0.152128
0.153708
0.152128
0.154024
0.154973
0.155605
0.155921
0.158451
0.158134
0.157502
0.158451
0.159715
0.159083
0.160347
0.160347
0.159715
0.161296
0.162561
0.164457
0.164457
0.164457
0.162877
0.165406
0.166987
0.165406
0.165090
0.165406
0.165722
0.164774
0.164141
0.165090
0.168567
0.169200
0.167303
0.167619
0.165406
0.165406
0.165722
0.166038
0.164774
0.163825
0.163825
0.163509
0.162877
0.163509
0.163825
0.160031
0.160980
0.161296
0.159399
0.159083
0.157502
0.157502
0.155605
0.157186
0.156238
0.156554
0.156554
0.154657
0.153708
0.152444
0.151495
0.152760
0.153076
0.151179
0.150863
0.151495
0.151495
0.152444
0.152760
0.154024
0.153392
0.151495
0.150231
0.148018
0.150863
0.151811
0.151811
0.152444
0.153392
0.152444
0.154341
0.152444
0.154024
0.154657
0.154657
0.153392
0.153708
0.155605
0.154341
0.156554
0.157818
0.158134
0.158767
0.159083
0.160031
0.161612
0.160347
0.160031
0.162244
0.162877
0.164774
0.165406
0.165722
0.163825
0.165090
0.166671
0.167935
0.167619
0.166987
0.166038
0.165090
0.166038
0.166987
0.168567
0.169516
0.170148
0.167619
0.165090
0.164774
0.166671
0.166354
0.166354
0.166354
0.165722
0.164457
0.163509
0.164141
0.164457
0.163509
0.161928
0.162244
0.160031
0.159399
0.160031
0.157502
0.158767
0.159083
0.159083
0.157186
0.157818
0.157502
0.155289
0.152444
0.152444
0.153708
0.154973
0.153708
0.152128
0.151811
0.151811
0.151495
0.151811
0.152760
0.154341
0.152444
0.149915
0.148650
0.150231
0.151811
0.153392
0.153708
0.151811
0.152760
0.153392
0.154973
0.154973
0.154341
0.154024
0.154657
0.154657
0.157186
0.156554
0.158134
0.159083
0.158767
0.158451
0.159399
0.160347
0.160664
0.161928
0.160980
0.161612
0.162244
0.163193
0.166038
0.166354
0.164141
0.165722
0.166038
0.166038
0.166987
0.166671
0.167935
0.167303
0.165722
0.165722
0.167619
0.169516
0.169832
0.167935
0.166354
0.164457
0.163825
0.165406
0.166987
0.166354
0.166354
0.165090
0.164141
0.164141
0.164141
0.162244
0.160347
0.161928
0.160664
0.160664
0.159715
0.159083
0.158767
0.157818
0.157502
0.158134
0.157502
0.156870
0.155289
0.154024
0.153392
0.152444
0.154973
0.153392
0.152444
0.151811
0.152128
0.150863
0.152128
0.151811
0.154024
0.153076
0.151811
0.148966
0.149282
0.151495
0.152128
0.153076
0.153392
0.152444
0.153076
0.153392
0.153392
0.153392
0.154973
0.154024
0.154024
0.156554
0.156554
0.154657
0.158767
0.159715
0.158767
0.159715
0.160664
0.161928
0.162561
0.160980
0.161612
0.163825
0.163825
0.166038
0.165722
0.165090
0.164457
0.165406
0.167935
0.168251
0.166354
0.167303
0.166671
0.165406
0.164774
0.167619
0.169516
0.171097
0.169832
0.167935
0.166038
0.166987
0.166671
0.166987
0.166038
0.166038
0.164774
0.165090
0.164141
0.165090
0.163509
0.161612
0.163509
0.162561
0.160664
0.159715
0.160980
0.159399
0.159399
0.158451
0.157186
0.157818
0.156870
0.154657
0.152760
0.153076
0.154024
0.155921
0.154973
0.153708
0.152444
0.151495
0.153076
0.152760
0.154024
0.154657
0.154657
0.151811
0.149598
0.149282
0.150863
0.152760
0.153708
0.153076
0.153708
0.154024
0.154024
0.155921
0.154973
0.154973
0.154657
0.154973
0.155605
0.157502
0.156870
0.160031
0.159083
0.161296
0.161296
0.162561
0.162244
0.161928
0.162244
0.161612
0.163193
0.164457
0.165406
0.165406
0.165722
0.166038
0.167935
0.168884
0.168567
0.167303
0.167935
0.166987
0.166038
0.166671
0.166987
0.167935
0.170148
0.170780
0.168884
0.166038
0.165090
0.167303
0.167619
0.167303
0.166671
0.165406
0.164774
0.163193
0.165090
0.166038
0.163825
0.162877
0.163509
0.160664
0.160347
0.160347
0.159715
0.158451
0.158767
0.159083
0.159399
0.158767
0.157502
0.156870
0.153708
0.154341
0.154657
0.155289
0.155289
0.154341
0.153076
0.153708
0.152444
0.153076
0.153392
0.154973
0.153076
0.150547
0.149915
0.151179
0.153076
0.155289
0.154657
0.153708
0.152760
0.154973
0.154973
0.154024
0.155289
0.155921
0.154657
0.155605
0.156554
0.157818
0.158451
0.159399
0.160031
0.160664
0.160031
0.160980
0.161928
0.161612
0.161928
0.161612
0.163193
0.164774
0.166987
0.165722
0.163825
0.166038
0.166671
0.167619
0.167303
0.166987
0.167935
0.166354
0.165090
0.165722
0.168567
0.170148
0.170780
0.169200
0.166671
0.166038
0.168567
0.167935
0.168884
0.167935
0.166354
0.165406
0.164141
0.164774
0.165090
0.165090
0.162877
0.163825
0.160980
0.160980
0.160347
0.159715
0.160031
0.159399
0.159083
0.159399
0.157186
0.156554
0.156554
0.153708
0.153708
0.154657
0.156870
0.154657
0.153392
0.153392
0.153708
0.154973
0.155289
0.155921
0.156870
0.154973
0.153708
0.149282
0.152128
0.151811
0.154341
0.155921
0.154024
0.154657
0.154341
0.155289
0.154973
0.155605
0.156554
0.156554
0.156238
0.157186
0.158451
0.158134
0.160031
0.160980
0.160980
0.161612
0.161928
0.160980
0.161928
0.161612
0.162877
0.164774
0.164141
0.166038
0.166987
0.165406
0.166038
0.166671
0.168567
0.167303
0.169200
0.168251
0.166987
0.167619
0.168884
0.170464
0.172045
0.173942
0.170148
0.168251
0.167935
0.166987
0.168884
0.168251
0.167935
0.167303
0.167303
0.167303
0.165406
0.165722
0.165090
0.162877
0.164457
0.161928
0.162561
0.160980
0.160347
0.159399
0.160031
0.158451
0.158767
0.159399
0.159083
0.157186
0.155921
0.153708
0.155289
0.156238
0.154657
0.154341
0.153708
0.154341
0.155289
0.154341
0.154024
0.155921
0.154973
0.153392
0.150863
0.150231
0.153076
0.155605
0.155289
0.156870
0.156238
0.155605
0.156554
0.155605
0.156554
0.157818
0.157186
0.156554
0.160031
0.160031
0.158134
0.160664
0.160031
0.160664
0.161928
0.162244
0.162244
0.162561
0.162561
0.163825
0.164774
0.166038
0.167303
0.167303
0.166354
0.164774
0.166671
0.167935
0.167303
0.167303
0.168567
0.167935
0.168567
0.167935
0.169200
0.169832
0.172677
0.171413
0.168251
0.166038
0.166987
0.167935
0.166987
0.166038
0.165722
0.166038
0.165090
0.165090
0.165406
0.166038
0.164457
0.164774
0.164141
0.162877
0.160980
0.161296
0.160664
0.159399
0.158451
0.158451
0.160031
0.158451
0.156554
0.157186
0.155289
0.154341
0.154973
0.154973
0.155605
0.154341
0.153708
0.154024
0.154341
0.154657
0.155605
0.154973
0.154024
0.152128
0.149915
0.152444
0.154657
0.154657
0.157186
0.155605
0.156238
0.155921
0.156238
0.157186
0.156870
0.155605
0.156870
0.157502
0.158451
0.158767
0.159715
0.160980
0.161612
0.162877
0.162877
0.162877
0.163509
0.164141
0.163193
0.164141
0.165722
0.166038
0.167619
0.168251
0.166354
0.166671
0.169200
0.169516
0.169516
0.169200
0.168884
0.168251
0.167303
0.168884
0.170780
0.171097
0.171097
0.171097
0.167935
0.166987
0.168567
0.168884
0.169516
0.169200
0.168884
0.168567
0.166354
0.166987
0.167303
0.165722
0.164457
0.165722
0.162561
0.162561
0.161296
0.161296
0.160347
0.160347
0.159083
0.160664
0.159715
0.157818
0.158451
0.155921
0.154973
0.156238
0.157186
0.154973
0.153076
0.154973
0.154024
0.154024
0.154973
0.156554
0.156554
0.154973
0.153076
0.149282
0.152444
0.152444
0.155605
0.155289
0.154024
0.154024
0.154341
0.155605
0.156238
0.155921
0.156870
0.155605
0.156554
0.157818
0.158451
0.158134
0.160664
0.160664
0.160980
0.161296
0.162561
0.162561
0.163509
0.162877
0.163193
0.164141
0.165090
0.167935
0.166987
0.165406
0.166987
0.167303
0.168567
0.168567
0.168567
0.168884
0.167619
0.166671
0.168567
0.169832
0.170464
0.170780
0.169516
0.167935
0.168567
0.167935
0.167935
0.167935
0.167935
0.166354
0.165722
0.166354
0.166987
0.167303
0.164774
0.164141
0.164141
0.162877
0.163509
0.163193
0.162877
0.161296
0.160664
0.159399
0.159715
0.160664
0.159715
0.158451
0.155921
0.154341
0.154973
0.156554
0.155289
0.154973
0.154341
0.154657
0.155605
0.154341
0.154657
0.155605
0.154341
0.153076
0.152128
0.152760
0.153076
0.155605
0.156238
0.155289
0.154024
0.154973
0.155605
0.156870
0.156238
0.155921
0.155289
0.157186
0.157818
0.159399
0.159715
0.162561
0.162561
0.162561
0.161928
0.163825
0.164457
0.164141
0.164141
0.165090
0.164457
0.165090
0.167935
0.168251
0.167303
0.166987
0.168567
0.170148
0.168567
0.169832
0.168567
0.167935
0.167619
0.168567
0.169832
0.171413
0.172361
0.170464
0.168567
0.165406
0.167935
0.168567
0.169832
0.167619
0.167619
0.167619
0.166671
0.167619
0.168251
0.166671
0.163509
0.164141
0.163509
0.162244
0.160980
0.161612
0.160347
0.160031
0.159715
0.159083
0.160664
0.159083
0.156870
0.155289
0.154973
0.154973
0.156554
0.154973
0.156238
0.154024
0.153708
0.154973
0.154973
0.154973
0.156870
0.154973
0.153708
0.152128
0.150863
0.152444
0.155289
0.156238
0.157186
0.155921
0.154973
0.156554
0.156238
0.157186
0.159083
0.156554
0.155605
0.158767
0.158134
0.159083
0.161296
0.160980
0.163193
0.163509
0.162561
0.162561
0.165090
0.164457
0.164774
0.164457
0.166038
0.167303
0.167619
0.167935
0.165090
0.165722
0.168884
0.170148
0.168884
0.169200
0.169200
0.169516
0.167619
0.169516
0.171729
0.173310
0.172045
0.172045
0.167619
0.167935
0.168567
0.168567
0.168251
0.167935
0.167619
0.166671
0.167303
0.167619
0.166671
0.164141
0.164141
0.165406
0.162561
0.161612
0.161928
0.162244
0.160664
0.160664
0.160980
0.161928
0.160664
0.157818
0.157818
0.154341
0.155605
0.157502
0.157502
0.156554
0.155605
0.155605
0.156554
0.154973
0.155605
0.156238
0.156870
0.154341
0.153708
0.149915
0.152128
0.155921
0.156554
0.156238
0.154341
0.154973
0.156238
0.157186
0.156870
0.156870
0.156238
0.157818
0.159083
0.160031
0.159399
0.160347
0.162244
0.162244
0.162561
0.162877
0.161928
0.162877
0.164141
0.164457
0.164457
0.166987
0.166671
0.167619
0.169832
0.167303
0.167935
0.168251
0.169516
0.169516
0.170780
0.172361
0.171097
0.169200
0.169516
0.170780
0.174574
0.173942
0.171729
0.168884
0.167619
0.169200
0.169516
0.169516
0.169516
0.167619
0.168567
0.166987
0.167303
0.167619
0.165722
0.164457
0.165406
0.162877
0.162877
0.161612
0.160664
0.160664
0.160031
0.159399
0.159399
0.159399
0.157502
0.157186
0.155289
0.155289
0.155289
0.158134
0.155605
0.152128
0.153708
0.155289
0.154657
0.154657
0.155289
0.156238
0.154657
0.153392
0.151811
0.152128
0.153392
0.155605
0.155921
0.154657
0.154341
0.153708
0.154657
0.155605
0.157186
0.157818
0.156238
0.156238
0.158134
0.158767
0.159083
0.160664
0.161612
0.161612
0.161296
0.162244
0.164141
0.163193
0.162244
0.163825
0.164774
0.165722
0.168567
0.168567
0.164774
0.166038
0.168884
0.170148
0.168884
0.168884
0.168567
0.167619
0.167303
0.168567
0.169832
0.172045
0.173626
0.171097
0.168567
0.169200
0.167935
0.169200
0.168567
0.168251
0.167935
0.167619
0.166987
0.167303
0.167303
0.168251
0.165406
0.165722
0.161928
0.161928
0.161296
0.160664
0.160980
0.159715
0.159715
0.159083
0.160664
0.159083
0.159083
0.157502
0.156554
0.155289
0.157186
0.155605
0.155289
0.152444
0.154024
0.154341
0.154657
0.154973
0.155289
0.155289
0.154341
0.152128
0.152128
0.153076
0.155289
0.155921
0.154973
0.154973
0.154973
0.156554
0.156238
0.156870
0.159083
0.159399
0.158451
0.159083
0.160031
0.159715
0.162244
0.161928
0.162244
0.164141
0.163825
0.164457
0.163825
0.163509
0.164774
0.166038
0.166038
0.170148
0.169832
0.169200
0.168251
0.169832
0.171097
0.171097
0.171413
0.169516
0.169516
0.169200
0.168884
0.170464
0.172677
0.173942
0.172994
0.171097
0.169200
0.168567
0.170780
0.169832
0.169200
0.168884
0.168251
0.167935
0.167619
0.167935
0.167935
0.166038
0.165090
0.164141
0.162244
0.161928
0.162877
0.161612
0.160980
0.160664
0.160031
0.160347
0.159399
0.158451
0.158134
0.156554
0.156238
0.158134
0.156870
0.156238
0.154973
0.153708
0.155289
0.156238
0.156554
0.157502
0.157818
0.155289
0.153392
0.153076
0.155289
0.155605
0.156238
0.156554
0.155289
0.155605
0.155605
0.157186
0.157502
0.158134
0.158451
0.158767
0.159715
0.161928
0.160347
0.162561
0.161612
0.163825
0.163825
0.163825
0.165406
0.163193
0.164141
0.164457
0.164141
0.166987
0.168567
0.169516
0.169200
0.166354
0.168567
0.169516
0.170780
0.169200
0.169516
0.168567
0.168884
0.167303
0.170148
0.170780
0.172361
0.172045
0.171413
0.167935
0.167935
0.168567
0.169200
0.168884
0.168884
0.168884
0.168884
0.166987
0.167303
0.166987
0.164141
0.166038
0.166038
0.163509
0.163509
0.163825
0.162561
0.161928
0.160347
0.160980
0.160347
0.160980
0.159083
0.158134
0.155921
0.156238
0.156238
0.157818
0.156554
0.154973
0.153392
0.154341
0.154973
0.155605
0.156554
0.157502
0.155605
0.153392
0.152128
0.153076
0.154341
0.156870
0.157502
0.155605
0.154657
0.155289
0.156870
0.157502
0.157818
0.157186
0.157818
0.158451
0.160664
0.160031
0.159399
0.161612
0.162244
0.162877
0.162877
0.165406
0.164457
0.165406
0.164141
0.164774
0.166987
0.166987
0.167935
0.168567
0.167303
0.167935
0.169832
0.171097
0.171097
0.171413
0.170148
0.170464
0.168567
0.171097
0.172677
0.174258
0.173942
0.172045
0.169516
0.171413
0.170148
0.170148
0.171729
0.169516
0.168884
0.168251
0.167303
0.167935
0.167303
0.166038
0.165406
0.166671
0.164457
0.164457
0.163825
0.163193
0.162561
0.162877
0.160664
0.161296
0.161612
0.160031
0.160031
0.156870
0.157186
0.156554
0.158451
0.158134
0.155921
0.155921
0.155921
0.156554
0.156238
0.158451
0.158767
0.156238
0.153392
0.152128
0.154024
0.155289
0.158134
0.159399
0.156870
0.156238
0.157818
0.157818
0.156870
0.158767
0.159399
0.159083
0.159399
0.161928
0.161296
0.161296
0.162561
0.163509
0.162877
0.162244
0.165090
0.165090
0.165090
0.165090
0.164774
0.166671
0.166671
0.169200
0.170464
0.168884
0.169200
0.169516
0.171097
0.171413
0.171729
0.171097
0.171413
0.169516
0.169832
0.171413
0.173626
0.174890
0.173942
0.172361
0.170148
0.169832
0.171729
0.171413
0.170148
0.170464
0.170464
0.168567
0.168251
0.168567
0.168251
0.167303
0.167619
0.166038
0.164457
0.163193
0.163193
0.163193
0.161928
0.161928
0.162244
0.162244
0.160664
0.159715
0.158451
0.156238
0.156238
0.159399
0.157502
0.155605
0.155921
0.155921
0.155605
0.155605
0.155605
0.158767
0.157502
0.155605
0.153708
0.152760
0.155289
0.158134
0.158451
0.156870
0.155921
0.157502
0.157818
0.157502
0.157502
0.160347
0.159399
0.158767
0.159715
0.161928
0.160664
0.163509
0.163509
0.164774
0.165406
0.166354
0.167303
0.166987
0.165722
0.165406
0.166987
0.168567
0.170780
0.170148
0.170464
0.168567
0.170464
0.172045
0.171097
0.171413
0.171413
0.171097
0.170148
0.170780
0.172045
0.174258
0.174890
0.174574
0.172994
0.170148
0.170148
0.170780
0.170780
0.170148
0.170464
0.169832
0.169516
0.168567
0.167935
0.168567
0.167619
0.167303
0.167303
0.164774
0.163825
0.163825
0.164141
0.162877
0.163193
0.161612
0.162561
0.162244
0.160031
0.160031
0.157818
0.158134
0.158451
0.159399
0.157502
0.155605
0.158451
0.157186
0.157186
0.158451
0.160031
0.159399
0.158134
0.155605
0.153392
0.156238
0.158451
0.158451
0.158767
0.157186
0.157186
0.158451
0.159399
0.160031
0.160664
0.161296
0.159715
0.161296
0.163193
0.162877
0.161612
0.164141
0.165090
0.166671
0.166354
0.165406
0.166354
0.166987
0.167303
0.167619
0.168567
0.169516
0.170780
0.171729
0.169516
0.170148
0.171413
0.172361
0.172361
0.171097
0.171097
0.171413
0.170464
0.171413
0.172994
0.173310
0.175207
0.174258
0.170464
0.170148
0.171413
0.171413
0.171413
0.171097
0.169832
0.170464
0.169200
0.168884
0.169200
0.168251
0.167935
0.167935
0.164774
0.164457
0.163825
0.163509
0.162561
0.163193
0.161928
0.162561
0.163193
0.161612
0.159715
0.158767
0.157502
0.157502
0.160347
0.158134
0.157186
0.157186
0.157186
0.157502
0.158134
0.158767
0.159715
0.157502
0.155289
0.154341
0.155921
0.156238
0.158767
0.158134
0.157186
0.156554
0.156870
0.158451
0.158767
0.159083
0.159399
0.160347
0.159715
0.161612
0.162561
0.161296
0.162877
0.165090
0.164141
0.165090
0.167303
0.166671
0.166987
0.166354
0.167303
0.168567
0.168251
0.171097
0.172045
0.170148
0.171413
0.171413
0.173626
0.172045
0.172994
0.172045
0.172045
0.170148
0.170464
0.172045
0.173942
0.175839
0.173310
0.172045
0.170780
0.171729
0.172045
0.172361
0.171729
0.171413
0.172045
0.170464
0.169832
0.169832
0.169516
0.167303
0.168567
0.166671
0.166671
0.165090
0.165090
0.164457
0.163509
0.163193
0.162877
0.163193
0.162561
0.161296
0.160664
0.159399
0.159399
0.160664
0.159083
0.158451
0.158451
0.157818
0.157502
0.157502
0.159399
0.160347
0.157818
0.157818
0.154657
0.155921
0.157818
0.160980
0.160347
0.158451
0.159083
0.158134
0.159715
0.159715
0.160664
0.160980
0.160031
0.160664
0.161928
0.162877
0.162244
0.164141
0.164774
0.166671
0.167619
0.168251
0.167935
0.168884
0.167619
0.168251
0.169516
0.169516
0.171729
0.172045
0.170464
0.170464
0.171097
0.172677
0.173626
0.172677
0.172677
0.173626
0.172994
0.170780
0.173626
0.175523
0.177103
0.175207
0.173626
0.172361
0.170464
0.172677
0.172994
0.172677
0.171729
0.170780
0.171097
0.170780
0.170780
0.170464
0.169832
0.170148
0.169200
0.167303
0.165406
0.167303
0.164774
0.164774
0.163825
0.163193
0.165406
0.164457
0.162244
0.161296
0.159083
0.159715
0.161612
0.160347
0.159715
0.158767
0.157186
0.159399
0.160031
0.160664
0.160980
0.158767
0.157818
0.156238
0.155289
0.156554
0.158767
0.159083
0.159399
0.159083
0.158134
0.159715
0.160347
0.160347
0.160980
0.160347
0.161612
0.161296
0.164774
0.162877
0.166038
0.166671
0.165406
0.167619
0.166671
0.166671
0.166671
0.167935
0.167303
0.169200
0.170148
0.170148
0.173942
0.171413
0.170148
0.171413
0.172994
0.172361
0.173626
0.174890
0.173626
0.172994
0.173310
0.174258
0.174890
0.177103
0.176471
0.175523
0.172994
0.172677
0.174258
0.173310
0.172994
0.172677
0.170780
0.170464
0.170464
0.170464
0.170148
0.169516
0.168251
0.169516
0.165406
0.165406
0.166987
0.164774
0.163193
0.163509
0.164774
0.164457
0.164457
0.162244
0.161296
0.158767
0.159083
0.159399
0.160031
0.159399
0.157186
0.156870
0.157186
0.157502
0.158451
0.159399
0.159715
0.158767
0.156238
0.153076
0.156554
0.157502
0.159715
0.159715
0.159399
0.158134
0.159083
0.159399
0.160664
0.160664
0.161296
0.159715
0.160980
0.163193
0.164141
0.164774
0.164774
0.165722
0.165406
0.166038
0.167303
0.166354
0.167303
0.168251
0.168251
0.169200
0.169832
0.172677
0.173310
0.170780
0.171097
0.172361
0.172994
0.172361
0.172361
0.172677
0.171729
0.170464
0.172677
0.173942
0.175207
0.176155
0.173626
0.172045
0.172045
0.171413
0.172361
0.173626
0.172994
0.172045
0.171413
0.170148
0.170780
0.170780
0.168567
0.167935
0.167619
0.166038
0.165406
0.164457
0.164457
0.165090
0.164774
0.162877
0.163509
0.163509
0.162561
0.161928
0.159399
0.159715
0.160031
0.161296
0.159715
0.156870
0.157818
0.158451
0.159083
0.158451
0.159083
0.160664
0.158767
0.157186
0.154024
0.155921
0.157186
0.160031
0.160031
0.158134
0.158767
0.159083
0.159399
0.160664
0.160980
0.160664
0.160031
0.161296
0.164141
0.162877
0.164457
0.165090
0.165722
0.165722
0.165406
0.167303
0.166987
0.167935
0.166987
0.168251
0.169516
0.168567
0.171413
0.172361
0.171097
0.170148
0.171413
0.173626
0.173626
0.173310
0.171729
0.172677
0.171729
0.171413
0.172677
0.175207
0.176471
0.174574
0.172677
0.171729
0.171729
0.172677
0.173310
0.172677
0.170464
0.172045
0.169832
0.170780
0.170148
0.169516
0.168567
0.169832
0.167303
0.166671
0.167619
0.166671
0.164774
0.163825
0.164774
0.163193
0.163825
0.162877
0.160664
0.160031
0.158134
0.158134
0.160980
0.159715
0.157502
0.158134
0.158134
0.157502
0.157502
0.157186
0.159715
0.158451
0.156554
0.155605
0.154657
0.156870
0.159715
0.159399
0.159083
0.158767
0.159083
0.159083
0.159715
0.159083
0.161296
0.161296
0.160031
0.162877
0.162561
0.162244
0.165722
0.165090
0.165722
0.165722
0.166671
0.167619
0.166987
0.168251
0.168251
0.168567
0.171729
0.172677
0.172361
0.171097
0.170780
0.172361
0.173626
0.172361
0.173310
0.173626
0.173626
0.173942
0.171729
0.173942
0.176155
0.178052
0.176155
0.173626
0.169832
0.171413
0.172994
0.173942
0.172045
0.170780
0.171413
0.171097
0.170148
0.170148
0.170148
0.168567
0.167935
0.166987
0.166671
0.165090
0.166038
0.165722
0.164774
0.163193
0.163193
0.164457
0.164457
0.162561
0.160664
0.159715
0.160031
0.160347
0.160031
0.159399
0.157818
0.158134
0.158767
0.158767
0.158134
0.159715
0.159083
0.157502
0.157186
0.155605
0.157186
0.158134
0.160347
0.160664
0.159083
0.158451
0.158451
0.160031
0.160347
0.161612
0.160980
0.160664
0.160664
0.163509
0.163509
0.165090
0.164457
0.166038
0.166354
0.166987
0.167935
0.167935
0.167935
0.167619
0.168251
0.171413
0.171729
0.172045
0.173310
0.171097
0.173310
0.172994
0.175523
0.172994
0.173310
0.174258
0.172677
0.171729
0.172361
0.175207
0.177103
0.176787
0.175207
0.171729
0.172361
0.172677
0.173626
0.173626
0.172677
0.171097
0.170464
0.170148
0.171097
0.169832
0.168567
0.168251
0.169200
0.167303
0.166038
0.167303
0.165406
0.165722
0.166038
0.165090
0.165722
0.165090
0.162877
0.162244
0.161612
0.160980
0.160664
0.162561
0.160664
0.160664
0.160031
0.158767
0.159399
0.159083
0.161296
0.160980
0.159083
0.157818
0.156238
0.158451
0.158451
0.160347
0.159715
0.159399
0.159083
0.160347
0.161296
0.160664
0.161928
0.161296
0.160980
0.162877
0.164774
0.164141
0.163509
0.165722
0.166671
0.166671
0.166671
0.167619
0.167935
0.168884
0.168251
0.168567
0.171097
0.172045
0.174258
0.173626
0.172045
0.173626
0.174574
0.175207
0.175839
0.175207
0.175523
0.174574
0.172994
0.173310
0.175207
0.178684
0.177420
0.176155
0.173310
0.172994
0.172994
0.172994
0.172994
0.173626
0.171413
0.172677
0.170780
0.171729
0.171729
0.171097
0.170780
0.170464
0.168567
0.168567
0.166354
0.166987
0.165090
0.164774
0.165090
0.165722
0.164774
0.163509
0.162244
0.161296
0.159715
0.160980
0.162244
0.160347
0.159083
0.158767
0.160031
0.159715
0.159399
0.159399
0.161296
0.160031
0.157502
0.155605
0.156238
0.157186
0.161296
0.160664
0.158451
0.157818
0.159399
0.160031
0.160664
0.160664
0.162561
0.160664
0.160664
0.162561
0.164141
0.162877
0.165406
0.166354
0.165722
0.166671
0.167303
0.166354
0.168884
0.167619
0.167619
0.169832
0.171729
0.172994
0.173942
0.172994
0.171729
0.173626
0.174890
0.174574
0.175523
0.175523
0.174258
0.173626
0.173310
0.174258
0.175523
0.178368
0.175523
0.173626
0.172994
0.172361
0.174890
0.173310
0.173310
0.172361
0.172361
0.170780
0.171413
0.171097
0.170464
0.169516
0.168567
0.167619
0.167303
0.166354
0.165722
0.165090
0.165090
0.164774
0.164141
0.163509
0.165090
0.161612
0.161928
0.159715
0.159083
0.161928
0.160980
0.158451
0.157186
0.158767
0.158767
0.159083
0.159399
0.160980
0.159399
0.157502
0.156870
0.155605
0.157502
0.160031
0.160664
0.159399
0.159715
0.160347
0.160031
0.160347
0.160980
0.162877
0.160664
0.160980
0.161612
0.163825
0.163825
0.164774
0.164774
0.165406
0.166038
0.167303
0.167935
0.169200
0.167619
0.167935
0.169516
0.171413
0.170780
0.173626
0.173310
0.171097
0.171413
0.174258
0.174258
0.174258
0.174258
0.174258
0.173626
0.171729
0.174258
0.175839
0.178052
0.177420
0.175207
0.172677
0.172677
0.174574
0.174258
0.173626
0.174574
0.173942
0.172677
0.173626
0.172994
0.172677
0.171097
0.171413
0.170464
0.168251
0.168567
0.168251
0.167303
0.165090
0.165722
0.164774
0.166354
0.166671
0.163825
0.163509
0.161928
0.161928
0.162561
0.164141
0.162561
0.159715
0.160664
0.161296
0.162244
0.160980
0.161612
0.160980
0.160980
0.159083
0.156238
0.158767
0.160031
0.161612
0.160980
0.159399
0.161612
0.161296
0.162561
0.162877
0.162561
0.162561
0.163193
0.163509
0.165090
0.165090
0.166987
0.166671
0.167619
0.166987
0.168251
0.168567
0.168884
0.169832
0.169516
0.171097
0.171413
0.171097
0.173942
0.174258
0.171729
0.174258
0.173626
0.176155
0.176471
0.175207
0.175207
0.175523
0.173310
0.175207
0.177103
0.177420
0.179000
0.177103
0.172994
0.174890
0.174890
0.175523
0.176471
0.173942
0.173942
0.174258
0.173626
0.173626
0.174258
0.172045
0.171729
0.170780
0.169200
0.168884
0.169200
0.168251
0.166987
0.167303
0.166671
0.167303
0.166671
0.165722
0.162877
0.163825
0.162244
0.162561
0.164457
0.162244
0.162244
0.160664
0.160980
0.161296
0.161612
0.161612
0.163509
0.161928
0.159399
0.157818
0.159715
0.160980
0.163193
0.163509
0.161612
0.162561
0.162561
0.162244
0.162877
0.163825
0.163825
0.163193
0.164141
0.166354
0.166038
0.166354
0.168884
0.168884
0.169832
0.169200
0.169516
0.170148
0.170464
0.170780
0.171413
0.172677
0.173942
0.175839
0.175523
0.172677
0.175523
0.176155
0.177736
0.177736
0.177103
0.176471
0.176471
0.175207
0.174890
0.176471
0.178368
0.180897
0.179317
0.177736
0.176155
0.175523
0.176155
0.177420
0.175523
0.175523
0.174258
0.172994
0.173310
0.173942
0.172994
0.170148
0.171097
0.169516
0.169200
0.169200
0.167935
0.169200
0.167935
0.166987
0.166671
0.167303
0.166671
0.164141
0.163825
0.161612
0.162877
0.164774
0.162561
0.162244
0.161928
0.160664
0.161296
0.161928
0.161928
0.164141
0.161296
0.160347
0.158451
0.158767
0.159715
0.162561
0.164141
0.164141
0.163509
0.162244
0.162877
0.162561
0.163509
0.163825
0.163825
0.163509
0.166354
0.166354
0.166038
0.167935
0.167619
0.168884
0.170148
0.170780
0.170780
0.171413
0.171097
0.171729
0.172677
0.173626
0.173310
0.175839
0.175207
0.172361
0.175207
0.177420
0.177103
0.177103
0.177420
0.177103
0.176787
0.176155
0.176155
0.178052
0.181846
0.179000
0.176787
0.174258
0.176471
0.175839
0.175839
0.174890
0.175523
0.175207
0.173942
0.174258
0.175839
0.173942
0.171729
0.172677
0.170780
0.170780
0.169832
0.169832
0.169200
0.167619
0.167303
0.168251
0.167935
0.167935
0.165090
0.164141
0.162877
0.162561
0.164774
0.162561
0.163193
0.160980
0.161612
0.162244
0.161296
0.161928
0.164457
0.162877
0.160980
0.160347
0.160031
0.161612
0.164141
0.165406
0.164141
0.163193
0.162244
0.163509
0.164141
0.163509
0.164457
0.164457
0.164141
0.165090
0.167303
0.166038
0.168567
0.169200
0.169200
0.171097
0.172045
0.172045
0.171413
0.170464
0.171097
0.171413
0.173942
0.173942
0.175207
0.176155
0.173626
0.175207
0.177103
0.177103
0.177736
0.176471
0.177420
0.177420
0.175839
0.177420
0.179317
0.181213
0.179633
0.179000
0.174890
0.174890
0.176471
0.176471
0.176471
0.175523
0.174890
0.175523
0.173942
0.174574
0.175839
0.173626
0.172994
0.173942
0.171097
0.170464
0.170148
0.170780
0.170780
0.168884
0.167935
0.169200
0.168567
0.166038
0.164774
0.164457
0.163509
0.164457
0.165406
0.163825
0.162561
0.162244
0.162561
0.162561
0.163193
0.163509
0.164141
0.163193
0.160980
0.158134
0.160031
0.161612
0.163825
0.165406
0.163509
0.163509
0.164141
0.163825
0.165406
0.165722
0.166987
0.165406
0.166671
0.168251
0.166987
0.168567
0.169832
0.171729
0.170464
0.171729
0.171729
0.172045
0.172994
0.172361
0.172994
0.173942
0.175207
0.176471
0.176155
0.174574
0.174574
0.176471
0.178052
0.178052
0.177103
0.177420
0.176471
0.174890
0.176155
0.177420
0.178368
0.180897
0.179000
0.175207
0.175523
0.176155
0.177103
0.177420
0.176787
0.175839
0.174890
0.174574
0.175207
0.176471
0.173942
0.172677
0.173310
0.171097
0.171729
0.169832
0.170464
0.169832
0.169516
0.169200
0.169516
0.169832
0.168567
0.165722
0.165090
0.165090
0.165090
0.167619
0.164457
0.163509
0.162877
0.162877
0.162244
0.161928
0.163193
0.165090
0.162877
0.160664
0.160347
0.159715
0.161296
0.162877
0.164141
0.163825
0.162877
0.163193
0.163509
0.163509
0.165090
0.166671
0.165722
0.165406
0.167935
0.167303
0.167619
0.168884
0.168884
0.169516
0.170148
0.171413
0.172361
0.172677
0.171097
0.172045
0.172677
0.174574
0.177103
0.177736
0.176155
0.175207
0.176787
0.178368
0.178368
0.178052
0.177420
0.177420
0.175207
0.176471
0.177736
0.180265
0.181846
0.180265
0.178368
0.177420
0.177103
0.178052
0.177103
0.176787
0.175839
0.175523
0.175207
0.174890
0.175839
0.174890
0.172361
0.171729
0.172045
0.171413
0.169200
0.169200
0.170780
0.168884
0.166987
0.167619
0.168567
0.166987
0.165722
0.166987
0.163825
0.163509
0.165406
0.164774
0.163509
0.162561
0.162561
0.161296
0.162244
0.162561
0.165090
0.163509
0.162561
0.160031
0.159715
0.161296
0.162877
0.164457
0.164774
0.164141
0.164457
0.163825
0.164774
0.165722
0.166038
0.164141
0.164457
0.166987
0.167303
0.167303
0.169200
0.170148
0.169832
0.170464
0.171413
0.171413
0.171097
0.171413
0.172045
0.172994
0.174258
0.175839
0.177420
0.174574
0.174574
0.175839
0.176471
0.175523
0.176787
0.178684
0.177736
0.177736
0.176155
0.176471
0.179633
0.181530
0.179633
0.177103
0.176155
0.175207
0.176471
0.176787
0.176787
0.176471
0.176155
0.176155
0.174890
0.174890
0.176155
0.172994
0.172045
0.172045
0.172045
0.170464
0.168567
0.169200
0.168251
0.168251
0.166671
0.167935
0.168567
0.166354
0.165406
0.164457
0.163193
0.163825
0.164774
0.164141
0.161612
0.162877
0.163825
0.162877
0.164141
0.164141
0.164141
0.163193
0.160347
0.160664
0.162244
0.162561
0.163825
0.164774
0.163193
0.164141
0.164774
0.164774
0.165090
0.166354
0.166987
0.165406
0.166038
0.168567
0.168884
0.169200
0.169200
0.170464
0.170148
0.170148
0.172994
0.172361
0.172994
0.172045
0.172045
0.174890
0.173626
0.175839
0.175523
0.173310
0.175523
0.178052
0.178684
0.178368
0.177736
0.178052
0.178684
0.176155
0.177736
0.178368
0.179000
0.179633
0.177420
0.175207
0.174890
0.177103
0.177420
0.178052
0.176155
0.175839
0.174258
0.175207
0.174258
0.175839
0.173626
0.173310
0.173942
0.169516
0.170464
0.170148
0.168884
0.169200
0.170148
0.168567
0.167303
0.168567
0.167619
0.164457
0.165406
0.164774
0.164457
0.165406
0.162877
0.160980
0.160980
0.160347
0.163509
0.162561
0.163509
0.164457
0.162244
0.160031
0.159083
0.161296
0.161928
0.164457
0.165090
0.164457
0.162244
0.164774
0.165090
0.163825
0.165090
0.166671
0.165090
0.164774
0.169516
0.168251
0.167935
0.169200
0.169516
0.170780
0.170148
0.170780
0.171729
0.173310
0.170780
0.172361
0.174574
0.174258
0.176155
0.177736
0.175523
0.175207
0.176787
0.178052
0.177420
0.179000
0.178052
0.177103
0.175207
0.178052
0.179633
0.179317
0.182162
0.180897
0.178052
0.176471
0.179000
0.179000
0.178684
0.177420
0.178052
0.176155
0.174890
0.175523
0.176787
0.173942
0.172994
0.174258
0.171413
0.170780
0.171729
0.169832
0.169516
0.168884
0.169516
0.168251
0.169516
0.169200
0.167935
0.166038
0.164141
0.166354
0.166987
0.164457
0.165090
0.163509
0.162244
0.163193
0.165090
0.163825
0.164774
0.162877
0.162877
0.160347
0.160031
0.162244
0.164141
0.164457
0.163509
0.164774
0.163509
0.164457
0.165722
0.165406
0.165722
0.166038
0.166038
0.167619
0.166671
0.168567
0.170780
0.169832
0.170464
0.172045
0.171097
0.172045
0.172677
0.172677
0.171729
0.174258
0.176787
0.176471
0.177736
0.177103
0.176155
0.175839
0.178052
0.179633
0.177420
0.177736
0.178368
0.176787
0.176471
0.179317
0.180581
0.181530
0.178684
0.177736
0.175523
0.174574
0.176787
0.178052
0.176787
0.176155
0.178052
0.175839
0.174574
0.176155
0.175523
0.171413
0.172677
0.172677
0.171413
0.170148
0.171729
0.170780
0.168884
0.168567
0.168251
0.168251
0.167935
0.166354
0.165090
0.162877
0.164141
0.167303
0.166038
0.165090
0.163509
0.164457
0.162877
0.163193
0.164141
0.165090
0.162877
0.163825
0.161296
0.159715
0.160031
0.163825
0.164774
0.162877
0.163509
0.163193
0.163509
0.164141
0.165722
0.166671
0.165406
0.165722
0.167619
0.167935
0.166671
0.170780
0.170780
0.170464
0.172677
0.172677
0.171729
0.172677
0.171097
0.172045
0.171097
0.175523
0.175207
0.175839
0.175839
0.174258
0.177103
0.178052
0.178368
0.179633
0.177420
0.178368
0.178684
0.176471
0.177103
0.179000
0.181530
0.179949
0.179317
0.178368
0.177420
0.176787
0.177420
0.178368
0.177420
0.176471
0.177736
0.175523
0.174890
0.175207
0.174258
0.173310
0.173626
0.172045
0.171413
0.171729
0.170464
0.170780
0.169516
0.168567
0.170148
0.169516
0.168251
0.166671
0.166671
0.165722
0.164774
0.166987
0.164774
0.162244
0.163509
0.164774
0.163509
0.164141
0.164457
0.165406
0.162877
0.161928
0.160031
0.162877
0.163193
0.165090
0.165722
0.164774
0.164141
0.165722
0.165722
0.165722
0.167935
0.167619
0.165722
0.166354
0.169516
0.168567
0.167619
0.168567
0.171413
0.171097
0.170464
0.173310
0.172677
0.172994
0.172677
0.172045
0.174258
0.173942
0.176787
0.177420
0.173942
0.177420
0.177103
0.178368
0.179000
0.179317
0.178684
0.178052
0.176787
0.179000
0.179949
0.180581
0.183110
0.179949
0.177103
0.176787
0.178052
0.177103
0.177420
0.176787
0.177420
0.176787
0.174890
0.176155
0.176471
0.174890
0.174574
0.174258
0.171729
0.170464
0.172045
0.171097
0.169832
0.171097
0.169832
0.169200
0.169200
0.169200
0.165722
0.165090
0.164774
0.165406
0.166671
0.166038
0.164774
0.162561
0.163825
0.165090
0.164457
0.164457
0.166354
0.162877
0.161928
0.160031
0.163193
0.163193
0.166038
0.166354
0.165406
0.164457
0.164457
0.165090
0.165406
0.165722
0.166987
0.166354
0.166671
0.167619
0.168884
0.169832
0.170780
0.171729
0.171729
0.171097
0.172677
0.172045
0.173626
0.171729
0.173626
0.175839
0.174890
0.176787
0.176155
0.176155
0.176155
0.177103
0.179633
0.179000
0.179317
0.179949
0.179000
0.177103
0.177736
0.180265
0.181530
0.183743
0.182162
0.179633
0.177736
0.177736
0.179000
0.178684
0.177420
0.178368
0.177420
0.175207
0.175207
0.175839
0.176155
0.172994
0.174574
0.173310
0.172045
0.170780
0.170780
0.170148
0.168884
0.169832
0.169516
0.169200
0.168567
0.167303
0.166354
0.164457
0.164774
0.166987
0.165722
0.164774
0.163193
0.164774
0.164774
0.163509
0.163193
0.165090
0.164141
0.162561
0.161296
0.160347
0.161928
0.165722
0.166987
0.165090
0.165090
0.164774
0.165406
0.166987
0.167935
0.168251
0.166987
0.166987
0.167935
0.169832
0.169516
0.170464
0.170780
0.171729
0.172361
0.171729
0.172677
0.173626
0.172994
0.172677
0.174890
0.175839
0.176155
0.178052
0.177736
0.176155
0.177736
0.179317
0.179633
0.179949
0.177736
0.178368
0.178368
0.177420
0.178368
0.180897
0.183743
0.181213
0.179949
0.177103
0.176787
0.177736
0.177736
0.177736
0.176471
0.176155
0.176155
0.175839
0.176787
0.176787
0.174258
0.174574
0.174574
0.173626
0.172045
0.171097
0.171729
0.171097
0.169516
0.169832
0.171097
0.169200
0.168884
0.167303
0.165406
0.164774
0.166987
0.166671
0.166038
0.164774
0.165406
0.164774
0.164457
0.165406
0.166987
0.166354
0.165090
0.162561
0.161612
0.163825
0.165722
0.165722
0.166354
0.164141
0.166671
0.166354
0.165722
0.166987
0.168884
0.167303
0.166671
0.168567
0.171097
0.169832
0.170780
0.171413
0.171413
0.170780
0.172994
0.172994
0.172361
0.173626
0.173942
0.174574
0.176787
0.176471
0.179633
0.178684
0.176471
0.178684
0.179000
0.179000
0.179949
0.178368
0.178368
0.179633
0.177103
0.179000
0.180265
0.181530
0.181846
0.179949
0.177420
0.178052
0.177420
0.179000
0.179317
0.177736
0.178368
0.176787
0.175523
0.175523
0.176471
0.174574
0.173942
0.174574
0.172361
0.172677
0.171097
0.170148
0.170464
0.169516
0.169516
0.170464
0.170148
0.168884
0.166354
0.166987
0.164457
0.166354
0.166987
0.165406
0.163509
0.163825
0.164141
0.164774
0.164774
0.165722
0.166671
0.164774
0.162877
0.162244
0.162561
0.164141
0.166354
0.166038
0.165406
0.164457
0.164774
0.165722
0.165090
0.166987
0.168251
0.167619
0.167935
0.170464
0.169832
0.169832
0.170464
0.171097
0.171729
0.172677
0.172994
0.173626
0.173942
0.173942
0.173626
0.174890
0.175839
0.177420
0.178052
0.176787
0.178684
0.177736
0.179317
0.180265
0.179949
0.178052
0.179000
0.177420
0.178052
0.179000
0.181846
0.182794
0.180581
0.178052
0.177420
0.178052
0.178052
0.179317
0.179633
0.178684
0.177420
0.176787
0.177103
0.176787
0.175523
0.173942
0.174574
0.174574
0.172994
0.172994
0.171729
0.171729
0.172045
0.170464
0.170464
0.169832
0.169832
0.167303
0.166987
0.166671
0.166987
0.166671
0.165406
0.164457
0.165090
0.164774
0.164141
0.165090
0.164457
0.167303
0.164774
0.164141
0.162244
0.163193
0.164141
0.166671
0.166987
0.164774
0.165406
0.165090
0.166038
0.166671
0.166671
0.168251
0.167935
0.167619
0.169516
0.170780
0.170148
0.172677
0.174258
0.172994
0.173626
0.173942
0.174574
0.174574
0.174890
0.174574
0.177103
0.177103
0.178052
0.178684
0.179000
0.178052
0.179000
0.179949
0.180581
0.180897
0.182162
0.179949
0.178052
0.179633
0.180581
0.182794
0.183743
0.182478
0.179633
0.179949
0.178368
0.179633
0.180581
0.179949
0.179633
0.179000
0.177103
0.177736
0.178684
0.177420
0.175523
0.176471
0.175207
0.173310
0.172045
0.173626
0.172361
0.171729
0.170148
0.171097
0.171097
0.169832
0.168567
0.168251
0.165722
0.166038
0.168567
0.167619
0.164774
0.164774
0.164141
0.166038
0.165722
0.166671
0.166987
0.165090
0.164457
0.164457
0.162244
0.163509
0.165722
0.166354
0.166038
0.166354
0.165406
0.164457
0.165090
0.165722
0.167935
0.167303
0.167935
0.169832
0.170780
0.170464
0.172677
0.171413
0.172045
0.172045
0.172677
0.172361
0.173626
0.173310
0.174574
0.174574
0.176787
0.176471
0.178368
0.177420
0.176471
0.178052
0.179317
0.180265
0.179949
0.178684
0.179633
0.179000
0.178368
0.179317
0.181846
0.183110
0.183427
0.180897
0.177420
0.178052
0.178368
0.179949
0.178368
0.178052
0.179633
0.178052
0.176787
0.177103
0.177420
0.173942
0.174890
0.174890
0.173942
0.171413
0.172045
0.171729
0.170148
0.172045
0.169516
0.170780
0.168884
0.169200
0.167619
0.165722
0.164457
0.167303
0.168251
0.166038
0.164141
0.164457
0.166354
0.166354
0.165406
0.166671
0.167303
0.163825
0.162877
0.162244
0.163825
0.165722
0.167303
0.167303
0.166671
0.166038
0.166354
0.166038
0.166671
0.168567
0.167935
0.166671
0.167303
0.170780
0.169200
0.171729
0.172361
0.173942
0.173942
0.174574
0.174574
0.174890
0.175207
0.174258
0.174890
0.176787
0.178684
0.180265
0.179949
0.176471
0.179633
0.179633
0.180265
0.182162
0.180897
0.179317
0.179949
0.178684
0.179317
0.180897
0.182794
0.183110
0.181846
0.179000
0.179000
0.179633
0.180265
0.180581
0.179633
0.178684
0.178052
0.176787
0.177420
0.178368
0.175839
0.175839
0.177103
0.174258
0.173942
0.173310
0.173626
0.172677
0.172361
0.171413
0.171413
0.171729
0.169516
0.167303
0.167303
0.166671
0.167303
0.169200
0.167619
0.165090
0.165406
0.165406
0.165722
0.165406
0.165090
0.167303
0.166038
0.164141
0.161612
0.164141
0.165090
0.166987
0.167935
0.165406
0.165722
0.165722
0.166354
0.166987
0.168567
0.168251
0.167303
0.168251
0.170780
0.169832
0.170464
0.171097
0.172994
0.172994
0.172677
0.174574
0.174574
0.175523
0.175207
0.175523
0.176155
0.179317
0.180265
0.180265
0.178052
0.178368
0.179633
0.180265
0.179317
0.180581
0.179949
0.180265
0.178684
0.179000
0.180897
0.182794
0.184059
0.182478
0.180897
0.179949
0.179000
0.179949
0.179949
0.179633
0.179949
0.179000
0.178052
0.177420
0.178368
0.178052
0.175207
0.176471
0.174890
0.174574
0.173626
0.171729
0.171413
0.170780
0.171413
0.170780
0.170780
0.169516
0.169200
0.167935
0.167303
0.166354
0.169516
0.166987
0.166038
0.164457
0.165406
0.166038
0.166038
0.167303
0.167935
0.167303
0.165722
0.162561
0.163509
0.164141
0.166354
0.167303
0.166987
0.166354
0.166671
0.166987
0.167619
0.168567
0.169832
0.168567
0.168884
0.169832
0.170780
0.170464
0.172994
0.173626
0.174890
0.173310
0.174258
0.174574
0.175523
0.176155
0.175839
0.176471
0.178368
0.177736
0.180581
0.179317
0.178368
0.179000
0.181530
0.180897
0.180265
0.180581
0.179317
0.178684
0.178684
0.180581
0.182478
0.184375
0.182162
0.181530
0.178684
0.179949
0.181213
0.181213
0.180897
0.180897
0.179633
0.178684
0.179000
0.179949
0.179000
0.175839
0.176155
0.175207
0.173310
0.172994
0.173626
0.172677
0.171097
0.171097
0.170780
0.172045
0.171097
0.169200
0.169200
0.166987
0.166354
0.168884
0.168251
0.167619
0.166354
0.166987
0.165722
0.166354
0.167935
0.168251
0.167935
0.165090
0.163509
0.162244
0.165090
0.168251
0.167303
0.168251
0.165722
0.167619
0.168567
0.168567
0.167935
0.169516
0.168884
0.166987
0.169832
0.170148
0.170780
0.172677
0.173310
0.173626
0.173626
0.174258
0.173942
0.175207
0.174574
0.174890
0.174258
0.177420
0.178052
0.179317
0.179317
0.177736
0.179000
0.181846
0.181530
0.182794
0.181530
0.180581
0.180265
0.179000
0.179949
0.182478
0.183110
0.183743
0.182162
0.179633
0.180581
0.179949
0.179949
0.180581
0.179949
0.180265
0.179317
0.178368
0.178368
0.179000
0.176155
0.176471
0.177420
0.174574
0.174890
0.174258
0.173626
0.172994
0.173310
0.171413
0.171729
0.171413
0.171097
0.168567
0.168884
0.168567
0.168884
0.171097
0.168251
0.166987
0.166987
0.166038
0.165406
0.166987
0.167619
0.168251
0.164774
0.164774
0.163509
0.165406
0.165722
0.167619
0.168251
0.166987
0.166987
0.166987
0.167619
0.167619
0.169200
0.169200
0.167303
0.169200
0.170780
0.170148
0.170148
0.172361
0.173310
0.172994
0.173942
0.175523
0.174890
0.174890
0.174890
0.175207
0.177736
0.178368
0.179000
0.180581
0.177736
0.179317
0.179633
0.180581
0.179949
0.179949
0.180581
0.179949
0.178684
0.178368
0.180265
0.183110
0.183743
0.181530
0.179000
0.179317
0.179000
0.179949
0.179949
0.178684
0.178052
0.177420
0.177103
0.177420
0.178368
0.176471
0.174574
0.176471
0.172677
0.172677
0.172677
0.172045
0.171729
0.172045
0.171097
0.171413
0.170780
0.170148
0.168884
0.168251
0.167619
0.165722
0.168884
0.167303
0.164774
0.165406
0.166354
0.166038
0.166354
0.166987
0.166354
0.165406
0.163193
0.163193
0.163193
0.163825
0.167619
0.167619
0.166038
0.165722
0.166671
0.166671
0.166987
0.167619
0.168251
0.168567
0.168567
0.169516
0.169516
0.169200
0.170780
0.173310
0.174574
0.173626
0.174258
0.174258
0.175207
0.175839
0.176155
0.175207
0.176471
0.178684
0.179317
0.178052
0.178684
0.177736
0.179949
0.180581
0.180265
0.181530
0.179000
0.179317
0.178368
0.180265
0.183110
0.185323
0.183110
0.179949
0.179000
0.179633
0.179317
0.179317
0.179949
0.179633
0.177736
0.176155
0.176787
0.177736
0.177420
0.175523
0.175207
0.174890
0.172994
0.172361
0.172994
0.172677
0.172045
0.169832
0.170148
0.170464
0.170148
0.168884
0.166354
0.167303
0.164774
0.166987
0.166354
0.165722
0.163825
0.164457
0.165406
0.164774
0.164457
0.166987
0.165406
0.163509
0.161612
0.161928
0.163825
0.165406
0.167619
0.165406
0.166038
0.166354
0.166987
0.167935
0.167303
0.169200
0.169516
0.168251
0.169200
0.171097
0.170780
0.171729
0.173310
0.173310
0.172677
0.174890
0.175207
0.175207
0.173626
0.174258
0.176787
0.177420
0.178368
0.179000
0.179949
0.178052
0.179949
0.181213
0.181213
0.180581
0.180265
0.179633
0.178052
0.178368
0.180897
0.182162
0.184375
0.182794
0.182794
0.179000
0.179000
0.180581
0.179000
0.179317
0.179000
0.179000
0.178684
0.177420
0.178052
0.178368
0.176471
0.176471
0.176155
0.175207
0.172361
0.172677
0.172677
0.172045
0.172361
0.171729
0.171097
0.170464
0.169200
0.167619
0.166987
0.165406
0.167935
0.167619
0.167303
0.166038
0.165722
0.165406
0.166354
0.166038
0.168567
0.168251
0.166671
0.165722
0.162561
0.165090
0.166354
0.166671
0.166987
0.167303
0.166354
0.166038
0.167935
0.167619
0.169516
0.169516
0.168884
0.168567
0.170464
0.170780
0.172045
0.172361
0.172677
0.173942
0.174890
0.174574
0.173626
0.175839
0.174890
0.175523
0.177736
0.178368
0.178368
0.178684
0.175839
0.178052
0.178684
0.179633
0.180897
0.179000
0.180265
0.180581
0.179633
0.179000
0.181213
0.183427
0.183743
0.181846
0.178684
0.178684
0.179317
0.180265
0.179949
0.179633
0.178684
0.178684
0.177103
0.176471
0.179000
0.176787
0.175207
0.174574
0.174258
0.173310
0.173626
0.172361
0.172677
0.172045
0.170464
0.171413
0.170148
0.169832
0.167935
0.167303
0.165722
0.167303
0.168884
0.166354
0.164774
0.165090
0.165406
0.166987
0.166354
0.165722
0.167619
0.165090
0.164457
0.162244
0.163825
0.165722
0.167619
0.167619
0.166671
0.165722
0.166038
0.166987
0.167303
0.167619
0.168884
0.167619
0.168567
0.170780
0.169516
0.170464
0.172677
0.172677
0.172361
0.173942
0.174890
0.175523
0.175839
0.175207
0.175523
0.176471
0.178368
0.178368
0.180265
0.177736
0.178052
0.178684
0.179949
0.181213
0.180897
0.180581
0.180265
0.179000
0.179949
0.181213
0.182794
0.184059
0.181530
0.179633
0.179000
0.179633
0.179949
0.179633
0.178052
0.178684
0.178684
0.176471
0.176155
0.177736
0.176787
0.173942
0.175207
0.174574
0.173310
0.172677
0.172361
0.172045
0.169516
0.169516
0.170464
0.171729
0.170148
0.169200
0.167935
0.167935
0.165722
0.168884
0.166354
0.165722
0.164457
0.164457
0.165090
0.166987
0.165406
0.166354
0.165722
0.164457
0.162561
0.162561
0.164774
0.168567
0.168567
0.166671
0.165722
0.166354
0.166354
0.167303
0.167303
0.169200
0.167935
0.167935
0.170148
0.170780
0.170148
0.172361
0.172677
0.173310
0.174890
0.175207
0.174890
0.174574
0.173626
0.176471
0.177736
0.178052
0.179000
0.180265
0.178052
0.177103
0.178684
0.180897
0.180581
0.180581
0.180581
0.179633
0.179000
0.178368
0.179633
0.181530
0.183110
0.181846
0.179949
0.177736
0.178684
0.179317
0.180581
0.179633
0.179633
0.178684
0.176787
0.176471
0.176155
0.178052
0.175207
0.174890
0.174890
0.173626
0.172994
0.172677
0.172045
0.171097
0.171729
0.171097
0.171413
0.171413
0.169832
0.166987
0.166671
0.166038
0.167303
0.166987
0.166354
0.165722
0.165090
0.165406
0.165406
0.166354
0.166987
0.166671
0.165090
0.163509
0.162244
0.163825
0.166038
0.166038
0.165406
0.166354
0.166038
0.166671
0.167303
0.166671
0.167935
0.168251
0.168567
0.170148
0.169832
0.169832
0.172994
0.171729
0.172994
0.172994
0.174574
0.175207
0.175839
0.175207
0.174258
0.175523
0.178052
0.178368
0.179000
0.178684
0.176787
0.179000
0.179949
0.180265
0.178684
0.178368
0.180581
0.179317
0.178684
0.178368
0.182162
0.184059
0.182478
0.182162
0.179949
0.179317
0.179633
0.178684
0.179317
0.179949
0.178684
0.178368
0.178052
0.177103
0.178368
0.175523
0.175207
0.175839
0.173310
0.172677
0.172994
0.173310
0.171729
0.170780
0.171413
0.172045
0.170464
0.169516
0.168567
0.166987
0.165406
0.166987
0.167619
0.166038
0.164774
0.165090
0.165090
0.165090
0.165406
0.166038
0.167303
0.164457
0.162877
0.160980
0.163509
0.164774
0.166671
0.166354
0.165722
0.165090
0.166671
0.167619
0.166987
0.167619
0.167619
0.168251
0.168567
0.170780
0.168884
0.169516
0.170780
0.171413
0.171097
0.172994
0.172994
0.172677
0.174258
0.173310
0.174574
0.176787
0.177736
0.178684
0.179317
0.177420
0.178368
0.178684
0.179949
0.179949
0.178684
0.179000
0.179317
0.178684
0.178684
0.180897
0.182478
0.182478
0.181213
0.179633
0.178368
0.178368
0.179317
0.179317
0.178052
0.178052
0.177736
0.175839
0.176471
0.178052
0.174890
0.174258
0.174574
0.172361
0.172994
0.171413
0.171729
0.171097
0.170148
0.169832
0.170464
0.170148
0.169200
0.167619
0.168567
0.165722
0.166354
0.168251
0.165722
0.165090
0.165090
0.165406
0.165090
0.165090
0.165722
0.166987
0.163825
0.161928
0.161928
0.161612
0.163509
0.165722
0.166671
0.165722
0.165406
0.166671
0.166354
0.166354
0.167303
0.167619
0.167935
0.167619
0.169516
0.169200
0.170148
0.172045
0.173310
0.172677
0.173626
0.174258
0.173942
0.174258
0.173626
0.174574
0.176155
0.176155
0.178052
0.179317
0.176787
0.177420
0.178368
0.180581
0.179949
0.179949
0.179000
0.178052
0.177103
0.178684
0.179949
0.181530
0.183110
0.180897
0.179949
0.179000
0.179000
0.179317
0.179317
0.178684
0.178368
0.179000
0.177420
0.177420
0.177103
0.176787
0.173626
0.175839
0.172994
0.171729
0.171729
0.171097
0.171413
0.169832
0.170780
0.169832
0.170464
0.169832
0.168884
0.166987
0.165090
0.164774
0.167303
0.165406
0.164457
0.165406
0.165090
0.165722
0.165406
0.164774
0.166987
0.165090
0.164457
0.163193
0.161612
0.162877
0.165722
0.164774
0.164774
0.163509
0.165722
0.166038
0.165406
0.166987
0.167935
0.166987
0.167935
0.168251
0.170464
0.170780
0.172045
0.171729
0.172677
0.173310
0.173310
0.173942
0.174890
0.174574
0.173310
0.173626
0.176787
0.178368
0.178368
0.178052
0.176787
0.177420
0.179000
0.179633
0.179633
0.179317
0.179317
0.179633
0.177736
0.179000
0.180897
0.183110
0.182162
0.180265
0.177736
0.178052
0.179949
0.180265
0.178052
0.178684
0.177420
0.178052
0.177736
0.176787
0.177103
0.174890
0.174574
0.174574
0.172677
0.171729
0.172677
0.171413
0.170464
0.169832
0.170148
0.171729
0.170780
0.168567
0.167935
0.166354
0.166038
0.166354
0.166987
0.166987
0.164457
0.164457
0.164141
0.164457
0.165090
0.166987
0.166038
0.164141
0.161928
0.160347
0.162877
0.163509
0.165722
0.166354
0.165406
0.165090
0.166354
0.166671
0.166038
0.168251
0.166671
0.167619
0.168251
0.168884
0.168251
0.170148
0.170780
0.171413
0.172994
0.174258
0.174258
0.174574
0.173626
0.173310
0.174890
0.177420
0.178052
0.179000
0.177736
0.175839
0.178368
0.178368
0.179949
0.179633
0.178684
0.178684
0.178052
0.178052
0.178684
0.180581
0.181530
0.181530
0.181530
0.178368
0.178052
0.179000
0.179000
0.177420
0.177103
0.178368
0.177736
0.176471
0.177420
0.176787
0.176155
0.174890
0.174574
0.172994
0.172994
0.173310
0.172994
0.172361
0.171729
0.172361
0.170780
0.171097
0.170148
0.169832
0.166671
0.166354
0.166038
0.169516
0.166671
0.165406
0.165406
0.165090
0.164457
0.165406
0.167303
0.167619
0.165406
0.164457
0.161296
0.164141
0.165090
0.167619
0.168251
0.166354
0.166038
0.166671
0.165722
0.166987
0.168251
0.167935
0.166671
0.168251
0.170148
0.170148
0.170780
0.171097
0.172994
0.173310
0.173626
0.173626
0.173942
0.175207
0.174890
0.174890
0.174890
0.176471
0.177736
0.178052
0.177420
0.178684
0.179000
0.180581
0.179317
0.179317
0.179633
0.179317
0.178052
0.179317
0.180897
0.182794
0.182794
0.180581
0.179000
0.179317
0.179317
0.179317
0.180897
0.180265
0.179949
0.179317
0.177736
0.177736
0.177736
0.175523
0.175523
0.175523
0.173310
0.173626
0.171729
0.172045
0.172677
0.171097
0.170780
0.171413
0.171097
0.170148
0.168567
0.167619
0.166038
0.165406
0.167619
0.166987
0.166671
0.165722
0.164774
0.165406
0.165090
0.166038
0.167619
0.166038
0.164141
0.163193
0.163193
0.164141
0.167935
0.168567
0.166987
0.165722
0.166354
0.166987
0.167619
0.167619
0.169200
0.168251
0.168251
0.171097
0.172045
0.170464
0.171729
0.173942
0.172994
0.173942
0.175207
0.175523
0.175207
0.174574
0.175207
0.177103
0.178684
0.178368
0.179633
0.177736
0.176471
0.179000
0.180265
0.179949
0.180581
0.180897
0.179949
0.178368
0.178368
0.179949
0.182794
0.185007
0.183110
0.181213
0.178368
0.177736
0.180581
0.180897
0.180265
0.180265
0.179000
0.177736
0.177736
0.178684
0.177736
0.175839
0.176155
0.174890
0.172677
0.173626
0.173942
0.172994
0.171729
0.172045
0.171729
0.170148
0.171729
0.169516
0.166671
0.167303
0.165722
0.168251
0.166987
0.165406
0.165090
0.164774
0.165090
0.166038
0.166987
0.166987
0.166354
0.165406
0.162561
0.161612
0.164141
0.165406
0.165722
0.166038
0.166038
0.164774
0.166987
0.166987
0.166671
0.169200
0.168251
0.167935
0.167619
0.170780
0.169832
0.171097
0.172045
0.172994
0.171729
0.172677
0.172677
0.173626
0.172994
0.174258
0.174890
0.175839
0.176787
0.178052
0.179000
0.177736
0.179000
0.179000
0.179633
0.179633
0.179317
0.179949
0.179633
0.177420
0.179633
0.181530
0.183743
0.182478
0.181213
0.178684
0.178368
0.179949
0.179317
0.179317
0.178052
0.177736
0.177420
0.176155
0.176471
0.176787
0.175523
0.173942
0.175523
0.173626
0.172677
0.173310
0.173310
0.170780
0.171413
0.169516
0.170464
0.170148
0.169516
0.168884
0.166987
0.166038
0.168567
0.167935
0.166987
0.164774
0.165406
0.164774
0.165406
0.164457
0.166038
0.165722
0.164141
0.162877
0.162561
0.163193
0.164457
0.166354
0.166354
0.165090
0.164457
0.166038
0.166987
0.166671
0.168251
0.168251
0.167619
0.168884
0.171097
0.169200
0.172045
0.172045
0.173626
0.173310
0.173626
0.173310
0.173626
0.172994
0.174574
0.174890
0.176155
0.178368
0.179000
0.178368
0.177736
0.179000
0.179317
0.180581
0.181213
0.181213
0.180581
0.179949
0.179317
0.180581
0.181846
0.184059
0.184691
0.181530
0.178684
0.179633
0.180265
0.180265
0.181213
0.180265
0.179949
0.178684
0.179000
0.178052
0.178368
0.177420
0.175207
0.176787
0.173626
0.173942
0.173942
0.172045
0.171729
0.172361
0.171097
0.170464
0.171413
0.171097
0.168251
0.167303
0.165722
0.166038
0.168251
0.166354
0.166038
0.164774
0.165090
0.166354
0.165406
0.165406
0.167303
0.165722
0.163825
0.161612
0.163825
0.163509
0.166354
0.168567
0.167303
0.166038
0.166671
0.166987
0.166354
0.167935
0.171097
0.168567
0.167935
0.170780
0.171413
0.170780
0.172045
0.172677
0.173942
0.173626
0.174574
0.175207
0.174574
0.173942
0.174574
0.176471
0.177736
0.178684
0.180897
0.179000
0.177736
0.179000
0.181846
0.180265
0.181213
0.180265
0.179949
0.179000
0.179633
0.180265
0.183110
0.183743
0.183427
0.181213
0.179317
0.180265
0.180265
0.180897
0.179317
0.179633
0.179317
0.178368
0.177103
0.178684
0.177736
0.175207
0.177103
0.175207
0.175839
0.173310
0.173310
0.173310
0.172045
0.172045
0.171729
0.172361
0.171729
0.169200
0.167935
0.166671
0.167303
0.169832
0.166987
0.167303
0.165722
0.164774
0.167303
0.167303
0.166354
0.167935
0.167619
0.166354
0.163509
0.163509
0.165722
0.168567
0.167619
0.166987
0.167303
0.166987
0.168567
0.169200
0.168567
0.169832
0.169200
0.169200
0.170148
0.172677
0.171729
0.172994
0.173942
0.174890
0.173942
0.175207
0.175523
0.176471
0.174574
0.174890
0.176787
0.177420
0.178052
0.179317
0.180265
0.178368
0.179633
0.181846
0.181846
0.179949
0.180897
0.180265
0.180265
0.179633
0.181213
0.183427
0.185007
0.183427
0.183427
0.180581
0.179000
0.180897
0.180581
0.180581
0.179317
0.179000
0.178684
0.179000
0.179000
0.178684
0.175839
0.175839
0.177420
0.175839
0.173626
0.173626
0.174258
0.173310
0.172677
0.172361
0.172361
0.171413
0.170464
0.168567
0.167303
0.166038
0.168884
0.167619
0.166354
0.165722
0.165722
0.166354
0.167619
0.166671
0.167935
0.166987
0.166038
0.164774
0.161612
0.164141
0.166987
0.167619
0.167619
0.167619
0.166987
0.167619
0.168251
0.168567
0.168884
0.169200
0.169516
0.170148
0.171729
0.171097
0.173626
0.172994
0.174258
0.175523
0.176155
0.174258
0.177103
0.176155
0.175839
0.175207
0.177420
0.177736
0.180265
0.180265
0.177736
0.179633
0.180265
0.181846
0.180581
0.180265
0.180897
0.179949
0.177736
0.179633
0.182162
0.183427
0.183427
0.184059
0.180265
0.179317
0.179317
0.179317
0.179317
0.179000
0.179949
0.179000
0.177736
0.177736
0.179000
0.177736
0.176155
0.177103
0.176787
0.174574
0.174258
0.172994
0.174258
0.173626
0.172677
0.173942
0.172677
0.171413
0.169516
0.168251
0.167303
0.168884
0.169516
0.167935
0.166987
0.167303
0.167619
0.167303
0.167935
0.169200
0.168884
0.167303
0.165406
0.162877
0.164141
0.164774
0.167935
0.168251
0.167303
0.168251
0.167935
0.168567
0.168251
0.170780
0.169832
0.169200
0.170148
0.172045
0.170148
0.171413
0.172994
0.175523
0.175839
0.175207
0.175523
0.175839
0.176155
0.175839
0.176155
0.178052
0.179949
0.179317
0.179949
0.178052
0.180897
0.181213
0.180265
0.181213
0.180265
0.179949
0.179949
0.179000
0.179000
0.180581
0.183110
0.184375
0.182162
0.179000
0.179317
0.179317
0.179633
0.180581
0.180265
0.179633
0.179317
0.178684
0.178368
0.178052
0.177103
0.176471
0.177420
0.174574
0.174258
0.173942
0.173310
0.172361
0.172677
0.171729
0.172361
0.171413
0.170780
0.168884
0.168251
0.167303
0.167935
0.169516
0.167935
0.165722
0.164774
0.165090
0.165722
0.165406
0.166987
0.168884
0.166354
0.163825
0.163509
0.163825
0.166354
0.167935
0.168251
0.165406
0.166038
0.167619
0.167935
0.168251
0.168884
0.169200
0.167935
0.169200
0.170780
0.171097
0.170464
0.172045
0.174574
0.173942
0.174574
0.177420
0.175839
0.176155
0.176155
0.177420
0.177420
0.179317
0.179633
0.181213
0.179317
0.179000
0.179000
0.181213
0.182162
0.181846
0.180581
0.181213
0.179317
0.179317
0.181530
0.183743
0.185956
0.183110
0.181213
0.179949
0.179633
0.181530
0.181530
0.180897
0.179633
0.179317
0.178368
0.179000
0.179317
0.177420
0.174890
0.175839
0.174890
0.175207
0.173626
0.173310
0.173310
0.171729
0.172045
0.172677
0.173310
0.170464
0.169516
0.168884
0.166671
0.167935
0.169516
0.167619
0.168251
0.166671
0.166354
0.166354
0.165722
0.167619
0.167935
0.166354
0.166038
0.165090
0.162244
0.164141
0.167303
0.167303
0.168251
0.166987
0.166671
0.168884
0.169516
0.169832
0.169200
0.169516
0.169200
0.170464
0.170148
0.169516
0.172994
0.172361
0.172994
0.174574
0.175523
0.175207
0.175839
0.176155
0.175839
0.175839
0.177736
0.178684
0.180897
0.180265
0.178052
0.179317
0.181213
0.181530
0.181846
0.180265
0.180581
0.180897
0.179000
0.179949
0.183110
0.185640
0.184059
0.182794
0.179633
0.178684
0.179633
0.181846
0.181846
0.180265
0.179633
0.179317
0.179000
0.179633
0.178368
0.177420
0.176155
0.175523
0.175207
0.174258
0.173942
0.172677
0.172677
0.172994
0.172361
0.173626
0.172677
0.171413
0.170148
0.169200
0.167619
0.167935
0.167619
0.167619
0.165722
0.167303
0.165722
0.167619
0.166354
0.168884
0.168251
0.166038
0.164774
0.163509
0.164457
0.166987
0.167619
0.169200
0.166987
0.168567
0.168567
0.168884
0.169200
0.170464
0.170464
0.169200
0.169832
0.172045
0.171097
0.172677
0.172677
0.174574
0.173942
0.176471
0.175839
0.175839
0.175207
0.175839
0.176787
0.178684
0.179317
0.179949
0.179633
0.178368
0.179949
0.181530
0.182162
0.183110
0.182794
0.181530
0.181530
0.180897
0.181213
0.181846
0.184375
0.184375
0.184059
0.181213
0.181530
0.181846
0.181530
0.181530
0.180581
0.179949
0.180897
0.178368
0.178368
0.179000
0.177736
0.176471
0.177420
0.175207
0.175523
0.175207
0.173942
0.173310
0.172994
0.172994
0.172677
0.172994
0.171413
0.169516
0.169832
0.167303
0.167619
0.169832
0.168251
0.166354
0.165406
0.166671
0.167619
0.166671
0.167303
0.168567
0.167935
0.166354
0.165406
0.164774
0.166038
0.167935
0.169832
0.168567
0.168884
0.167303
0.168884
0.168884
0.169516
0.170464
0.169516
0.168884
0.172677
0.171413
0.172361
0.173626
0.174574
0.173942
0.175523
0.175523
0.176471
0.175839
0.176787
0.176471
0.177103
0.177420
0.180581
0.181213
0.179633
0.180581
0.181530
0.181846
0.181530
0.181530
0.180581
0.180897
0.179633
0.180897
0.182794
0.184691
0.186904
0.183427
0.181846
0.180265
0.180265
0.180897
0.181846
0.180581
0.181530
0.180265
0.177736
0.178684
0.179317
0.178052
0.176155
0.176471
0.174890
0.174258
0.175207
0.172994
0.173310
0.172045
0.170780
0.171729
0.172045
0.171729
0.168251
0.168567
0.167935
0.167303
0.168884
0.166987
0.167303
0.165406
0.166671
0.166354
0.167935
0.167303
0.167935
0.166671
0.164141
0.161928
0.162561
0.163509
0.168251
0.168884
0.166671
0.167619
0.166038
0.168251
0.166671
0.167619
0.168884
0.168251
0.169832
0.169516
0.170780
0.170148
0.172677
0.174258
0.173310
0.174890
0.174258
0.174574
0.175839
0.176155
0.176155
0.177420
0.178052
0.179317
0.179633
0.178684
0.177420
0.179633
0.181213
0.181213
0.180581
0.180265
0.181530
0.179633
0.178368
0.180581
0.182162
0.184059
0.182478
0.180897
0.179317
0.180581
0.180897
0.181213
0.179317
0.179633
0.179633
0.178684
0.177103
0.177736
0.177103
0.174258
0.176471
0.175523
0.174258
0.172994
0.174258
0.172994
0.170780
0.171729
0.170780
0.171413
0.171413
0.169832
0.168251
0.166038
0.166987
0.167935
0.167935
0.166354
0.166038
0.165406
0.166038
0.166354
0.166987
0.167935
0.166671
0.165406
0.163825
0.161928
0.163193
0.167935
0.167619
0.166987
0.166354
0.167935
0.168884
0.169516
0.168884
0.170148
0.167935
0.168251
0.170464
0.171729
0.171413
0.172994
0.172677
0.172361
0.173942
0.172994
0.174574
0.175207
0.174574
0.173626
0.174890
0.179000
0.178052
0.180265
0.180265
0.177420
0.178052
0.180897
0.181846
0.179949
0.180265
0.180581
0.179317
0.177420
0.179633
0.183743
0.184059
0.184059
0.182794
0.179633
0.179949
0.180581
0.180265
0.180581
0.179949
0.179633
0.179949
0.178052
0.179317
0.179317
0.176471
0.175839
0.175523
0.173942
0.173626
0.172677
0.172994
0.172361
0.172677
0.172045
0.173310
0.172677
0.170780
0.170148
0.169516
0.167619
0.169200
0.169200
0.167619
0.166671
0.166354
0.166354
0.165722
0.166354
0.166987
0.167935
0.165406
0.166038
0.163193
0.164457
0.165722
0.166354
0.168251
0.165722
0.167303
0.167935
0.168567
0.168251
0.169200
0.169832
0.169516
0.170464
0.172361
0.169516
0.172994
0.172994
0.174258
0.174258
0.175207
0.176787
0.176471
0.175523
0.174890
0.174574
0.177736
0.177420
0.180265
0.178684
0.177103
0.178368
0.179000
0.179949
0.179633
0.179633
0.179317
0.179633
0.179000
0.179000
0.181213
0.182794
0.184691
0.182162
0.178684
0.179317
0.178684
0.180265
0.179633
0.179000
0.178684
0.178684
0.177103
0.178052
0.178052
0.177420
0.174574
0.175839
0.173626
0.173310
0.173310
0.172361
0.172045
0.171729
0.171413
0.172361
0.171729
0.171097
0.167619
0.167619
0.165406
0.165722
0.168567
0.166987
0.165090
0.164774
0.164774
0.166354
0.164774
0.166987
0.166671
0.165090
0.163825
0.162561
0.164457
0.164457
0.167619
0.168567
0.165722
0.166671
0.166038
0.167303
0.167619
0.167619
0.169200
0.167303
0.167935
0.171413
0.170780
0.169832
0.171729
0.175207
0.173310
0.174258
0.174890
0.176471
0.175523
0.174258
0.174574
0.176471
0.176155
0.179317
0.179317
0.178368
0.177736
0.179949
0.180581
0.180897
0.180581
0.180265
0.178684
0.178684
0.179317
0.180897
0.181530
0.184059
0.182162
0.179633
0.180265
0.179000
0.179949
0.180265
0.179949
0.179633
0.178368
0.176471
0.178368
0.177736
0.177103
0.175839
0.175839
0.175523
0.174258
0.173942
0.172994
0.173310
0.171413
0.171097
0.170148
0.171097
0.169832
0.168251
0.167619
0.166038
0.165722
0.167619
0.166671
0.166671
0.166354
0.166354
0.166038
0.165722
0.165722
0.166987
0.167935
0.165722
0.164141
0.163825
0.164774
0.167935
0.167303
0.167303
0.165090
0.166354
0.167619
0.167303
0.167303
0.168251
0.168567
0.167619
0.169516
0.170464
0.169516
0.171413
0.172361
0.173626
0.172994
0.174574
0.175207
0.173310
0.174890
0.174574
0.175839
0.177420
0.177420
0.178052
0.179000
0.175207
0.178052
0.179949
0.179317
0.179633
0.179633
0.180265
0.179317
0.179000
0.179633
0.181530
0.183110
0.181530
0.181213
0.178684
0.178684
0.180265
0.179633
0.178368
0.179000
0.178052
0.177420
0.177420
0.178368
0.177736
0.174574
0.176155
0.175523
0.173942
0.172677
0.173942
0.172994
0.173626
0.172045
0.171097
0.171097
0.169832
0.169200
0.168251
0.166671
0.166354
0.168251
0.168251
0.167619
0.165406
0.165090
0.164457
0.165090
0.165722
0.165090
0.167303
0.165722
0.163509
0.163193
0.164457
0.166354
0.166038
0.166038
0.166038
0.165406
0.166354
0.166671
0.166987
0.169832
0.168884
0.168567
0.170148
0.170780
0.169832
0.171413
0.171729
0.172361
0.174890
0.173626
0.173310
0.173942
0.173626
0.173942
0.175523
0.178052
0.176787
0.178684
0.179317
0.175839
0.179317
0.179317
0.183110
0.180265
0.180265
0.180265
0.179633
0.178368
0.178684
0.182162
0.183110
0.182478
0.181213
0.178684
0.178368
0.178052
0.180265
0.179317
0.177736
0.177103
0.177736
0.176787
0.176471
0.177103
0.176155
0.174574
0.174890
0.172045
0.171413
0.172045
0.172045
0.171413
0.171729
0.171729
0.172361
0.172045
0.170780
0.169516
0.166671
0.165722
0.165722
0.167619
0.165406
0.164457
0.164774
0.164141
0.164774
0.165406
0.166987
0.167619
0.165722
0.163825
0.160664
0.162561
0.164141
0.166038
0.166671
0.165090
0.164457
0.167935
0.167619
0.167303
0.166671
0.167935
0.168884
0.169200
0.170148
0.170148
0.169832
0.171413
0.172045
0.172994
0.174258
0.175839
0.174258
0.174258
0.173942
0.174574
0.176471
0.177736
0.178684
0.180581
0.178368
0.179949
0.179633
0.181213
0.181530
0.180265
0.179633
0.180581
0.179317
0.179633
0.181846
0.182794
0.184691
0.181846
0.179000
0.177420
0.179000
0.179949
0.179633
0.177736
0.178052
0.177736
0.176787
0.177420
0.178052
0.176155
0.174258
0.175207
0.174258
0.173310
0.172045
0.170780
0.172045
0.170464
0.171097
0.169832
0.170780
0.170780
0.168884
0.167935
0.164774
0.167303
0.168251
0.166987
0.165722
0.164457
0.164457
0.165090
0.165090
0.166038
0.168567
0.166354
0.165406
0.163509
0.164141
0.164774
0.166038
0.166987
0.167303
0.166354
0.166671
0.167303
0.167935
0.167935
0.169516
0.168567
0.167619
0.169200
0.170464
0.169516
0.172045
0.172045
0.172361
0.172994
0.174574
0.173942
0.173942
0.173942
0.174574
0.174890
0.177420
0.178684
0.178052
0.177103
0.176471
0.178684
0.180265
0.179949
0.181213
0.180265
0.178052
0.178684
0.178684
0.180265
0.181530
0.184059
0.182478
0.179949
0.178684
0.179633
0.179633
0.179317
0.178684
0.176787
0.176155
0.177103
0.176471
0.177736
0.177103
0.174574
0.176155
0.174890
0.172677
0.172045
0.171097
0.170148
0.170148
0.170148
0.168884
0.169200
0.168884
0.167935
0.168251
0.166038
0.164774
0.166987
0.166671
0.163825
0.162561
0.163825
0.163509
0.164774
0.166354
0.166354
0.165406
0.163825
0.163825
0.161612
0.163509
0.165406
0.165090
0.166038
0.164774
0.165406
0.167619
0.166354
0.165722
0.167935
0.167619
0.166987
0.167619
0.169516
0.168567
0.171097
0.172045
0.172045
0.171729
0.172677
0.173626
0.173942
0.172994
0.173626
0.174890
0.175839
0.175523
0.177420
0.178368
0.176787
0.178684
0.179949
0.180265
0.177736
0.179000
0.179317
0.178052
0.177736
0.179000
0.179949
0.182162
0.181846
0.180897
0.179317
0.177103
0.178052
0.179949
0.179000
0.178052
0.177420
0.177420
0.175839
0.176787
0.176155
0.175523
0.175523
0.174574
0.172677
0.172677
0.171413
0.172045
0.170148
0.170148
0.171097
0.171729
0.170780
0.168251
0.168251
0.165406
0.165406
0.166671
0.166354
0.165090
0.162877
0.163509
0.162877
0.164141
0.164457
0.165406
0.166671
0.164774
0.163193
0.160347
0.163509
0.164457
0.165090
0.166038
0.166038
0.165090
0.166038
0.166671
0.165722
0.166671
0.166671
0.166038
0.167303
0.169516
0.168251
0.170148
0.171097
0.171729
0.172677
0.171729
0.172994
0.171729
0.173310
0.173626
0.173942
0.175207
0.176787
0.178368
0.176155
0.175523
0.177736
0.176471
0.179317
0.179000
0.177736
0.179000
0.179317
0.176787
0.177736
0.179000
0.181530
0.181846
0.179317
0.177736
0.177420
0.178368
0.178684
0.179000
0.178684
0.176787
0.177103
0.176787
0.176471
0.176787
0.174890
0.173942
0.173310
0.171729
0.171729
0.170780
0.170148
0.169516
0.168567
0.168251
0.170148
0.169200
0.168884
0.166671
0.165722
0.164457
0.163509
0.166671
0.165406
0.163825
0.164457
0.164457
0.164774
0.163509
0.163509
0.165090
0.164141
0.163193
0.160347
0.161612
0.161928
0.164457
0.166354
0.164141
0.164457
0.165090
0.165406
0.165406
0.165406
0.166671
0.166354
0.167303
0.168567
0.167619
0.168567
0.170464
0.171729
0.172045
0.172045
0.172994
0.172994
0.172677
0.172045
0.172994
0.174574
0.175523
0.176471
0.176471
0.175839
0.175207
0.177103
0.179000
0.179633
0.179000
0.179000
0.177420
0.177103
0.176155
0.178052
0.180265
0.182162
0.179949
0.178368
0.176787
0.176471
0.177103
0.178052
0.177103
0.176155
0.176155
0.174258
0.173626
0.175523
0.174574
0.172677
0.172994
0.171729
0.170148
0.170780
0.169200
0.170148
0.170464
0.170148
0.169516
0.168251
0.167935
0.165090
0.165090
0.162877
0.164774
0.166038
0.163193
0.163509
0.162561
0.163825
0.165090
0.165090
0.164141
0.165406
0.163509
0.162244
0.160664
0.160664
0.160664
0.162561
0.163509
0.162561
0.162561
0.162244
0.162877
0.163825
0.164141
0.164774
0.165090
0.164457
0.167303
0.167619
0.167619
0.168884
0.170148
0.170148
0.169516
0.170464
0.171097
0.172361
0.172045
0.171413
0.172994
0.173310
0.176155
0.177103
0.174574
0.173310
0.176471
0.177736
0.177420
0.177736
0.177736
0.177103
0.174890
0.175523
0.178052
0.179000
0.180265
0.180265
0.177736
0.176155
0.176471
0.177420
0.177420
0.176787
0.175523
0.175523
0.174890
0.174574
0.175839
0.174890
0.171729
0.172361
0.172994
0.171097
0.170780
0.169832
0.168567
0.167935
0.168251
0.167303
0.167935
0.167935
0.165722
0.165406
0.164457
0.164774
0.165722
0.164774
0.163509
0.162561
0.162877
0.162561
0.163193
0.164141
0.164457
0.163825
0.162877
0.160664
0.159399
0.160664
0.162561
0.162561
0.164457
0.163193
0.163825
0.164457
0.164141
0.166038
0.166671
0.165722
0.166038
0.165406
0.167935
0.166671
0.168567
0.170464
0.169200
0.169832
0.171413
0.171097
0.172361
0.172361
0.170148
0.171729
0.172677
0.173310
0.176155
0.175839
0.174574
0.175207
0.178684
0.179000
0.177736
0.176787
0.177420
0.175839
0.173626
0.175207
0.177420
0.178368
0.180265
0.179000
0.175523
0.174574
0.176155
0.177103
0.176471
0.177736
0.176787
0.174890
0.173942
0.174890
0.174890
0.172677
0.172361
0.172677
0.171097
0.171729
0.170780
0.169516
0.169516
0.167935
0.167935
0.167303
0.167619
0.166354
0.166354
0.163193
0.162877
0.161928
0.165406
0.163193
0.161928
0.162244
0.162561
0.162244
0.161928
0.162877
0.163509
0.160980
0.160031
0.159083
0.159715
0.161296
0.163825
0.165722
0.161928
0.162244
0.163193
0.163509
0.163509
0.165722
0.164774
0.163509
0.165406
0.166671
0.165406
0.166354
0.167935
0.168884
0.169200
0.169832
0.170148
0.170780
0.172677
0.171729
0.170780
0.172677
0.172677
0.176155
0.176471
0.173310
0.175207
0.174574
0.176155
0.177420
0.176155
0.175839
0.176471
0.174258
0.175523
0.176155
0.179000
0.180897
0.179000
0.175523
0.175839
0.173942
0.174890
0.176471
0.175839
0.174258
0.173942
0.172994
0.174258
0.174574
0.173942
0.172677
0.171413
0.169516
0.170464
0.168884
0.167935
0.166671
0.166671
0.166038
0.166354
0.166038
0.167303
0.166038
0.163825
0.163509
0.163509
0.165090
0.163193
0.161612
0.159715
0.159715
0.160980
0.160664
0.161612
0.163825
0.160980
0.158451
0.159399
0.160031
0.161928
0.164457
0.162561
0.160980
0.161612
0.162561
0.163825
0.164141
0.163825
0.165090
0.163825
0.163193
0.166038
0.166671
0.166354
0.167935
0.168884
0.169516
0.168567
0.171097
0.170464
0.170148
0.169516
0.169832
0.172677
0.172361
0.175207
0.174574
0.174258
0.173310
0.174890
0.176155
0.175523
0.175207
0.177420
0.176155
0.175207
0.174890
0.175839
0.177103
0.179317
0.178368
0.175839
0.174574
0.174574
0.175839
0.175839
0.176155
0.174574
0.174258
0.172677
0.172677
0.174258
0.173310
0.171413
0.171097
0.169200
0.168251
0.167619
0.167935
0.167935
0.167619
0.167303
0.167303
0.167303
0.166038
0.162877
0.163193
0.161296
0.163193
0.163509
0.161928
0.160980
0.160347
0.159715
0.160347
0.160980
0.161612
0.162877
0.161928
0.160664
0.157502
0.157818
0.159715
0.162561
0.163509
0.162561
0.161928
0.160980
0.162244
0.163509
0.162877
0.163825
0.164457
0.164774
0.164774
0.165406
0.165090
0.167935
0.167619
0.168251
0.167935
0.168251
0.168567
0.169200
0.170780
0.170148
0.171413
0.172361
0.173626
0.174258
0.174574
0.172045
0.174574
0.174890
0.175523
0.175523
0.174574
0.174890
0.174258
0.172994
0.174574
0.177736
0.178052
0.177736
0.175207
0.174258
0.174258
0.174890
0.174890
0.174574
0.173942
0.174890
0.174258
0.172994
0.172677
0.172361
0.170148
0.170148
0.170780
0.169516
0.167935
0.168251
0.166671
0.166354
0.166987
0.166038
0.166671
0.166038
0.164457
0.164141
0.162561
0.160980
0.162244
0.162561
0.162877
0.160664
0.161928
0.159399
0.159715
0.160980
0.163193
0.162561
0.160980
0.159083
0.157818
0.159399
0.161612
0.162877
0.162244
0.160664
0.160347
0.162561
0.162561
0.162244
0.164141
0.163509
0.163825
0.164774
0.167303
0.166354
0.167935
0.167619
0.166987
0.167935
0.168567
0.169516
0.169516
0.170780
0.169832
0.171097
0.171413
0.173942
0.174258
0.174574
0.172677
0.173942
0.173942
0.174890
0.175207
0.175207
0.174574
0.175207
0.173626
0.174258
0.175207
0.176471
0.179317
0.174890
0.174258
0.174890
0.173942
0.172994
0.174258
0.173626
0.173626
0.172994
0.172361
0.172361
0.172361
0.170780
0.170148
0.169200
0.168567
0.168567
0.168884
0.166671
0.166987
0.166987
0.165090
0.164774
0.166354
0.164774
0.164457
0.161928
0.162877
0.161296
0.162877
0.160980
0.159083
0.158767
0.159715
0.161296
0.159399
0.161612
0.160980
0.158134
0.157502
0.156238
0.157186
0.158134
0.160664
0.160980
0.160980
0.160031
0.161296
0.161928
0.162244
0.162561
0.162244
0.161928
0.162244
0.166038
0.165722
0.166038
0.167303
0.167619
0.168567
0.168251
0.169516
0.169200
0.170148
0.169200
0.169516
0.171097
0.172361
0.174258
0.175207
0.173310
0.173942
0.174574
0.175839
0.175207
0.174574
0.174258
0.173942
0.173942
0.174574
0.175207
0.176155
0.178684
0.177420
0.173942
0.173942
0.174258
0.175207
0.176155
0.175523
0.175523
0.174258
0.171729
0.172361
0.173310
0.171729
0.171097
0.172045
0.169832
0.168567
0.168251
0.168251
0.166987
0.166671
0.165406
0.165090
0.166038
0.165722
0.163825
0.161928
0.160980
0.161928
0.164141
0.160980
0.160980
0.160664
0.159399
0.160031
0.159399
0.160031
0.161296
0.160347
0.159399
0.158134
0.159083
0.160347
0.161612
0.162561
0.161612
0.160664
0.159083
0.160031
0.160031
0.160980
0.163509
0.163193
0.162877
0.163825
0.165406
0.164774
0.166671
0.167303
0.166671
0.167935
0.167935
0.168567
0.168884
0.168567
0.169200
0.170464
0.171097
0.173626
0.173626
0.172994
0.172994
0.173942
0.175523
0.174890
0.174890
0.175839
0.175839
0.174890
0.174258
0.175523
0.176787
0.177420
0.177103
0.175207
0.173626
0.173310
0.173942
0.174258
0.174574
0.174890
0.172045
0.172677
0.172361
0.172045
0.172677
0.170148
0.170464
0.169832
0.168567
0.167303
0.167619
0.166038
0.165722
0.164774
0.164457
0.166354
0.164141
0.163825
0.161928
0.159715
0.160664
0.162877
0.160664
0.159083
0.159715
0.159399
0.158767
0.159715
0.160031
0.161296
0.161296
0.160031
0.157818
0.156554
0.158767
0.160664
0.161612
0.160664
0.160980
0.160347
0.160347
0.160664
0.161612
0.162877
0.161612
0.160031
0.162561
0.165090
0.164457
0.166987
0.166671
0.167619
0.166987
0.167935
0.168251
0.168884
0.167935
0.167303
0.169200
0.170464
0.172677
0.173942
0.173626
0.172045
0.173626
0.174574
0.175207
0.175839
0.174890
0.175523
0.173626
0.171413
0.173310
0.174574
0.177736
0.177103
0.175839
0.172994
0.173310
0.174258
0.174890
0.175207
0.174258
0.172994
0.172045
0.170780
0.170780
0.171413
0.168567
0.167935
0.169200
0.166987
0.166987
0.166671
0.166038
0.167303
0.166671
0.164141
0.164774
0.164774
0.162561
0.162877
0.160980
0.159715
0.159399
0.161612
0.160347
0.160031
0.159715
0.159083
0.159083
0.159399
0.161296
0.161296
0.159399
0.158134
0.155289
0.157186
0.158134
0.161612
0.161612
0.160347
0.160031
0.161612
0.160980
0.162244
0.162877
0.163509
0.162561
0.163825
0.164774
0.164457
0.165406
0.166038
0.167303
0.167619
0.169200
0.168567
0.169832
0.168884
0.168251
0.168251
0.171413
0.171413
0.172994
0.172994
0.171729
0.172361
0.172677
0.172994
0.175207
0.174890
0.174890
0.174890
0.173626
0.173942
0.174574
0.177420
0.177420
0.173942
0.173310
0.172361
0.173626
0.175523
0.175207
0.173626
0.173310
0.172361
0.170780
0.169832
0.172361
0.170780
0.169832
0.169832
0.167935
0.167303
0.167303
0.166038
0.166038
0.165406
0.165090
0.166038
0.165406
0.163825
0.163825
0.161296
0.161612
0.161928
0.164774
0.162244
0.160664
0.159399
0.160031
0.160980
0.160031
0.161612
0.162561
0.159083
0.158767
0.157186
0.156870
0.159399
0.162244
0.161928
0.160031
0.160347
0.161612
0.160980
0.162244
0.162877
0.163509
0.163193
0.163193
0.165406
0.165406
0.165406
0.166671
0.167303
0.167303
0.167619
0.169200
0.167303
0.169200
0.167619
0.168884
0.171097
0.172045
0.174890
0.174258
0.172994
0.171413
0.173942
0.175207
0.174574
0.174574
0.174890
0.174258
0.172994
0.172994
0.173310
0.175523
0.179317
0.175839
0.175207
0.173626
0.171729
0.173310
0.173626
0.173626
0.172677
0.171729
0.170464
0.171097
0.171097
0.170780
0.168884
0.170148
0.168251
0.168251
0.166987
0.166038
0.165406
0.166354
0.165090
0.165406
0.165722
0.164141
0.163825
0.162877
0.160980
0.160031
0.161612
0.160980
0.160664
0.160031
0.159399
0.160664
0.160031
0.160347
0.161296
0.160031
0.160347
0.156554
0.157186
0.158767
0.161296
0.162561
0.160347
0.160031
0.160031
0.160347
0.161296
0.160980
0.162244
0.162561
0.161928
0.163193
0.165090
0.165090
0.165722
0.165406
0.166038
0.167619
0.168567
0.169200
0.168567
0.167303
0.168251
0.170148
0.170780
0.172677
0.174258
0.172994
0.171097
0.173626
0.174574
0.174258
0.176471
0.175207
0.173942
0.173310
0.172045
0.174574
0.175523
0.177103
0.175523
0.174258
0.171729
0.171413
0.174258
0.173626
0.172994
0.172677
0.172677
0.172361
0.172045
0.172045
0.171729
0.168567
0.169516
0.168251
0.166354
0.166354
0.166671
0.164457
0.164457
0.163509
0.165090
0.166987
0.164141
0.163509
0.163193
0.160347
0.160664
0.161928
0.160347
0.159715
0.158451
0.160347
0.159083
0.160031
0.161296
0.161612
0.161612
0.159715
0.157818
0.155289
0.158451
0.160347
0.160347
0.160347
0.160347
0.160664
0.160347
0.160347
0.160664
0.161296
0.161612
0.161928
0.162561
0.165090
0.165090
0.166987
0.165722
0.167303
0.168567
0.167303
0.168251
0.168251
0.167935
0.167935
0.169832
0.169832
0.172677
0.173626
0.172994
0.171729
0.172045
0.173626
0.174574
0.174890
0.174258
0.174574
0.173626
0.170780
0.174258
0.174574
0.176787
0.177736
0.175207
0.173626
0.172677
0.173310
0.173942
0.174574
0.173310
0.172361
0.172677
0.171097
0.170780
0.171413
0.170148
0.169200
0.168567
0.167303
0.166354
0.166671
0.166671
0.165722
0.165406
0.164141
0.165090
0.164141
0.164141
0.163193
0.160980
0.161612
0.161296
0.162561
0.159399
0.158134
0.157502
0.157818
0.158451
0.158767
0.159083
0.160664
0.158767
0.156238
0.155921
0.156870
0.157502
0.161612
0.162561
0.159399
0.159399
0.159083
0.160031
0.160664
0.161296
0.161928
0.160347
0.161612
0.164774
0.164457
0.164774
0.166038
0.166671
0.165406
0.166671
0.168251
0.167303
0.167935
0.168567
0.169516
0.169832
0.171413
0.173942
0.173310
0.170780
0.171413
0.172045
0.173626
0.174890
0.174258
0.174258
0.172994
0.172677
0.173310
0.173626
0.175207
0.176787
0.174890
0.173310
0.171413
0.172994
0.173626
0.173310
0.173310
0.172677
0.172045
0.170780
0.171729
0.171097
0.169832
0.169200
0.169200
0.167303
0.166987
0.165722
0.165722
0.164774
0.164457
0.164141
0.164141
0.164774
0.163825
0.161612
0.159715
0.159083
0.159083
0.161296
0.159715
0.159083
0.157818
0.158767
0.159399
0.158134
0.160031
0.161612
0.159715
0.157818
0.155921
0.156238
0.158767
0.160664
0.161612
0.160980
0.159715
0.160031
0.160980
0.160664
0.161296
0.162561
0.162561
0.161612
0.163509
0.163193
0.164141
0.165722
0.166987
0.166987
0.166671
0.168251
0.167303
0.169516
0.168567
0.169200
0.168884
0.170780
0.172994
0.172994
0.172994
0.171097
0.172045
0.173942
0.174574
0.173626
0.173310
0.173942
0.172677
0.171097
0.173310
0.175839
0.177420
0.176471
0.174574
0.172677
0.172994
0.173942
0.174258
0.172994
0.172361
0.172045
0.171413
0.171729
0.172361
0.170780
0.168251
0.168251
0.168567
0.167619
0.165406
0.166671
0.165406
0.165090
0.164457
0.164774
0.165722
0.165722
0.162877
0.161296
0.159715
0.159399
0.160664
0.160031
0.160664
0.158767
0.159083
0.160031
0.159399
0.158451
0.160347
0.160664
0.157186
0.156554
0.156238
0.157818
0.159715
0.160031
0.160031
0.159083
0.159083
0.159083
0.160347
0.160347
0.161296
0.160347
0.160664
0.161612
0.162877
0.164141
0.164141
0.164457
0.166038
0.166671
0.167619
0.167619
0.168884
0.167619
0.167303
0.169200
0.170148
0.172361
0.172677
0.173626
0.171413
0.172677
0.171729
0.172361
0.172994
0.172677
0.172045
0.172045
0.170780
0.172994
0.174890
0.176471
0.175523
0.174574
0.171413
0.172045
0.172045
0.172677
0.172361
0.171729
0.171097
0.170780
0.170464
0.171729
0.171413
0.169200
0.168884
0.168567
0.166038
0.166354
0.165406
0.165406
0.164141
0.164141
0.163193
0.164774
0.163825
0.163193
0.160980
0.158451
0.158767
0.160664
0.160980
0.158451
0.157818
0.157502
0.159083
0.158767
0.159083
0.159083
0.158451
0.158451
0.156870
0.154024
0.156870
0.157818
0.160031
0.160980
0.158451
0.157818
0.159399
0.160031
0.160031
0.160031
0.160664
0.160347
0.161612
0.163193
0.163193
0.165722
0.165406
0.166038
0.166038
0.166354
0.166671
0.167619
0.169200
0.167303
0.169200
0.170464
0.171097
0.171413
0.171413
0.170780
0.170780
0.171413
0.172994
0.172677
0.172677
0.171729
0.171413
0.171097
0.172045
0.173942
0.174890
0.175523
0.173942
0.172045
0.171413
0.171729
0.171413
0.172677
0.170780
0.170464
0.171097
0.170464
0.170780
0.171729
0.169200
0.167619
0.168567
0.166038
0.165722
0.165406
0.164774
0.162877
0.163193
0.163825
0.163509
0.163193
0.162244
0.161296
0.158451
0.159715
0.159399
0.161928
0.159083
0.157186
0.156870
0.157186
0.158134
0.157818
0.158134
0.159715
0.156554
0.155921
0.153392
0.155289
0.156238
0.157818
0.159083
0.157818
0.158134
0.157818
0.158451
0.158134
0.159083
0.160347
0.158134
0.159083
0.162877
0.161612
0.161612
0.163193
0.164141
0.162877
0.165406
0.166987
0.166354
0.165722
0.166038
0.167619
0.167619
0.168567
0.170780
0.172045
0.171729
0.170464
0.172045
0.172677
0.172994
0.171413
0.171097
0.170148
0.171097
0.171097
0.172361
0.173942
0.176471
0.174890
0.172677
0.171729
0.172045
0.172677
0.172677
0.171413
0.170148
0.169516
0.168251
0.169832
0.170464
0.169832
0.168251
0.167935
0.166354
0.165722
0.164457
0.164141
0.164457
0.163825
0.164457
0.162244
0.162244
0.162561
0.160664
0.160031
0.158767
0.158451
0.160664
0.159399
0.159083
0.157502
0.157186
0.158134
0.157818
0.157818
0.160664
0.159715
0.156554
0.154341
0.154341
0.154973
0.159083
0.158767
0.157818
0.157502
0.156554
0.157818
0.159399
0.158134
0.160664
0.159399
0.159715
0.161296
0.162244
0.162244
0.164457
0.164141
0.164141
0.165090
0.165406
0.167935
0.166987
0.167619
0.167619
0.168251
0.169200
0.170780
0.171729
0.171729
0.169516
0.171097
0.173310
0.172677
0.173626
0.173310
0.172361
0.172994
0.170780
0.172361
0.174574
0.177103
0.175207
0.174574
0.170464
0.171729
0.173942
0.172994
0.172361
0.173310
0.171729
0.171097
0.171097
0.170464
0.170148
0.167619
0.167935
0.167619
0.166038
0.164774
0.166038
0.164774
0.164141
0.164457
0.163509
0.163825
0.164141
0.162561
0.159083
0.158767
0.158451
0.160031
0.160664
0.158767
0.157186
0.157818
0.158134
0.157502
0.158134
0.158767
0.157818
0.155921
0.155921
0.154024
0.155605
0.158451
0.158451
0.160031
0.158451
0.157818
0.158451
0.159715
0.160031
0.160664
0.161296
0.160664
0.160980
0.162877
0.162244
0.163509
0.163825
0.165722
0.166354
0.165722
0.166671
0.166671
0.167619
0.167303
0.167935
0.169832
0.170780
0.170780
0.172361
0.169832
0.171413
0.172045
0.173310
0.172677
0.172677
0.172045
0.172045
0.171097
0.172994
0.174890
0.174574
0.174890
0.173310
0.172045
0.170148
0.171729
0.173310
0.173310
0.171413
0.169516
0.170464
0.169200
0.169516
0.168884
0.167619
0.167303
0.166671
0.164457
0.164141
0.163825
0.163509
0.163825
0.163193
0.162244
0.163509
0.163193
0.161296
0.161296
0.159715
0.159083
0.159083
0.160664
0.159083
0.156554
0.156870
0.157818
0.157818
0.158134
0.159399
0.160031
0.158134
0.156870
0.154973
0.156238
0.157502
0.159399
0.160347
0.157502
0.158451
0.158767
0.159083
0.159399
0.159715
0.160980
0.158451
0.160664
0.162244
0.162561
0.161928
0.163825
0.165090
0.164141
0.166354
0.168567
0.166354
0.167619
0.167303
0.167619
0.167619
0.169516
0.171413
0.171097
0.170148
0.169832
0.170780
0.171729
0.172361
0.172045
0.171413
0.171097
0.169200
0.171097
0.172361
0.173310
0.175839
0.173310
0.170780
0.170780
0.169832
0.171097
0.171729
0.169832
0.169516
0.168251
0.167303
0.167303
0.168251
0.168251
0.166987
0.167303
0.165406
0.165406
0.164774
0.164457
0.163193
0.163193
0.162244
0.163193
0.163825
0.162244
0.161928
0.159399
0.159083
0.158134
0.161296
0.159083
0.158134
0.157502
0.158134
0.158451
0.159083
0.158451
0.159399
0.158134
0.155921
0.154657
0.154973
0.156238
0.159399
0.158767
0.157818
0.158451
0.158767
0.158767
0.159083
0.159715
0.160664
0.160664
0.159399
0.161928
0.162244
0.162244
0.163825
0.165090
0.165406
0.165090
0.166038
0.166354
0.166354
0.166987
0.166671
0.168251
0.170464
0.171729
0.172361
0.170780
0.169832
0.171729
0.173626
0.173626
0.173626
0.172994
0.172045
0.170780
0.169516
0.172045
0.173310
0.176471
0.174258
0.173310
0.170780
0.170780
0.172677
0.173310
0.171097
0.170464
0.170780
0.170464
0.170464
0.170148
0.171097
0.167935
0.168884
0.166671
0.165090
0.165406
0.165406
0.164774
0.163509
0.163509
0.162561
0.163509
0.162877
0.161612
0.160664
0.158134
0.158451
0.159083
0.158134
0.158134
0.157186
0.156870
0.157818
0.156870
0.157186
0.159083
0.159399
0.157818
0.157186
0.155921
0.158134
0.159399
0.158451
0.159715
0.157818
0.157186
0.158767
0.159399
0.159083
0.159715
0.161296
0.159715
0.161928
0.162561
0.161612
0.163825
0.164774
0.166038
0.165722
0.166038
0.165722
0.167935
0.167303
0.166987
0.169200
0.168251
0.170464
0.171097
0.171097
0.168567
0.171097
0.172994
0.172361
0.172045
0.171413
0.171097
0.171729
0.170464
0.172361
0.173626
0.176155
0.174574
0.173626
0.171413
0.170464
0.172045
0.172361
0.170464
0.170148
0.169832
0.170148
0.169200
0.170148
0.170780
0.168251
0.167619
0.167935
0.165090
0.165406
0.164774
0.165406
0.163193
0.164774
0.164457
0.163825
0.162561
0.162244
0.160031
0.158134
0.157186
0.159083
0.159083
0.158134
0.156870
0.157818
0.156554
0.156554
0.158134
0.159399
0.159083
0.156554
0.154973
0.153708
0.155921
0.157818
0.157818
0.159399
0.157818
0.158451
0.158767
0.158134
0.159399
0.161928
0.160980
0.160347
0.161612
0.163193
0.161612
0.163825
0.164457
0.164457
0.164774
0.165406
0.166671
0.167303
0.168251
0.166987
0.167619
0.167935
0.170148
0.171729
0.170780
0.169832
0.172361
0.172361
0.172994
0.172994
0.171729
0.172361
0.172677
0.171729
0.172677
0.173626
0.174258
0.175207
0.173942
0.171413
0.171413
0.172045
0.172994
0.172994
0.172677
0.171097
0.171097
0.169516
0.170148
0.169832
0.169516
0.167619
0.167935
0.165722
0.166671
0.165090
0.164141
0.164457
0.163825
0.163193
0.163193
0.162877
0.162244
0.160664
0.159083
0.158451
0.158767
0.160664
0.158767
0.157186
0.158134
0.158451
0.158451
0.158134
0.158134
0.159083
0.156870
0.155605
0.154973
0.155605
0.154973
0.158451
0.158767
0.157502
0.157502
0.158451
0.158767
0.158767
0.159715
0.160980
0.159715
0.159715
0.161296
0.162561
0.163193
0.164457
0.165722
0.165090
0.165722
0.166671
0.166038
0.167303
0.167303
0.168567
0.168251
0.169516
0.171729
0.171097
0.169516
0.168884
0.171097
0.171097
0.172677
0.172994
0.171413
0.172045
0.170780
0.170780
0.173626
0.173626
0.175207
0.172677
0.171097
0.169832
0.170464
0.171413
0.171097
0.170464
0.169516
0.169832
0.169200
0.168567
0.169516
0.167935
0.166038
0.166671
0.165406
0.165406
0.164141
0.164457
0.163825
0.162244
0.163193
0.161928
0.162877
0.161928
0.159399
0.158767
0.158134
0.156870
0.160031
0.159715
0.157186
0.156238
0.157186
0.158767
0.156870
0.157186
0.160347
0.157818
0.155605
0.154657
0.155605
0.157186
0.160031
0.159083
0.157818
0.157818
0.158451
0.158451
0.160347
0.160980
0.162561
0.160980
0.160031
0.161928
0.162877
0.162244
0.163825
0.164141
0.164457
0.165722
0.165722
0.166038
0.166671
0.166354
0.165722
0.166987
0.167935
0.169516
0.169832
0.169516
0.167935
0.169832
0.171729
0.172045
0.171729
0.172045
0.170780
0.171413
0.169516
0.172361
0.173942
0.176155
0.173310
0.172677
0.170148
0.168884
0.170780
0.171729
0.172045
0.170780
0.170464
0.169200
0.168884
0.168884
0.169200
0.166987
0.166671
0.166987
0.165090
0.164141
0.164141
0.163193
0.161928
0.161612
0.161928
0.162877
0.162244
0.161928
0.160031
0.158134
0.157502
0.159083
0.159715
0.158767
0.157186
0.157502
0.156238
0.157818
0.158451
0.159399
0.158451
0.155289
0.155605
0.153076
0.156554
0.159083
0.160031
0.157502
0.157502
0.157818
0.158767
0.159399
0.159083
0.160031
0.159399
0.160031
0.160031
0.161612
0.160980
0.162877
0.163509
0.164141
0.164457
0.166354
0.165406
0.165722
0.165406
0.165722
0.166038
0.168567
0.169200
0.170148
0.169832
0.167935
0.169200
0.171413
0.172361
0.171413
0.171097
0.170780
0.171413
0.170464
0.171413
0.172994
0.173942
0.172677
0.172994
0.170780
0.171729
0.171413
0.171413
0.172361
0.171097
0.170780
0.170464
0.169516
0.168251
0.170464
0.168251
0.166038
0.165090
0.163509
0.162877
0.163825
0.163509
0.163509
0.162877
0.161612
0.161612
0.161928
0.160031
0.159715
0.158134
0.157186
0.157502
0.158451
0.157502
0.156238
0.155921
0.157186
0.155921
0.157502
0.157818
0.158134
0.156238
0.154657
0.153076
0.155921
0.154973
0.157186
0.159083
0.157186
0.156554
0.157502
0.157502
0.158451
0.158451
0.159399
0.157818
0.160347
0.162561
0.160664
0.162877
0.163509
0.164141
0.165090
0.165406
0.166038
0.165406
0.166038
0.165722
0.164774
0.165406
0.168251
0.169200
0.170464
0.167935
0.167935
0.169200
0.169832
0.169832
0.169516
0.169832
0.169516
0.167619
0.169516
0.171097
0.172994
0.173626
0.172045
0.169200
0.169200
0.169200
0.171097
0.171097
0.169832
0.169516
0.169516
0.166671
0.166671
0.167303
0.166987
0.166038
0.166354
0.163825
0.163509
0.164141
0.164141
0.162561
0.162877
0.162561
0.161928
0.161296
0.160980
0.159399
0.157818
0.157818
0.157502
0.159083
0.158451
0.156238
0.155605
0.156554
0.156554
0.156554
0.156554
0.157502
0.156554
0.153708
0.153392
0.153708
0.154973
0.158134
0.158767
0.157502
0.157502
0.156554
0.157502
0.158134
0.158134
0.158134
0.157502
0.158767
0.160664
0.161296
0.161928
0.162561
0.163509
0.163509
0.165406
0.165406
0.165090
0.165722
0.164141
0.164774
0.167303
0.167619
0.170780
0.170464
0.169516
0.169516
0.170780
0.171413
0.171097
0.170464
0.171413
0.170464
0.169516
0.169832
0.172045
0.173942
0.176155
0.172361
0.170780
0.169832
0.168884
0.169832
0.170148
0.169200
0.168884
0.169516
0.167935
0.167619
0.168251
0.168567
0.167303
0.166987
0.166038
0.164774
0.164774
0.165090
0.162877
0.162244
0.161296
0.161296
0.160347
0.161612
0.160664
0.158451
0.156238
0.156554
0.159399
0.158134
0.156554
0.155289
0.156238
0.155921
0.156238
0.156554
0.158134
0.156238
0.155289
0.153708
0.153708
0.155289
0.157502
0.157502
0.157186
0.156554
0.156870
0.157186
0.158451
0.157502
0.160031
0.159399
0.159083
0.159083
0.160664
0.160664
0.162561
0.162244
0.163509
0.163509
0.163509
0.164774
0.166038
0.164774
0.165722
0.166354
0.168251
0.168567
0.168884
0.169516
0.167303
0.170464
0.171097
0.171729
0.172045
0.171729
0.170464
0.169516
0.168251
0.171413
0.172994
0.173942
0.173310
0.171413
0.168884
0.168567
0.170464
0.170464
0.170148
0.170148
0.170148
0.168884
0.168251
0.169200
0.168251
0.166038
0.166987
0.166987
0.164774
0.163825
0.163825
0.162877
0.162561
0.163509
0.161612
0.162244
0.160980
0.159399
0.158451
0.156870
0.157818
0.158767
0.159083
0.157186
0.155289
0.155605
0.154341
0.155921
0.156870
0.157186
0.157186
0.155289
0.154657
0.152444
0.155289
0.157502
0.157186
0.158451
0.157186
0.157502
0.156870
0.157818
0.157502
0.159399
0.157818
0.158767
0.159715
0.161612
0.161296
0.162877
0.163509
0.164141
0.164774
0.166038
0.165406
0.165406
0.166987
0.166354
0.167619
0.167303
0.169200
0.170464
0.170148
0.167935
0.169200
0.170464
0.171097
0.170780
0.171097
0.171729
0.170148
0.169200
0.170148
0.171729
0.172994
0.173626
0.173310
0.170148
0.170148
0.170780
0.172045
0.171729
0.170148
0.169832
0.168884
0.166987
0.166987
0.168251
0.166038
0.165722
0.166038
0.163825
0.164141
0.162244
0.162244
0.161928
0.161296
0.160664
0.160980
0.160980
0.161612
0.159715
0.157818
0.157502
0.157502
0.159083
0.156238
0.154657
0.155605
0.155605
0.155289
0.155289
0.156238
0.157818
0.155605
0.154341
0.153392
0.153708
0.154657
0.158451
0.158134
0.156238
0.155921
0.156554
0.158451
0.157502
0.158767
0.158767
0.159715
0.159399
0.161612
0.160347
0.160031
0.162877
0.163193
0.163193
0.164141
0.164457
0.165090
0.165722
0.165090
0.165722
0.167303
0.167935
0.169832
0.170148
0.169516
0.169516
0.170464
0.170780
0.172045
0.170148
0.170780
0.170464
0.169832
0.170148
0.171729
0.172677
0.175207
0.172677
0.171097
0.169516
0.168884
0.169832
0.169200
0.169832
0.168567
0.167935
0.167619
0.169832
0.169200
0.168884
0.167619
0.167619
0.164774
0.165406
0.163825
0.163825
0.160980
0.161612
0.161612
0.160980
0.161612
0.159715
0.159399
0.157186
0.156870
0.156238
0.157502
0.156554
0.154341
0.154657
0.154973
0.155921
0.155289
0.156238
0.157818
0.155605
0.154973
0.153392
0.153076
0.154973
0.156870
0.158451
0.158134
0.156554
0.155921
0.157502
0.158451
0.158767
0.160031
0.157818
0.157502
0.160031
0.160664
0.160347
0.163193
0.163825
0.163825
0.164457
0.164774
0.164141
0.165090
0.165406
0.164774
0.166354
0.168251
0.168884
0.170148
0.169200
0.167935
0.170148
0.172045
0.171097
0.171097
0.170780
0.170148
0.169516
0.167935
0.171097
0.172994
0.174890
0.174890
0.172677
0.170148
0.169200
0.170148
0.171097
0.171097
0.170464
0.169200
0.166671
0.166671
0.166671
0.166038
0.165722
0.167303
0.165090
0.164774
0.162877
0.162244
0.161928
0.160980
0.161612
0.160664
0.161928
0.160347
0.160664
0.157818
0.156870
0.157818
0.159083
0.156870
0.155289
0.154341
0.155289
0.155605
0.154657
0.156238
0.157502
0.157502
0.155289
0.154341
0.153392
0.154341
0.156870
0.157186
0.158134
0.156238
0.155921
0.157186
0.157502
0.157502
0.159715
0.159083
0.158451
0.159083
0.160347
0.160347
0.162244
0.162244
0.162561
0.163825
0.164774
0.163509
0.164774
0.165722
0.164774
0.166987
0.166987
0.168251
0.170148
0.169832
0.167303
0.168567
0.170148
0.171097
0.170780
0.169832
0.170148
0.168884
0.169832
0.169832
0.171413
0.173310
0.172677
0.171097
0.169200
0.169200
0.170148
0.170148
0.169516
0.169200
0.168251
0.168567
0.167303
0.166354
0.168884
0.165722
0.166671
0.165722
0.164774
0.163825
0.165090
0.163825
0.162877
0.162244
0.161296
0.163509
0.161928
0.161612
0.158451
0.156870
0.156554
0.156870
0.157502
0.156554
0.155605
0.155605
0.154341
0.155289
0.155921
0.157186
0.157186
0.155921
0.154657
0.151811
0.154657
0.156870
0.158451
0.157818
0.157186
0.157186
0.158767
0.158451
0.159083
0.160031
0.159399
0.158134
0.158767
0.160980
0.160347
0.160980
0.162561
0.163193
0.162877
0.163193
0.164141
0.164774
0.165090
0.164457
0.164774
0.165722
0.166987
0.167619
0.168567
0.166671
0.167935
0.168567
0.170148
0.171413
0.169516
0.170148
0.169516
0.167303
0.169200
0.171097
0.172361
0.172994
0.171729
0.168251
0.169200
0.168567
0.169516
0.169832
0.168884
0.168884
0.168251
0.167303
0.167619
0.169200
0.166354
0.165090
0.165090
0.162877
0.163193
0.162561
0.162877
0.161296
0.161296
0.160347
0.160031
0.160664
0.159715
0.160031
0.157186
0.157502
0.155921
0.158451
0.155605
0.156238
0.156238
0.155289
0.154973
0.156238
0.155605
0.156870
0.155289
0.154973
0.154341
0.153076
0.154341
0.157186
0.158134
0.157186
0.156870
0.156238
0.156554
0.157502
0.158767
0.158767
0.159083
0.158767
0.161928
0.160347
0.160347
0.162877
0.161612
0.161612
0.162877
0.163825
0.164141
0.164457
0.165406
0.165722
0.165406
0.166987
0.170464
0.168251
0.168251
0.166987
0.168251
0.169832
0.170464
0.169832
0.169832
0.169516
0.168567
0.170780
0.171097
0.171413
0.174574
0.171097
0.169832
0.167619
0.167303
0.168567
0.169516
0.168884
0.168884
0.168567
0.166354
0.166354
0.167935
0.166987
0.166038
0.166038
0.165090
0.162877
0.161928
0.160980
0.162244
0.160980
0.160980
0.159399
0.161296
0.160980
0.160664
0.157186
0.156554
0.155921
0.156870
0.157502
0.157502
0.155921
0.155605
0.155921
0.154341
0.154973
0.156870
0.155921
0.155289
0.154024
0.152128
0.153708
0.157186
0.157186
0.156238
0.155289
0.156554
0.156554
0.157818
0.157818
0.160347
0.160031
0.159715
0.159715
0.160664
0.159715
0.162244
0.162244
0.162561
0.163193
0.164457
0.165090
0.165406
0.164774
0.164774
0.165722
0.166987
0.168251
0.170148
0.169516
0.166987
0.169516
0.171413
0.171097
0.169200
0.170464
0.170464
0.169200
0.167619
0.169516
0.171413
0.172361
0.171097
0.170464
0.167303
0.168567
0.169832
0.170148
0.170148
0.168567
0.168251
0.166987
0.167303
0.168251
0.167303
0.165090
0.166354
0.164774
0.163193
0.162877
0.163193
0.162877
0.162244
0.160980
0.160347
0.161296
0.160347
0.159715
0.158134
0.155605
0.156870
0.158134
0.158451
0.156554
0.154973
0.154973
0.156554
0.155605
0.154024
0.156238
0.157186
0.155605
0.154341
0.152128
0.153076
0.156238
0.156554
0.157818
0.154657
0.154657
0.155605
0.157186
0.157186
0.157186
0.157818
0.158451
0.160347
0.161928
0.160031
0.161296
0.161612
0.163509
0.163509
0.164141
0.164457
0.164141
0.165090
0.163825
0.164774
0.167303
0.167619
0.168567
0.170148
0.168567
0.168567
0.169516
0.171097
0.171097
0.170148
0.170148
0.169832
0.169200
0.170148
0.171413
0.172994
0.174258
0.172677
0.169516
0.169516
0.169832
0.171097
0.170464
0.169200
0.169516
0.169832
0.167619
0.168251
0.168251
0.166987
0.166354
0.166038
0.162877
0.163193
0.164457
0.163825
0.162244
0.161612
0.161612
0.163193
0.162561
0.161928
0.160031
0.158451
0.159399
0.157818
0.159083
0.157818
0.156554
0.155921
0.155921
0.157502
0.157186
0.157502
0.157186
0.154657
0.154341
0.152760
0.152760
0.154973
0.155921
0.157818
0.158134
0.156238
0.156238
0.156870
0.156870
0.158134
0.158451
0.158134
0.159083
0.159399
0.160347
0.160347
0.162561
0.164457
0.163193
0.164457
0.164457
0.164774
0.164457
0.164141
0.165406
0.165406
0.167935
0.169200
0.170464
0.166987
0.168567
0.169200
0.170780
0.169832
0.170780
0.169516
0.170780
0.169516
0.168884
0.170780
0.172045
0.173626
0.171729
0.169832
0.168567
0.168251
0.169200
0.169516
0.167935
0.168567
0.167935
0.166987
0.166038
0.166354
0.165722
0.163825
0.164457
0.163193
0.162877
0.162244
0.162561
0.161612
0.160347
0.160980
0.161296
0.160347
0.159399
0.159083
0.156870
0.156238
0.154973
0.157502
0.155289
0.154657
0.154973
0.154657
0.154973
0.155605
0.155605
0.156554
0.155289
0.154024
0.151179
0.151811
0.153392
0.155289
0.156238
0.155921
0.155605
0.155605
0.157186
0.156870
0.156870
0.158134
0.157502
0.157502
0.159715
0.160347
0.160664
0.161928
0.163825
0.161296
0.163193
0.163509
0.163193
0.164141
0.162561
0.163193
0.164457
0.166038
0.167619
0.167935
0.166987
0.166987
0.167303
0.170464
0.170464
0.168884
0.169516
0.170148
0.167935
0.167619
0.169200
0.171413
0.173626
0.172994
0.170780
0.168884
0.167935
0.169200
0.170464
0.169200
0.167303
0.167303
0.167303
0.166987
0.166038
0.166038
0.164457
0.164457
0.163509
0.163193
0.160664
0.161928
0.161612
0.160347
0.160347
0.160031
0.160980
0.159399
0.160347
0.156554
0.156870
0.155605
0.157818
0.156554
0.156870
0.154973
0.155289
0.155605
0.154973
0.155921
0.157502
0.155289
0.154024
0.153076
0.151811
0.153708
0.156554
0.156870
0.157186
0.156870
0.157186
0.156870
0.157186
0.158134
0.158134
0.158451
0.158134
0.158767
0.159083
0.159083
0.160664
0.162561
0.163509
0.163509
0.164457
0.164457
0.165090
0.165406
0.165406
0.166987
0.167303
0.167619
0.167935
0.168567
0.167303
0.168251
0.170464
0.170464
0.171097
0.169516
0.170148
0.169200
0.168567
0.169516
0.170780
0.172677
0.172677
0.172361
0.167619
0.167619
0.169516
0.170464
0.169832
0.169832
0.169516
0.168251
0.167935
0.167619
0.168251
0.164141
0.164457
0.165090
0.164774
0.162561
0.163193
0.162561
0.161612
0.161928
0.160347
0.161928
0.160664
0.159715
0.158451
0.156238
0.156554
0.158767
0.158767
0.156554
0.156238
0.154341
0.155289
0.155289
0.156238
0.157502
0.156870
0.154341
0.153076
0.153708
0.154973
0.157502
0.160031
0.158767
0.157502
0.156238
0.157502
0.157818
0.157818
0.158767
0.158767
0.157502
0.158767
0.160664
0.160031
0.160664
0.161296
0.161928
0.161928
0.164457
0.165090
0.166038
0.166038
0.163825
0.165406
0.166354
0.168251
0.169832
0.169832
0.166671
0.168884
0.168884
0.171097
0.170464
0.170464
0.169200
0.169516
0.167619
0.169516
0.171097
0.172677
0.173626
0.171097
0.168567
0.168567
0.168567
0.169832
0.170464
0.168567
0.168567
0.167935
0.166354
0.166987
0.168251
0.166671
0.165406
0.164774
0.162877
0.163825
0.163193
0.163825
0.164774
0.162561
0.161928
0.160980
0.160347
0.159399
0.159083
0.158134
0.157186
0.157186
0.159399
0.157502
0.155605
0.156238
0.154973
0.156238
0.154973
0.157502
0.157502
0.155921
0.155289
0.153392
0.154973
0.154973
0.156870
0.157502
0.156554
0.155921
0.155605
0.157818
0.157818
0.157502
0.159083
0.158767
0.158134
0.160347
0.159399
0.160664
0.163193
0.163193
0.162877
0.163193
0.164457
0.165090
0.165090
0.164457
0.166671
0.167935
0.167619
0.168884
0.169200
0.169200
0.168884
0.168567
0.170780
0.171097
0.171413
0.169832
0.170464
0.169516
0.168884
0.171097
0.172361
0.173626
0.171413
0.169516
0.166987
0.169516
0.171097
0.169832
0.168884
0.169200
0.167619
0.166671
0.167619
0.167303
0.167303
0.165406
0.166354
0.165090
0.163825
0.163509
0.162877
0.161296
0.159715
0.160980
0.160664
0.160980
0.160347
0.159399
0.158134
0.156238
0.156870
0.158451
0.156554
0.155921
0.154973
0.154973
0.155605
0.156238
0.156238
0.159715
0.156554
0.155289
0.153708
0.152128
0.154024
0.158134
0.158134
0.156554
0.157186
0.156238
0.156238
0.157186
0.157818
0.160031
0.159083
0.158134
0.159715
0.161612
0.161296
0.160664
0.162244
0.162561
0.164457
0.165406
0.164774
0.164774
0.164141
0.163825
0.165090
0.166987
0.168884
0.168567
0.169200
0.166987
0.169516
0.169832
0.169832
0.170148
0.169832
0.171097
0.170464
0.169200
0.170148
0.173310
0.175207
0.172677
0.170780
0.169200
0.168567
0.170148
0.169832
0.168884
0.167935
0.169516
0.169200
0.168251
0.167619
0.167935
0.165722
0.166038
0.165722
0.163509
0.162244
0.163193
0.161928
0.160664
0.160347
0.160664
0.161296
0.159715
0.160347
0.158134
0.156238
0.155921
0.158134
0.157818
0.157186
0.154657
0.154973
0.155605
0.155605
0.155289
0.156554
0.156554
0.154973
0.153076
0.152128
0.154024
0.155289
0.158134
0.156238
0.155605
0.155289
0.155605
0.155921
0.157186
0.158767
0.157186
0.156554
0.157818
0.159399
0.159715
0.161612
0.161296
0.163193
0.164141
0.164457
0.163509
0.164457
0.165090
0.163825
0.165406
0.166038
0.167935
0.166987
0.168884
0.165090
0.167935
0.170148
0.170464
0.170148
0.168251
0.168884
0.168884
0.166671
0.168884
0.171729
0.172361
0.172361
0.171097
0.168884
0.168251
0.169516
0.170464
0.169516
0.168251
0.168251
0.167935
0.167303
0.167935
0.167303
0.166038
0.164774
0.164774
0.163509
0.162561
0.162877
0.162877
0.161296
0.161296
0.160031
0.160347
0.159715
0.159083
0.158767
0.156238
0.157186
0.155605
0.156870
0.155605
0.153708
0.154341
0.153392
0.154341
0.154657
0.155921
0.156870
0.154341
0.152128
0.151495
0.152444
0.154341
0.155921
0.156870
0.154973
0.154657
0.155921
0.156870
0.155921
0.156870
0.158134
0.157186
0.158134
0.160347
0.159399
0.161296
0.162244
0.161928
0.160664
0.161612
0.162561
0.163193
0.164141
0.164141
0.164457
0.164457
0.167303
0.169200
0.168251
0.166354
0.167619
0.169200
0.171097
0.171729
0.171097
0.170148
0.169516
0.168251
0.170464
0.171097
0.172994
0.174258
0.172361
0.169200
0.168884
0.167303
0.169200
0.170464
0.168251
0.168567
0.167619
0.166038
0.166671
0.167619
0.166671
0.166354
0.166671
0.164141
0.163193
0.162244
0.161612
0.161296
0.161296
0.159715
0.160347
0.161612
0.160031
0.159399
0.157502
0.157818
0.156870
0.159399
0.156238
0.155289
0.154973
0.155289
0.154657
0.156238
0.155921
0.157502
0.155921
0.154024
0.152444
0.153708
0.154341
0.156554
0.157502
0.156554
0.155289
0.155921
0.158451
0.158451
0.158134
0.159715
0.157818
0.157818
0.159399
0.159715
0.159399
0.162561
0.162244
0.163193
0.163825
0.164774
0.164774
0.165722
0.163193
0.164457
0.165406
0.166987
0.167935
0.168567
0.166671
0.167303
0.169200
0.169200
0.169516
0.169832
0.169832
0.169200
0.169516
0.168567
0.172361
0.171413
0.173626
0.172677
0.171413
0.169516
0.168884
0.169516
0.170464
0.171413
0.169516
0.169200
0.167935
0.168884
0.167935
0.167303
0.165090
0.167303
0.165090
0.162877
0.162877
0.163193
0.163509
0.162244
0.161928
0.161296
0.161612
0.161612
0.159399
0.156870
0.155921
0.157818
0.158767
0.157502
0.156870
0.155289
0.154657
0.155605
0.154973
0.157186
0.158451
0.157502
0.156238
0.154024
0.154341
0.155605
0.157186
0.157818
0.158134
0.156554
0.155921
0.157186
0.156554
0.157502
0.160031
0.159715
0.158767
0.159083
0.160664
0.160980
0.162244
0.163193
0.163193
0.164774
0.165406
0.165406
0.166038
0.165406
0.164774
0.165090
0.166671
0.168567
0.168884
0.169200
0.166987
0.169516
0.169832
0.171413
0.171097
0.170464
0.171097
0.170148
0.169832
0.170464
0.172677
0.173310
0.174258
0.172361
0.169832
0.169516
0.170148
0.172045
0.170780
0.169832
0.169832
0.168884
0.168567
0.167619
0.168884
0.166987
0.165406
0.165406
0.164774
0.163509
0.163509
0.163193
0.161928
0.161296
0.161296
0.161296
0.160031
0.160031
0.158451
0.156554
0.154973
0.156870
0.157502
0.156554
0.154973
0.154657
0.155289
0.154973
0.154657
0.156238
0.157186
0.154657
0.154024
0.152128
0.153392
0.155605
0.156870
0.157186
0.156554
0.156554
0.157818
0.157502
0.156870
0.158767
0.158451
0.157818
0.158451
0.160664
0.159715
0.161296
0.163825
0.163193
0.163825
0.163825
0.164457
0.165090
0.166038
0.164774
0.166038
0.166354
0.167935
0.169516
0.169516
0.167303
0.169200
0.170780
0.170464
0.170464
0.170780
0.170780
0.171097
0.168884
0.170148
0.171097
0.172994
0.173310
0.172361
0.168567
0.168251
0.169516
0.169516
0.169516
0.168567
0.168567
0.168567
0.167935
0.168567
0.168884
0.167303
0.166354
0.165722
0.164457
0.162561
0.162877
0.162877
0.161612
0.161612
0.160664
0.161928
0.160347
0.158451
0.158134
0.157502
0.156554
0.156870
0.159399
0.157502
0.155605
0.154024
0.154657
0.156238
0.155289
0.156870
0.158451
0.154973
0.154024
0.151495
0.153076
0.154341
0.155921
0.156870
0.156554
0.155289
0.156238
0.155921
0.155289
0.157186
0.157502
0.156554
0.157818
0.159715
0.159399
0.159715
0.160664
0.162244
0.161928
0.162877
0.163193
0.164457
0.165090
0.163193
0.165090
0.166987
0.167935
0.169200
0.170148
0.168251
0.169200
0.170148
0.171097
0.170464
0.171097
0.170464
0.170780
0.168884
0.169200
0.169832
0.171413
0.173942
0.171729
0.168251
0.167619
0.167935
0.169832
0.169832
0.169832
0.168567
0.168567
0.166987
0.167619
0.167303
0.167303
0.165090
0.166354
0.164774
0.163825
0.161928
0.161928
0.162244
0.161296
0.161928
0.160664
0.160980
0.160347
0.159399
0.157186
0.155605
0.156238
0.158767
0.157186
0.156554
0.155289
0.154973
0.154341
0.154973
0.155605
0.157186
0.155289
0.153076
0.151811
0.152444
0.153076
0.157186
0.157502
0.155605
0.156554
0.156238
0.157186
0.156870
0.156238
0.158134
0.157186
0.158134
0.159399
0.160980
0.160031
0.162561
0.162561
0.162561
0.163825
0.164457
0.165722
0.166038
0.163509
0.164774
0.165722
0.167619
0.169516
0.168251
0.169200
0.167935
0.170464
0.170780
0.169516
0.170148
0.170148
0.170464
0.169200
0.170148
0.171729
0.172677
0.174890
0.172361
0.171413
0.168884
0.167619
0.170780
0.169832
0.170464
0.168251
0.166987
0.167935
0.166671
0.168567
0.167619
0.164457
0.164141
0.163825
0.163825
0.162561
0.163509
0.161612
0.160980
0.161296
0.161612
0.160980
0.160031
0.160031
0.158134
0.156554
0.156870
0.157818
0.156238
0.155289
0.155921
0.155605
0.155605
0.154341
0.154657
0.156870
0.156554
0.154657
0.152444
0.151495
0.154657
0.155921
0.156238
0.155921
0.155921
0.156554
0.155921
0.156238
0.155605
0.157502
0.157818
0.157186
0.158767
0.160980
0.159715
0.161928
0.161928
0.163193
0.162877
0.163825
0.164457
0.164457
0.165722
0.165722
0.166987
0.167619
0.168884
0.168884
0.167935
0.167303
0.168884
0.169832
0.169832
0.169832
0.169516
0.169832
0.169200
0.166987
0.168884
0.171097
0.171729
0.173626
0.172045
0.168567
0.168567
0.169516
0.169832
0.169200
0.167935
0.167935
0.168567
0.166987
0.167303
0.168251
0.165722
0.165406
0.166354
0.162561
0.162244
0.161612
0.161612
0.161612
0.160664
0.160347
0.160664
0.159399
0.157818
0.157502
0.156870
0.155605
0.156554
0.157502
0.155921
0.154973
0.154657
0.153392
0.154341
0.154657
0.155605
0.156238
0.154973
0.152444
0.151811
0.152444
0.154024
0.156554
0.156870
0.155289
0.154657
0.156870
0.156870
0.156870
0.156870
0.158134
0.156870
0.159399
0.161612
0.159715
0.160031
0.161296
0.162244
0.161612
0.161928
0.162877
0.164774
0.164141
0.164457
0.164774
0.165090
0.166987
0.168567
0.168251
0.167303
0.168251
0.168251
0.171097
0.170780
0.169832
0.168251
0.169832
0.169200
0.169516
0.169516
0.171729
0.172361
0.171097
0.168567
0.168884
0.167935
0.168567
0.169832
0.168884
0.168567
0.167935
0.166987
0.167303
0.166987
0.166038
0.164457
0.163825
0.163193
0.162877
0.162244
0.161296
0.160980
0.160664
0.159715
0.160347
0.161612
0.160031
0.158451
0.157186
0.155605
0.155921
0.158134
0.156870
0.156554
0.155289
0.154024
0.154341
0.154973
0.155605
0.156554
0.154657
0.153392
0.151495
0.151811
0.152444
0.155921
0.156870
0.154341
0.154024
0.155921
0.156238
0.156554
0.155921
0.157502
0.157502
0.156554
0.158767
0.160031
0.159715
0.161612
0.161928
0.161928
0.162244
0.164141
0.163193
0.164457
0.164141
0.164774
0.165722
0.167303
0.168567
0.168884
0.168884
0.167303
0.168567
0.169832
0.169200
0.170464
0.170148
0.169516
0.167303
0.167619
0.168884
0.170464
0.172361
0.169832
0.169832
0.167935
0.167935
0.169200
0.169516
0.169516
0.167619
0.168251
0.166354
0.166354
0.167619
0.166987
0.165090
0.165722
0.162561
0.163193
0.162561
0.162877
0.161928
0.160031
0.160664
0.160031
0.161296
0.159715
0.159083
0.155605
0.154973
0.155921
0.158134
0.155605
0.156554
0.154341
0.155289
0.155605
0.154973
0.155605
0.156554
0.154657
0.153708
0.152444
0.151495
0.152128
0.156238
0.155605
0.154973
0.154024
0.154024
0.155289
0.155289
0.155605
0.156870
0.156554
0.156554
0.157818
0.159083
0.159399
0.160980
0.159715
0.161296
0.163193
0.163825
0.163825
0.164141
0.163509
0.163509
0.164457
0.165090
0.167935
0.168884
0.169516
0.166354
0.168251
0.169200
0.169516
0.170148
0.168884
0.169832
0.168884
0.167935
0.169832
0.171729
0.172994
0.171097
0.169832
0.167935
0.168884
0.168884
0.169200
0.167619
0.167619
0.167619
0.165722
0.166354
0.166987
0.166038
0.164141
0.164774
0.164141
0.161928
0.160347
0.160664
0.160031
0.159083
0.160347
0.159399
0.160664
0.159715
0.159399
0.155921
0.155289
0.154657
0.157186
0.156554
0.154024
0.153392
0.154657
0.153708
0.153392
0.154024
0.155605
0.155921
0.154657
0.153392
0.151495
0.154024
0.154657
0.156238
0.156554
0.153708
0.155605
0.155921
0.155605
0.155605
0.156554
0.157186
0.157186
0.157502
0.160347
0.158767
0.160347
0.161928
0.161928
0.162244
0.162561
0.163193
0.163825
0.163509
0.163825
0.166038
0.164141
0.165406
0.166354
0.166987
0.166987
0.168567
0.168884
0.168884
0.168884
0.167935
0.168251
0.168567
0.165406
0.168251
0.168884
0.170780
0.170780
0.169516
0.167303
0.168251
0.168251
0.168567
0.169200
0.168884
0.168251
0.166038
0.166354
0.166038
0.167303
0.165406
0.163825
0.165090
0.163825
0.162561
0.162244
0.161612
0.161928
0.160980
0.160347
0.160031
0.159715
0.158134
0.157818
0.155289
0.154973
0.154657
0.156554
0.155289
0.152444
0.154341
0.154024
0.154341
0.154657
0.154657
0.155921
0.154341
0.152760
0.150863
0.152760
0.154341
0.156554
0.155921
0.154341
0.154657
0.154973
0.155921
0.155921
0.156238
0.157818
0.156870
0.155921
0.159399
0.159399
0.157818
0.159715
0.162244
0.161296
0.162877
0.162561
0.162244
0.163193
0.163825
0.163509
0.165406
0.167303
0.166354
0.166354
0.164774
0.166354
0.167935
0.168567
0.168567
0.168567
0.168251
0.167935
0.167303
0.167935
0.169516
0.169516
0.171729
0.170148
0.167619
0.167303
0.167935
0.168567
0.167619
0.167619
0.167303
0.165722
0.164457
0.165406
0.166354
0.164774
0.163825
0.164457
0.161612
0.162244
0.160980
0.161612
0.160664
0.159715
0.158767
0.159715
0.159083
0.158767
0.157186
0.156554
0.155289
0.155289
0.157186
0.154341
0.153708
0.154341
0.154341
0.154973
0.155289
0.155289
0.156554
0.154657
0.153076
0.150863
0.151179
0.153076
0.156238
0.156238
0.155605
0.154973
0.154341
0.155921
0.155921
0.156238
0.158134
0.157818
0.157502
0.158767
0.159715
0.157818
0.160664
0.161296
0.160980
0.161296
0.163193
0.162561
0.163825
0.162561
0.163825
0.165090
0.165722
0.168884
0.168251
0.166987
0.165406
0.167303
0.168567
0.170148
0.168251
0.167303
0.166987
0.166671
0.167303
0.168567
0.170148
0.171729
0.169832
0.167935
0.167303
0.166038
0.169200
0.168884
0.167935
0.168884
0.167619
0.167303
0.166038
0.165722
0.165722
0.163509
0.164141
0.164141
0.162877
0.162244
0.161612
0.160347
0.159715
0.159399
0.159715
0.159715
0.158451
0.158767
0.155921
0.155289
0.154973
0.157502
0.157186
0.157186
0.156238
0.154341
0.154973
0.155921
0.154973
0.156554
0.155605
0.153708
0.152760
0.150863
0.154341
0.156238
0.156870
0.156554
0.154657
0.154973
0.156238
0.156554
0.155605
0.158451
0.157818
0.157186
0.156870
0.159715
0.158767
0.160031
0.160980
0.160980
0.163193
0.163509
0.162561
0.164141
0.164774
0.163509
0.164457
0.165406
0.167619
0.167619
0.167935
0.166671
0.168567
0.169516
0.170148
0.169516
0.169200
0.169200
0.169200
0.168251
0.168884
0.170780
0.172677
0.171729
0.170464
0.167935
0.168884
0.170780
0.169516
0.169200
0.169516
0.168251
0.169200
0.168567
0.167619
0.166354
0.165090
0.165406
0.165406
0.164141
0.161928
0.160980
0.161296
0.160980
0.160980
0.159083
0.160347
0.157818
0.158767
0.156870
0.155289
0.154973
0.156238
0.157186
0.156238
0.154657
0.154973
0.154973
0.154973
0.155289
0.155921
0.156238
0.154341
0.154341
0.151495
0.152444
0.154973
0.157502
0.157502
0.155921
0.155605
0.155289
0.156870
0.157502
0.156870
0.158134
0.156870
0.157502
0.159399
0.159083
0.159399
0.160980
0.162877
0.163193
0.162877
0.163193
0.163193
0.164141
0.163193
0.164141
0.164774
0.166987
0.167619
0.167935
0.166671
0.167619
0.167935
0.168884
0.168567
0.167935
0.168884
0.168884
0.167619
0.167935
0.169200
0.171097
0.171413
0.168884
0.166987
0.168251
0.168251
0.167619
0.167619
0.166354
0.166038
0.166354
0.165090
0.165090
0.166354
0.165090
0.163825
0.162877
0.160980
0.162244
0.161612
0.160980
0.160031
0.160347
0.157502
0.158767
0.158767
0.157818
0.156870
0.155605
0.155605
0.155289
0.155921
0.156238
0.154657
0.153392
0.153076
0.154024
0.153708
0.153708
0.154973
0.153392
0.152760
0.149915
0.153076
0.153076
0.154973
0.157186
0.155605
0.154657
0.155605
0.155921
0.156554
0.156238
0.156870
0.156238
0.156870
0.159083
0.158451
0.158767
0.160664
0.160664
0.161612
0.160664
0.162561
0.162561
0.162877
0.162244
0.163193
0.164141
0.166038
0.168251
0.168884
0.167619
0.166987
0.168567
0.170148
0.169516
0.168884
0.168567
0.169200
0.166987
0.166354
0.169200
0.170464
0.173310
0.171413
0.168567
0.166987
0.167619
0.169200
0.169200
0.168884
0.168567
0.167619
0.166038
0.165722
0.166987
0.165406
0.163825
0.163825
0.162877
0.163193
0.162877
0.162244
0.160980
0.160031
0.160664
0.159399
0.158767
0.158451
0.156870
0.155605
0.155605
0.154973
0.156554
0.154973
0.152760
0.152760
0.152444
0.154341
0.154973
0.154973
0.156238
0.154341
0.154024
0.151811
0.151811
0.152760
0.155289
0.156238
0.155289
0.154973
0.155605
0.154657
0.155605
0.156554
0.156554
0.155921
0.156870
0.157186
0.159083
0.157818
0.160664
0.160031
0.160031
0.161928
0.162877
0.162561
0.164141
0.164141
0.164457
0.164457
0.165090
0.167619
0.166987
0.166987
0.165722
0.166987
0.169200
0.167619
0.167619
0.167935
0.167619
0.167619
0.165090
0.167619
0.169200
0.170780
0.170464
0.169200
0.166671
0.166987
0.167619
0.168251
0.167619
0.167619
0.167303
0.164774
0.165722
0.166671
0.166671
0.163193
0.163825
0.164774
0.162561
0.161928
0.161612
0.160980
0.159399
0.159715
0.159083
0.159083
0.159399
0.158134
0.156870
0.155289
0.155921
0.155605
0.156238
0.154657
0.154341
0.153708
0.153708
0.154973
0.153392
0.154973
0.155289
0.154024
0.152444
0.151495
0.153076
0.154657
0.156238
0.154024
0.154657
0.154341
0.155605
0.155605
0.156554
0.156870
0.156870
0.157186
0.158767
0.160980
0.157818
0.160031
0.161296
0.161928
0.163509
0.163825
0.163193
0.163509
0.162877
0.161928
0.164774
0.165722
0.166671
0.167935
0.168884
0.166671
0.168567
0.168884
0.169200
0.168884
0.167303
0.168884
0.168567
0.165722
0.167935
0.169200
0.171729
0.171097
0.170148
0.167619
0.167935
0.168884
0.168251
0.169200
0.167935
0.168567
0.165722
0.165090
0.166671
0.166354
0.164774
0.163825
0.162877
0.161612
0.162244
0.160347
0.159399
0.160664
0.159083
0.159715
0.159399
0.160031
0.157502
0.155921
0.154024
0.155921
0.154341
0.156870
0.154657
0.152444
0.153392
0.153708
0.154024
0.153708
0.154341
0.153708
0.153392
0.151495
0.149598
0.151495
0.152444
0.155289
0.154341
0.153076
0.154024
0.154973
0.155605
0.155605
0.156870
0.157186
0.156554
0.157502
0.160031
0.158451
0.157818
0.159715
0.161928
0.161612
0.161612
0.162877
0.163193
0.163193
0.162561
0.164141
0.164141
0.166987
0.168251
0.168251
0.166987
0.166987
0.167619
0.168884
0.168884
0.168251
0.167619
0.167935
0.166987
0.168884
0.170148
0.171413
0.172045
0.170464
0.166987
0.167619
0.167935
0.167303
0.167935
0.168251
0.167303
0.167303
0.164774
0.165406
0.165090
0.165406
0.162561
0.164774
0.162244
0.162244
0.161928
0.161296
0.160031
0.159399
0.159083
0.159399
0.159083
0.157818
0.157502
0.154973
0.154657
0.154973
0.157502
0.155605
0.153708
0.152444
0.152128
0.154024
0.154341
0.154341
0.156238
0.154657
0.151811
0.150863
0.150863
0.152444
0.155605
0.155605
0.155289
0.155289
0.155289
0.155605
0.156238
0.156238
0.156554
0.156238
0.155921
0.158134
0.158134
0.157818
0.160664
0.160980
0.160664
0.159715
0.160347
0.160980
0.161928
0.162244
0.163509
0.164457
0.164774
0.167303
0.166987
0.166671
0.165722
0.166038
0.168251
0.167303
0.167303
0.167935
0.166987
0.166038
0.166354
0.167935
0.169516
0.171413
0.171097
0.168567
0.166987
0.167303
0.168251
0.166987
0.166354
0.166671
0.166987
0.165722
0.165090
0.166354
0.166354
0.163193
0.164457
0.162561
0.161928
0.160980
0.160664
0.160664
0.160031
0.160664
0.160031
0.159083
0.159083
0.158451
0.155921
0.154341
0.155605
0.156870
0.154657
0.154024
0.153392
0.152444
0.153076
0.153708
0.154341
0.154657
0.154341
0.152760
0.150547
0.150547
0.151811
0.154657
0.155289
0.154973
0.154973
0.154657
0.154341
0.154973
0.155921
0.157502
0.157186
0.155921
0.157502
0.158451
0.157502
0.160031
0.159399
0.160664
0.162244
0.161928
0.160980
0.162244
0.161928
0.161296
0.163193
0.164457
0.166038
0.166987
0.167935
0.165722
0.167935
0.167935
0.169200
0.168884
0.168567
0.168884
0.167935
0.166987
0.167303
0.169832
0.170148
0.170148
0.169832
0.166354
0.166987
0.167619
0.167935
0.167303
0.166038
0.167303
0.166354
0.167303
0.166671
0.166354
0.163825
0.163825
0.164774
0.161612
0.160347
0.161296
0.160347
0.158767
0.159399
0.159083
0.160031
0.158451
0.156554
0.156238
0.154657
0.153708
0.154657
0.156238
0.153392
0.153708
0.152444
0.153076
0.154341
0.154657
0.154024
0.154657
0.152760
0.150863
0.148650
0.150231
0.152760
0.155289
0.155289
0.154024
0.153708
0.154973
0.155289
0.155921
0.155605
0.154973
0.154657
0.156238
0.158767
0.157818
0.159399
0.160031
0.160347
0.161612
0.161928
0.162877
0.162877
0.163825
0.161928
0.162561
0.163193
0.167303
0.166671
0.166038
0.166354
0.166671
0.166987
0.166671
0.168251
0.167935
0.166671
0.166671
0.166987
0.165722
0.168567
0.169516
0.170464
0.169832
0.166987
0.166671
0.166987
0.167303
0.167619
0.166354
0.166987
0.166987
0.166038
0.165090
0.166354
0.164457
0.162244
0.164457
0.161612
0.160980
0.160664
0.160031
0.160980
0.159399
0.157818
0.158767
0.158134
0.157186
0.157186
0.155921
0.153708
0.153392
0.155921
0.154973
0.153076
0.153392
0.153076
0.154024
0.153076
0.154024
0.154973
0.153076
0.151811
0.150231
0.150547
0.150547
0.154341
0.153708
0.152444
0.153076
0.152760
0.154024
0.154657
0.155605
0.156554
0.155605
0.154341
0.158451
0.157818
0.158451
0.160980
0.160664
0.160347
0.161612
0.162561
0.162244
0.162244
0.161928
0.163509
0.164774
0.165090
0.167303
0.166987
0.166038
0.165406
0.166987
0.168884
0.167619
0.169200
0.169516
0.168251
0.167935
0.166987
0.169516
0.170148
0.170780
0.169832
0.166987
0.166038
0.167303
0.166987
0.167303
0.166354
0.166987
0.166987
0.165090
0.166354
0.167303
0.165090
0.163193
0.163193
0.162244
0.162244
0.159715
0.159399
0.158451
0.160031
0.158134
0.158451
0.158451
0.158451
0.157502
0.155289
0.154657
0.154657
0.157502
0.154657
0.153708
0.151811
0.152128
0.153708
0.154341
0.153076
0.153708
0.152760
0.151495
0.149598
0.148650
0.151495
0.153076
0.154657
0.153076
0.153392
0.154341
0.154341
0.155921
0.155289
0.157502
0.155921
0.155289
0.157818
0.158767
0.157502
0.160980
0.160980
0.159399
0.160347
0.161612
0.161612
0.162877
0.162877
0.161612
0.163509
0.164141
0.166354
0.166671
0.166987
0.166354
0.167303
0.168567
0.168567
0.167619
0.167619
0.168567
0.167303
0.166671
0.168251
0.169832
0.172361
0.171413
0.169832
0.166987
0.165406
0.167619
0.169200
0.167619
0.168567
0.167935
0.164774
0.165406
0.165722
0.166038
0.163509
0.163825
0.162877
0.161928
0.160664
0.160347
0.160031
0.159399
0.158134
0.158134
0.159399
0.158767
0.158451
0.156870
0.154973
0.153708
0.155605
0.156554
0.155605
0.154657
0.153392
0.152444
0.153392
0.153708
0.154657
0.154024
0.154024
0.151811
0.150547
0.153076
0.155605
0.154657
0.154973
0.154657
0.154024
0.155605
0.154973
0.154657
0.155605
0.156238
0.156238
0.154973
0.158767
0.158451
0.159715
0.160664
0.160347
0.161296
0.161928
0.160980
0.161612
0.162244
0.161612
0.162561
0.163825
0.166354
0.167619
0.167619
0.166038
0.167619
0.167619
0.168567
0.167303
0.166671
0.166987
0.166987
0.166354
0.167303
0.168251
0.170148
0.169516
0.168251
0.165090
0.166038
0.167303
0.166987
0.167935
0.166038
0.166671
0.164457
0.164141
0.164457
0.164141
0.162561
0.161928
0.161612
0.159399
0.160031
0.159399
0.159083
0.158451
0.157502
0.157818
0.158451
0.157186
0.155921
0.155605
0.153392
0.152760
0.153708
0.155921
0.153076
0.151811
0.152760
0.153708
0.152444
0.152760
0.153392
0.153392
0.152760
0.150231
0.148966
0.150547
0.152760
0.153708
0.155289
0.154024
0.153708
0.153392
0.153076
0.153392
0.154973
0.155605
0.155289
0.155605
0.158767
0.158134
0.157502
0.158767
0.159715
0.158767
0.160664
0.161296
0.161296
0.161296
0.162244
0.162877
0.163193
0.164774
0.166987
0.167619
0.164141
0.165090
0.166987
0.167619
0.167935
0.167619
0.167935
0.167935
0.166987
0.167303
0.169200
0.170148
0.170780
0.168884
0.166987
0.166671
0.165406
0.166354
0.168567
0.166671
0.165722
0.166354
0.165090
0.165090
0.166354
0.164774
0.162877
0.162877
0.160980
0.160347
0.160664
0.159399
0.159399
0.158767
0.159083
0.159399
0.159399
0.158134
0.156870
0.154024
0.154341
0.154024
0.156238
0.154024
0.153392
0.152760
0.154024
0.154341
0.153392
0.154341
0.154657
0.153392
0.152760
0.148966
0.150863
0.151495
0.155289
0.155289
0.154341
0.153392
0.153708
0.155921
0.155289
0.155921
0.156238
0.154657
0.154973
0.157186
0.158134
0.157502
0.159399
0.160031
0.160980
0.160980
0.163825
0.162561
0.162561
0.162877
0.162877
0.163825
0.164774
0.167935
0.168567
0.166038
0.165722
0.166987
0.168251
0.169200
0.167935
0.167619
0.167935
0.166671
0.166671
0.168251
0.171097
0.172994
0.170780
0.169832
0.168251
0.166987
0.168251
0.168251
0.167303
0.166354
0.167303
0.165722
0.165090
0.165722
0.165090
0.162244
0.164141
0.161928
0.162244
0.161928
0.161296
0.160664
0.159083
0.159083
0.156554
0.159399
0.158451
0.156238
0.156238
0.154341
0.154341
0.155605
0.156238
0.154341
0.152444
0.152444
0.152760
0.153076
0.152444
0.154341
0.153392
0.150863
0.149282
0.148650
0.152444
0.153392
0.154341
0.153708
0.153708
0.152760
0.154341
0.154341
0.154024
0.156238
0.155605
0.155289
0.156870
0.157818
0.156870
0.158767
0.158767
0.160664
0.160980
0.160980
0.162244
0.160980
0.160980
0.160664
0.162877
0.163825
0.165406
0.166354
0.165722
0.162561
0.165406
0.166987
0.166987
0.166671
0.166987
0.167303
0.168251
0.166987
0.168567
0.170148
0.170780
0.170148
0.170464
0.167303
0.166671
0.167303
0.167935
0.167303
0.166354
0.165722
0.166038
0.164774
0.164457
0.165090
0.163509
0.163825
0.163193
0.160980
0.160664
0.160664
0.159083
0.158451
0.158134
0.158134
0.158767
0.158451
0.156238
0.155605
0.154341
0.154341
0.153392
0.153708
0.154657
0.152444
0.151811
0.152760
0.152444
0.153076
0.154973
0.154657
0.153076
0.150547
0.149282
0.150547
0.152760
0.154024
0.154341
0.152444
0.152128
0.152444
0.154341
0.154657
0.156238
0.155605
0.155289
0.155921
0.157818
0.157502
0.158451
0.159399
0.160347
0.160664
0.161928
0.163193
0.163509
0.162877
0.161296
0.163193
0.163509
0.164141
0.164774
0.166038
0.164457
0.165406
0.166671
0.167619
0.166987
0.166671
0.167303
0.168567
0.165722
0.166354
0.168567
0.171413
0.170780
0.169516
0.166038
0.165722
0.165406
0.166987
0.166671
0.165722
0.165722
0.165406
0.165090
0.164141
0.165406
0.164141
0.163193
0.163193
0.160664
0.161612
0.159399
0.159715
0.158767
0.157818
0.157502
0.157818
0.158134
0.157186
0.155921
0.153392
0.153392
0.153708
0.155605
0.153708
0.151811
0.152444
0.152128
0.151811
0.151495
0.153076
0.152760
0.150547
0.150231
0.148650
0.149282
0.149915
0.153708
0.153708
0.153076
0.152128
0.152760
0.153392
0.152760
0.154024
0.153708
0.153076
0.152760
0.156238
0.156554
0.157502
0.159083
0.160031
0.159399
0.160664
0.161296
0.160347
0.161612
0.160347
0.161296
0.162877
0.164457
0.166987
0.166038
0.163509
0.164141
0.166038
0.166671
0.165722
0.166038
0.166987
0.165090
0.163825
0.165406
0.166038
0.168884
0.170464
0.168567
0.166038
0.164457
0.165090
0.166354
0.165722
0.165406
0.164457
0.165406
0.163825
0.164141
0.164774
0.163825
0.161928
0.162244
0.160347
0.160031
0.159399
0.158767
0.157502
0.157502
0.157186
0.156238
0.158451
0.156238
0.155921
0.154341
0.152444
0.152444
0.154973
0.153076
0.152444
0.151179
0.150863
0.151179
0.151179
0.152444
0.154024
0.152128
0.151179
0.148966
0.149598
0.150547
0.153392
0.154024
0.153392
0.153708
0.152444
0.154657
0.154973
0.155605
0.155289
0.153708
0.154341
0.156238
0.156238
0.157186
0.158451
0.159083
0.160031
0.159399
0.160347
0.161612
0.161612
0.161296
0.161612
0.163193
0.162877
0.164774
0.164774
0.165090
0.161928
0.164141
0.166038
0.166987
0.167303
0.166038
0.166354
0.166354
0.165090
0.167619
0.169832
0.169832
0.167303
0.167303
0.166038
0.166038
0.166671
0.167935
0.166354
0.166038
0.166354
0.166671
0.165406
0.165090
0.164141
0.161612
0.162244
0.161928
0.159399
0.159399
0.160031
0.159399
0.158767
0.157502
0.157186
0.158134
0.156870
0.156238
0.154657
0.152444
0.152444
0.154657
0.155289
0.151495
0.150863
0.151811
0.151495
0.151811
0.152760
0.152444
0.153392
0.151495
0.149598
0.148650
0.151179
0.151495
0.152444
0.152444
0.151495
0.150863
0.151811
0.152760
0.153076
0.154973
0.154657
0.153708
0.154973
0.156870
0.155921
0.159083
0.160031
0.159399
0.159715
0.161296
0.160980
0.162877
0.161612
0.161612
0.161612
0.163509
0.165722
0.165722
0.165090
0.164141
0.166671
0.167303
0.167303
0.166987
0.165406
0.165722
0.165406
0.165090
0.165406
0.168884
0.171097
0.170148
0.168251
0.165090
0.165090
0.167303
0.166671
0.166671
0.166354
0.165090
0.163825
0.162561
0.164457
0.165090
0.162877
0.162244
0.163509
0.159399
0.160347
0.158767
0.159083
0.158134
0.157818
0.157818
0.157186
0.158134
0.155921
0.156870
0.153708
0.153076
0.153392
0.154657
0.153076
0.151179
0.152444
0.151811
0.153076
0.151811
0.154341
0.154024
0.151179
0.150231
0.148650
0.150231
0.152444
0.154657
0.155605
0.154024
0.154341
0.154024
0.153708
0.154657
0.155289
0.154657
0.154024
0.156238
0.158134
0.156554
0.157502
0.158134
0.159399
0.160980
0.161928
0.162561
0.161928
0.163193
0.162561
0.161612
0.161612
0.163825
0.166987
0.165722
0.164774
0.166354
0.165406
0.167935
0.168567
0.168251
0.166987
0.167303
0.165722
0.166038
0.167935
0.169200
0.171097
0.168567
0.167303
0.166671
0.166354
0.166987
0.166038
0.166671
0.166671
0.166038
0.165090
0.164774
0.166671
0.163825
0.162244
0.163193
0.161296
0.160664
0.160031
0.160664
0.160664
0.157502
0.159399
0.157502
0.158134
0.156554
0.156554
0.154341
0.154024
0.154024
0.155921
0.154341
0.154024
0.154024
0.153708
0.154024
0.154657
0.153076
0.154973
0.152760
0.151495
0.149598
0.151495
0.152128
0.154024
0.154024
0.153708
0.154024
0.154341
0.154973
0.154024
0.154657
0.154973
0.155289
0.156870
0.158451
0.157502
0.158451
0.160031
0.159083
0.160980
0.160980
0.161296
0.161296
0.162244
0.161296
0.161928
0.164457
0.165090
0.167619
0.167619
0.166354
0.165722
0.166671
0.168251
0.167619
0.167935
0.166671
0.166987
0.166671
0.166671
0.168567
0.169832
0.172045
0.170464
0.169200
0.165722
0.165722
0.167303
0.167303
0.166671
0.165406
0.165406
0.163193
0.163193
0.164457
0.162877
0.162244
0.162561
0.161612
0.160347
0.158767
0.159715
0.159715
0.158451
0.157502
0.157502
0.158134
0.157502
0.155921
0.154973
0.153392
0.152128
0.155289
0.153708
0.153076
0.152444
0.152444
0.152128
0.153076
0.153392
0.154973
0.152760
0.151811
0.150231
0.149915
0.151179
0.153392
0.153392
0.152760
0.153076
0.152444
0.153392
0.153076
0.155289
0.154973
0.154341
0.155289
0.157502
0.158451
0.158134
0.160031
0.160347
0.160664
0.160347
0.160980
0.160031
0.161296
0.160980
0.162244
0.164141
0.163193
0.166671
0.166671
0.166987
0.165406
0.166354
0.167619
0.166987
0.166354
0.166987
0.166354
0.166354
0.164457
0.166987
0.169516
0.171097
0.169200
0.168884
0.166354
0.166354
0.167303
0.166987
0.166671
0.166038
0.164141
0.165090
0.164457
0.164141
0.165090
0.163825
0.162561
0.162877
0.161612
0.161296
0.160031
0.159715
0.159399
0.157818
0.158451
0.158451
0.157186
0.156554
0.155921
0.152760
0.153076
0.154973
0.154341
0.153076
0.152128
0.153076
0.153708
0.151811
0.152760
0.154024
0.153076
0.152760
0.152444
0.149598
0.150547
0.153076
0.153708
0.154024
0.153076
0.153076
0.153076
0.153392
0.154024
0.154973
0.154973
0.155605
0.156870
0.158134
0.156870
0.158134
0.158767
0.160347
0.160664
0.161296
0.161296
0.160664
0.160664
0.161612
0.161296
0.163509
0.164457
0.165090
0.165090
0.164141
0.164774
0.166671
0.167619
0.167619
0.167935
0.165722
0.166671
0.166038
0.168567
0.168251
0.169200
0.170780
0.168884
0.166671
0.164774
0.166671
0.167303
0.166671
0.166354
0.165406
0.165090
0.164774
0.164774
0.164457
0.162561
0.161612
0.162561
0.159715
0.158451
0.160347
0.160031
0.159399
0.158451
0.157502
0.157818
0.158134
0.157186
0.156554
0.154024
0.154024
0.153392
0.154341
0.153708
0.151811
0.152760
0.152444
0.153076
0.152760
0.153708
0.154973
0.152128
0.149915
0.147701
0.150547
0.151811
0.153708
0.154024
0.152444
0.152444
0.153076
0.154973
0.154657
0.155605
0.155605
0.154024
0.155605
0.156238
0.157186
0.157818
0.159083
0.159715
0.159715
0.159715
0.160664
0.161928
0.160980
0.160347
0.161296
0.162877
0.163509
0.165090
0.164141
0.164457
0.164457
0.165090
0.166671
0.166354
0.167619
0.166671
0.166354
0.164774
0.166038
0.167303
0.167935
0.169832
0.168251
0.166354
0.163825
0.164774
0.166038
0.167619
0.165090
0.164774
0.165406
0.163825
0.163825
0.165090
0.162877
0.160347
0.162244
0.160980
0.160664
0.160980
0.159715
0.159715
0.157186
0.158451
0.157502
0.157186
0.156238
0.155289
0.154024
0.151811
0.151179
0.154024
0.152128
0.151495
0.151811
0.151179
0.151495
0.151811
0.152444
0.152444
0.150547
0.150231
0.148650
0.149915
0.151179
0.153708
0.153708
0.153392
0.151811
0.151811
0.153076
0.154341
0.154341
0.156554
0.154341
0.155605
0.157502
0.157186
0.156238
0.159715
0.160664
0.160347
0.160664
0.160031
0.160347
0.161612
0.162244
0.160664
0.161612
0.162877
0.165722
0.165722
0.164457
0.163825
0.164457
0.164457
0.167303
0.167303
0.166354
0.166987
0.165722
0.166038
0.167935
0.168884
0.170780
0.169200
0.167619
0.166354
0.166354
0.166671
0.168884
0.167935
0.166354
0.165406
0.165406
0.164457
0.164141
0.163825
0.162877
0.162877
0.161612
0.160347
0.159083
0.160347
0.159715
0.157502
0.156870
0.155605
0.157818
0.156238
0.155605
0.154341
0.153392
0.152128
0.154341
0.154657
0.153392
0.151811
0.152444
0.152444
0.152128
0.152444
0.153392
0.153392
0.151495
0.150231
0.148018
0.150231
0.152760
0.152444
0.152760
0.152444
0.152760
0.153076
0.154024
0.154973
0.154657
0.153708
0.154657
0.156238
0.156554
0.155289
0.158134
0.159083
0.159715
0.160031
0.160980
0.161296
0.160664
0.160980
0.160031
0.161612
0.162877
0.164141
0.166038
0.166354
0.163509
0.166038
0.166671
0.168251
0.167303
0.167303
0.168251
0.166671
0.164457
0.167935
0.168884
0.168884
0.169200
0.167619
0.163825
0.164141
0.166671
0.166038
0.165090
0.164457
0.164141
0.164457
0.164141
0.164457
0.164141
0.162561
0.162244
0.161928
0.160664
0.158134
0.159083
0.158134
0.157502
0.157502
0.156870
0.157186
0.157818
0.155921
0.155289
0.152444
0.153076
0.153708
0.154657
0.153708
0.151495
0.152760
0.151495
0.151811
0.152760
0.153076
0.153076
0.152444
0.149598
0.148334
0.149598
0.152128
0.154341
0.154657
0.153076
0.151495
0.153076
0.153392
0.154024
0.154657
0.154973
0.154024
0.154973
0.158134
0.158767
0.157818
0.159399
0.159083
0.158767
0.159399
0.160980
0.161612
0.161612
0.160980
0.161296
0.163509
0.164141
0.165406
0.165090
0.164774
0.165406
0.163825
0.166354
0.166987
0.164774
0.165722
0.166354
0.165406
0.165722
0.168251
0.169200
0.168884
0.167619
0.165406
0.165090
0.165722
0.166354
0.165722
0.165722
0.165722
0.164457
0.161928
0.164457
0.164457
0.162561
0.160347
0.162244
0.160664
0.160347
0.160980
0.158134
0.157818
0.158451
0.157502
0.157186
0.156554
0.155289
0.155605
0.152444
0.151811
0.152444
0.155289
0.153076
0.152444
0.152128
0.150863
0.150863
0.151811
0.152128
0.153708
0.152444
0.150231
0.148334
0.149915
0.150863
0.153392
0.154024
0.153076
0.152444
0.152760
0.152444
0.153708
0.154973
0.155605
0.154341
0.154341
0.155921
0.156870
0.156870
0.158451
0.158767
0.159399
0.159399
0.161612
0.160980
0.162244
0.160347
0.161612
0.163509
0.164141
0.165722
0.164457
0.164141
0.164141
0.165722
0.167619
0.166987
0.166038
0.165406
0.166671
0.166671
0.165406
0.167935
0.167935
0.169832
0.167619
0.166038
0.164141
0.165090
0.165090
0.166671
0.164774
0.164774
0.164457
0.163509
0.163193
0.164141
0.162877
0.160664
0.160031
0.159083
0.160347
0.157818
0.158767
0.158451
0.158451
0.158134
0.158134
0.158451
0.157186
0.155921
0.153708
0.152760
0.151811
0.153708
0.152760
0.151811
0.151179
0.151495
0.151179
0.152444
0.151811
0.153076
0.152760
0.152128
0.149598
0.148018
0.149598
0.153708
0.153076
0.152760
0.151811
0.152444
0.153708
0.154973
0.153392
0.154657
0.154024
0.153076
0.156238
0.156238
0.154657
0.157818
0.158767
0.158134
0.159715
0.160664
0.159715
0.161296
0.161296
0.160664
0.162244
0.162877
0.165090
0.164457
0.164774
0.162244
0.164457
0.166038
0.166354
0.166038
0.165722
0.164774
0.165406
0.163825
0.165406
0.167303
0.169832
0.167303
0.166354
0.163825
0.163193
0.164774
0.165722
0.164457
0.164774
0.163825
0.163825
0.162561
0.164141
0.163193
0.160980
0.161612
0.160664
0.159399
0.158451
0.157818
0.158134
0.157502
0.157186
0.155605
0.157818
0.156238
0.154657
0.154341
0.151811
0.151811
0.154024
0.152444
0.152444
0.150547
0.151179
0.151495
0.151495
0.150863
0.152128
0.152444
0.151495
0.149282
0.149598
0.149915
0.151495
0.152444
0.152444
0.152444
0.152760
0.152128
0.151811
0.153708
0.153392
0.154341
0.152760
0.154657
0.156554
0.156554
0.157818
0.157818
0.159399
0.160664
0.159399
0.161612
0.160980
0.161612
0.160664
0.161296
0.162244
0.163193
0.166038
0.166354
0.163193
0.165406
0.166671
0.167303
0.166354
0.165722
0.166354
0.166038
0.164774
0.165406
0.166671
0.168251
0.168884
0.166987
0.164774
0.164774
0.165090
0.165090
0.164457
0.164141
0.163825
0.163825
0.164141
0.163509
0.164457
0.162877
0.161296
0.162244
0.159715
0.159715
0.158134
0.158451
0.157186
0.158134
0.156870
0.157818
0.158134
0.156238
0.155921
0.153392
0.153708
0.152760
0.154973
0.153392
0.150863
0.151179
0.151179
0.151495
0.152444
0.152444
0.153076
0.151811
0.148966
0.148650
0.150547
0.151495
0.152760
0.154024
0.151495
0.151179
0.152128
0.152760
0.152444
0.153708
0.154024
0.153076
0.154341
0.156870
0.156554
0.156870
0.158451
0.159083
0.158767
0.159399
0.159715
0.160031
0.161612
0.160031
0.160347
0.160031
0.161612
0.164774
0.164141
0.164141
0.164141
0.164141
0.166671
0.165406
0.165090
0.165090
0.165722
0.164774
0.165090
0.167303
0.167935
0.168884
0.166671
0.164457
0.164457
0.164774
0.164774
0.165406
0.164774
0.165090
0.164457
0.162561
0.162561
0.163825
0.162561
0.161612
0.162244
0.159399
0.159083
0.159715
0.159083
0.157818
0.157186
0.156870
0.157186
0.157502
0.155605
0.154024
0.152444
0.152760
0.153392
0.155605
0.152444
0.151495
0.150863
0.149915
0.152128
0.152128
0.150863
0.153076
0.152128
0.151495
0.148018
0.148650
0.150863
0.153708
0.153392
0.152444
0.152444
0.152444
0.153392
0.153076
0.152760
0.153392
0.153076
0.153392
0.154341
0.155605
0.155921
0.158134
0.157502
0.157502
0.159083
0.160664
0.161296
0.160980
0.159083
0.160347
0.161928
0.163193
0.164774
0.163193
0.164141
0.162877
0.163825
0.165406
0.166038
0.165722
0.166354
0.166671
0.164141
0.162877
0.166038
0.168567
0.170464
0.167303
0.165722
0.163509
0.164774
0.166354
0.165406
0.164141
0.164141
0.164774
0.163825
0.163509
0.164457
0.163509
0.161612
0.162877
0.160031
0.159399
0.159083
0.158134
0.158451
0.157502
0.157502
0.156870
0.157186
0.155289
0.154341
0.153076
0.150547
0.152128
0.153708
0.151811
0.151811
0.149282
0.150547
0.150863
0.152444
0.151811
0.152760
0.152128
0.150231
0.148334
0.147069
0.148966
0.150863
0.150863
0.151811
0.150863
0.150547
0.152128
0.152128
0.152760
0.153392
0.154024
0.153392
0.154973
0.156554
0.154973
0.157818
0.157186
0.158451
0.158451
0.158134
0.159399
0.160347
0.158767
0.159715
0.160664
0.161612
0.164141
0.164774
0.163193
0.161928
0.164141
0.165406
0.165406
0.165722
0.166354
0.165722
0.164141
0.162877
0.165406
0.166038
0.166987
0.167935
0.166671
0.162877
0.163509
0.163509
0.164141
0.163509
0.163193
0.163509
0.162244
0.161612
0.162877
0.162561
0.160664
0.160664
0.160664
0.158134
0.159083
0.158767
0.158134
0.156554
0.158134
0.156554
0.156554
0.154973
0.154657
0.153392
0.151495
0.151179
0.151811
0.152444
0.152444
0.150231
0.150547
0.149915
0.150863
0.150863
0.152444
0.152128
0.149915
0.147069
0.145805
0.148018
0.149598
0.152760
0.152760
0.149915
0.150863
0.150547
0.152128
0.153392
0.153708
0.153076
0.153392
0.154024
0.156870
0.156238
0.157186
0.157818
0.159715
0.159399
0.158134
0.159715
0.159715
0.160347
0.159399
0.162244
0.162561
0.162877
0.164774
0.165722
0.162877
0.163825
0.164141
0.166038
0.165090
0.165722
0.165090
0.164141
0.162877
0.164457
0.166671
0.167619
0.168251
0.166354
0.164141
0.163509
0.164141
0.164141
0.164457
0.163825
0.163825
0.163509
0.161612
0.162561
0.162877
0.161296
0.159715
0.160664
0.158451
0.158134
0.157502
0.157186
0.157186
0.157502
0.157186
0.156870
0.156870
0.155289
0.155921
0.151811
0.152128
0.152760
0.154341
0.151811
0.149598
0.150231
0.150863
0.151495
0.151495
0.151495
0.153076
0.150547
0.148966
0.147385
0.148966
0.149282
0.152444
0.153076
0.151495
0.150231
0.151179
0.152444
0.153392
0.154341
0.154657
0.153392
0.154341
0.155289
0.155921
0.155289
0.157502
0.158767
0.159083
0.159399
0.159399
0.160347
0.160664
0.160980
0.160980
0.162877
0.162561
0.165090
0.164774
0.164457
0.165090
0.165722
0.166354
0.165722
0.165090
0.165406
0.165090
0.165090
0.164457
0.165090
0.167619
0.170148
0.167619
0.166354
0.165406
0.164774
0.166038
0.165406
0.164774
0.165090
0.164457
0.164141
0.163509
0.164457
0.163193
0.160980
0.161612
0.160980
0.160980
0.159715
0.160031
0.158134
0.158134
0.158767
0.156870
0.156870
0.156870
0.155605
0.154024
0.152760
0.152128
0.154657
0.152444
0.152128
0.151811
0.151811
0.151811
0.152444
0.152128
0.153708
0.151811
0.149915
0.147385
0.148966
0.150547
0.154341
0.153076
0.152444
0.153076
0.151179
0.152128
0.152444
0.152444
0.153392
0.154657
0.154341
0.156238
0.156554
0.155605
0.157818
0.159083
0.158767
0.159399
0.159715
0.159715
0.160031
0.160980
0.161296
0.162561
0.162561
0.164774
0.165090
0.163825
0.164141
0.165722
0.166038
0.167303
0.166671
0.166354
0.165722
0.165406
0.164141
0.167303
0.168567
0.169516
0.168567
0.167935
0.166038
0.164141
0.165406
0.166038
0.165090
0.162877
0.163825
0.163193
0.164141
0.162877
0.163193
0.162244
0.161928
0.162244
0.160664
0.159083
0.158451
0.158451
0.157502
0.157502
0.156870
0.157818
0.158134
0.155921
0.155289
0.152444
0.152444
0.153708
0.153392
0.152128
0.151179
0.150863
0.151495
0.151495
0.152760
0.153076
0.152128
0.151495
0.148966
0.148018
0.150547
0.151179
0.152444
0.152444
0.152128
0.152444
0.153708
0.154024
0.154657
0.154341
0.154341
0.153392
0.155289
0.157502
0.156238
0.157818
0.158451
0.159083
0.159399
0.159399
0.159715
0.161612
0.160664
0.160664
0.161296
0.162244
0.163193
0.165722
0.165090
0.162561
0.165090
0.165722
0.165722
0.166354
0.166987
0.165722
0.165722
0.165090
0.166354
0.167619
0.168567
0.170464
0.167935
0.166038
0.164457
0.166354
0.166038
0.166038
0.165722
0.164774
0.164774
0.163825
0.164141
0.164141
0.162244
0.160031
0.162561
0.160031
0.159083
0.159715
0.158451
0.158451
0.157502
0.157186
0.157818
0.156870
0.154973
0.154657
0.154024
0.153708
0.153708
0.154973
0.153708
0.152128
0.152444
0.152444
0.152444
0.151811
0.152444
0.154024
0.152444
0.150231
0.147701
0.151179
0.151179
0.153708
0.153392
0.152760
0.152128
0.152760
0.153076
0.153392
0.152760
0.153708
0.154657
0.154341
0.156238
0.156870
0.156554
0.156238
0.158134
0.159715
0.158134
0.160980
0.159399
0.160347
0.159715
0.160347
0.163193
0.163825
0.163825
0.163825
0.162561
0.163509
0.163825
0.164774
0.167619
0.165722
0.167303
0.166671
0.164774
0.164774
0.166671
0.167619
0.170148
0.168567
0.165406
0.165722
0.165406
0.164774
0.166671
0.164774
0.164141
0.164457
0.161612
0.162877
0.163509
0.162877
0.161296
0.160347
0.159083
0.158134
0.158134
0.156870
0.157186
0.155921
0.156238
0.157502
0.157818
0.155921
0.155289
0.153076
0.152444
0.152760
0.155289
0.152760
0.151811
0.152128
0.151495
0.151495
0.150547
0.151179
0.152128
0.150863
0.150863
0.148966
0.149598
0.150231
0.153076
0.154024
0.152444
0.152760
0.153076
0.153392
0.153076
0.154024
0.154341
0.153708
0.154973
0.159083
0.157818
0.158134
0.160347
0.160031
0.160664
0.160664
0.160031
0.160031
0.160347
0.160664
0.160664
0.162244
0.162877
0.164141
0.164774
0.164774
0.164774
0.165406
0.167303
0.167619
0.166038
0.165722
0.166354
0.166038
0.164774
0.165722
0.169200
0.170464
0.167935
0.166987
0.166354
0.166038
0.165406
0.166354
0.165406
0.165090
0.164457
0.165090
0.164457
0.163509
0.163509
0.160664
0.161296
0.160664
0.160031
0.159083
0.158134
0.159083
0.158134
0.157186
0.155605
0.158451
0.157502
0.156554
0.154973
0.154024
0.153708
0.154657
0.151811
0.152760
0.149598
0.151179
0.151811
0.151179
0.151495
0.154341
0.152444
0.150547
0.148966
0.148650
0.149598
0.152444
0.152444
0.153076
0.151179
0.152128
0.152128
0.154024
0.152760
0.153708
0.153076
0.153076
0.154657
0.156554
0.156238
0.158451
0.159083
0.159083
0.158451
0.159715
0.160664
0.160031
0.160664
0.160031
0.161296
0.162244
0.164141
0.165090
0.165090
0.164141
0.165406
0.165406
0.166671
0.167303
0.167935
0.166987
0.166354
0.164457
0.167619
0.169200
0.171729
0.170464
0.167935
0.166038
0.165406
0.167619
0.166038
0.166354
0.165722
0.164774
0.163193
0.162877
0.164141
0.162561
0.160031
0.161296
0.161296
0.159715
0.158451
0.159715
0.158134
0.156870
0.157502
0.156870
0.157502
0.157818
0.154657
0.154341
0.153076
0.152444
0.154024
0.154341
0.153076
0.152128
0.151495
0.152444
0.152128
0.153392
0.154341
0.154973
0.152760
0.150231
0.147701
0.150863
0.152444
0.153708
0.153392
0.152444
0.151811
0.154024
0.153708
0.154024
0.153708
0.154657
0.154341
0.154657
0.157186
0.155921
0.156870
0.157818
0.159399
0.160031
0.161612
0.162561
0.161612
0.162561
0.161928
0.162244
0.162561
0.162877
0.166987
0.165406
0.163193
0.164774
0.166671
0.167303
0.166671
0.166038
0.166354
0.166671
0.165406
0.166671
0.168251
0.169200
0.170148
0.167935
0.166671
0.165722
0.166038
0.166671
0.167303
0.164774
0.164774
0.163825
0.164141
0.162877
0.164141
0.162877
0.160664
0.162561
0.159083
0.159399
0.159399
0.158451
0.158134
0.158134
0.157818
0.158451
0.157502
0.155289
0.153708
0.152444
0.151811
0.153392
0.155605
0.153076
0.152760
0.152128
0.151495
0.151811
0.151811
0.151495
0.153392
0.152128
0.150863
0.147701
0.148966
0.150547
0.152128
0.152760
0.152444
0.150547
0.152128
0.152760
0.153708
0.153076
0.153392
0.153392
0.154024
0.156554
0.156870
0.155921
0.157502
0.158134
0.159083
0.158767
0.160031
0.159083
0.160980
0.160031
0.159083
0.161928
0.161928
0.162561
0.164141
0.162561
0.163825
0.164457
0.165722
0.166354
0.165406
0.165090
0.165090
0.165090
0.165090
0.167303
0.168251
0.170464
0.168884
0.166038
0.164457
0.163509
0.164457
0.165406
0.164774
0.165722
0.163825
0.163825
0.164457
0.164457
0.164141
0.160980
0.161612
0.160980
0.160347
0.158134
0.157502
0.157818
0.157818
0.156870
0.155921
0.156554
0.155921
0.154341
0.152760
0.152444
0.151495
0.154024
0.154024
0.150547
0.150863
0.150231
0.151495
0.151179
0.151811
0.153076
0.152128
0.150231
0.148966
0.147701
0.151179
0.153392
0.152444
0.151495
0.152128
0.151811
0.153076
0.153708
0.153392
0.154657
0.153708
0.153392
0.154973
0.156554
0.155921
0.158451
0.157818
0.159399
0.160031
0.161296
0.161612
0.161296
0.160347
0.160980
0.162561
0.162561
0.165406
0.165090
0.165406
0.163193
0.164457
0.166354
0.166354
0.166354
0.166671
0.165722
0.166671
0.167303
0.168251
0.168567
0.170148
0.168567
0.167303
0.165406
0.165090
0.165090
0.165722
0.164457
0.165406
0.165090
0.163825
0.163509
0.163509
0.163825
0.161928
0.161296
0.161296
0.160031
0.159083
0.159715
0.158451
0.157818
0.156554
0.156238
0.157502
0.156554
0.154341
0.154657
0.152444
0.153076
0.154341
0.154024
0.152444
0.150231
0.149915
0.149598
0.151495
0.151495
0.153708
0.153392
0.152128
0.149598
0.149598
0.151179
0.153076
0.153076
0.153708
0.152444
0.153076
0.154341
0.154024
0.154024
0.154973
0.154341
0.154341
0.155289
0.156554
0.155921
0.157502
0.157186
0.158767
0.158767
0.160347
0.160031
0.160664
0.161612
0.160980
0.160980
0.161928
0.163509
0.164141
0.165406
0.162561
0.165090
0.165406
0.166038
0.166354
0.166671
0.167935
0.165406
0.164457
0.167619
0.167619
0.169516
0.168567
0.167935
0.164774
0.165406
0.166354
0.166671
0.167303
0.165722
0.166038
0.163825
0.162877
0.164774
0.164457
0.163193
0.163509
0.161928
0.159083
0.159399
0.158767
0.158451
0.158451
0.157818
0.156554
0.157818
0.157186
0.156238
0.156870
0.152444
0.152444
0.154973
0.154341
0.153076
0.152760
0.152760
0.151811
0.152760
0.152128
0.154024
0.154973
0.151811
0.150863
0.148334
0.150863
0.151811
0.154657
0.154973
0.152760
0.152128
0.151495
0.152444
0.154024
0.154341
0.155289
0.152760
0.153708
0.157502
0.156238
0.156554
0.156870
0.158767
0.159399
0.160031
0.161612
0.161928
0.163193
0.160031
0.160664
0.162561
0.164141
0.166671
0.166671
0.164774
0.164141
0.166038
0.167303
0.166987
0.165406
0.166987
0.166671
0.164774
0.166671
0.168251
0.168251
0.169832
0.168884
0.166354
0.167303
0.165722
0.166354
0.165406
0.165722
0.164774
0.166038
0.163509
0.164141
0.165090
0.164457
0.161612
0.162561
0.160347
0.160031
0.159083
0.159399
0.157502
0.159083
0.156870
0.157818
0.157186
0.155605
0.154657
0.153076
0.153076
0.152760
0.156238
0.153708
0.152444
0.152444
0.152128
0.152128
0.152128
0.153076
0.153708
0.150863
0.150547
0.148018
0.148966
0.150231
0.154024
0.153392
0.151495
0.152444
0.153392
0.153392
0.154024
0.154024
0.154973
0.153708
0.154657
0.155921
0.157502
0.157186
0.158767
0.159715
0.159399
0.160980
0.161296
0.160031
0.161612
0.160664
0.161296
0.161928
0.162244
0.165406
0.165722
0.165090
0.164457
0.165406
0.166987
0.166671
0.166987
0.165090
0.166354
0.165090
0.165090
0.165722
0.168251
0.169832
0.167935
0.166354
0.166038
0.164774
0.166354
0.167619
0.165406
0.165090
0.163509
0.163509
0.163509
0.164141
0.163193
0.161296
0.162877
0.161296
0.160980
0.160347
0.158767
0.157186
0.157818
0.157186
0.157818
0.158451
0.157818
0.155289
0.153708
0.151495
0.152444
0.154341
0.152128
0.153076
0.152128
0.152444
0.153076
0.151811
0.151811
0.153076
0.152128
0.150547
0.148966
0.149282
0.151811
0.153708
0.154657
0.153708
0.153392
0.151179
0.152128
0.154024
0.154341
0.156554
0.154973
0.153392
0.155289
0.157502
0.155289
0.158767
0.158451
0.159083
0.159399
0.160347
0.160664
0.161612
0.160031
0.160980
0.162561
0.162244
0.163193
0.164774
0.165406
0.163509
0.165090
0.165722
0.166671
0.167619
0.167619
0.166354
0.166671
0.164774
0.167303
0.168251
0.170148
0.169200
0.167935
0.164141
0.164457
0.166038
0.166038
0.166671
0.165090
0.164774
0.164774
0.163509
0.164141
0.163509
0.161928
0.161928
0.161296
0.159083
0.159083
0.159399
0.159399
0.157818
0.157186
0.156554
0.158134
0.157186
0.155289
0.155605
0.154024
0.154024
0.153392
0.154341
0.153392
0.152128
0.151495
0.151811
0.152128
0.153708
0.153708
0.153076
0.151811
0.150863
0.148650
0.151179
0.152760
0.154341
0.154657
0.154341
0.153392
0.154024
0.153708
0.154024
0.154657
0.155289
0.154657
0.156238
0.158451
0.158134
0.159715
0.159399
0.159715
0.159399
0.160664
0.161612
0.162244
0.162561
0.161612
0.162877
0.162244
0.164141
0.166038
0.166987
0.164141
0.166354
0.167303
0.167619
0.167303
0.166671
0.166987
0.168251
0.165406
0.166038
0.166038
0.166987
0.168884
0.167619
0.164774
0.163825
0.165406
0.165406
0.166671
0.165406
0.164774
0.165406
0.163193
0.164457
0.163509
0.163193
0.164457
0.164141
0.160347
0.160347
0.160031
0.160031
0.157502
0.158767
0.156870
0.157818
0.157186
0.155921
0.156554
0.154024
0.153392
0.153076
0.153708
0.152760
0.152760
0.152128
0.150863
0.152128
0.153076
0.153392
0.154024
0.152128
0.149282
0.147069
0.150231
0.150547
0.154341
0.154341
0.152760
0.152444
0.154024
0.154973
0.153392
0.154973
0.155921
0.155605
0.154973
0.156554
0.157502
0.156238
0.158134
0.157818
0.159399
0.159715
0.161612
0.160980
0.160664
0.159715
0.160031
0.161928
0.162244
0.165090
0.165406
0.164141
0.163193
0.165406
0.167303
0.167303
0.167303
0.167935
0.166671
0.165406
0.165406
0.167619
0.168884
0.169832
0.168884
0.166354
0.164774
0.166038
0.166987
0.167935
0.166354
0.166671
0.165406
0.165090
0.165406
0.165722
0.165090
0.161928
0.163509
0.161296
0.161296
0.160664
0.159399
0.159399
0.157502
0.157186
0.157818
0.157818
0.157818
0.156238
0.154657
0.154024
0.153708
0.154973
0.154024
0.154024
0.152760
0.151811
0.152760
0.153708
0.152760
0.154973
0.152444
0.151495
0.148966
0.149915
0.151495
0.154657
0.153708
0.153708
0.153392
0.153708
0.154657
0.154341
0.154973
0.155921
0.155289
0.154973
0.156870
0.157186
0.156870
0.159083
0.159715
0.160031
0.160347
0.160664
0.161296
0.160980
0.160664
0.161296
0.162244
0.163825
0.165722
0.165406
0.165406
0.163825
0.165090
0.168567
0.168251
0.166987
0.165090
0.166038
0.166354
0.165406
0.167935
0.170148
0.171413
0.169516
0.168567
0.165090
0.165090
0.166038
0.166038
0.165406
0.166038
0.165406
0.162561
0.162561
0.164457
0.162877
0.161296
0.162561
0.160980
0.159399
0.160347
0.159399
0.158767
0.158134
0.158451
0.157818
0.159083
0.158134
0.156238
0.154024
0.152444
0.153076
0.152760
0.154341
0.153392
0.151179
0.151811
0.153076
0.152128
0.151811
0.154657
0.153708
0.151179
0.149915
0.148966
0.150547
0.152760
0.152760
0.152760
0.151495
0.152760
0.153076
0.154024
0.154024
0.154973
0.154341
0.154024
0.156554
0.158767
0.157502
0.158767
0.160980
0.160980
0.159715
0.160980
0.161296
0.161612
0.160347
0.161296
0.160980
0.162877
0.165090
0.165722
0.165722
0.164457
0.164141
0.167619
0.167619
0.166354
0.166987
0.167619
0.165722
0.166038
0.167935
0.168251
0.170148
0.169516
0.168251
0.165722
0.164457
0.166038
0.166671
0.166354
0.166038
0.165406
0.163825
0.163193
0.164141
0.165406
0.163509
0.163509
0.163193
0.159083
0.159083
0.158451
0.159715
0.158134
0.158134
0.157818
0.159083
0.158767
0.155921
0.156238
0.153708
0.152760
0.154024
0.154024
0.153708
0.151811
0.151811
0.152128
0.151811
0.153076
0.153076
0.153076
0.152444
0.150547
0.149598
0.150863
0.152444
0.153392
0.153708
0.153392
0.153708
0.154341
0.154657
0.154657
0.155921
0.155921
0.154657
0.156238
0.157502
0.156554
0.157818
0.159399
0.159399
0.160347
0.160980
0.161296
0.162244
0.161612
0.162244
0.162561
0.164774
0.164457
0.166038
0.166671
0.164457
0.166038
0.167935
0.168251
0.168251
0.167619
0.166038
0.167935
0.164141
0.167303
0.169832
0.170148
0.171097
0.169516
0.167619
0.167935
0.166038
0.167303
0.167619
0.167619
0.165406
0.165722
0.164457
0.164457
0.164774
0.163193
0.162877
0.163193
0.160980
0.160347
0.160347
0.159083
0.158451
0.158451
0.158451
0.158767
0.157818
0.156870
0.156238
0.153708
0.154024
0.154657
0.157186
0.155921
0.154341
0.153076
0.153392
0.154024
0.153708
0.154973
0.155921
0.153708
0.152128
0.149915
0.150863
0.152760
0.155921
0.154973
0.154341
0.154024
0.154024
0.154657
0.154973
0.154657
0.155921
0.154973
0.156238
0.158451
0.158451
0.158134
0.160347
0.160664
0.160664
0.161296
0.161928
0.161612
0.163193
0.161928
0.162244
0.164774
0.166354
0.167303
0.167935
0.167303
0.166038
0.166671
0.169200
0.169200
0.168884
0.167303
0.166987
0.166671
0.166671
0.167935
0.169516
0.171729
0.170148
0.168251
0.167303
0.167303
0.167619
0.167619
0.166987
0.166354
0.166354
0.164457
0.165722
0.166354
0.165090
0.163509
0.163509
0.161928
0.161928
0.162561
0.160980
0.160031
0.158451
0.158451
0.158134
0.157818
0.158134
0.158134
0.156238
0.154657
0.153392
0.156238
0.154341
0.154341
0.153392
0.153076
0.153076
0.152444
0.152760
0.154973
0.152760
0.151811
0.149598
0.148334
0.150231
0.152444
0.152444
0.153392
0.153708
0.154341
0.154024
0.154657
0.156554
0.156870
0.156554
0.155289
0.156870
0.157502
0.158134
0.159715
0.158767
0.160031
0.160664
0.161296
0.160031
0.162561
0.162561
0.162561
0.163825
0.163193
0.165406
0.166987
0.166671
0.164774
0.165406
0.167619
0.168251
0.167303
0.166671
0.167935
0.166987
0.165090
0.167619
0.168884
0.170148
0.170780
0.168567
0.165406
0.166354
0.166671
0.167619
0.166671
0.165406
0.165090
0.164774
0.164457
0.164457
0.165406
0.163193
0.162561
0.161612
0.161296
0.160664
0.160347
0.159083
0.159399
0.159715
0.158134
0.158134
0.158767
0.157186
0.154973
0.154341
0.154024
0.154973
0.154024
0.153392
0.152128
0.151495
0.152128
0.151811
0.153392
0.154657
0.154657
0.153392
0.151811
0.149915
0.151179
0.152760
0.153708
0.155605
0.153392
0.152128
0.154973
0.154341
0.154341
0.154973
0.155289
0.154973
0.156554
0.157818
0.156870
0.158134
0.160031
0.160980
0.160980
0.160031
0.161296
0.161296
0.162877
0.161928
0.162877
0.162561
0.165090
0.166671
0.166354
0.164774
0.166987
0.166987
0.168567
0.167619
0.167303
0.167619
0.166671
0.165406
0.166354
0.168567
0.170148
0.169832
0.168884
0.166354
0.165406
0.166354
0.166671
0.166354
0.165090
0.165406
0.164774
0.163825
0.164457
0.164774
0.163509
0.162561
0.162877
0.159399
0.160347
0.159083
0.158451
0.157818
0.159083
0.157818
0.157186
0.157818
0.155605
0.155921
0.153708
0.153708
0.153708
0.154973
0.154341
0.153076
0.152760
0.151179
0.151811
0.151811
0.152760
0.154657
0.151495
0.150231
0.148334
0.150863
0.151495
0.153708
0.154024
0.153076
0.152760
0.153392
0.154657
0.153708
0.154341
0.154973
0.154973
0.155289
0.158451
0.156554
0.157502
0.159083
0.160664
0.160347
0.160980
0.162244
0.161928
0.161928
0.162244
0.162877
0.164141
0.162877
0.166354
0.166354
0.165406
0.165722
0.166987
0.167935
0.168567
0.168251
0.167935
0.167303
0.166354
0.166987
0.167935
0.170464
0.172361
0.169832
0.167935
0.166987
0.166987
0.168567
0.166671
0.167303
0.166354
0.166038
0.164457
0.165090
0.165722
0.165090
0.161612
0.162877
0.160664
0.160980
0.160031
0.160347
0.161296
0.159399
0.158451
0.158134
0.158134
0.157186
0.156554
0.154024
0.152444
0.152128
0.156554
0.153392
0.153076
0.151811
0.152128
0.153076
0.152128
0.152444
0.154341
0.154024
0.152444
0.150231
0.150863
0.151495
0.154024
0.153708
0.153392
0.153708
0.153076
0.154341
0.154024
0.153392
0.155289
0.154657
0.154657
0.156870
0.157818
0.155921
0.158767
0.159715
0.159399
0.159715
0.161296
0.162877
0.163825
0.163509
0.163193
0.165406
0.164774
0.166038
0.165722
0.166038
0.163193
0.166354
0.168567
0.167619
0.167619
0.166987
0.166671
0.166671
0.165090
0.167303
0.168567
0.172045
0.169516
0.168884
0.164457
0.166354
0.167303
0.167619
0.165406
0.165406
0.166354
0.165090
0.165406
0.166038
0.163825
0.161296
0.162244
0.162561
0.160031
0.158767
0.159399
0.159399
0.158451
0.158451
0.157502
0.158767
0.158134
0.156238
0.155289
0.152760
0.153076
0.155605
0.154341
0.151811
0.151495
0.151495
0.152128
0.152444
0.153392
0.153708
0.152760
0.152444
0.150547
0.148650
0.151179
0.153708
0.153392
0.153392
0.152444
0.152760
0.153392
0.153708
0.154341
0.155921
0.154973
0.154341
0.157186
0.157818
0.157186
0.160031
0.160031
0.160347
0.160664
0.160980
0.161928
0.162877
0.163509
0.164141
0.164457
0.163509
0.165406
0.166354
0.167303
0.165722
0.165722
0.167619
0.168567
0.168567
0.167619
0.167303
0.167935
0.166354
0.168884
0.170464
0.171413
0.171097
0.169516
0.166987
0.166987
0.168251
0.167303
0.166987
0.166987
0.166354
0.165722
0.164774
0.165722
0.166354
0.165090
0.164457
0.165090
0.162877
0.161612
0.160347
0.159399
0.159083
0.159399
0.158767
0.160031
0.159399
0.157186
0.155605
0.154341
0.155605
0.155289
0.156554
0.154973
0.152760
0.152128
0.153392
0.153392
0.152760
0.154024
0.153392
0.151811
0.152760
0.150231
0.152128
0.152444
0.153708
0.154024
0.154024
0.153392
0.154973
0.156554
0.156238
0.154973
0.155921
0.155289
0.155605
0.157818
0.157186
0.158451
0.160031
0.158451
0.159715
0.160031
0.161612
0.162244
0.162877
0.162244
0.162877
0.163825
0.165406
0.166671
0.166987
0.166354
0.165722
0.166987
0.167619
0.168251
0.167935
0.167303
0.165722
0.166038
0.166987
0.167303
0.169832
0.171097
0.168251
0.166038
0.166354
0.166987
0.167619
0.166987
0.167303
0.166354
0.166671
0.164457
0.164774
0.165090
0.163193
0.162877
0.163193
0.161296
0.161928
0.160664
0.160980
0.159399
0.160031
0.158767
0.158451
0.159083
0.158767
0.157186
0.154657
0.154341
0.154024
0.155605
0.154657
0.151811
0.151811
0.153392
0.154024
0.154024
0.153076
0.154657
0.153076
0.150863
0.149598
0.151811
0.152128
0.154657
0.154341
0.154024
0.154973
0.154341
0.154973
0.155921
0.154657
0.155921
0.156238
0.155289
0.157502
0.157186
0.157818
0.159399
0.162561
0.159399
0.160980
0.162244
0.163193
0.163193
0.161612
0.161928
0.164457
0.164457
0.167303
0.167619
0.166987
0.165090
0.166354
0.168884
0.168567
0.167619
0.166987
0.167303
0.166987
0.167935
0.169516
0.169832
0.171097
0.168884
0.167619
0.166671
0.166038
0.166987
0.167303
0.166671
0.167303
0.166354
0.165406
0.165406
0.164141
0.164141
0.162877
0.163193
0.161296
0.161296
0.160347
0.160980
0.160980
0.159083
0.158767
0.157818
0.159083
0.157502
0.156554
0.155289
0.152760
0.153708
0.155921
0.154973
0.153708
0.151811
0.151495
0.152128
0.151495
0.153392
0.154341
0.152760
0.151495
0.151495
0.150231
0.152128
0.154341
0.155289
0.153708
0.152444
0.153076
0.153708
0.155605
0.154657
0.156238
0.154024
0.154973
0.156870
0.158451
0.156554
0.159399
0.160031
0.160031
0.161612
0.161928
0.162244
0.161296
0.162244
0.161296
0.163509
0.163509
0.165722
0.165722
0.164457
0.163825
0.166038
0.167303
0.166671
0.167935
0.167619
0.168251
0.167619
0.164774
0.167303
0.169200
0.170780
0.169516
0.168884
0.166038
0.164774
0.167935
0.167935
0.167303
0.166987
0.166987
0.165090
0.164774
0.166038
0.165090
0.163509
0.164141
0.162877
0.160980
0.161296
0.160347
0.160980
0.158767
0.158134
0.158451
0.158767
0.158134
0.155921
0.155921
0.154024
0.153392
0.155605
0.155605
0.154341
0.153392
0.152444
0.152444
0.153076
0.153708
0.155289
0.154341
0.152760
0.152128
0.148650
0.151495
0.154024
0.154341
0.154024
0.154024
0.153392
0.154024
0.154973
0.154657
0.156554
0.155289
0.154657
0.157186
0.159715
0.158134
0.158767
0.158767
0.160031
0.160664
0.160664
0.162244
0.160980
0.161612
0.161296
0.162561
0.164141
0.166987
0.166354
0.166987
0.165090
0.164457
0.166354
0.166671
0.167935
0.167303
0.167303
0.166987
0.165406
0.165722
0.167935
0.168884
0.170148
0.168251
0.165090
0.165406
0.166038
0.165722
0.166038
0.166354
0.165406
0.164774
0.165090
0.163509
0.162877
0.163509
0.161612
0.162244
0.160664
0.160347
0.159399
0.160347
0.157818
0.158767
0.157502
0.157502
0.158451
0.156870
0.156238
0.153076
0.152760
0.153708
0.154657
0.152444
0.151179
0.151179
0.151179
0.151495
0.152128
0.151811
0.154657
0.152128
0.150547
0.148018
0.148334
0.150863
0.154341
0.154973
0.153076
0.152444
0.153708
0.154341
0.153392
0.154973
0.154973
0.153076
0.154973
0.157186
0.156238
0.157818
0.158451
0.159399
0.159083
0.159399
0.160980
0.161928
0.162561
0.161296
0.162244
0.164457
0.163509
0.165090
0.166671
0.164774
0.166038
0.166987
0.167303
0.167935
0.166671
0.166987
0.166987
0.166354
0.166987
0.168567
0.168884
0.169832
0.168884
0.165090
0.165722
0.163825
0.165406
0.166671
0.166671
0.165722
0.164141
0.163193
0.162877
0.163825
0.162561
0.160664
0.161612
0.159715
0.160664
0.160031
0.159715
0.159083
0.157818
0.156870
0.156554
0.158134
0.156554
0.158134
0.154973
0.153708
0.152760
0.154657
0.153708
0.153392
0.153392
0.152128
0.152760
0.152128
0.153392
0.153392
0.152128
0.151495
0.149598
0.150547
0.151179
0.154024
0.154024
0.151811
0.152128
0.152444
0.153076
0.154024
0.154024
0.155289
0.155921
0.155289
0.156870
0.157186
0.157186
0.158767
0.160664
0.159399
0.159715
0.161296
0.161296
0.161928
0.160980
0.161612
0.163825
0.162877
0.165406
0.166354
0.165722
0.164141
0.165090
0.168251
0.166354
0.167619
0.168251
0.167935
0.166354
0.166354
0.167935
0.168884
0.171729
0.169832
0.167619
0.165090
0.165722
0.167935
0.168567
0.167303
0.166354
0.166671
0.165722
0.165406
0.165406
0.165090
0.161928
0.163193
0.161296
0.160980
0.158767
0.159083
0.159083
0.157502
0.156870
0.158134
0.159083
0.157502
0.155289
0.154973
0.152128
0.152128
0.154973
0.154341
0.151811
0.151495
0.152128
0.151495
0.152128
0.152760
0.154024
0.153076
0.151811
0.150231
0.149282
0.150231
0.153076
0.154341
0.153708
0.152760
0.153708
0.154024
0.152760
0.153708
0.154973
0.154341
0.154657
0.156554
0.158134
0.157186
0.158134
0.158451
0.158134
0.159399
0.159399
0.159715
0.160031
0.160664
0.160031
0.161296
0.162561
0.165406
0.166038
0.164774
0.163825
0.166038
0.165722
0.166038
0.165722
0.166038
0.165406
0.164141
0.164774
0.165722
0.167303
0.168251
0.170148
0.168884
0.164774
0.165090
0.166987
0.164774
0.164774
0.165090
0.165722
0.163825
0.162244
0.162244
0.162877
0.161612
0.161928
0.162244
0.160347
0.159399
0.158451
0.158451
0.156870
0.156870
0.156870
0.158767
0.158451
0.155921
0.154657
0.152444
0.152128
0.153392
0.155289
0.154341
0.151495
0.151495
0.152444
0.151179
0.151495
0.152444
0.154024
0.150547
0.148966
0.148018
0.150547
0.150547
0.153076
0.152444
0.151179
0.151495
0.153708
0.152760
0.153392
0.153708
0.154657
0.154024
0.154973
0.157186
0.156870
0.157186
0.158451
0.159399
0.159083
0.160031
0.161296
0.161612
0.161928
0.160980
0.160664
0.162561
0.164141
0.165722
0.165406
0.163825
0.165090
0.165722
0.167619
0.166987
0.165090
0.166354
0.166354
0.164141
0.166038
0.166671
0.169832
0.170464
0.169200
0.165722
0.165406
0.166671
0.167619
0.166354
0.166671
0.164774
0.165406
0.164457
0.164457
0.163825
0.163509
0.162561
0.162244
0.159399
0.159399
0.160031
0.158134
0.157818
0.157502
0.156554
0.156870
0.157818
0.155921
0.155289
0.154341
0.152444
0.152760
0.153392
0.153076
0.149915
0.152128
0.153076
0.151811
0.152128
0.151811
0.153076
0.152128
0.150863
0.149282
0.151811
0.152128
0.154024
0.153708
0.152760
0.153076
0.153392
0.154024
0.154657
0.154341
0.154024
0.154973
0.153392
0.156554
0.156554
0.157502
0.157502
0.158451
0.159083
0.159083
0.160347
0.160664
0.161928
0.160347
0.160664
0.161928
0.163193
0.166354
0.165090
0.163825
0.164141
0.166671
0.167303
0.166038
0.166354
0.167619
0.167303
0.166038
0.166354
0.167619
0.168884
0.172045
0.169516
0.166671
0.166354
0.166354
0.165406
0.166987
0.166987
0.163825
0.164774
0.163509
0.163193
0.164457
0.162561
0.160980
0.163509
0.162561
0.162244
0.159715
0.158767
0.157818
0.158134
0.158451
0.157502
0.157186
0.155921
0.155289
0.154973
0.152760
0.153392
0.154657
0.153392
0.152760
0.152128
0.152444
0.152128
0.152128
0.153076
0.153392
0.152444
0.150547
0.150547
0.148018
0.149282
0.152760
0.153076
0.152760
0.152760
0.153708
0.153392
0.154024
0.153708
0.154973
0.155289
0.154024
0.156238
0.157502
0.156554
0.158767
0.159083
0.159083
0.159399
0.161296
0.161296
0.161612
0.161296
0.160347
0.162877
0.164141
0.165722
0.166038
0.165406
0.163825
0.166354
0.168884
0.167619
0.169832
0.167303
0.167935
0.166671
0.165722
0.167619
0.169200
0.171729
0.168251
0.167935
0.165406
0.165722
0.166987
0.166354
0.166038
0.165722
0.165406
0.165406
0.164141
0.165090
0.163825
0.162244
0.162877
0.162561
0.160980
0.159399
0.160347
0.159715
0.158767
0.159399
0.158451
0.158134
0.158134
0.155605
0.155921
0.153708
0.154024
0.155605
0.154973
0.154341
0.152760
0.152444
0.152760
0.153076
0.152760
0.154024
0.153076
0.151495
0.150231
0.149598
0.151179
0.153392
0.153392
0.153392
0.152760
0.153392
0.154024
0.153392
0.154657
0.154973
0.154657
0.154024
0.156870
0.157502
0.157502
0.159399
0.160664
0.160031
0.160664
0.160347
0.161928
0.163509
0.163509
0.162877
0.163509
0.163825
0.165406
0.166987
0.166671
0.164457
0.167619
0.168884
0.167303
0.168884
0.167303
0.167303
0.166987
0.165090
0.166671
0.169200
0.169832
0.170780
0.169832
0.166038
0.166038
0.167935
0.167303
0.166354
0.165406
0.165090
0.166038
0.164457
0.166038
0.166987
0.164141
0.163193
0.162244
0.162244
0.161612
0.159715
0.159399
0.159083
0.158134
0.157818
0.158767
0.158451
0.155921
0.155921
0.154341
0.154341
0.154024
0.155289
0.154024
0.152760
0.153392
0.152760
0.153392
0.153392
0.155289
0.156238
0.153392
0.151811
0.149598
0.150863
0.152128
0.154657
0.154341
0.152444
0.152444
0.152760
0.154024
0.154973
0.155289
0.155921
0.155921
0.156238
0.157186
0.156238
0.158134
0.158451
0.160031
0.159715
0.160031
0.160980
0.161296
0.160980
0.161928
0.161928
0.164141
0.163509
0.166038
0.166671
0.165090
0.165722
0.166671
0.167935
0.167935
0.167619
0.168251
0.166671
0.165722
0.166671
0.168251
0.169832
0.170464
0.168884
0.166671
0.166038
0.166354
0.167303
0.166038
0.165722
0.165722
0.165406
0.165090
0.165406
0.165406
0.165090
0.162877
0.162877
0.161296
0.160980
0.161296
0.159715
0.159399
0.157818
0.157818
0.157502
0.158451
0.157186
0.156238
0.154341
0.152760
0.154024
0.157186
0.153076
0.152760
0.153392
0.153076
0.153392
0.152760
0.152760
0.155605
0.152760
0.151495
0.150231
0.150231
0.152444
0.154024
0.154024
0.153392
0.153392
0.153708
0.154973
0.155605
0.155605
0.155921
0.155289
0.154657
0.155605
0.158134
0.157818
0.160031
0.159715
0.159715
0.160347
0.160347
0.160664
0.162244
0.162244
0.161928
0.162877
0.163509
0.165090
0.165722
0.165722
0.164774
0.166038
0.167619
0.167303
0.167619
0.167619
0.167935
0.167619
0.167935
0.169200
0.171413
0.172045
0.169516
0.168884
0.166671
0.166354
0.167619
0.166038
0.166354
0.165406
0.164774
0.164457
0.165722
0.166354
0.165406
0.163193
0.162877
0.162561
0.160664
0.160347
0.158767
0.159399
0.158451
0.158451
0.157818
0.158134
0.157186
0.155921
0.155289
0.153392
0.153392
0.154341
0.154973
0.152444
0.151179
0.152128
0.152760
0.152760
0.152128
0.154341
0.152128
0.149915
0.149598
0.148650
0.150863
0.152444
0.152444
0.153392
0.152128
0.153076
0.151811
0.152128
0.153708
0.154657
0.154657
0.154341
0.156238
0.156870
0.156238
0.157818
0.158451
0.159399
0.159399
0.160664
0.160980
0.161928
0.163193
0.162244
0.161296
0.162877
0.164774
0.166038
0.164141
0.163193
0.165090
0.166354
0.166987
0.167935
0.166038
0.166354
0.165722
0.164774
0.166038
0.169200
0.170464
0.168567
0.167303
0.164141
0.164457
0.166987
0.166354
0.167303
0.164774
0.164141
0.163825
0.163825
0.164774
0.163825
0.161612
0.160980
0.161612
0.161612
0.160031
0.160031
0.159399
0.158767
0.157502
0.156238
0.157502
0.156238
0.155289
0.154973
0.152128
0.154024
0.153708
0.155289
0.152760
0.151495
0.151811
0.152760
0.151811
0.149915
0.153076
0.152128
0.150863
0.150547
0.147701
0.151495
0.152760
0.154024
0.154341
0.153392
0.152444
0.152760
0.153076
0.153392
0.155921
0.155289
0.155289
0.154973
0.157186
0.156870
0.156870
0.158451
0.158134
0.158767
0.160347
0.160664
0.163509
0.162877
0.161612
0.162561
0.163825
0.163825
0.165722
0.165090
0.162877
0.165090
0.165722
0.165406
0.166354
0.166671
0.166354
0.166987
0.165090
0.166987
0.168884
0.168251
0.169516
0.168567
0.166038
0.166038
0.166354
0.166038
0.166354
0.165406
0.163193
0.164141
0.161928
0.163825
0.163509
0.161296
0.160347
0.161612
0.158451
0.159399
0.158767
0.157186
0.157186
0.157502
0.157186
0.156554
0.157502
0.154973
0.154341
0.153708
0.153076
0.152760
0.154341
0.151495
0.150547
0.150863
0.151811
0.151811
0.152128
0.153392
0.153708
0.152444
0.150547
0.149598
0.150863
0.151179
0.154024
0.154341
0.152760
0.152760
0.153076
0.154024
0.154341
0.154657
0.155289
0.154024
0.154024
0.156870
0.156238
0.157502
0.158451
0.158451
0.158767
0.158451
0.160664
0.160031
0.160664
0.160031
0.160980
0.162877
0.164457
0.165406
0.166354
0.165090
0.164774
0.164774
0.167303
0.166987
0.166987
0.167303
0.165406
0.165722
0.166671
0.166038
0.167619
0.170780
0.168884
0.167935
0.166987
0.166038
0.166354
0.167935
0.165406
0.165090
0.164774
0.162561
0.162244
0.163193
0.162244
0.160347
0.162561
0.160347
0.160664
0.160031
0.160347
0.159083
0.158451
0.156238
0.155605
0.156870
0.156238
0.154973
0.154973
0.152760
0.153392
0.154973
0.153708
0.152444
0.151495
0.151811
0.152128
0.152128
0.153392
0.154024
0.153076
0.152128
0.149282
0.148966
0.149915
0.153076
0.152444
0.152760
0.152444
0.152760
0.152760
0.154973
0.154973
0.155289
0.154024
0.155289
0.156238
0.156238
0.156554
0.159399
0.159399
0.159399
0.160664
0.161296
0.160980
0.160980
0.160347
0.161612
0.162244
0.162561
0.166354
0.165090
0.165406
0.164774
0.165722
0.166987
0.166671
0.166354
0.166354
0.168251
0.165722
0.166354
0.167935
0.169832
0.172045
0.169832
0.167935
0.165406
0.165406
0.166354
0.166987
0.167619
0.166354
0.165722
0.164141
0.164141
0.164457
0.166038
0.161612
0.162244
0.163825
0.160980
0.160980
0.160031
0.159083
0.158767
0.158134
0.157818
0.157818
0.157186
0.155921
0.156238
0.152444
0.152128
0.153392
0.153708
0.153708
0.153076
0.152760
0.152444
0.151811
0.154024
0.154657
0.154024
0.152128
0.151811
0.148966
0.150863
0.152760
0.154341
0.153392
0.153076
0.152760
0.153708
0.154657
0.154657
0.156554
0.155289
0.155289
0.156238
0.157502
0.156870
0.158767
0.159399
0.158767
0.158767
0.160980
0.160664
0.160664
0.161928
0.161296
0.162244
0.162244
0.164141
0.166354
0.165722
0.164457
0.165090
0.165090
0.166354
0.167303
0.166987
0.166038
0.166354
0.163825
0.166354
0.167935
0.171097
0.170464
0.167619
0.165090
0.166038
0.165722
0.166038
0.166354
0.165406
0.164774
0.164457
0.163509
0.163825
0.164141
0.162877
0.162244
0.162561
0.159715
0.158767
0.158767
0.157818
0.157818
0.157186
0.157186
0.157186
0.157502
0.155605
0.156554
0.152444
0.152128
0.154024
0.155289
0.153076
0.152128
0.152128
0.151179
0.151811
0.151811
0.152760
0.153076
0.150863
0.148966
0.148334
0.150231
0.151179
0.153392
0.154024
0.153392
0.152760
0.152444
0.153076
0.153392
0.154973
0.154341
0.155605
0.156238
0.158767
0.156554
0.156554
0.158767
0.159715
0.159083
0.159399
0.161612
0.160347
0.161296
0.160664
0.161928
0.163193
0.163193
0.166671
0.166038
0.165722
0.164457
0.166354
0.166354
0.166987
0.166671
0.166987
0.166987
0.165722
0.166038
0.168567
0.170148
0.170148
0.168251
0.165722
0.166671
0.167303
0.166671
0.167303
0.165406
0.165722
0.166671
0.164141
0.164774
0.166038
0.164141
0.162244
0.162244
0.160347
0.159715
0.159399
0.159715
0.158451
0.158451
0.157818
0.158767
0.158134
0.157186
0.156870
0.154657
0.153392
0.153076
0.155289
0.154024
0.152444
0.153392
0.152444
0.152760
0.152760
0.154024
0.155289
0.154024
0.151495
0.150547
0.150863
0.151811
0.154973
0.154973
0.154024
0.153076
0.153392
0.154341
0.154657
0.155289
0.154973
0.154657
0.154657
0.157186
0.158134
0.157186
0.159399
0.160031
0.160980
0.161928
0.161612
0.161612
0.162877
0.162244
0.161928
0.164141
0.164141
0.165722
0.166354
0.166987
0.166038
0.166354
0.167935
0.168567
0.169200
0.167303
0.167303
0.166671
0.166038
0.167619
0.170148
0.172361
0.170148
0.168567
0.166671
0.165406
0.168251
0.168251
0.167619
0.166987
0.167619
0.165722
0.165722
0.167303
0.165722
0.164141
0.162877
0.162561
0.161612
0.159715
0.160347
0.159399
0.156554
0.158134
0.158134
0.158451
0.157502
0.155605
0.155289
0.153708
0.154024
0.155921
0.154657
0.153708
0.153392
0.151811
0.151811
0.152128
0.153076
0.154341
0.153076
0.151811
0.150863
0.149915
0.151179
0.154341
0.154024
0.153392
0.152444
0.152760
0.153392
0.154657
0.154973
0.156554
0.156238
0.156554
0.157818
0.158767
0.156870
0.160031
0.159083
0.159715
0.160031
0.162561
0.160980
0.162244
0.162561
0.162244
0.163509
0.165090
0.165090
0.166038
0.165090
0.164141
0.165722
0.166987
0.166987
0.167303
0.166354
0.167303
0.167303
0.165722
0.167935
0.169832
0.170464
0.169200
0.167935
0.166671
0.167619
0.167619
0.166671
0.166987
0.167303
0.166354
0.165406
0.164774
0.165722
0.165090
0.163193
0.163825
0.163193
0.161928
0.161612
0.160664
0.160031
0.158134
0.158134
0.158134
0.158451
0.157818
0.157186
0.156238
0.153708
0.154341
0.154657
0.154657
0.153708
0.152760
0.153392
0.153076
0.154024
0.153392
0.154024
0.154024
0.153076
0.150863
0.149915
0.152444
0.153392
0.154024
0.155289
0.153392
0.153708
0.153708
0.154657
0.154973
0.154973
0.156238
0.155605
0.156238
0.158451
0.157502
0.159083
0.159399
0.161612
0.160031
0.161296
0.163509
0.163509
0.163193
0.161928
0.161928
0.163509
0.165090
0.166354
0.166354
0.165090
0.167303
0.167935
0.169200
0.167303
0.168251
0.167935
0.167619
0.166354
0.168251
0.170780
0.170148
0.169200
0.169832
0.166987
0.166038
0.167619
0.167935
0.167619
0.166354
0.166987
0.166038
0.165090
0.166671
0.165722
0.164774
0.163825
0.163509
0.161928
0.159715
0.159399
0.160664
0.160031
0.160031
0.159715
0.158451
0.158451
0.157502
0.157186
0.154024
0.154341
0.153076
0.155605
0.154341
0.153392
0.151811
0.152444
0.154657
0.154024
0.153708
0.154341
0.152760
0.151495
0.149282
0.152128
0.153076
0.155289
0.156554
0.154024
0.153076
0.154024
0.153708
0.154341
0.155921
0.156870
0.155921
0.155605
0.158134
0.157818
0.159083
0.159083
0.160347
0.160980
0.160347
0.161928
0.161928
0.163193
0.160664
0.162561
0.164774
0.164457
0.166671
0.165090
0.164774
0.165722
0.165406
0.169516
0.168567
0.167619
0.168567
0.167935
0.167619
0.167619
0.169832
0.169200
0.170780
0.169516
0.167935
0.166671
0.165406
0.165722
0.166987
0.166671
0.166354
0.165722
0.165406
0.165090
0.166987
0.165406
0.162244
0.163509
0.161928
0.161612
0.160664
0.160031
0.160031
0.158451
0.158451
0.158767
0.158451
0.156554
0.156238
0.156238
0.154973
0.154657
0.156870
0.155605
0.152760
0.152444
0.153076
0.153708
0.153076
0.153076
0.153392
0.153392
0.152444
0.150863
0.150547
0.151495
0.154657
0.154657
0.153708
0.153708
0.152760
0.153392
0.153708
0.154341
0.155921
0.154973
0.155921
0.157186
0.158134
0.157186
0.159715
0.160031
0.159715
0.160664
0.160664
0.161928
0.162244
0.162561
0.162561
0.163509
0.164141
0.167303
0.166354
0.166354
0.165406
0.166354
0.167303
0.166987
0.167303
0.165722
0.165722
0.166987
0.166671
0.166671
0.169200
0.171413
0.169200
0.168567
0.166038
0.166354
0.166354
0.167619
0.166987
0.166671
0.165406
0.164774
0.164457
0.165090
0.164457
0.163509
0.164141
0.163509
0.161928
0.160664
0.160031
0.160347
0.159083
0.157502
0.157186
0.158767
0.158451
0.155605
0.155289
0.153708
0.154024
0.154973
0.154973
0.153708
0.151495
0.152128
0.152128
0.152760
0.152444
0.155289
0.154341
0.152128
0.151179
0.148334
0.150547
0.153708
0.154657
0.154973
0.152444
0.153076
0.154341
0.154341
0.154024
0.155921
0.155605
0.154657
0.155921
0.157818
0.156554
0.158451
0.159715
0.159715
0.159083
0.160980
0.162877
0.161612
0.162244
0.162877
0.162244
0.163509
0.166038
0.166671
0.166038
0.164457
0.166354
0.167303
0.167935
0.167303
0.167935
0.168884
0.166671
0.166354
0.168567
0.167935
0.171729
0.171413
0.169832
0.166038
0.165722
0.167619
0.166987
0.166038
0.166987
0.166671
0.166038
0.164774
0.165090
0.163825
0.162877
0.163193
0.161612
0.160347
0.160980
0.160980
0.159715
0.158767
0.157818
0.159083
0.158451
0.158134
0.155605
0.156554
0.154657
0.155605
0.154657
0.156238
0.155921
0.153392
0.153392
0.154024
0.154973
0.154657
0.154973
0.155921
0.153076
0.152760
0.150547
0.151811
0.153392
0.154973
0.154657
0.154341
0.154341
0.154973
0.155289
0.155289
0.157186
0.155921
0.154657
0.157818
0.159083
0.158451
0.160031
0.161612
0.160664
0.160031
0.162244
0.164141
0.160980
0.160347
0.161612
0.162244
0.164457
0.165090
0.169200
0.168251
0.166354
0.167303
0.167935
0.168567
0.168567
0.169200
0.167619
0.166671
0.164774
0.168251
0.167935
0.168884
0.171413
0.169516
0.166354
0.166038
0.167619
0.167619
0.166987
0.166354
0.166987
0.166354
0.166671
0.166354
0.165722
0.163825
0.162561
0.162561
0.159715
0.160664
0.160347
0.158767
0.157818
0.159715
0.157818
0.157502
0.157818
0.155289
0.154657
0.154657
0.152760
0.150547
0.154341
0.153392
0.150231
0.148966
0.152128
0.151179
0.149282
0.151495
0.153708
0.148018
0.147701
0.148650
0.148966
0.148018
0.151811
0.153392
0.149915
0.148334
0.150863
0.153076
0.151495
0.151179
0.154341
0.152444
0.150547
0.154973
0.156238
0.154341
0.156238
0.158134
0.155921
0.154341
0.157502
0.158134
0.157818
0.157186
0.157818
0.160347
0.158451
0.161296
0.163509
0.162877
0.159715
0.160980
0.163509
0.162877
0.161296
0.162561
0.162561
0.160664
0.159083
0.162877
0.163509
0.163193
0.161612
0.161612
0.159083
0.156870
0.158451
0.159715
0.157186
0.154973
0.156870
0.154341
0.152444
0.153392
0.153076
0.150547
0.150231
0.149598
0.149282
0.146437
0.146753
0.147069
0.145805
0.143275
0.142643
0.148018
0.144856
0.142011
0.142643
0.142327
0.141378
0.140430
0.140430
0.140114
0.136636
0.137268
0.137901
0.137585
0.137585
0.137901
0.138533
0.137901
0.135055
0.134423
0.135372
0.138849
0.140746
0.137901
0.136320
0.138217
0.138849
0.135055
0.136004
0.140746
0.139165
0.136636
0.139798
0.142327
0.140114
0.141378
0.143592
0.142011
0.140430
0.142643
0.143592
0.143908
0.142643
0.142959
0.145488
0.143275
0.144540
0.148966
0.147385
0.142643
0.146121
0.149915
0.148018
0.146753
0.149915
0.150231
0.144224
0.146121
0.152760
0.151179
0.147385
0.151179
0.152128
0.144540
0.142011
0.148334
0.148650
0.143275
0.143908
0.148018
0.146437
0.141695
0.144540
0.147069
0.142011
0.141378
0.143275
0.142011
0.136952
0.137268
0.138849
0.137268
0.136952
0.136636
0.138849
0.136636
0.134423
0.136004
0.134107
0.132210
0.131894
0.136320
0.133475
0.130945
0.131262
0.132210
0.130313
0.129049
0.133159
0.132210
0.129681
0.127784
0.128416
0.129049
0.129681
0.131894
0.134107
0.131578
0.129049
0.131894
0.132526
0.129997
0.133159
0.133475
0.133159
0.132526
0.134739
0.136952
0.136004
0.136004
0.139482
0.140114
0.138217
0.139165
0.140746
0.140746
0.139798
0.140430
0.143275
0.143908
0.143908
0.145172
0.143908
0.143275
0.144224
0.147069
0.147069
0.145488
0.146121
0.145172
0.143275
0.143275
0.146121
0.147069
0.147385
0.145805
0.143275
0.143592
0.142643
0.142959
0.142959
0.142011
0.140746
0.141378
0.140430
0.141378
0.140430
0.139482
0.137585
0.137268
0.135055
0.136320
0.136004
0.134107
0.134107
0.135055
0.133475
0.133159
0.133791
0.131578
0.129681
0.127468
0.128416
0.127468
0.129365
0.127152
0.126203
0.124939
0.124939
0.126519
0.125255
0.126519
0.126836
0.125887
0.123358
0.120829
0.123674
0.125571
0.127468
0.126519
0.125255
0.127152
0.126203
0.125887
0.127784
0.127784
0.128100
0.127784
0.128732
0.130629
0.129997
0.130945
0.132842
0.133475
0.134107
0.134739
0.135372
0.134423
0.135372
0.135688
0.136320
0.137585
0.137901
0.140114
0.138849
0.139482
0.139482
0.141062
0.140746
0.142643
0.142643
0.142327
0.142011
0.140430
0.141378
0.142011
0.144224
0.146437
0.144224
0.141062
0.140746
0.141378
0.141378
0.143275
0.142327
0.141695
0.142327
0.142011
0.142643
0.143592
0.144224
0.140746
0.141695
0.141062
0.140430
0.138849
0.138849
0.140114
0.138849
0.139482
0.138849
0.140114
0.139482
0.138533
0.139798
0.137585
0.138217
0.142011
0.139798
0.138533
0.139482
0.139482
0.139165
0.140430
0.141062
0.142959
0.142327
0.139798
0.138849
0.139165
0.142011
0.145488
0.145488
0.145805
0.145488
0.147701
0.148018
0.137901
0.121145
0.143592
0.146437
0.115138
0.115770
0.147385
0.144540
0.121777
0.127152
0.153708
0.141062
0.122726
0.136952
0.155921
0.139165
0.128732
0.145488
0.151811
0.139165
0.136952
0.151495
0.150863
0.137585
0.143908
0.153392
0.147385
0.139165
0.146753
0.150547
0.142643
0.142011
0.151495
0.151811
0.142327
0.146121
0.147069
0.142011
0.140430
0.146121
0.145488
0.137585
0.139482
0.143592
0.136952
0.133791
0.139165
0.140114
0.132210
0.129997
0.137268
0.133475
0.124622
0.129049
0.139482
0.134423
0.117983
0.134739
0.144856
0.123042
0.117667
0.133159
0.134423
0.115770
0.122409
0.140430
0.124306
0.113241
0.134739
0.136952
0.115454
0.119564
0.136952
0.125887
0.109447
0.125255
0.136004
0.115770
0.120513
0.138533
0.128100
0.111660
0.127152
0.137268
0.120196
0.117351
0.134423
0.130313
0.116086
0.127784
0.139165
0.129681
0.122093
0.138217
0.139482
0.122093
0.131894
0.142011
0.129681
0.127152
0.141695
0.139798
0.129681
0.138849
0.147385
0.133159
0.130629
0.144856
0.143908
0.128100
0.136320
0.148018
0.134739
0.124622
0.142011
0.146121
0.131894
0.132210
0.148018
0.139482
0.127152
0.133791
0.149915
0.136636
0.125255
0.139798
0.145172
0.127784
0.126203
0.144540
0.137585
0.121777
0.129681
0.138533
0.126836
0.125571
0.136004
0.129049
0.125571
0.129681
0.130945
0.125571
0.127152
0.125255
0.122409
0.123042
0.122726
0.122726
0.121777
0.121461
0.117667
0.118616
0.123042
0.123042
0.118932
0.121777
0.123042
0.122726
0.118299
0.121145
0.123990
0.125255
0.125255
0.124622
0.123042
0.123358
0.126519
0.126519
0.121145
0.122726
0.128416
0.126836
0.120513
0.124939
0.132526
0.123042
0.118299
0.130629
0.130313
0.121145
0.127152
0.142959
0.122093
0.121777
0.144224
0.138533
0.123990
0.129049
0.142327
0.132526
0.121777
0.134107
0.140746
0.131894
0.130629
0.135688
0.136004
0.136004
0.132842
0.136004
0.137268
0.133791
0.130945
0.130945
0.130629
0.133159
0.134739
0.130313
0.130945
0.134107
0.130629
0.129365
0.132210
0.130629
0.126203
0.127784
0.128100
0.126203
0.124306
0.126203
0.126203
0.124939
0.122093
0.123358
0.123042
0.120513
0.120513
0.117983
0.118932
0.120829
0.122409
0.119880
0.118616
0.123674
0.120196
0.114822
0.117667
0.123358
0.118932
0.114189
0.118616
0.115454
0.110396
0.114189
0.124939
0.125255
0.114506
0.122726
0.128100
0.120829
0.113873
0.121461
0.126519
0.116403
0.114822
0.123674
0.122726
0.113557
0.118932
0.129681
0.128100
0.117035
0.122093
0.138849
0.128416
0.112925
0.126203
0.135688
0.124622
0.117351
0.131894
0.135372
0.127152
0.128732
0.134423
0.136636
0.134739
0.130945
0.133159
0.132210
0.130629
0.130313
0.131578
0.132526
0.131578
0.131578
0.133475
0.129365
0.125255
0.140746
0.133475
0.124622
0.125887
0.133475
0.126203
0.118932
0.128100
0.128416
0.122093
0.115770
0.132842
0.130313
0.107550
0.122093
0.136004
0.117983
0.105337
0.123358
0.131578
0.106918
0.105021
0.121461
0.119880
0.100279
0.105970
0.120513
0.109763
0.098066
0.119564
0.125571
0.098066
0.112609
0.129365
0.113557
0.092375
0.110080
0.126203
0.105337
0.101227
0.122409
0.118616
0.100279
0.105970
0.125571
0.116719
0.102492
0.115138
0.125255
0.114189
0.110080
0.120829
0.127152
0.111344
0.113873
0.125887
0.123674
0.111976
0.119564
0.128416
0.117351
0.112293
0.123674
0.129049
0.117983
0.117983
0.127468
0.125255
0.116086
0.121145
0.128100
0.120829
0.115138
0.123358
0.125571
0.117667
0.118299
0.129049
0.127468
0.117351
0.117035
0.126519
0.122409
0.114189
0.121461
0.125887
0.117035
0.113873
0.123042
0.122726
0.114506
0.112925
0.121145
0.118299
0.108499
0.112609
0.118616
0.112293
0.109447
0.115770
0.117351
0.110712
0.109447
0.115770
0.112925
0.104705
0.109763
0.116719
0.112609
0.107550
0.113557
0.116086
0.109763
0.111028
0.116719
0.117983
0.110712
0.111976
0.117983
0.111976
0.110080
0.117667
0.121777
0.117983
0.117667
0.123990
0.123042
0.119248
0.123042
0.130945
0.127152
0.122726
0.127468
0.134423
0.130629
0.131262
0.137585
0.139482
0.135372
0.137901
0.143908
0.143908
0.141062
0.143592
0.149598
0.148018
0.147701
0.155289
0.156238
0.149598
0.153076
0.160031
0.159715
0.157502
0.160664
0.162561
0.160980
0.158451
0.165090
0.167935
0.166671
0.167303
0.171729
0.168251
0.166038
0.168884
0.172994
0.171413
0.169832
0.172994
0.174574
0.171729
0.172045
0.176787
0.176155
0.172361
0.175523
0.175839
0.174574
0.173626
0.174258
0.177736
0.175523
0.174890
0.178368
0.179317
0.176155
0.176787
0.177420
0.176471
0.176155
0.179317
0.179633
0.177736
0.176155
0.180265
0.182794
0.181213
0.182478
0.186272
0.184375
0.180897
0.181530
0.185007
0.185007
0.185640
0.189433
0.189433
0.187220
0.188169
0.191014
0.191330
0.191646
0.193859
0.195440
0.194808
0.196073
0.198286
0.200815
0.199550
0.201131
0.203028
0.203660
0.203028
0.205241
0.208719
0.207770
0.207454
0.209983
0.211248
0.211880
0.209983
0.211564
0.213777
0.213461
0.214725
0.217887
0.216622
0.215358
0.216938
0.217255
0.216938
0.216938
0.220100
0.224210
0.220100
0.217887
0.218835
0.218835
0.218835
0.219152
0.219468
0.217887
0.216622
0.217571
0.218519
0.218835
0.216306
0.215990
0.218835
0.215042
0.214725
0.215042
0.213777
0.211880
0.211564
0.212829
0.211880
0.210932
0.211880
0.211564
0.209351
0.207770
0.209983
0.211880
0.208402
0.207138
0.207770
0.207770
0.205873
0.208086
0.209035
0.209983
0.206506
0.206506
0.204609
0.205873
0.206822
0.209983
0.209667
0.207770
0.208086
0.208086
0.206822
0.207770
0.209983
0.211248
0.209667
0.210932
0.213461
0.212829
0.211248
0.214093
0.215358
0.214725
0.215042
0.215674
0.216622
0.216306
0.215358
0.216622
0.217571
0.216938
0.220100
0.220732
0.220732
0.217255
0.220732
0.222313
0.221997
0.220416
0.221048
0.221365
0.219152
0.219152
0.222313
0.223894
0.223894
0.222313
0.221681
0.218203
0.217571
0.219784
0.220416
0.217887
0.217887
0.218519
0.216938
0.215042
0.215990
0.215990
0.213145
0.212512
0.211880
0.212196
0.211248
0.209983
0.210299
0.209983
0.208086
0.207138
0.207454
0.206189
0.204292
0.203976
0.201763
0.201447
0.202079
0.202079
0.200182
0.196389
0.197337
0.197653
0.197021
0.196705
0.198602
0.197653
0.195440
0.191646
0.191330
0.193227
0.194176
0.195756
0.194492
0.191963
0.191646
0.192595
0.191963
0.191330
0.191646
0.191014
0.191014
0.190382
0.191330
0.190698
0.192279
0.190066
0.191014
0.191014
0.190698
0.189750
0.190382
0.190382
0.188801
0.189433
0.190066
0.189433
0.189117
0.189750
0.187536
0.188801
0.188169
0.188801
0.188169
0.186904
0.185640
0.185323
0.182794
0.184375
0.184691
0.186588
0.185323
0.183110
0.178052
0.178052
0.179000
0.179000
0.178684
0.175839
0.174890
0.174574
0.172994
0.172994
0.172045
0.168884
0.168884
0.166987
0.164141
0.161296
0.161296
0.160347
0.159399
0.159083
0.158134
0.157502
0.157502
0.154341
0.153708
0.149915
0.149598
0.149598
0.150863
0.148966
0.147069
0.147069
0.146437
0.144856
0.144224
0.146121
0.146121
0.143592
0.141695
0.140114
0.141062
0.142327
0.142643
0.143592
0.142327
0.142011
0.142327
0.141378
0.142327
0.143908
0.143908
0.143592
0.143908
0.145172
0.145172
0.145172
0.146121
0.147069
0.146121
0.146753
0.147069
0.148650
0.146753
0.147385
0.148018
0.149282
0.149282
0.152128
0.151495
0.149915
0.149915
0.151811
0.153392
0.153392
0.153392
0.154341
0.154024
0.153076
0.153708
0.156238
0.156554
0.159399
0.156870
0.154024
0.154657
0.153708
0.154657
0.154973
0.154973
0.155921
0.154341
0.154341
0.155289
0.155289
0.154973
0.153708
0.154973
0.153076
0.153076
0.152444
0.152444
0.152444
0.152444
0.152128
0.152444
0.153076
0.151495
0.152128
0.150863
0.150863
0.150863
0.154024
0.151495
0.152128
0.152128
0.151811
0.153076
0.153076
0.154657
0.156238
0.156554
0.153392
0.154024
0.154341
0.155921
0.161928
0.161612
0.160980
0.161296
0.161296
0.163509
0.163509
0.164457
0.166038
0.166671
0.168251
0.170148
0.169516
0.172045
0.172994
0.174574
0.175523
0.175207
0.178052
0.178684
0.180265
0.180265
0.181846
0.185640
0.185007
0.187220
0.186904
0.187220
0.187536
0.190698
0.192911
0.192279
0.193543
0.193543
0.195124
0.195440
0.195440
0.197653
0.200182
0.202396
0.200815
0.199866
0.198286
0.198602
0.200499
0.201763
0.201131
0.201447
0.201447
0.201131
0.202079
0.203028
0.202396
0.201131
0.203976
0.201447
0.201131
0.200182
0.201763
0.200499
0.199866
0.200815
0.202079
0.202079
0.202396
0.202079
0.202079
0.200182
0.199866
0.202712
0.201447
0.201131
0.201131
0.202079
0.202712
0.203028
0.204925
0.204925
0.204292
0.204292
0.202712
0.202712
0.204925
0.207770
0.209667
0.209351
0.208086
0.209035
0.211564
0.211564
0.210932
0.212196
0.214093
0.213777
0.216306
0.217571
0.217255
0.220100
0.219784
0.221048
0.222945
0.223261
0.224526
0.225791
0.226423
0.226739
0.227688
0.228320
0.230533
0.232746
0.232114
0.231798
0.233062
0.235908
0.236540
0.237488
0.237804
0.237488
0.238121
0.189750
0.081626
0.173942
0.255509
0.130629
0.102808
0.216938
0.173626
0.084787
0.185007
0.240650
0.118616
0.113873
0.221365
0.161296
0.091743
0.194176
0.224210
0.108815
0.124622
0.215358
0.152444
0.099014
0.193227
0.208719
0.105337
0.126836
0.209983
0.152760
0.102808
0.185640
0.196389
0.104389
0.126203
0.204925
0.154657
0.100595
0.174574
0.194808
0.107550
0.124939
0.204925
0.156554
0.099963
0.171097
0.188801
0.109131
0.129049
0.206189
0.156554
0.102492
0.171729
0.191963
0.116719
0.132842
0.201763
0.155605
0.107866
0.173626
0.193859
0.123674
0.138849
0.202396
0.161612
0.117983
0.177736
0.197653
0.129365
0.140114
0.203660
0.166671
0.120513
0.180265
0.203344
0.136004
0.142327
0.206189
0.172677
0.125571
0.181530
0.204609
0.139798
0.142959
0.205557
0.174890
0.126836
0.180581
0.208402
0.141695
0.141695
0.203976
0.175839
0.126836
0.177736
0.203976
0.142327
0.140430
0.200182
0.174890
0.125571
0.171097
0.199234
0.139482
0.133791
0.195440
0.171413
0.119564
0.164774
0.196389
0.136636
0.131262
0.192279
0.170464
0.116719
0.158451
0.190698
0.133475
0.126836
0.185956
0.166354
0.114822
0.153392
0.188801
0.134739
0.125255
0.185323
0.168251
0.114822
0.151495
0.187536
0.135372
0.124939
0.183110
0.169832
0.116719
0.153392
0.191646
0.140114
0.126203
0.184691
0.172994
0.121145
0.155289
0.191963
0.145488
0.129365
0.187536
0.179633
0.127784
0.159399
0.198918
0.151811
0.131894
0.187220
0.183743
0.132526
0.162244
0.201763
0.154341
0.135372
0.190382
0.188485
0.136320
0.160664
0.202079
0.159715
0.135688
0.189117
0.190382
0.139165
0.164141
0.204609
0.160347
0.137268
0.186904
0.189433
0.138533
0.159399
0.200815
0.160664
0.134423
0.184059
0.188169
0.135688
0.152444
0.194808
0.156554
0.130629
0.179000
0.182794
0.131578
0.147385
0.191014
0.155605
0.128416
0.174574
0.179949
0.128732
0.142959
0.184691
0.156238
0.124939
0.169200
0.176471
0.127152
0.140114
0.183743
0.152444
0.124622
0.165722
0.174890
0.125887
0.136636
0.181213
0.155921
0.125571
0.166987
0.178368
0.130945
0.139798
0.184691
0.157818
0.127152
0.166354
0.179633
0.136320
0.143275
0.185956
0.162561
0.130629
0.170148
0.185956
0.142011
0.146437
0.190066
0.167619
0.133791
0.172361
0.188485
0.147069
0.151179
0.193859
0.172361
0.140746
0.176787
0.194492
0.152128
0.152128
0.194176
0.173310
0.139798
0.175207
0.195756
0.154657
0.152760
0.193859
0.173626
0.140430
0.172677
0.192279
0.151811
0.148334
0.190698
0.174890
0.138849
0.170148
0.191646
0.149915
0.144540
0.185007
0.171097
0.135688
0.162244
0.185956
0.147069
0.139482
0.179317
0.169832
0.132526
0.158134
0.181213
0.141378
0.134423
0.175839
0.164141
0.128732
0.153708
0.176787
0.142011
0.133475
0.172677
0.167303
0.129681
0.149915
0.174890
0.139165
0.131894
0.172677
0.167619
0.130945
0.151495
0.178684
0.145172
0.134107
0.173310
0.168884
0.132842
0.152760
0.180897
0.151179
0.137585
0.178368
0.174574
0.139482
0.157818
0.186272
0.156238
0.142959
0.178368
0.176787
0.142011
0.160347
0.189750
0.161928
0.146437
0.179633
0.180581
0.147385
0.163825
0.191014
0.163509
0.147385
0.181213
0.180581
0.147069
0.163193
0.194176
0.166354
0.147385
0.179633
0.180897
0.149282
0.160664
0.190066
0.163825
0.145488
0.176471
0.182162
0.147069
0.158134
0.184691
0.160980
0.143592
0.172361
0.176471
0.143275
0.150863
0.178684
0.158134
0.137901
0.166987
0.175207
0.139165
0.147385
0.173626
0.153392
0.133475
0.164774
0.170780
0.137901
0.145172
0.173310
0.153708
0.131894
0.161612
0.170780
0.136952
0.141378
0.168567
0.152444
0.131262
0.161612
0.170780
0.139482
0.142643
0.172994
0.156238
0.135688
0.162561
0.172677
0.141695
0.144856
0.176787
0.161612
0.139482
0.165090
0.176787
0.148018
0.149915
0.179317
0.166987
0.143275
0.166671
0.180265
0.151811
0.152128
0.183110
0.170780
0.145488
0.169516
0.184375
0.157502
0.155605
0.183427
0.172677
0.149282
0.167619
0.183743
0.158451
0.157502
0.186904
0.174574
0.148650
0.168884
0.184059
0.158451
0.154024
0.181530
0.172045
0.148018
0.165090
0.182162
0.157186
0.150547
0.176155
0.170148
0.143908
0.160980
0.175523
0.151495
0.146121
0.171413
0.165406
0.141378
0.157818
0.173310
0.148650
0.140746
0.168251
0.162877
0.139798
0.152444
0.168884
0.145805
0.139482
0.166671
0.161612
0.135055
0.151811
0.168567
0.145172
0.134423
0.161928
0.160347
0.137901
0.151811
0.168567
0.148018
0.139482
0.166038
0.164141
0.140114
0.154024
0.171729
0.151495
0.143275
0.166671
0.166671
0.144224
0.157186
0.176155
0.156554
0.146437
0.172361
0.172677
0.147385
0.157186
0.178052
0.160347
0.152760
0.175207
0.174890
0.151179
0.160980
0.182478
0.164774
0.152444
0.175839
0.177420
0.152444
0.160980
0.182794
0.167935
0.156238
0.177103
0.177736
0.153076
0.160980
0.182478
0.167619
0.152760
0.172045
0.176471
0.153708
0.159399
0.179633
0.163825
0.147701
0.169516
0.172361
0.149598
0.153708
0.172994
0.158451
0.144224
0.164457
0.169516
0.148650
0.151495
0.169200
0.155605
0.140114
0.158451
0.166671
0.144856
0.147069
0.165406
0.153392
0.139482
0.159083
0.163509
0.143275
0.144224
0.163825
0.151495
0.134739
0.153392
0.164457
0.143592
0.144856
0.164141
0.153708
0.139798
0.156554
0.165406
0.147069
0.146437
0.166038
0.159399
0.144224
0.158767
0.170780
0.150547
0.150863
0.171413
0.164774
0.149282
0.163509
0.173942
0.154657
0.154657
0.175207
0.167935
0.152444
0.166987
0.176155
0.158767
0.157818
0.176471
0.170148
0.154024
0.167303
0.177736
0.159083
0.157186
0.178684
0.174890
0.155921
0.168884
0.177736
0.159399
0.156238
0.175839
0.170780
0.154024
0.164774
0.176155
0.159083
0.154973
0.172361
0.166671
0.151179
0.161612
0.171413
0.154973
0.150863
0.168884
0.164141
0.146437
0.156870
0.168884
0.154024
0.148018
0.165090
0.160031
0.143275
0.153076
0.165722
0.149598
0.141378
0.159715
0.158451
0.142643
0.151179
0.164774
0.152444
0.143908
0.157502
0.155921
0.141378
0.150547
0.165722
0.151811
0.142959
0.160347
0.161296
0.143592
0.150863
0.166354
0.152760
0.143908
0.162561
0.164774
0.147069
0.155921
0.169516
0.158451
0.150547
0.167619
0.168884
0.153708
0.159399
0.171413
0.160031
0.153392
0.170464
0.172994
0.157186
0.160980
0.177103
0.165090
0.156870
0.171413
0.174890
0.159715
0.163825
0.176155
0.167619
0.159083
0.174258
0.177103
0.160031
0.161928
0.177103
0.168251
0.156870
0.170780
0.173942
0.158451
0.160980
0.174258
0.164774
0.156238
0.167303
0.170148
0.156554
0.156238
0.170464
0.161928
0.150547
0.163193
0.166987
0.153392
0.154024
0.167619
0.158451
0.145805
0.157186
0.162877
0.147069
0.151179
0.162561
0.154024
0.143275
0.155289
0.160664
0.147069
0.148966
0.163825
0.154657
0.142011
0.150547
0.158767
0.145805
0.148966
0.163509
0.155289
0.143592
0.156554
0.163193
0.149915
0.150547
0.162877
0.157818
0.147069
0.159715
0.166038
0.153708
0.154024
0.168567
0.163193
0.152760
0.163825
0.169516
0.157818
0.154973
0.169516
0.166038
0.155921
0.167935
0.174258
0.160031
0.157186
0.172677
0.170148
0.158451
0.166987
0.174890
0.162244
0.159399
0.172361
0.171097
0.161296
0.171097
0.176787
0.162877
0.159083
0.172994
0.171097
0.159399
0.164774
0.172677
0.162877
0.157502
0.170464
0.168251
0.156554
0.161928
0.169832
0.156870
0.153708
0.165090
0.162244
0.151179
0.158767
0.165406
0.154973
0.150547
0.161928
0.159083
0.147385
0.152760
0.160664
0.153076
0.146753
0.157502
0.155605
0.144224
0.151179
0.159715
0.152444
0.148334
0.156870
0.155921
0.142643
0.148650
0.159399
0.152760
0.149598
0.157502
0.158134
0.148650
0.153076
0.163193
0.155289
0.151495
0.160031
0.161612
0.152760
0.156238
0.165090
0.159083
0.154657
0.164141
0.166038
0.156238
0.160347
0.169516
0.162877
0.157502
0.168567
0.168884
0.160031
0.164457
0.173310
0.165406
0.159715
0.171413
0.172677
0.162561
0.165406
0.174258
0.166671
0.160347
0.170464
0.174890
0.165406
0.165406
0.174258
0.167303
0.160031
0.170148
0.173626
0.162877
0.162877
0.171097
0.165090
0.157818
0.166987
0.170148
0.156870
0.159083
0.168251
0.161296
0.153708
0.161296
0.165406
0.154341
0.154024
0.163509
0.159399
0.151179
0.156870
0.161296
0.148966
0.150547
0.159083
0.155289
0.147069
0.153708
0.157818
0.150231
0.149915
0.158451
0.155605
0.147069
0.153708
0.156238
0.146121
0.147069
0.159715
0.155289
0.147385
0.153076
0.157502
0.150231
0.150547
0.159399
0.156870
0.148650
0.154973
0.162244
0.154341
0.152444
0.163825
0.161296
0.153392
0.160347
0.166354
0.158451
0.158451
0.166987
0.163825
0.157186
0.164141
0.170148
0.162877
0.160980
0.168251
0.167303
0.161296
0.166354
0.172677
0.166038
0.161612
0.170148
0.168567
0.162244
0.167303
0.174890
0.166354
0.163193
0.169200
0.167935
0.161296
0.166671
0.171413
0.163509
0.160664
0.168884
0.166987
0.159715
0.163825
0.168567
0.160664
0.159083
0.164774
0.163193
0.156238
0.159399
0.164141
0.156554
0.153392
0.161928
0.160980
0.152444
0.154657
0.158134
0.151811
0.149282
0.158134
0.155605
0.147385
0.150547
0.158451
0.152444
0.147701
0.156870
0.157186
0.147701
0.150231
0.153708
0.150547
0.148018
0.156870
0.157186
0.148966
0.151179
0.158134
0.153392
0.149282
0.157502
0.158134
0.150231
0.153708
0.162877
0.156238
0.152128
0.160980
0.163825
0.154973
0.157818
0.165406
0.161612
0.157186
0.162561
0.165406
0.159399
0.161928
0.169832
0.165722
0.159083
0.166987
0.170464
0.164774
0.164774
0.170780
0.166354
0.162244
0.166354
0.169832
0.164774
0.166987
0.173942
0.168567
0.161612
0.167619
0.170148
0.163825
0.165090
0.169516
0.166354
0.160664
0.165090
0.168567
0.161928
0.160347
0.165406
0.163509
0.157186
0.162244
0.163825
0.156554
0.155605
0.162244
0.158451
0.154024
0.158767
0.160347
0.153076
0.150547
0.156238
0.153392
0.151179
0.153392
0.156870
0.148334
0.149282
0.156870
0.154657
0.148650
0.155289
0.155605
0.148018
0.146437
0.154657
0.153076
0.149598
0.154024
0.156554
0.151495
0.151179
0.156870
0.154973
0.151811
0.156238
0.159399
0.153392
0.153708
0.161296
0.159083
0.154341
0.160664
0.162877
0.158451
0.157186
0.163193
0.163193
0.157502
0.161928
0.167303
0.161296
0.163193
0.168251
0.165722
0.160980
0.164774
0.170780
0.165722
0.163825
0.169516
0.169516
0.161296
0.164774
0.171413
0.167619
0.167619
0.170464
0.169516
0.162877
0.165090
0.168884
0.166354
0.162877
0.166671
0.166038
0.160980
0.163509
0.166987
0.162561
0.158134
0.164457
0.163825
0.157502
0.159083
0.162877
0.157502
0.154024
0.159715
0.160031
0.155289
0.155921
0.158767
0.153392
0.148966
0.153708
0.157186
0.150231
0.151811
0.156554
0.151179
0.148018
0.154341
0.154973
0.150547
0.152444
0.155605
0.149915
0.146753
0.153392
0.157502
0.152760
0.152760
0.157502
0.153076
0.151495
0.156554
0.157186
0.152760
0.153708
0.157818
0.155289
0.153076
0.157502
0.161296
0.156554
0.157818
0.163509
0.160031
0.157186
0.163193
0.165406
0.159399
0.161612
0.166671
0.166038
0.163193
0.166038
0.166987
0.163509
0.165406
0.170464
0.168251
0.164457
0.169200
0.168884
0.162877
0.164774
0.170780
0.170148
0.165722
0.168567
0.168567
0.164457
0.165406
0.168884
0.166354
0.162244
0.165406
0.167303
0.162244
0.163509
0.165406
0.163509
0.159715
0.163193
0.162877
0.158767
0.158134
0.161296
0.159083
0.154973
0.158134
0.161928
0.156554
0.154657
0.158134
0.154973
0.151495
0.155605
0.157818
0.152128
0.150863
0.154657
0.154024
0.149915
0.154024
0.156554
0.152760
0.149915
0.153392
0.150231
0.148966
0.153708
0.156554
0.153708
0.151179
0.154657
0.154973
0.151179
0.154973
0.157818
0.155289
0.152760
0.158767
0.158451
0.153708
0.157818
0.161928
0.159083
0.157502
0.163509
0.163193
0.159399
0.162244
0.164141
0.161296
0.163193
0.167303
0.168884
0.165090
0.164457
0.168567
0.165722
0.164457
0.168251
0.167935
0.164774
0.165090
0.167935
0.166354
0.166354
0.171729
0.173626
0.167935
0.166354
0.169200
0.167619
0.165090
0.169200
0.168884
0.164774
0.165722
0.168251
0.165722
0.163825
0.165406
0.164141
0.160980
0.159715
0.161612
0.159083
0.157502
0.160031
0.160031
0.156238
0.157818
0.160980
0.155921
0.153708
0.154973
0.155605
0.153076
0.155289
0.156554
0.153076
0.149282
0.152760
0.152444
0.150547
0.151495
0.156238
0.152444
0.147701
0.149598
0.152760
0.149915
0.153076
0.156870
0.153708
0.151179
0.154973
0.156554
0.153076
0.153076
0.156554
0.154024
0.153708
0.157502
0.161296
0.156238
0.157818
0.161928
0.160031
0.159083
0.161928
0.161928
0.159715
0.160031
0.162877
0.163825
0.161928
0.166987
0.166987
0.163193
0.163825
0.167935
0.168251
0.165406
0.168884
0.170148
0.165090
0.163509
0.167619
0.168251
0.166671
0.170464
0.170464
0.164774
0.164774
0.169200
0.167303
0.166038
0.167619
0.169516
0.164774
0.164141
0.166671
0.166354
0.162561
0.163193
0.164457
0.160031
0.158451
0.161612
0.160347
0.157186
0.159083
0.160347
0.156870
0.158134
0.159399
0.155605
0.153708
0.155605
0.155921
0.154973
0.153708
0.154973
0.152760
0.151495
0.152760
0.154973
0.153392
0.152760
0.154024
0.152760
0.147701
0.150547
0.153392
0.154657
0.153076
0.153708
0.154341
0.152444
0.154024
0.156238
0.152444
0.152760
0.155921
0.156870
0.154341
0.156238
0.158451
0.158767
0.158767
0.160664
0.160347
0.159715
0.161612
0.163825
0.160980
0.160031
0.164141
0.165090
0.164457
0.165406
0.167303
0.163509
0.164457
0.167303
0.168251
0.165090
0.166987
0.169200
0.166038
0.163825
0.167935
0.170148
0.168884
0.167935
0.168884
0.166038
0.164457
0.167303
0.168251
0.165406
0.164457
0.166671
0.163193
0.162877
0.165090
0.164457
0.160347
0.160980
0.162244
0.160664
0.157818
0.160031
0.159399
0.157186
0.157818
0.159399
0.157502
0.154973
0.156554
0.155605
0.151495
0.151495
0.155605
0.155289
0.151811
0.152128
0.152444
0.149598
0.150863
0.154024
0.152760
0.150231
0.151179
0.149598
0.146753
0.149915
0.154341
0.154024
0.151811
0.152128
0.152760
0.152444
0.152444
0.155605
0.155921
0.152444
0.154657
0.156238
0.155921
0.155289
0.159083
0.158451
0.157818
0.160031
0.161612
0.159399
0.160347
0.162877
0.160031
0.160347
0.162877
0.165722
0.164774
0.164774
0.164141
0.166354
0.164457
0.166987
0.168884
0.165406
0.166354
0.167935
0.166038
0.164774
0.169516
0.170780
0.168567
0.166354
0.166354
0.166038
0.164774
0.166671
0.166987
0.162877
0.164457
0.166038
0.164774
0.162877
0.163825
0.163509
0.161928
0.159715
0.160664
0.159083
0.157186
0.158767
0.157186
0.157502
0.156870
0.158451
0.157502
0.155605
0.155921
0.154973
0.151811
0.152444
0.154973
0.153392
0.149282
0.152444
0.153076
0.152128
0.151179
0.154024
0.153708
0.150231
0.150231
0.149598
0.150231
0.151811
0.154973
0.154024
0.152128
0.152128
0.154341
0.152760
0.152444
0.154973
0.155605
0.153076
0.155289
0.158134
0.155605
0.157818
0.159399
0.159715
0.159399
0.159715
0.162877
0.160664
0.160347
0.161296
0.162244
0.161928
0.164141
0.167619
0.166354
0.163193
0.165722
0.165406
0.165090
0.166038
0.165406
0.165090
0.163509
0.163825
0.165406
0.166038
0.167303
0.171097
0.167619
0.163825
0.165090
0.166038
0.164774
0.166038
0.165090
0.165090
0.164141
0.163509
0.163825
0.161928
0.161928
0.163193
0.161928
0.158134
0.160980
0.160347
0.158134
0.158134
0.157502
0.156870
0.156238
0.157818
0.157186
0.155289
0.152444
0.153392
0.152128
0.153708
0.154024
0.153076
0.151495
0.150547
0.154024
0.153392
0.153392
0.154341
0.153708
0.149915
0.147701
0.149598
0.150863
0.150863
0.154024
0.153076
0.151495
0.152128
0.154341
0.154024
0.153392
0.155289
0.154024
0.154341
0.156554
0.157818
0.156870
0.157186
0.159083
0.159715
0.158451
0.159399
0.161296
0.161296
0.159399
0.161296
0.164457
0.162561
0.164457
0.166354
0.163825
0.162561
0.164457
0.166987
0.165406
0.165722
0.166354
0.166671
0.165090
0.166354
0.167303
0.167619
0.169832
0.170148
0.168251
0.165090
0.166354
0.167619
0.165722
0.165406
0.166354
0.166038
0.164457
0.164457
0.165406
0.162877
0.161612
0.161928
0.160980
0.159715
0.159399
0.159083
0.158134
0.157818
0.157502
0.156554
0.156238
0.156870
0.155289
0.153076
0.152444
0.153076
0.155605
0.152444
0.151811
0.152444
0.151495
0.151811
0.152760
0.151811
0.153076
0.152444
0.153076
0.150231
0.148966
0.151811
0.154024
0.153076
0.152760
0.152444
0.152444
0.151811
0.153076
0.153708
0.154024
0.153708
0.154973
0.155921
0.155921
0.156554
0.159399
0.158134
0.159399
0.160347
0.160347
0.161296
0.162877
0.162244
0.160980
0.162244
0.163509
0.165722
0.164457
0.167619
0.164774
0.165406
0.166987
0.167303
0.166987
0.166671
0.166987
0.166038
0.164141
0.165406
0.167935
0.169832
0.167935
0.168251
0.166354
0.165406
0.167935
0.168884
0.167303
0.164774
0.165722
0.166038
0.162244
0.164457
0.165090
0.162244
0.160980
0.162561
0.160980
0.159083
0.158451
0.158134
0.157818
0.155921
0.157186
0.158451
0.157502
0.155921
0.155605
0.152444
0.152128
0.153708
0.153708
0.151811
0.150863
0.152128
0.152444
0.150547
0.151179
0.153392
0.151811
0.150231
0.150231
0.149282
0.150231
0.151811
0.153708
0.153708
0.150863
0.151495
0.152444
0.152444
0.154024
0.155289
0.154973
0.155605
0.156554
0.157502
0.154973
0.156554
0.158451
0.158767
0.158134
0.160664
0.160347
0.162244
0.161928
0.160664
0.161612
0.161928
0.165406
0.166987
0.164141
0.162877
0.164774
0.165406
0.165090
0.167303
0.166354
0.165090
0.165722
0.164457
0.166354
0.167935
0.171097
0.171729
0.168884
0.165722
0.166038
0.166987
0.165722
0.167303
0.166987
0.166354
0.166038
0.163825
0.165090
0.163825
0.163509
0.162561
0.162561
0.160347
0.160980
0.159399
0.158451
0.158451
0.159399
0.157818
0.157818
0.157818
0.156554
0.156554
0.154341
0.154341
0.151811
0.154657
0.154657
0.151179
0.151495
0.152128
0.152128
0.152760
0.153392
0.153076
0.151495
0.149598
0.148334
0.151179
0.152128
0.153392
0.153392
0.152444
0.151179
0.152760
0.152444
0.153076
0.154657
0.154973
0.154341
0.154973
0.157502
0.156870
0.156870
0.158767
0.160347
0.159399
0.159715
0.162244
0.162244
0.160980
0.161296
0.162244
0.163193
0.163509
0.164774
0.166038
0.163825
0.165406
0.166987
0.166671
0.166354
0.166671
0.166987
0.166354
0.165406
0.166671
0.167619
0.167935
0.169832
0.168251
0.167303
0.165406
0.166354
0.165722
0.165722
0.166354
0.166038
0.164774
0.165090
0.164774
0.163509
0.162877
0.161612
0.163825
0.159715
0.159715
0.160031
0.159399
0.158451
0.157186
0.158767
0.157502
0.156554
0.156554
0.155289
0.153076
0.154024
0.152444
0.154024
0.153076
0.152444
0.151179
0.151495
0.153392
0.151495
0.151495
0.153392
0.154024
0.150547
0.149282
0.149282
0.150863
0.153392
0.154657
0.153076
0.152760
0.152760
0.152760
0.154341
0.153392
0.154341
0.154341
0.154024
0.155605
0.155921
0.156870
0.158134
0.159083
0.159083
0.160031
0.159083
0.160347
0.161612
0.160347
0.161296
0.163509
0.163509
0.164457
0.164141
0.163825
0.162877
0.164457
0.166671
0.166987
0.165722
0.166987
0.166354
0.164774
0.164141
0.166987
0.168884
0.170780
0.168884
0.167935
0.165090
0.164141
0.167303
0.168251
0.166354
0.165722
0.166038
0.164457
0.164457
0.165406
0.164774
0.161928
0.162561
0.162244
0.159715
0.157818
0.158134
0.159083
0.157818
0.156870
0.157502
0.156870
0.156554
0.156238
0.153708
0.152444
0.154024
0.154657
0.154973
0.151495
0.151495
0.152128
0.152444
0.153076
0.153076
0.154024
0.153392
0.151495
0.149598
0.148018
0.150863
0.154657
0.154024
0.154024
0.154657
0.154024
0.153392
0.153076
0.154973
0.156238
0.154657
0.154024
0.155921
0.156870
0.156870
0.159083
0.158767
0.158767
0.160031
0.160031
0.160347
0.162561
0.163825
0.160664
0.162244
0.164141
0.165090
0.166038
0.165722
0.164457
0.165406
0.166354
0.166987
0.167303
0.167619
0.167935
0.167303
0.165090
0.165406
0.169200
0.170464
0.169832
0.167619
0.165406
0.164141
0.165406
0.166671
0.166671
0.165090
0.165090
0.165090
0.164774
0.164141
0.163509
0.161928
0.162561
0.162561
0.161612
0.160031
0.159083
0.158767
0.158134
0.157818
0.157818
0.159083
0.157186
0.154973
0.153708
0.152128
0.151179
0.152444
0.153708
0.152760
0.150547
0.150547
0.152444
0.152760
0.150231
0.152760
0.153392
0.151179
0.151495
0.149598
0.150231
0.151811
0.153708
0.154024
0.154024
0.153392
0.153708
0.153392
0.154341
0.154973
0.155921
0.154341
0.154657
0.158134
0.156870
0.158134
0.159399
0.160347
0.160347
0.160347
0.160980
0.162244
0.162561
0.161928
0.163193
0.163509
0.164141
0.166671
0.166354
0.163825
0.165722
0.166671
0.167619
0.168567
0.167935
0.167935
0.166987
0.165090
0.166987
0.167619
0.169516
0.170464
0.167935
0.165090
0.165722
0.166038
0.166038
0.166671
0.165722
0.165406
0.165090
0.164457
0.164774
0.164457
0.162877
0.163193
0.163509
0.160347
0.161928
0.160347
0.159399
0.159715
0.157818
0.157186
0.157502
0.156554
0.155289
0.154657
0.154341
0.153392
0.155289
0.155289
0.154024
0.152444
0.152444
0.152128
0.153076
0.152760
0.152444
0.154657
0.151811
0.150231
0.149598
0.150863
0.151495
0.154341
0.153708
0.152128
0.152128
0.152128
0.152760
0.153708
0.154341
0.155605
0.154973
0.155289
0.156870
0.156870
0.157186
0.159715
0.160347
0.159715
0.160347
0.160980
0.161296
0.160980
0.160664
0.161612
0.163193
0.163825
0.166038
0.166038
0.164457
0.165090
0.165090
0.167935
0.167303
0.166987
0.166038
0.166354
0.165722
0.166038
0.166987
0.168884
0.171097
0.167935
0.165406
0.163825
0.165090
0.165406
0.166354
0.165722
0.165406
0.165090
0.163825
0.163509
0.165090
0.164774
0.161928
0.163193
0.161296
0.160664
0.160031
0.160347
0.160031
0.157502
0.157186
0.156870
0.158451
0.158451
0.156238
0.154657
0.153708
0.153392
0.155921
0.153076
0.152760
0.151811
0.150863
0.153392
0.154024
0.152444
0.154024
0.152128
0.150863
0.148966
0.149915
0.151179
0.154024
0.154024
0.153076
0.152760
0.153392
0.152128
0.154341
0.153708
0.154341
0.154973
0.155605
0.157186
0.155921
0.156870
0.160031
0.159083
0.159715
0.160031
0.162561
0.161612
0.162877
0.160347
0.162244
0.163193
0.164141
0.166354
0.166671
0.167303
0.165090
0.166671
0.168567
0.168884
0.168567
0.167303
0.167303
0.168251
0.165722
0.167619
0.168567
0.170464
0.169832
0.168251
0.166671
0.164457
0.166354
0.167619
0.166038
0.165722
0.165406
0.165090
0.163825
0.165090
0.165090
0.161612
0.161296
0.162244
0.160980
0.160031
0.160347
0.159083
0.157818
0.158451
0.157818
0.158451
0.157186
0.156554
0.155921
0.153076
0.153076
0.155289
0.155605
0.154024
0.150231
0.151495
0.150863
0.151179
0.152760
0.154341
0.152760
0.151495
0.149915
0.148018
0.150547
0.152128
0.152760
0.153708
0.152760
0.153076
0.153392
0.154657
0.154657
0.155289
0.154973
0.154341
0.156870
0.157818
0.156238
0.158451
0.159083
0.159399
0.159715
0.160664
0.161296
0.161928
0.160980
0.161296
0.162561
0.162877
0.164457
0.165406
0.165406
0.163509
0.164457
0.167303
0.167619
0.167935
0.167303
0.166987
0.167619
0.165090
0.166038
0.168251
0.168884
0.170148
0.168567
0.165090
0.165090
0.166671
0.167303
0.166038
0.165722
0.165090
0.163825
0.162877
0.164457
0.164774
0.162877
0.161296
0.161928
0.160347
0.158451
0.160347
0.159715
0.158767
0.158451
0.158134
0.157818
0.157186
0.156870
0.155605
0.155289
0.153708
0.154341
0.155921
0.154973
0.153708
0.153076
0.153392
0.153392
0.154024
0.153708
0.155921
0.153076
0.150863
0.150231
0.150547
0.152444
0.154024
0.154657
0.153392
0.153708
0.153708
0.154973
0.154657
0.155921
0.154657
0.154341
0.155289
0.158134
0.157502
0.156554
0.158767
0.159083
0.161296
0.160664
0.162244
0.161612
0.161928
0.161296
0.162561
0.164141
0.164774
0.165090
0.166354
0.164141
0.166038
0.166038
0.166671
0.165406
0.166987
0.167619
0.167303
0.166354
0.166038
0.168884
0.170464
0.170464
0.170148
0.167619
0.166038
0.166987
0.166354
0.167303
0.166354
0.166354
0.165406
0.164141
0.164457
0.164774
0.163509
0.161612
0.163193
0.161612
0.161612
0.160980
0.159399
0.160031
0.158767
0.156554
0.158451
0.157502
0.156870
0.156554
0.154657
0.154657
0.154973
0.157502
0.154657
0.153392
0.153708
0.153708
0.153708
0.153076
0.153392
0.154341
0.152760
0.151179
0.148966
0.149915
0.151179
0.154973
0.154973
0.153708
0.154024
0.154657
0.155605
0.154973
0.156238
0.156238
0.156238
0.156238
0.157502
0.157818
0.158134
0.160664
0.160980
0.161296
0.161296
0.162244
0.161928
0.162244
0.162244
0.162244
0.163825
0.164457
0.165722
0.165722
0.164774
0.162877
0.165722
0.167619
0.166671
0.167935
0.167303
0.168884
0.166354
0.166671
0.168251
0.170148
0.171729
0.168884
0.167619
0.164774
0.164774
0.166671
0.166671
0.166354
0.165090
0.164774
0.163825
0.164141
0.163825
0.164457
0.160664
0.161612
0.161296
0.161296
0.160980
0.159083
0.158767
0.158134
0.158451
0.157186
0.160031
0.157186
0.155921
0.154657
0.154024
0.153076
0.155605
0.154341
0.154024
0.152444
0.152128
0.152760
0.153392
0.153076
0.154024
0.152760
0.152444
0.148650
0.148650
0.150547
0.154024
0.154024
0.154341
0.152760
0.152760
0.154341
0.154024
0.154341
0.155289
0.156238
0.155289
0.156870
0.158134
0.158767
0.159083
0.159715
0.159399
0.160347
0.161928
0.161612
0.162244
0.161612
0.162877
0.162877
0.163825
0.165406
0.166038
0.166671
0.165406
0.166354
0.166987
0.167935
0.168251
0.166987
0.167935
0.166354
0.166038
0.167935
0.170780
0.171729
0.169516
0.169516
0.167935
0.166354
0.167619
0.166987
0.167619
0.167303
0.167303
0.166354
0.165406
0.166354
0.166038
0.163509
0.163509
0.163193
0.161296
0.160664
0.159399
0.158767
0.158451
0.159083
0.158134
0.159083
0.158134
0.156554
0.155289
0.154024
0.153708
0.154341
0.154657
0.153708
0.151495
0.151179
0.151811
0.152760
0.152128
0.154657
0.154024
0.151811
0.150231
0.149282
0.150231
0.153392
0.154024
0.154973
0.154024
0.153708
0.153708
0.154024
0.154657
0.155921
0.155289
0.155921
0.157502
0.158451
0.156870
0.158451
0.159399
0.160031
0.160031
0.161296
0.161928
0.161928
0.162244
0.161928
0.162561
0.163193
0.166038
0.167303
0.167303
0.165090
0.166038
0.167935
0.167303
0.167935
0.166354
0.167935
0.166987
0.166354
0.166987
0.168567
0.169516
0.172045
0.169832
0.167303
0.165090
0.166987
0.167303
0.168251
0.167619
0.166354
0.165090
0.165090
0.165722
0.166038
0.164457
0.163193
0.164141
0.162244
0.160031
0.160031
0.160980
0.160664
0.160347
0.159083
0.159083
0.160664
0.158767
0.157818
0.155921
0.154657
0.154657
0.159083
0.156238
0.153392
0.154341
0.154973
0.154341
0.153392
0.153076
0.154657
0.154024
0.151811
0.149598
0.151495
0.151811
0.155289
0.156238
0.154024
0.153392
0.153708
0.154341
0.154341
0.155605
0.157186
0.156238
0.157502
0.158451
0.158451
0.157186
0.159083
0.160031
0.160031
0.161296
0.161612
0.161928
0.162877
0.162244
0.162877
0.164457
0.165090
0.165722
0.166987
0.164774
0.165090
0.165722
0.168251
0.167303
0.166987
0.167935
0.168567
0.165090
0.165406
0.168567
0.170148
0.170780
0.169832
0.167303
0.166671
0.166354
0.167303
0.167303
0.167619
0.166354
0.165406
0.163825
0.166038
0.166038
0.165090
0.163193
0.163825
0.162244
0.161612
0.161928
0.160031
0.159715
0.158451
0.159715
0.158451
0.158767
0.157186
0.157502
0.155289
0.154024
0.153708
0.155289
0.154341
0.153708
0.154024
0.153392
0.154024
0.154973
0.155921
0.155289
0.153392
0.151495
0.150863
0.150547
0.152128
0.155289
0.155289
0.154341
0.154024
0.154973
0.155605
0.154973
0.155605
0.156238
0.156238
0.155605
0.157818
0.158134
0.158451
0.160031
0.160980
0.161612
0.161296
0.162244
0.161612
0.162877
0.162244
0.161928
0.163509
0.165090
0.166987
0.167303
0.166038
0.164457
0.166671
0.166987
0.167619
0.167303
0.167619
0.167619
0.166354
0.167619
0.167935
0.170148
0.171413
0.169832
0.167619
0.166038
0.166987
0.168567
0.166987
0.168251
0.167619
0.165722
0.166354
0.165722
0.166038
0.165406
0.163825
0.163825
0.163825
0.161296
0.160031
0.160980
0.160031
0.160031
0.159399
0.159083
0.159083
0.158451
0.157502
0.155921
0.154657
0.153708
0.154024
0.154024
0.153392
0.151811
0.153076
0.153076
0.151811
0.154024
0.155289
0.155289
0.152128
0.150863
0.148650
0.151495
0.152760
0.154341
0.153708
0.153392
0.153076
0.154341
0.154024
0.154657
0.157502
0.156870
0.155605
0.156554
0.158451
0.156238
0.158767
0.159083
0.160031
0.160980
0.160980
0.161612
0.162244
0.162244
0.162561
0.163509
0.164457
0.166987
0.167619
0.167303
0.164457
0.166987
0.166354
0.166987
0.167619
0.167619
0.166987
0.166354
0.165722
0.166987
0.168567
0.170464
0.169516
0.168251
0.165722
0.166038
0.166987
0.166671
0.167303
0.165722
0.167303
0.165722
0.165406
0.166038
0.165090
0.162244
0.160980
0.164457
0.160664
0.159715
0.160347
0.160031
0.157818
0.157818
0.158451
0.158451
0.157818
0.157502
0.155921
0.154341
0.154657
0.154657
0.156870
0.153076
0.151495
0.152128
0.152444
0.151811
0.153392
0.153392
0.153392
0.151495
0.150231
0.147701
0.149915
0.152444
0.154973
0.153076
0.152128
0.153392
0.154024
0.155289
0.154973
0.155289
0.155921
0.155289
0.157186
0.157818
0.156554
0.157502
0.159715
0.160031
0.160980
0.160980
0.161612
0.161296
0.161928
0.162244
0.163825
0.164457
0.166354
0.167619
0.167303
0.166038
0.167303
0.166671
0.168251
0.167619
0.167303
0.166987
0.168567
0.166671
0.166987
0.168567
0.169832
0.170780
0.169832
0.166671
0.167935
0.167619
0.168251
0.169200
0.168251
0.167619
0.166354
0.165722
0.164774
0.165090
0.165406
0.162877
0.163825
0.161612
0.160980
0.160347
0.160031
0.159715
0.159715
0.159399
0.158134
0.159083
0.158134
0.155605
0.154657
0.154657
0.154657
0.158134
0.155605
0.153392
0.151811
0.153076
0.153708
0.152444
0.153076
0.154657
0.153076
0.152760
0.150231
0.149598
0.151179
0.154657
0.155289
0.153708
0.152760
0.153708
0.154657
0.155289
0.155289
0.155605
0.154657
0.154657
0.157186
0.157502
0.156238
0.159715
0.161612
0.160664
0.160347
0.160664
0.161612
0.162244
0.162561
0.163193
0.162244
0.164457
0.166987
0.166987
0.165722
0.164774
0.166671
0.167303
0.168251
0.167303
0.167935
0.167303
0.165406
0.167935
0.168567
0.170148
0.171413
0.170148
0.168251
0.167303
0.165722
0.166354
0.167303
0.166987
0.165406
0.165722
0.163825
0.165090
0.165722
0.164457
0.161612
0.162561
0.161296
0.161296
0.160664
0.160347
0.159715
0.158451
0.157502
0.158134
0.159083
0.158134
0.157502
0.154024
0.153392
0.152444
0.155289
0.154973
0.154657
0.151811
0.153392
0.154024
0.153708
0.154973
0.155605
0.154024
0.152444
0.149598
0.149915
0.150547
0.153708
0.154657
0.154024
0.153392
0.153392
0.154024
0.154657
0.154657
0.155605
0.155605
0.154024
0.155289
0.158134
0.157818
0.158767
0.159083
0.160031
0.160664
0.161928
0.161612
0.162244
0.162244
0.161612
0.162561
0.164457
0.166354
0.166987
0.165722
0.164141
0.166038
0.167935
0.167935
0.167935
0.167303
0.167619
0.166671
0.166038
0.167935
0.169832
0.170148
0.169516
0.167619
0.166354
0.165090
0.166987
0.166038
0.166354
0.165722
0.165090
0.164774
0.164774
0.165722
0.165090
0.162877
0.162877
0.162561
0.160031
0.159715
0.159715
0.158451
0.157502
0.158451
0.157186
0.157818
0.157186
0.156870
0.155605
0.152760
0.153076
0.154024
0.155289
0.153392
0.151495
0.152444
0.153076
0.151811
0.152760
0.153708
0.154341
0.154657
0.152128
0.149282
0.151811
0.152760
0.154657
0.153708
0.153392
0.152760
0.153076
0.153076
0.153392
0.154973
0.154973
0.154657
0.157818
0.157502
0.157186
0.158767
0.158767
0.160347
0.160031
0.160980
0.161612
0.162244
0.161928
0.161928
0.162877
0.163509
0.165406
0.166987
0.168884
0.165090
0.166671
0.166987
0.167935
0.168251
0.167935
0.166987
0.166987
0.166354
0.167303
0.168884
0.171097
0.170464
0.168884
0.166671
0.166354
0.166987
0.167935
0.167303
0.167303
0.166354
0.166354
0.165406
0.166354
0.165722
0.165090
0.163193
0.164141
0.161296
0.160980
0.160347
0.159399
0.159083
0.158767
0.158767
0.158767
0.158134
0.157186
0.155605
0.154341
0.154973
0.154341
0.155605
0.154341
0.152760
0.152128
0.152760
0.153708
0.153708
0.153392
0.153708
0.152128
0.151495
0.149915
0.149915
0.152444
0.153392
0.154657
0.153392
0.153708
0.154973
0.154341
0.155289
0.155921
0.155605
0.156554
0.157186
0.158134
0.158451
0.158451
0.159399
0.160664
0.160980
0.160980
0.161612
0.161612
0.162561
0.160031
0.162244
0.162244
0.165722
0.167303
0.166671
0.165722
0.166038
0.166671
0.167303
0.169200
0.168251
0.167303
0.168251
0.166987
0.166038
0.167303
0.169832
0.172045
0.169516
0.167619
0.166671
0.166671
0.167619
0.167935
0.167619
0.166671
0.166987
0.165090
0.163825
0.164457
0.164457
0.163193
0.164141
0.161612
0.162244
0.160980
0.160347
0.160347
0.160031
0.159715
0.159399
0.159083
0.157186
0.157186
0.154024
0.154657
0.153708
0.156238
0.154341
0.153708
0.153076
0.152128
0.152760
0.153392
0.154024
0.155289
0.154024
0.152128
0.150547
0.150863
0.150863
0.153392
0.155289
0.153708
0.153708
0.153708
0.154024
0.154973
0.155289
0.156870
0.154657
0.154973
0.156870
0.158134
0.157818
0.159083
0.160347
0.160664
0.160031
0.160980
0.162561
0.161928
0.161928
0.163193
0.163509
0.164141
0.166354
0.165722
0.166671
0.164774
0.166671
0.168251
0.168567
0.167935
0.167619
0.167935
0.166987
0.166354
0.168567
0.168884
0.171097
0.169200
0.168251
0.166038
0.166038
0.166671
0.167619
0.166987
0.167303
0.165722
0.166354
0.165090
0.165406
0.165406
0.163193
0.163193
0.162877
0.160664
0.160664
0.159399
0.159083
0.157818
0.158134
0.157502
0.159083
0.158134
0.156870
0.154973
0.152760
0.152128
0.154657
0.153392
0.153392
0.152444
0.152444
0.153392
0.152760
0.152128
0.153392
0.153708
0.151179
0.151179
0.150231
0.151179
0.154973
0.154657
0.154341
0.153392
0.153392
0.153708
0.155289
0.154024
0.155605
0.154973
0.155289
0.156238
0.157186
0.156870
0.159083
0.157818
0.158451
0.160664
0.160664
0.161928
0.162561
0.162877
0.160980
0.162877
0.164141
0.165406
0.166671
0.166671
0.164141
0.165722
0.166987
0.167935
0.165722
0.166987
0.166671
0.166987
0.166038
0.167303
0.168251
0.169516
0.169832
0.167935
0.165406
0.165722
0.167303
0.166354
0.166354
0.165090
0.164457
0.164774
0.164457
0.164141
0.164774
0.163193
0.162244
0.162244
0.160031
0.159083
0.158767
0.158134
0.158134
0.157818
0.157818
0.157818
0.156554
0.157186
0.155921
0.154024
0.153076
0.153076
0.154657
0.152760
0.152444
0.151811
0.150863
0.152444
0.151811
0.152444
0.153076
0.151495
0.151179
0.148966
0.150231
0.153076
0.154024
0.154024
0.153392
0.153076
0.153392
0.154024
0.154341
0.155605
0.155605
0.154657
0.156238
0.157818
0.156554
0.157186
0.158767
0.160347
0.160664
0.161296
0.161296
0.162244
0.162561
0.161612
0.161296
0.162561
0.164774
0.166671
0.166987
0.165406
0.166354
0.166671
0.168884
0.168567
0.166987
0.168251
0.168567
0.165406
0.167303
0.169832
0.170148
0.170780
0.169516
0.166354
0.165722
0.165722
0.167935
0.168251
0.167619
0.166038
0.165722
0.165406
0.164457
0.164774
0.162877
0.161928
0.162877
0.161928
0.160347
0.158451
0.158767
0.157818
0.157818
0.158134
0.158134
0.158451
0.157186
0.156238
0.154024
0.153076
0.153076
0.155605
0.154341
0.151811
0.150863
0.153076
0.153392
0.153392
0.152760
0.154657
0.152128
0.152128
0.149598
0.150547
0.151179
0.153708
0.154657
0.153392
0.153392
0.153392
0.154024
0.154024
0.153708
0.155605
0.153708
0.153708
0.156238
0.156870
0.156554
0.158134
0.159083
0.159083
0.160347
0.160664
0.160347
0.160980
0.161928
0.161612
0.161928
0.164141
0.166987
0.166354
0.164457
0.163193
0.164141
0.166354
0.166038
0.167619
0.168567
0.166354
0.166038
0.166038
0.166671
0.168567
0.170780
0.168884
0.166987
0.166038
0.165722
0.165406
0.166354
0.166038
0.165722
0.166354
0.163509
0.163509
0.164141
0.163193
0.162244
0.161612
0.160980
0.160031
0.159715
0.159083
0.158767
0.157186
0.157818
0.157186
0.158134
0.157186
0.156870
0.154341
0.153708
0.153076
0.154657
0.154657
0.153392
0.152128
0.151179
0.152444
0.151495
0.152128
0.155289
0.153708
0.152760
0.150231
0.149598
0.151811
0.153708
0.153708
0.154024
0.153076
0.154024
0.154341
0.154024
0.155289
0.155605
0.154973
0.154657
0.156870
0.158451
0.156554
0.158767
0.159715
0.159399
0.159399
0.159715
0.160980
0.161612
0.161928
0.162244
0.162877
0.162877
0.164457
0.165406
0.165090
0.163509
0.166038
0.166354
0.167619
0.167619
0.166987
0.166671
0.166671
0.165722
0.167303
0.169516
0.171097
0.169200
0.168884
0.166038
0.165722
0.165722
0.166671
0.166671
0.166671
0.166038
0.164457
0.164141
0.165406
0.165722
0.162877
0.162877
0.162877
0.160031
0.160031
0.160347
0.159399
0.158451
0.158767
0.157502
0.157186
0.157502
0.156554
0.155289
0.154341
0.152444
0.154341
0.154657
0.153708
0.152760
0.152444
0.152760
0.153076
0.152760
0.153392
0.152444
0.152760
0.152760
0.150231
0.152444
0.153076
0.153708
0.154024
0.154024
0.153076
0.153392
0.153076
0.153392
0.155289
0.155605
0.154973
0.156238
0.158451
0.156870
0.158451
0.159083
0.159715
0.160031
0.159715
0.160031
0.160664
0.160347
0.162877
0.162244
0.162244
0.165722
0.166038
0.166987
0.165090
0.166987
0.166038
0.166671
0.166354
0.166671
0.167935
0.167619
0.166671
0.166671
0.168884
0.169832
0.169832
0.168251
0.165722
0.165090
0.166038
0.164774
0.165722
0.165406
0.165406
0.166038
0.164774
0.165090
0.164141
0.160980
0.161612
0.162244
0.159715
0.159083
0.158767
0.158451
0.156554
0.157186
0.157502
0.158767
0.156238
0.155921
0.154973
0.153392
0.153708
0.153708
0.155289
0.152760
0.152444
0.151811
0.151179
0.153076
0.151495
0.151811
0.153076
0.151495
0.149915
0.148334
0.148966
0.150863
0.152760
0.154024
0.152128
0.151811
0.153076
0.153076
0.153708
0.153708
0.155605
0.155289
0.155605
0.157818
0.157186
0.157502
0.159083
0.160347
0.160347
0.161928
0.160980
0.161612
0.163193
0.161928
0.161296
0.162244
0.165090
0.166038
0.166354
0.166038
0.164141
0.166038
0.167619
0.167303
0.167303
0.167303
0.166354
0.166038
0.165722
0.168251
0.169832
0.169832
0.169516
0.168567
0.166354
0.165722
0.166671
0.167303
0.167303
0.165090
0.165406
0.165090
0.164141
0.164457
0.164457
0.162561
0.161928
0.161296
0.160031
0.159083
0.159083
0.160031
0.157818
0.157818
0.159083
0.158451
0.157502
0.156554
0.154341
0.154341
0.153076
0.155289
0.153708
0.151495
0.150231
0.151495
0.152760
0.151495
0.153076
0.154024
0.151179
0.151179
0.148966
0.149282
0.150547
0.154341
0.154024
0.153708
0.154024
0.153392
0.152128
0.154341
0.156238
0.156554
0.155289
0.155605
0.157818
0.158134
0.158134
0.159715
0.159715
0.160347
0.160347
0.159715
0.159083
0.161296
0.160347
0.160980
0.162244
0.164141
0.164457
0.164774
0.166038
0.164457
0.164774
0.167303
0.167303
0.167619
0.166038
0.166671
0.166038
0.165090
0.167619
0.167935
0.169516
0.167935
0.165722
0.165090
0.163825
0.165722
0.166671
0.165406
0.164141
0.163193
0.164774
0.163509
0.164774
0.163825
0.162561
0.162561
0.161296
0.160031
0.158451
0.160031
0.158451
0.158451
0.157502
0.156870
0.156238
0.157186
0.155289
0.153076
0.151811
0.151811
0.154024
0.153392
0.152760
0.151495
0.152444
0.152444
0.152760
0.153076
0.153076
0.153392
0.151179
0.149915
0.148966
0.150231
0.153076
0.153076
0.153392
0.152760
0.153076
0.154657
0.153708
0.154341
0.155605
0.155605
0.156238
0.156870
0.157818
0.157502
0.158767
0.158451
0.158451
0.160031
0.160347
0.161928
0.161296
0.161296
0.160347
0.160980
0.162877
0.164457
0.165722
0.166987
0.164141
0.165406
0.166038
0.166671
0.165090
0.166671
0.167303
0.167303
0.166038
0.167303
0.168884
0.169832
0.169832
0.169516
0.166038
0.165090
0.166354
0.166354
0.165722
0.166038
0.166987
0.164774
0.164457
0.164774
0.166038
0.162561
0.162877
0.163193
0.160664
0.160347
0.160980
0.159715
0.157818
0.157186
0.156870
0.157502
0.157502
0.156554
0.156238
0.153392
0.153076
0.154024
0.154024
0.152760
0.151179
0.150863
0.151179
0.152444
0.152444
0.153076
0.153708
0.152128
0.150547
0.148334
0.151495
0.152444
0.153708
0.154657
0.153076
0.153392
0.151811
0.152760
0.154657
0.156870
0.154657
0.154341
0.156554
0.158134
0.156238
0.157818
0.158767
0.159083
0.159715
0.160664
0.161296
0.161296
0.161296
0.161296
0.161296
0.161928
0.162877
0.164457
0.166038
0.162877
0.163825
0.164774
0.166987
0.166038
0.166671
0.166671
0.166354
0.164457
0.166038
0.167935
0.169832
0.170464
0.169832
0.166987
0.164774
0.166038
0.165406
0.166354
0.165090
0.164457
0.164774
0.164141
0.164774
0.163825
0.162877
0.160031
0.160980
0.160664
0.161296
0.159399
0.159715
0.158767
0.157818
0.156870
0.158451
0.156870
0.156238
0.155289
0.153076
0.152128
0.153076
0.154657
0.152128
0.151179
0.151811
0.151811
0.151179
0.151179
0.152760
0.153708
0.151811
0.150231
0.149282
0.149598
0.150231
0.154341
0.154024
0.153392
0.153076
0.153708
0.153708
0.153708
0.155921
0.155605
0.155289
0.154973
0.157502
0.157502
0.156554
0.158134
0.159083
0.160031
0.161928
0.160347
0.160980
0.160980
0.160347
0.160664
0.161928
0.162877
0.164774
0.165406
0.165090
0.163509
0.165090
0.166038
0.165722
0.166354
0.166038
0.165722
0.165722
0.165722
0.167935
0.168884
0.169832
0.169516
0.166038
0.165406
0.164774
0.166987
0.166354
0.165090
0.166038
0.165406
0.163825
0.164774
0.164141
0.163193
0.162561
0.162561
0.160031
0.160031
0.159399
0.159083
0.157502
0.157502
0.157186
0.157186
0.157502
0.156870
0.155289
0.153708
0.153708
0.153392
0.154973
0.153708
0.151811
0.150863
0.152444
0.153076
0.153708
0.151811
0.153076
0.152760
0.152444
0.148966
0.149282
0.151179
0.153076
0.153708
0.152760
0.152444
0.151179
0.152760
0.153392
0.153708
0.154024
0.155921
0.154973
0.156554
0.156870
0.156870
0.158134
0.157818
0.158134
0.158451
0.159083
0.159399
0.160980
0.160664
0.161612
0.162244
0.164141
0.165406
0.165090
0.166038
0.163509
0.165722
0.165090
0.167303
0.166987
0.166987
0.166671
0.166671
0.164774
0.166671
0.167935
0.171097
0.168884
0.167619
0.163825
0.165090
0.165090
0.164774
0.165722
0.165722
0.164774
0.165090
0.163825
0.163825
0.165090
0.161612
0.160664
0.161296
0.159399
0.159399
0.159399
0.157818
0.157818
0.156870
0.158134
0.157502
0.156554
0.156870
0.154657
0.154024
0.154024
0.154024
0.154657
0.153392
0.151495
0.151811
0.150863
0.151811
0.151495
0.154024
0.154657
0.152444
0.150231
0.148018
0.151495
0.152760
0.152760
0.154024
0.153076
0.153076
0.152444
0.153392
0.153708
0.154973
0.154973
0.154657
0.156238
0.157502
0.157186
0.158134
0.158767
0.159399
0.160031
0.161612
0.162244
0.162561
0.161612
0.160664
0.161928
0.162561
0.164141
0.165406
0.167303
0.165090
0.167303
0.168251
0.167303
0.168251
0.166987
0.167303
0.166671
0.165406
0.166987
0.168251
0.169516
0.169832
0.168251
0.164457
0.164457
0.166671
0.167303
0.166354
0.165090
0.165406
0.165090
0.164141
0.164141
0.164457
0.161928
0.161928
0.162561
0.160347
0.159715
0.160664
0.159715
0.157502
0.158451
0.157502
0.157186
0.157186
0.157818
0.156238
0.154024
0.153708
0.154024
0.156554
0.153708
0.151811
0.151811
0.152128
0.152444
0.151495
0.152760
0.153708
0.151495
0.150231
0.148650
0.150547
0.151811
0.153708
0.154657
0.153076
0.151811
0.151179
0.152760
0.153076
0.154341
0.155921
0.153708
0.155605
0.155921
0.156870
0.156554
0.157818
0.159715
0.159083
0.159399
0.161612
0.160980
0.161296
0.160031
0.161296
0.162561
0.164141
0.165090
0.165722
0.166038
0.165722
0.166038
0.166354
0.166671
0.167303
0.166987
0.165722
0.165090
0.166354
0.169516
0.169516
0.170464
0.169200
0.165722
0.166038
0.164774
0.166354
0.167935
0.166354
0.166987
0.166354
0.165406
0.164774
0.166354
0.163825
0.162244
0.162561
0.161612
0.161612
0.160347
0.160031
0.160980
0.158451
0.157502
0.156554
0.158134
0.156870
0.155921
0.154024
0.153392
0.154024
0.154973
0.153708
0.152128
0.151495
0.152128
0.151811
0.152128
0.153076
0.153708
0.153392
0.149915
0.149282
0.149598
0.150231
0.153392
0.153392
0.154024
0.153076
0.152760
0.152444
0.152760
0.153392
0.154657
0.153708
0.154657
0.156238
0.157502
0.156238
0.159083
0.158767
0.159399
0.160347
0.160980
0.159715
0.162244
0.161928
0.161296
0.161612
0.164774
0.165406
0.165406
0.164774
0.163825
0.166354
0.167935
0.166354
0.166354
0.166354
0.165722
0.165722
0.165722
0.166354
0.169200
0.169832
0.168884
0.167303
0.164457
0.165090
0.165090
0.166038
0.165722
0.165406
0.164457
0.162244
0.162561
0.161928
0.162877
0.160980
0.160980
0.161612
0.159715
0.159083
0.158451
0.156554
0.156238
0.155921
0.156238
0.157502
0.155605
0.155289
0.153708
0.153392
0.153392
0.154657
0.154024
0.152128
0.152128
0.151495
0.153076
0.152128
0.151495
0.152128
0.152760
0.152128
0.149598
0.148650
0.151495
0.151811
0.152444
0.151811
0.151179
0.152128
0.152760
0.153392
0.154024
0.154973
0.154657
0.154657
0.154973
0.156554
0.157502
0.159083
0.158451
0.160347
0.160980
0.160031
0.160980
0.162561
0.162561
0.162244
0.163509
0.164141
0.165090
0.166038
0.165090
0.162561
0.165722
0.166987
0.167303
0.166987
0.166354
0.166354
0.166671
0.165090
0.167303
0.168251
0.170148
0.169832
0.168567
0.166038
0.165406
0.166354
0.166671
0.165722
0.165722
0.164457
0.163509
0.162244
0.164457
0.163825
0.161612
0.160347
0.160980
0.159399
0.159399
0.159399
0.158767
0.157502
0.156870
0.157186
0.156554
0.157186
0.155605
0.154973
0.153076
0.153076
0.152128
0.155605
0.153708
0.152760
0.154024
0.152128
0.152128
0.153076
0.153076
0.152444
0.151811
0.150231
0.148334
0.149915
0.150231
0.151811
0.152128
0.151495
0.151811
0.153392
0.153708
0.153708
0.153392
0.154024
0.154341
0.154341
0.155921
0.155921
0.157502
0.157818
0.158451
0.158134
0.159083
0.160031
0.159715
0.160031
0.160347
0.160031
0.163509
0.164457
0.166038
0.166671
0.165090
0.165090
0.165090
0.166987
0.166354
0.166038
0.166038
0.164774
0.163825
0.166671
0.168884
0.168567
0.170148
0.168567
0.166671
0.165722
0.165406
0.166038
0.166038
0.166987
0.166038
0.164774
0.165090
0.164774
0.165406
0.164457
0.161928
0.162877
0.161612
0.161612
0.160031
0.158451
0.158134
0.158451
0.157186
0.156870
0.156870
0.156870
0.155921
0.152444
0.152760
0.152444
0.154341
0.152444
0.151179
0.150863
0.150547
0.150863
0.150231
0.151811
0.152444
0.151811
0.148966
0.148650
0.150231
0.150231
0.154024
0.153392
0.152444
0.152128
0.152444
0.153076
0.153708
0.154341
0.154657
0.154657
0.155289
0.156238
0.155921
0.156870
0.158767
0.159083
0.158767
0.158767
0.160980
0.160347
0.161296
0.161296
0.161612
0.161612
0.164457
0.164774
0.165406
0.163825
0.163825
0.165406
0.167619
0.166354
0.166038
0.165722
0.166354
0.165406
0.166987
0.167935
0.170148
0.171729
0.169200
0.166987
0.166038
0.165090
0.166038
0.167619
0.167619
0.166038
0.165406
0.164457
0.164457
0.164141
0.164774
0.162561
0.162877
0.161612
0.159715
0.160664
0.159399
0.158451
0.158451
0.158451
0.158134
0.158134
0.157502
0.155605
0.153708
0.152760
0.152444
0.155289
0.153392
0.152760
0.152128
0.152760
0.152444
0.152760
0.153076
0.155605
0.154024
0.150547
0.149915
0.149598
0.149598
0.153708
0.153708
0.153392
0.153076
0.152128
0.154024
0.154341
0.154341
0.155921
0.154973
0.154973
0.156554
0.158134
0.157186
0.159083
0.159083
0.159399
0.159083
0.160664
0.159715
0.160980
0.160031
0.160031
0.161928
0.162561
0.164141
0.163509
0.164774
0.163509
0.164141
0.166354
0.166038
0.166987
0.166671
0.166987
0.166354
0.165090
0.165722
0.166987
0.169200
0.167619
0.166987
0.164457
0.164457
0.165090
0.164774
0.165090
0.165090
0.164457
0.163193
0.163509
0.162877
0.162877
0.161928
0.161612
0.160980
0.159399
0.157818
0.157502
0.158134
0.156238
0.156870
0.155605
0.156554
0.154973
0.154973
0.153392
0.153076
0.152760
0.153076
0.152760
0.152444
0.150231
0.149598
0.152128
0.151495
0.150863
0.151811
0.151811
0.149915
0.149598
0.148966
0.150231
0.152444
0.151811
0.152760
0.150863
0.150863
0.152760
0.152128
0.153708
0.154024
0.153392
0.154024
0.154973
0.157818
0.155605
0.158134
0.157818
0.158134
0.158767
0.158451
0.160031
0.161612
0.160347
0.159715
0.160664
0.162244
0.163193
0.162877
0.163825
0.163193
0.165406
0.166354
0.166038
0.166354
0.166671
0.165722
0.165090
0.165090
0.165090
0.167303
0.167935
0.168884
0.167619
0.165722
0.163825
0.164774
0.165406
0.164457
0.165406
0.164141
0.163509
0.163193
0.162561
0.163193
0.161928
0.160347
0.162244
0.160031
0.159399
0.158134
0.158451
0.157818
0.156554
0.156870
0.157818
0.156870
0.155605
0.153708
0.152444
0.150863
0.151811
0.153708
0.152760
0.149915
0.150863
0.152128
0.151811
0.152760
0.153076
0.153076
0.152444
0.150231
0.147385
0.149282
0.149282
0.152128
0.153392
0.152444
0.152128
0.151495
0.151495
0.153076
0.154657
0.153708
0.153076
0.154024
0.156554
0.156238
0.157502
0.158767
0.160347
0.159083
0.160031
0.160664
0.160980
0.160664
0.160031
0.160980
0.161296
0.162561
0.164774
0.165406
0.162877
0.163509
0.164774
0.166671
0.165406
0.164457
0.166987
0.166038
0.164141
0.164774
0.166987
0.166987
0.169832
0.167619
0.166038
0.164774
0.163509
0.166354
0.165722
0.165722
0.165722
0.164141
0.163509
0.162877
0.163825
0.163509
0.161928
0.162244
0.159399
0.159083
0.159083
0.159715
0.158767
0.157818
0.157818
0.157502
0.158134
0.156238
0.154341
0.153076
0.153076
0.151811
0.153708
0.151811
0.151179
0.151811
0.150863
0.151811
0.152128
0.152128
0.154024
0.150863
0.149598
0.147701
0.149598
0.150547
0.153392
0.154341
0.151811
0.151179
0.150547
0.151495
0.152444
0.152760
0.153076
0.153708
0.152444
0.154657
0.154973
0.155921
0.156554
0.157818
0.159083
0.159083
0.160664
0.160031
0.160664
0.159399
0.159399
0.160980
0.161928
0.164141
0.163825
0.164141
0.162561
0.163825
0.164457
0.165722
0.166038
0.165722
0.165722
0.164457
0.163193
0.165406
0.166354
0.169200
0.168251
0.166671
0.164774
0.166038
0.165406
0.165090
0.163509
0.164457
0.162877
0.162877
0.162561
0.162244
0.163193
0.159715
0.161612
0.161612
0.159083
0.158767
0.159715
0.157186
0.158134
0.155921
0.155289
0.156554
0.155605
0.154024
0.153392
0.152760
0.150863
0.152128
0.152444
0.151179
0.149598
0.149915
0.149598
0.150231
0.151179
0.152444
0.151179
0.149282
0.147385
0.146753
0.149282
0.151811
0.151179
0.151179
0.151495
0.150547
0.151811
0.151495
0.152760
0.153076
0.153392
0.153076
0.154973
0.155289
0.154024
0.157186
0.158451
0.157818
0.158134
0.159399
0.160031
0.159715
0.160347
0.159715
0.160347
0.162561
0.164457
0.164141
0.163825
0.162877
0.164141
0.165722
0.166354
0.166354
0.165090
0.165406
0.166038
0.163509
0.165722
0.168251
0.169200
0.169832
0.166987
0.163825
0.164457
0.164457
0.165406
0.165406
0.163825
0.163825
0.165090
0.163509
0.163193
0.164457
0.162244
0.162561
0.162561
0.159715
0.159083
0.158767
0.156554
0.157186
0.156870
0.156238
0.158134
0.156238
0.154973
0.153076
0.153076
0.152128
0.151811
0.153708
0.153076
0.150231
0.151495
0.152444
0.151811
0.152128
0.152128
0.152760
0.151811
0.150231
0.148018
0.149598
0.151179
0.153076
0.153392
0.151495
0.151495
0.152444
0.152760
0.153392
0.154024
0.155605
0.153392
0.154341
0.156554
0.156554
0.157818
0.157818
0.158451
0.158134
0.157818
0.158767
0.160664
0.161612
0.160347
0.161296
0.161612
0.163509
0.164457
0.164141
0.163825
0.164774
0.166038
0.166671
0.166354
0.165406
0.165406
0.165406
0.164141
0.164774
0.167303
0.167935
0.168884
0.166354
0.165722
0.165090
0.164457
0.165722
0.165406
0.164457
0.165090
0.164774
0.162877
0.162877
0.163825
0.163509
0.161296
0.161612
0.160031
0.159083
0.159083
0.158134
0.157186
0.158451
0.157186
0.156554
0.154657
0.154973
0.153708
0.151811
0.151495
0.151811
0.154973
0.151179
0.150863
0.151179
0.150547
0.151179
0.151179
0.151179
0.153076
0.150863
0.149282
0.147701
0.150231
0.151179
0.152760
0.153076
0.151495
0.152444
0.152444
0.152760
0.153076
0.153076
0.153708
0.152760
0.153076
0.156238
0.155605
0.156238
0.157818
0.157818
0.157502
0.158134
0.159715
0.159083
0.159083
0.158767
0.160664
0.162244
0.162244
0.164774
0.164774
0.163509
0.162877
0.164774
0.164457
0.164774
0.166038
0.165406
0.165406
0.163825
0.164457
0.165406
0.167619
0.169200
0.167935
0.167619
0.164141
0.164774
0.165406
0.165722
0.165090
0.163825
0.162877
0.161928
0.162244
0.163509
0.162244
0.159715
0.161296
0.160347
0.160031
0.157502
0.158767
0.157186
0.157818
0.156238
0.156870
0.157186
0.155921
0.155289
0.152444
0.152128
0.151179
0.153392
0.153076
0.153076
0.152760
0.152128
0.151495
0.152444
0.152444
0.155921
0.153392
0.150547
0.148650
0.148334
0.150231
0.152760
0.152760
0.153076
0.152128
0.152128
0.153076
0.152128
0.153076
0.154973
0.153392
0.152760
0.155289
0.155289
0.155921
0.157186
0.157818
0.158134
0.159399
0.159399
0.161296
0.161296
0.160980
0.160664
0.162244
0.163193
0.164774
0.165090
0.164141
0.163509
0.164774
0.166671
0.165722
0.166987
0.166671
0.166671
0.165406
0.164774
0.166354
0.168251
0.170464
0.168251
0.167303
0.164141
0.164774
0.166038
0.166354
0.165722
0.164774
0.164457
0.164141
0.163509
0.163509
0.164141
0.161296
0.160980
0.160664
0.159083
0.158451
0.158451
0.157818
0.157186
0.156238
0.155921
0.156870
0.156870
0.155289
0.154024
0.151495
0.151811
0.153076
0.153708
0.151811
0.151179
0.150231
0.151495
0.150863
0.149915
0.152444
0.153076
0.149915
0.148650
0.146753
0.150231
0.151179
0.152128
0.152444
0.151495
0.152128
0.153392
0.153076
0.153076
0.154024
0.153392
0.153392
0.153708
0.155289
0.155289
0.156554
0.156870
0.157818
0.158767
0.159399
0.160031
0.160980
0.161296
0.160347
0.162244
0.162877
0.165722
0.165406
0.165406
0.161928
0.165722
0.164774
0.166671
0.166354
0.165406
0.165090
0.165406
0.165090
0.165406
0.165722
0.168567
0.168567
0.166354
0.164141
0.164774
0.166038
0.166354
0.165722
0.164774
0.165722
0.164141
0.162877
0.163509
0.163509
0.162244
0.160664
0.162244
0.159399
0.158767
0.157502
0.158451
0.156238
0.157186
0.156238
0.156870
0.156554
0.155289
0.154657
0.153392
0.151179
0.153708
0.154341
0.152128
0.150863
0.151179
0.150863
0.152128
0.151179
0.151179
0.151811
0.150231
0.148650
0.147385
0.149282
0.149915
0.153076
0.152760
0.150547
0.151811
0.151495
0.152128
0.150863
0.152444
0.153076
0.154341
0.155289
0.156238
0.155605
0.155605
0.155921
0.158451
0.157502
0.158134
0.159715
0.161612
0.160347
0.159399
0.161928
0.160664
0.163509
0.164774
0.163825
0.163193
0.163825
0.165406
0.166671
0.166671
0.166354
0.166038
0.166671
0.164141
0.163193
0.166038
0.168251
0.169516
0.168884
0.165406
0.163825
0.164774
0.165722
0.165722
0.164774
0.164457
0.164141
0.163193
0.163825
0.164141
0.163509
0.161612
0.161612
0.160664
0.160980
0.158767
0.159399
0.157818
0.155289
0.156238
0.156870
0.156554
0.156238
0.154973
0.153392
0.153076
0.151495
0.154024
0.151811
0.151179
0.150231
0.150231
0.150231
0.149915
0.150863
0.153076
0.151495
0.149598
0.148018
0.148966
0.149282
0.152760
0.153076
0.151179
0.151495
0.152128
0.152444
0.152444
0.153076
0.154657
0.153392
0.152760
0.154341
0.156238
0.155289
0.157186
0.158451
0.158767
0.159083
0.160664
0.160031
0.160031
0.160031
0.160031
0.161296
0.163825
0.164141
0.164774
0.164457
0.161928
0.163825
0.166038
0.166038
0.165722
0.165406
0.164774
0.164774
0.165090
0.166987
0.168567
0.170148
0.167935
0.166987
0.164774
0.164774
0.165406
0.166671
0.165406
0.164141
0.163509
0.163193
0.164141
0.162877
0.163825
0.161612
0.162244
0.160347
0.159715
0.158451
0.158134
0.158134
0.156870
0.156554
0.156554
0.157186
0.155605
0.154973
0.153076
0.152444
0.151495
0.153076
0.153076
0.150863
0.150547
0.151179
0.150547
0.149915
0.151179
0.153392
0.151495
0.149598
0.148334
0.146753
0.149915
0.151495
0.151811
0.152760
0.151495
0.150863
0.151179
0.151179
0.152444
0.153708
0.152760
0.152760
0.153708
0.155605
0.155605
0.158134
0.157502
0.157818
0.159083
0.159083
0.159715
0.160031
0.159399
0.158767
0.160031
0.160980
0.162561
0.162561
0.163509
0.161928
0.162561
0.164457
0.164141
0.165406
0.163825
0.165090
0.163825
0.162561
0.164141
0.166671
0.168567
0.167935
0.166671
0.164774
0.164774
0.165722
0.165090
0.164457
0.164141
0.164774
0.162877
0.161928
0.162877
0.162244
0.160347
0.161296
0.161612
0.158767
0.158451
0.156554
0.157186
0.156238
0.157502
0.157186
0.157818
0.155921
0.154024
0.152760
0.151495
0.152128
0.152444
0.153076
0.150863
0.149915
0.150231
0.149915
0.151495
0.149598
0.151179
0.152760
0.148966
0.148018
0.144856
0.149282
0.150547
0.151811
0.151495
0.150863
0.151179
0.152128
0.151179
0.151495
0.151495
0.152128
0.151179
0.152128
0.155605
0.154657
0.155921
0.155921
0.156238
0.157186
0.158134
0.158767
0.158134
0.159083
0.158134
0.158451
0.159399
0.161296
0.163193
0.163193
0.160664
0.162561
0.163825
0.164457
0.164457
0.164457
0.164141
0.163509
0.163193
0.163193
0.165722
0.166671
0.167619
0.165722
0.163825
0.163509
0.164457
0.165722
0.164141
0.162877
0.162561
0.163193
0.162244
0.161296
0.161928
0.160664
0.160347
0.161296
0.157818
0.158767
0.158134
0.157818
0.157186
0.157186
0.154973
0.156238
0.155921
0.155289
0.154341
0.151811
0.151179
0.152128
0.154024
0.151811
0.148966
0.150231
0.150547
0.151179
0.149915
0.151179
0.151495
0.151495
0.148018
0.145805
0.147385
0.148334
0.151811
0.152444
0.150863
0.151179
0.152760
0.151811
0.153076
0.153076
0.154024
0.152444
0.153392
0.155289
0.155289
0.154973
0.157186
0.156554
0.158134
0.159083
0.160664
0.159083
0.160031
0.159083
0.160347
0.160347
0.162244
0.163509
0.164457
0.164457
0.163825
0.164141
0.165722
0.166354
0.166038
0.165090
0.164774
0.164457
0.163509
0.165406
0.165722
0.168567
0.166987
0.165406
0.164141
0.164141
0.164457
0.165722
0.165090
0.162877
0.163193
0.162244
0.162244
0.162561
0.162244
0.159083
0.159715
0.159083
0.158134
0.157186
0.157502
0.158451
0.156554
0.157186
0.155605
0.154973
0.154024
0.153708
0.151811
0.150863
0.150547
0.153076
0.151495
0.151495
0.149598
0.150231
0.149915
0.150863
0.151179
0.152444
0.150231
0.147385
0.147385
0.146753
0.147385
0.150547
0.150863
0.150231
0.150231
0.149282
0.150231
0.151495
0.152128
0.152760
0.152128
0.152760
0.154024
0.155605
0.154973
0.156238
0.155605
0.157818
0.157502
0.159083
0.158767
0.160031
0.158134
0.159715
0.161612
0.161296
0.164141
0.163825
0.163193
0.162561
0.163509
0.163825
0.165090
0.165090
0.165090
0.163825
0.163509
0.163509
0.165090
0.165722
0.167303
0.165722
0.165722
0.163193
0.163193
0.165090
0.165722
0.163509
0.162561
0.162561
0.162561
0.160980
0.161928
0.161928
0.159715
0.160031
0.159399
0.159083
0.157818
0.158451
0.158134
0.156870
0.155921
0.155921
0.155605
0.154657
0.153708
0.153392
0.151495
0.151495
0.153076
0.152444
0.152444
0.151179
0.149915
0.151179
0.150547
0.149915
0.150231
0.151179
0.149915
0.148334
0.148650
0.147385
0.149915
0.151811
0.151811
0.149915
0.151495
0.152128
0.152444
0.152444
0.152760
0.152760
0.151495
0.153392
0.154973
0.153392
0.154024
0.155289
0.156870
0.156554
0.157818
0.159399
0.158451
0.159083
0.159715
0.160664
0.160347
0.161928
0.162877
0.164141
0.161928
0.164457
0.166354
0.165406
0.165090
0.165090
0.165722
0.164457
0.163509
0.165722
0.167619
0.168567
0.168567
0.166038
0.163193
0.163825
0.164457
0.165406
0.166038
0.165090
0.163509
0.163193
0.162244
0.161296
0.162244
0.160980
0.159715
0.160980
0.159083
0.158451
0.157186
0.156870
0.156238
0.156238
0.155289
0.154657
0.154973
0.153392
0.152128
0.149598
0.151179
0.151495
0.152760
0.150231
0.148966
0.148966
0.149282
0.150547
0.150547
0.150863
0.151495
0.149915
0.148650
0.147069
0.148334
0.148334
0.150863
0.151495
0.151179
0.149915
0.150863
0.150863
0.151811
0.153076
0.153708
0.152760
0.153076
0.154973
0.155921
0.154973
0.156238
0.158451
0.158134
0.158451
0.156870
0.157818
0.158767
0.158134
0.159399
0.160347
0.160980
0.162561
0.162877
0.161928
0.162561
0.164141
0.165406
0.164774
0.163509
0.163825
0.162877
0.163193
0.164457
0.164141
0.165406
0.167619
0.164774
0.163193
0.161928
0.162561
0.164141
0.163825
0.163825
0.164141
0.163193
0.161296
0.160664
0.161928
0.161928
0.158451
0.159715
0.158451
0.157502
0.156554
0.156238
0.155921
0.154973
0.154657
0.154973
0.155605
0.154341
0.154657
0.151811
0.151495
0.150231
0.153076
0.151811
0.150231
0.149282
0.150231
0.150231
0.150863
0.150863
0.151179
0.149282
0.147701
0.146437
0.147385
0.148018
0.150547
0.150547
0.148966
0.149282
0.149282
0.150547
0.152444
0.152444
0.152760
0.151811
0.151811
0.153076
0.153708
0.154657
0.156870
0.156238
0.156238
0.157502
0.159083
0.159399
0.158134
0.159083
0.160031
0.161612
0.161296
0.163509
0.163509
0.163193
0.161296
0.162877
0.165722
0.165090
0.165406
0.165090
0.163509
0.163509
0.162561
0.165090
0.167303
0.167935
0.164774
0.165090
0.163193
0.162877
0.164774
0.165406
0.164457
0.162877
0.162244
0.160980
0.161928
0.162244
0.162244
0.160031
0.159083
0.158767
0.158134
0.157186
0.157502
0.155921
0.155605
0.155605
0.155289
0.154973
0.153392
0.153708
0.151495
0.151179
0.150231
0.152128
0.150231
0.151179
0.148650
0.149598
0.149282
0.149282
0.150231
0.151495
0.150863
0.149598
0.148018
0.147069
0.148966
0.150547
0.150231
0.150547
0.149915
0.149282
0.150547
0.149915
0.151811
0.153076
0.152128
0.152128
0.153708
0.155289
0.154341
0.155289
0.155921
0.157818
0.157186
0.156870
0.157502
0.157186
0.159083
0.158134
0.159083
0.159715
0.160980
0.163825
0.163825
0.161612
0.162244
0.163193
0.163825
0.163509
0.163193
0.162877
0.162561
0.161296
0.162244
0.165406
0.166671
0.165406
0.165406
0.162561
0.162561
0.163509
0.162877
0.162561
0.163193
0.161296
0.161612
0.162244
0.162561
0.161296
0.161296
0.159083
0.159083
0.156554
0.156554
0.156554
0.155605
0.155921
0.155289
0.154657
0.154973
0.154657
0.152444
0.151811
0.151179
0.150863
0.151179
0.151811
0.150863
0.149282
0.150547
0.149598
0.149598
0.150863
0.149598
0.150547
0.148966
0.146753
0.145488
0.147385
0.149282
0.150863
0.151811
0.150231
0.148966
0.151495
0.150863
0.151495
0.151495
0.152444
0.151811
0.151179
0.154024
0.156238
0.155605
0.155921
0.157818
0.157818
0.157502
0.158767
0.159715
0.160031
0.159083
0.159715
0.159083
0.161296
0.163825
0.162877
0.160664
0.162877
0.163509
0.165090
0.163193
0.164457
0.164774
0.164774
0.162561
0.164141
0.165406
0.166354
0.166987
0.165090
0.163825
0.162244
0.161928
0.162561
0.163193
0.163509
0.162561
0.161296
0.162877
0.162244
0.162561
0.161612
0.159399
0.160347
0.156870
0.157186
0.156870
0.157186
0.156238
0.156238
0.155605
0.156238
0.155289
0.154973
0.154024
0.151179
0.150547
0.151495
0.153708
0.151811
0.149915
0.149598
0.149598
0.150547
0.150547
0.151811
0.151495
0.150863
0.147385
0.146753
0.147701
0.149598
0.150547
0.152128
0.151179
0.149598
0.150231
0.151811
0.151179
0.152444
0.152760
0.153076
0.152760
0.156238
0.155605
0.155605
0.156238
0.157502
0.158767
0.157502
0.159083
0.157502
0.159399
0.158451
0.160031
0.160664
0.162561
0.163193
0.162244
0.161928
0.161928
0.162561
0.163509
0.164141
0.163509
0.163509
0.165090
0.163193
0.163509
0.164774
0.166038
0.168251
0.166354
0.165090
0.163509
0.162244
0.164141
0.164457
0.162561
0.162877
0.162877
0.161296
0.160664
0.161296
0.160664
0.158451
0.159399
0.159083
0.157186
0.156870
0.156870
0.155921
0.155289
0.153708
0.155921
0.157186
0.152760
0.152760
0.151495
0.150231
0.150231
0.151495
0.151179
0.149598
0.149915
0.149915
0.149915
0.148650
0.150863
0.152128
0.150863
0.149282
0.148018
0.146437
0.148018
0.151495
0.151495
0.149282
0.149915
0.150863
0.150231
0.151179
0.151495
0.153392
0.151811
0.152760
0.153708
0.154341
0.153708
0.154657
0.156238
0.156554
0.157186
0.158767
0.159083
0.160031
0.159083
0.159399
0.159715
0.160980
0.161612
0.163825
0.163193
0.160664
0.162877
0.163509
0.164457
0.164457
0.163825
0.164774
0.162877
0.162244
0.163825
0.166038
0.168251
0.166671
0.165090
0.162877
0.162244
0.164141
0.164141
0.163825
0.163193
0.162561
0.162561
0.161928
0.162244
0.161296
0.158767
0.159083
0.158451
0.157186
0.157186
0.157186
0.155605
0.154973
0.154973
0.154657
0.154657
0.154341
0.154024
0.150547
0.149282
0.150547
0.150547
0.151495
0.149915
0.148966
0.149915
0.148966
0.149282
0.148334
0.150231
0.150231
0.148334
0.147069
0.145172
0.148018
0.150547
0.152444
0.150863
0.149915
0.151179
0.152128
0.151811
0.151495
0.152760
0.152760
0.152444
0.153392
0.155921
0.154341
0.157186
0.156554
0.156870
0.157186
0.159399
0.158134
0.159083
0.159399
0.157818
0.160031
0.160664
0.162877
0.163193
0.163825
0.161612
0.163193
0.163825
0.164774
0.165090
0.164457
0.164774
0.164141
0.163193
0.164141
0.165090
0.167303
0.167619
0.166354
0.163825
0.163509
0.163509
0.163509
0.163509
0.163825
0.162244
0.162244
0.161296
0.162244
0.163509
0.161612
0.159715
0.161296
0.157818
0.158451
0.156870
0.156554
0.156870
0.156554
0.155289
0.155289
0.155605
0.154657
0.153392
0.152444
0.151179
0.151179
0.152760
0.150547
0.148334
0.148966
0.149598
0.151811
0.151811
0.151495
0.151179
0.149282
0.148334
0.146753
0.148334
0.149598
0.152444
0.151811
0.149282
0.149915
0.150863
0.151495
0.153076
0.152128
0.153392
0.152760
0.152444
0.154657
0.154024
0.154657
0.154973
0.157502
0.156554
0.157502
0.158134
0.158451
0.158767
0.159399
0.159715
0.160031
0.160980
0.162244
0.162877
0.161612
0.161296
0.162244
0.164774
0.164774
0.164457
0.164141
0.164457
0.162561
0.162877
0.163509
0.165722
0.167935
0.166671
0.163825
0.162877
0.162877
0.164774
0.164774
0.162244
0.162244
0.163193
0.160980
0.161928
0.162877
0.160980
0.158134
0.159715
0.158451
0.157818
0.157502
0.157818
0.155921
0.154657
0.154973
0.154341
0.154341
0.153392
0.152444
0.151495
0.149598
0.150547
0.152444
0.150863
0.148966
0.148334
0.149598
0.149282
0.149598
0.149915
0.150547
0.148334
0.147701
0.146437
0.146437
0.148018
0.150863
0.151811
0.150231
0.148334
0.150547
0.151811
0.151179
0.152128
0.152760
0.151811
0.151495
0.153708
0.153392
0.154341
0.155605
0.156554
0.157186
0.156554
0.158134
0.157186
0.158767
0.158134
0.158134
0.159399
0.161296
0.162877
0.162877
0.163825
0.162244
0.162561
0.163509
0.164141
0.164141
0.164141
0.162877
0.162244
0.160347
0.164141
0.165722
0.168884
0.165406
0.163509
0.161612
0.162244
0.162244
0.163193
0.161612
0.161612
0.163193
0.161296
0.160664
0.160980
0.162244
0.159399
0.159715
0.158767
0.157186
0.155921
0.157186
0.155921
0.153076
0.154341
0.154657
0.155921
0.153392
0.152760
0.152444
0.149915
0.149598
0.152444
0.150231
0.149282
0.148966
0.148650
0.149598
0.148334
0.148650
0.149915
0.149598
0.148650
0.147385
0.146121
0.147069
0.150231
0.150231
0.149598
0.149598
0.150863
0.150863
0.151179
0.151811
0.151811
0.151179
0.150863
0.152760
0.153708
0.154024
0.154973
0.156870
0.158134
0.157818
0.157502
0.158767
0.159715
0.157502
0.158134
0.160980
0.161296
0.162244
0.162244
0.162561
0.160347
0.163193
0.163825
0.164457
0.164141
0.163825
0.164774
0.165090
0.163509
0.165090
0.166038
0.166987
0.166671
0.165722
0.162244
0.161612
0.163825
0.164774
0.164774
0.162244
0.162244
0.161296
0.160664
0.161928
0.161928
0.160664
0.160347
0.160664
0.157818
0.157186
0.156870
0.154973
0.155289
0.155289
0.155289
0.155289
0.154024
0.153708
0.151179
0.150231
0.150231
0.152128
0.153076
0.150231
0.149598
0.149282
0.148334
0.148966
0.149282
0.150863
0.150547
0.148966
0.147385
0.145805
0.148018
0.149282
0.151179
0.151179
0.151179
0.149282
0.150547
0.151495
0.151495
0.153392
0.152760
0.153076
0.153076
0.154657
0.154341
0.154341
0.156238
0.157186
0.156238
0.158134
0.160031
0.158767
0.158451
0.158451
0.159399
0.160980
0.162561
0.163193
0.164141
0.160664
0.162877
0.162561
0.166038
0.165406
0.166038
0.164774
0.164141
0.162561
0.163193
0.165722
0.167619
0.167935
0.165722
0.163509
0.162561
0.163509
0.163509
0.163509
0.163825
0.161928
0.161296
0.160347
0.160980
0.161928
0.160980
0.158767
0.160664
0.157818
0.156870
0.157502
0.156554
0.156238
0.154973
0.154973
0.155289
0.156238
0.154024
0.152760
0.151495
0.150863
0.150547
0.153392
0.151179
0.150547
0.148650
0.148650
0.148966
0.148966
0.149598
0.150863
0.148650
0.147385
0.147069
0.147701
0.148650
0.151495
0.152444
0.150231
0.149282
0.150547
0.151495
0.152128
0.152128
0.153392
0.151495
0.152128
0.154657
0.153708
0.154024
0.155605
0.157186
0.156870
0.158134
0.158767
0.158451
0.159399
0.159399
0.158451
0.159399
0.160980
0.163193
0.163509
0.163193
0.162244
0.161928
0.164141
0.164457
0.165090
0.163825
0.163193
0.162244
0.162244
0.164457
0.166354
0.168251
0.166987
0.164774
0.162561
0.163825
0.165090
0.166038
0.165090
0.163825
0.164141
0.162877
0.161612
0.162561
0.161612
0.158767
0.160980
0.157818
0.157818
0.157502
0.158451
0.156238
0.154973
0.154341
0.154024
0.154657
0.154341
0.154341
0.151811
0.149598
0.149598
0.151811
0.151179
0.149915
0.148966
0.150231
0.149915
0.150547
0.150231
0.150863
0.150231
0.148966
0.148334
0.147069
0.148334
0.151179
0.151495
0.151179
0.151495
0.151495
0.151179
0.151495
0.151811
0.153708
0.153076
0.152128
0.154341
0.154973
0.153708
0.157502
0.158134
0.158451
0.157502
0.158134
0.158767
0.159083
0.158451
0.158767
0.160664
0.161296
0.162877
0.163509
0.163825
0.162877
0.163509
0.165090
0.165406
0.164457
0.166354
0.165090
0.164141
0.164141
0.166038
0.165722
0.167935
0.166671
0.165722
0.162244
0.162877
0.162877
0.165090
0.164457
0.163509
0.162877
0.162877
0.163193
0.161928
0.161612
0.160031
0.160031
0.159715
0.157818
0.156554
0.157186
0.156554
0.157186
0.154973
0.154341
0.155605
0.154341
0.154024
0.152760
0.149915
0.150547
0.151811
0.152444
0.149915
0.149915
0.149282
0.149282
0.149282
0.149915
0.151811
0.149915
0.148334
0.147385
0.145172
0.147069
0.148334
0.150547
0.149915
0.150231
0.149915
0.150547
0.151811
0.151495
0.152760
0.151495
0.152128
0.153076
0.154341
0.153392
0.155605
0.156238
0.155921
0.156870
0.157818
0.158451
0.157186
0.159715
0.158767
0.158134
0.160347
0.162561
0.163825
0.162877
0.162877
0.163193
0.164774
0.165722
0.164774
0.164141
0.163825
0.163825
0.162244
0.164141
0.164774
0.166671
0.166671
0.165722
0.162244
0.162561
0.163193
0.164457
0.163825
0.163193
0.162561
0.162877
0.161296
0.162244
0.162561
0.160347
0.158134
0.159399
0.157502
0.157818
0.156870
0.156238
0.156238
0.155289
0.154973
0.154973
0.155289
0.154024
0.152760
0.151811
0.150863
0.151811
0.153076
0.149915
0.149282
0.151495
0.150547
0.151495
0.149915
0.151811
0.151179
0.148334
0.147385
0.145805
0.148334
0.149282
0.151179
0.152128
0.150231
0.149598
0.149915
0.151179
0.151811
0.152760
0.153076
0.152128
0.152760
0.154657
0.154657
0.154973
0.156554
0.156870
0.158134
0.157818
0.159399
0.157818
0.158767
0.158451
0.160664
0.161296
0.161296
0.164141
0.163825
0.161296
0.161612
0.163509
0.164457
0.163509
0.163825
0.166038
0.164457
0.162877
0.163193
0.165090
0.165722
0.167303
0.166038
0.164141
0.163825
0.162561
0.163825
0.163193
0.162877
0.162561
0.162244
0.161612
0.159715
0.161296
0.160031
0.159083
0.160031
0.157186
0.157502
0.156554
0.156238
0.155289
0.154973
0.155605
0.154973
0.155289
0.153392
0.152760
0.150863
0.149598
0.150547
0.152760
0.150547
0.150547
0.149598
0.148966
0.149598
0.149282
0.150547
0.151179
0.149915
0.148650
0.146437
0.147701
0.149598
0.151495
0.150863
0.148966
0.148966
0.151179
0.150547
0.152444
0.151811
0.154024
0.152760
0.153392
0.154024
0.155289
0.154657
0.155605
0.156554
0.157186
0.158134
0.159399
0.158134
0.159083
0.159083
0.159399
0.160347
0.160980
0.161928
0.162561
0.163193
0.161296
0.163193
0.165722
0.164774
0.164774
0.163193
0.164141
0.163509
0.163193
0.164774
0.166987
0.168251
0.165722
0.164141
0.163825
0.161928
0.164774
0.163825
0.164774
0.163509
0.163509
0.162877
0.161928
0.161928
0.162877
0.160347
0.159715
0.159399
0.158451
0.157818
0.157186
0.157186
0.156870
0.155921
0.155921
0.154973
0.154024
0.153076
0.152128
0.150231
0.149915
0.153076
0.151179
0.150231
0.149282
0.151179
0.150547
0.150231
0.149915
0.151495
0.151495
0.149915
0.147385
0.145172
0.147069
0.149598
0.150547
0.149282
0.149598
0.148650
0.150547
0.151811
0.152444
0.152444
0.151811
0.151179
0.152444
0.154657
0.152760
0.154973
0.156554
0.157186
0.157502
0.158451
0.158451
0.159399
0.158451
0.159083
0.158767
0.160664
0.161296
0.162877
0.162877
0.160347
0.163509
0.164457
0.163825
0.165406
0.165090
0.164141
0.163509
0.162877
0.163193
0.165406
0.166354
0.166987
0.165722
0.162877
0.163509
0.163193
0.164457
0.162877
0.162561
0.162561
0.162877
0.160980
0.161612
0.162877
0.161928
0.159399
0.160031
0.156554
0.156554
0.155921
0.156870
0.156554
0.156554
0.156554
0.156554
0.155605
0.154341
0.153076
0.150863
0.149915
0.150863
0.151811
0.151179
0.148334
0.148650
0.149598
0.150547
0.150863
0.153076
0.150231
0.148966
0.148334
0.147069
0.149282
0.150863
0.150547
0.150863
0.150231
0.150547
0.150863
0.151811
0.151811
0.152444
0.152444
0.151495
0.152444
0.154657
0.153708
0.156238
0.157186
0.157502
0.157186
0.158451
0.158134
0.159399
0.159399
0.158134
0.161296
0.159715
0.160980
0.162561
0.163825
0.162561
0.163825
0.163509
0.164774
0.165406
0.165090
0.164457
0.165406
0.162244
0.163825
0.166038
0.167303
0.168884
0.166671
0.163825
0.163825
0.164141
0.165090
0.164774
0.163193
0.161928
0.162877
0.161928
0.162561
0.161928
0.160664
0.158767
0.159715
0.157818
0.157818
0.157818
0.156238
0.155921
0.154973
0.156238
0.156870
0.155921
0.154657
0.153392
0.150547
0.150547
0.151495
0.152444
0.151179
0.150863
0.150231
0.149598
0.149598
0.150231
0.151495
0.152128
0.149915
0.148018
0.145805
0.148334
0.148966
0.150863
0.152760
0.150231
0.149598
0.151179
0.151179
0.151179
0.152444
0.152760
0.153076
0.152760
0.154341
0.153708
0.153708
0.155605
0.157186
0.157186
0.157186
0.158134
0.159083
0.159083
0.158451
0.158134
0.160031
0.161612
0.163509
0.164141
0.163193
0.162244
0.162877
0.163825
0.164457
0.164774
0.164457
0.165722
0.163825
0.163509
0.165722
0.166038
0.169516
0.166671
0.165090
0.162877
0.162877
0.163825
0.162877
0.162877
0.163193
0.162561
0.161928
0.161296
0.162877
0.161296
0.158451
0.160031
0.157502
0.157502
0.155605
0.156554
0.156870
0.155605
0.155921
0.156238
0.157186
0.154973
0.153076
0.152128
0.149915
0.150547
0.153076
0.153076
0.151495
0.149598
0.150863
0.150547
0.149282
0.149915
0.151495
0.150231
0.148650
0.147385
0.145805
0.148018
0.150547
0.150547
0.149282
0.149282
0.149282
0.149598
0.150863
0.151811
0.152128
0.150547
0.152128
0.153076
0.154024
0.153076
0.155289
0.154973
0.157502
0.156870
0.157818
0.158767
0.158767
0.158767
0.158134
0.160031
0.160664
0.164141
0.163509
0.163193
0.160980
0.163193
0.165406
0.164774
0.164457
0.163825
0.164141
0.163193
0.161928
0.164774
0.165090
0.166987
0.166671
0.165090
0.163193
0.162561
0.164141
0.164457
0.164141
0.163825
0.162561
0.161296
0.162877
0.162561
0.162877
0.160664
0.158767
0.159399
0.157818
0.155921
0.156238
0.156554
0.155605
0.155289
0.154024
0.154973
0.154341
0.153708
0.151495
0.150547
0.148650
0.150863
0.151495
0.150231
0.148966
0.148966
0.148334
0.148966
0.148966
0.149915
0.149915
0.148334
0.146437
0.145488
0.148018
0.149282
0.150547
0.149915
0.149915
0.149598
0.150547
0.151179
0.151495
0.151495
0.153076
0.151811
0.151495
0.153708
0.153708
0.156238
0.157502
0.156554
0.157502
0.157502
0.158767
0.159083
0.158767
0.157818
0.157502
0.158767
0.160980
0.163825
0.162877
0.160347
0.161928
0.162877
0.164141
0.164141
0.163825
0.162877
0.162877
0.161296
0.162877
0.165406
0.166354
0.166671
0.166354
0.162877
0.161928
0.163193
0.164774
0.164774
0.163193
0.161612
0.161612
0.160031
0.160031
0.160980
0.159083
0.159083
0.158767
0.157818
0.157818
0.157502
0.156870
0.156554
0.155289
0.155921
0.154657
0.154657
0.152444
0.152128
0.150863
0.149598
0.149915
0.152444
0.150547
0.148650
0.149598
0.149282
0.148018
0.148334
0.149915
0.150231
0.148018
0.148650
0.145488
0.145805
0.148650
0.151495
0.151179
0.150231
0.150231
0.151179
0.149915
0.149282
0.151495
0.152760
0.152444
0.151495
0.154341
0.152128
0.154341
0.155289
0.157186
0.156554
0.157186
0.159083
0.159083
0.158451
0.159083
0.159083
0.158767
0.160664
0.162561
0.163193
0.162244
0.163193
0.163509
0.165090
0.164774
0.164141
0.165090
0.163509
0.162244
0.162561
0.165406
0.167619
0.167303
0.165722
0.164141
0.164457
0.163825
0.163825
0.163825
0.162561
0.162561
0.161612
0.159715
0.160031
0.161612
0.159399
0.158451
0.158134
0.157186
0.157502
0.156870
0.155921
0.155605
0.154341
0.154657
0.154657
0.154657
0.153708
0.154024
0.151495
0.151179
0.151811
0.152444
0.150863
0.148966
0.148966
0.149598
0.150863
0.148966
0.150231
0.150231
0.148650
0.147385
0.145805
0.147385
0.147701
0.151179
0.151495
0.149915
0.148334
0.149282
0.149915
0.149915
0.150863
0.152444
0.151495
0.153076
0.153708
0.154657
0.152760
0.157186
0.157502
0.157818
0.159399
0.159399
0.158767
0.159399
0.157818
0.158451
0.159715
0.159715
0.163825
0.163509
0.161928
0.160664
0.161928
0.162877
0.163509
0.163509
0.164457
0.164457
0.163193
0.162877
0.164457
0.165722
0.167303
0.166038
0.164457
0.162244
0.162244
0.163509
0.163193
0.164141
0.162561
0.163193
0.161928
0.160980
0.161928
0.161296
0.157818
0.158134
0.158134
0.157186
0.155289
0.155921
0.155605
0.154973
0.153708
0.153708
0.154657
0.154341
0.153708
0.152444
0.151179
0.151495
0.152128
0.150863
0.149282
0.148334
0.148334
0.150231
0.150231
0.150231
0.151811
0.150863
0.148650
0.147701
0.146437
0.148650
0.150863
0.151179
0.149915
0.150231
0.150231
0.151495
0.150863
0.152760
0.152760
0.152760
0.151811
0.153076
0.153708
0.154341
0.155605
0.155605
0.156870
0.157186
0.158134
0.158767
0.158134
0.157818
0.158451
0.159399
0.159715
0.161296
0.161296
0.162877
0.161296
0.162877
0.164141
0.163509
0.163825
0.164457
0.163193
0.163193
0.161296
0.164141
0.166354
0.168251
0.165722
0.165090
0.161928
0.162244
0.162561
0.162877
0.162244
0.160664
0.161296
0.162244
0.161928
0.161928
0.160664
0.159083
0.158767
0.157818
0.157502
0.156870
0.157502
0.156238
0.155289
0.154341
0.154024
0.155921
0.153392
0.153708
0.151495
0.149598
0.149282
0.150547
0.150863
0.149915
0.148334
0.148966
0.149598
0.148966
0.148966
0.150547
0.150547
0.148966
0.146753
0.146121
0.148018
0.148966
0.149598
0.150863
0.150231
0.150547
0.151495
0.150547
0.150547
0.151811
0.150863
0.150863
0.151495
0.153708
0.155289
0.155289
0.156554
0.156554
0.156554
0.157186
0.158451
0.158134
0.158134
0.157186
0.159399
0.158767
0.160031
0.160980
0.162244
0.161612
0.162877
0.163509
0.163193
0.163193
0.162244
0.163509
0.164457
0.161612
0.161928
0.163509
0.165406
0.166671
0.165722
0.162877
0.162877
0.163193
0.163193
0.163509
0.163193
0.162877
0.162561
0.161296
0.160980
0.162244
0.161296
0.159083
0.159399
0.157186
0.156870
0.156870
0.155921
0.155921
0.155605
0.155289
0.154973
0.155605
0.154341
0.151495
0.149915
0.151811
0.151811
0.153392
0.150547
0.149915
0.149915
0.149598
0.149915
0.149915
0.150863
0.151179
0.148966
0.148650
0.146121
0.148334
0.148334
0.150231
0.149915
0.148334
0.148966
0.150547
0.150231
0.151179
0.151495
0.153708
0.152444
0.153392
0.154973
0.153708
0.155605
0.157186
0.158767
0.156554
0.156870
0.158767
0.158134
0.157818
0.158134
0.157502
0.159715
0.161928
0.164141
0.163193
0.162244
0.162244
0.162877
0.164774
0.164774
0.164457
0.163193
0.163193
0.163193
0.164141
0.164457
0.166671
0.167619
0.165722
0.164141
0.162561
0.162561
0.164141
0.164141
0.164141
0.163509
0.162244
0.161296
0.162561
0.161928
0.161612
0.159083
0.160347
0.158134
0.158134
0.157502
0.156870
0.156238
0.156238
0.155289
0.155921
0.154973
0.153076
0.153076
0.152128
0.149915
0.150231
0.151495
0.151179
0.150863
0.149598
0.148966
0.149915
0.149598
0.149915
0.151495
0.150231
0.148018
0.147069
0.145488
0.148966
0.151179
0.151495
0.149915
0.149282
0.148966
0.149282
0.151179
0.151179
0.152760
0.151495
0.151811
0.154024
0.154973
0.154341
0.155289
0.156238
0.157186
0.155289
0.157818
0.158451
0.159083
0.158451
0.159399
0.159715
0.161296
0.163193
0.163509
0.162244
0.161296
0.162877
0.165722
0.164457
0.165406
0.165090
0.165090
0.163509
0.163193
0.164141
0.166038
0.168251
0.166671
0.165406
0.163193
0.163193
0.162877
0.165090
0.164774
0.164141
0.163193
0.162877
0.161928
0.161612
0.162244
0.159715
0.159715
0.160664
0.158134
0.158134
0.157186
0.156870
0.156554
0.156554
0.155605
0.156238
0.154973
0.154657
0.152128
0.150547
0.150231
0.150547
0.152128
0.150547
0.149598
0.148966
0.150863
0.149915
0.151179
0.150863
0.151495
0.148650
0.147701
0.145172
0.148966
0.149598
0.150547
0.149915
0.150547
0.148966
0.150863
0.150863
0.151495
0.152128
0.154341
0.153708
0.153708
0.154657
0.154024
0.156870
0.156554
0.157502
0.158134
0.158451
0.158451
0.158451
0.158767
0.159083
0.159715
0.160347
0.162244
0.163825
0.163509
0.161928
0.163193
0.164141
0.165722
0.165722
0.164774
0.164774
0.163193
0.162244
0.164141
0.165090
0.166671
0.166987
0.164774
0.163193
0.161612
0.163193
0.162561
0.163193
0.161928
0.162877
0.162561
0.161296
0.160980
0.162244
0.160664
0.159399
0.160347
0.159083
0.157502
0.155921
0.156238
0.156870
0.156554
0.155605
0.154657
0.154973
0.154657
0.153708
0.150547
0.150547
0.150863
0.151811
0.150547
0.149282
0.148650
0.148334
0.148966
0.148650
0.148650
0.149598
0.148334
0.147385
0.145488
0.148018
0.148650
0.151179
0.151495
0.150863
0.150863
0.151179
0.151811
0.151495
0.152760
0.152128
0.151179
0.152128
0.155289
0.154024
0.154657
0.154973
0.157818
0.156870
0.156870
0.158134
0.157818
0.158134
0.159083
0.159399
0.161612
0.162561
0.164774
0.164457
0.163193
0.162877
0.163825
0.163825
0.163825
0.164141
0.164141
0.164457
0.163193
0.164457
0.164774
0.166987
0.168251
0.165406
0.162561
0.163193
0.163193
0.163825
0.163509
0.163509
0.163193
0.162244
0.160347
0.161928
0.161928
0.161296
0.159399
0.160031
0.157818
0.157818
0.156870
0.156554
0.154973
0.154341
0.154973
0.155289
0.154657
0.153392
0.152444
0.150863
0.150863
0.151495
0.153708
0.151811
0.150231
0.149598
0.150547
0.150231
0.150547
0.150231
0.151811
0.149598
0.148018
0.146753
0.147701
0.148650
0.150547
0.150863
0.149282
0.150547
0.150231
0.150547
0.151179
0.150863
0.151495
0.151495
0.152128
0.154657
0.154973
0.153708
0.154973
0.158134
0.156554
0.158134
0.156870
0.158451
0.157502
0.157502
0.157502
0.159083
0.160347
0.161612
0.162561
0.162244
0.160031
0.162244
0.163509
0.162877
0.163193
0.162877
0.162877
0.162877
0.162877
0.164774
0.165406
0.167619
0.166987
0.164141
0.161612
0.161612
0.163509
0.164457
0.164141
0.164141
0.162877
0.161928
0.160664
0.160980
0.162244
0.158767
0.159083
0.158134
0.157818
0.156554
0.157502
0.155289
0.154024
0.153708
0.154024
0.153708
0.153708
0.153076
0.151495
0.151179
0.150547
0.151811
0.149282
0.149282
0.148334
0.148018
0.148966
0.149598
0.150231
0.150863
0.149598
0.148334
0.146437
0.145805
0.148650
0.150547
0.151179
0.152128
0.150231
0.151495
0.150231
0.151495
0.152128
0.151811
0.151811
0.151495
0.152760
0.155289
0.154024
0.156554
0.155605
0.157818
0.157186
0.157502
0.158451
0.159399
0.158767
0.158451
0.159399
0.160031
0.161612
0.162561
0.162244
0.160980
0.164141
0.165090
0.165406
0.164774
0.164141
0.164457
0.164457
0.162561
0.164141
0.165722
0.166987
0.166987
0.165090
0.162244
0.161928
0.163825
0.163509
0.164141
0.164141
0.162877
0.162244
0.161296
0.161612
0.162244
0.160031
0.158767
0.159083
0.157502
0.156870
0.158451
0.156870
0.156554
0.155921
0.154657
0.155921
0.154024
0.153708
0.152760
0.149598
0.148966
0.150863
0.150547
0.151179
0.148018
0.148650
0.148966
0.148018
0.149598
0.150231
0.152444
0.149915
0.148018
0.145805
0.147385
0.148018
0.149282
0.150547
0.149915
0.150547
0.151179
0.150863
0.151179
0.153076
0.153392
0.152444
0.152128
0.154973
0.154657
0.154341
0.154341
0.156870
0.156238
0.156870
0.158134
0.158134
0.157818
0.158134
0.159083
0.159399
0.161296
0.162244
0.163193
0.162244
0.162877
0.163509
0.165090
0.163825
0.163509
0.165090
0.164774
0.162561
0.162877
0.164457
0.166038
0.166987
0.165722
0.163825
0.163509
0.162561
0.163509
0.165090
0.163509
0.163509
0.163825
0.161928
0.162877
0.161928
0.161296
0.160031
0.160031
0.157818
0.155605
0.156554
0.156870
0.155921
0.155289
0.155289
0.155921
0.154973
0.153708
0.152760
0.151179
0.150547
0.151179
0.153392
0.150863
0.148966
0.149282
0.149598
0.150863
0.150547
0.151179
0.152128
0.149915
0.148334
0.147069
0.147385
0.148334
0.152128
0.152760
0.149598
0.148966
0.150231
0.152128
0.150547
0.151495
0.153076
0.151811
0.152760
0.154973
0.154657
0.154657
0.156870
0.156238
0.157502
0.157818
0.158134
0.158451
0.158134
0.159083
0.158767
0.160031
0.160664
0.162877
0.162561
0.161296
0.161296
0.163193
0.164141
0.163193
0.164457
0.164457
0.164457
0.162877
0.163193
0.164774
0.166987
0.167619
0.166671
0.164774
0.163509
0.162877
0.162877
0.163193
0.164774
0.163825
0.162561
0.160980
0.161612
0.160980
0.161296
0.159399
0.159399
0.157502
0.158451
0.155921
0.155289
0.156870
0.154657
0.153708
0.152760
0.154024
0.152444
0.151495
0.150547
0.150231
0.149915
0.151495
0.151495
0.149915
0.148966
0.148966
0.149915
0.149598
0.149598
0.150231
0.150231
0.148650
0.147385
0.146121
0.148334
0.150547
0.151179
0.150863
0.150863
0.150231
0.150863
0.151495
0.153076
0.152760
0.152760
0.152128
0.153076
0.155289
0.154657
0.155605
0.155921
0.155921
0.155605
0.159715
0.158767
0.158451
0.156870
0.160031
0.159715
0.159715
0.163193
0.162877
0.162561
0.160980
0.161928
0.163825
0.164141
0.164457
0.163825
0.164141
0.162877
0.161928
0.164457
0.165722
0.167619
0.165722
0.164774
0.162561
0.163825
0.163509
0.163193
0.163193
0.163193
0.162561
0.160980
0.159715
0.161612
0.163509
0.160347
0.161296
0.158767
0.156870
0.156238
0.156238
0.156554
0.154973
0.155289
0.155289
0.156238
0.155605
0.154024
0.152444
0.150231
0.149598
0.151811
0.151495
0.151179
0.150231
0.149915
0.149282
0.149915
0.149915
0.150863
0.150547
0.148966
0.147069
0.145172
0.148334
0.148650
0.151811
0.151179
0.149915
0.149915
0.151179
0.150231
0.151811
0.153392
0.153076
0.151495
0.151811
0.153076
0.155605
0.155921
0.157502
0.157502
0.157818
0.158134
0.159399
0.159083
0.158767
0.157818
0.159083
0.161296
0.161612
0.163193
0.163509
0.161612
0.163193
0.164457
0.164774
0.166354
0.166038
0.165090
0.164141
0.163193
0.164141
0.166354
0.168251
0.168251
0.166354
0.163825
0.163825
0.163193
0.163825
0.164141
0.163509
0.163825
0.163509
0.161296
0.160980
0.162244
0.160664
0.158451
0.159399
0.158451
0.157818
0.157186
0.155921
0.155605
0.155605
0.155921
0.155605
0.156238
0.154657
0.153392
0.152444
0.150863
0.150863
0.153076
0.150547
0.149598
0.149598
0.149598
0.150863
0.150231
0.150863
0.151179
0.150231
0.147701
0.147069
0.148018
0.147701
0.150231
0.151179
0.150231
0.150231
0.149915
0.151179
0.151495
0.151495
0.152760
0.152128
0.151179
0.155921
0.154341
0.155605
0.156554
0.157502
0.157186
0.157502
0.157502
0.157818
0.158767
0.159715
0.160031
0.160347
0.162561
0.162877
0.163193
0.161612
0.162877
0.163825
0.165406
0.164457
0.164457
0.164774
0.163509
0.163509
0.163825
0.164774
0.165722
0.167935
0.166987
0.164141
0.163193
0.163193
0.163509
0.164774
0.163825
0.161928
0.162561
0.161928
0.161928
0.162244
0.162561
0.158767
0.159715
0.157186
0.157818
0.156554
0.155921
0.156870
0.155921
0.155605
0.154341
0.155289
0.153392
0.152444
0.151495
0.149915
0.150547
0.154024
0.150547
0.150231
0.148334
0.147701
0.148966
0.148650
0.149598
0.150231
0.149282
0.147385
0.146121
0.147385
0.148334
0.150863
0.150863
0.148650
0.148966
0.150547
0.152128
0.152444
0.151811
0.151811
0.152760
0.152128
0.154341
0.153708
0.154657
0.156870
0.156870
0.156870
0.157818
0.158767
0.158451
0.158767
0.158767
0.159715
0.160980
0.161296
0.164457
0.163193
0.163509
0.161928
0.164457
0.165722
0.165406
0.164457
0.164457
0.163825
0.162561
0.162877
0.164774
0.166987
0.169200
0.166354
0.165406
0.162244
0.162877
0.164141
0.163825
0.163825
0.163509
0.162877
0.161928
0.161612
0.161296
0.160980
0.158451
0.159399
0.158767
0.158451
0.156870
0.157818
0.157186
0.155921
0.155921
0.155289
0.156554
0.155289
0.152760
0.151811
0.151495
0.149598
0.152128
0.151179
0.150863
0.149282
0.149915
0.150863
0.150863
0.149598
0.152444
0.151179
0.149598
0.147385
0.146753
0.149282
0.151811
0.151811
0.152128
0.150231
0.151495
0.151179
0.150547
0.152128
0.153708
0.153392
0.152128
0.154024
0.155289
0.154341
0.155921
0.157186
0.158451
0.158451
0.156554
0.158134
0.159715
0.159715
0.159399
0.160347
0.161296
0.162561
0.163509
0.163193
0.159715
0.162561
0.163509
0.165722
0.165406
0.164774
0.164774
0.164141
0.163193
0.164457
0.166354
0.168884
0.168251
0.165722
0.161928
0.162561
0.165090
0.164141
0.163509
0.164141
0.162561
0.163509
0.161928
0.162561
0.162244
0.159715
0.160031
0.160031
0.156870
0.157818
0.157818
0.157502
0.156238
0.155921
0.154657
0.155289
0.154657
0.153392
0.153076
0.150547
0.149915
0.150547
0.152760
0.151495
0.148650
0.149598
0.150863
0.150547
0.151495
0.151811
0.152444
0.150547
0.148018
0.146121
0.147701
0.148018
0.150863
0.150863
0.149282
0.148018
0.150231
0.150863
0.150231
0.151811
0.152760
0.150863
0.152444
0.154657
0.154657
0.154341
0.155921
0.157186
0.155921
0.157818
0.158767
0.159083
0.158134
0.158134
0.158767
0.159715
0.161612
0.163509
0.163193
0.161296
0.162244
0.163193
0.164457
0.164774
0.164457
0.165406
0.163509
0.162244
0.163509
0.166038
0.167303
0.168251
0.166671
0.163193
0.163509
0.163193
0.164774
0.165406
0.164141
0.161928
0.161296
0.160980
0.162561
0.162877
0.161612
0.159399
0.160347
0.157502
0.158451
0.156554
0.155605
0.156238
0.157186
0.154341
0.154973
0.154657
0.154657
0.153392
0.151495
0.150863
0.150547
0.152444
0.151811
0.150231
0.149598
0.150863
0.149598
0.150231
0.149915
0.152760
0.151179
0.149915
0.147385
0.147701
0.148650
0.152128
0.152444
0.149915
0.150863
0.151495
0.151179
0.151811
0.151811
0.153392
0.151811
0.152760
0.154341
0.154973
0.154973
0.156554
0.156870
0.156870
0.156870
0.158134
0.158451
0.158767
0.158451
0.159083
0.160664
0.162561
0.164774
0.164141
0.162877
0.163509
0.164774
0.165722
0.166354
0.165722
0.165406
0.165090
0.162877
0.164141
0.164774
0.166987
0.168884
0.166354
0.164774
0.163509
0.162877
0.163509
0.165406
0.164774
0.163509
0.162877
0.161928
0.163193
0.162561
0.163193
0.160031
0.160347
0.158134
0.157818
0.157186
0.155921
0.155921
0.155289
0.154973
0.154024
0.154973
0.155289
0.154341
0.152444
0.152128
0.151495
0.153076
0.149598
0.150231
0.149915
0.149598
0.149598
0.150547
0.150231
0.151495
0.150547
0.149282
0.148334
0.147701
0.148966
0.151495
0.151495
0.150863
0.151179
0.151179
0.151495
0.151495
0.152444
0.153076
0.153392
0.152444
0.151811
0.153708
0.153392
0.155289
0.155921
0.156238
0.156870
0.158451
0.158767
0.158767
0.158451
0.160031
0.160031
0.161612
0.164774
0.163825
0.163193
0.160980
0.163193
0.164774
0.165090
0.165406
0.163825
0.164457
0.163193
0.163193
0.164774
0.166038
0.167303
0.166987
0.164457
0.162561
0.161928
0.163509
0.163509
0.163193
0.163193
0.161612
0.160980
0.161296
0.161612
0.161612
0.159399
0.159715
0.159715
0.157818
0.156870
0.156238
0.157502
0.156870
0.156554
0.154657
0.155289
0.155605
0.153708
0.151495
0.150547
0.151179
0.151179
0.151495
0.150547
0.149598
0.149598
0.149598
0.149915
0.151179
0.152128
0.151179
0.149598
0.148018
0.146121
0.148018
0.150231
0.150863
0.149915
0.151179
0.151179
0.151179
0.150863
0.151495
0.152128
0.152444
0.151495
0.152444
0.155289
0.154657
0.155921
0.155921
0.156870
0.156554
0.158451
0.157502
0.158451
0.158767
0.158451
0.158767
0.160664
0.163193
0.163825
0.164141
0.161612
0.162877
0.164774
0.166038
0.165722
0.165722
0.165090
0.163193
0.161928
0.164141
0.165406
0.166038
0.166671
0.165090
0.161296
0.163193
0.163193
0.163509
0.163509
0.162561
0.161296
0.162877
0.160664
0.161928
0.162244
0.160031
0.160031
0.161296
0.158451
0.158451
0.157186
0.156554
0.156554
0.154657
0.155605
0.156870
0.155605
0.154024
0.154341
0.151811
0.151495
0.151811
0.153076
0.151179
0.150547
0.149915
0.150547
0.149915
0.149915
0.151495
0.151179
0.149915
0.148966
0.147385
0.148334
0.148966
0.152760
0.152128
0.151179
0.149915
0.151179
0.150547
0.151495
0.151179
0.151495
0.151495
0.152128
0.155605
0.154973
0.155289
0.155605
0.157818
0.158134
0.157502
0.159083
0.159715
0.160347
0.160347
0.160031
0.162877
0.162877
0.164457
0.165090
0.163509
0.163193
0.163509
0.165090
0.165406
0.165090
0.164457
0.164457
0.162244
0.163509
0.164774
0.166671
0.167935
0.165406
0.163509
0.162877
0.163825
0.163825
0.163825
0.163825
0.162877
0.162244
0.160980
0.162244
0.161928
0.161296
0.160031
0.160664
0.158767
0.159083
0.157818
0.157818
0.157502
0.154973
0.155921
0.156554
0.155921
0.155289
0.154341
0.152444
0.151811
0.150547
0.154341
0.151811
0.149598
0.150231
0.151179
0.149598
0.150231
0.150231
0.151495
0.151495
0.149598
0.146437
0.148650
0.149282
0.151179
0.151495
0.150547
0.151179
0.151179
0.151811
0.151811
0.152128
0.154657
0.154024
0.153076
0.154973
0.153392
0.153076
0.157502
0.158767
0.156238
0.157502
0.157186
0.157818
0.158767
0.159399
0.160031
0.160664
0.161296
0.163193
0.162877
0.164141
0.162561
0.163509
0.165090
0.163825
0.164457
0.164457
0.164774
0.164774
0.163193
0.165090
0.166987
0.168884
0.166987
0.165090
0.164774
0.163509
0.164457
0.164457
0.164141
0.163509
0.164457
0.163509
0.163193
0.162244
0.162877
0.161296
0.161612
0.161296
0.159715
0.158767
0.157818
0.156870
0.155921
0.155605
0.156238
0.156870
0.154657
0.153708
0.153076
0.151811
0.151179
0.152128
0.152128
0.150863
0.149915
0.149598
0.149598
0.149598
0.150863
0.151495
0.150547
0.150547
0.148334
0.148650
0.148966
0.151495
0.152444
0.152444
0.150863
0.151811
0.151811
0.151179
0.151495
0.154024
0.152444
0.153392
0.154024
0.154973
0.154024
0.156554
0.155921
0.158134
0.159083
0.158767
0.157818
0.159083
0.160031
0.159083
0.159399
0.159715
0.162244
0.162877
0.164141
0.161928
0.164457
0.164457
0.164774
0.162244
0.162877
0.162877
0.163193
0.161296
0.163193
0.165722
0.168884
0.167303
0.166987
0.162877
0.163825
0.165090
0.164457
0.163825
0.164774
0.163509
0.161612
0.161612
0.162244
0.162244
0.159083
0.160347
0.159715
0.157818
0.157186
0.155921
0.155605
0.154973
0.153708
0.154657
0.155605
0.154657
0.153392
0.153392
0.149915
0.149598
0.152128
0.152760
0.152444
0.149915
0.149915
0.148966
0.149282
0.149915
0.150231
0.150863
0.148966
0.148334
0.146121
0.148334
0.150231
0.150231
0.152128
0.150547
0.150547
0.150863
0.151495
0.151811
0.152444
0.153076
0.151495
0.152760
0.154973
0.153708
0.155289
0.156238
0.156554
0.156870
0.157502
0.157502
0.158451
0.159715
0.158451
0.158451
0.160664
0.162244
0.163193
0.162877
0.161928
0.164141
0.164457
0.164774
0.164774
0.165090
0.164141
0.163509
0.162877
0.163193
0.165090
0.166354
0.167619
0.165722
0.161928
0.163193
0.163193
0.163825
0.164457
0.162561
0.162244
0.162877
0.160664
0.160980
0.160980
0.160664
0.160031
0.159399
0.156554
0.158134
0.157186
0.156238
0.154657
0.154657
0.154657
0.154341
0.154973
0.154657
0.153076
0.150863
0.150863
0.150863
0.152444
0.150231
0.148650
0.149915
0.150863
0.149598
0.149915
0.150231
0.150863
0.149282
0.148650
0.146753
0.148018
0.150231
0.151179
0.152444
0.150547
0.149915
0.150231
0.150231
0.151495
0.150863
0.152760
0.151811
0.152444
0.154024
0.154341
0.154657
0.156554
0.156870
0.156870
0.157502
0.158134
0.159083
0.159715
0.158134
0.160031
0.160347
0.161612
0.164457
0.164774
0.162244
0.160980
0.162561
0.165406
0.164457
0.164774
0.164141
0.164774
0.163509
0.164774
0.166038
0.166671
0.168251
0.166038
0.163825
0.163825
0.163193
0.164141
0.164457
0.163193
0.163193
0.162877
0.162561
0.161612
0.161928
0.162244
0.159399
0.161928
0.159399
0.158134
0.157502
0.157502
0.156870
0.157818
0.157502
0.155921
0.155921
0.154973
0.154341
0.152760
0.152128
0.151179
0.153708
0.151495
0.150547
0.150547
0.149915
0.150863
0.150547
0.151179
0.151811
0.150863
0.147385
0.146753
0.146753
0.148334
0.151179
0.150547
0.151179
0.150547
0.149915
0.150547
0.150547
0.151179
0.152760
0.152128
0.152128
0.153708
0.155605
0.155289
0.156554
0.155921
0.156238
0.156554
0.157818
0.158451
0.159083
0.157818
0.158767
0.160031
0.160664
0.163509
0.161612
0.162561
0.160980
0.161928
0.164457
0.164457
0.165090
0.164457
0.164457
0.163825
0.162877
0.164457
0.166987
0.168567
0.167619
0.165406
0.162244
0.162877
0.163193
0.163825
0.164457
0.163509
0.162561
0.161928
0.162877
0.162877
0.163193
0.160347
0.160664
0.159715
0.157818
0.156870
0.156870
0.156238
0.155605
0.155289
0.154973
0.155605
0.153708
0.154341
0.151811
0.151179
0.150547
0.153076
0.153392
0.150231
0.149282
0.149598
0.150231
0.149598
0.150231
0.151179
0.151495
0.148966
0.148966
0.146437
0.149282
0.150863
0.150863
0.151495
0.149915
0.149915
0.152128
0.151811
0.152128
0.154973
0.153392
0.153076
0.153392
0.155605
0.154024
0.155289
0.154973
0.156238
0.157502
0.157186
0.157818
0.158451
0.158767
0.159399
0.160347
0.161296
0.162877
0.163193
0.164774
0.161928
0.163825
0.165090
0.166038
0.165406
0.165722
0.166038
0.164457
0.164457
0.165090
0.166038
0.168251
0.169200
0.166354
0.162561
0.162561
0.164457
0.164774
0.164141
0.163509
0.162561
0.163193
0.162561
0.162877
0.163509
0.161296
0.160980
0.161296
0.157818
0.156554
0.157818
0.156870
0.156554
0.155921
0.155289
0.156238
0.154341
0.154024
0.153076
0.151811
0.150863
0.152128
0.153392
0.152444
0.149915
0.151179
0.149915
0.150863
0.150547
0.151811
0.152760
0.152128
0.150863
0.148334
0.150231
0.150547
0.152444
0.153076
0.152444
0.152760
0.152760
0.151811
0.153076
0.153392
0.154024
0.153392
0.153708
0.155921
0.156238
0.155921
0.157502
0.159715
0.159083
0.159083
0.160031
0.160347
0.160031
0.159715
0.161296
0.161928
0.162561
0.165090
0.164774
0.162244
0.163193
0.163193
0.165406
0.166038
0.164457
0.165090
0.165406
0.163825
0.165090
0.166671
0.166987
0.168884
0.166671
0.163825
0.163193
0.163825
0.164774
0.165722
0.164141
0.162877
0.162877
0.162561
0.160980
0.163193
0.162244
0.160664
0.160664
0.160031
0.158134
0.158134
0.158134
0.157186
0.155289
0.156238
0.155605
0.155605
0.154024
0.153708
0.152128
0.151179
0.151179
0.154024
0.150863
0.151179
0.150547
0.149598
0.151179
0.149598
0.151179
0.152444
0.150863
0.148966
0.147069
0.147069
0.148966
0.150863
0.151495
0.150863
0.149915
0.150231
0.150863
0.152760
0.152444
0.153708
0.154657
0.154341
0.156238
0.155289
0.156554
0.157502
0.157818
0.157502
0.158134
0.160031
0.159399
0.159399
0.159715
0.160347
0.159399
0.161928
0.163825
0.164774
0.163825
0.160980
0.164141
0.165090
0.164457
0.165406
0.165090
0.165090
0.165090
0.164141
0.166671
0.168251
0.169832
0.167303
0.166354
0.164774
0.163825
0.165406
0.165722
0.164141
0.164457
0.163825
0.161612
0.162877
0.163193
0.163193
0.160980
0.161612
0.160664
0.159715
0.157818
0.156870
0.156554
0.157186
0.157186
0.155921
0.156870
0.156238
0.155289
0.153076
0.151179
0.151495
0.154341
0.152760
0.151811
0.150231
0.150547
0.151179
0.151811
0.151179
0.151179
0.150547
0.149598
0.147701
0.148018
0.149282
0.151179
0.151495
0.151811
0.151179
0.149282
0.152128
0.151811
0.150863
0.154341
0.153076
0.153076
0.154024
0.155289
0.155289
0.156238
0.157502
0.156870
0.159399
0.159399
0.158451
0.160347
0.158767
0.159399
0.160980
0.161296
0.163193
0.164457
0.163825
0.162877
0.163509
0.166038
0.164774
0.165406
0.164457
0.165406
0.164774
0.163193
0.165090
0.165722
0.167935
0.166038
0.166354
0.163193
0.163509
0.165090
0.164774
0.163509
0.163509
0.161928
0.161928
0.161928
0.161296
0.161296
0.158767
0.159715
0.159399
0.158134
0.157818
0.157186
0.156238
0.155289
0.154973
0.154341
0.155289
0.155921
0.154341
0.154024
0.150863
0.151179
0.151495
0.152444
0.150863
0.149915
0.149598
0.149598
0.149598
0.149598
0.150863
0.151495
0.150863
0.148650
0.146121
0.149282
0.149915
0.151811
0.152760
0.151179
0.150547
0.151179
0.152444
0.151179
0.153392
0.153076
0.152760
0.153076
0.156554
0.154657
0.156554
0.156870
0.157186
0.156870
0.158134
0.159083
0.160980
0.161296
0.159715
0.161296
0.162244
0.163193
0.164141
0.164774
0.162877
0.163509
0.164774
0.164457
0.163825
0.165090
0.165090
0.164141
0.162877
0.163825
0.165406
0.166671
0.167935
0.166038
0.163509
0.164774
0.165722
0.166038
0.164774
0.163193
0.163509
0.163193
0.162561
0.162561
0.162561
0.160980
0.160347
0.159399
0.157502
0.157502
0.157502
0.156238
0.156238
0.155289
0.154973
0.155289
0.154341
0.154657
0.154024
0.151179
0.150863
0.151179
0.153076
0.149598
0.148966
0.149282
0.148650
0.150547
0.149915
0.150547
0.151179
0.149282
0.147701
0.146437
0.148334
0.147701
0.153076
0.152128
0.150547
0.150231
0.150863
0.151179
0.151811
0.152760
0.152128
0.153392
0.153392
0.154973
0.155289
0.154657
0.157186
0.157502
0.157186
0.157186
0.158451
0.159083
0.160031
0.160031
0.160664
0.161928
0.161612
0.163193
0.164774
0.163193
0.162561
0.163509
0.164774
0.165090
0.165722
0.165406
0.164457
0.164141
0.164774
0.165722
0.166987
0.167303
0.166038
0.164774
0.164457
0.163193
0.164141
0.164774
0.164457
0.165090
0.163193
0.161296
0.161296
0.163193
0.162244
0.160031
0.160980
0.159399
0.159399
0.158451
0.156870
0.156554
0.155921
0.156238
0.154657
0.155605
0.154973
0.155289
0.153076
0.151811
0.151179
0.153076
0.151179
0.149282
0.150231
0.149915
0.150547
0.150547
0.151495
0.150863
0.151179
0.149915
0.148650
0.147701
0.148966
0.150863
0.151811
0.152128
0.151179
0.152444
0.152128
0.152444
0.152760
0.153392
0.153076
0.152760
0.154024
0.154973
0.154341
0.156238
0.156870
0.157502
0.157502
0.158134
0.158451
0.159083
0.158451
0.158767
0.160031
0.160347
0.163509
0.163509
0.162877
0.162561
0.163193
0.164774
0.165090
0.164774
0.164457
0.165090
0.163825
0.163193
0.164141
0.167619
0.168884
0.167303
0.164774
0.163825
0.164774
0.165406
0.164774
0.163825
0.162561
0.162877
0.163193
0.162244
0.162244
0.163509
0.159399
0.159399
0.159399
0.159083
0.157818
0.158451
0.156870
0.155289
0.155605
0.154024
0.156238
0.155289
0.154973
0.151495
0.150231
0.150547
0.152760
0.152760
0.151495
0.150547
0.149915
0.151179
0.150547
0.149915
0.153076
0.151495
0.151495
0.147385
0.146753
0.148650
0.149915
0.151495
0.151811
0.150547
0.150231
0.151495
0.151495
0.151179
0.151811
0.152128
0.152128
0.153076
0.155605
0.155289
0.157818
0.157186
0.158767
0.158451
0.158134
0.159083
0.159715
0.160664
0.159715
0.160347
0.161296
0.162244
0.163825
0.163825
0.161296
0.162561
0.164141
0.165722
0.164774
0.164457
0.164141
0.163509
0.163193
0.164457
0.165722
0.166671
0.168251
0.166671
0.162877
0.164141
0.164457
0.164457
0.164774
0.163825
0.163193
0.163193
0.162244
0.163825
0.161928
0.160980
0.160980
0.160347
0.159083
0.158134
0.159715
0.159083
0.158134
0.156238
0.155289
0.155605
0.157186
0.155289
0.153708
0.151811
0.152444
0.151495
0.153076
0.151495
0.150231
0.150231
0.150547
0.150863
0.150547
0.150863
0.151811
0.151495
0.148966
0.148018
0.148966
0.150231
0.150863
0.151179
0.150547
0.150863
0.151179
0.151811
0.152760
0.152760
0.152444
0.152760
0.153392
0.154973
0.154657
0.154341
0.155921
0.158134
0.157186
0.157502
0.158767
0.157818
0.159399
0.159083
0.159715
0.161296
0.161928
0.163825
0.163509
0.161928
0.163193
0.163825
0.166038
0.164774
0.165090
0.165406
0.164457
0.163193
0.165090
0.166354
0.167303
0.168567
0.165406
0.163825
0.163509
0.163825
0.165090
0.164774
0.163509
0.164457
0.163825
0.160980
0.162877
0.162561
0.162561
0.161296
0.161612
0.158767
0.158451
0.157818
0.157502
0.158134
0.156870
0.155921
0.155921
0.156554
0.154657
0.153708
0.151811
0.151495
0.150547
0.153708
0.150863
0.151811
0.150547
0.149915
0.149915
0.150863
0.150547
0.151179
0.150231
0.148966
0.146121
0.147385
0.150231
0.151495
0.151495
0.150231
0.150547
0.151179
0.151179
0.151495
0.153076
0.153708
0.153076
0.155289
0.156554
0.154973
0.155289
0.157502
0.156554
0.157186
0.157818
0.157502
0.160031
0.159399
0.159715
0.159399
0.160031
0.161928
0.163193
0.162561
0.162877
0.161296
0.162877
0.165406
0.164774
0.164141
0.163825
0.164141
0.163509
0.163193
0.164774
0.167303
0.168567
0.166671
0.164457
0.164141
0.163509
0.164457
0.164774
0.163825
0.163193
0.163825
0.162561
0.162244
0.161928
0.163193
0.160031
0.160347
0.158134
0.158134
0.156554
0.156870
0.156238
0.155921
0.155605
0.155921
0.156238
0.154657
0.153708
0.153392
0.151179
0.150231
0.152760
0.151495
0.150547
0.148018
0.149282
0.150863
0.150863
0.151179
0.151811
0.151495
0.148966
0.147701
0.147385
0.148966
0.151811
0.151495
0.151179
0.151179
0.150547
0.150547
0.151495
0.152760
0.153076
0.152444
0.153076
0.153392
0.154657
0.155289
0.156238
0.156870
0.159083
0.158451
0.159715
0.160664
0.159399
0.159399
0.159715
0.160664
0.161296
0.163825
0.164141
0.165722
0.163825
0.164141
0.164774
0.165722
0.165090
0.165090
0.165406
0.164774
0.164141
0.166671
0.169516
0.169832
0.168251
0.167619
0.164141
0.164141
0.165090
0.164141
0.164141
0.164457
0.164457
0.162877
0.162244
0.162244
0.161296
0.160031
0.160031
0.160664
0.158451
0.157502
0.157818
0.155921
0.155921
0.155921
0.156554
0.157186
0.155921
0.155605
0.155289
0.152760
0.152128
0.152760
0.153076
0.150863
0.149282
0.150231
0.149282
0.149598
0.149598
0.152444
0.151495
0.148966
0.148018
0.146753
0.149598
0.150547
0.152760
0.153392
0.150863
0.150231
0.151811
0.151811
0.152444
0.153392
0.153076
0.153708
0.153708
0.155921
0.155921
0.157186
0.157186
0.159399
0.158767
0.158451
0.160031
0.161296
0.160664
0.159715
0.160980
0.162244
0.162244
0.164457
0.164457
0.162244
0.162877
0.165722
0.166038
0.165722
0.167303
0.165722
0.165090
0.163825
0.164141
0.166671
0.167303
0.167935
0.166354
0.164141
0.162561
0.163825
0.163509
0.163509
0.164141
0.163509
0.160980
0.160664
0.161612
0.161928
0.161928
0.160031
0.161296
0.158134
0.158134
0.158451
0.156554
0.157186
0.154973
0.154973
0.155289
0.155921
0.155289
0.154024
0.151495
0.151179
0.150547
0.152760
0.150231
0.151179
0.149915
0.148650
0.150231
0.149282
0.150863
0.152128
0.150231
0.148650
0.147701
0.148650
0.148966
0.151179
0.151495
0.151179
0.151179
0.150863
0.150863
0.152760
0.153392
0.153392
0.153076
0.152760
0.153708
0.155605
0.155289
0.158134
0.158451
0.158134
0.158134
0.160031
0.160347
0.160347
0.159715
0.160980
0.160031
0.161612
0.162877
0.163825
0.163825
0.163193
0.164141
0.166038
0.166354
0.165090
0.165722
0.164774
0.162877
0.163509
0.166038
0.167619
0.170464
0.168567
0.166354
0.164774
0.164141
0.165090
0.165722
0.163825
0.163193
0.163509
0.162244
0.161928
0.163193
0.162877
0.159715
0.161296
0.159399
0.159399
0.159083
0.158134
0.156554
0.154973
0.156554
0.156870
0.156870
0.156238
0.155605
0.152444
0.151179
0.151495
0.153076
0.151179
0.152128
0.149915
0.149598
0.149598
0.149915
0.149915
0.153076
0.150863
0.149598
0.148334
0.146753
0.148650
0.151179
0.153392
0.151811
0.151179
0.151811
0.152444
0.151811
0.153392
0.153708
0.154341
0.153708
0.154973
0.154341
0.153392
0.156554
0.156554
0.158451
0.159399
0.159399
0.159715
0.161612
0.159399
0.159715
0.159715
0.161928
0.164457
0.163825
0.163825
0.161928
0.162877
0.165406
0.166354
0.165090
0.164141
0.164457
0.164457
0.164141
0.164457
0.167303
0.169832
0.168567
0.167303
0.164457
0.162877
0.164141
0.164457
0.164774
0.163509
0.163193
0.162561
0.162877
0.162877
0.162877
0.160347
0.160347
0.159715
0.158451
0.158451
0.157818
0.156870
0.156238
0.156238
0.156554
0.157818
0.156554
0.154341
0.154341
0.152444
0.152128
0.154973
0.152760
0.151495
0.150547
0.150547
0.150231
0.149598
0.150863
0.152760
0.152128
0.150863
0.148334
0.146121
0.150547
0.150547
0.152128
0.152128
0.151179
0.150863
0.151495
0.152444
0.152444
0.154024
0.153392
0.152128
0.153708
0.155605
0.156238
0.157186
0.158767
0.158451
0.159083
0.159083
0.159715
0.161612
0.161928
0.160347
0.160347
0.160664
0.163509
0.164774
0.164457
0.161296
0.163193
0.164774
0.165090
0.165406
0.165090
0.165406
0.164774
0.163193
0.166354
0.166987
0.167619
0.168251
0.166354
0.164141
0.165090
0.164774
0.165090
0.164141
0.163825
0.164457
0.164141
0.164141
0.162877
0.163509
0.162244
0.160664
0.159083
0.157818
0.158767
0.158134
0.158451
0.157502
0.157502
0.156554
0.156870
0.156870
0.155289
0.154024
0.151811
0.152128
0.153076
0.154657
0.153708
0.152444
0.151811
0.151179
0.151179
0.151495
0.151495
0.151811
0.150547
0.149282
0.147069
0.150231
0.149915
0.153708
0.154341
0.152128
0.152444
0.152444
0.153076
0.153076
0.154341
0.155605
0.154973
0.154341
0.155605
0.155605
0.155921
0.157186
0.157502
0.158767
0.157502
0.160347
0.160031
0.160664
0.160031
0.161612
0.161928
0.163825
0.165090
0.164141
0.164141
0.164457
0.165722
0.166354
0.165406
0.165722
0.166038
0.165090
0.164774
0.164457
0.166354
0.167619
0.168884
0.167619
0.166038
0.163825
0.165090
0.165090
0.165406
0.165406
0.164141
0.164457
0.161928
0.163193
0.163509
0.162244
0.160347
0.160664
0.159399
0.159399
0.157502
0.157502
0.156870
0.156554
0.156238
0.156238
0.155289
0.155921
0.155605
0.153392
0.152444
0.152444
0.153392
0.151495
0.150547
0.150231
0.150863
0.151495
0.151179
0.151811
0.152444
0.151495
0.148966
0.147385
0.149598
0.150231
0.153076
0.153076
0.151179
0.150863
0.151495
0.154024
0.154024
0.152128
0.154341
0.153076
0.154024
0.156554
0.156870
0.155605
0.156554
0.157818
0.157502
0.158767
0.160031
0.161296
0.160664
0.159715
0.159715
0.160347
0.162244
0.164774
0.165090
0.163825
0.163193
0.164457
0.166038
0.164457
0.165090
0.164774
0.164457
0.164141
0.164457
0.165406
0.167303
0.169516
0.167303
0.166987
0.163825
0.162877
0.164457
0.164774
0.164141
0.163825
0.162561
0.162244
0.162877
0.163193
0.161928
0.160031
0.160664
0.159715
0.158134
0.157818
0.157186
0.155921
0.154973
0.155605
0.156870
0.157186
0.154341
0.154657
0.153392
0.151495
0.151495
0.152128
0.152444
0.151495
0.149598
0.149598
0.150231
0.151495
0.151179
0.152128
0.150863
0.149915
0.148018
0.145172
0.147701
0.150863
0.152444
0.151811
0.152444
0.151495
0.152128
0.151811
0.152444
0.154024
0.153708
0.153392
0.154973
0.156238
0.155605
0.157818
0.156870
0.157502
0.158134
0.158451
0.159399
0.161612
0.160980
0.160031
0.160980
0.161928
0.163509
0.164774
0.163825
0.162561
0.164457
0.165090
0.166038
0.165406
0.165090
0.165406
0.165090
0.164457
0.165722
0.168251
0.169516
0.167935
0.166987
0.163509
0.164141
0.165406
0.165090
0.164141
0.163193
0.163509
0.162561
0.162877
0.163825
0.163509
0.160347
0.160031
0.160031
0.158134
0.158134
0.158451
0.155921
0.155921
0.156238
0.154973
0.156238
0.156238
0.155605
0.154024
0.152760
0.153076
0.153708
0.154341
0.152128
0.150231
0.149915
0.149282
0.150863
0.151495
0.152128
0.151811
0.150547
0.148018
0.146121
0.147701
0.149598
0.152760
0.152760
0.150231
0.151811
0.152128
0.152444
0.151811
0.153708
0.153708
0.153392
0.154341
0.155921
0.155289
0.156554
0.155605
0.157186
0.156870
0.158134
0.159715
0.160031
0.160347
0.158451
0.159715
0.160347
0.163509
0.162877
0.165090
0.163509
0.163509
0.164141
0.165722
0.166671
0.166354
0.165406
0.165406
0.163509
0.165722
0.167303
0.168567
0.169200
0.166987
0.164457
0.164141
0.163825
0.164457
0.165090
0.165090
0.164141
0.164141
0.162561
0.162877
0.161928
0.161296
0.161296
0.162244
0.159083
0.158767
0.158134
0.158134
0.157818
0.157186
0.155921
0.156554
0.156238
0.155289
0.154341
0.153076
0.153076
0.152444
0.153708
0.151811
0.150547
0.150863
0.151495
0.152128
0.151179
0.152128
0.153076
0.150863
0.149598
0.147701
0.149915
0.150547
0.153076
0.152760
0.151811
0.151495
0.151811
0.152760
0.152760
0.152760
0.154341
0.153708
0.154024
0.155605
0.155289
0.155921
0.157818
0.158134
0.157818
0.159083
0.160031
0.160347
0.160031
0.159083
0.160664
0.160664
0.161928
0.164457
0.165406
0.164774
0.163193
0.164774
0.166038
0.165406
0.165722
0.165722
0.166354
0.164457
0.165090
0.166987
0.167619
0.168567
0.167619
0.165722
0.163825
0.163509
0.163509
0.165406
0.164457
0.163509
0.162877
0.162244
0.162561
0.162561
0.160980
0.158767
0.160031
0.158451
0.158134
0.157818
0.157818
0.155921
0.156554
0.157186
0.156554
0.156238
0.154024
0.153392
0.151179
0.150547
0.151495
0.151811
0.151495
0.150547
0.150231
0.149598
0.150231
0.151179
0.150231
0.151811
0.151179
0.149598
0.146753
0.147385
0.148334
0.150863
0.151811
0.151179
0.149915
0.150231
0.151495
0.151811
0.151179
0.153392
0.151811
0.151495
0.154341
0.156238
0.155921
0.157186
0.157502
0.159083
0.159083
0.160347
0.159083
0.158767
0.159715
0.159715
0.160664
0.161612
0.164457
0.163509
0.163509
0.161928
0.163193
0.165406
0.165090
0.163825
0.164457
0.164774
0.163193
0.163193
0.165090
0.167619
0.167935
0.168251
0.166354
0.163825
0.162561
0.164774
0.166038
0.164774
0.164141
0.163193
0.162561
0.161612
0.162877
0.162244
0.160031
0.160980
0.160664
0.159399
0.158451
0.158767
0.158134
0.154973
0.155921
0.156554
0.155605
0.156238
0.154657
0.154024
0.150863
0.150863
0.152444
0.153392
0.153076
0.150231
0.149915
0.150547
0.150231
0.150231
0.153392
0.152128
0.150231
0.148018
0.146753
0.149598
0.150863
0.151179
0.151811
0.150231
0.151495
0.152128
0.152444
0.152760
0.153076
0.152128
0.153076
0.154024
0.155921
0.156554
0.156870
0.157502
0.157818
0.158767
0.158767
0.159399
0.159715
0.160031
0.159715
0.160347
0.161612
0.163825
0.165406
0.165090
0.163509
0.164457
0.165406
0.166987
0.167935
0.166671
0.165722
0.165722
0.165406
0.165090
0.167619
0.168884
0.167619
0.167935
0.164774
0.165090
0.165722
0.164774
0.164457
0.164457
0.163509
0.163509
0.161296
0.162244
0.164141
0.161296
0.160664
0.160664
0.159083
0.157186
0.156870
0.157186
0.157818
0.157818
0.155605
0.156870
0.155605
0.155289
0.153708
0.152760
0.152128
0.152444
0.154657
0.152760
0.150863
0.150547
0.151179
0.151495
0.151811
0.152760
0.152444
0.149915
0.149282
0.147069
0.148650
0.149598
0.152444
0.152128
0.151179
0.150863
0.151495
0.152128
0.153076
0.154024
0.153392
0.152128
0.153076
0.155289
0.154657
0.154973
0.156870
0.158134
0.158451
0.159083
0.158767
0.159399
0.159715
0.159399
0.159715
0.160347
0.160664
0.163825
0.164457
0.162244
0.163193
0.164457
0.166038
0.166038
0.165090
0.165406
0.165090
0.163509
0.163825
0.165722
0.166987
0.168251
0.166354
0.164141
0.164457
0.163825
0.164457
0.165406
0.163193
0.163509
0.162561
0.162877
0.162877
0.162561
0.161296
0.160980
0.160031
0.159399
0.159399
0.158134
0.157502
0.157502
0.156554
0.156238
0.155605
0.155921
0.154657
0.154657
0.151811
0.150863
0.150547
0.153076
0.151179
0.150231
0.150231
0.151179
0.150231
0.149915
0.149598
0.153076
0.150863
0.148966
0.146753
0.147069
0.148650
0.151811
0.151811
0.149282
0.149598
0.149915
0.151811
0.152444
0.153076
0.154341
0.151811
0.151495
0.154657
0.155921
0.155921
0.156554
0.157818
0.157818
0.158134
0.160031
0.160347
0.159083
0.157502
0.159715
0.161612
0.160980
0.163509
0.164457
0.162877
0.161928
0.162877
0.165406
0.166671
0.165090
0.164457
0.164457
0.164457
0.163825
0.165090
0.167935
0.170148
0.166987
0.165722
0.163193
0.162561
0.164141
0.164774
0.164774
0.164141
0.163509
0.162561
0.162877
0.163509
0.161612
0.160031
0.159399
0.159399
0.158134
0.156870
0.156870
0.156238
0.154973
0.156238
0.154973
0.155921
0.154973
0.152760
0.152760
0.151495
0.150231
0.151495
0.151179
0.150231
0.149598
0.149282
0.149282
0.149598
0.150547
0.152128
0.150863
0.148966
0.147701
0.147069
0.148650
0.151179
0.151179
0.150863
0.150547
0.150231
0.150231
0.151811
0.151811
0.153076
0.152128
0.152760
0.153076
0.154024
0.153708
0.156554
0.156870
0.156870
0.157818
0.159083
0.158767
0.159399
0.158767
0.158451
0.159399
0.160980
0.163193
0.163825
0.164141
0.161928
0.165406
0.165090
0.166354
0.165090
0.165090
0.164774
0.164457
0.164457
0.166354
0.167935
0.169832
0.168251
0.166354
0.163825
0.164457
0.166354
0.165090
0.164774
0.163509
0.163509
0.163193
0.161928
0.162877
0.163193
0.160980
0.160980
0.160980
0.158134
0.158134
0.158451
0.158451
0.157818
0.156870
0.156238
0.156870
0.156554
0.155289
0.155289
0.153708
0.152444
0.152760
0.154024
0.153076
0.151811
0.153076
0.152760
0.151179
0.151811
0.153392
0.153076
0.150547
0.149282
0.147701
0.149282
0.151495
0.153076
0.151179
0.150231
0.151811
0.151811
0.153076
0.152760
0.154657
0.154657
0.154341
0.154341
0.156238
0.155289
0.156870
0.157502
0.158767
0.158767
0.159399
0.160347
0.159399
0.159715
0.160664
0.161296
0.162244
0.163193
0.164141
0.164457
0.164141
0.164774
0.166038
0.166671
0.166354
0.165406
0.165090
0.166038
0.163825
0.165722
0.166354
0.167935
0.168884
0.167303
0.165406
0.164457
0.164774
0.165722
0.166671
0.164141
0.164457
0.164774
0.163825
0.163509
0.162561
0.163509
0.161296
0.162244
0.159399
0.159399
0.159399
0.160031
0.159399
0.156238
0.156238
0.157502
0.157186
0.155289
0.155605
0.152760
0.153076
0.151811
0.153392
0.150231
0.148966
0.150231
0.151811
0.151811
0.151811
0.151179
0.154024
0.151811
0.148650
0.147069
0.148334
0.150547
0.151179
0.153708
0.151179
0.150231
0.152760
0.152760
0.152444
0.153708
0.154341
0.152760
0.153708
0.156554
0.156554
0.156870
0.157818
0.158451
0.157818
0.158767
0.160347
0.159399
0.159715
0.158767
0.160664
0.162561
0.162877
0.164457
0.163193
0.163509
0.164141
0.164141
0.166671
0.165090
0.165406
0.166038
0.164457
0.163193
0.164774
0.165722
0.167303
0.168884
0.166671
0.166038
0.165090
0.165090
0.164774
0.164774
0.164141
0.165406
0.164141
0.162561
0.162877
0.161928
0.161928
0.160031
0.160031
0.158451
0.159083
0.159715
0.157818
0.157186
0.156554
0.156238
0.155921
0.156238
0.155921
0.154341
0.151811
0.151495
0.151811
0.152128
0.151495
0.150547
0.148650
0.149282
0.150547
0.150863
0.151179
0.153392
0.150231
0.149598
0.147701
0.148966
0.150863
0.154657
0.153076
0.152444
0.151179
0.151811
0.153708
0.154024
0.154024
0.155605
0.154341
0.153708
0.154341
0.156238
0.156238
0.157818
0.158767
0.158767
0.159399
0.160347
0.159715
0.161612
0.160031
0.160347
0.161296
0.161296
0.163825
0.164457
0.164141
0.161612
0.163509
0.165090
0.164774
0.165090
0.166354
0.165722
0.164457
0.164457
0.165722
0.167303
0.169200
0.167619
0.167935
0.164457
0.163825
0.166038
0.167619
0.165406
0.165090
0.164774
0.163825
0.163193
0.164457
0.163825
0.160664
0.160664
0.161928
0.160664
0.159399
0.158451
0.157818
0.157186
0.156870
0.155289
0.157818
0.156238
0.154657
0.153708
0.151495
0.153708
0.155289
0.154024
0.152444
0.150547
0.152128
0.151811
0.152128
0.151495
0.152444
0.152760
0.150863
0.148966
0.147069
0.148966
0.152128
0.151495
0.151179
0.151495
0.150547
0.152444
0.153076
0.154024
0.155289
0.153708
0.153392
0.154024
0.156554
0.156554
0.157502
0.158134
0.159715
0.160664
0.161296
0.160664
0.160031
0.159715
0.159399
0.160347
0.162244
0.164141
0.165722
0.166354
0.163193
0.164457
0.164457
0.166038
0.166354
0.165722
0.165722
0.165722
0.165090
0.165406
0.166987
0.169200
0.170464
0.168251
0.164774
0.165090
0.165722
0.166671
0.164141
0.163825
0.163509
0.163509
0.162561
0.161928
0.162877
0.161612
0.160980
0.161928
0.160031
0.158767
0.158451
0.159399
0.158134
0.155921
0.157186
0.156554
0.156554
0.155605
0.153708
0.151811
0.152128
0.152444
0.154341
0.152128
0.150863
0.152444
0.152128
0.152444
0.151495
0.153076
0.152760
0.151179
0.148966
0.148334
0.150863
0.150863
0.153076
0.151495
0.151495
0.151811
0.150547
0.152444
0.152760
0.154341
0.153076
0.153076
0.154024
0.156554
0.154973
0.156238
0.157818
0.158134
0.158767
0.158134
0.159399
0.158767
0.158451
0.158451
0.158451
0.160664
0.160980
0.164457
0.164141
0.161928
0.164141
0.163825
0.166354
0.165722
0.166038
0.166038
0.164457
0.162877
0.163825
0.166038
0.166987
0.167935
0.167303
0.165406
0.165090
0.165090
0.165722
0.165406
0.164141
0.163825
0.164141
0.162877
0.162877
0.162561
0.162244
0.159399
0.160664
0.159083
0.157818
0.157186
0.156870
0.156870
0.156238
0.156554
0.155921
0.155921
0.154024
0.153708
0.152444
0.151179
0.150547
0.153076
0.152128
0.150231
0.150231
0.150231
0.149915
0.148966
0.150863
0.152128
0.150863
0.150863
0.148334
0.149915
0.150231
0.152444
0.152760
0.152128
0.151495
0.150547
0.151495
0.153076
0.151811
0.153708
0.152760
0.154024
0.155605
0.155289
0.156238
0.157502
0.157502
0.157502
0.158451
0.159399
0.158767
0.159715
0.158767
0.159715
0.162244
0.162877
0.163193
0.163825
0.164141
0.162244
0.165406
0.166038
0.166354
0.166354
0.165090
0.165090
0.164457
0.163509
0.166038
0.166987
0.167935
0.167303
0.166038
0.163825
0.164141
0.164774
0.165090
0.163825
0.164141
0.163193
0.163509
0.162561
0.163193
0.162877
0.160347
0.160347
0.159715
0.158767
0.157502
0.158767
0.157818
0.157502
0.157502
0.156870
0.155921
0.156238
0.155605
0.152444
0.151495
0.152128
0.153392
0.153076
0.150547
0.150231
0.150547
0.151495
0.151495
0.151811
0.152128
0.150231
0.149915
0.148966
0.146753
0.149915
0.150863
0.152760
0.150863
0.151811
0.150547
0.152444
0.153076
0.153076
0.154973
0.153076
0.154973
0.155921
0.155921
0.155289
0.157186
0.156870
0.157502
0.158134
0.158451
0.159083
0.159715
0.160031
0.160347
0.161296
0.161296
0.164141
0.164141
0.165090
0.162561
0.164141
0.165722
0.164457
0.166671
0.164457
0.164774
0.164774
0.164141
0.165090
0.167303
0.169200
0.168251
0.166987
0.164774
0.164457
0.165406
0.166987
0.165406
0.165406
0.165090
0.163825
0.164457
0.164457
0.163825
0.161296
0.162877
0.163193
0.160347
0.158451
0.158767
0.157818
0.157818
0.157186
0.156870
0.157818
0.156554
0.156554
0.155289
0.152444
0.153076
0.152760
0.153392
0.152760
0.151495
0.151495
0.152128
0.152760
0.151179
0.151495
0.152444
0.150863
0.149282
0.148018
0.148334
0.151811
0.151811
0.152444
0.151495
0.152128
0.153076
0.153392
0.153708
0.154024
0.153392
0.152444
0.154341
0.156554
0.155921
0.156870
0.158451
0.158767
0.159399
0.160031
0.159399
0.158767
0.160031
0.160347
0.160664
0.161928
0.162877
0.163509
0.164774
0.161928
0.163825
0.165090
0.166671
0.166671
0.165090
0.164774
0.165090
0.163825
0.164457
0.166987
0.167303
0.168884
0.166987
0.164774
0.164141
0.164141
0.166354
0.165090
0.165090
0.164457
0.164774
0.162561
0.162244
0.162877
0.161612
0.160031
0.160664
0.158134
0.157818
0.158451
0.157818
0.157818
0.156554
0.155605
0.155921
0.156554
0.154657
0.154657
0.153076
0.152760
0.152760
0.154657
0.153708
0.151179
0.151495
0.151495
0.150863
0.151179
0.153708
0.153708
0.150231
0.150231
0.148966
0.149282
0.150231
0.152760
0.153392
0.152128
0.152128
0.152128
0.152760
0.152444
0.154024
0.154024
0.153076
0.153392
0.157502
0.155921
0.156870
0.158451
0.158451
0.159083
0.159715
0.159715
0.160347
0.160664
0.160347
0.160664
0.162877
0.163509
0.164457
0.164141
0.163825
0.163193
0.164141
0.166038
0.164774
0.165406
0.166038
0.165722
0.166038
0.164774
0.167303
0.169200
0.169200
0.167619
0.166354
0.164774
0.164457
0.166038
0.165722
0.165090
0.164141
0.163509
0.162877
0.163193
0.162877
0.162877
0.160664
0.160664
0.160347
0.160031
0.160031
0.159399
0.159083
0.157818
0.158134
0.157186
0.158134
0.156554
0.154973
0.154341
0.153708
0.152128
0.154024
0.152444
0.150863
0.149598
0.150863
0.151495
0.152128
0.152760
0.154024
0.152444
0.150547
0.148650
0.148650
0.150547
0.153708
0.153708
0.152444
0.151811
0.153076
0.153392
0.154024
0.153392
0.154973
0.153708
0.154657
0.155289
0.156554
0.155605
0.158451
0.159715
0.158767
0.158451
0.160347
0.160031
0.160347
0.160347
0.161296
0.162244
0.161612
0.164457
0.165090
0.166038
0.163509
0.165406
0.166354
0.165722
0.165722
0.166354
0.166354
0.165406
0.165090
0.166038
0.168251
0.170780
0.168567
0.167303
0.164457
0.163825
0.165722
0.165090
0.166038
0.165722
0.164774
0.164774
0.163509
0.164457
0.163193
0.160980
0.160980
0.160664
0.158767
0.157818
0.158767
0.156870
0.156870
0.157186
0.156554
0.157186
0.156870
0.154024
0.154024
0.153076
0.152128
0.153708
0.153708
0.153076
0.150863
0.150863
0.152444
0.151495
0.151495
0.153708
0.152760
0.149915
0.148650
0.146121
0.147701
0.149915
0.151811
0.152128
0.151495
0.151179
0.150547
0.151811
0.153392
0.154657
0.153708
0.153392
0.154973
0.156870
0.156238
0.158134
0.157186
0.157818
0.160031
0.159083
0.160347
0.160031
0.161296
0.160031
0.160980
0.161928
0.163193
0.164774
0.165090
0.162244
0.162877
0.165406
0.165722
0.166038
0.166038
0.166354
0.165722
0.163509
0.165722
0.166354
0.167619
0.168251
0.166671
0.164774
0.164457
0.165406
0.166038
0.164774
0.163825
0.164141
0.163825
0.162561
0.163509
0.163825
0.161296
0.160980
0.162244
0.160031
0.158767
0.159083
0.158451
0.156554
0.156870
0.156238
0.155289
0.154973
0.155289
0.154657
0.153076
0.152444
0.151811
0.154341
0.152760
0.150863
0.151811
0.149915
0.151811
0.151179
0.152128
0.152760
0.150863
0.150863
0.147385
0.149915
0.151495
0.153392
0.152760
0.152128
0.150547
0.152128
0.152128
0.154024
0.153708
0.154024
0.154024
0.154657
0.155605
0.156238
0.158134
0.158451
0.157818
0.158767
0.159715
0.159715
0.160031
0.160031
0.160664
0.161612
0.163193
0.164141
0.165406
0.165090
0.163509
0.165090
0.164774
0.166671
0.165722
0.165722
0.165406
0.165406
0.162877
0.165090
0.166987
0.166987
0.169516
0.167303
0.165722
0.164774
0.163825
0.165722
0.166987
0.163825
0.163825
0.163509
0.162877
0.162561
0.164457
0.164141
0.161612
0.161296
0.159715
0.159399
0.158134
0.157186
0.156554
0.157818
0.155921
0.156238
0.155605
0.155289
0.154024
0.153076
0.152128
0.151811
0.154024
0.151811
0.150547
0.151179
0.150547
0.151179
0.150863
0.151495
0.153708
0.151495
0.150231
0.148966
0.149915
0.150547
0.153076
0.154341
0.153076
0.152444
0.152444
0.152760
0.154024
0.154341
0.154973
0.154341
0.152760
0.155289
0.155289
0.155921
0.158134
0.159083
0.157502
0.158767
0.160347
0.160980
0.161296
0.161296
0.160347
0.162561
0.162877
0.165722
0.165090
0.165090
0.164774
0.166671
0.166987
0.167619
0.167619
0.166038
0.165406
0.164457
0.165090
0.166671
0.168884
0.171097
0.169200
0.166987
0.164141
0.164457
0.165406
0.166038
0.165722
0.165406
0.163509
0.162877
0.163193
0.163193
0.163193
0.160664
0.161612
0.160980
0.159399
0.157502
0.157818
0.157502
0.156238
0.156238
0.157186
0.158451
0.157186
0.153708
0.152128
0.151811
0.151495
0.154024
0.152760
0.150231
0.150547
0.152128
0.151811
0.150547
0.151495
0.152760
0.152128
0.150547
0.149915
0.149598
0.150547
0.151495
0.152128
0.152760
0.150863
0.150547
0.152128
0.153076
0.152760
0.154024
0.154657
0.154657
0.155289
0.156870
0.156238
0.157502
0.157818
0.158767
0.158451
0.159715
0.160664
0.160980
0.162244
0.161612
0.162244
0.163825
0.165090
0.163825
0.165090
0.162244
0.165406
0.166354
0.166671
0.167303
0.165722
0.167303
0.166354
0.164141
0.166038
0.166671
0.168251
0.168884
0.166354
0.165406
0.165722
0.166354
0.166038
0.165090
0.164774
0.165090
0.164141
0.164141
0.165090
0.164141
0.162244
0.160664
0.161296
0.158767
0.159083
0.159083
0.158767
0.157186
0.157502
0.157502
0.156554
0.156238
0.156238
0.154657
0.152444
0.150547
0.153076
0.154341
0.152444
0.149915
0.150863
0.150547
0.150547
0.151495
0.151811
0.151811
0.150863
0.149598
0.148018
0.150547
0.150863
0.153076
0.152444
0.150863
0.150863
0.151495
0.151811
0.153076
0.152128
0.153076
0.152760
0.154657
0.154973
0.154657
0.155921
0.156870
0.158134
0.157818
0.158451
0.160031
0.160664
0.160031
0.159083
0.160347
0.161296
0.163825
0.164774
0.164141
0.162561
0.163825
0.165090
0.166038
0.166354
0.166038
0.167303
0.165406
0.162877
0.163825
0.166354
0.166987
0.167935
0.167303
0.163825
0.165406
0.164457
0.164457
0.165406
0.164774
0.164774
0.164141
0.162877
0.162877
0.164141
0.162561
0.160347
0.162561
0.160031
0.159715
0.159083
0.158451
0.156554
0.156870
0.155605
0.154973
0.156554
0.154973
0.155289
0.151495
0.151811
0.152444
0.153708
0.152128
0.149598
0.149915
0.148966
0.149282
0.151495
0.152128
0.151811
0.150863
0.149598
0.148650
0.149282
0.150863
0.151495
0.153076
0.152760
0.151811
0.151811
0.151179
0.151811
0.153076
0.153708
0.153076
0.153076
0.155289
0.155921
0.155921
0.157818
0.159399
0.158134
0.158134
0.160031
0.159399
0.159399
0.160031
0.160664
0.160980
0.163193
0.163825
0.163825
0.164141
0.163193
0.165090
0.167303
0.165090
0.164457
0.165406
0.164774
0.163825
0.163825
0.164774
0.166354
0.168567
0.166671
0.165090
0.162877
0.162877
0.163825
0.164774
0.165090
0.164457
0.163509
0.162877
0.161612
0.162561
0.163509
0.161296
0.161612
0.160031
0.159399
0.157818
0.157502
0.157818
0.156554
0.155605
0.156238
0.156238
0.155921
0.154973
0.153708
0.152128
0.151495
0.155289
0.152128
0.150863
0.151811
0.150863
0.150863
0.151811
0.152444
0.152128
0.151495
0.149598
0.148018
0.148334
0.148966
0.152444
0.152444
0.153392
0.152760
0.151811
0.152444
0.152128
0.152760
0.154024
0.153392
0.153392
0.153708
0.155289
0.155289
0.156554
0.157502
0.157818
0.158767
0.159399
0.160031
0.159715
0.160664
0.160031
0.160980
0.162877
0.164141
0.164774
0.164457
0.163509
0.164774
0.164774
0.166038
0.165722
0.165406
0.166038
0.165722
0.165090
0.168251
0.169200
0.169832
0.168567
0.166671
0.164141
0.164774
0.166354
0.166354
0.165722
0.164141
0.163825
0.164141
0.163509
0.163509
0.162877
0.162244
0.161296
0.161928
0.160347
0.159715
0.159083
0.157502
0.155921
0.157502
0.155605
0.156554
0.155921
0.154024
0.154024
0.153076
0.151495
0.153076
0.152760
0.152444
0.151179
0.151811
0.151495
0.151811
0.153076
0.153392
0.153076
0.151179
0.149598
0.148966
0.149598
0.152128
0.153392
0.152444
0.152760
0.152760
0.152760
0.152128
0.152760
0.154973
0.154024
0.154024
0.155921
0.157186
0.156238
0.157818
0.157186
0.158451
0.158134
0.159083
0.160664
0.161296
0.160980
0.160031
0.161612
0.163509
0.165090
0.164774
0.165090
0.161612
0.163509
0.164457
0.167303
0.166671
0.166987
0.166987
0.165406
0.165722
0.166038
0.168251
0.167935
0.170464
0.168251
0.165090
0.163825
0.166354
0.166671
0.164774
0.166354
0.163509
0.163509
0.163509
0.163193
0.163509
0.160980
0.160347
0.161928
0.160347
0.159715
0.159399
0.158767
0.156870
0.156238
0.156554
0.155921
0.156238
0.155605
0.154973
0.153076
0.153076
0.152760
0.154341
0.153392
0.152128
0.150863
0.150231
0.151495
0.151495
0.152128
0.153392
0.151811
0.149915
0.147701
0.149598
0.150547
0.152444
0.153708
0.152128
0.153076
0.151495
0.152760
0.152760
0.154024
0.153708
0.153392
0.153708
0.156870
0.156870
0.157502
0.158767
0.159715
0.158134
0.159399
0.160980
0.160980
0.160664
0.159399
0.161296
0.162877
0.164141
0.165406
0.165090
0.165090
0.163825
0.165406
0.165722
0.165722
0.166038
0.165722
0.166354
0.165406
0.164457
0.167303
0.167303
0.170148
0.167935
0.166038
0.164141
0.164141
0.164774
0.165090
0.164141
0.164141
0.164141
0.161928
0.163509
0.163825
0.161928
0.160664
0.161612
0.159399
0.158134
0.158451
0.158767
0.158134
0.155605
0.155921
0.155605
0.155921
0.154657
0.153392
0.153076
0.151811
0.151811
0.152444
0.151811
0.149598
0.150231
0.150863
0.150547
0.150547
0.152128
0.153392
0.151495
0.150231
0.148334
0.147701
0.149598
0.152444
0.151811
0.150863
0.150547
0.150547
0.151179
0.151811
0.153076
0.154024
0.151811
0.153392
0.155921
0.156238
0.154973
0.157186
0.157818
0.158451
0.158451
0.159715
0.159399
0.160347
0.160664
0.160031
0.161928
0.161928
0.163509
0.164141
0.163193
0.163509
0.164774
0.166671
0.165722
0.166038
0.164141
0.165406
0.164141
0.164774
0.166354
0.168251
0.170780
0.168567
0.166987
0.164141
0.165406
0.166354
0.166038
0.165090
0.164141
0.164141
0.162877
0.162244
0.162877
0.163509
0.161296
0.160347
0.160980
0.157502
0.156870
0.157186
0.156554
0.155289
0.154973
0.154657
0.155605
0.155289
0.153708
0.151811
0.151495
0.152128
0.153076
0.153392
0.153076
0.149915
0.148966
0.150231
0.150547
0.149915
0.150863
0.151179
0.150231
0.149282
0.148018
0.148650
0.150231
0.151495
0.151811
0.150863
0.151179
0.153076
0.152760
0.152128
0.152760
0.152444
0.152444
0.154341
0.155289
0.155289
0.156870
0.158134
0.159083
0.158451
0.157818
0.158767
0.159715
0.160347
0.161296
0.161928
0.160664
0.163825
0.164774
0.164141
0.161928
0.163825
0.164774
0.165090
0.166038
0.164774
0.165090
0.163825
0.162877
0.164457
0.167935
0.168884
0.167935
0.166671
0.163825
0.164141
0.164141
0.165406
0.164774
0.164457
0.163825
0.162561
0.162561
0.163509
0.162561
0.160664
0.159399
0.160031
0.157818
0.157818
0.156870
0.156554
0.156238
0.155289
0.155289
0.155605
0.155921
0.154973
0.151811
0.151179
0.151179
0.151811
0.154024
0.153708
0.150863
0.149598
0.150231
0.151179
0.150231
0.151495
0.150863
0.148650
0.148018
0.146121
0.147701
0.149915
0.151179
0.152760
0.149915
0.149915
0.150863
0.151179
0.152128
0.152444
0.153392
0.153076
0.153392
0.155605
0.156238
0.156870
0.156554
0.158451
0.159083
0.159399
0.159715
0.160664
0.160980
0.160980
0.160031
0.160980
0.162561
0.164141
0.165090
0.162561
0.163193
0.164774
0.164774
0.166038
0.166038
0.166354
0.165090
0.163825
0.166671
0.168251
0.167935
0.170148
0.167619
0.164141
0.164774
0.165090
0.166038
0.165090
0.164141
0.164457
0.163193
0.162244
0.163509
0.163509
0.162244
0.161612
0.161612
0.159083
0.158767
0.157818
0.157818
0.156554
0.157818
0.155289
0.155921
0.155921
0.155605
0.155289
0.153392
0.151495
0.151811
0.154657
0.151495
0.150547
0.151179
0.151179
0.152128
0.151811
0.151495
0.153392
0.151495
0.150231
0.147385
0.149915
0.149915
0.151811
0.153392
0.150231
0.150547
0.150547
0.151811
0.152444
0.152760
0.154024
0.153392
0.154024
0.155605
0.156554
0.157818
0.158134
0.158767
0.158134
0.158451
0.160031
0.160980
0.162244
0.160664
0.160347
0.161928
0.162877
0.166038
0.164774
0.164141
0.163825
0.164141
0.166987
0.166354
0.166354
0.165090
0.166038
0.164457
0.164457
0.164774
0.167935
0.169832
0.168251
0.166038
0.164457
0.163825
0.166038
0.166038
0.165406
0.165406
0.164774
0.163193
0.162877
0.163193
0.162561
0.160664
0.160664
0.160031
0.158767
0.158451
0.157818
0.157502
0.156554
0.155605
0.154973
0.155605
0.154657
0.155289
0.154973
0.152760
0.151811
0.154973
0.151811
0.152444
0.151179
0.150547
0.150863
0.151811
0.151811
0.153708
0.152128
0.150863
0.148334
0.148018
0.149282
0.152128
0.154024
0.152444
0.151811
0.151811
0.153076
0.152760
0.152760
0.153076
0.153708
0.153708
0.154657
0.155921
0.155289
0.156870
0.157502
0.157818
0.159715
0.160664
0.159083
0.160664
0.160031
0.159399
0.162244
0.162877
0.163509
0.163825
0.165090
0.162877
0.163193
0.164774
0.164457
0.165406
0.164774
0.165406
0.164457
0.163193
0.164774
0.166987
0.168567
0.167303
0.166671
0.163509
0.164457
0.165722
0.165090
0.164774
0.163825
0.163193
0.163193
0.164141
0.163509
0.163825
0.161296
0.160664
0.160347
0.160031
0.159715
0.159399
0.159083
0.157502
0.156238
0.156238
0.157502
0.157502
0.155605
0.154657
0.151811
0.151495
0.153076
0.153392
0.151811
0.150547
0.151179
0.150547
0.151179
0.151811
0.153392
0.152128
0.152128
0.149915
0.148966
0.149598
0.151495
0.153076
0.153708
0.152128
0.151495
0.151495
0.151495
0.153076
0.153708
0.154341
0.152760
0.154657
0.157502
0.155289
0.156870
0.157502
0.158767
0.159715
0.160347
0.160664
0.162244
0.161296
0.159715
0.161612
0.161928
0.164141
0.164457
0.165090
0.163509
0.164774
0.165722
0.166987
0.166354
0.166354
0.165406
0.164774
0.163193
0.165090
0.166671
0.168251
0.169516
0.167935
0.165090
0.165090
0.165722
0.166038
0.165406
0.164774
0.165090
0.162877
0.162561
0.162244
0.162877
0.160664
0.160347
0.160664
0.158451
0.157818
0.158134
0.157502
0.156554
0.157502
0.156238
0.156554
0.157502
0.154973
0.154024
0.152128
0.152128
0.153392
0.154024
0.152444
0.152128
0.151811
0.152760
0.152128
0.151179
0.152128
0.152128
0.150547
0.149915
0.148650
0.151495
0.150547
0.153076
0.153392
0.151811
0.151179
0.151179
0.152760
0.153392
0.154341
0.154341
0.154024
0.154341
0.156238
0.156238
0.155289
0.155605
0.157502
0.157818
0.158134
0.159399
0.161928
0.161612
0.160031
0.161296
0.163193
0.164141
0.165090
0.163825
0.163825
0.163193
0.164774
0.165090
0.165406
0.166354
0.165722
0.165406
0.163509
0.163193
0.165722
0.167619
0.169832
0.167303
0.165722
0.163825
0.164457
0.165090
0.163825
0.163509
0.163193
0.163825
0.163509
0.163193
0.163193
0.162561
0.160347
0.161928
0.159399
0.159083
0.158451
0.158767
0.157818
0.156554
0.156554
0.156554
0.154973
0.154341
0.154024
0.152760
0.151811
0.151495
0.154657
0.151179
0.150547
0.149915
0.150547
0.151495
0.150231
0.149598
0.152128
0.150863
0.149282
0.148018
0.147701
0.149282
0.150863
0.151495
0.150863
0.151811
0.151495
0.152128
0.152128
0.153076
0.153392
0.152444
0.152444
0.155289
0.155289
0.154024
0.156554
0.158134
0.158767
0.159399
0.159715
0.159399
0.160031
0.159715
0.160031
0.160980
0.162561
0.165090
0.164457
0.162877
0.162561
0.164141
0.166038
0.166038
0.165406
0.165406
0.164457
0.164457
0.163825
0.165722
0.166671
0.169832
0.167303
0.166671
0.163825
0.164141
0.165090
0.165406
0.164774
0.163509
0.164774
0.162877
0.161928
0.162244
0.161928
0.158767
0.159083
0.159715
0.160664
0.158451
0.159083
0.158451
0.156554
0.157818
0.155289
0.156238
0.154973
0.154024
0.152128
0.149915
0.149915
0.152128
0.152128
0.150863
0.149915
0.150231
0.150547
0.150547
0.151179
0.152444
0.151179
0.151179
0.148650
0.148334
0.148966
0.151811
0.151811
0.152128
0.151179
0.150547
0.151495
0.152128
0.152760
0.151811
0.153076
0.152128
0.153392
0.156238
0.154657
0.158134
0.155605
0.158134
0.157502
0.158134
0.159715
0.159715
0.160347
0.160664
0.161296
0.160664
0.163825
0.164457
0.164141
0.161928
0.162877
0.163825
0.164141
0.165090
0.165406
0.164141
0.164457
0.162877
0.165090
0.165722
0.167303
0.166987
0.165722
0.163825
0.163825
0.163825
0.163193
0.162877
0.162877
0.162877
0.161612
0.161612
0.161296
0.162244
0.160031
0.160031
0.159715
0.158134
0.157502
0.155921
0.156870
0.155289
0.155289
0.154657
0.156870
0.155289
0.154024
0.153392
0.151495
0.151495
0.152760
0.153392
0.151495
0.149282
0.149598
0.148650
0.150231
0.150863
0.151179
0.151811
0.150863
0.148018
0.146753
0.148650
0.149598
0.151179
0.151811
0.150863
0.149915
0.151811
0.152128
0.152444
0.153708
0.154024
0.153076
0.154024
0.157186
0.156238
0.155605
0.155921
0.157186
0.156870
0.158134
0.159399
0.160031
0.160347
0.159399
0.160347
0.161928
0.162877
0.164457
0.165090
0.163193
0.163825
0.164457
0.166354
0.165722
0.165090
0.166987
0.165722
0.163825
0.164774
0.167303
0.167935
0.168251
0.166354
0.163509
0.164457
0.164141
0.164141
0.164457
0.163509
0.163825
0.162244
0.162244
0.161928
0.162561
0.160347
0.159715
0.160664
0.158451
0.158767
0.158134
0.157502
0.155921
0.154973
0.154341
0.154657
0.154341
0.154024
0.152760
0.149915
0.150547
0.151179
0.153076
0.150547
0.149598
0.150547
0.151495
0.151179
0.151179
0.151179
0.152128
0.151811
0.149598
0.147385
0.148650
0.150231
0.152128
0.152128
0.150547
0.151179
0.152444
0.152444
0.152760
0.152128
0.153392
0.153708
0.153392
0.157186
0.156238
0.154973
0.157818
0.157502
0.158767
0.158451
0.159083
0.159715
0.160980
0.159083
0.160347
0.162244
0.162561
0.165406
0.164774
0.163509
0.163193
0.165406
0.166671
0.164457
0.164774
0.165406
0.165406
0.164141
0.163509
0.165722
0.167935
0.169516
0.167303
0.164774
0.163193
0.162244
0.164141
0.164457
0.163193
0.163825
0.162561
0.160980
0.160980
0.163193
0.162877
0.159399
0.160031
0.158767
0.158451
0.157818
0.157186
0.156554
0.153708
0.155605
0.155289
0.154657
0.154341
0.153708
0.153392
0.150231
0.152128
0.153392
0.151495
0.150547
0.149598
0.150863
0.151495
0.151179
0.151495
0.153076
0.151179
0.148650
0.147069
0.146753
0.149282
0.153076
0.152444
0.150547
0.149915
0.150863
0.151811
0.152444
0.152128
0.154024
0.152444
0.153076
0.154657
0.155605
0.155605
0.158134
0.157186
0.157186
0.158451
0.158767
0.159715
0.160980
0.161296
0.160664
0.160664
0.161928
0.163193
0.163509
0.161612
0.161928
0.163509
0.164774
0.163825
0.164774
0.164141
0.163825
0.164141
0.161928
0.164774
0.166354
0.169200
0.168567
0.166987
0.165090
0.162244
0.164457
0.165090
0.164774
0.165722
0.164774
0.163825
0.162877
0.162561
0.162877
0.160031
0.160664
0.160980
0.159399
0.158767
0.158767
0.158451
0.157186
0.156554
0.155921
0.157502
0.155921
0.154024
0.154657
0.153708
0.152128
0.153708
0.153708
0.151495
0.150231
0.150547
0.149915
0.149282
0.150547
0.152128
0.152128
0.148966
0.148334
0.148018
0.149282
0.150547
0.151179
0.151495
0.149282
0.149915
0.151179
0.152444
0.152444
0.153076
0.152128
0.151495
0.153076
0.155921
0.154657
0.157186
0.157186
0.158134
0.158134
0.158767
0.158134
0.159715
0.159083
0.160664
0.160980
0.160664
0.164457
0.163509
0.163509
0.162244
0.163509
0.165090
0.165090
0.165722
0.165090
0.164774
0.164457
0.163193
0.164774
0.166038
0.167935
0.167935
0.166354
0.163825
0.163193
0.165406
0.164457
0.165722
0.165722
0.164141
0.164457
0.164457
0.164141
0.163193
0.161296
0.160980
0.160664
0.158767
0.158451
0.158134
0.157186
0.155921
0.155605
0.156238
0.156238
0.156554
0.155289
0.152444
0.150863
0.151495
0.152128
0.153708
0.152444
0.150863
0.151811
0.151179
0.150863
0.150547
0.151179
0.152760
0.151179
0.149915
0.148018
0.149598
0.150547
0.152128
0.152444
0.152444
0.150231
0.152128
0.153076
0.151495
0.152444
0.152760
0.152760
0.153076
0.155289
0.154024
0.154341
0.156554
0.157502
0.158451
0.158451
0.159399
0.159083
0.160031
0.160031
0.160031
0.160980
0.162244
0.164774
0.164141
0.162561
0.162561
0.163825
0.166987
0.166354
0.165722
0.165406
0.164457
0.164141
0.164774
0.165406
0.167303
0.169200
0.167303
0.164141
0.164141
0.164457
0.163509
0.164457
0.162561
0.162877
0.164457
0.161928
0.162877
0.162877
0.160980
0.160347
0.161296
0.160347
0.159083
0.157818
0.157502
0.156238
0.156870
0.157186
0.156554
0.156870
0.154657
0.153708
0.151495
0.151495
0.150547
0.153392
0.151495
0.150863
0.149598
0.150231
0.150231
0.150231
0.151495
0.151811
0.151495
0.150231
0.147701
0.146753
0.150547
0.152444
0.153392
0.151811
0.150863
0.150547
0.151811
0.153076
0.152128
0.153392
0.153076
0.152444
0.154657
0.155289
0.154341
0.158134
0.158767
0.159083
0.158134
0.158451
0.159399
0.160347
0.159083
0.159083
0.160347
0.161612
0.164141
0.164141
0.164457
0.162877
0.164141
0.166038
0.166671
0.166038
0.165406
0.165406
0.164457
0.163509
0.164457
0.167935
0.169200
0.166987
0.166987
0.164457
0.163509
0.163825
0.164457
0.164774
0.164141
0.164141
0.162244
0.161612
0.161928
0.162561
0.160980
0.160347
0.160347
0.157818
0.156870
0.157502
0.156554
0.156238
0.156238
0.155289
0.155921
0.155289
0.153708
0.153076
0.150863
0.151495
0.152128
0.151811
0.151179
0.149282
0.149915
0.149915
0.149598
0.151495
0.152444
0.151811
0.150231
0.148334
0.147385
0.148966
0.151495
0.150863
0.151495
0.150863
0.150231
0.151811
0.151811
0.152760
0.153392
0.152760
0.152444
0.153392
0.154657
0.154657
0.157502
0.156870
0.158134
0.158767
0.160664
0.159083
0.160664
0.158767
0.159399
0.160347
0.161612
0.163825
0.163193
0.164774
0.162244
0.165406
0.164141
0.165090
0.165406
0.166038
0.165722
0.165406
0.163509
0.165090
0.167303
0.168884
0.167935
0.166671
0.164141
0.163193
0.164457
0.165090
0.162561
0.163509
0.162877
0.162877
0.162244
0.163193
0.161928
0.160664
0.159399
0.159399
0.157502
0.157502
0.157186
0.157502
0.155605
0.155605
0.154973
0.155605
0.154973
0.154973
0.153708
0.151495
0.151495
0.152128
0.152760
0.151811
0.149598
0.149915
0.150547
0.150547
0.150547
0.151495
0.152128
0.149598
0.147701
0.146753
0.148966
0.150863
0.151811
0.152760
0.150547
0.150547
0.151495
0.150863
0.153392
0.153392
0.152760
0.152444
0.153708
0.156870
0.155921
0.155921
0.156870
0.158451
0.157818
0.157502
0.158134
0.159399
0.158451
0.159083
0.159715
0.160347
0.163509
0.165090
0.164774
0.163193
0.164457
0.164774
0.166038
0.166987
0.164774
0.165406
0.164457
0.163509
0.164457
0.167619
0.169516
0.169516
0.166987
0.164141
0.164457
0.164457
0.165090
0.165090
0.163509
0.162877
0.163193
0.161928
0.163193
0.162877
0.161296
0.159399
0.161296
0.159083
0.158134
0.158134
0.156870
0.156554
0.156554
0.156554
0.156870
0.156238
0.154973
0.153708
0.151495
0.151179
0.151811
0.152444
0.151811
0.149915
0.150231
0.150231
0.151179
0.150547
0.149915
0.152444
0.150547
0.148650
0.146437
0.147701
0.149915
0.152760
0.152760
0.150863
0.152128
0.151811
0.152444
0.152128
0.152444
0.154024
0.151811
0.152128
0.155289
0.154341
0.154973
0.156238
0.157818
0.158767
0.158134
0.159715
0.159715
0.160980
0.160347
0.160980
0.161928
0.161928
0.164141
0.164457
0.163825
0.162877
0.164141
0.166354
0.165722
0.164774
0.165090
0.165406
0.164141
0.164774
0.166038
0.168567
0.170780
0.167935
0.165090
0.164141
0.164774
0.165722
0.165406
0.163825
0.163825
0.163825
0.162561
0.161612
0.162244
0.163193
0.160031
0.161612
0.159399
0.158451
0.157502
0.158134
0.156870
0.156238
0.156554
0.155605
0.156554
0.155605
0.154341
0.151495
0.150547
0.149598
0.151179
0.150863
0.150231
0.148966
0.148966
0.150231
0.149915
0.149915
0.152444
0.150547
0.149282
0.148966
0.147385
0.149282
0.151811
0.152760
0.151811
0.151811
0.150547
0.151179
0.151179
0.152128
0.153708
0.152760
0.153392
0.154657
0.155289
0.154024
0.156238
0.156870
0.157502
0.158134
0.158451
0.158451
0.159715
0.159715
0.160031
0.160980
0.161296
0.162244
0.164141
0.163193
0.160980
0.162877
0.164774
0.164141
0.165090
0.163509
0.164457
0.164774
0.164141
0.164141
0.165722
0.168884
0.166671
0.165406
0.162244
0.162877
0.165090
0.165406
0.164141
0.164457
0.163825
0.162244
0.161928
0.161928
0.162877
0.159399
0.160031
0.159715
0.158134
0.156554
0.156554
0.157186
0.155289
0.155921
0.156238
0.156870
0.154973
0.154024
0.152444
0.150863
0.150863
0.152760
0.152128
0.151179
0.150547
0.149282
0.151179
0.150547
0.151179
0.151811
0.151811
0.149282
0.148334
0.146753
0.148334
0.150547
0.151811
0.151811
0.150231
0.149598
0.151179
0.151179
0.151495
0.153708
0.153392
0.152760
0.153076
0.155605
0.154341
0.156238
0.156238
0.158134
0.158134
0.158134
0.159083
0.158767
0.158767
0.158767
0.159399
0.160664
0.162244
0.163193
0.163509
0.161928
0.163825
0.164141
0.165406
0.165090
0.163509
0.163509
0.164774
0.163193
0.164774
0.165722
0.167619
0.167935
0.166354
0.164457
0.164141
0.164774
0.163509
0.165406
0.164141
0.162877
0.161612
0.162244
0.163193
0.161928
0.160347
0.160347
0.160347
0.157818
0.158451
0.158451
0.156870
0.156238
0.156870
0.156238
0.155921
0.155605
0.155289
0.154024
0.151179
0.152128
0.151811
0.154341
0.152128
0.150231
0.149915
0.150547
0.149915
0.150863
0.152444
0.152444
0.150231
0.148966
0.146437
0.148018
0.149598
0.152760
0.153076
0.151811
0.151495
0.152128
0.152760
0.153076
0.152444
0.153392
0.153076
0.151811
0.154973
0.154341
0.154341
0.156554
0.158451
0.156870
0.157502
0.160031
0.159399
0.158134
0.158767
0.159399
0.160664
0.162244
0.164141
0.163825
0.162244
0.164141
0.163825
0.165406
0.164774
0.164774
0.165406
0.164774
0.164457
0.164141
0.166354
0.166987
0.167935
0.166671
0.164141
0.162877
0.163825
0.163509
0.164774
0.162561
0.163825
0.162877
0.162244
0.162877
0.162244
0.162877
0.159715
0.159715
0.158767
0.157818
0.158451
0.158451
0.156554
0.156238
0.154341
0.154341
0.156238
0.154341
0.154024
0.152760
0.152128
0.152760
0.153392
0.151811
0.151179
0.150231
0.150547
0.151179
0.150231
0.150863
0.151495
0.151495
0.149598
0.147701
0.147701
0.149282
0.151811
0.151179
0.151495
0.150863
0.150547
0.151811
0.153392
0.153392
0.154657
0.152760
0.153076
0.155605
0.155605
0.155289
0.156554
0.158451
0.157818
0.157818
0.159399
0.160664
0.160980
0.159083
0.159083
0.161928
0.162244
0.165090
0.163509
0.163193
0.162561
0.164141
0.166038
0.165090
0.164457
0.165406
0.166038
0.164141
0.165090
0.165406
0.166987
0.169832
0.167935
0.166354
0.164141
0.163825
0.165406
0.166038
0.164774
0.163193
0.163825
0.163825
0.163193
0.162877
0.162244
0.160347
0.160031
0.160980
0.159399
0.157186
0.158451
0.157502
0.156870
0.156554
0.155605
0.156238
0.155289
0.152760
0.153076
0.151179
0.152760
0.153076
0.152444
0.151179
0.149915
0.151179
0.151179
0.150863
0.149915
0.151811
0.151179
0.150231
0.148650
0.147385
0.150231
0.152128
0.152760
0.151179
0.150547
0.149915
0.150231
0.151811
0.153392
0.154341
0.153708
0.153392
0.153708
0.156554
0.155289
0.158134
0.158134
0.158767
0.157818
0.159083
0.158451
0.159715
0.159715
0.160031
0.160664
0.161612
0.162244
0.163509
0.162561
0.161612
0.164141
0.164457
0.165090
0.165406
0.165406
0.165090
0.164774
0.163509
0.165090
0.167303
0.169200
0.167619
0.165090
0.163193
0.162877
0.164774
0.165090
0.165090
0.163509
0.164457
0.164774
0.162244
0.163193
0.162877
0.161612
0.161296
0.161612
0.158767
0.157818
0.158451
0.157502
0.157818
0.157502
0.157502
0.157502
0.155605
0.155289
0.153708
0.152128
0.152128
0.152760
0.153076
0.151179
0.149282
0.150231
0.149598
0.151495
0.151179
0.151179
0.152128
0.149915
0.148334
0.146753
0.149282
0.150547
0.151495
0.152128
0.150231
0.150547
0.151495
0.152760
0.153392
0.154024
0.153708
0.153708
0.153708
0.155605
0.155605
0.155921
0.156238
0.156870
0.157186
0.157186
0.159399
0.158451
0.158451
0.158767
0.160031
0.160980
0.163193
0.164457
0.163509
0.161296
0.163509
0.164457
0.166038
0.165406
0.164774
0.164774
0.164774
0.163509
0.164457
0.166038
0.166987
0.167303
0.166038
0.163509
0.163825
0.164141
0.164457
0.164774
0.163193
0.162561
0.162244
0.162244
0.162877
0.162877
0.162244
0.161612
0.161612
0.158451
0.159399
0.158451
0.157186
0.157186
0.156870
0.154657
0.154973
0.155605
0.153076
0.153392
0.150863
0.152128
0.150863
0.152760
0.151811
0.151179
0.149598
0.148966
0.150231
0.149282
0.150547
0.153076
0.150863
0.149598
0.147385
0.148650
0.148966
0.152444
0.152128
0.151495
0.149915
0.151179
0.152444
0.151811
0.152444
0.153708
0.153076
0.152444
0.154341
0.155605
0.155921
0.157502
0.157502
0.158134
0.157818
0.159399
0.159399
0.160347
0.159083
0.160347
0.161928
0.161928
0.162244
0.164141
0.162877
0.161928
0.162877
0.165406
0.164457
0.165090
0.164774
0.164774
0.164457
0.163825
0.164457
0.166987
0.169516
0.165722
0.164457
0.163193
0.164457
0.163825
0.164141
0.165090
0.164141
0.163509
0.162244
0.162561
0.162561
0.161928
0.158767
0.160347
0.158767
0.157186
0.157818
0.158134
0.156238
0.155289
0.155605
0.155289
0.154973
0.154341
0.154024
0.151811
0.151179
0.150547
0.152760
0.151495
0.150547
0.150547
0.151495
0.149282
0.149282
0.150547
0.151811
0.150547
0.149282
0.147701
0.147701
0.149598
0.152128
0.151811
0.150547
0.149915
0.150863
0.151179
0.151811
0.151495
0.152760
0.152128
0.151179
0.154024
0.155605
0.154341
0.156238
0.156554
0.157186
0.158451
0.158451
0.159083
0.158134
0.160031
0.159715
0.160664
0.161928
0.163825
0.163825
0.163193
0.160980
0.163509
0.164457
0.164141
0.164774
0.164457
0.164774
0.162877
0.161612
0.164141
0.165406
0.167619
0.166354
0.165406
0.163509
0.162561
0.163825
0.164141
0.164141
0.163193
0.163193
0.163509
0.162244
0.162561
0.163193
0.160031
0.160031
0.160980
0.158134
0.156554
0.155605
0.156870
0.155289
0.155605
0.154973
0.154973
0.154657
0.152128
0.151811
0.150231
0.150547
0.151495
0.153076
0.150863
0.149282
0.149598
0.149598
0.150231
0.150547
0.152128
0.151495
0.149598
0.147385
0.146753
0.148334
0.150231
0.151811
0.152444
0.151179
0.149915
0.151811
0.151179
0.151811
0.153708
0.153392
0.153392
0.153708
0.156238
0.154657
0.155921
0.157186
0.156870
0.157502
0.158134
0.158134
0.158767
0.158451
0.159715
0.159399
0.161296
0.162244
0.163825
0.163509
0.161928
0.163193
0.164774
0.164774
0.164141
0.164141
0.164774
0.162561
0.162877
0.164141
0.164774
0.166671
0.167303
0.165722
0.163193
0.162877
0.163193
0.163825
0.164457
0.162877
0.162877
0.163193
0.161612
0.162244
0.161928
0.159715
0.158134
0.158451
0.156870
0.157186
0.157818
0.156238
0.156870
0.155289
0.155289
0.155289
0.154973
0.153076
0.152760
0.150863
0.150231
0.149915
0.152444
0.152128
0.149915
0.149282
0.148966
0.148966
0.148966
0.150547
0.152128
0.149915
0.148966
0.146437
0.148334
0.149598
0.151495
0.151811
0.151495
0.149915
0.150863
0.151495
0.151495
0.151811
0.153076
0.152444
0.152128
0.155289
0.154024
0.154024
0.155921
0.157502
0.157186
0.157818
0.158767
0.158451
0.157818
0.157818
0.159399
0.160980
0.161296
0.163193
0.163825
0.161928
0.162561
0.163825
0.165406
0.165406
0.165722
0.164141
0.164141
0.163509
0.164141
0.165722
0.167619
0.168567
0.165722
0.164141
0.163193
0.163509
0.164457
0.164457
0.163825
0.163509
0.162244
0.161612
0.161612
0.164141
0.162561
0.159715
0.160031
0.158767
0.157818
0.157818
0.157186
0.156554
0.157502
0.156554
0.155605
0.155921
0.154341
0.154024
0.151495
0.150863
0.150547
0.153708
0.151495
0.149915
0.150231
0.149915
0.149915
0.150231
0.151179
0.152128
0.149282
0.149598
0.147069
0.147701
0.149282
0.151495
0.151179
0.150231
0.150863
0.150863
0.150863
0.151495
0.152128
0.152444
0.151811
0.153076
0.154024
0.154657
0.154341
0.156554
0.156554
0.157186
0.157502
0.158767
0.158451
0.158767
0.157818
0.159083
0.160031
0.161296
0.163193
0.163193
0.162561
0.160980
0.162877
0.165090
0.163509
0.164141
0.162244
0.164457
0.163509
0.163193
0.165406
0.166038
0.167935
0.166671
0.165406
0.163825
0.163509
0.163825
0.165090
0.164141
0.163193
0.162244
0.162244
0.161296
0.160664
0.161296
0.159083
0.158767
0.159083
0.158134
0.156870
0.155921
0.155605
0.155289
0.154973
0.154657
0.155289
0.154024
0.151495
0.152760
0.150863
0.152128
0.152444
0.152760
0.150863
0.149598
0.149915
0.149915
0.150231
0.151179
0.152128
0.152444
0.149915
0.148650
0.147069
0.148650
0.150231
0.151811
0.150231
0.150547
0.151811
0.151811
0.152760
0.152128
0.153076
0.153076
0.153076
0.153392
0.156554
0.154657
0.154973
0.155605
0.157186
0.158134
0.157186
0.159083
0.157818
0.157186
0.158134
0.160031
0.161296
0.162877
0.163193
0.163193
0.160031
0.162561
0.163193
0.165406
0.165406
0.163193
0.163825
0.164457
0.163193
0.163825
0.165722
0.166671
0.166038
0.165406
0.161928
0.162244
0.163825
0.163193
0.162561
0.163509
0.163193
0.162561
0.161612
0.162561
0.161928
0.160031
0.158451
0.159399
0.157502
0.156870
0.156870
0.155921
0.155289
0.155605
0.154657
0.155289
0.155921
0.153392
0.153076
0.151179
0.151179
0.151811
0.152760
0.151495
0.148966
0.149282
0.148650
0.150863
0.150231
0.151495
0.152128
0.150863
0.147385
0.145488
0.148018
0.149598
0.151495
0.151811
0.149598
0.148018
0.150863
0.151495
0.152444
0.152760
0.153392
0.152760
0.152760
0.154973
0.156554
0.155605
0.156870
0.157186
0.157186
0.158134
0.158451
0.159399
0.160031
0.158451
0.159715
0.160664
0.162244
0.163509
0.164774
0.161928
0.163193
0.164457
0.165722
0.164457
0.162877
0.163193
0.163193
0.162877
0.164457
0.165090
0.167619
0.168884
0.166038
0.163509
0.162561
0.163825
0.162561
0.164141
0.162561
0.164141
0.162877
0.161612
0.162877
0.162244
0.161928
0.160031
0.159399
0.157502
0.158451
0.158451
0.157186
0.155605
0.155921
0.155921
0.155605
0.154657
0.154657
0.154341
0.152760
0.152444
0.152128
0.154341
0.151495
0.150231
0.150231
0.149282
0.149915
0.150547
0.151495
0.152444
0.150547
0.149598
0.146437
0.148334
0.148966
0.151811
0.152760
0.150547
0.150863
0.149915
0.151179
0.150547
0.151811
0.153392
0.153392
0.152128
0.154973
0.154657
0.154657
0.157186
0.158451
0.157818
0.158451
0.158134
0.158451
0.158451
0.159083
0.160031
0.160347
0.161296
0.164774
0.164457
0.162877
0.162561
0.164141
0.164774
0.165090
0.164774
0.165406
0.164774
0.164141
0.164774
0.165722
0.168251
0.169516
0.167303
0.165722
0.164141
0.163193
0.165406
0.165406
0.163509
0.165090
0.163825
0.163193
0.161928
0.163825
0.162561
0.161296
0.160031
0.159083
0.158451
0.157502
0.157818
0.156554
0.156238
0.155289
0.154657
0.156554
0.155289
0.154024
0.153392
0.152128
0.151495
0.154024
0.152444
0.150863
0.150547
0.150547
0.150863
0.149282
0.149915
0.151811
0.149915
0.148334
0.147069
0.147385
0.149598
0.151495
0.151811
0.151495
0.150547
0.150863
0.151811
0.152760
0.152128
0.152760
0.153708
0.153708
0.154341
0.155921
0.154341
0.156870
0.157502
[truncated: 10,335,460 more chars]
