# Supplementary material for: Forces applied during classical touch assays for Caenorhabditis elegans
Source: PLoS One. 2017 May 19;12(5):e0178080. doi: 10.1371/journal.pone.0178080 (PMC5438190; doi:10.1371/journal.pone.0178080)
Supplement: S2 Data — These text files contain raw voltage data collected as described in the Methods section. The analysis scripts in S1 Analysis Code were used to process these data. (ZIP) [file pone.0178080.s004.zip › RawDataFiles/Subject6.txt]

frequency=5000
Gain=1000
2016-10-18 13:35:46
Cantilever 2A
0.083839
0.082574
0.082574
0.081310
0.082574
0.081310
0.080994
0.080361
0.080994
0.080361
0.080361
0.080994
0.080361
0.081942
0.080045
0.080678
0.080361
0.079097
0.080361
0.079413
0.079729
0.080361
0.080045
0.079097
0.079097
0.080678
0.079729
0.079097
0.080361
0.079413
0.079097
0.079729
0.079729
0.079097
0.079729
0.079729
0.080045
0.080678
0.080678
0.080045
0.080678
0.080994
0.081310
0.080045
0.079729
0.079729
0.079097
0.079413
0.080361
0.081626
0.082258
0.081310
0.082258
0.081310
0.081626
0.081942
0.081942
0.083207
0.082574
0.081310
0.081942
0.081310
0.082258
0.083207
0.083207
0.083839
0.083839
0.083839
0.082891
0.082891
0.082891
0.083523
0.083207
0.083207
0.083207
0.083523
0.082258
0.082891
0.084471
0.083523
0.082891
0.083207
0.083207
0.081626
0.082258
0.082258
0.082574
0.082258
0.081626
0.081626
0.080361
0.080361
0.080678
0.080361
0.080361
0.080361
0.080045
0.080994
0.080045
0.079097
0.078464
0.078781
0.079097
0.079729
0.080045
0.079097
0.078464
0.079413
0.079413
0.078464
0.080045
0.080045
0.078781
0.079097
0.079097
0.079413
0.078464
0.079097
0.079097
0.079097
0.079413
0.079097
0.080045
0.079729
0.080994
0.080678
0.079413
0.080678
0.080994
0.081626
0.080994
0.080045
0.081310
0.081310
0.080994
0.080994
0.080678
0.081626
0.080994
0.081626
0.082891
0.082574
0.083207
0.082891
0.082574
0.081626
0.081626
0.082574
0.083523
0.083839
0.083523
0.082258
0.083207
0.083523
0.083207
0.084471
0.083839
0.082574
0.082891
0.082258
0.082891
0.083523
0.083207
0.082574
0.082258
0.081942
0.081310
0.082574
0.082891
0.080678
0.081626
0.080994
0.081310
0.080045
0.081942
0.081942
0.080994
0.080678
0.080994
0.080994
0.080361
0.080678
0.079729
0.079729
0.079413
0.079097
0.079413
0.079413
0.080045
0.080361
0.080045
0.078464
0.078148
0.078148
0.078464
0.079097
0.078148
0.078781
0.078781
0.078464
0.079729
0.078781
0.080678
0.079729
0.078464
0.078781
0.080045
0.080361
0.080678
0.079413
0.079413
0.079729
0.080678
0.080678
0.080994
0.080994
0.080678
0.080678
0.082574
0.082574
0.082258
0.082258
0.081942
0.081942
0.081310
0.082258
0.082891
0.084155
0.083207
0.082258
0.082891
0.083523
0.083523
0.083839
0.083523
0.082574
0.083207
0.084471
0.083839
0.084155
0.084471
0.084155
0.082891
0.083839
0.084155
0.083839
0.083523
0.083523
0.083523
0.083839
0.081942
0.082574
0.080994
0.082574
0.083207
0.082891
0.080994
0.082258
0.080678
0.080994
0.080994
0.080678
0.080994
0.080994
0.079413
0.080045
0.079729
0.079413
0.080361
0.079729
0.078148
0.080045
0.078464
0.078148
0.078464
0.079413
0.078781
0.080361
0.079729
0.079729
0.079729
0.080045
0.080045
0.079413
0.079729
0.078464
0.079729
0.079729
0.080361
0.080994
0.080994
0.080678
0.080994
0.081310
0.080678
0.080994
0.081626
0.082574
0.081626
0.081942
0.082574
0.082574
0.081626
0.082258
0.081942
0.082574
0.083523
0.082574
0.082891
0.084155
0.083523
0.082891
0.083207
0.083207
0.083839
0.083207
0.085104
0.083523
0.082891
0.082891
0.084471
0.083523
0.083839
0.084471
0.083207
0.083207
0.083523
0.083839
0.083839
0.083207
0.083523
0.083523
0.081942
0.082891
0.083839
0.082891
0.082258
0.081942
0.081942
0.080678
0.081626
0.081626
0.081626
0.081310
0.080678
0.081942
0.079729
0.080678
0.080994
0.080045
0.079729
0.080045
0.080361
0.080994
0.081626
0.080045
0.079413
0.080045
0.079413
0.079097
0.080045
0.080678
0.080678
0.080361
0.080045
0.079413
0.080361
0.081310
0.080994
0.079729
0.080045
0.080045
0.080678
0.081626
0.080994
0.081626
0.080994
0.081310
0.082258
0.082574
0.082258
0.081942
0.082574
0.082258
0.083207
0.082574
0.083523
0.083523
0.082258
0.082574
0.083523
0.083523
0.084155
0.082891
0.083839
0.084155
0.084471
0.084471
0.084155
0.086684
0.085104
0.084471
0.084155
0.085420
0.086052
0.085736
0.084155
0.085104
0.086052
0.084471
0.085736
0.086684
0.085736
0.085104
0.085420
0.083523
0.082891
0.083523
0.082891
0.084471
0.081942
0.081942
0.082891
0.081942
0.082891
0.083207
0.081626
0.081942
0.082574
0.081942
0.080994
0.080678
0.080994
0.080678
0.081626
0.081310
0.080361
0.080678
0.080045
0.081310
0.080045
0.078781
0.080045
0.080361
0.080994
0.080994
0.080994
0.081310
0.080045
0.080361
0.080678
0.080678
0.080678
0.081310
0.080678
0.081626
0.080045
0.081310
0.080994
0.081942
0.081310
0.081310
0.082258
0.081626
0.080994
0.081310
0.081942
0.082258
0.082574
0.082574
0.082258
0.083839
0.082891
0.085420
0.084471
0.084155
0.084471
0.084787
0.084471
0.084787
0.085420
0.086052
0.085736
0.085104
0.085736
0.084471
0.085104
0.084787
0.087001
0.086368
0.086052
0.085736
0.084471
0.084471
0.085420
0.085104
0.085104
0.085420
0.085736
0.083839
0.082574
0.082891
0.084155
0.083523
0.082258
0.083207
0.083523
0.083839
0.083839
0.083207
0.082574
0.081942
0.082891
0.082258
0.080994
0.081942
0.081626
0.081310
0.081942
0.081310
0.081942
0.080994
0.081942
0.081310
0.079729
0.081310
0.081626
0.081626
0.081942
0.080045
0.080361
0.080361
0.081310
0.080361
0.080994
0.081942
0.080994
0.080361
0.080994
0.081310
0.081942
0.082574
0.082258
0.081626
0.081942
0.081310
0.082574
0.082574
0.083207
0.083523
0.083207
0.083207
0.082891
0.081942
0.081942
0.083523
0.084155
0.083523
0.084471
0.085104
0.084471
0.083207
0.083207
0.083207
0.084471
0.085420
0.085736
0.085736
0.086368
0.085104
0.086052
0.085736
0.086052
0.086684
0.085420
0.086052
0.085104
0.085104
0.085420
0.084471
0.085736
0.085104
0.083839
0.084787
0.085104
0.084471
0.084471
0.083523
0.084787
0.083839
0.083523
0.083207
0.082891
0.082258
0.082891
0.082258
0.083207
0.082891
0.082258
0.080994
0.081310
0.080994
0.081942
0.082574
0.082574
0.082258
0.082574
0.081310
0.079729
0.080361
0.081626
0.081310
0.079729
0.080361
0.080361
0.081310
0.081626
0.080994
0.081626
0.081626
0.080994
0.081310
0.081310
0.082258
0.081626
0.081626
0.080994
0.082258
0.081310
0.081626
0.081626
0.082574
0.083839
0.082574
0.083523
0.082258
0.082574
0.083207
0.082891
0.083523
0.084155
0.083207
0.083839
0.084471
0.085104
0.083839
0.084787
0.085736
0.085420
0.086368
0.086052
0.084787
0.084155
0.085104
0.086052
0.085736
0.085420
0.086368
0.085420
0.085420
0.085104
0.086052
0.084471
0.085736
0.085104
0.084471
0.084155
0.084155
0.084155
0.085104
0.085736
0.084155
0.083839
0.083523
0.083207
0.083207
0.083207
0.082258
0.082574
0.083207
0.082258
0.081626
0.081626
0.081626
0.081626
0.080994
0.080994
0.081310
0.081310
0.080994
0.079729
0.080045
0.082574
0.081942
0.080361
0.080045
0.080678
0.081310
0.081310
0.080361
0.080678
0.080994
0.082258
0.081626
0.082258
0.081310
0.081942
0.082574
0.082574
0.081942
0.081626
0.081310
0.082574
0.083207
0.082258
0.083839
0.083523
0.083207
0.083207
0.083523
0.082891
0.082891
0.084471
0.085104
0.084787
0.086052
0.084155
0.085736
0.084471
0.084787
0.085420
0.086368
0.085420
0.085104
0.084471
0.086052
0.085736
0.086052
0.087001
0.085104
0.085420
0.086368
0.085420
0.084787
0.085736
0.086368
0.084787
0.087001
0.085736
0.085420
0.085736
0.085736
0.085420
0.084787
0.085420
0.085420
0.085736
0.084155
0.083839
0.083839
0.083839
0.083523
0.084787
0.083523
0.082891
0.083207
0.082891
0.082258
0.081626
0.082574
0.083207
0.081942
0.081310
0.081310
0.081310
0.081942
0.081942
0.083207
0.083207
0.081942
0.082258
0.082258
0.082574
0.081310
0.083207
0.081942
0.081626
0.082258
0.081626
0.083523
0.083523
0.083207
0.083523
0.083523
0.083523
0.084155
0.083839
0.083839
0.084155
0.083839
0.085420
0.085420
0.086368
0.086052
0.086368
0.085736
0.086684
0.086052
0.086368
0.086368
0.086052
0.085104
0.084471
0.086052
0.087317
0.087001
0.086684
0.087949
0.087633
0.086368
0.087001
0.087001
0.087317
0.086684
0.087633
0.087317
0.085420
0.086052
0.085104
0.085420
0.086052
0.087317
0.085104
0.085736
0.085420
0.083839
0.085736
0.085420
0.086368
0.085420
0.087001
0.085420
0.085104
0.083839
0.084155
0.084787
0.083523
0.082574
0.083207
0.083523
0.082574
0.082574
0.083207
0.081942
0.083839
0.083523
0.082891
0.082891
0.082258
0.082258
0.082891
0.083207
0.081942
0.081942
0.081310
0.082258
0.082258
0.083207
0.082891
0.082891
0.082891
0.081942
0.082574
0.083207
0.083523
0.083523
0.083523
0.083523
0.083207
0.084155
0.083523
0.084471
0.084787
0.085420
0.085104
0.083839
0.084155
0.085736
0.085736
0.084787
0.085736
0.086052
0.086368
0.086368
0.085736
0.086368
0.085420
0.087001
0.085736
0.087633
0.087001
0.086368
0.086684
0.086684
0.087949
0.086684
0.087949
0.087633
0.087949
0.086052
0.085420
0.087317
0.087001
0.086684
0.087949
0.087317
0.086368
0.087001
0.087001
0.087001
0.085420
0.086684
0.086368
0.085420
0.085420
0.085736
0.086052
0.085420
0.085104
0.085104
0.085104
0.082891
0.084787
0.083839
0.084787
0.084155
0.083839
0.085104
0.084787
0.082891
0.081942
0.082574
0.082574
0.083207
0.083207
0.083839
0.083207
0.083207
0.083207
0.083839
0.082891
0.083523
0.083523
0.083523
0.084471
0.083839
0.083207
0.085736
0.083839
0.084155
0.084155
0.083839
0.083839
0.084471
0.084471
0.085104
0.085420
0.086052
0.086684
0.085736
0.085104
0.086052
0.085736
0.086368
0.085420
0.087001
0.086684
0.086684
0.086368
0.086052
0.086684
0.087949
0.088581
0.089214
0.088897
0.087001
0.087001
0.087633
0.088897
0.088581
0.087633
0.087949
0.087633
0.088265
0.088581
0.087317
0.087949
0.088581
0.087633
0.087633
0.087001
0.087317
0.087001
0.086368
0.087317
0.087317
0.086052
0.085736
0.085736
0.085104
0.084471
0.086052
0.084155
0.083839
0.084155
0.083523
0.083207
0.083207
0.083839
0.083839
0.084155
0.084471
0.083207
0.082891
0.083207
0.083523
0.084155
0.084787
0.082891
0.082574
0.082891
0.083207
0.082891
0.084155
0.083207
0.083523
0.084471
0.084155
0.084155
0.083523
0.083523
0.083839
0.084471
0.084471
0.084471
0.084155
0.085104
0.085736
0.086684
0.085104
0.086684
0.084787
0.085420
0.087001
0.087317
0.085104
0.086052
0.086368
0.086684
0.086684
0.087001
0.086368
0.086052
0.087633
0.087949
0.087949
0.089530
0.089214
0.088265
0.087633
0.087949
0.087633
0.087633
0.087317
0.088265
0.087949
0.086684
0.086368
0.087317
0.087633
0.086684
0.086684
0.085104
0.086368
0.086368
0.086052
0.085420
0.085420
0.087001
0.087317
0.085104
0.085420
0.084155
0.084787
0.084155
0.083523
0.083523
0.083839
0.082891
0.084155
0.082574
0.082574
0.084471
0.084471
0.084471
0.082891
0.082574
0.082574
0.080678
0.081942
0.084155
0.082574
0.083207
0.082574
0.083207
0.082891
0.082891
0.084471
0.084471
0.083207
0.083523
0.082891
0.083839
0.082574
0.082891
0.082891
0.082891
0.084155
0.084471
0.084155
0.083839
0.083839
0.084787
0.085104
0.085420
0.084787
0.086052
0.085736
0.087001
0.087001
0.087317
0.087317
0.087633
0.087317
0.087001
0.087317
0.086684
0.087949
0.088265
0.087633
0.087317
0.087001
0.087317
0.086684
0.087001
0.087949
0.087001
0.087949
0.087633
0.086684
0.086052
0.087949
0.087001
0.087001
0.086684
0.085420
0.086368
0.085420
0.084471
0.086052
0.086368
0.086052
0.086052
0.085104
0.085736
0.084471
0.083839
0.082891
0.083523
0.084471
0.084787
0.084155
0.083207
0.082574
0.083207
0.083523
0.083839
0.083523
0.083207
0.082258
0.081310
0.081626
0.082258
0.082574
0.083839
0.083207
0.082891
0.083207
0.083523
0.082574
0.082258
0.084155
0.082891
0.082891
0.083207
0.083207
0.083839
0.084155
0.082891
0.083207
0.084471
0.083523
0.084155
0.085736
0.085104
0.084787
0.084471
0.085104
0.084787
0.085104
0.085736
0.086368
0.086684
0.086052
0.086368
0.086052
0.086368
0.086684
0.087317
0.086684
0.086684
0.087001
0.088581
0.087317
0.087001
0.087001
0.087633
0.087001
0.087633
0.087949
0.087001
0.087317
0.087949
0.087949
0.087949
0.087001
0.087317
0.087001
0.088265
0.086684
0.084155
0.086684
0.085420
0.085736
0.086052
0.085420
0.086052
0.084787
0.085420
0.084787
0.084155
0.085104
0.085104
0.085104
0.085420
0.083523
0.084787
0.084471
0.083839
0.083523
0.084155
0.083523
0.084155
0.083523
0.082258
0.082891
0.083207
0.083839
0.085420
0.083207
0.084155
0.082891
0.082891
0.083207
0.084471
0.082574
0.083523
0.083523
0.082891
0.082574
0.082891
0.084471
0.083523
0.082891
0.083523
0.084155
0.084155
0.085736
0.085420
0.086368
0.086052
0.085104
0.085104
0.086368
0.087001
0.086052
0.085736
0.087633
0.087317
0.087001
0.087001
0.086368
0.087001
0.087633
0.086684
0.087001
0.088581
0.088581
0.087949
0.089214
0.087949
0.087317
0.088265
0.088897
0.089530
0.088897
0.087317
0.087001
0.087001
0.087949
0.087633
0.087949
0.086684
0.087001
0.087317
0.087001
0.087001
0.086368
0.087001
0.086052
0.084787
0.086684
0.084471
0.084787
0.084155
0.085420
0.084787
0.084155
0.084471
0.083839
0.084155
0.084155
0.084787
0.084471
0.085104
0.084155
0.082258
0.082574
0.082574
0.083839
0.084155
0.084155
0.083207
0.083839
0.083523
0.083207
0.083839
0.083523
0.085104
0.083207
0.083839
0.083839
0.083839
0.084155
0.084155
0.084471
0.083839
0.083839
0.085420
0.085736
0.084471
0.085104
0.085104
0.085736
0.086052
0.086684
0.085104
0.085420
0.084787
0.086368
0.086684
0.086368
0.087317
0.087633
0.087317
0.087317
0.087633
0.087949
0.087949
0.089846
0.088581
0.087633
0.088265
0.087317
0.087633
0.086684
0.087633
0.087949
0.088265
0.087317
0.087317
0.087633
0.087949
0.087633
0.087317
0.086368
0.086684
0.087001
0.087317
0.087633
0.086684
0.086052
0.085420
0.085104
0.085736
0.085104
0.085736
0.085104
0.085420
0.085104
0.084787
0.084787
0.086052
0.085104
0.083839
0.084155
0.084155
0.084787
0.083207
0.084155
0.082891
0.083207
0.082891
0.083523
0.084155
0.083523
0.083523
0.083839
0.084155
0.084787
0.084471
0.084471
0.083523
0.082891
0.083839
0.084471
0.083523
0.085104
0.085104
0.085420
0.083839
0.084787
0.085104
0.086368
0.085104
0.085420
0.086368
0.087001
0.086684
0.086684
0.087633
0.087317
0.087001
0.086684
0.086684
0.086684
0.087001
0.088581
0.087633
0.087949
0.088265
0.087949
0.088897
0.088265
0.088897
0.088581
0.087949
0.088581
0.089530
0.088897
0.089530
0.088897
0.088265
0.088897
0.088265
0.088897
0.087633
0.087317
0.088265
0.087317
0.086684
0.087317
0.087633
0.087949
0.086684
0.087001
0.087317
0.084787
0.086052
0.085736
0.086368
0.085420
0.085420
0.085420
0.085736
0.084471
0.084155
0.084471
0.084471
0.083207
0.083839
0.084155
0.083839
0.083207
0.082891
0.082891
0.083207
0.084155
0.084155
0.082574
0.082891
0.083207
0.083207
0.083523
0.083839
0.083523
0.083207
0.082891
0.083207
0.083523
0.083839
0.084471
0.084787
0.084471
0.085420
0.085104
0.084155
0.084471
0.085736
0.085104
0.086052
0.086052
0.086368
0.086052
0.086052
0.086368
0.085736
0.086368
0.087317
0.087001
0.086684
0.086368
0.086368
0.087001
0.087949
0.088581
0.087633
0.087001
0.087001
0.087001
0.088265
0.087633
0.087949
0.087633
0.087317
0.087633
0.087001
0.087001
0.087949
0.087001
0.087633
0.087633
0.087317
0.086684
0.087949
0.087001
0.086368
0.087001
0.086052
0.086368
0.086052
0.086368
0.084787
0.084787
0.084787
0.085104
0.083839
0.084155
0.085104
0.083207
0.083523
0.084155
0.082891
0.084155
0.084155
0.083839
0.084787
0.083839
0.083207
0.084787
0.083839
0.084471
0.082891
0.082891
0.085104
0.084787
0.084155
0.083839
0.083523
0.083839
0.084155
0.083839
0.084155
0.084471
0.085420
0.085420
0.084471
0.085420
0.085420
0.085420
0.084471
0.084787
0.085420
0.085736
0.086052
0.086368
0.086368
0.086368
0.087001
0.087949
0.087633
0.087633
0.087001
0.087317
0.087317
0.086052
0.086684
0.088265
0.088265
0.088581
0.086684
0.088581
0.088265
0.087949
0.087317
0.087949
0.087633
0.088581
0.086684
0.086052
0.087949
0.087001
0.087001
0.087633
0.087317
0.087949
0.087001
0.087001
0.087001
0.087001
0.087001
0.086052
0.085736
0.086368
0.085736
0.085420
0.084787
0.084155
0.084471
0.085104
0.085420
0.083523
0.083839
0.084787
0.084471
0.083839
0.083207
0.083523
0.083523
0.082891
0.083207
0.082258
0.082891
0.083207
0.083523
0.083523
0.081942
0.082258
0.083207
0.082574
0.083839
0.083523
0.082574
0.083207
0.083207
0.082891
0.083207
0.083839
0.083839
0.083207
0.083523
0.083523
0.083839
0.084787
0.084471
0.084787
0.084787
0.084471
0.085420
0.086368
0.085736
0.084787
0.085104
0.086684
0.086368
0.086368
0.086368
0.085420
0.086684
0.086684
0.087317
0.086368
0.088265
0.087317
0.087633
0.086684
0.086684
0.087317
0.087633
0.087633
0.087949
0.087633
0.088265
0.087633
0.088581
0.087633
0.088265
0.087633
0.086684
0.087317
0.086684
0.086368
0.087317
0.087633
0.086052
0.086684
0.086684
0.086052
0.084471
0.085104
0.084787
0.086052
0.085736
0.085104
0.084787
0.083839
0.083523
0.084155
0.084155
0.083839
0.084155
0.085104
0.083207
0.082891
0.081942
0.084155
0.082891
0.082891
0.083207
0.083839
0.083207
0.084155
0.082574
0.083839
0.083207
0.082891
0.083523
0.082574
0.083839
0.083523
0.083839
0.083207
0.083523
0.083207
0.083523
0.085420
0.085420
0.083839
0.085420
0.085420
0.084787
0.084471
0.085420
0.086052
0.085420
0.087001
0.087317
0.086052
0.087317
0.086368
0.087633
0.086684
0.087317
0.087949
0.087949
0.087633
0.088265
0.088265
0.087949
0.087949
0.087949
0.087949
0.088265
0.088581
0.087317
0.087001
0.086052
0.087633
0.086368
0.087001
0.086684
0.087633
0.086052
0.086368
0.087317
0.087001
0.087633
0.085420
0.085420
0.086052
0.086052
0.086052
0.085104
0.083523
0.084155
0.084155
0.085104
0.084787
0.083207
0.083523
0.084155
0.084471
0.083523
0.084155
0.085420
0.085104
0.083523
0.082574
0.082891
0.083207
0.083523
0.083523
0.082891
0.083839
0.083207
0.082574
0.081942
0.082891
0.082891
0.082891
0.083839
0.082574
0.082258
0.082891
0.084471
0.084787
0.083523
0.084155
0.084471
0.083839
0.084787
0.084787
0.084155
0.086052
0.085420
0.086368
0.084787
0.084471
0.086368
0.086684
0.086684
0.087001
0.087317
0.087001
0.086684
0.085736
0.086368
0.086052
0.086368
0.088265
0.087317
0.087317
0.087001
0.087317
0.087317
0.087949
0.087633
0.087949
0.088265
0.087001
0.088897
0.089530
0.087949
0.087633
0.087949
0.087001
0.087633
0.087317
0.086052
0.086684
0.086052
0.086684
0.086684
0.085104
0.086684
0.084471
0.084155
0.083523
0.084155
0.085104
0.085104
0.082891
0.083523
0.083207
0.084155
0.083839
0.084155
0.084787
0.084155
0.084155
0.083523
0.081942
0.083839
0.083839
0.082891
0.082574
0.083207
0.083207
0.082258
0.082574
0.083207
0.084787
0.084155
0.083839
0.084787
0.083839
0.084155
0.085420
0.085104
0.083839
0.084787
0.084787
0.084471
0.085104
0.086368
0.085736
0.085104
0.084471
0.086052
0.086052
0.086684
0.086684
0.086052
0.087001
0.087949
0.087633
0.087317
0.086684
0.086368
0.086368
0.086684
0.087001
0.087633
0.087633
0.089214
0.087633
0.087001
0.087949
0.088897
0.088897
0.087633
0.087633
0.087317
0.087633
0.087317
0.087949
0.088897
0.087949
0.087317
0.087633
0.087633
0.087633
0.086684
0.085736
0.086684
0.087001
0.086368
0.085736
0.085420
0.084471
0.085420
0.086052
0.085736
0.083523
0.083839
0.082574
0.084471
0.084471
0.084787
0.083839
0.084471
0.084155
0.082574
0.082574
0.081626
0.083207
0.082891
0.084155
0.083523
0.083839
0.082258
0.084471
0.083207
0.082258
0.083523
0.084787
0.083839
0.083839
0.084155
0.083207
0.083523
0.084787
0.083207
0.083839
0.082574
0.084787
0.084471
0.084787
0.085736
0.085104
0.086368
0.085104
0.085420
0.086368
0.086368
0.086684
0.086052
0.086684
0.086052
0.087633
0.086684
0.087001
0.086052
0.086684
0.087317
0.088265
0.088581
0.087317
0.087633
0.087317
0.087001
0.088897
0.087949
0.088265
0.087949
0.088265
0.086684
0.086684
0.087633
0.085104
0.086368
0.086684
0.085736
0.086368
0.087001
0.086368
0.086052
0.086052
0.085736
0.085104
0.085104
0.085104
0.085420
0.084471
0.084787
0.084787
0.084471
0.084471
0.083207
0.083207
0.084471
0.083207
0.082891
0.084155
0.084155
0.083207
0.083523
0.082891
0.083523
0.082891
0.082891
0.082258
0.082891
0.082258
0.082258
0.082574
0.082891
0.083207
0.082574
0.083207
0.082891
0.084155
0.083839
0.083207
0.084787
0.085104
0.083839
0.084787
0.084787
0.084787
0.084155
0.084471
0.084787
0.085104
0.085104
0.086052
0.086052
0.086368
0.085736
0.086368
0.086684
0.087001
0.088265
0.087633
0.086368
0.087001
0.087001
0.087001
0.087633
0.087317
0.087633
0.087633
0.087633
0.088897
0.088265
0.087633
0.087949
0.088265
0.088581
0.086684
0.087317
0.086368
0.087633
0.087001
0.088265
0.086684
0.087001
0.087001
0.086684
0.086368
0.087001
0.086684
0.085736
0.086368
0.085736
0.085736
0.085104
0.085736
0.085420
0.084787
0.084787
0.084471
0.083839
0.084155
0.084787
0.084787
0.084155
0.085104
0.084155
0.084155
0.082258
0.081942
0.083207
0.083207
0.082891
0.082891
0.083207
0.083523
0.082574
0.082891
0.083523
0.083523
0.084471
0.082891
0.084155
0.082891
0.083207
0.084155
0.083839
0.084471
0.084787
0.084155
0.084787
0.084471
0.085104
0.084787
0.084155
0.084787
0.085736
0.085736
0.086684
0.086052
0.086684
0.086368
0.086684
0.087317
0.086052
0.086684
0.086368
0.086368
0.086052
0.087001
0.086684
0.087949
0.087317
0.087949
0.086368
0.087001
0.087317
0.088265
0.087633
0.088265
0.087949
0.087949
0.087633
0.087633
0.087001
0.088265
0.085420
0.085420
0.084471
0.084471
0.085736
0.086368
0.085104
0.084471
0.084787
0.084787
0.084155
0.084787
0.083207
0.084471
0.084155
0.084787
0.084471
0.082574
0.082891
0.082258
0.083523
0.084155
0.084471
0.084155
0.083839
0.082891
0.082258
0.082574
0.083207
0.083839
0.083839
0.083207
0.081626
0.082258
0.082258
0.082574
0.083207
0.082891
0.082574
0.082258
0.082574
0.083207
0.083839
0.083523
0.083523
0.083839
0.083523
0.084155
0.084471
0.084471
0.085104
0.085420
0.085736
0.084787
0.085420
0.085104
0.084787
0.086052
0.086052
0.085420
0.085736
0.086052
0.085104
0.086052
0.086052
0.086684
0.087633
0.086684
0.088581
0.087317
0.087317
0.087949
0.087949
0.088581
0.087633
0.087633
0.087317
0.086368
0.086368
0.087633
0.087633
0.087317
0.087001
0.087001
0.087001
0.086684
0.086368
0.084787
0.085736
0.085736
0.086368
0.085104
0.085104
0.084471
0.085104
0.083523
0.083523
0.084155
0.082891
0.083523
0.082258
0.084155
0.083523
0.083839
0.084471
0.084471
0.084471
0.083207
0.084155
0.083839
0.082891
0.082258
0.082258
0.082258
0.082891
0.083207
0.082574
0.082258
0.083207
0.083523
0.082574
0.082891
0.083839
0.082891
0.082891
0.082891
0.083839
0.083523
0.084155
0.084155
0.085420
0.084155
0.084155
0.084471
0.084471
0.084155
0.085420
0.086052
0.086052
0.086368
0.086052
0.087001
0.086684
0.086684
0.086368
0.086368
0.087317
0.086368
0.087001
0.086684
0.087317
0.088265
0.087317
0.087633
0.086684
0.086052
0.087001
0.087949
0.088265
0.087001
0.086684
0.086052
0.087001
0.086368
0.087001
0.085736
0.086684
0.085736
0.085104
0.084787
0.084155
0.085104
0.084787
0.085104
0.084471
0.085420
0.085736
0.085420
0.084155
0.084155
0.084471
0.083523
0.083207
0.082574
0.082891
0.082574
0.082574
0.082258
0.082574
0.083839
0.083839
0.083523
0.081310
0.082258
0.082258
0.083523
0.084155
0.082574
0.081942
0.081942
0.082891
0.083523
0.082258
0.083207
0.082574
0.082891
0.081942
0.083523
0.083839
0.083523
0.082891
0.083523
0.083523
0.084155
0.083839
0.082258
0.084155
0.084155
0.085736
0.085104
0.084787
0.085736
0.085420
0.084155
0.085420
0.086052
0.086368
0.085420
0.086052
0.085420
0.086368
0.084787
0.086684
0.086684
0.088265
0.088265
0.086684
0.087001
0.087949
0.086684
0.088265
0.087317
0.087001
0.087317
0.086052
0.087317
0.087633
0.087001
0.087633
0.087317
0.086684
0.086684
0.086368
0.086684
0.086684
0.086368
0.085420
0.086368
0.085736
0.085736
0.085736
0.084471
0.085420
0.085420
0.084787
0.084155
0.084787
0.082891
0.083523
0.082258
0.083523
0.081942
0.083523
0.082258
0.082891
0.083207
0.082258
0.083207
0.083523
0.083523
0.084155
0.082574
0.082258
0.082891
0.082258
0.082258
0.082574
0.082574
0.082574
0.082258
0.083207
0.083839
0.083207
0.084471
0.085104
0.085104
0.083523
0.084471
0.083523
0.084787
0.084787
0.084787
0.084787
0.084471
0.085104
0.084787
0.085420
0.085420
0.084787
0.086684
0.086052
0.086368
0.086684
0.085736
0.084787
0.086368
0.085736
0.087317
0.088897
0.087949
0.087001
0.086052
0.088265
0.087317
0.088581
0.088265
0.087949
0.086684
0.087949
0.087001
0.087001
0.087001
0.086052
0.087633
0.086052
0.087001
0.086368
0.086368
0.085736
0.086052
0.085104
0.085104
0.085420
0.084787
0.085736
0.085736
0.085420
0.086052
0.084155
0.085736
0.083207
0.084787
0.084155
0.083523
0.083523
0.084471
0.084155
0.083207
0.082258
0.081942
0.082574
0.081626
0.084155
0.082891
0.082258
0.082574
0.082258
0.082891
0.082258
0.083207
0.083207
0.082574
0.083207
0.083523
0.082891
0.083839
0.083207
0.083839
0.084155
0.083523
0.084155
0.083839
0.084471
0.083839
0.083523
0.083839
0.084471
0.084787
0.084471
0.085420
0.086052
0.085104
0.086368
0.085736
0.086368
0.086684
0.087001
0.085104
0.085736
0.088265
0.087317
0.087633
0.086368
0.087317
0.086368
0.087317
0.086684
0.087001
0.087317
0.087317
0.087949
0.087633
0.086368
0.086052
0.086052
0.085736
0.086368
0.084787
0.085736
0.085420
0.084787
0.084787
0.085420
0.084787
0.084471
0.084155
0.084155
0.082574
0.083523
0.082891
0.083207
0.083523
0.082258
0.084471
0.084155
0.082891
0.082574
0.082891
0.083207
0.082258
0.082574
0.082258
0.081942
0.083207
0.082574
0.082258
0.082891
0.083207
0.081626
0.082258
0.082258
0.083839
0.082574
0.083207
0.082891
0.082891
0.082891
0.082574
0.082258
0.083839
0.083523
0.083523
0.083523
0.082891
0.083523
0.084155
0.084471
0.084155
0.085104
0.086052
0.084471
0.085420
0.085420
0.086052
0.086052
0.085736
0.086684
0.086052
0.086368
0.086684
0.085736
0.085736
0.087317
0.087633
0.087001
0.087949
0.087317
0.087949
0.087317
0.086368
0.086368
0.088265
0.087317
0.087633
0.086684
0.086052
0.086368
0.087001
0.088581
0.086052
0.086684
0.085420
0.084787
0.085420
0.086052
0.085104
0.085104
0.087001
0.085420
0.085736
0.083839
0.084471
0.084787
0.084471
0.084471
0.085420
0.084155
0.083839
0.084471
0.083523
0.083523
0.083839
0.083839
0.085104
0.084155
0.083523
0.082891
0.083207
0.083523
0.083523
0.083839
0.084155
0.083523
0.083207
0.082891
0.083207
0.083523
0.083207
0.083207
0.083523
0.084787
0.082891
0.084155
0.084787
0.084155
0.083207
0.083523
0.084471
0.084471
0.084471
0.085104
0.085420
0.085420
0.085420
0.085104
0.086052
0.085420
0.086052
0.086368
0.087317
0.087001
0.087317
0.086684
0.085420
0.087001
0.086368
0.087317
0.088581
0.089214
0.087317
0.087317
0.087633
0.088581
0.087633
0.087633
0.086684
0.087633
0.086368
0.086684
0.087317
0.087001
0.086684
0.086684
0.086368
0.084787
0.086684
0.086368
0.085736
0.085736
0.086684
0.085736
0.085104
0.086684
0.085420
0.084787
0.084155
0.084471
0.084787
0.084471
0.083839
0.084155
0.083207
0.082891
0.082891
0.084471
0.083523
0.083839
0.084155
0.083207
0.082574
0.083207
0.083523
0.083523
0.083839
0.082891
0.081942
0.082891
0.083207
0.083523
0.082574
0.082574
0.082574
0.082574
0.083523
0.083207
0.082258
0.083523
0.084155
0.084471
0.085104
0.084155
0.084471
0.085420
0.085104
0.084787
0.084787
0.085420
0.086368
0.085420
0.085736
0.085736
0.086368
0.085736
0.087001
0.087001
0.087317
0.087001
0.086684
0.086368
0.087317
0.087949
0.088265
0.087317
0.087001
0.085736
0.086052
0.087949
0.087001
0.086684
0.087633
0.087001
0.086368
0.087001
0.086684
0.086684
0.086684
0.087317
0.087001
0.086684
0.085736
0.086368
0.086052
0.085736
0.085420
0.085420
0.083839
0.083523
0.084471
0.085104
0.085104
0.084155
0.084155
0.083839
0.084471
0.085104
0.083207
0.083207
0.084471
0.083523
0.083839
0.083207
0.083523
0.082574
0.082574
0.082574
0.083207
0.083839
0.083207
0.082574
0.082258
0.082574
0.083207
0.082258
0.082891
0.081942
0.082574
0.082574
0.080994
0.081310
0.082574
0.082574
0.083839
0.084471
0.083523
0.083207
0.084155
0.084471
0.083207
0.084787
0.084471
0.084155
0.084471
0.084471
0.085104
0.084787
0.086684
0.086684
0.087001
0.086368
0.086368
0.086684
0.086052
0.087001
0.087633
0.087633
0.087633
0.087317
0.087317
0.087317
0.087633
0.088265
0.088265
0.087949
0.088265
0.087633
0.086684
0.087001
0.087949
0.086684
0.087001
0.087001
0.086052
0.086052
0.086052
0.085420
0.084787
0.086368
0.085420
0.084471
0.085736
0.085104
0.085736
0.084155
0.083839
0.084471
0.084155
0.082574
0.084155
0.083839
0.083207
0.084155
0.083839
0.082574
0.082574
0.082891
0.083523
0.082891
0.083523
0.083207
0.083207
0.083207
0.084155
0.082258
0.081626
0.081626
0.083523
0.084471
0.083523
0.083207
0.083523
0.082574
0.083207
0.083523
0.083207
0.083207
0.082891
0.082891
0.084787
0.084155
0.085104
0.085420
0.085736
0.085736
0.085736
0.085420
0.084787
0.084471
0.084471
0.085104
0.085104
0.085104
0.086684
0.086368
0.085736
0.086368
0.087633
0.087633
0.087633
0.087949
0.087317
0.087633
0.087633
0.087633
0.087949
0.088897
0.087949
0.088265
0.087317
0.086052
0.087317
0.088581
0.087949
0.087001
0.087317
0.085736
0.086684
0.087633
0.086684
0.086052
0.086368
0.086684
0.086684
0.086052
0.086684
0.084155
0.083839
0.084471
0.083839
0.083839
0.083523
0.082891
0.083839
0.082891
0.082891
0.083839
0.083523
0.084471
0.082258
0.083207
0.081942
0.083207
0.083207
0.084155
0.083839
0.084155
0.083523
0.085104
0.082891
0.083523
0.084155
0.083207
0.082891
0.083207
0.083523
0.083839
0.082891
0.084155
0.083839
0.083207
0.083839
0.084155
0.084155
0.084787
0.085736
0.084471
0.085420
0.085736
0.086052
0.086052
0.086684
0.086684
0.085736
0.086052
0.086368
0.087001
0.087633
0.087633
0.086684
0.087317
0.087317
0.087949
0.089530
0.087949
0.087001
0.087633
0.087317
0.088581
0.087633
0.087633
0.087633
0.087949
0.088897
0.087949
0.088265
0.088581
0.087633
0.087317
0.086052
0.086684
0.087633
0.087633
0.087317
0.086684
0.086368
0.086368
0.085736
0.085104
0.084787
0.084155
0.084471
0.085104
0.084787
0.083839
0.083839
0.083839
0.083207
0.082891
0.083207
0.083839
0.084787
0.083523
0.082891
0.082258
0.081626
0.082891
0.082891
0.083207
0.083523
0.083839
0.082891
0.082891
0.083207
0.083523
0.082574
0.083523
0.084471
0.081942
0.083523
0.083839
0.084787
0.083523
0.084155
0.083207
0.083839
0.084155
0.085104
0.085104
0.084155
0.085420
0.085736
0.085104
0.085736
0.085736
0.085104
0.084787
0.085104
0.086684
0.085736
0.086684
0.087001
0.086052
0.085736
0.087001
0.087633
0.088581
0.087317
0.087633
0.087949
0.088897
0.089530
0.088265
0.087633
0.087001
0.087317
0.086368
0.086684
0.088581
0.086368
0.087317
0.087317
0.087949
0.086684
0.086368
0.087001
0.085736
0.084471
0.085420
0.085420
0.085420
0.084471
0.084471
0.083839
0.083839
0.084787
0.084471
0.083839
0.084155
0.083523
0.083839
0.084155
0.083523
0.085420
0.084787
0.084155
0.083207
0.083839
0.082891
0.083523
0.082891
0.084787
0.083207
0.083523
0.083523
0.083207
0.083523
0.082574
0.082891
0.083207
0.083839
0.083207
0.083839
0.083523
0.084155
0.084155
0.083839
0.083207
0.083207
0.084155
0.085420
0.084787
0.086052
0.084787
0.086052
0.085420
0.086368
0.087001
0.085736
0.086052
0.086684
0.086684
0.086368
0.087317
0.088581
0.087317
0.087001
0.087317
0.088265
0.088265
0.088897
0.088581
0.087633
0.087949
0.087949
0.088265
0.087949
0.087317
0.088265
0.087317
0.087633
0.087317
0.087633
0.087633
0.087633
0.087633
0.087001
0.086052
0.087949
0.087001
0.087001
0.086684
0.086368
0.087317
0.086052
0.085420
0.085736
0.084471
0.084155
0.084471
0.084471
0.084471
0.084155
0.084155
0.084155
0.083839
0.083523
0.083207
0.083207
0.082258
0.083207
0.082891
0.082891
0.083523
0.084471
0.084471
0.081626
0.082891
0.083839
0.082891
0.082574
0.083207
0.083839
0.083523
0.082574
0.083207
0.083839
0.082574
0.085104
0.084155
0.084155
0.083839
0.084471
0.084155
0.083839
0.084787
0.085104
0.085104
0.086052
0.085736
0.085736
0.085104
0.086368
0.087317
0.087949
0.087633
0.086368
0.086052
0.087317
0.087317
0.086684
0.086368
0.086684
0.088265
0.087001
0.087001
0.087949
0.087317
0.087949
0.087949
0.087317
0.087317
0.087317
0.086684
0.087001
0.086368
0.087317
0.087001
0.086368
0.087317
0.086684
0.086368
0.087317
0.087001
0.086684
0.087001
0.086368
0.085420
0.085104
0.084471
0.084471
0.083207
0.085104
0.084471
0.084471
0.082574
0.084471
0.084155
0.083523
0.083523
0.084155
0.084471
0.083839
0.083839
0.083523
0.082258
0.082574
0.082574
0.082574
0.082574
0.082891
0.081942
0.081942
0.082574
0.082891
0.083523
0.083523
0.082258
0.082258
0.082258
0.083207
0.083207
0.083839
0.082891
0.083839
0.084471
0.084787
0.084787
0.084787
0.085104
0.084787
0.085104
0.085736
0.086052
0.085104
0.085104
0.085104
0.087633
0.087949
0.088581
0.087949
0.087001
0.087317
0.086684
0.087001
0.087317
0.087949
0.087001
0.087317
0.086368
0.087317
0.087633
0.089214
0.088265
0.087317
0.087949
0.087633
0.087949
0.088581
0.087317
0.087001
0.087949
0.086368
0.087001
0.086368
0.087001
0.087001
0.087317
0.086684
0.087001
0.086052
0.086368
0.085736
0.083839
0.084471
0.084787
0.085736
0.085736
0.085420
0.085104
0.084471
0.085104
0.085104
0.084155
0.085420
0.083839
0.083839
0.083839
0.083523
0.083839
0.083523
0.084471
0.083839
0.083523
0.083523
0.082891
0.083523
0.083207
0.083523
0.083523
0.083523
0.083523
0.082891
0.083839
0.084471
0.084471
0.084155
0.084155
0.084155
0.084155
0.082891
0.084471
0.085736
0.084471
0.085420
0.085104
0.085420
0.084155
0.085736
0.085104
0.087001
0.086052
0.086368
0.086684
0.086368
0.086368
0.086368
0.087001
0.087317
0.087633
0.088581
0.086368
0.087633
0.086368
0.087633
0.087633
0.086684
0.087633
0.087001
0.088265
0.087317
0.087633
0.087633
0.087001
0.087001
0.087949
0.087001
0.087001
0.087633
0.087317
0.087317
0.086368
0.085420
0.085736
0.085420
0.085104
0.084787
0.084155
0.085420
0.084155
0.083523
0.084471
0.084155
0.084155
0.084155
0.083207
0.083523
0.083523
0.084471
0.082574
0.082258
0.081626
0.082891
0.082258
0.083523
0.083523
0.083523
0.083839
0.082574
0.082258
0.082891
0.082891
0.083839
0.083207
0.083207
0.082891
0.083207
0.082574
0.083523
0.083207
0.084471
0.084471
0.084155
0.083207
0.085420
0.084155
0.083839
0.084155
0.084471
0.084471
0.085420
0.085420
0.086368
0.086684
0.086684
0.085420
0.085736
0.086052
0.087001
0.085420
0.086368
0.087001
0.087317
0.088265
0.086684
0.087317
0.087633
0.086684
0.088581
0.087633
0.088265
0.087949
0.088581
0.088265
0.088581
0.087317
0.087317
0.087949
0.087001
0.087001
0.086052
0.086684
0.087633
0.087001
0.085736
0.087317
0.087317
0.086368
0.085736
0.085104
0.086368
0.085104
0.084787
0.085104
0.085104
0.083523
0.084155
0.084471
0.084471
0.084787
0.085104
0.084471
0.083207
0.083523
0.082891
0.083207
0.085104
0.084471
0.083839
0.083523
0.083207
0.083523
0.083523
0.082891
0.082891
0.083839
0.083839
0.083523
0.083207
0.083523
0.083523
0.084471
0.085420
0.084787
0.085420
0.087001
0.084471
0.085104
0.085420
0.085104
0.085736
0.086052
0.086368
0.086368
0.086052
0.087001
0.086684
0.086684
0.086684
0.086368
0.087001
0.087001
0.087949
0.087317
0.087317
0.087949
0.087633
0.088581
0.088265
0.087949
0.087633
0.087633
0.089214
0.087949
0.088581
0.087633
0.087317
0.087949
0.087949
0.088581
0.087633
0.086368
0.086684
0.086368
0.086052
0.085736
0.087001
0.086052
0.086368
0.085736
0.086052
0.085420
0.085420
0.086052
0.086052
0.083839
0.085420
0.084155
0.084155
0.083523
0.083207
0.084155
0.082891
0.083839
0.083839
0.084471
0.084155
0.083207
0.082891
0.084155
0.084787
0.084787
0.084155
0.083839
0.084155
0.083839
0.082574
0.082574
0.084155
0.084787
0.083207
0.082891
0.083523
0.082891
0.083523
0.084787
0.085104
0.084471
0.084787
0.084787
0.084787
0.085420
0.085736
0.085736
0.085736
0.084787
0.085104
0.084787
0.086052
0.087633
0.086684
0.086368
0.087949
0.085736
0.085736
0.087317
0.087001
0.087001
0.088897
0.087949
0.088581
0.088265
0.087633
0.087949
0.087633
0.087949
0.088581
0.088581
0.088265
0.087949
0.087001
0.088581
0.087317
0.087001
0.087317
0.086684
0.086684
0.086684
0.087001
0.087001
0.087633
0.086684
0.086684
0.086052
0.086368
0.086052
0.086368
0.086684
0.086368
0.085736
0.085104
0.085104
0.083839
0.084155
0.083523
0.083207
0.082891
0.084471
0.084787
0.083523
0.083523
0.082891
0.082574
0.082891
0.082574
0.083839
0.082574
0.083207
0.082574
0.083207
0.083207
0.082891
0.084471
0.082574
0.084471
0.082891
0.084471
0.084471
0.085420
0.085104
0.082891
0.084471
0.085736
0.084155
0.084155
0.086684
0.085104
0.086684
0.086368
0.087317
0.086684
0.086368
0.086684
0.086684
0.087317
0.086684
0.087001
0.087317
0.086368
0.086368
0.085736
0.087001
0.088265
0.088265
0.087949
0.088265
0.086368
0.087633
0.087317
0.087949
0.088581
0.087317
0.087633
0.087633
0.086684
0.086684
0.087317
0.086684
0.086684
0.086368
0.086368
0.085104
0.085736
0.086368
0.086052
0.086052
0.085736
0.087001
0.086684
0.085104
0.084787
0.084155
0.085104
0.085104
0.085104
0.083523
0.084471
0.083839
0.083523
0.084155
0.084471
0.083523
0.082258
0.082574
0.082258
0.082258
0.083207
0.083207
0.084155
0.082891
0.083523
0.082891
0.083207
0.083839
0.084471
0.083523
0.083523
0.082891
0.083207
0.084155
0.083207
0.085420
0.084787
0.085104
0.083839
0.085420
0.085736
0.084471
0.086368
0.085736
0.086052
0.086368
0.086052
0.085736
0.087001
0.085420
0.086368
0.087001
0.086684
0.086052
0.087317
0.087633
0.086368
0.086052
0.086368
0.086052
0.087317
0.085420
0.086368
0.086684
0.087949
0.087949
0.087001
0.087317
0.087317
0.087001
0.086684
0.087001
0.087633
0.086684
0.086368
0.087317
0.086368
0.084787
0.085104
0.085104
0.086368
0.085736
0.085736
0.085104
0.084787
0.086368
0.084155
0.083207
0.083839
0.083839
0.084787
0.085104
0.083207
0.082891
0.082891
0.082891
0.084787
0.083523
0.082891
0.082574
0.081942
0.083207
0.082258
0.083207
0.081942
0.082574
0.083839
0.082891
0.083839
0.082258
0.083207
0.082574
0.083207
0.083207
0.083207
0.083839
0.083839
0.083207
0.084787
0.084471
0.084787
0.084155
0.085104
0.084155
0.085104
0.084471
0.085736
0.084471
0.084471
0.084471
0.085104
0.086368
0.087001
0.086052
0.086368
0.086368
0.086684
0.087001
0.086368
0.087317
0.086052
0.086684
0.087949
0.087949
0.088581
0.088265
0.087317
0.086368
0.087317
0.087001
0.087001
0.087633
0.088265
0.087317
0.087317
0.087001
0.086684
0.087001
0.087317
0.087001
0.086368
0.086052
0.086684
0.086052
0.087001
0.087633
0.086052
0.085420
0.085104
0.085736
0.084471
0.084155
0.085104
0.085104
0.084787
0.085736
0.084471
0.082891
0.083839
0.083523
0.083207
0.084155
0.083207
0.082258
0.082258
0.081626
0.082574
0.083523
0.083523
0.083839
0.082891
0.082891
0.083523
0.082258
0.082574
0.083839
0.084787
0.083207
0.083523
0.084155
0.083839
0.083523
0.083839
0.084787
0.084471
0.084155
0.085104
0.084787
0.085420
0.083839
0.083523
0.084155
0.084471
0.084471
0.084787
0.085104
0.086052
0.084787
0.086368
0.086368
0.086368
0.087001
0.087001
0.087001
0.086052
0.086368
0.087317
0.087949
0.087949
0.087633
0.086684
0.086052
0.087317
0.088265
0.087317
0.086684
0.086368
0.087949
0.087317
0.087633
0.087633
0.087001
0.087633
0.087317
0.086684
0.085420
0.086052
0.086684
0.086052
0.085736
0.086052
0.085736
0.085104
0.085736
0.085420
0.084787
0.083207
0.084155
0.083839
0.083839
0.083207
0.083207
0.083839
0.082891
0.082574
0.084471
0.083207
0.082891
0.082891
0.082574
0.083839
0.084155
0.085104
0.083207
0.082891
0.082574
0.083839
0.083523
0.082891
0.084471
0.084155
0.083839
0.084471
0.083523
0.082891
0.086052
0.085420
0.084155
0.084787
0.084471
0.083523
0.083839
0.084155
0.084471
0.084155
0.086052
0.085420
0.085420
0.085736
0.085420
0.086052
0.086684
0.085736
0.087001
0.086368
0.087633
0.087001
0.087001
0.087317
0.088265
0.088897
0.089214
0.088265
0.088581
0.088581
0.087633
0.087633
0.087633
0.087949
0.087949
0.088581
0.087949
0.088581
0.087949
0.088265
0.087633
0.086684
0.086684
0.086052
0.085736
0.087317
0.087317
0.086684
0.086368
0.086368
0.086052
0.086052
0.085736
0.085420
0.084787
0.086684
0.085104
0.084787
0.083523
0.083839
0.083839
0.083207
0.084155
0.084787
0.084471
0.082891
0.082891
0.082258
0.084471
0.084155
0.083839
0.083207
0.083523
0.083207
0.083523
0.083207
0.083523
0.084787
0.084471
0.083839
0.082574
0.082574
0.084471
0.084471
0.084787
0.084155
0.083207
0.084155
0.083207
0.084155
0.082891
0.085420
0.084471
0.085104
0.085736
0.087001
0.086368
0.086368
0.086368
0.087001
0.085104
0.086052
0.086684
0.086684
0.085736
0.086052
0.086684
0.087001
0.087633
0.089214
0.087001
0.087001
0.087633
0.087949
0.087949
0.087633
0.088265
0.087317
0.086684
0.086684
0.087949
0.087317
0.087001
0.087001
0.087949
0.087001
0.086684
0.087001
0.087317
0.085736
0.087317
0.086052
0.086368
0.085420
0.084787
0.085420
0.086684
0.085736
0.085736
0.085736
0.084471
0.085104
0.084471
0.084155
0.083523
0.083839
0.084155
0.086052
0.084471
0.083839
0.081942
0.083839
0.083207
0.083839
0.083839
0.082574
0.082574
0.083207
0.082574
0.082891
0.083523
0.082891
0.083523
0.082891
0.083523
0.082891
0.082574
0.083523
0.084471
0.083207
0.083839
0.082891
0.083839
0.083839
0.085736
0.083207
0.085420
0.085420
0.084787
0.086052
0.085104
0.085736
0.086684
0.086368
0.084787
0.086368
0.086052
0.086052
0.086684
0.086684
0.086052
0.087001
0.087949
0.086684
0.086684
0.086368
0.087949
0.087317
0.087317
0.087949
0.086684
0.087317
0.086052
0.085736
0.086684
0.087317
0.086684
0.087317
0.086368
0.087317
0.086368
0.087001
0.086684
0.086052
0.086684
0.084787
0.087001
0.086684
0.085420
0.086052
0.085104
0.084787
0.085104
0.085104
0.083839
0.084787
0.084155
0.083207
0.083523
0.083523
0.083839
0.085104
0.084155
0.083207
0.082891
0.084155
0.083839
0.083523
0.083207
0.083207
0.083523
0.084471
0.083839
0.083523
0.084155
0.083839
0.083207
0.083523
0.083207
0.083207
0.084155
0.084155
0.084471
0.083839
0.084471
0.085104
0.083839
0.083839
0.085420
0.086052
0.085736
0.086368
0.086368
0.086368
0.086684
0.086684
0.086684
0.086684
0.086684
0.086684
0.086684
0.087317
0.086684
0.087001
0.087317
0.088265
0.088897
0.087949
0.088265
0.087949
0.088265
0.088897
0.088581
0.089214
0.088581
0.086368
0.087633
0.087949
0.088581
0.087949
0.087633
0.086052
0.087001
0.086684
0.087001
0.086684
0.087001
0.087001
0.086368
0.087001
0.086684
0.085104
0.085104
0.085104
0.084471
0.084155
0.084471
0.084155
0.083207
0.083839
0.084155
0.083839
0.084471
0.083839
0.085104
0.084155
0.084155
0.082891
0.083523
0.082891
0.084155
0.083523
0.082574
0.083523
0.082891
0.083207
0.082891
0.084471
0.085736
0.083523
0.085104
0.083207
0.083839
0.084787
0.084471
0.084471
0.084787
0.085736
0.084155
0.084471
0.085736
0.085104
0.086684
0.085420
0.087001
0.086368
0.085736
0.085736
0.086052
0.086684
0.086684
0.087633
0.088581
0.086684
0.087001
0.087633
0.087949
0.087949
0.088265
0.088581
0.088581
0.087001
0.087633
0.087633
0.088265
0.088897
0.087317
0.087633
0.086368
0.087633
0.088581
0.087633
0.087949
0.087633
0.087317
0.086368
0.086684
0.087317
0.087317
0.087949
0.087317
0.086368
0.087949
0.087001
0.087317
0.085104
0.085420
0.085104
0.086684
0.084471
0.084471
0.084471
0.083523
0.084471
0.083523
0.084155
0.084787
0.084471
0.084155
0.083207
0.082891
0.084787
0.084471
0.084155
0.083523
0.084787
0.083523
0.082891
0.082891
0.083207
0.083523
0.082891
0.083523
0.084471
0.083839
0.084471
0.084471
0.084787
0.085104
0.084471
0.084787
0.085736
0.084471
0.084471
0.085420
0.085736
0.084787
0.085104
0.086052
0.086368
0.085420
0.085736
0.087001
0.087317
0.086684
0.088581
0.087633
0.087001
0.087001
0.087949
0.088581
0.088581
0.088581
0.088581
0.086684
0.087949
0.087001
0.086684
0.087001
0.086684
0.088897
0.087633
0.086684
0.087317
0.087949
0.087633
0.086684
0.087001
0.087001
0.087633
0.086368
0.086684
0.087001
0.086368
0.085736
0.086052
0.086684
0.085736
0.083839
0.084471
0.086052
0.084787
0.085104
0.084155
0.083839
0.084155
0.083207
0.084155
0.084155
0.084471
0.085420
0.083207
0.082891
0.083207
0.082891
0.082574
0.083523
0.084155
0.083523
0.083839
0.084155
0.082891
0.083207
0.084155
0.084787
0.084155
0.082891
0.084155
0.083839
0.084787
0.084471
0.085104
0.084471
0.084471
0.084155
0.084471
0.084155
0.085736
0.086684
0.085420
0.085736
0.085736
0.086052
0.085104
0.085104
0.085736
0.087633
0.087317
0.087949
0.087949
0.088265
0.085420
0.087001
0.087949
0.088581
0.088897
0.088581
0.088581
0.087317
0.087001
0.087949
0.087317
0.088265
0.088897
0.088581
0.088581
0.088581
0.088581
0.087633
0.087949
0.087949
0.087001
0.084787
0.086052
0.087001
0.087001
0.086684
0.087317
0.085420
0.085420
0.086368
0.085420
0.085736
0.085420
0.084787
0.085420
0.084155
0.084155
0.084155
0.085420
0.084787
0.084471
0.083839
0.083523
0.084155
0.084155
0.083839
0.082891
0.083207
0.083839
0.084155
0.083839
0.082891
0.083207
0.082891
0.083207
0.082574
0.083207
0.082574
0.081626
0.081942
0.083839
0.083523
0.083523
0.084155
0.084471
0.084155
0.084471
0.085104
0.084471
0.085104
0.084787
0.085104
0.086684
0.085736
0.086368
0.085420
0.086684
0.087317
0.086684
0.087633
0.087949
0.087949
0.087633
0.087317
0.086052
0.088265
0.086684
0.086052
0.088581
0.087949
0.088897
0.087949
0.088897
0.088265
0.088581
0.089214
0.088897
0.088265
0.087633
0.087317
0.087001
0.088581
0.088265
0.088265
0.086684
0.086368
0.086368
0.086684
0.086368
0.086684
0.085104
0.084787
0.085736
0.085736
0.085104
0.084787
0.084787
0.083523
0.083523
0.084471
0.083839
0.083523
0.084471
0.084155
0.084471
0.083839
0.084471
0.085104
0.082258
0.082574
0.083207
0.083207
0.082891
0.084787
0.084155
0.083839
0.084471
0.083839
0.083839
0.084155
0.084787
0.083523
0.083839
0.084155
0.082891
0.083207
0.084471
0.084787
0.083523
0.085420
0.085420
0.084787
0.086368
0.085420
0.085736
0.085736
0.086368
0.086368
0.085420
0.086052
0.086368
0.086368
0.087633
0.086684
0.086684
0.087317
0.087001
0.086368
0.086684
0.087001
0.087317
0.087949
0.087949
0.087633
0.088265
0.087317
0.087633
0.088265
0.087949
0.087949
0.088265
0.087001
0.087633
0.087317
0.087633
0.087317
0.087633
0.087001
0.085420
0.085420
0.086368
0.086684
0.085736
0.085104
0.085736
0.085420
0.085736
0.085420
0.083839
0.084155
0.084471
0.084155
0.083839
0.083839
0.083207
0.082258
0.082574
0.082258
0.081942
0.083207
0.082258
0.081942
0.082258
0.081626
0.082891
0.083207
0.082891
0.082258
0.081942
0.082574
0.082574
0.082258
0.082574
0.083207
0.082258
0.082258
0.082891
0.082258
0.082891
0.082258
0.083207
0.083523
0.083839
0.083207
0.084471
0.084155
0.083839
0.083523
0.083523
0.084155
0.084471
0.084787
0.084155
0.084787
0.085104
0.085420
0.085736
0.086368
0.087633
0.086684
0.086052
0.085104
0.087317
0.086052
0.087001
0.087633
0.086684
0.085736
0.086052
0.087317
0.087317
0.087001
0.086684
0.087001
0.085736
0.086052
0.085420
0.087317
0.087001
0.087001
0.087633
0.086052
0.085104
0.086052
0.086684
0.086368
0.086052
0.085104
0.084471
0.086052
0.084787
0.084155
0.084155
0.084471
0.086368
0.086368
0.085104
0.084471
0.083839
0.082891
0.083523
0.083839
0.083839
0.084155
0.083523
0.083207
0.082258
0.084155
0.084155
0.083523
0.083839
0.082891
0.082891
0.082891
0.083207
0.082891
0.083839
0.084155
0.083523
0.083839
0.083523
0.083207
0.083523
0.083839
0.083523
0.084155
0.084471
0.084471
0.084155
0.084787
0.084471
0.085104
0.085104
0.084471
0.085420
0.086052
0.085420
0.086052
0.086052
0.085420
0.085420
0.087001
0.086052
0.085420
0.085104
0.085736
0.087001
0.086684
0.087633
0.087949
0.087001
0.086368
0.087317
0.087317
0.086368
0.085736
0.086368
0.086052
0.084471
0.085104
0.085736
0.087001
0.087001
0.086368
0.084787
0.085104
0.086052
0.086368
0.086052
0.086052
0.085736
0.085736
0.085736
0.083839
0.084155
0.083523
0.083839
0.083839
0.082891
0.082574
0.082574
0.083207
0.082574
0.083207
0.083207
0.080994
0.082891
0.082574
0.082258
0.081310
0.082258
0.081626
0.082258
0.082574
0.082258
0.081626
0.083207
0.081942
0.081942
0.081626
0.082258
0.082258
0.082574
0.083839
0.082891
0.081942
0.084471
0.082574
0.082891
0.082891
0.083839
0.084787
0.084787
0.085104
0.084155
0.086052
0.083523
0.085104
0.085420
0.085736
0.085736
0.085420
0.086368
0.086052
0.085104
0.085736
0.086368
0.084155
0.085104
0.086684
0.086368
0.086368
0.085736
0.086368
0.085736
0.087001
0.085736
0.087317
0.086052
0.086368
0.086684
0.086052
0.086684
0.086368
0.086368
0.086052
0.087317
0.086368
0.085104
0.084787
0.084787
0.084471
0.085104
0.086684
0.084155
0.084471
0.084471
0.083839
0.083839
0.083839
0.082891
0.083523
0.083523
0.083523
0.083207
0.082891
0.082574
0.082891
0.082891
0.082574
0.082258
0.082258
0.083207
0.080678
0.081942
0.082574
0.081942
0.082258
0.081942
0.082258
0.082258
0.081942
0.081942
0.082574
0.082258
0.083523
0.082574
0.082574
0.082891
0.083523
0.084471
0.083839
0.083523
0.082574
0.083207
0.083839
0.084471
0.084471
0.084471
0.084471
0.084471
0.084471
0.085736
0.086052
0.084471
0.086368
0.085736
0.085736
0.085104
0.086052
0.085420
0.086368
0.087001
0.087317
0.088265
0.087633
0.087633
0.086684
0.087317
0.088265
0.087001
0.087633
0.086684
0.087949
0.086684
0.087001
0.087949
0.087633
0.086684
0.087001
0.086052
0.085736
0.085736
0.086368
0.085736
0.087633
0.087001
0.086684
0.087001
0.085736
0.086052
0.084471
0.084787
0.084155
0.084471
0.084155
0.084471
0.083839
0.083523
0.083523
0.083523
0.084471
0.084471
0.084155
0.083839
0.083207
0.083207
0.083207
0.082258
0.082891
0.082258
0.082574
0.082574
0.083207
0.082891
0.083207
0.083839
0.082891
0.083523
0.083523
0.083523
0.083523
0.084787
0.084155
0.083839
0.084155
0.083207
0.084155
0.084155
0.084155
0.083523
0.084471
0.084787
0.085420
0.085104
0.085104
0.085420
0.086052
0.086684
0.087001
0.086052
0.086052
0.087001
0.087001
0.085104
0.086684
0.087317
0.087633
0.087317
0.087001
0.086368
0.087317
0.087317
0.087001
0.087949
0.087317
0.087001
0.086684
0.086684
0.086684
0.086684
0.086684
0.087633
0.088265
0.086684
0.086052
0.086368
0.084471
0.085736
0.086052
0.086052
0.086368
0.085736
0.085420
0.084471
0.084155
0.083839
0.083839
0.083839
0.085420
0.084787
0.083207
0.082574
0.082574
0.083523
0.083839
0.083207
0.082891
0.082891
0.082891
0.083839
0.081626
0.082258
0.083207
0.082891
0.082258
0.083207
0.083839
0.082258
0.082574
0.083523
0.082258
0.083207
0.083523
0.082574
0.084155
0.084155
0.083839
0.083523
0.083523
0.083207
0.083523
0.084155
0.083839
0.084471
0.083839
0.084155
0.085104
0.085420
0.085104
0.085104
0.084787
0.085420
0.085736
0.085736
0.086368
0.086368
0.085420
0.086368
0.086368
0.086684
0.087633
0.087633
0.087001
0.087633
0.087317
0.088265
0.087317
0.087949
0.087949
0.086368
0.086684
0.086368
0.086684
0.086368
0.086052
0.086368
0.085736
0.085420
0.085104
0.086684
0.085420
0.085420
0.085420
0.085736
0.085736
0.086684
0.086684
0.085420
0.084787
0.084787
0.084787
0.083839
0.083207
0.084155
0.082891
0.083839
0.083839
0.083839
0.083839
0.083523
0.083523
0.083523
0.082258
0.082574
0.083523
0.083523
0.084155
0.082574
0.082258
0.083839
0.083207
0.083839
0.083523
0.083207
0.084155
0.083839
0.082891
0.083207
0.083839
0.083207
0.082891
0.083839
0.083207
0.083839
0.083523
0.083207
0.085736
0.084471
0.085420
0.084787
0.085104
0.086052
0.086052
0.085420
0.086052
0.087317
0.086684
0.088265
0.087949
0.086684
0.086052
0.087949
0.088265
0.087949
0.087317
0.087317
0.087001
0.087001
0.087317
0.088897
0.087949
0.087633
0.087633
0.086684
0.086684
0.087001
0.087001
0.086684
0.087317
0.087317
0.088897
0.087317
0.086052
0.086684
0.085736
0.086052
0.086684
0.086052
0.085420
0.085736
0.085104
0.083839
0.083839
0.085104
0.084471
0.083523
0.083523
0.083207
0.083839
0.082891
0.082258
0.083523
0.082258
0.083207
0.082574
0.081310
0.081942
0.082891
0.083523
0.083207
0.082574
0.081626
0.082258
0.084155
0.082891
0.083523
0.082891
0.083523
0.081626
0.083207
0.083839
0.083839
0.083207
0.083207
0.083839
0.082574
0.083839
0.083839
0.083523
0.083523
0.082574
0.083523
0.083523
0.084155
0.084471
0.085104
0.085104
0.085736
0.085420
0.084471
0.084155
0.085420
0.086368
0.084471
0.086368
0.087001
0.086684
0.087317
0.086368
0.086052
0.086368
0.085420
0.085736
0.087633
0.086368
0.086684
0.086052
0.086368
0.086052
0.086052
0.087001
0.087317
0.086368
0.087317
0.085420
0.085104
0.086052
0.086052
0.085736
0.085420
0.084787
0.084155
0.084787
0.084471
0.083839
0.084787
0.084155
0.084155
0.085420
0.083839
0.082258
0.083523
0.083207
0.084155
0.083523
0.084155
0.082891
0.083207
0.082258
0.083207
0.082574
0.083523
0.082891
0.082891
0.082574
0.081942
0.081942
0.082258
0.081310
0.082574
0.082891
0.082891
0.081942
0.082574
0.081942
0.083523
0.084155
0.082574
0.083207
0.084155
0.084471
0.084155
0.083523
0.083839
0.084471
0.085104
0.085104
0.085104
0.085420
0.086368
0.085104
0.085736
0.086052
0.086684
0.086052
0.086052
0.085420
0.085736
0.085420
0.087001
0.086368
0.085104
0.086684
0.086052
0.086684
0.087001
0.088581
0.087633
0.087633
0.087949
0.087633
0.088265
0.086368
0.087001
0.087317
0.086684
0.085420
0.086052
0.085420
0.086684
0.086052
0.085420
0.085104
0.085736
0.086052
0.085736
0.084471
0.084155
0.083207
0.083523
0.083839
0.084155
0.083207
0.083523
0.082891
0.083523
0.083523
0.083523
0.082891
0.083839
0.083839
0.083523
0.081626
0.082891
0.083523
0.082258
0.081626
0.082574
0.082258
0.081942
0.082891
0.082574
0.082574
0.081942
0.081626
0.081942
0.082891
0.082258
0.084155
0.083207
0.083523
0.083207
0.083523
0.083523
0.084155
0.083207
0.083523
0.082891
0.083839
0.083207
0.083839
0.084471
0.085736
0.085420
0.086368
0.086052
0.086052
0.085420
0.086368
0.086684
0.085104
0.084471
0.086368
0.087317
0.087001
0.085736
0.086684
0.085104
0.087001
0.087001
0.086684
0.086684
0.087317
0.086368
0.085736
0.087001
0.086684
0.087001
0.086684
0.086684
0.086368
0.085736
0.085104
0.085104
0.085736
0.085104
0.085104
0.085736
0.086052
0.085104
0.084471
0.084155
0.083523
0.084471
0.084787
0.083839
0.082574
0.082574
0.082258
0.082891
0.082891
0.083207
0.082574
0.082891
0.081942
0.081626
0.082258
0.083839
0.082258
0.081626
0.082891
0.081310
0.083523
0.083207
0.083207
0.082891
0.082574
0.082891
0.082258
0.081942
0.084155
0.085104
0.084471
0.083523
0.082574
0.083207
0.083523
0.083839
0.084471
0.083839
0.083207
0.084155
0.084787
0.086052
0.086368
0.085104
0.085104
0.085420
0.085736
0.085736
0.086052
0.087001
0.086684
0.086368
0.087633
0.088265
0.089214
0.088581
0.087949
0.087949
0.086052
0.087001
0.087633
0.087317
0.086052
0.087633
0.087001
0.085736
0.085420
0.086052
0.085420
0.085736
0.085736
0.085104
0.084471
0.086052
0.086684
0.087317
0.085104
0.084155
0.084787
0.085736
0.086052
0.084471
0.084471
0.083839
0.083207
0.083207
0.083523
0.082574
0.082258
0.082258
0.082891
0.082574
0.083207
0.083523
0.081942
0.081942
0.081310
0.081626
0.082258
0.083523
0.082891
0.081942
0.081626
0.083523
0.082574
0.081626
0.081626
0.081942
0.082258
0.082891
0.081310
0.081942
0.082258
0.082891
0.083523
0.082574
0.083207
0.083523
0.083523
0.084471
0.083839
0.084787
0.085736
0.084471
0.084787
0.084471
0.085420
0.084471
0.084471
0.086684
0.086684
0.087001
0.086684
0.086052
0.084787
0.086052
0.087001
0.086052
0.087633
0.086684
0.087633
0.087317
0.087949
0.087949
0.087001
0.087001
0.087949
0.086684
0.084787
0.086052
0.087001
0.087001
0.086052
0.085736
0.084787
0.086052
0.085104
0.086368
0.087949
0.086368
0.086684
0.085104
0.086368
0.085104
0.085104
0.084155
0.084155
0.084471
0.085104
0.084787
0.084155
0.082891
0.082574
0.082258
0.081942
0.082891
0.082574
0.081942
0.081310
0.081310
0.080045
0.080994
0.082258
0.082574
0.082258
0.081942
0.082574
0.081310
0.081942
0.081626
0.082574
0.082258
0.080994
0.081626
0.082258
0.081626
0.083839
0.083839
0.083207
0.082891
0.081942
0.083207
0.084471
0.084787
0.084155
0.085736
0.085420
0.085420
0.086052
0.085736
0.086052
0.086052
0.085736
0.087001
0.087001
0.086052
0.086368
0.086684
0.087949
0.088581
0.087633
0.087633
0.087949
0.088581
0.087317
0.087949
0.087633
0.087949
0.088265
0.088265
0.088265
0.087001
0.087949
0.087001
0.087001
0.087001
0.087317
0.087317
0.085736
0.087001
0.087001
0.086368
0.086684
0.086368
0.086052
0.086052
0.085736
0.085420
0.085420
0.086368
0.084787
0.084787
0.085420
0.085104
0.084471
0.085736
0.083839
0.084471
0.083839
0.084155
0.084155
0.084155
0.083207
0.081310
0.083523
0.082891
0.083523
0.083207
0.082574
0.083207
0.083523
0.083207
0.083523
0.084787
0.085104
0.083839
0.084471
0.085104
0.085104
0.084787
0.085420
0.084471
0.083839
0.083523
0.085104
0.085104
0.086368
0.085104
0.083839
0.085420
0.085736
0.086684
0.086684
0.086368
0.086684
0.087317
0.087001
0.087001
0.087317
0.087317
0.087001
0.087001
0.087317
0.087317
0.088581
0.088897
0.088265
0.087001
0.087317
0.087001
0.088581
0.087633
0.087949
0.087949
0.088581
0.087949
0.088897
0.087633
0.087633
0.087317
0.087949
0.087001
0.087949
0.087633
0.086684
0.086368
0.087949
0.086684
0.085736
0.085420
0.086368
0.086052
0.085420
0.085736
0.084787
0.086052
0.085104
0.083839
0.083839
0.083523
0.083523
0.084471
0.084471
0.083839
0.084155
0.083523
0.083207
0.083523
0.083523
0.083839
0.083523
0.082574
0.083207
0.082258
0.082574
0.083523
0.083523
0.082891
0.082891
0.083839
0.084155
0.082891
0.083523
0.083523
0.084471
0.083839
0.083839
0.085736
0.085420
0.084787
0.084471
0.085104
0.086368
0.085736
0.086052
0.085420
0.085420
0.086684
0.087001
0.087633
0.087317
0.086368
0.087317
0.087317
0.086684
0.087001
0.087949
0.088265
0.088265
0.087949
0.088897
0.088265
0.088897
0.089214
0.089530
0.087949
0.087633
0.089214
0.088897
0.087949
0.089214
0.087949
0.088581
0.088581
0.087633
0.086684
0.086368
0.085736
0.086368
0.087317
0.086684
0.086368
0.086368
0.085104
0.086052
0.085420
0.085420
0.085736
0.084787
0.084787
0.084155
0.084155
0.084155
0.082258
0.083523
0.084155
0.085104
0.082891
0.083839
0.084155
0.083523
0.084155
0.083523
0.082891
0.083207
0.083523
0.082258
0.082574
0.082891
0.083523
0.083839
0.083207
0.083839
0.083839
0.082891
0.083839
0.084787
0.083523
0.083207
0.084155
0.084155
0.084471
0.084155
0.084155
0.086368
0.085736
0.086052
0.085736
0.085420
0.086052
0.087317
0.087633
0.087001
0.086684
0.087317
0.087949
0.088581
0.087949
0.087001
0.087633
0.087949
0.089214
0.087949
0.088265
0.088265
0.088265
0.087949
0.088265
0.087633
0.088265
0.087949
0.086684
0.087317
0.087633
0.087949
0.087949
0.088265
0.086684
0.086052
0.086368
0.086684
0.085420
0.086368
0.086052
0.087001
0.086368
0.086368
0.086684
0.085420
0.085736
0.084471
0.086052
0.084471
0.084155
0.085420
0.084155
0.083523
0.083207
0.083523
0.084471
0.085104
0.084155
0.084155
0.082574
0.082258
0.083839
0.083523
0.083523
0.083207
0.082891
0.083207
0.083523
0.084471
0.083839
0.083839
0.083523
0.084471
0.084787
0.084155
0.084155
0.084155
0.084471
0.085420
0.084787
0.085736
0.084155
0.086052
0.084471
0.085736
0.085420
0.085736
0.084471
0.085420
0.084471
0.085736
0.085736
0.086368
0.088581
0.087317
0.087317
0.087317
0.087001
0.087949
0.087633
0.087633
0.088265
0.087633
0.088581
0.088265
0.088581
0.088265
0.088265
0.088265
0.087633
0.088265
0.087001
0.087633
0.087633
0.087317
0.087633
0.087949
0.086684
0.087001
0.087001
0.086368
0.086052
0.085420
0.085104
0.085736
0.085736
0.085420
0.084471
0.083839
0.084471
0.084787
0.084155
0.082891
0.082574
0.083523
0.083207
0.082258
0.083207
0.083523
0.084155
0.083207
0.082891
0.082574
0.083207
0.083523
0.083839
0.082574
0.082574
0.082891
0.082891
0.083523
0.083523
0.083839
0.083523
0.082574
0.083523
0.084155
0.083839
0.083839
0.085104
0.085104
0.083523
0.083839
0.084471
0.083839
0.084155
0.085420
0.086368
0.086684
0.085420
0.086684
0.087001
0.087001
0.086684
0.088581
0.087633
0.087633
0.088897
0.087949
0.087633
0.087633
0.087317
0.088581
0.088581
0.088897
0.088265
0.087949
0.087001
0.086684
0.087949
0.087001
0.087001
0.087633
0.087317
0.087317
0.087001
0.087317
0.087633
0.087317
0.087001
0.087001
0.085420
0.086052
0.086684
0.086684
0.085736
0.086368
0.086684
0.085736
0.085104
0.085104
0.084787
0.083523
0.084787
0.084787
0.084471
0.084155
0.085420
0.084471
0.083207
0.084155
0.083523
0.084471
0.084471
0.081942
0.082574
0.081310
0.082574
0.082891
0.083207
0.083207
0.083523
0.083523
0.083523
0.083523
0.083523
0.084155
0.084155
0.083207
0.083207
0.083207
0.084787
0.084155
0.084471
0.083523
0.083839
0.083839
0.084155
0.084155
0.083839
0.084471
0.086052
0.085736
0.085420
0.084787
0.085104
0.085736
0.085420
0.084787
0.086052
0.085420
0.086368
0.086368
0.085420
0.086368
0.087001
0.087001
0.087633
0.087317
0.086052
0.086052
0.085736
0.087001
0.087317
0.086368
0.086684
0.087001
0.086052
0.087001
0.087001
0.087317
0.087317
0.087633
0.086052
0.085736
0.086052
0.086052
0.086368
0.086052
0.086052
0.084787
0.084787
0.083839
0.083839
0.083839
0.083523
0.083839
0.084787
0.085104
0.084155
0.084471
0.084787
0.084787
0.084155
0.082574
0.084471
0.083839
0.082574
0.083207
0.081942
0.083523
0.082891
0.083207
0.083207
0.082891
0.083207
0.083523
0.083207
0.083523
0.083839
0.084787
0.083207
0.084471
0.083207
0.082891
0.083839
0.084787
0.083523
0.083839
0.083839
0.083207
0.084787
0.084787
0.084155
0.083839
0.085104
0.086368
0.086684
0.086368
0.087001
0.085736
0.086368
0.087633
0.087633
0.087317
0.087001
0.086684
0.086052
0.086684
0.087949
0.087001
0.087949
0.086368
0.087001
0.087001
0.087001
0.087001
0.088265
0.087317
0.087317
0.087633
0.087633
0.087949
0.087633
0.087001
0.088265
0.086684
0.085420
0.086368
0.086368
0.087001
0.087001
0.087001
0.086368
0.085736
0.084787
0.084155
0.083839
0.085104
0.084155
0.084471
0.084787
0.084471
0.083523
0.083839
0.082574
0.084787
0.084155
0.083839
0.083207
0.082574
0.083207
0.082258
0.082891
0.083207
0.083523
0.083839
0.083207
0.082891
0.083523
0.082258
0.083207
0.084155
0.084471
0.084787
0.083523
0.083523
0.083523
0.083839
0.084155
0.083839
0.084155
0.084787
0.085420
0.084471
0.083839
0.085420
0.085104
0.083839
0.084787
0.086368
0.085420
0.084787
0.084787
0.085420
0.086052
0.084787
0.086368
0.087317
0.086052
0.085420
0.085736
0.087317
0.087317
0.088265
0.087001
0.086684
0.087001
0.087317
0.087001
0.087317
0.087949
0.087633
0.087317
0.087001
0.087949
0.088581
0.087949
0.087949
0.087317
0.086684
0.086684
0.087949
0.086684
0.086052
0.086368
0.087001
0.086052
0.085104
0.085420
0.085104
0.084471
0.085104
0.084155
0.084471
0.084471
0.084787
0.084787
0.083839
0.083523
0.083839
0.084155
0.085420
0.084787
0.083207
0.083839
0.083207
0.082574
0.082891
0.083207
0.084471
0.082891
0.082891
0.083207
0.084155
0.084155
0.084155
0.083839
0.083839
0.085420
0.083523
0.083839
0.085736
0.084787
0.084471
0.083839
0.084471
0.085736
0.085104
0.086052
0.085736
0.084787
0.086368
0.086684
0.086368
0.085736
0.086368
0.087001
0.086052
0.086368
0.088265
0.087317
0.087949
0.086684
0.086684
0.086368
0.088581
0.087633
0.088265
0.087633
0.088265
0.088581
0.088897
0.088897
0.087633
0.088581
0.086684
0.087001
0.088265
0.088897
0.088265
0.088581
0.087317
0.087317
0.086052
0.086052
0.087001
0.086368
0.086052
0.086052
0.086368
0.086368
0.086368
0.086052
0.086052
0.085104
0.085736
0.085736
0.085104
0.085420
0.083839
0.083207
0.084155
0.084155
0.084471
0.084471
0.084471
0.084155
0.082258
0.082891
0.083839
0.083523
0.083839
0.083207
0.083207
0.083207
0.082574
0.082891
0.082891
0.083523
0.083523
0.083839
0.083839
0.083523
0.083207
0.083839
0.085420
0.084471
0.084155
0.085104
0.085420
0.085420
0.084471
0.086052
0.086052
0.085420
0.085420
0.086052
0.085104
0.085736
0.086684
0.086368
0.087001
0.086368
0.087317
0.086684
0.086684
0.086368
0.087633
0.087317
0.087317
0.088265
0.086052
0.087317
0.087001
0.087949
0.087633
0.087317
0.087317
0.087317
0.086052
0.085104
0.086052
0.087633
0.086052
0.087633
0.086684
0.085420
0.086368
0.085104
0.085736
0.085736
0.085420
0.087001
0.087001
0.086368
0.084787
0.085420
0.085104
0.085104
0.084471
0.084471
0.084155
0.083207
0.083207
0.084787
0.083839
0.084471
0.085104
0.085104
0.083523
0.082891
0.082258
0.083207
0.082574
0.083523
0.083207
0.084155
0.082891
0.084471
0.083523
0.083207
0.083523
0.084155
0.083839
0.083523
0.083523
0.083839
0.085104
0.085420
0.084471
0.084787
0.085104
0.084787
0.084471
0.085104
0.086684
0.084471
0.085420
0.087001
0.086368
0.086052
0.087317
0.087001
0.086052
0.086684
0.087633
0.086684
0.086684
0.086684
0.086684
0.086368
0.087633
0.088265
0.087949
0.087949
0.087633
0.088265
0.087949
0.087949
0.087949
0.087633
0.088265
0.088581
0.087317
0.086684
0.087633
0.087317
0.087633
0.087001
0.086368
0.087317
0.087317
0.087317
0.087949
0.086368
0.086368
0.086052
0.087001
0.085736
0.085736
0.085420
0.084155
0.085420
0.084471
0.084787
0.083839
0.083523
0.083207
0.083523
0.083207
0.083523
0.085104
0.084155
0.082891
0.082574
0.081942
0.082574
0.084155
0.083207
0.082258
0.082891
0.082258
0.082574
0.081942
0.083839
0.084787
0.082258
0.083207
0.082574
0.082891
0.082574
0.083839
0.084471
0.083207
0.084155
0.084155
0.084471
0.084155
0.085104
0.085420
0.085420
0.085420
0.085736
0.085736
0.084787
0.086684
0.086052
0.087001
0.086684
0.087317
0.088265
0.086052
0.086684
0.086368
0.086052
0.087317
0.087317
0.086684
0.086684
0.087001
0.087001
0.087317
0.087001
0.087317
0.088581
0.088581
0.087949
0.087317
0.087001
0.087633
0.087001
0.086368
0.086368
0.087001
0.085104
0.087001
0.087317
0.087001
0.085736
0.085736
0.086368
0.085736
0.084471
0.083523
0.084471
0.083523
0.084787
0.084155
0.085420
0.083839
0.083523
0.083839
0.084471
0.083839
0.084787
0.085104
0.082891
0.082574
0.081942
0.082891
0.081626
0.083207
0.083839
0.082891
0.082258
0.081942
0.082258
0.083207
0.083523
0.083839
0.084155
0.083523
0.083523
0.082891
0.083523
0.084787
0.083523
0.083207
0.083207
0.085104
0.084471
0.084155
0.085736
0.085736
0.085420
0.084787
0.086368
0.087001
0.087001
0.086052
0.087949
0.085736
0.087001
0.086052
0.086368
0.085420
0.086684
0.087949
0.086684
0.086684
0.087949
0.087317
0.086368
0.086368
0.086684
0.086684
0.087001
0.088265
0.088265
0.087001
0.087633
0.088265
0.086052
0.086684
0.087633
0.087001
0.085736
0.086368
0.087001
0.085736
0.085736
0.088265
0.086368
0.086052
0.085420
0.086368
0.084787
0.083839
0.085736
0.084787
0.083839
0.084787
0.084471
0.084471
0.083839
0.085104
0.084155
0.083207
0.084155
0.084155
0.082891
0.082574
0.084155
0.083207
0.082258
0.083523
0.083839
0.081626
0.082891
0.083207
0.082574
0.084155
0.084155
0.084155
0.083207
0.082574
0.083839
0.084155
0.083523
0.084155
0.084155
0.084471
0.083207
0.084155
0.084471
0.084471
0.085420
0.085736
0.086052
0.086368
0.086368
0.087001
0.085736
0.087633
0.087633
0.087317
0.086684
0.087317
0.087633
0.087001
0.087317
0.088581
0.088897
0.088265
0.087949
0.088265
0.087633
0.087633
0.088581
0.088897
0.087001
0.087949
0.089214
0.086368
0.087001
0.088897
0.087317
0.086368
0.087317
0.087317
0.085420
0.087317
0.087949
0.087317
0.086052
0.086368
0.088265
0.085736
0.084471
0.085104
0.085736
0.083523
0.083839
0.084787
0.084155
0.083839
0.084471
0.084471
0.084155
0.083839
0.084155
0.084787
0.083523
0.083839
0.083523
0.082258
0.081310
0.083839
0.082574
0.082891
0.083207
0.083207
0.081942
0.082574
0.084155
0.084471
0.082891
0.083839
0.085104
0.083207
0.083207
0.085104
0.084155
0.083207
0.084155
0.085420
0.084471
0.085736
0.086684
0.085104
0.084787
0.087001
0.087949
0.086368
0.085104
0.087317
0.085420
0.085104
0.087317
0.086368
0.085104
0.086684
0.087317
0.087317
0.087317
0.087633
0.088897
0.087317
0.088581
0.089214
0.087317
0.085736
0.087633
0.088265
0.087633
0.087633
0.087633
0.088265
0.087001
0.087949
0.087317
0.086684
0.085736
0.087633
0.086684
0.086368
0.086684
0.087949
0.086368
0.085420
0.085736
0.086684
0.084155
0.084155
0.086052
0.084787
0.085104
0.085736
0.085736
0.084471
0.084471
0.085420
0.085104
0.084787
0.085736
0.085104
0.082891
0.083207
0.083207
0.082574
0.084155
0.083523
0.083207
0.082258
0.081626
0.083523
0.083207
0.081942
0.085420
0.083839
0.083207
0.082258
0.083523
0.082574
0.082574
0.083839
0.084155
0.083207
0.082891
0.085104
0.085420
0.083839
0.085420
0.086052
0.084471
0.086052
0.085420
0.086052
0.085736
0.087317
0.088265
0.086368
0.087949
0.087001
0.085736
0.086368
0.087001
0.087633
0.087949
0.087633
0.089530
0.087633
0.087001
0.087949
0.087001
0.086368
0.086684
0.088265
0.087633
0.086684
0.087317
0.087949
0.087001
0.086368
0.087317
0.087949
0.086684
0.085420
0.085420
0.086368
0.086368
0.086684
0.086684
0.085420
0.085736
0.086684
0.085736
0.084155
0.086052
0.084471
0.084155
0.084471
0.084787
0.084155
0.083839
0.084787
0.082891
0.082574
0.083839
0.084471
0.082891
0.082574
0.082891
0.083839
0.083207
0.083207
0.082891
0.082258
0.083839
0.085104
0.084155
0.083839
0.083839
0.083839
0.083839
0.082891
0.083523
0.083839
0.084155
0.084787
0.086368
0.084471
0.084471
0.086368
0.086052
0.084471
0.085736
0.086368
0.085736
0.086684
0.086684
0.086052
0.085104
0.085420
0.087001
0.086368
0.087001
0.087633
0.086368
0.086684
0.087001
0.087633
0.087317
0.088265
0.087317
0.087317
0.086052
0.087317
0.088897
0.087001
0.088265
0.087949
0.087949
0.087949
0.086684
0.088581
0.087949
0.086684
0.088265
0.087949
0.086052
0.087001
0.087317
0.086684
0.086368
0.086684
0.086368
0.086052
0.085104
0.087001
0.085420
0.084787
0.086052
0.085736
0.085420
0.084155
0.085420
0.083839
0.084155
0.083839
0.084471
0.084155
0.083523
0.084155
0.083523
0.083523
0.084471
0.084471
0.084155
0.083207
0.083839
0.082574
0.083207
0.084155
0.084471
0.082891
0.083523
0.084155
0.084471
0.084471
0.083523
0.086368
0.084155
0.084155
0.084787
0.084471
0.085104
0.085736
0.085736
0.084787
0.084471
0.085104
0.085420
0.085104
0.086684
0.086684
0.087317
0.087317
0.087001
0.087001
0.087317
0.087949
0.087949
0.086368
0.087317
0.088265
0.088581
0.086684
0.087949
0.087949
0.087317
0.088581
0.088581
0.088265
0.087633
0.088265
0.087633
0.087317
0.087633
0.088581
0.088897
0.086684
0.087949
0.086684
0.086684
0.086684
0.087001
0.085736
0.086052
0.086368
0.086684
0.085736
0.086368
0.085736
0.084787
0.084787
0.085104
0.086052
0.083207
0.083839
0.083523
0.083207
0.081942
0.082574
0.083839
0.083523
0.083523
0.083207
0.082574
0.082891
0.082258
0.083207
0.081942
0.082891
0.082891
0.082891
0.081942
0.081942
0.083839
0.083523
0.083523
0.082891
0.083523
0.082891
0.083523
0.084155
0.083523
0.083839
0.083523
0.084155
0.084471
0.083207
0.084471
0.084471
0.083523
0.084787
0.084787
0.084471
0.084471
0.086052
0.086368
0.085420
0.087001
0.087317
0.086684
0.086052
0.086684
0.087001
0.088265
0.087949
0.088265
0.086368
0.087001
0.087633
0.087633
0.087317
0.087949
0.088265
0.087949
0.087001
0.086368
0.088265
0.087001
0.086684
0.087001
0.087633
0.085736
0.086052
0.085420
0.083523
0.084471
0.086052
0.085420
0.085736
0.084787
0.084787
0.084787
0.084471
0.084471
0.085420
0.083523
0.083523
0.084155
0.083839
0.082258
0.083207
0.083207
0.083207
0.083839
0.083839
0.082258
0.080994
0.081942
0.082258
0.083207
0.084155
0.082891
0.081310
0.082258
0.083523
0.082258
0.082258
0.082891
0.083839
0.083523
0.082891
0.083207
0.082574
0.082574
0.084787
0.084471
0.083523
0.084787
0.085420
0.083839
0.084155
0.086052
0.086052
0.085420
0.086052
0.085736
0.086368
0.087001
0.086052
0.086368
0.085736
0.087001
0.086368
0.086052
0.084471
0.087317
0.088265
0.087949
0.087949
0.087317
0.086368
0.087317
0.087949
0.088265
0.087949
0.087633
0.088581
0.086368
0.086368
0.086052
0.087001
0.086052
0.086052
0.086684
0.085736
0.085420
0.086368
0.087001
0.085420
0.086052
0.086368
0.084471
0.085104
0.085104
0.085420
0.083839
0.083839
0.084155
0.083839
0.083523
0.083207
0.082574
0.082574
0.082891
0.082574
0.083839
0.084787
0.083207
0.083207
0.082258
0.081942
0.082891
0.081942
0.082258
0.083523
0.083523
0.081942
0.082574
0.082258
0.083523
0.083523
0.082574
0.083207
0.082574
0.082258
0.083839
0.083839
0.083207
0.084787
0.084471
0.083523
0.083839
0.085104
0.084471
0.084471
0.086052
0.085420
0.085736
0.086052
0.085104
0.086368
0.086052
0.087317
0.087001
0.086684
0.088265
0.086684
0.084471
0.085420
0.086052
0.088265
0.088265
0.087317
0.087001
0.086684
0.087633
0.087949
0.088265
0.088265
0.087949
0.087633
0.087001
0.086684
0.087633
0.087633
0.087317
0.088581
0.087949
0.087633
0.086052
0.087633
0.087317
0.086684
0.086368
0.085736
0.086368
0.086684
0.086684
0.086052
0.085420
0.086052
0.086052
0.084787
0.084787
0.085736
0.085736
0.083839
0.085420
0.084787
0.084471
0.084155
0.083523
0.083207
0.082574
0.083523
0.083839
0.083523
0.083523
0.083839
0.083839
0.082574
0.083207
0.083839
0.084155
0.083839
0.083523
0.083523
0.083523
0.083207
0.084471
0.084471
0.084787
0.083523
0.084471
0.083839
0.084787
0.084787
0.085104
0.084787
0.084471
0.086368
0.085736
0.085736
0.086368
0.084787
0.085736
0.086684
0.085736
0.086052
0.086368
0.086368
0.085420
0.084471
0.087633
0.087317
0.087633
0.088265
0.087949
0.086368
0.087949
0.088265
0.087949
0.086052
0.087317
0.087001
0.086684
0.087633
0.086684
0.086684
0.086684
0.086684
0.086368
0.086684
0.087633
0.087317
0.087317
0.087317
0.086368
0.086368
0.085420
0.084787
0.084787
0.083839
0.082891
0.084787
0.083523
0.085104
0.083523
0.084155
0.083839
0.083839
0.082891
0.084787
0.084471
0.083207
0.082891
0.083207
0.082891
0.084471
0.083207
0.084155
0.083207
0.083523
0.083523
0.082574
0.082574
0.083523
0.083207
0.081942
0.082574
0.082891
0.083523
0.084471
0.083523
0.084471
0.083523
0.083207
0.084471
0.084155
0.084471
0.085420
0.085420
0.086368
0.084471
0.086052
0.086052
0.086052
0.085736
0.086052
0.086684
0.086368
0.087317
0.086368
0.086052
0.085420
0.087317
0.087317
0.087001
0.088581
0.087001
0.087633
0.087317
0.087633
0.087317
0.087633
0.087633
0.087949
0.087317
0.087633
0.087317
0.087317
0.087317
0.087001
0.086684
0.086368
0.086684
0.087001
0.086684
0.086052
0.085736
0.085736
0.085104
0.084787
0.084155
0.084155
0.084471
0.085104
0.083839
0.085420
0.084471
0.082891
0.083523
0.083207
0.083207
0.082891
0.083207
0.083207
0.082891
0.083523
0.082258
0.082891
0.083207
0.083207
0.083523
0.083523
0.082891
0.082258
0.082574
0.082574
0.082258
0.082574
0.082258
0.082891
0.082891
0.082891
0.083207
0.083839
0.084155
0.083839
0.082891
0.083523
0.083207
0.083207
0.083207
0.084155
0.085420
0.085104
0.085736
0.086368
0.084471
0.085104
0.084787
0.085420
0.085420
0.086684
0.086684
0.087633
0.085736
0.084471
0.085736
0.086368
0.086368
0.086052
0.086684
0.087001
0.087317
0.087633
0.086368
0.087001
0.087633
0.087633
0.085736
0.086052
0.086684
0.086368
0.086368
0.086684
0.086684
0.085420
0.086052
0.087317
0.085736
0.087317
0.086368
0.086684
0.087001
0.085736
0.085420
0.083839
0.083523
0.084787
0.085736
0.083207
0.083839
0.082891
0.082574
0.081626
0.081310
0.083207
0.082574
0.082891
0.082574
0.081626
0.081626
0.082258
0.082574
0.081942
0.082258
0.082891
0.081942
0.081942
0.083207
0.082891
0.083523
0.081942
0.083207
0.082574
0.082258
0.082891
0.082891
0.082574
0.083839
0.083207
0.083207
0.083523
0.083839
0.084155
0.083839
0.084787
0.084787
0.084787
0.085104
0.085420
0.086368
0.086368
0.085736
0.085736
0.085420
0.084155
0.085420
0.085420
0.084471
0.085420
0.086368
0.087949
0.087317
0.087001
0.086052
0.085104
0.086684
0.087317
0.087001
0.085736
0.086368
0.086052
0.085420
0.085420
0.086052
0.085736
0.085420
0.085736
0.084471
0.085104
0.086052
0.084155
0.084155
0.084471
0.084471
0.084155
0.084471
0.084155
0.084155
0.084155
0.084155
0.084471
0.083839
0.083839
0.082574
0.085104
0.082891
0.081942
0.083523
0.082891
0.083523
0.084155
0.083523
0.081942
0.083207
0.083839
0.083839
0.084155
0.083523
0.083207
0.082574
0.082258
0.082258
0.082891
0.083839
0.082574
0.083207
0.082891
0.082891
0.082891
0.083523
0.084787
0.084471
0.083523
0.082574
0.083839
0.083839
0.083523
0.083839
0.083839
0.084471
0.085420
0.086052
0.085736
0.087001
0.086684
0.086052
0.085104
0.086684
0.086052
0.085736
0.086684
0.085420
0.086368
0.087001
0.087317
0.085736
0.086684
0.087949
0.087317
0.087949
0.087633
0.087633
0.086684
0.087001
0.085736
0.087001
0.086684
0.087949
0.086684
0.086368
0.087001
0.088265
0.086368
0.084471
0.086684
0.085104
0.085736
0.085420
0.085736
0.084787
0.084471
0.084155
0.083839
0.084155
0.083207
0.083523
0.082258
0.081942
0.083207
0.082574
0.082258
0.082574
0.083523
0.083207
0.082258
0.082574
0.082258
0.082574
0.083523
0.083523
0.082258
0.083207
0.083207
0.083207
0.083839
0.084155
0.083523
0.082891
0.082574
0.083523
0.082574
0.082891
0.084471
0.084155
0.083839
0.083523
0.082574
0.083523
0.084787
0.084155
0.084787
0.084471
0.086052
0.086368
0.086368
0.085736
0.085736
0.086368
0.086052
0.086684
0.087633
0.086684
0.086684
0.086052
0.086052
0.086368
0.087001
0.087317
0.087317
0.087317
0.086684
0.087317
0.086684
0.087317
0.087633
0.087317
0.087949
0.086684
0.087317
0.086684
0.087317
0.087001
0.086684
0.086368
0.085736
0.085736
0.086052
0.085736
0.085420
0.085736
0.084155
0.085420
0.084787
0.084787
0.084787
0.082891
0.083839
0.082891
0.083523
0.083839
0.083839
0.083839
0.083207
0.083839
0.083523
0.082891
0.081942
0.082258
0.081310
0.081942
0.082258
0.081310
0.082258
0.082574
0.082574
0.082258
0.081626
0.082258
0.082891
0.083207
0.083207
0.083207
0.082574
0.083207
0.081942
0.083523
0.083523
0.082891
0.083839
0.082574
0.082891
0.084155
0.085420
0.085104
0.083207
0.084471
0.085420
0.085104
0.085736
0.087001
0.084787
0.085420
0.086052
0.086684
0.084471
0.085104
0.084787
0.085104
0.086368
0.087001
0.087633
0.087633
0.087001
0.087001
0.086368
0.087001
0.087949
0.087949
0.087317
0.088265
0.086684
0.086368
0.086368
0.087633
0.087001
0.086684
0.086052
0.086052
0.085420
0.085736
0.085736
0.086368
0.085736
0.085736
0.085736
0.084787
0.085104
0.084471
0.085104
0.083839
0.083839
0.083523
0.083207
0.083207
0.081942
0.081942
0.081310
0.081942
0.083523
0.083207
0.083523
0.082574
0.081310
0.081626
0.081310
0.082258
0.081626
0.081626
0.081942
0.082258
0.081310
0.082891
0.083207
0.082891
0.081626
0.082574
0.083207
0.082574
0.082891
0.082891
0.083839
0.083207
0.084471
0.083523
0.083523
0.083523
0.083207
0.083523
0.082574
0.084155
0.084155
0.084155
0.084155
0.084787
0.085736
0.083839
0.084787
0.084155
0.085420
0.084787
0.085420
0.084787
0.084787
0.086052
0.086368
0.086052
0.085420
0.086052
0.086052
0.086684
0.085736
0.085736
0.086368
0.085420
0.084155
0.084787
0.086052
0.086368
0.085104
0.085736
0.085104
0.085104
0.086052
0.085420
0.085420
0.084787
0.084471
0.086052
0.084471
0.084787
0.084471
0.084787
0.083523
0.084155
0.083523
0.082574
0.083207
0.083839
0.082574
0.082258
0.082891
0.083839
0.083523
0.082258
0.082891
0.082258
0.082258
0.081942
0.082891
0.083523
0.081942
0.082258
0.080994
0.082258
0.081626
0.081942
0.081942
0.082574
0.082574
0.082891
0.082891
0.081626
0.083523
0.083207
0.082891
0.083523
0.082574
0.083839
0.084155
0.084155
0.084787
0.084155
0.084787
0.085420
0.085420
0.083839
0.084787
0.084471
0.084787
0.084155
0.086368
0.084787
0.085736
0.085420
0.084787
0.085736
0.087001
0.087949
0.087001
0.087633
0.086684
0.085420
0.086684
0.087001
0.086368
0.088265
0.087317
0.087001
0.086368
0.085736
0.085104
0.087001
0.086368
0.086368
0.085104
0.085104
0.084471
0.085104
0.084471
0.084787
0.085420
0.083839
0.084155
0.082891
0.083523
0.084471
0.083523
0.084787
0.083839
0.083523
0.082258
0.083839
0.083523
0.081942
0.082574
0.083839
0.083207
0.082258
0.082891
0.081310
0.081942
0.082891
0.082891
0.083523
0.081942
0.082574
0.082258
0.082258
0.081942
0.082891
0.082891
0.083839
0.084471
0.084155
0.082891
0.083839
0.083839
0.082574
0.082258
0.082891
0.083207
0.083523
0.084787
0.085104
0.083839
0.084471
0.084471
0.084787
0.086052
0.085104
0.085420
0.085736
0.086368
0.086368
0.087001
0.086684
0.087001
0.086368
0.086368
0.087633
0.087949
0.087949
0.087317
0.086368
0.087001
0.087317
0.088265
0.087633
0.087001
0.086052
0.086684
0.087001
0.086052
0.086368
0.087317
0.086684
0.087001
0.084155
0.084787
0.086052
0.085104
0.084787
0.085104
0.085104
0.084471
0.084787
0.084155
0.084155
0.083207
0.084155
0.084155
0.082891
0.083207
0.082258
0.082891
0.082258
0.081942
0.083523
0.084155
0.083207
0.083207
0.082574
0.081626
0.082574
0.082258
0.083207
0.082574
0.081310
0.081310
0.082258
0.081310
0.082574
0.082574
0.082258
0.081942
0.082891
0.083523
0.083523
0.082574
0.082574
0.084155
0.084155
0.083839
0.083839
0.084471
0.084787
0.085104
0.085420
0.084787
0.085736
0.085736
0.085736
0.085736
0.087001
0.087001
0.087317
0.086684
0.086368
0.087317
0.087949
0.086684
0.087001
0.087317
0.086368
0.087317
0.087001
0.087001
0.086684
0.087633
0.087001
0.086684
0.087633
0.087949
0.087317
0.087001
0.086052
0.088265
0.087317
0.086684
0.086368
0.083839
0.086368
0.085736
0.085736
0.086368
0.085420
0.084787
0.084787
0.084787
0.085104
0.085420
0.085736
0.084471
0.084155
0.084787
0.085736
0.084471
0.083839
0.083207
0.083523
0.083523
0.084471
0.083207
0.083523
0.083207
0.082574
0.082574
0.081942
0.082891
0.082891
0.081626
0.082258
0.082574
0.083207
0.083839
0.083207
0.083207
0.082891
0.083207
0.083207
0.082574
0.082574
0.083523
0.084155
0.082891
0.083523
0.084471
0.083839
0.084787
0.084471
0.084155
0.083839
0.085104
0.084471
0.084787
0.085104
0.084787
0.085104
0.086684
0.085420
0.086684
0.087317
0.086684
0.086052
0.085736
0.087317
0.087949
0.088265
0.087633
0.087949
0.087633
0.086368
0.086368
0.087001
0.087001
0.087317
0.087317
0.087001
0.087001
0.086368
0.086368
0.085104
0.086052
0.086368
0.085420
0.084787
0.084787
0.085420
0.084155
0.085736
0.086368
0.084787
0.085104
0.084787
0.085736
0.082891
0.083207
0.084471
0.084787
0.083523
0.083207
0.083207
0.082891
0.082891
0.084471
0.083839
0.084155
0.084471
0.082574
0.081310
0.081942
0.083523
0.082891
0.083523
0.083207
0.081942
0.082891
0.082574
0.083207
0.082258
0.082574
0.083207
0.082574
0.082574
0.082258
0.084155
0.082574
0.082258
0.082574
0.083207
0.083523
0.083207
0.084787
0.084471
0.085736
0.085736
0.084787
0.083523
0.084787
0.084787
0.085420
0.085420
0.086052
0.086684
0.085420
0.086368
0.085736
0.084787
0.086052
0.087001
0.087633
0.088265
0.087001
0.087001
0.087001
0.086368
0.087317
0.087317
0.087001
0.087317
0.085736
0.086368
0.087317
0.087317
0.087317
0.087001
0.087001
0.086052
0.086052
0.087317
0.086684
0.086052
0.083839
0.084471
0.084155
0.083839
0.083523
0.083839
0.083207
0.083839
0.084787
0.085736
0.083207
0.082574
0.082574
0.082258
0.081942
0.082258
0.082891
0.082891
0.082258
0.083523
0.082258
0.082891
0.082891
0.082891
0.082891
0.082258
0.081626
0.083207
0.081942
0.081942
0.081942
0.082258
0.081626
0.082574
0.083207
0.082574
0.083207
0.083839
0.083523
0.083207
0.084155
0.083523
0.084155
0.084471
0.085104
0.085104
0.086052
0.085104
0.084787
0.085104
0.085420
0.086052
0.086052
0.085736
0.086684
0.087001
0.085736
0.086684
0.086368
0.086052
0.086684
0.088265
0.088897
0.086052
0.087317
0.085736
0.086684
0.087317
0.087317
0.087317
0.087001
0.087001
0.086684
0.086052
0.087633
0.086368
0.087001
0.085420
0.087317
0.086684
0.085420
0.085736
0.086368
0.086052
0.085420
0.085420
0.084787
0.085104
0.084155
0.084155
0.084787
0.084155
0.083839
0.083523
0.084155
0.083207
0.083207
0.084471
0.084787
0.083839
0.084155
0.083207
0.083839
0.082258
0.083207
0.083207
0.083523
0.083523
0.082891
0.082574
0.083207
0.083839
0.083207
0.083523
0.083207
0.083523
0.083207
0.082891
0.082258
0.082574
0.083207
0.083207
0.083839
0.083839
0.084471
0.084471
0.084155
0.085104
0.084787
0.084471
0.085420
0.085104
0.086368
0.086052
0.085736
0.085420
0.086684
0.087317
0.086684
0.087001
0.087001
0.085736
0.086052
0.087317
0.087317
0.087949
0.086368
0.087317
0.087633
0.086368
0.086368
0.086684
0.086684
0.086684
0.087633
0.086052
0.086684
0.087001
0.088265
0.087633
0.086684
0.086684
0.085736
0.085736
0.086052
0.086052
0.085420
0.084787
0.085736
0.085736
0.085104
0.084787
0.084787
0.084155
0.085104
0.084471
0.083839
0.083523
0.083839
0.083207
0.082891
0.081626
0.084471
0.082891
0.082574
0.081942
0.082891
0.081310
0.082574
0.081942
0.084155
0.082574
0.081626
0.081626
0.081626
0.082258
0.082574
0.081626
0.082574
0.083207
0.083523
0.082258
0.082574
0.083207
0.084155
0.082574
0.083523
0.082891
0.084471
0.084787
0.085104
0.085736
0.085104
0.085420
0.087001
0.086052
0.084787
0.085104
0.086052
0.085420
0.085420
0.087001
0.087633
0.087317
0.087633
0.087317
0.087317
0.087633
0.087633
0.087317
0.088581
0.087949
0.088581
0.087949
0.087633
0.087633
0.087633
0.088581
0.087633
0.087001
0.087633
0.087633
0.087949
0.086368
0.087949
0.087001
0.087001
0.086684
0.087001
0.085736
0.086368
0.085736
0.086052
0.086684
0.084471
0.083207
0.084471
0.083839
0.084787
0.084155
0.084787
0.083839
0.083839
0.083523
0.083523
0.083207
0.084155
0.084787
0.083839
0.081942
0.081310
0.082574
0.082258
0.083839
0.083839
0.082574
0.082891
0.083523
0.082891
0.082891
0.082891
0.083207
0.083207
0.085420
0.084787
0.083523
0.083523
0.085104
0.084787
0.083207
0.084155
0.084471
0.084787
0.085104
0.085104
0.085104
0.085104
0.085420
0.085420
0.084787
0.086052
0.086368
0.087001
0.087001
0.087317
0.086684
0.087633
0.086684
0.086684
0.087633
0.087317
0.087633
0.088581
0.088581
0.087949
0.087317
0.086368
0.088265
0.087633
0.087317
0.088265
0.087001
0.087001
0.087001
0.088265
0.088897
0.088581
0.087949
0.087633
0.087001
0.087001
0.086684
0.087633
0.086684
0.087001
0.086368
0.086684
0.085420
0.085736
0.085420
0.084787
0.085420
0.084787
0.084471
0.084471
0.084471
0.084155
0.083839
0.083839
0.084471
0.083839
0.082258
0.082258
0.084155
0.084155
0.083839
0.082891
0.084471
0.084471
0.084471
0.083839
0.083839
0.083523
0.083523
0.083523
0.082891
0.083523
0.082891
0.083839
0.082574
0.084155
0.083523
0.083839
0.084155
0.085104
0.084471
0.084471
0.084787
0.085420
0.085420
0.086368
0.086052
0.085420
0.086368
0.086368
0.086684
0.085420
0.086368
0.087001
0.087001
0.087633
0.087317
0.087633
0.087001
0.087317
0.087949
0.088265
0.086684
0.086368
0.087001
0.087949
0.087949
0.087317
0.087317
0.088581
0.088265
0.087001
0.087001
0.087633
0.087317
0.086368
0.086052
0.085736
0.084787
0.086052
0.086368
0.086052
0.085104
0.085104
0.084787
0.085104
0.084471
0.084471
0.084787
0.083207
0.083523
0.083207
0.083523
0.083839
0.083207
0.082891
0.082891
0.083839
0.084155
0.084155
0.083839
0.082574
0.081942
0.083523
0.081942
0.082574
0.082891
0.081942
0.082891
0.082258
0.082891
0.084155
0.083207
0.083207
0.083207
0.082891
0.083207
0.083523
0.083839
0.083839
0.083523
0.082574
0.083207
0.084155
0.085420
0.085104
0.085104
0.085420
0.084155
0.084471
0.086684
0.086684
0.086684
0.086052
0.086052
0.085420
0.085736
0.087001
0.087001
0.086052
0.085104
0.086368
0.087001
0.087317
0.087633
0.087633
0.086368
0.086684
0.087317
0.086684
0.087001
0.087001
0.087633
0.086052
0.087001
0.087633
0.086368
0.086368
0.087633
0.087317
0.085420
0.085104
0.085736
0.086368
0.087001
0.085420
0.084787
0.084787
0.084787
0.084471
0.084471
0.084787
0.083207
0.083839
0.083523
0.083839
0.083839
0.083839
0.083839
0.083839
0.084787
0.084787
0.083839
0.083207
0.082574
0.082891
0.082891
0.083523
0.083207
0.082574
0.082574
0.082891
0.082258
0.081942
0.082574
0.083523
0.083207
0.084155
0.084155
0.083839
0.082891
0.084155
0.085104
0.084471
0.084155
0.084471
0.084787
0.086052
0.085420
0.085104
0.086052
0.084155
0.085420
0.085736
0.087317
0.085736
0.087001
0.086368
0.085736
0.087001
0.087633
0.087317
0.087317
0.086368
0.086684
0.086684
0.087949
0.087949
0.087317
0.086368
0.087317
0.088265
0.087949
0.088581
0.087949
0.087949
0.087949
0.088265
0.087949
0.087633
0.087001
0.087001
0.087633
0.087317
0.086368
0.087317
0.086684
0.087317
0.086684
0.085736
0.085736
0.086684
0.086368
0.085420
0.084155
0.083523
0.084471
0.084155
0.085104
0.084155
0.084787
0.083839
0.083523
0.083839
0.084155
0.084155
0.082574
0.083207
0.082258
0.082574
0.081942
0.083207
0.083523
0.083207
0.084471
0.084155
0.083207
0.081942
0.083523
0.084155
0.083207
0.082574
0.082891
0.084155
0.083207
0.084155
0.085104
0.084471
0.083523
0.084787
0.084787
0.084471
0.084155
0.084155
0.085736
0.085104
0.087001
0.086368
0.087317
0.087633
0.086684
0.087317
0.087317
0.086684
0.087633
0.086684
0.087949
0.087633
0.087317
0.088265
0.088265
0.089214
0.088581
0.087949
0.088581
0.087633
0.089214
0.088897
0.089214
0.087949
0.087001
0.087633
0.088265
0.087949
0.086684
0.087949
0.087001
0.087001
0.087633
0.087317
0.087001
0.086368
0.085420
0.084471
0.087001
0.087001
0.084787
0.084155
0.084471
0.083839
0.083207
0.084471
0.084787
0.084155
0.084155
0.083207
0.083523
0.083839
0.083207
0.083839
0.082891
0.083207
0.082574
0.083523
0.083839
0.081942
0.084155
0.082891
0.083207
0.083207
0.083207
0.083839
0.084471
0.084787
0.083523
0.083207
0.084155
0.083523
0.084471
0.083839
0.084155
0.084155
0.083523
0.083523
0.083839
0.083839
0.084471
0.085104
0.085420
0.085736
0.084471
0.084471
0.086052
0.086052
0.085420
0.085104
0.087001
0.086684
0.087317
0.085104
0.087001
0.086368
0.086368
0.087317
0.087317
0.086684
0.087317
0.087949
0.087001
0.087949
0.087001
0.086368
0.086684
0.087001
0.086052
0.087001
0.087317
0.087633
0.087001
0.087633
0.087001
0.085420
0.086368
0.086052
0.084787
0.083839
0.084471
0.084787
0.084787
0.084471
0.084155
0.083207
0.083207
0.084471
0.084471
0.084787
0.082891
0.082574
0.083523
0.084155
0.082574
0.083523
0.083207
0.083207
0.082574
0.082258
0.082891
0.082891
0.083207
0.082258
0.081626
0.081626
0.081942
0.082891
0.083207
0.083207
0.082258
0.082574
0.081942
0.082891
0.083207
0.082574
0.083523
0.083839
0.083207
0.083839
0.082891
0.084155
0.084155
0.084471
0.084471
0.085736
0.085104
0.084787
0.085104
0.084471
0.085104
0.086052
0.087001
0.087001
0.087317
0.086368
0.086684
0.085420
0.086052
0.087001
0.087317
0.087949
0.087949
0.087317
0.086684
0.087317
0.087317
0.088265
0.087633
0.087949
0.086684
0.086684
0.087633
0.087001
0.086684
0.087317
0.087001
0.086052
0.086684
0.086684
0.086052
0.085736
0.087001
0.087001
0.087001
0.085736
0.086052
0.086368
0.085104
0.084155
0.083839
0.084471
0.084471
0.083523
0.082891
0.083207
0.083207
0.083839
0.083523
0.083523
0.083207
0.082891
0.082258
0.081626
0.081626
0.081942
0.082891
0.081626
0.082574
0.082258
0.082258
0.083207
0.082258
0.083523
0.082258
0.083523
0.082574
0.083523
0.082891
0.083207
0.083207
0.083207
0.083207
0.083839
0.084471
0.083839
0.085420
0.084155
0.084787
0.085104
0.085736
0.086684
0.086684
0.086368
0.086368
0.086684
0.087001
0.087317
0.087001
0.087633
0.086684
0.087001
0.088581
0.087949
0.089530
0.088265
0.088581
0.087949
0.088581
0.087633
0.087949
0.087001
0.087317
0.087633
0.086052
0.086052
0.087317
0.086052
0.086684
0.086684
0.087317
0.085736
0.085736
0.085420
0.085736
0.085104
0.085736
0.085104
0.084155
0.085420
0.085104
0.084155
0.084787
0.084471
0.084787
0.084471
0.083839
0.084471
0.084471
0.083207
0.084155
0.085420
0.084787
0.084787
0.084155
0.083207
0.082574
0.084155
0.082891
0.084155
0.082891
0.082258
0.082574
0.082891
0.082258
0.082258
0.082891
0.082891
0.083523
0.082891
0.083523
0.084155
0.084787
0.084787
0.084155
0.084155
0.084155
0.084787
0.085420
0.085420
0.085736
0.085736
0.086368
0.085736
0.086052
0.086684
0.086052
0.085736
0.087633
0.087317
0.086052
0.087317
0.087633
0.086684
0.086684
0.086684
0.087001
0.087633
0.088897
0.086684
0.086684
0.088265
0.087317
0.087949
0.087001
0.087949
0.088265
0.087001
0.087317
0.087949
0.086684
0.086684
0.086684
0.087001
0.086368
0.085736
0.087001
0.087001
0.086052
0.085104
0.086684
0.087001
0.085736
0.085736
0.085736
0.085104
0.086684
0.085104
0.084471
0.084471
0.085104
0.083207
0.084155
0.084787
0.084155
0.084787
0.084471
0.083839
0.082574
0.082258
0.083523
0.083523
0.082891
0.084471
0.082574
0.081942
0.083523
0.082574
0.082891
0.083839
0.084155
0.083839
0.083839
0.084155
0.084471
0.084787
0.084155
0.085104
0.083207
0.083523
0.085104
0.083523
0.083207
0.085420
0.085420
0.086052
0.085420
0.085736
0.085736
0.084787
0.086684
0.086684
0.086368
0.087001
0.086684
0.086368
0.086368
0.086368
0.086368
0.087317
0.087317
0.087949
0.087633
0.086368
0.086684
0.087001
0.088581
0.088581
0.087317
0.087317
0.086368
0.087317
0.086684
0.087001
0.087633
0.087633
0.088265
0.087633
0.086684
0.086052
0.085420
0.087001
0.087001
0.087001
0.087001
0.087317
0.087001
0.085104
0.085736
0.085104
0.084471
0.084155
0.084155
0.083523
0.082891
0.082574
0.082891
0.083207
0.083523
0.084155
0.083207
0.083523
0.081626
0.082574
0.082258
0.083207
0.082891
0.081626
0.083207
0.082258
0.082574
0.082891
0.083523
0.083839
0.081942
0.083207
0.083839
0.083839
0.082574
0.084155
0.084471
0.083523
0.084787
0.084155
0.084471
0.084471
0.085420
0.084155
0.085104
0.085420
0.084471
0.085736
0.086368
0.085736
0.085736
0.086684
0.086684
0.086368
0.086052
0.086368
0.086368
0.086368
0.086684
0.086052
0.087317
0.087317
0.086684
0.087317
0.087001
0.086684
0.087633
0.088265
0.088581
0.087317
0.086052
0.085736
0.086052
0.087317
0.087317
0.087001
0.086052
0.086684
0.087001
0.087001
0.086684
0.086368
0.086368
0.084471
0.084471
0.085736
0.084155
0.084787
0.083839
0.084155
0.085420
0.084155
0.085104
0.084155
0.084471
0.083839
0.083839
0.084471
0.084155
0.083839
0.083207
0.082574
0.082574
0.082258
0.083207
0.083207
0.083523
0.082891
0.082574
0.084155
0.082891
0.082258
0.083207
0.083523
0.082574
0.082574
0.083207
0.081942
0.082574
0.083207
0.084155
0.083523
0.083523
0.083839
0.083523
0.084787
0.083839
0.084471
0.084787
0.085420
0.084471
0.086368
0.086052
0.085736
0.085736
0.087633
0.087001
0.086368
0.087001
0.086684
0.087317
0.087317
0.087949
0.089214
0.087001
0.087317
0.086684
0.087001
0.087633
0.088265
0.088581
0.088581
0.087001
0.087949
0.086368
0.086368
0.088581
0.087317
0.087001
0.087633
0.087317
0.086052
0.087001
0.086684
0.087001
0.086052
0.085736
0.085420
0.086052
0.086052
0.084155
0.084155
0.084787
0.084155
0.084787
0.083523
0.083839
0.083207
0.084471
0.083839
0.084787
0.084471
0.083839
0.084155
0.082891
0.082891
0.083839
0.083207
0.084471
0.084471
0.083523
0.083523
0.083839
0.083523
0.083523
0.083523
0.083839
0.082891
0.082891
0.083523
0.083839
0.083207
0.083207
0.083523
0.084155
0.084155
0.084471
0.085736
0.084787
0.084787
0.084471
0.086684
0.086368
0.086368
0.086052
0.084787
0.085736
0.085104
0.086052
0.086684
0.087317
0.087001
0.086052
0.086684
0.088581
0.087317
0.087949
0.087949
0.087001
0.087317
0.088265
0.087633
0.087633
0.088265
0.087949
0.087633
0.086684
0.087001
0.087317
0.087001
0.087317
0.087317
0.087001
0.086368
0.087001
0.086684
0.086684
0.087001
0.086684
0.087317
0.086368
0.086368
0.085736
0.085104
0.085104
0.084787
0.084155
0.085104
0.083523
0.083839
0.083207
0.083839
0.083523
0.082574
0.083839
0.083839
0.083523
0.083207
0.081626
0.082891
0.084155
0.083839
0.083523
0.083523
0.083523
0.083207
0.083207
0.082574
0.084787
0.084471
0.083523
0.082891
0.082574
0.083523
0.084471
0.084155
0.084471
0.084471
0.083523
0.084471
0.085104
0.084155
0.085104
0.085420
0.086368
0.085104
0.087001
0.086052
0.085736
0.086052
0.086368
0.086368
0.086684
0.086368
0.087633
0.085420
0.085420
0.087001
0.087317
0.087633
0.087317
0.088265
0.088265
0.087949
0.088581
0.087317
0.087317
0.088265
0.088897
0.089530
0.087949
0.087001
0.088265
0.087001
0.087317
0.086368
0.087001
0.085736
0.086052
0.086684
0.087317
0.085736
0.085736
0.087633
0.086052
0.085104
0.085420
0.085104
0.084471
0.085104
0.083839
0.083207
0.084155
0.083839
0.082891
0.084471
0.083207
0.083523
0.083523
0.084155
0.083839
0.083839
0.082891
0.082574
0.083839
0.082574
0.082258
0.081942
0.082258
0.082891
0.081942
0.082258
0.083839
0.081942
0.081626
0.081942
0.081626
0.083523
0.083523
0.082891
0.084155
0.083207
0.083839
0.083839
0.083523
0.082891
0.082891
0.084155
0.084787
0.086368
0.085104
0.085736
0.086684
0.085736
0.086368
0.085736
0.086052
0.086052
0.086684
0.086368
0.085736
0.086052
0.087001
0.087949
0.088265
0.087949
0.086052
0.086684
0.087001
0.087317
0.087001
0.086368
0.087001
0.086052
0.086368
0.086052
0.086684
0.087001
0.086052
0.086368
0.086052
0.085420
0.085104
0.086368
0.086052
0.086684
0.086368
0.085420
0.085104
0.084787
0.084787
0.084155
0.083523
0.084155
0.084471
0.083839
0.084471
0.083523
0.083207
0.083839
0.084155
0.084155
0.084155
0.083839
0.083207
0.082574
0.083523
0.083523
0.083839
0.083523
0.083523
0.082574
0.083523
0.083523
0.082891
0.083523
0.083207
0.082574
0.083207
0.084471
0.082891
0.083523
0.083207
0.085104
0.084471
0.083523
0.084471
0.083839
0.084787
0.084155
0.083523
0.085104
0.084471
0.085420
0.085420
0.084787
0.086684
0.085104
0.086052
0.086684
0.087317
0.088265
0.086684
0.086368
0.087001
0.087317
0.088897
0.088265
0.087949
0.087001
0.086368
0.089214
0.087633
0.088265
0.088265
0.088265
0.086684
0.086684
0.086684
0.086684
0.087633
0.087633
0.087633
0.086052
0.086684
0.087001
0.086684
0.087001
0.086368
0.086368
0.086052
0.084787
0.086368
0.085104
0.084787
0.084471
0.085104
0.085736
0.084471
0.085104
0.084787
0.083207
0.082891
0.083523
0.083839
0.083207
0.083839
0.083207
0.083523
0.083207
0.083523
0.083523
0.084155
0.083839
0.082891
0.083523
0.084155
0.082891
0.083207
0.083839
0.082891
0.082574
0.083207
0.083523
0.082574
0.083839
0.084155
0.083839
0.082891
0.083207
0.084471
0.083839
0.085104
0.084787
0.084787
0.084787
0.085104
0.086368
0.086052
0.086052
0.085420
0.087317
0.086684
0.086684
0.086368
0.085736
0.087001
0.087317
0.086684
0.087633
0.088265
0.087317
0.087001
0.086368
0.087633
0.087949
0.088581
0.087949
0.087633
0.088265
0.087633
0.087317
0.087633
0.086684
0.086684
0.087317
0.087001
0.086684
0.087317
0.088265
0.086052
0.086368
0.085420
0.085104
0.086368
0.085104
0.084787
0.084471
0.085420
0.084787
0.086052
0.085420
0.084787
0.084787
0.084155
0.084471
0.083523
0.084787
0.084787
0.083839
0.083839
0.083839
0.083207
0.082258
0.084155
0.083839
0.083207
0.083207
0.083207
0.083523
0.082258
0.083839
0.082891
0.082891
0.083839
0.084155
0.084155
0.083839
0.083839
0.084787
0.084471
0.083839
0.084471
0.085736
0.084787
0.085104
0.084155
0.083523
0.085104
0.086684
0.086684
0.086052
0.086052
0.085104
0.086368
0.086368
0.087317
0.086368
0.088581
0.087317
0.087633
0.088581
0.088265
0.087949
0.087317
0.089530
0.087633
0.087317
0.087633
0.088897
0.087317
0.088897
0.087633
0.087949
0.087001
0.088897
0.088581
0.087949
0.088265
0.088581
0.087633
0.087001
0.087633
0.087317
0.086368
0.086368
0.085736
0.086368
0.086052
0.085736
0.086684
0.086368
0.085104
0.086052
0.085736
0.085736
0.085736
0.084155
0.082891
0.084471
0.084155
0.085104
0.085736
0.084787
0.083207
0.082574
0.082891
0.082891
0.083523
0.083523
0.084155
0.083523
0.084155
0.083207
0.083839
0.084471
0.083523
0.083839
0.084471
0.083839
0.084155
0.084155
0.084471
0.084471
0.083207
0.084471
0.084787
0.084787
0.085420
0.085104
0.086052
0.086684
0.087001
0.086684
0.087317
0.086684
0.086684
0.086368
0.086684
0.086368
0.086368
0.087001
0.086684
0.086368
0.087001
0.088265
0.088581
0.088581
0.088897
0.088897
0.088897
0.088581
0.088265
0.089214
0.087317
0.087949
0.087001
0.086684
0.087949
0.087949
0.088265
0.087317
0.088265
0.087633
0.086052
0.088265
0.087949
0.088265
0.087633
0.086684
0.086052
0.087001
0.086052
0.085736
0.085736
0.086368
0.085104
0.084787
0.085420
0.084471
0.084155
0.084471
0.083207
0.082258
0.083839
0.084471
0.084471
0.082258
0.083207
0.082891
0.082891
0.083839
0.084787
0.083839
0.083523
0.083839
0.083523
0.083523
0.085104
0.083207
0.083523
0.083207
0.083207
0.083207
0.083207
0.084787
0.084155
0.083839
0.082891
0.084155
0.084471
0.084787
0.084787
0.085104
0.084787
0.085104
0.085736
0.086052
0.085736
0.085104
0.086052
0.086052
0.086368
0.087317
0.086684
0.087001
0.086684
0.087633
0.087633
0.088265
0.088265
0.088265
0.087949
0.087317
0.087949
0.089214
0.088897
0.088265
0.089530
0.088265
0.087633
0.088265
0.087001
0.087949
0.088265
0.087633
0.086368
0.086684
0.087317
0.087633
0.087001
0.086684
0.086052
0.085736
0.085420
0.086684
0.085104
0.085736
0.083523
0.084787
0.083839
0.083523
0.083839
0.084155
0.083839
0.082574
0.082891
0.084787
0.085736
0.083839
0.083523
0.083523
0.082891
0.084787
0.084471
0.084155
0.083523
0.083523
0.084471
0.082891
0.082891
0.083207
0.085104
0.083839
0.083207
0.083839
0.084155
0.085104
0.085104
0.084787
0.084471
0.083207
0.084787
0.084471
0.084787
0.085104
0.086368
0.084155
0.085420
0.085736
0.085104
0.087001
0.085420
0.086368
0.086368
0.087317
0.087633
0.087317
0.087949
0.087317
0.087317
0.087317
0.088581
0.088897
0.088581
0.088265
0.087633
0.087317
0.087949
0.089214
0.088897
0.087317
0.087633
0.087317
0.085736
0.086684
0.087949
0.088581
0.087949
0.088265
0.087317
0.087001
0.087001
0.087633
0.086368
0.087001
0.086684
0.086368
0.086052
0.085736
0.085736
0.084471
0.086052
0.085736
0.084787
0.084471
0.085420
0.084471
0.085104
0.085420
0.084471
0.084787
0.084471
0.084471
0.083839
0.082891
0.083207
0.082891
0.084155
0.083523
0.083839
0.083207
0.082574
0.083207
0.083523
0.083523
0.084155
0.083523
0.083839
0.083839
0.083207
0.085420
0.083839
0.084471
0.084155
0.084155
0.084155
0.085104
0.084787
0.085736
0.084787
0.084787
0.086368
0.086368
0.086052
0.086368
0.087317
0.086368
0.087949
0.087001
0.087001
0.087001
0.087001
0.085736
0.086368
0.087317
0.087317
0.087949
0.087633
0.087001
0.086368
0.086052
0.087949
0.087949
0.088265
0.087949
0.087949
0.086684
0.087001
0.087317
0.087001
0.086684
0.087949
0.087949
0.086368
0.087633
0.087001
0.086052
0.086368
0.086684
0.086684
0.085104
0.086052
0.085736
0.085104
0.084471
0.083523
0.084155
0.085420
0.084471
0.084471
0.083839
0.083523
0.083523
0.084787
0.083839
0.083207
0.083523
0.083523
0.082574
0.083839
0.082891
0.083207
0.084471
0.083839
0.082891
0.082891
0.083523
0.085104
0.085420
0.083523
0.084471
0.083207
0.083523
0.084787
0.085420
0.083523
0.083839
0.084471
0.082891
0.083523
0.084471
0.084471
0.083839
0.084787
0.085104
0.084155
0.085420
0.086368
0.085736
0.086052
0.086684
0.086684
0.087001
0.087001
0.087317
0.087949
0.086368
0.089214
0.088897
0.088581
0.087633
0.087317
0.087317
0.087317
0.088581
0.088581
0.088265
0.088581
0.088265
0.086684
0.087949
0.087317
0.087949
0.087001
0.086684
0.087001
0.085736
0.086684
0.087633
0.087001
0.087001
0.087001
0.087317
0.085420
0.084155
0.085736
0.085104
0.083523
0.085420
0.084787
0.083839
0.084471
0.085420
0.084471
0.082891
0.083839
0.083207
0.083207
0.084787
0.084471
0.082574
0.082574
0.083207
0.082891
0.082891
0.083839
0.083839
0.082891
0.081310
0.082891
0.083523
0.084155
0.082258
0.084155
0.082574
0.083207
0.083523
0.083523
0.083523
0.083523
0.084471
0.082891
0.082891
0.083523
0.084471
0.083207
0.083839
0.084787
0.086052
0.085104
0.084471
0.084155
0.084155
0.085736
0.086052
0.085420
0.086368
0.087001
0.086684
0.085736
0.086368
0.088265
0.087633
0.086052
0.087633
0.087001
0.085736
0.086684
0.087317
0.087001
0.087633
0.087633
0.087949
0.086368
0.086684
0.088265
0.088265
0.085104
0.087317
0.086684
0.085420
0.086368
0.086368
0.085420
0.086052
0.085104
0.086684
0.086052
0.085104
0.084787
0.085104
0.084155
0.084787
0.083523
0.083523
0.082891
0.084155
0.083523
0.083523
0.083207
0.084471
0.083207
0.082574
0.082574
0.081942
0.082574
0.083839
0.083839
0.084155
0.082891
0.082891
0.082574
0.081942
0.082574
0.083207
0.082574
0.082258
0.083523
0.082891
0.082258
0.084471
0.084787
0.083207
0.083523
0.083207
0.083839
0.084155
0.084155
0.085104
0.084787
0.084471
0.085104
0.085736
0.085104
0.086368
0.085736
0.085420
0.085420
0.087001
0.087949
0.086368
0.086684
0.085420
0.085104
0.086368
0.087001
0.088265
0.086368
0.086684
0.087633
0.087001
0.087633
0.086368
0.087633
0.087633
0.087001
0.086684
0.087949
0.087633
0.087633
0.086684
0.086684
0.087001
0.086368
0.085420
0.086368
0.086684
0.087001
0.085736
0.085104
0.084471
0.085104
0.084155
0.085104
0.084155
0.082891
0.082891
0.083523
0.081942
0.081626
0.082891
0.082891
0.083839
0.085104
0.083839
0.082574
0.081310
0.082258
0.081942
0.082258
0.082891
0.083207
0.082258
0.081942
0.082891
0.083207
0.082891
0.082891
0.084155
0.082574
0.083523
0.083523
0.082574
0.083523
0.084471
0.084155
0.082891
0.082891
0.084155
0.085104
0.084787
0.085420
0.085104
0.085104
0.084471
0.084471
0.084155
0.083207
0.084787
0.085736
0.085736
0.085736
0.087317
0.086368
0.086368
0.085736
0.086052
0.086684
0.086684
0.086368
0.087001
0.087001
0.087317
0.087633
0.088265
0.088265
0.087001
0.087633
0.087317
0.085104
0.086052
0.087317
0.087949
0.087317
0.087633
0.087001
0.086052
0.086684
0.085420
0.086052
0.086684
0.085736
0.085104
0.084787
0.084471
0.085104
0.085104
0.083839
0.085104
0.086052
0.083839
0.084155
0.082574
0.083207
0.084155
0.084787
0.083523
0.084471
0.084471
0.082891
0.081942
0.082258
0.083207
0.083207
0.082891
0.083523
0.082891
0.083207
0.083207
0.084155
0.082574
0.082891
0.083839
0.083207
0.082258
0.083839
0.084471
0.084471
0.083839
0.083207
0.083839
0.083839
0.084155
0.083839
0.084471
0.084471
0.083523
0.084471
0.084155
0.084155
0.084787
0.086052
0.085420
0.086368
0.087317
0.087633
0.086684
0.086684
0.086052
0.087001
0.086684
0.087001
0.087633
0.087001
0.086684
0.086684
0.087001
0.088265
0.087317
0.087001
0.087633
0.088265
0.086368
0.086052
0.086684
0.086684
0.087317
0.087001
0.087949
0.086684
0.086368
0.087001
0.087949
0.087317
0.085420
0.087001
0.085736
0.086368
0.086684
0.087001
0.085420
0.085736
0.085420
0.084471
0.084787
0.084471
0.084155
0.082891
0.082891
0.084471
0.084471
0.084471
0.083207
0.083523
0.083839
0.084155
0.083207
0.083523
0.083523
0.084155
0.083839
0.083523
0.083523
0.083207
0.083523
0.082574
0.081942
0.082574
0.082258
0.082891
0.084155
0.083839
0.083839
0.084471
0.084787
0.083839
0.084155
0.084471
0.084471
0.083839
0.086052
0.085736
0.086052
0.084471
0.086052
0.085104
0.086684
0.087949
0.087317
0.087633
0.087001
0.087949
0.086368
0.087633
0.087633
0.088897
0.089214
0.087949
0.087949
0.087317
0.087317
0.087001
0.087633
0.087949
0.087949
0.087949
0.087001
0.087317
0.087317
0.087317
0.087317
0.088265
0.086368
0.086368
0.086368
0.087001
0.087001
0.086052
0.086052
0.086368
0.086684
0.084787
0.084471
0.083839
0.085420
0.085736
0.085104
0.084471
0.085104
0.084471
0.085104
0.084155
0.082891
0.083523
0.084471
0.082891
0.083207
0.082574
0.081626
0.083523
0.083207
0.083523
0.082891
0.082891
0.083207
0.082258
0.083523
0.084471
0.083523
0.083839
0.083523
0.084787
0.083523
0.083207
0.084471
0.084471
0.082891
0.084471
0.084471
0.085736
0.085104
0.085736
0.084471
0.085420
0.085104
0.086052
0.086684
0.086368
0.087001
0.087001
0.086052
0.087317
0.086684
0.087949
0.086684
0.086052
0.085736
0.086052
0.088265
0.088265
0.087949
0.087949
0.087949
0.088265
0.087633
0.087633
0.088265
0.088265
0.087001
0.088581
0.087949
0.087949
0.086684
0.087317
0.088265
0.087317
0.087949
0.088265
0.087949
0.087633
0.086684
0.085736
0.086684
0.086052
0.086052
0.085420
0.085736
0.085104
0.084155
0.084471
0.085420
0.084155
0.084787
0.085104
0.084155
0.083839
0.084155
0.084471
0.084787
0.084155
0.082891
0.083207
0.083207
0.083523
0.083523
0.083839
0.082574
0.082574
0.082891
0.082574
0.083523
0.084787
0.083839
0.083207
0.083207
0.083839
0.083523
0.085420
0.083839
0.082891
0.084471
0.083839
0.085420
0.085104
0.086052
0.085104
0.085104
0.086684
0.085736
0.086368
0.084471
0.084787
0.086052
0.086368
0.086368
0.086368
0.087633
0.086684
0.084787
0.087001
0.086052
0.086684
0.087001
0.087633
0.087317
0.085104
0.087001
0.087633
0.087317
0.087633
0.087317
0.087633
0.088265
0.087001
0.087317
0.087633
0.087001
0.086684
0.086684
0.085736
0.086368
0.086368
0.086368
0.087001
0.086368
0.085420
0.084787
0.084471
0.085420
0.084471
0.084787
0.084471
0.085104
0.084471
0.082258
0.082891
0.082891
0.083523
0.082574
0.082891
0.082574
0.083839
0.083523
0.082258
0.082574
0.082891
0.082891
0.083523
0.084155
0.083207
0.082258
0.082258
0.082891
0.084155
0.083523
0.083207
0.083523
0.083207
0.083207
0.084471
0.085104
0.085420
0.085420
0.085104
0.084787
0.084471
0.086052
0.084787
0.083523
0.084471
0.084787
0.086052
0.086684
0.086684
0.086052
0.085736
0.087001
0.086684
0.086684
0.087317
0.087001
0.085736
0.085736
0.086052
0.086368
0.087317
0.088265
0.087317
0.087317
0.087001
0.086684
0.087633
0.087001
0.087633
0.088897
0.087317
0.086684
0.087949
0.087001
0.086684
0.088265
0.087633
0.086684
0.086684
0.086052
0.087001
0.087001
0.087001
0.086684
0.086368
0.086052
0.085736
0.086052
0.085104
0.084471
0.085420
0.085420
0.085420
0.084155
0.083839
0.083839
0.084787
0.084155
0.084787
0.083839
0.084155
0.083207
0.083207
0.082258
0.084155
0.084471
0.084787
0.083839
0.083523
0.083839
0.082891
0.083839
0.083839
0.083839
0.082574
0.083523
0.084471
0.084155
0.083523
0.083523
0.084155
0.083839
0.083839
0.084787
0.083839
0.084155
0.084471
0.084787
0.084787
0.085420
0.085736
0.085104
0.084155
0.085420
0.086368
0.085736
0.085104
0.085104
0.086684
0.085420
0.086684
0.085104
0.086368
0.087001
0.087317
0.087317
0.087001
0.087317
0.087317
0.086368
0.087317
0.087633
0.087001
0.086368
0.087633
0.087317
0.087001
0.087317
0.087001
0.087317
0.087001
0.086052
0.085420
0.085420
0.086052
0.086052
0.086368
0.086684
0.086368
0.084471
0.085420
0.085736
0.084787
0.084155
0.084155
0.084787
0.084155
0.083207
0.084471
0.083839
0.083839
0.083839
0.083523
0.084471
0.084471
0.083207
0.082574
0.083839
0.083839
0.083839
0.083523
0.082891
0.083523
0.083207
0.082891
0.082574
0.083839
0.083839
0.083839
0.083839
0.084471
0.084155
0.084155
0.084155
0.084471
0.084471
0.084787
0.085104
0.084471
0.084471
0.085104
0.086368
0.084471
0.086368
0.087001
0.086368
0.087633
0.087317
0.086052
0.086368
0.087317
0.087001
0.086684
0.087317
0.087001
0.087317
0.087317
0.087949
0.088265
0.087949
0.086684
0.086684
0.086368
0.087633
0.086684
0.087001
0.087001
0.087317
0.086368
0.086684
0.087317
0.086684
0.086368
0.086684
0.085736
0.084155
0.085420
0.085104
0.087001
0.084787
0.085420
0.085420
0.086052
0.083839
0.084471
0.084155
0.084787
0.084155
0.084155
0.085104
0.082258
0.082891
0.082574
0.082574
0.081942
0.082258
0.082258
0.083523
0.082891
0.080678
0.081310
0.081626
0.082574
0.082574
0.081626
0.081310
0.082574
0.081942
0.081626
0.081942
0.082258
0.082891
0.081942
0.083523
0.081942
0.082258
0.081942
0.082891
0.082258
0.081942
0.082258
0.084155
0.083523
0.082574
0.082258
0.084471
0.083839
0.084155
0.084787
0.084155
0.084155
0.085736
0.085420
0.085736
0.086684
0.086684
0.084471
0.084471
0.085104
0.085420
0.086368
0.087949
0.085736
0.085736
0.086368
0.086684
0.086368
0.086684
0.086684
0.087001
0.086368
0.086368
0.085736
0.086368
0.085420
0.086052
0.087001
0.085104
0.085104
0.086684
0.086052
0.085736
0.085736
0.086052
0.086052
0.085420
0.084787
0.084471
0.085420
0.084155
0.083207
0.083523
0.085104
0.083207
0.082891
0.082574
0.083207
0.081626
0.084155
0.084155
0.083207
0.082574
0.082258
0.081626
0.081310
0.081942
0.082258
0.081310
0.082258
0.082258
0.082258
0.082574
0.082891
0.082891
0.081942
0.082574
0.083207
0.082574
0.083523
0.083839
0.084155
0.082574
0.083207
0.084155
0.084471
0.083839
0.084471
0.083839
0.086052
0.084155
0.085104
0.085104
0.086052
0.085420
0.085104
0.086052
0.086052
0.086052
0.085736
0.086052
0.086368
0.085736
0.087317
0.087633
0.087949
0.087001
0.087001
0.087001
0.086368
0.087001
0.087317
0.087317
0.086368
0.086684
0.086684
0.086368
0.087633
0.087317
0.087633
0.087001
0.085736
0.085104
0.084471
0.084155
0.084787
0.085420
0.085420
0.083839
0.084471
0.083207
0.083839
0.083523
0.083523
0.083207
0.082891
0.083207
0.083207
0.082891
0.082891
0.083207
0.083839
0.083523
0.082574
0.083207
0.081942
0.082574
0.082258
0.083523
0.083523
0.083207
0.082258
0.082891
0.082891
0.083207
0.082574
0.082258
0.082891
0.083523
0.082258
0.081942
0.082891
0.081942
0.083207
0.084471
0.082574
0.084155
0.083523
0.082258
0.082891
0.084471
0.084155
0.084471
0.084787
0.084155
0.083839
0.085104
0.085104
0.085104
0.085736
0.085420
0.085420
0.086368
0.086684
0.085420
0.084787
0.085736
0.087001
0.087317
0.087317
0.087317
0.086368
0.086684
0.086684
0.086684
0.087949
0.087001
0.087001
0.086368
0.086052
0.086368
0.086052
0.086052
0.087633
0.086684
0.086684
0.085104
0.085736
0.086368
0.086052
0.085104
0.083523
0.084787
0.085736
0.083839
0.083839
0.084155
0.083523
0.084155
0.083523
0.083207
0.083523
0.083839
0.082258
0.082574
0.083207
0.083523
0.085104
0.083839
0.082574
0.080994
0.081942
0.081626
0.082258
0.082574
0.080361
0.080678
0.080994
0.080994
0.081942
0.081626
0.082258
0.081310
0.081626
0.082258
0.082574
0.081310
0.081942
0.082574
0.082258
0.083523
0.082574
0.084155
0.084155
0.084471
0.083839
0.084787
0.084471
0.084787
0.085104
0.084787
0.084787
0.086052
0.087001
0.085736
0.086368
0.087317
0.086052
0.085420
0.086368
0.087633
0.087317
0.088897
0.087317
0.086052
0.086684
0.087633
0.087001
0.087317
0.087317
0.087633
0.085736
0.085104
0.086684
0.087001
0.087317
0.086368
0.086368
0.085736
0.086052
0.086684
0.085736
0.085736
0.085736
0.084787
0.083839
0.083839
0.083523
0.084787
0.083523
0.083523
0.083207
0.084155
0.083839
0.084471
0.082258
0.082891
0.083839
0.082574
0.082574
0.082891
0.082574
0.082258
0.082258
0.082574
0.081626
0.082258
0.082258
0.082574
0.081626
0.080994
0.081626
0.081942
0.082574
0.081942
0.082574
0.082258
0.082891
0.083207
0.082574
0.083523
0.083839
0.083839
0.083523
0.083523
0.083839
0.083207
0.084155
0.083839
0.084787
0.085420
0.084787
0.086052
0.084787
0.085104
0.086052
0.086052
0.085420
0.085420
0.085736
0.087001
0.087001
0.086368
0.087317
0.087001
0.087949
0.087317
0.087633
0.085420
0.086052
0.086684
0.087633
0.086368
0.087317
0.087633
0.087001
0.086684
0.086368
0.086052
0.086684
0.085104
0.085420
0.085420
0.085420
0.085104
0.085736
0.085420
0.085736
0.084787
0.084155
0.084787
0.085104
0.084155
0.084471
0.085420
0.083207
0.083523
0.083207
0.083839
0.083839
0.083207
0.082258
0.083839
0.083839
0.083839
0.082258
0.082258
0.080994
0.082574
0.082574
0.083839
0.082574
0.081942
0.081942
0.082258
0.081942
0.082574
0.082574
0.082891
0.081942
0.082258
0.081626
0.081626
0.082574
0.083523
0.082891
0.082574
0.082891
0.083207
0.084155
0.084471
0.083207
0.083839
0.084787
0.084155
0.083839
0.085736
0.085420
0.086368
0.085736
0.085420
0.086052
0.086052
0.086052
0.085104
0.086368
0.087001
0.087001
0.086368
0.087317
0.087001
0.085736
0.085104
0.085104
0.086684
0.087001
0.087001
0.086368
0.086684
0.086684
0.086052
0.085736
0.087317
0.087317
0.085736
0.084471
0.085104
0.085104
0.084787
0.085420
0.086052
0.084471
0.083839
0.084155
0.084155
0.083523
0.082574
0.082574
0.083523
0.082258
0.082258
0.083207
0.082574
0.082258
0.082891
0.083839
0.083523
0.082258
0.083207
0.082258
0.081310
0.082258
0.082258
0.082258
0.081626
0.082891
0.081942
0.082891
0.081310
0.081626
0.083207
0.081310
0.081310
0.080994
0.081626
0.083207
0.082258
0.083839
0.083207
0.082891
0.082891
0.082574
0.082574
0.083839
0.083839
0.084471
0.084471
0.083839
0.084155
0.084155
0.083839
0.084471
0.085420
0.086052
0.086684
0.087633
0.086684
0.086368
0.084787
0.084787
0.085420
0.085736
0.087633
0.087001
0.086052
0.086684
0.086368
0.087001
0.086684
0.087949
0.085736
0.086684
0.085420
0.085104
0.086684
0.087001
0.085420
0.086368
0.084471
0.084787
0.085104
0.086052
0.085104
0.085104
0.085736
0.085736
0.084471
0.084155
0.084471
0.084155
0.083839
0.082891
0.083207
0.082891
0.083523
0.082891
0.082574
0.082574
0.082258
0.082891
0.082891
0.083839
0.083207
0.082891
0.082891
0.082891
0.082891
0.082258
0.082574
0.082258
0.082258
0.081626
0.081626
0.081310
0.082258
0.082258
0.081626
0.082258
0.083207
0.082891
0.083839
0.083207
0.083523
0.082258
0.082574
0.082891
0.083523
0.083839
0.084155
0.085104
0.084155
0.083523
0.085104
0.084787
0.084787
0.085420
0.085736
0.086052
0.084787
0.086052
0.085736
0.085104
0.085736
0.086684
0.087001
0.085736
0.086052
0.085104
0.085736
0.086684
0.087317
0.087001
0.087317
0.086684
0.086684
0.085736
0.086368
0.087633
0.085420
0.084787
0.086052
0.085104
0.084155
0.085104
0.084471
0.084471
0.085420
0.084471
0.083839
0.084471
0.084787
0.082891
0.083207
0.083207
0.083207
0.083523
0.083207
0.082258
0.082891
0.081310
0.081310
0.081942
0.083207
0.083207
0.081626
0.081626
0.080994
0.080678
0.082891
0.082258
0.082574
0.081310
0.081942
0.080678
0.080678
0.080994
0.081310
0.081626
0.080678
0.081310
0.082574
0.081626
0.081626
0.082258
0.082258
0.082891
0.082891
0.081942
0.083207
0.083207
0.082574
0.082258
0.084155
0.082891
0.084155
0.084471
0.084787
0.084471
0.085104
0.084155
0.085104
0.085420
0.085104
0.086052
0.086368
0.085736
0.085104
0.087001
0.086368
0.085420
0.086052
0.085104
0.084787
0.086684
0.086684
0.086368
0.086684
0.084787
0.086368
0.084155
0.084155
0.084471
0.085736
0.085736
0.085736
0.085104
0.085104
0.084787
0.085104
0.085736
0.084787
0.083207
0.083523
0.083523
0.082258
0.083207
0.083839
0.083523
0.082891
0.082891
0.081942
0.082891
0.081942
0.081626
0.082258
0.081626
0.081626
0.082258
0.081626
0.080045
0.081310
0.081942
0.081942
0.082891
0.081626
0.081626
0.081626
0.081942
0.081942
0.081310
0.082574
0.083207
0.081942
0.081626
0.080994
0.082574
0.081942
0.081942
0.083207
0.083207
0.083207
0.082258
0.084155
0.083523
0.083839
0.084155
0.083839
0.084471
0.084787
0.084471
0.084471
0.084787
0.085104
0.085420
0.085736
0.085104
0.085104
0.085420
0.084155
0.084471
0.085736
0.086368
0.086684
0.086052
0.085736
0.085736
0.086052
0.086368
0.087317
0.087001
0.086052
0.084787
0.084787
0.085104
0.084787
0.086684
0.086368
0.086368
0.084471
0.085104
0.084471
0.085420
0.085420
0.084471
0.084471
0.085104
0.083523
0.083523
0.082574
0.082891
0.082891
0.082258
0.082891
0.083207
0.081626
0.081942
0.082258
0.081310
0.081942
0.082891
0.081626
0.081310
0.082258
0.080678
0.080994
0.081626
0.081626
0.080994
0.080045
0.080361
0.080045
0.080678
0.080045
0.081626
0.082258
0.081942
0.080361
0.080678
0.080994
0.081310
0.082258
0.082574
0.081626
0.081310
0.082258
0.083523
0.083839
0.083839
0.083839
0.083839
0.083523
0.085104
0.084471
0.083207
0.085420
0.085736
0.085736
0.085104
0.085104
0.086052
0.085736
0.085104
0.085104
0.086052
0.086052
0.086052
0.085104
0.085736
0.085736
0.086684
0.087001
0.086368
0.086052
0.087949
0.086684
0.086052
0.086368
0.085420
0.086052
0.085736
0.085420
0.084787
0.084787
0.085104
0.085736
0.084155
0.084471
0.084787
0.083207
0.083523
0.084787
0.083207
0.083207
0.083207
0.083839
0.083839
0.082574
0.082891
0.082574
0.082891
0.082258
0.081942
0.081942
0.082258
0.082258
0.082258
0.080994
0.080678
0.082574
0.082574
0.082574
0.081942
0.081942
0.081626
0.080994
0.081626
0.082891
0.082891
0.081310
0.082574
0.081626
0.083523
0.082574
0.081626
0.081942
0.083207
0.083207
0.082891
0.084787
0.084471
0.082891
0.083839
0.083523
0.084155
0.083207
0.083523
0.083207
0.084155
0.084471
0.084471
0.083839
0.084471
0.085736
0.084471
0.084787
0.085104
0.085104
0.085420
0.087001
0.086052
0.085420
0.085420
0.085104
0.086052
0.085420
0.085420
0.085736
0.085420
0.083523
0.084155
0.085736
0.084787
0.084155
0.084787
0.085420
0.086052
0.083839
0.084471
0.085104
0.085420
0.084787
0.083839
0.083839
0.083207
0.082891
0.083207
0.083523
0.082891
0.084155
0.082574
0.082891
0.082258
0.081626
0.082574
0.082574
0.081942
0.082258
0.083839
0.082891
0.081626
0.080678
0.082574
0.082258
0.081942
0.082891
0.080994
0.080678
0.081626
0.081310
0.081942
0.080994
0.081942
0.081626
0.080994
0.081942
0.082258
0.083523
0.083523
0.083839
0.083523
0.081942
0.083839
0.082574
0.082258
0.083207
0.083839
0.083207
0.083839
0.084471
0.085420
0.083839
0.083207
0.084155
0.086368
0.086052
0.083839
0.084787
0.086368
0.083839
0.086052
0.087001
0.086368
0.086052
0.086368
0.085736
0.085420
0.086684
0.088265
0.086684
0.085420
0.086052
0.086368
0.084471
0.084471
0.085104
0.084787
0.084155
0.086368
0.084787
0.082891
0.084155
0.085104
0.084787
0.083839
0.084787
0.085104
0.084471
0.084155
0.085420
0.083839
0.082891
0.083839
0.083839
0.083207
0.082891
0.083839
0.083839
0.081942
0.083523
0.082891
0.080678
0.080994
0.081942
0.080045
0.080678
0.080678
0.082891
0.080678
0.080678
0.081310
0.080994
0.080361
0.081942
0.083839
0.081942
0.080994
0.081942
0.082258
0.081310
0.081626
0.083207
0.082891
0.081626
0.083523
0.083207
0.081942
0.083523
0.085104
0.083207
0.082891
0.085736
0.084471
0.084787
0.084787
0.086368
0.085736
0.085104
0.085104
0.087001
0.085420
0.085104
0.086368
0.085104
0.085736
0.087949
0.087633
0.085736
0.085104
0.085420
0.086052
0.085420
0.085736
0.085420
0.085736
0.085104
0.085736
0.086052
0.086052
0.084787
0.085420
0.085736
0.085104
0.084787
0.084471
0.082574
0.083839
0.085104
0.085104
0.084155
0.083839
0.084155
0.082891
0.082891
0.083207
0.083523
0.082891
0.082574
0.083207
0.081310
0.081626
0.082891
0.083207
0.081942
0.082891
0.082891
0.082574
0.082258
0.080994
0.081310
0.081626
0.083207
0.082891
0.081626
0.080994
0.081942
0.083207
0.081942
0.082574
0.082574
0.082891
0.082574
0.081626
0.082574
0.083523
0.083207
0.082891
0.083523
0.083839
0.083523
0.083523
0.083839
0.084155
0.083839
0.084155
0.084787
0.083207
0.083523
0.084471
0.083207
0.084787
0.085420
0.085420
0.085420
0.085736
0.085420
0.084471
0.084471
0.085736
0.086684
0.085736
0.086684
0.086052
0.085420
0.086684
0.086368
0.085420
0.085736
0.085420
0.086368
0.086684
0.086684
0.086052
0.085736
0.086052
0.085104
0.086684
0.085736
0.086052
0.085420
0.084787
0.085420
0.085104
0.085420
0.084471
0.084787
0.084155
0.083839
0.084155
0.084787
0.082574
0.084155
0.082891
0.083207
0.082574
0.083207
0.083207
0.083523
0.082574
0.082891
0.082258
0.082574
0.082891
0.082574
0.082891
0.082258
0.081942
0.081626
0.082574
0.082574
0.081626
0.082891
0.081626
0.081626
0.081942
0.082891
0.082258
0.082891
0.082574
0.083839
0.083523
0.082574
0.084787
0.084471
0.083523
0.085420
0.084471
0.084155
0.083839
0.084787
0.084155
0.083839
0.086052
0.086684
0.086052
0.086684
0.086684
0.086684
0.085736
0.086368
0.086052
0.087633
0.087633
0.087949
0.087633
0.087001
0.087001
0.087317
0.087949
0.087001
0.087317
0.088581
0.086684
0.085420
0.086684
0.087001
0.087317
0.087001
0.087633
0.087001
0.086684
0.086052
0.086684
0.087317
0.087317
0.085420
0.086052
0.084787
0.084787
0.084471
0.084787
0.083839
0.083523
0.084155
0.085736
0.083839
0.083207
0.082891
0.084155
0.082891
0.083207
0.083207
0.082574
0.082891
0.081626
0.082574
0.082574
0.083207
0.084155
0.082891
0.083207
0.082258
0.084155
0.082891
0.083523
0.083207
0.082574
0.082574
0.082891
0.083207
0.082574
0.082891
0.085104
0.084787
0.083207
0.083207
0.083523
0.083523
0.083523
0.084471
0.083523
0.083523
0.085420
0.084787
0.083839
0.084471
0.085736
0.086052
0.084471
0.086368
0.085104
0.085104
0.085736
0.086368
0.085736
0.086684
0.087633
0.087317
0.086052
0.086368
0.086684
0.087001
0.087001
0.087317
0.086684
0.087949
0.086684
0.087317
0.087317
0.087633
0.087633
0.087317
0.085420
0.085104
0.087001
0.084787
0.083523
0.086052
0.086368
0.084787
0.085104
0.084787
0.084155
0.081942
0.083523
0.083523
0.082258
0.082891
0.082891
0.081942
0.082258
0.083523
0.083207
0.082574
0.082891
0.084155
0.083523
0.081310
0.081626
0.082574
0.081626
0.082574
0.083207
0.082574
0.080678
0.082258
0.083207
0.081310
0.081942
0.082574
0.081626
0.081626
0.083839
0.081942
0.081626
0.082891
0.083839
0.082258
0.082574
0.082574
0.082574
0.083523
0.082891
0.084155
0.082891
0.084155
0.084155
0.085104
0.084471
0.084787
0.085420
0.084787
0.085420
0.084787
0.085420
0.084787
0.083839
0.085104
0.086684
0.086684
0.086052
0.087949
0.085736
0.086052
0.086684
0.086052
0.085420
0.085104
0.087317
0.084787
0.084787
0.086052
0.086368
0.084471
0.084787
0.086368
0.083523
0.083839
0.086368
0.086368
0.083839
0.084471
0.085736
0.083839
0.083523
0.084787
0.084155
0.082258
0.082891
0.084155
0.082574
0.082891
0.083523
0.082891
0.081626
0.082891
0.083523
0.082574
0.083523
0.082258
0.082574
0.080361
0.082891
0.082574
0.081626
0.081942
0.083207
0.083207
0.081942
0.083207
0.083523
0.082258
0.081310
0.081942
0.082258
0.080678
0.082258
0.083839
0.083207
0.081942
0.082891
0.083839
0.082891
0.083207
0.083207
0.082574
0.082891
0.083839
0.084787
0.084471
0.085104
0.085736
0.085420
0.084471
0.085736
0.084787
0.084787
0.084787
0.085736
0.085104
0.084471
0.087001
0.087949
0.086368
0.087001
0.087317
0.086052
0.084787
0.087001
0.087633
0.085420
0.084155
0.086052
0.086052
0.086368
0.086052
0.086684
0.087001
0.086684
0.086368
0.085736
0.084787
0.084471
0.085104
0.083839
0.085736
0.085420
0.084155
0.083207
0.083207
0.083523
0.082891
0.083839
0.084155
0.083523
0.082258
0.082258
0.083523
0.082891
0.082258
0.083523
0.082891
0.082258
0.082574
0.082258
0.080361
0.082258
0.082574
0.082258
0.081942
0.082891
0.082258
0.081310
0.081942
0.082258
0.082891
0.080994
0.082574
0.082574
0.080994
0.081310
0.083207
0.083207
0.081942
0.083523
0.083523
0.084155
0.082574
0.083207
0.084787
0.082574
0.084787
0.085420
0.084471
0.084471
0.084787
0.084787
0.084471
0.085420
0.084787
0.084787
0.084155
0.085736
0.084471
0.085420
0.087001
0.087633
0.086368
0.086052
0.086052
0.085736
0.086368
0.087633
0.086684
0.086052
0.086052
0.086684
0.086368
0.084787
0.086368
0.086684
0.085420
0.085420
0.085736
0.085104
0.084471
0.084471
0.084787
0.084155
0.084471
0.085104
0.085104
0.084155
0.084155
0.085736
0.084155
0.084155
0.084471
0.083523
0.083207
0.083523
0.082891
0.081626
0.083207
0.082891
0.082891
0.083207
0.081310
0.081942
0.081626
0.081626
0.082891
0.081942
0.080994
0.081626
0.082891
0.082891
0.082574
0.083523
0.082258
0.081942
0.081626
0.082574
0.083207
0.083207
0.083839
0.082891
0.082891
0.083207
0.083523
0.083523
0.083207
0.083839
0.084155
0.085104
0.084787
0.085736
0.084471
0.084787
0.085736
0.086368
0.086684
0.086684
0.086368
0.086368
0.085420
0.086052
0.085736
0.085736
0.087633
0.088265
0.086684
0.084787
0.087001
0.087001
0.086684
0.086684
0.087317
0.086684
0.086052
0.086684
0.085420
0.084787
0.085420
0.087001
0.084155
0.084787
0.084787
0.086684
0.085736
0.084787
0.086368
0.085736
0.085104
0.084787
0.085104
0.083523
0.082891
0.083207
0.083839
0.083207
0.083207
0.082258
0.081626
0.081942
0.081942
0.083523
0.082891
0.081310
0.080361
0.079729
0.080361
0.080994
0.080994
0.080045
0.081310
0.080678
0.080361
0.081626
0.080994
0.081310
0.081310
0.081626
0.080361
0.080361
0.080045
0.080994
0.081942
0.081626
0.082258
0.081626
0.082891
0.081942
0.083523
0.081942
0.082891
0.082891
0.083839
0.082258
0.083523
0.082258
0.083839
0.083523
0.085104
0.084787
0.084471
0.083839
0.084155
0.084787
0.084471
0.084471
0.085104
0.085420
0.084787
0.085420
0.084155
0.084787
0.086052
0.085104
0.084471
0.084787
0.084787
0.083839
0.083839
0.083839
0.083839
0.083839
0.083839
0.083839
0.083523
0.084471
0.083523
0.084155
0.082891
0.082574
0.083523
0.083523
0.082891
0.082574
0.083207
0.082574
0.084155
0.083523
0.082258
0.082574
0.082891
0.082574
0.081942
0.082258
0.082258
0.083523
0.080994
0.080678
0.080994
0.080678
0.081310
0.080994
0.081626
0.082258
0.080361
0.081310
0.081310
0.080678
0.081626
0.082258
0.081310
0.080361
0.081310
0.081310
0.080678
0.082891
0.083523
0.082891
0.082574
0.083207
0.082574
0.082258
0.083523
0.082891
0.083207
0.083839
0.084471
0.083523
0.082574
0.082574
0.083523
0.082891
0.084787
0.084155
0.085104
0.086052
0.084471
0.084787
0.083523
0.084155
0.085420
0.085420
0.085420
0.084471
0.084787
0.084787
0.085736
0.085736
0.086368
0.085104
0.085420
0.085104
0.084155
0.084787
0.086368
0.085104
0.084155
0.084787
0.084787
0.084155
0.083839
0.084471
0.083523
0.082258
0.083523
0.084471
0.082574
0.082258
0.082574
0.082574
0.083207
0.083207
0.082574
0.081942
0.081310
0.080361
0.081942
0.080045
0.081626
0.082574
0.081310
0.081310
0.081310
0.080361
0.079729
0.081310
0.081626
0.081942
0.081942
0.081310
0.080994
0.080678
0.081942
0.082891
0.081942
0.080994
0.082891
0.081626
0.082258
0.082574
0.083523
0.082574
0.082258
0.083207
0.083207
0.082574
0.083523
0.084471
0.083523
0.084471
0.085420
0.086052
0.084155
0.084155
0.083839
0.084471
0.084471
0.084787
0.085420
0.084787
0.084787
0.085736
0.085104
0.085736
0.087001
0.086684
0.087001
0.085736
0.086052
0.086684
0.087001
0.086684
0.086684
0.086368
0.086684
0.086368
0.085736
0.085420
0.085420
0.086368
0.086368
0.085104
0.085104
0.086052
0.085104
0.084787
0.084471
0.084471
0.085420
0.084787
0.084155
0.083523
0.082891
0.082891
0.081942
0.083523
0.083207
0.082574
0.081942
0.082258
0.082574
0.082258
0.083839
0.084155
0.083523
0.081310
0.081942
0.081310
0.080361
0.081942
0.081626
0.081626
0.081626
0.082258
0.081942
0.082258
0.082891
0.083839
0.083523
0.083207
0.083207
0.082574
0.082574
0.083839
0.082891
0.082258
0.082258
0.083523
0.083523
0.083839
0.083523
0.084471
0.084471
0.083839
0.084471
0.085104
0.084787
0.085420
0.086684
0.086052
0.085736
0.085104
0.085736
0.085104
0.085736
0.084787
0.086052
0.086052
0.086368
0.086684
0.084471
0.085104
0.087001
0.087001
0.086684
0.086368
0.087633
0.086368
0.085736
0.086684
0.086052
0.086052
0.085104
0.085736
0.085104
0.085420
0.085104
0.085420
0.085104
0.084787
0.083839
0.083207
0.084471
0.084471
0.084155
0.084155
0.082574
0.084155
0.082891
0.083207
0.082574
0.082891
0.083523
0.082891
0.082258
0.081626
0.082258
0.082574
0.081942
0.082258
0.082258
0.082258
0.082258
0.082574
0.081626
0.081942
0.081942
0.081942
0.081626
0.081942
0.082891
0.082574
0.081942
0.082258
0.080678
0.082574
0.082891
0.082891
0.082574
0.082574
0.082574
0.083207
0.083207
0.083523
0.083523
0.083839
0.084787
0.084471
0.084471
0.085104
0.085104
0.085420
0.086368
0.086052
0.086052
0.085420
0.085420
0.084471
0.085104
0.085104
0.087317
0.087633
0.085736
0.085736
0.086052
0.086052
0.086684
0.087317
0.086368
0.086368
0.086368
0.085104
0.086368
0.085736
0.086368
0.087001
0.085104
0.085420
0.086052
0.085420
0.085420
0.084471
0.084471
0.083207
0.084471
0.083839
0.083839
0.084471
0.083839
0.083207
0.082891
0.083523
0.084155
0.082258
0.082574
0.082574
0.080678
0.081626
0.081942
0.082258
0.080361
0.080045
0.081626
0.080678
0.080361
0.081626
0.081626
0.081942
0.080678
0.080045
0.082258
0.081310
0.081942
0.082574
0.082574
0.082574
0.081626
0.081942
0.081942
0.082891
0.082574
0.081942
0.081942
0.081942
0.083207
0.082891
0.083523
0.084155
0.083839
0.083839
0.083207
0.084155
0.084155
0.084787
0.083839
0.084471
0.083839
0.084471
0.085420
0.084155
0.084471
0.085104
0.085420
0.086052
0.085104
0.086368
0.085420
0.085420
0.085420
0.086052
0.086052
0.085104
0.085420
0.086368
0.086052
0.085736
0.087001
0.086368
0.084787
0.086368
0.085420
0.086052
0.084787
0.083839
0.083839
0.085104
0.084471
0.084787
0.086052
0.084471
0.083839
0.083839
0.083523
0.084471
0.083207
0.084155
0.082891
0.081942
0.081310
0.082258
0.082574
0.082574
0.083207
0.083207
0.081942
0.082258
0.080994
0.082258
0.081942
0.082258
0.082258
0.080994
0.081942
0.082574
0.082574
0.081942
0.082891
0.082891
0.082258
0.082574
0.082891
0.082891
0.082891
0.083839
0.082891
0.083207
0.083523
0.083207
0.084471
0.084787
0.084471
0.084787
0.083207
0.084787
0.085420
0.084471
0.084471
0.084471
0.084787
0.085420
0.085420
0.086052
0.086052
0.086052
0.086052
0.085420
0.085736
0.086052
0.087001
0.087317
0.085104
0.086368
0.086684
0.085736
0.086052
0.087633
0.087317
0.087001
0.085736
0.086368
0.086368
0.087633
0.087633
0.088265
0.086052
0.085736
0.085420
0.084787
0.085420
0.085420
0.084471
0.085104
0.084155
0.084471
0.084155
0.083523
0.084471
0.083839
0.082891
0.082891
0.082891
0.082258
0.081942
0.082891
0.083207
0.083207
0.083523
0.083207
0.081626
0.082258
0.083207
0.082574
0.082574
0.083207
0.082574
0.081626
0.081626
0.082574
0.082891
0.083207
0.082258
0.082574
0.083207
0.082258
0.082574
0.082574
0.083523
0.082258
0.083207
0.082891
0.083523
0.083523
0.082258
0.083207
0.083839
0.083523
0.084155
0.084787
0.084471
0.083839
0.085104
0.086052
0.085736
0.085736
0.084787
0.086052
0.085420
0.085104
0.084787
0.085420
0.086052
0.086684
0.085104
0.086684
0.085736
0.086052
0.086684
0.086368
0.087001
0.087949
0.085736
0.085736
0.086684
0.086684
0.086052
0.086052
0.086368
0.085736
0.084155
0.084787
0.085104
0.086052
0.085736
0.085420
0.083839
0.083839
0.084155
0.082574
0.082258
0.081942
0.082574
0.082891
0.082574
0.081942
0.082574
0.082258
0.082258
0.082574
0.082258
0.082258
0.082258
0.082574
0.080361
0.080994
0.081310
0.082574
0.081942
0.081626
0.081310
0.080994
0.080994
0.082258
0.081942
0.081310
0.081626
0.081942
0.081626
0.081310
0.081942
0.082574
0.082258
0.082258
0.082574
0.082258
0.082258
0.083207
0.082574
0.083523
0.082258
0.083523
0.083523
0.083207
0.082891
0.084787
0.084155
0.084787
0.084787
0.084471
0.085104
0.085420
0.085104
0.085104
0.086684
0.086052
0.086368
0.084471
0.085420
0.086052
0.085420
0.086052
0.086368
0.086052
0.086052
0.086052
0.084787
0.086368
0.086684
0.085420
0.086368
0.086368
0.085104
0.083523
0.084155
0.085420
0.084471
0.084787
0.083839
0.084155
0.083207
0.083523
0.083523
0.083207
0.082258
0.082891
0.081942
0.082891
0.083523
0.081942
0.081942
0.082574
0.083523
0.082258
0.081310
0.082574
0.081626
0.080994
0.079097
0.080045
0.080994
0.081942
0.082574
0.082258
0.080994
0.081942
0.081942
0.081942
0.082574
0.081626
0.082574
0.081310
0.082574
0.082574
0.082574
0.082258
0.082891
0.081942
0.081626
0.082258
0.082574
0.082258
0.082574
0.083207
0.083523
0.084155
0.083839
0.082891
0.084155
0.085104
0.085104
0.086052
0.087001
0.085736
0.085420
0.084155
0.084787
0.085104
0.084471
0.085104
0.086052
0.085736
0.084787
0.086052
0.086368
0.086052
0.087001
0.086368
0.085736
0.084787
0.085420
0.085736
0.085104
0.084155
0.083839
0.085736
0.084471
0.084155
0.084155
0.084787
0.084787
0.084471
0.084787
0.084155
0.083839
0.083839
0.083207
0.083839
0.083523
0.083839
0.082891
0.082574
0.081626
0.082258
0.081310
0.081626
0.081626
0.081626
0.081942
0.082258
0.081310
0.081626
0.081626
0.080994
0.081942
0.081942
0.082574
0.081310
0.080994
0.082258
0.081626
0.082574
0.082574
0.080994
0.081310
0.080994
0.081626
0.081942
0.082891
0.083207
0.082258
0.081942
0.082574
0.082574
0.082574
0.081310
0.082258
0.082891
0.083207
0.084155
0.083207
0.083523
0.083523
0.083839
0.083839
0.083839
0.083523
0.084471
0.083523
0.083839
0.084471
0.084471
0.084471
0.085736
0.085736
0.086368
0.085420
0.085104
0.084155
0.085104
0.086052
0.086052
0.086052
0.085104
0.084787
0.085104
0.085736
0.085104
0.085104
0.083523
0.084471
0.083523
0.083523
0.084471
0.084155
0.084471
0.083523
0.083207
0.084471
0.083207
0.082574
0.083207
0.082574
0.082891
0.083207
0.083207
0.081626
0.081626
0.081942
0.082891
0.082891
0.083207
0.082574
0.081310
0.081626
0.080045
0.081310
0.083523
0.082574
0.082574
0.081942
0.080678
0.081942
0.081626
0.081310
0.080994
0.080994
0.080361
0.081626
0.081310
0.081626
0.081942
0.081942
0.082258
0.082258
0.081626
0.083523
0.082258
0.082891
0.083207
0.083839
0.083207
0.084471
0.084155
0.084471
0.084471
0.083839
0.083839
0.084155
0.084471
0.084471
0.083839
0.083839
0.084471
0.086052
0.086052
0.086052
0.085736
0.086684
0.085104
0.084787
0.086684
0.086052
0.086368
0.086368
0.085420
0.085420
0.085104
0.085736
0.085104
0.085420
0.086368
0.084787
0.085104
0.086052
0.086368
0.085104
0.086052
0.085420
0.084787
0.083523
0.083523
0.083207
0.083207
0.083207
0.082258
0.082574
0.082891
0.082574
0.081942
0.082258
0.082258
0.082258
0.083839
0.082891
0.082574
0.081626
0.080678
0.080994
0.082574
0.081626
0.081942
0.082258
0.081942
0.081942
0.082258
0.082258
0.080994
0.081626
0.081626
0.081310
0.082258
0.080994
0.081942
0.082891
0.082258
0.082574
0.082891
0.081942
0.082258
0.083207
0.082258
0.082891
0.083207
0.084471
0.083839
0.083839
0.083839
0.084155
0.082891
0.084155
0.085104
0.084471
0.084155
0.085420
0.083207
0.084155
0.084787
0.084787
0.085736
0.086052
0.085104
0.085420
0.084787
0.085736
0.086368
0.085420
0.086368
0.086052
0.085420
0.084787
0.086052
0.085736
0.085420
0.085104
0.085736
0.084155
0.083839
0.083839
0.084155
0.084155
0.083839
0.083523
0.084471
0.083523
0.083839
0.082574
0.082891
0.081942
0.082258
0.081942
0.081310
0.081942
0.081626
0.080994
0.081310
0.081626
0.082258
0.082258
0.081310
0.081626
0.080361
0.081310
0.080994
0.081942
0.082258
0.081626
0.080994
0.081310
0.080361
0.081942
0.081626
0.080994
0.080994
0.081942
0.081626
0.081626
0.080994
0.081942
0.081942
0.081310
0.081942
0.081942
0.081310
0.083523
0.082258
0.081942
0.083839
0.083523
0.083523
0.083207
0.083523
0.084155
0.083523
0.084155
0.084155
0.084155
0.084471
0.085104
0.084155
0.083523
0.086052
0.085420
0.085736
0.084787
0.084471
0.084787
0.085736
0.084471
0.084471
0.085420
0.084471
0.086368
0.084787
0.085104
0.086368
0.085104
0.084787
0.082891
0.083839
0.083523
0.084155
0.083523
0.082891
0.082891
0.083523
0.082574
0.082574
0.081942
0.081626
0.081942
0.082574
0.081310
0.081626
0.080994
0.081942
0.080678
0.080994
0.080994
0.079729
0.081310
0.081310
0.081310
0.081310
0.081310
0.078148
0.080361
0.080678
0.080361
0.079413
0.079729
0.079097
0.079729
0.080361
0.080361
0.080361
0.079097
0.079729
0.080045
0.080045
0.081626
0.082258
0.081942
0.082258
0.081942
0.082574
0.081310
0.082258
0.083207
0.081942
0.083207
0.082258
0.084155
0.083839
0.085104
0.084155
0.085420
0.085104
0.085104
0.085736
0.085736
0.084787
0.084787
0.085420
0.084471
0.085104
0.085736
0.086684
0.085420
0.085104
0.085104
0.086052
0.085104
0.085104
0.086368
0.085736
0.084787
0.083207
0.085420
0.085104
0.084787
0.084471
0.084155
0.085420
0.083523
0.085420
0.085420
0.084471
0.083839
0.084471
0.083839
0.083839
0.083839
0.083207
0.084155
0.083523
0.082258
0.083207
0.083839
0.082258
0.081626
0.082258
0.082574
0.081942
0.081626
0.081626
0.082258
0.081626
0.081626
0.081626
0.080678
0.080994
0.081626
0.080361
0.081942
0.081626
0.080678
0.081310
0.082258
0.081626
0.082891
0.082258
0.082891
0.081626
0.082574
0.083207
0.082258
0.082574
0.083207
0.082891
0.082574
0.082258
0.083207
0.083839
0.083839
0.083207
0.084471
0.084471
0.085420
0.084787
0.084155
0.085736
0.085104
0.084787
0.086368
0.084471
0.085104
0.085736
0.085736
0.086684
0.086684
0.086368
0.086684
0.085104
0.084471
0.085736
0.086368
0.085104
0.086368
0.085420
0.085736
0.086684
0.087001
0.085736
0.086052
0.084471
0.085736
0.084787
0.085736
0.084787
0.083839
0.085104
0.085104
0.083839
0.084155
0.083523
0.083839
0.083207
0.083523
0.084471
0.082891
0.083207
0.082891
0.083207
0.082258
0.082891
0.082891
0.083207
0.081942
0.080678
0.080045
0.080994
0.081310
0.080678
0.082258
0.081942
0.081626
0.081942
0.081942
0.080994
0.081626
0.081626
0.082574
0.082574
0.081942
0.082258
0.082574
0.083207
0.083207
0.083207
0.082891
0.083207
0.083839
0.080994
0.083839
0.083839
0.083207
0.083839
0.083839
0.084155
0.083839
0.082891
0.083523
0.084471
0.084155
0.084155
0.085420
0.085104
0.085736
0.084155
0.085420
0.086684
0.085736
0.086368
0.086052
0.086052
0.085420
0.085104
0.085736
0.086368
0.086368
0.086684
0.087001
0.085420
0.086052
0.086684
0.086684
0.086684
0.086368
0.084787
0.084471
0.084155
0.085104
0.084471
0.084471
0.086368
0.084787
0.083839
0.084155
0.084155
0.082891
0.081942
0.082574
0.083207
0.082891
0.083839
0.083207
0.081942
0.081626
0.081626
0.082258
0.082258
0.081310
0.081310
0.080678
0.080361
0.081626
0.082258
0.082258
0.081626
0.080678
0.081626
0.080678
0.080678
0.080678
0.080678
0.080361
0.080994
0.080361
0.081626
0.082258
0.081310
0.080994
0.081310
0.081942
0.081626
0.081626
0.081310
0.081626
0.081942
0.082258
0.083839
0.084471
0.083839
0.082574
0.083839
0.083523
0.083523
0.084787
0.083839
0.084471
0.085104
0.083523
0.084155
0.084471
0.084787
0.086684
0.084787
0.083839
0.083839
0.083523
0.084155
0.085420
0.084471
0.084155
0.085736
0.084787
0.082891
0.084471
0.084471
0.084155
0.084787
0.084787
0.083839
0.083839
0.083207
0.083523
0.083523
0.082891
0.084155
0.082891
0.081942
0.083207
0.083207
0.082574
0.081310
0.080994
0.081310
0.082258
0.080678
0.081942
0.081310
0.081942
0.081626
0.080361
0.081310
0.081626
0.081310
0.079729
0.080994
0.081310
0.081942
0.080678
0.080045
0.080361
0.079729
0.081626
0.081942
0.081310
0.080361
0.080045
0.079729
0.080361
0.080994
0.082258
0.081942
0.082574
0.082574
0.081626
0.082891
0.082258
0.082258
0.081942
0.082574
0.082891
0.084155
0.083207
0.084155
0.083207
0.084471
0.084787
0.084787
0.085104
0.084471
0.084787
0.084155
0.082891
0.084155
0.084471
0.085736
0.085420
0.084471
0.085420
0.084787
0.086052
0.085420
0.085104
0.085420
0.085104
0.085420
0.085104
0.083839
0.083523
0.083839
0.084155
0.083839
0.083839
0.082891
0.083207
0.084471
0.084787
0.085104
0.083839
0.083207
0.084471
0.083207
0.083839
0.083207
0.082891
0.082258
0.082258
0.082258
0.082258
0.081626
0.082574
0.082258
0.082574
0.080994
0.081626
0.080678
0.080045
0.079413
0.080361
0.080045
0.079729
0.080361
0.079413
0.078781
0.079729
0.080045
0.080045
0.081310
0.081942
0.080361
0.080361
0.080678
0.079413
0.079729
0.081310
0.080994
0.081626
0.081626
0.081310
0.081626
0.082891
0.082574
0.084155
0.083207
0.082574
0.083523
0.083839
0.082891
0.084787
0.084471
0.085420
0.085104
0.085104
0.085736
0.084787
0.084471
0.084787
0.086052
0.086052
0.087317
0.086052
0.086052
0.086684
0.086368
0.086052
0.086052
0.086368
0.086684
0.085736
0.084155
0.083523
0.084787
0.085736
0.084787
0.085736
0.084787
0.085420
0.084471
0.084787
0.084155
0.084155
0.084471
0.083839
0.083839
0.083523
0.083839
0.082258
0.082258
0.083207
0.082574
0.082258
0.081942
0.082258
0.083207
0.081942
0.081942
0.082574
0.082891
0.082574
0.081626
0.080361
0.080045
0.081626
0.082258
0.082258
0.080994
0.080678
0.081310
0.080994
0.080994
0.080678
0.081310
0.080045
0.080045
0.080994
0.080045
0.080994
0.082574
0.083839
0.082258
0.081942
0.083207
0.082574
0.082574
0.082891
0.084155
0.084155
0.083839
0.083839
0.083839
0.083523
0.084155
0.083839
0.083523
0.085420
0.086368
0.085104
0.084471
0.084787
0.084787
0.086684
0.087317
0.087001
0.085736
0.086368
0.086052
0.086368
0.086052
0.085736
0.085420
0.085736
0.086368
0.084787
0.085736
0.085104
0.086684
0.086368
0.085104
0.086052
0.085736
0.085104
0.085420
0.084155
0.083523
0.082891
0.083523
0.083523
0.083839
0.082574
0.083839
0.082574
0.082891
0.082891
0.082574
0.081942
0.082574
0.081310
0.080994
0.081626
0.081310
0.080994
0.081626
0.081310
0.080678
0.080045
0.081626
0.080994
0.080994
0.080045
0.079729
0.080361
0.080678
0.080045
0.080678
0.080994
0.080994
0.080994
0.081942
0.081310
0.080045
0.082258
0.081626
0.082258
0.081942
0.080994
0.081310
0.082258
0.082574
0.082891
0.082574
0.084471
0.083207
0.082891
0.083207
0.082891
0.084787
0.084471
0.084155
0.084155
0.084787
0.084155
0.085420
0.084471
0.086052
0.086684
0.087001
0.087633
0.086052
0.084787
0.084787
0.086052
0.086052
0.084787
0.086052
0.086368
0.084155
0.084155
0.085420
0.084787
0.084787
0.084471
0.083839
0.084155
0.082891
0.083839
0.084155
0.083839
0.084471
0.084155
0.083523
0.082258
0.082891
0.083523
0.082891
0.082258
0.082258
0.081942
0.081626
0.080678
0.081310
0.081310
0.082258
0.083523
0.082574
0.081942
0.082258
0.081310
0.080994
0.080678
0.081310
0.080678
0.081626
0.081310
0.080994
0.081626
0.081626
0.082574
0.082258
0.082891
0.082574
0.082574
0.080994
0.082574
0.081942
0.082258
0.082574
0.082574
0.082574
0.084471
0.083207
0.083207
0.082891
0.083839
0.082574
0.084787
0.083839
0.083839
0.083523
0.084155
0.084155
0.083839
0.083523
0.084787
0.084471
0.084471
0.083523
0.084787
0.085104
0.086684
0.086684
0.084787
0.085736
0.086052
0.085736
0.086052
0.086052
0.085420
0.085736
0.085736
0.085420
0.084471
0.085104
0.085104
0.084155
0.085104
0.084155
0.083523
0.083523
0.083207
0.083523
0.083207
0.084471
0.084787
0.082574
0.083207
0.084471
0.083523
0.083207
0.083523
0.084471
0.083523
0.082574
0.081942
0.081310
0.081942
0.081942
0.082258
0.082258
0.081626
0.082574
0.081942
0.081310
0.080678
0.082574
0.081942
0.081310
0.079729
0.080678
0.080678
0.080678
0.081626
0.082574
0.081942
0.080994
0.080678
0.081942
0.080678
0.082258
0.083207
0.082258
0.082258
0.082891
0.081310
0.081626
0.082891
0.082891
0.083207
0.083839
0.082574
0.083523
0.083523
0.083523
0.082574
0.084787
0.084787
0.084471
0.085420
0.083839
0.083839
0.084155
0.084787
0.085736
0.086684
0.086052
0.085104
0.085104
0.085104
0.085104
0.086052
0.084471
0.085736
0.084471
0.084471
0.084471
0.084471
0.083839
0.084155
0.084471
0.084155
0.083839
0.083839
0.084471
0.085420
0.083523
0.083839
0.084471
0.083523
0.083523
0.083523
0.084155
0.084471
0.081942
0.082891
0.082258
0.082891
0.082574
0.080678
0.081626
0.081310
0.081942
0.082258
0.081626
0.082574
0.080678
0.079729
0.080994
0.081310
0.081942
0.080994
0.080045
0.079413
0.080045
0.080361
0.080678
0.081626
0.081310
0.080361
0.081626
0.081942
0.081310
0.081942
0.081942
0.081942
0.082258
0.082574
0.082891
0.082258
0.082574
0.083207
0.083523
0.082574
0.083523
0.082258
0.082891
0.083523
0.083523
0.084471
0.084787
0.083839
0.085736
0.083839
0.084155
0.084471
0.084471
0.084787
0.084471
0.085420
0.086368
0.084155
0.084471
0.085104
0.086052
0.085104
0.084155
0.085420
0.084471
0.084155
0.085736
0.084787
0.085420
0.085420
0.084787
0.083207
0.084471
0.084155
0.084471
0.084471
0.084155
0.084155
0.083207
0.084155
0.083207
0.082891
0.082574
0.082891
0.082258
0.083207
0.082258
0.081626
0.082574
0.082258
0.081626
0.081310
0.081942
0.083207
0.081626
0.081310
0.081310
0.081626
0.080045
0.080361
0.080994
0.079413
0.080045
0.080045
0.079413
0.079413
0.081626
0.081626
0.079729
0.081310
0.082258
0.080994
0.080361
0.080994
0.083523
0.081626
0.081942
0.083207
0.082574
0.082574
0.082574
0.080994
0.082574
0.081942
0.083207
0.082891
0.082258
0.083523
0.083839
0.085104
0.084155
0.082574
0.084155
0.084155
0.083523
0.083207
0.084155
0.086052
0.084787
0.084155
0.085104
0.085736
0.085420
0.085420
0.086052
0.084787
0.085420
0.085104
0.085420
0.085104
0.084471
0.085104
0.084787
0.083839
0.083839
0.083839
0.084471
0.082891
0.084471
0.083839
0.083523
0.084155
0.083839
0.085104
0.083207
0.081942
0.081310
0.082574
0.082891
0.080994
0.082258
0.081626
0.082258
0.081942
0.080994
0.081310
0.081310
0.080045
0.080361
0.081310
0.079413
0.080361
0.081310
0.081942
0.081310
0.081310
0.080361
0.080994
0.081310
0.082258
0.082891
0.081942
0.080678
0.081626
0.080994
0.081626
0.082574
0.082574
0.082258
0.081310
0.081626
0.082258
0.082574
0.082891
0.082891
0.082574
0.083523
0.082574
0.083523
0.083207
0.083839
0.083523
0.083523
0.084155
0.084471
0.084787
0.084155
0.082891
0.083839
0.084155
0.084787
0.086684
0.086368
0.086052
0.087317
0.086052
0.087633
0.087001
0.086052
0.085104
0.086368
0.086052
0.085104
0.086368
0.085736
0.085736
0.085104
0.084471
0.083207
0.082891
0.083523
0.083839
0.083839
0.083207
0.082891
0.082891
0.082258
0.083523
0.082258
0.081310
0.082574
0.081942
0.082574
0.081942
0.081942
0.081942
0.081626
0.081626
0.081310
0.082258
0.080361
0.080678
0.081310
0.080045
0.080994
0.081310
0.080678
0.080678
0.080994
0.080045
0.080994
0.080045
0.081310
0.081626
0.081942
0.081626
0.081310
0.081626
0.081310
0.082574
0.081942
0.081626
0.082258
0.081942
0.083523
0.081942
0.082258
0.081310
0.082258
0.081942
0.082258
0.082891
0.082891
0.083207
0.082258
0.083523
0.084155
0.083523
0.085104
0.084155
0.084471
0.083523
0.084155
0.084787
0.084471
0.085420
0.083839
0.085420
0.084787
0.086052
0.085420
0.085104
0.084155
0.085104
0.085104
0.084155
0.084155
0.084471
0.084471
0.084155
0.083839
0.084155
0.084471
0.085104
0.084155
0.085104
0.083839
0.083839
0.085104
0.083839
0.082891
0.083523
0.082891
0.082891
0.081942
0.081310
0.082258
0.081942
0.082258
0.080994
0.080994
0.081626
0.081942
0.081626
0.080678
0.079729
0.080045
0.080361
0.080994
0.080678
0.081310
0.080045
0.079729
0.080361
0.080994
0.080994
0.081626
0.080678
0.079413
0.080361
0.081310
0.079729
0.081310
0.081626
0.081942
0.080994
0.080678
0.081942
0.080994
0.081942
0.082258
0.082258
0.082891
0.082574
0.083839
0.082574
0.082574
0.082891
0.083839
0.083523
0.083839
0.084787
0.083207
0.082891
0.083523
0.084155
0.082891
0.084787
0.085104
0.083839
0.083839
0.083839
0.084787
0.084787
0.084787
0.085104
0.083523
0.084471
0.083839
0.084155
0.084155
0.083523
0.084787
0.084155
0.083523
0.083523
0.083839
0.082574
0.083207
0.082891
0.082891
0.083523
0.083523
0.081942
0.081942
0.081310
0.081626
0.080994
0.080994
0.080678
0.080678
0.080678
0.080678
0.081626
0.080361
0.081310
0.082258
0.080994
0.080045
0.079729
0.079413
0.080045
0.079097
0.080994
0.081626
0.080361
0.080994
0.080994
0.080361
0.079413
0.081626
0.080361
0.080045
0.080045
0.080678
0.080045
0.079097
0.081626
0.079097
0.080361
0.082258
0.082258
0.082258
0.081942
0.082574
0.081626
0.081942
0.083207
0.082891
0.083207
0.083207
0.082574
0.083207
0.082574
0.084155
0.083839
0.083523
0.082891
0.083839
0.083839
0.084787
0.086368
0.083839
0.085420
0.084787
0.084787
0.085104
0.085420
0.084787
0.085104
0.085420
0.083207
0.084155
0.085736
0.085420
0.086052
0.084471
0.084155
0.083839
0.084471
0.083839
0.083523
0.084471
0.083523
0.083839
0.083839
0.083839
0.082891
0.082258
0.081626
0.081942
0.081942
0.081626
0.080994
0.080994
0.081310
0.081626
0.080361
0.080678
0.081942
0.081626
0.080994
0.080678
0.080361
0.079729
0.080678
0.081310
0.080045
0.080045
0.080361
0.080994
0.080678
0.080361
0.080361
0.080361
0.080994
0.081310
0.081626
0.081626
0.080678
0.081626
0.082258
0.080678
0.080045
0.082258
0.083207
0.082574
0.082574
0.082258
0.081942
0.082258
0.082574
0.082891
0.083523
0.082891
0.083839
0.084155
0.083839
0.083523
0.084155
0.084155
0.082574
0.084471
0.084471
0.086368
0.085420
0.084471
0.083839
0.084155
0.084471
0.084787
0.085420
0.084471
0.086684
0.084155
0.083207
0.085420
0.084787
0.083839
0.084155
0.085104
0.083839
0.082891
0.084155
0.083839
0.083839
0.083839
0.082891
0.081310
0.083523
0.082258
0.081942
0.082574
0.080678
0.081942
0.081942
0.081626
0.080678
0.081626
0.081310
0.081942
0.081310
0.081626
0.081626
0.080678
0.079729
0.078781
0.080994
0.080045
0.081310
0.080994
0.080678
0.080045
0.080045
0.080045
0.080045
0.080045
0.081942
0.081310
0.081310
0.080361
0.080361
0.081310
0.081310
0.081310
0.080045
0.080678
0.081626
0.082258
0.081942
0.081942
0.081942
0.083523
0.082258
0.082574
0.084471
0.082891
0.082891
0.083523
0.083207
0.083207
0.083839
0.085420
0.083839
0.084155
0.084155
0.084471
0.084471
0.084787
0.083839
0.084471
0.083523
0.084787
0.085104
0.084787
0.085104
0.084155
0.085104
0.082891
0.084155
0.085420
0.085420
0.084787
0.084471
0.083207
0.083839
0.084155
0.083839
0.083207
0.083839
0.083523
0.082891
0.082258
0.083207
0.082891
0.081310
0.082258
0.081626
0.082258
0.081626
0.080361
0.081310
0.081626
0.080361
0.080045
0.079729
0.080678
0.080994
0.080045
0.080361
0.079413
0.079413
0.079729
0.079097
0.079097
0.079097
0.079413
0.079097
0.079097
0.079413
0.080361
0.079729
0.080045
0.079413
0.079413
0.080045
0.079729
0.080361
0.080361
0.080994
0.081626
0.080678
0.081626
0.080994
0.081310
0.081626
0.082891
0.081942
0.082574
0.082891
0.082891
0.082891
0.083207
0.083839
0.083523
0.083207
0.083207
0.084471
0.083207
0.084155
0.084155
0.086368
0.083839
0.084155
0.084471
0.084155
0.085104
0.086368
0.084787
0.085420
0.085104
0.082891
0.084155
0.084155
0.085104
0.086368
0.084155
0.084471
0.085420
0.083839
0.084155
0.084471
0.084787
0.085104
0.083207
0.083523
0.084155
0.084155
0.083839
0.083207
0.083523
0.083207
0.082574
0.081310
0.081310
0.081626
0.081310
0.080045
0.080045
0.081942
0.080994
0.080361
0.080678
0.080361
0.080045
0.080045
0.081626
0.081310
0.081942
0.080678
0.080361
0.081310
0.081626
0.081942
0.080994
0.081942
0.080678
0.081310
0.080994
0.082574
0.082258
0.082258
0.082258
0.082891
0.082891
0.081626
0.081942
0.081942
0.083839
0.083207
0.082891
0.083207
0.081942
0.083839
0.084787
0.084471
0.083523
0.082891
0.084787
0.084471
0.083839
0.083207
0.084155
0.084155
0.084155
0.086368
0.085104
0.083523
0.083839
0.084787
0.085736
0.085736
0.084155
0.084787
0.084155
0.084155
0.084787
0.085104
0.084787
0.086368
0.085104
0.083839
0.084155
0.085104
0.084155
0.081942
0.083207
0.082258
0.083207
0.083207
0.082891
0.082574
0.083207
0.083523
0.082574
0.081942
0.081942
0.080678
0.081626
0.080994
0.080994
0.080678
0.082574
0.080994
0.080678
0.080994
0.079729
0.081310
0.080678
0.081310
0.081310
0.081310
0.081942
0.080994
0.081310
0.080994
0.081626
0.081942
0.080045
0.080678
0.082258
0.080994
0.080678
0.081310
0.083523
0.082891
0.082891
0.082258
0.083523
0.082891
0.082891
0.082574
0.083207
0.083523
0.083523
0.084155
0.083839
0.082574
0.083207
0.084471
0.084155
0.084471
0.084155
0.085104
0.084155
0.083839
0.085736
0.085104
0.086684
0.085104
0.084155
0.084787
0.085104
0.085104
0.085736
0.084471
0.086052
0.084471
0.085104
0.084787
0.085104
0.085104
0.085420
0.086684
0.084787
0.084155
0.084155
0.084471
0.084787
0.083523
0.084471
0.085104
0.084787
0.083207
0.084155
0.081626
0.082574
0.081626
0.082574
0.082891
0.081626
0.080994
0.081942
0.081626
0.080678
0.082258
0.081942
0.080045
0.080045
0.080678
0.080361
0.079729
0.080678
0.079729
0.080361
0.079729
0.079097
0.080361
0.080361
0.080994
0.080361
0.080678
0.080994
0.081310
0.080678
0.081310
0.082258
0.082258
0.080994
0.081942
0.082258
0.082258
0.081942
0.082574
0.082891
0.083523
0.083207
0.084155
0.083523
0.083523
0.083207
0.082258
0.083207
0.083839
0.084471
0.084471
0.084155
0.083839
0.083839
0.083207
0.084787
0.085736
0.084471
0.086052
0.085736
0.083839
0.085104
0.084471
0.083523
0.084471
0.084787
0.085104
0.084471
0.084155
0.083839
0.084155
0.085736
0.085736
0.083839
0.083523
0.084155
0.083839
0.084155
0.082258
0.081310
0.081942
0.082891
0.081626
0.081310
0.082891
0.082574
0.081626
0.082258
0.081942
0.081626
0.080045
0.081310
0.080678
0.081310
0.081942
0.081942
0.080678
0.080678
0.079413
0.080361
0.080045
0.081310
0.079413
0.079729
0.079729
0.080361
0.080994
0.080361
0.080361
0.080361
0.080045
0.080678
0.081626
0.079729
0.080994
0.080678
0.081626
0.082574
0.080994
0.082574
0.083207
0.082258
0.082574
0.082574
0.083207
0.083839
0.083523
0.083523
0.082574
0.083207
0.083839
0.084471
0.083839
0.083839
0.084155
0.084155
0.084471
0.084471
0.085420
0.084471
0.084787
0.085420
0.086052
0.085104
0.085420
0.084787
0.084471
0.085736
0.084787
0.084471
0.085104
0.085420
0.083839
0.084155
0.083839
0.084471
0.083207
0.082574
0.083839
0.082891
0.083523
0.084155
0.082891
0.082891
0.082258
0.081942
0.081942
0.082574
0.080994
0.080678
0.080678
0.080678
0.080361
0.081942
0.080361
0.080678
0.080678
0.081942
0.081626
0.080678
0.080678
0.080045
0.081310
0.080361
0.080994
0.080994
0.079729
0.079413
0.080361
0.080678
0.081310
0.081310
0.081310
0.081310
0.079729
0.080045
0.080678
0.080994
0.080994
0.081626
0.082258
0.081942
0.082574
0.083207
0.082574
0.082258
0.082891
0.081942
0.082574
0.083523
0.084787
0.083839
0.084471
0.084471
0.084471
0.084787
0.084787
0.084471
0.085104
0.083207
0.083523
0.083839
0.084787
0.086052
0.086052
0.085104
0.085104
0.085104
0.085736
0.084155
0.085104
0.084787
0.084471
0.084787
0.084787
0.084155
0.084471
0.084787
0.085420
0.082891
0.082891
0.083207
0.083523
0.083839
0.084155
0.084471
0.084787
0.084155
0.083839
0.082574
0.082891
0.081942
0.082574
0.081942
0.082574
0.081626
0.081942
0.080994
0.080678
0.081626
0.080994
0.082258
0.081310
0.081310
0.080678
0.080361
0.081310
0.080678
0.080678
0.080678
0.080361
0.080678
0.079097
0.080045
0.080994
0.081626
0.080994
0.080678
0.079729
0.081626
0.082258
0.080994
0.082574
0.081942
0.082258
0.081942
0.082258
0.082574
0.082258
0.081626
0.083207
0.082891
0.083207
0.082574
0.082574
0.082891
0.083839
0.084471
0.083523
0.083207
0.083839
0.083523
0.082574
0.083523
0.083839
0.084787
0.086368
0.085736
0.084155
0.084155
0.085736
0.086052
0.085420
0.085104
0.086052
0.085736
0.084155
0.084471
0.084787
0.085104
0.084155
0.084471
0.084155
0.083523
0.084155
0.085104
0.083523
0.083839
0.083207
0.083207
0.083207
0.082891
0.082574
0.081942
0.081310
0.081942
0.081942
0.080361
0.081310
0.080361
0.080678
0.081310
0.082574
0.081626
0.082258
0.082258
0.081310
0.080045
0.079413
0.081310
0.082258
0.081942
0.080678
0.080361
0.080045
0.079729
0.080361
0.080361
0.080994
0.081310
0.079729
0.080678
0.081310
0.080994
0.082258
0.082574
0.080361
0.082258
0.081942
0.083207
0.082891
0.082574
0.081310
0.082891
0.082891
0.082574
0.082258
0.082258
0.083207
0.082891
0.084155
0.083523
0.083523
0.085104
0.083207
0.083839
0.083207
0.084471
0.086052
0.084787
0.085736
0.085420
0.084471
0.084155
0.084155
0.084787
0.085736
0.085104
0.086052
0.085736
0.084155
0.084787
0.083207
0.084155
0.084787
0.084155
0.083207
0.082891
0.084471
0.083839
0.083523
0.082891
0.082891
0.083207
0.082258
0.083523
0.082891
0.081626
0.082258
0.082574
0.081942
0.080678
0.080678
0.081626
0.081310
0.079729
0.080361
0.080361
0.081626
0.081626
0.079097
0.079413
0.080678
0.080678
0.080361
0.079729
0.080045
0.080678
0.080678
0.079413
0.080361
0.080994
0.081626
0.081626
0.080045
0.080045
0.081310
0.081310
0.081942
0.081626
0.081310
0.081942
0.081942
0.082258
0.082258
0.082258
0.082574
0.083523
0.083523
0.083523
0.084155
0.084155
0.083207
0.084155
0.082574
0.083207
0.084155
0.086052
0.084471
0.083523
0.085104
0.084787
0.086052
0.085420
0.084471
0.085420
0.085104
0.084471
0.083839
0.086052
0.084787
0.084471
0.084471
0.083839
0.085736
0.085104
0.084155
0.084471
0.083207
0.082574
0.083207
0.082891
0.083523
0.083207
0.082891
0.082574
0.083523
0.081942
0.081626
0.082258
0.082258
0.081626
0.082258
0.080361
0.080994
0.081942
0.080361
0.080361
0.080045
0.081310
0.080994
0.079729
0.079729
0.079729
0.079413
0.079729
0.079413
0.078781
0.079413
0.079729
0.080361
0.079413
0.079729
0.078781
0.080678
0.081310
0.080994
0.080361
0.079729
0.079413
0.079729
0.081310
0.080678
0.080361
0.080994
0.080045
0.080045
0.081626
0.080045
0.081626
0.080678
0.081310
0.080994
0.081626
0.082258
0.082258
0.081626
0.084155
0.084155
0.084155
0.084155
0.083523
0.083207
0.083839
0.083839
0.085104
0.085420
0.084471
0.085736
0.084787
0.084155
0.084787
0.085420
0.084471
0.084787
0.084787
0.084471
0.084155
0.084155
0.083839
0.082891
0.083839
0.083839
0.084155
0.082574
0.083523
0.082891
0.082258
0.082574
0.082891
0.082258
0.082891
0.082574
0.082258
0.081942
0.081310
0.080994
0.081310
0.081310
0.081942
0.082258
0.081310
0.080994
0.080678
0.080678
0.080994
0.080678
0.080045
0.079729
0.080678
0.080994
0.080361
0.079413
0.079413
0.079413
0.080361
0.079729
0.079413
0.081310
0.081626
0.080045
0.080361
0.080678
0.081942
0.082574
0.081626
0.081626
0.083207
0.083207
0.082258
0.081942
0.082258
0.082258
0.082258
0.081942
0.083207
0.083207
0.082258
0.082258
0.083207
0.083523
0.084155
0.084155
0.082891
0.084155
0.083523
0.084471
0.083839
0.083839
0.084471
0.086052
0.084787
0.084155
0.084787
0.084787
0.084787
0.084155
0.084471
0.085736
0.083839
0.082891
0.083839
0.082891
0.083207
0.082891
0.083839
0.083523
0.082574
0.082891
0.083839
0.084155
0.083523
0.083523
0.082891
0.082891
0.083839
0.082574
0.081942
0.081626
0.081626
0.080994
0.080678
0.081310
0.080361
0.080361
0.080678
0.080045
0.080678
0.080994
0.080361
0.080045
0.078464
0.079729
0.080361
0.081626
0.080361
0.080361
0.080361
0.079729
0.080678
0.079729
0.081310
0.080678
0.080678
0.080678
0.080045
0.081942
0.081310
0.080994
0.081626
0.081626
0.080678
0.080994
0.081310
0.080994
0.080994
0.081310
0.081942
0.081626
0.082574
0.083839
0.082258
0.083523
0.083839
0.084155
0.083207
0.083207
0.082574
0.084471
0.083839
0.083523
0.084471
0.085736
0.084787
0.084471
0.084155
0.083523
0.083839
0.083523
0.084155
0.084155
0.082891
0.083839
0.083523
0.084155
0.085420
0.082891
0.082258
0.083523
0.082891
0.083523
0.083523
0.084471
0.083839
0.083839
0.082574
0.082891
0.083523
0.082574
0.082891
0.081942
0.081626
0.081942
0.081626
0.082258
0.081626
0.081942
0.080045
0.081626
0.081310
0.081626
0.081942
0.081942
0.080994
0.080994
0.080678
0.080045
0.080678
0.080678
0.080361
0.080045
0.079097
0.079413
0.080994
0.080994
0.080994
0.080994
0.080678
0.081310
0.082258
0.080994
0.082258
0.082258
0.082258
0.081310
0.081942
0.081626
0.083207
0.082574
0.082574
0.081626
0.082258
0.083207
0.081942
0.082891
0.083207
0.083523
0.083523
0.083523
0.083839
0.084155
0.083523
0.083839
0.081942
0.083839
0.083839
0.083839
0.085104
0.085104
0.084471
0.085736
0.086052
0.085420
0.085420
0.085420
0.084155
0.083207
0.083523
0.084155
0.084787
0.083523
0.083523
0.084155
0.082891
0.082258
0.084155
0.083839
0.083207
0.083523
0.083839
0.083207
0.082891
0.082574
0.081626
0.081942
0.082891
0.082574
0.081626
0.081310
0.081626
0.081310
0.081310
0.079413
0.080045
0.080994
0.081626
0.080678
0.080678
0.079097
0.080361
0.080678
0.080045
0.080045
0.079729
0.079097
0.079729
0.078781
0.079729
0.081626
0.080045
0.080045
0.080045
0.080678
0.080994
0.081310
0.081310
0.080361
0.081942
0.080678
0.079413
0.082258
0.082258
0.081626
0.082258
0.082574
0.082574
0.082574
0.081942
0.082258
0.082891
0.084471
0.084155
0.082891
0.083523
0.083523
0.084155
0.083839
0.084155
0.084471
0.085104
0.084471
0.083523
0.084787
0.084787
0.085736
0.085104
0.086684
0.085736
0.084787
0.085104
0.084155
0.084787
0.084787
0.084787
0.085104
0.084471
0.084471
0.084471
0.083839
0.083839
0.083839
0.083207
0.083207
0.082891
0.082258
0.081942
0.082574
0.083523
0.082891
0.083839
0.082891
0.081626
0.081310
0.081310
0.080994
0.080361
0.082258
0.082258
0.081310
0.080361
0.081310
0.080678
0.080361
0.079729
0.079413
0.080361
0.080994
0.080361
0.080045
0.080361
0.080678
0.082258
0.082258
0.081626
0.081310
0.081626
0.081310
0.082258
0.082891
0.082258
0.081942
0.081626
0.081310
0.081942
0.082258
0.082574
0.082891
0.082891
0.082574
0.082891
0.082891
0.081942
0.083839
0.082574
0.083839
0.085104
0.084471
0.084155
0.085736
0.083839
0.084471
0.084787
0.084787
0.085736
0.084471
0.085736
0.086052
0.085104
0.085420
0.086052
0.085420
0.085736
0.085736
0.085104
0.086684
0.085736
0.085420
0.084787
0.085104
0.083839
0.084155
0.085420
0.084787
0.085420
0.084471
0.085104
0.084471
0.083207
0.082258
0.083523
0.082258
0.082574
0.081942
0.082574
0.082891
0.082258
0.082574
0.081626
0.081310
0.082891
0.083207
0.082574
0.082258
0.081310
0.080678
0.080994
0.080678
0.081942
0.081626
0.080994
0.080361
0.080678
0.080678
0.080994
0.081942
0.081942
0.081942
0.082258
0.082574
0.081942
0.081942
0.083523
0.082891
0.082574
0.081942
0.083523
0.083839
0.082891
0.083839
0.083523
0.082891
0.084155
0.083523
0.084471
0.084471
0.084155
0.084471
0.085104
0.084787
0.086052
0.085736
0.084787
0.085736
0.085736
0.085736
0.086684
0.087001
0.086052
0.086368
0.086052
0.085736
0.086368
0.086052
0.085104
0.086368
0.086684
0.085420
0.085736
0.086052
0.085104
0.086368
0.085104
0.085104
0.084787
0.084471
0.084787
0.084787
0.084787
0.084155
0.084155
0.083839
0.083523
0.083839
0.082258
0.082574
0.082258
0.083207
0.083207
0.081310
0.081942
0.082258
0.082574
0.081942
0.081310
0.082574
0.082574
0.082574
0.080678
0.080361
0.080045
0.080678
0.080678
0.081310
0.081626
0.081310
0.079729
0.081310
0.081626
0.081942
0.082258
0.081942
0.081942
0.081626
0.080994
0.082891
0.082258
0.081310
0.081942
0.082574
0.082574
0.082891
0.081310
0.081942
0.083207
0.082891
0.084155
0.083839
0.083207
0.083523
0.083839
0.084155
0.085420
0.085736
0.084787
0.085736
0.084787
0.085104
0.084471
0.084787
0.086052
0.086684
0.085420
0.085420
0.085736
0.086052
0.086684
0.086368
0.086368
0.086684
0.086684
0.085420
0.085420
0.087001
0.086368
0.086684
0.086368
0.084471
0.084787
0.084155
0.084155
0.084471
0.084787
0.084155
0.084155
0.084471
0.084155
0.083523
0.083839
0.083523
0.084155
0.082574
0.082258
0.082258
0.082258
0.082574
0.081942
0.082258
0.082574
0.082891
0.082258
0.082258
0.080678
0.081942
0.081310
0.082258
0.081626
0.080994
0.081942
0.081942
0.081942
0.080994
0.082574
0.081626
0.080994
0.080678
0.081626
0.081626
0.080678
0.082574
0.082574
0.081626
0.081942
0.083523
0.082574
0.083207
0.082891
0.082891
0.082574
0.083839
0.082574
0.081942
0.083207
0.083839
0.083523
0.083523
0.084471
0.083523
0.083839
0.084155
0.083523
0.084155
0.084155
0.085420
0.086052
0.084787
0.083839
0.084471
0.085104
0.085104
0.085104
0.084787
0.085420
0.085420
0.083839
0.084155
0.084787
0.085104
0.086684
0.085420
0.084155
0.083839
0.082891
0.084155
0.083523
0.083523
0.084471
0.083839
0.082891
0.083207
0.081942
0.083839
0.082891
0.080994
0.080994
0.081942
0.081310
0.080994
0.082258
0.081942
0.081310
0.081942
0.082574
0.081942
0.080361
0.081310
0.080678
0.080994
0.081310
0.081310
0.080678
0.080678
0.081310
0.080678
0.081942
0.082258
0.082574
0.081310
0.081310
0.081942
0.080678
0.080045
0.081626
0.082258
0.080678
0.082574
0.082891
0.082891
0.083523
0.083523
0.083207
0.082258
0.083523
0.083839
0.082891
0.082574
0.082574
0.084155
0.084787
0.084787
0.085420
0.083839
0.084787
0.083839
0.084471
0.084787
0.085736
0.087001
0.086052
0.085420
0.084787
0.085104
0.085736
0.086368
0.086052
0.086368
0.086052
0.084787
0.084787
0.084787
0.085104
0.085420
0.085104
0.084787
0.084471
0.083839
0.084787
0.083839
0.084155
0.084787
0.083523
0.084471
0.083523
0.082891
0.083207
0.083523
0.083207
0.083207
0.082258
0.081942
0.081942
0.080994
0.081310
0.080045
0.082258
0.082574
0.082574
0.080994
0.080678
0.080361
0.081626
0.081942
0.082258
0.081310
0.081626
0.080361
0.079413
0.080361
0.080994
0.080678
0.081310
0.080361
0.081942
0.081942
0.081310
0.080994
0.082258
0.080994
0.082258
0.083523
0.083207
0.082574
0.084471
0.082258
0.083207
0.083523
0.083523
0.084155
0.082891
0.083839
0.083523
0.083839
0.084155
0.084471
0.085420
0.084471
0.084471
0.084471
0.084787
0.084787
0.085736
0.086052
0.086368
0.084471
0.084471
0.085420
0.086052
0.085736
0.084787
0.085736
0.085104
0.084471
0.085104
0.085420
0.083839
0.083839
0.084471
0.083839
0.083523
0.083839
0.084155
0.083523
0.083523
0.082258
0.082891
0.081942
0.083207
0.082891
0.082258
0.082574
0.082574
0.082574
0.082574
0.081626
0.080994
0.082574
0.081626
0.082574
0.082258
0.081626
0.080994
0.081310
0.079097
0.080994
0.080361
0.080994
0.081942
0.080678
0.080994
0.081310
0.080994
0.081310
0.080994
0.081310
0.080678
0.080994
0.080994
0.081310
0.081942
0.081942
0.081626
0.081942
0.081626
0.082258
0.082574
0.083207
0.083523
0.082891
0.083207
0.083207
0.083523
0.082891
0.083207
0.083207
0.084155
0.083839
0.084155
0.084155
0.084471
0.083839
0.083523
0.086052
0.085736
0.085420
0.085420
0.085420
0.084155
0.086052
0.084787
0.085736
0.086052
0.085104
0.085104
0.084471
0.084471
0.085420
0.085104
0.085104
0.084471
0.084155
0.083839
0.083523
0.083839
0.084155
0.082891
0.083523
0.083207
0.083523
0.083523
0.081626
0.082574
0.082258
0.081310
0.081942
0.081310
0.080994
0.081310
0.080678
0.081310
0.080045
0.080994
0.081310
0.081942
0.081942
0.080678
0.080994
0.080994
0.079729
0.081942
0.082574
0.080994
0.080994
0.080678
0.080994
0.080361
0.081942
0.082258
0.081310
0.080678
0.080361
0.081626
0.081310
0.081626
0.081942
0.081942
0.081942
0.081942
0.082258
0.082891
0.082574
0.083207
0.083207
0.083839
0.084155
0.083523
0.082891
0.084471
0.084471
0.084155
0.083523
0.084471
0.084787
0.084471
0.083839
0.083839
0.085104
0.085420
0.085420
0.085736
0.085736
0.085104
0.085736
0.086368
0.084787
0.086052
0.085420
0.085420
0.083839
0.084787
0.083839
0.085420
0.085104
0.084155
0.085736
0.084787
0.083523
0.083839
0.084471
0.083839
0.083207
0.083523
0.083523
0.083207
0.083207
0.082574
0.081626
0.080994
0.082258
0.083207
0.081942
0.080361
0.081626
0.080994
0.081310
0.081310
0.080361
0.080678
0.080361
0.080994
0.079729
0.080678
0.081626
0.080994
0.080678
0.080045
0.080361
0.080045
0.080361
0.080361
0.081626
0.080045
0.080678
0.080045
0.080045
0.079413
0.080361
0.080678
0.080361
0.081626
0.080994
0.080994
0.080994
0.082574
0.083207
0.083523
0.083523
0.083839
0.083207
0.081626
0.082258
0.083839
0.083839
0.084155
0.084155
0.084787
0.083523
0.083523
0.084155
0.084471
0.083839
0.085420
0.086368
0.085104
0.084155
0.084787
0.084787
0.084471
0.086368
0.085736
0.086052
0.085420
0.084471
0.083839
0.084787
0.085420
0.085420
0.084787
0.084155
0.083523
0.083523
0.083839
0.084787
0.084787
0.083207
0.083207
0.082574
0.082891
0.083207
0.081626
0.081310
0.082258
0.081310
0.082258
0.081310
0.081310
0.081310
0.080678
0.081626
0.081626
0.081310
0.080994
0.080994
0.080045
0.081310
0.080994
0.080045
0.080361
0.080678
0.080678
0.080994
0.080045
0.080994
0.080994
0.079729
0.079729
0.079729
0.080361
0.080678
0.080678
0.081310
0.081626
0.081626
0.080994
0.080678
0.081942
0.081942
0.083839
0.082574
0.083839
0.084155
0.083523
0.084155
0.083523
0.082574
0.082891
0.084787
0.085420
0.083839
0.085420
0.084471
0.083839
0.084155
0.085104
0.084471
0.086052
0.084787
0.084155
0.085104
0.085420
0.086368
0.085104
0.085420
0.085104
0.084787
0.084787
0.085420
0.084787
0.084471
0.084471
0.084155
0.083523
0.083207
0.083523
0.083839
0.083839
0.082891
0.083207
0.082258
0.082891
0.082574
0.082258
0.082891
0.082258
0.082574
0.082258
0.080678
0.080994
0.081942
0.081310
0.080678
0.080045
0.081310
0.081626
0.079729
0.080045
0.080678
0.080678
0.080361
0.080994
0.081942
0.080045
0.079097
0.080361
0.080045
0.079097
0.080678
0.080361
0.080045
0.079729
0.080045
0.079729
0.079729
0.081626
0.082258
0.081942
0.081310
0.081942
0.080678
0.080678
0.082258
0.082891
0.082258
0.082891
0.082891
0.083207
0.081310
0.083207
0.082891
0.083207
0.082258
0.083523
0.083839
0.083207
0.084787
0.083523
0.083523
0.084471
0.084471
0.084787
0.084155
0.084787
0.086052
0.084471
0.084471
0.085104
0.085104
0.083839
0.084155
0.084787
0.083839
0.084471
0.085104
0.084787
0.083839
0.084787
0.084155
0.083207
0.082891
0.083839
0.083207
0.082258
0.082891
0.082574
0.082258
0.083207
0.081626
0.081942
0.081942
0.081942
0.081626
0.080994
0.081310
0.082258
0.081310
0.080994
0.081942
0.080361
0.079413
0.079413
0.079729
0.079097
0.079729
0.080045
0.081310
0.080045
0.079413
0.080361
0.079413
0.080045
0.079729
0.079729
0.080045
0.080361
0.081626
0.081310
0.080994
0.081310
0.081626
0.080678
0.080361
0.081942
0.081310
0.080994
0.081942
0.081626
0.081310
0.082891
0.082574
0.082574
0.083207
0.082574
0.084155
0.082574
0.083523
0.083839
0.083523
0.083523
0.084155
0.083839
0.084471
0.084787
0.085420
0.084155
0.083207
0.083523
0.084471
0.084787
0.084787
0.084787
0.085420
0.084471
0.084155
0.084155
0.084787
0.084155
0.083839
0.084155
0.082574
0.082891
0.083523
0.083207
0.082258
0.084155
0.081626
0.081626
0.081942
0.082891
0.081310
0.082574
0.082258
0.081942
0.080994
0.081626
0.081626
0.080678
0.080994
0.080045
0.080678
0.079729
0.080361
0.080045
0.080678
0.078781
0.080678
0.079729
0.079729
0.080045
0.079413
0.079097
0.079729
0.080045
0.079729
0.079729
0.079729
0.080678
0.080678
0.080994
0.080361
0.082258
0.081626
0.081310
0.081942
0.081942
0.081942
0.081626
0.081942
0.083839
0.081626
0.083207
0.083207
0.083839
0.084155
0.084787
0.084787
0.083523
0.084787
0.084787
0.084471
0.084471
0.083207
0.082891
0.084787
0.084471
0.084471
0.085736
0.084471
0.084787
0.084471
0.085736
0.084787
0.086052
0.085420
0.085104
0.084471
0.083523
0.084471
0.085736
0.084155
0.084787
0.083523
0.082574
0.083523
0.083523
0.082574
0.083839
0.083207
0.082574
0.082891
0.083207
0.082258
0.081942
0.081310
0.080678
0.081626
0.080045
0.080361
0.081310
0.081310
0.081626
0.081942
0.082258
0.080994
0.081310
0.081310
0.080361
0.080045
0.079729
0.079729
0.081942
0.081310
0.081942
0.080361
0.080994
0.080045
0.080361
0.081310
0.081942
0.080994
0.079729
0.080994
0.080994
0.080361
0.081942
0.081626
0.081626
0.081310
0.080994
0.081626
0.082258
0.082258
0.081310
0.080678
0.080678
0.081942
0.081626
0.082891
0.082574
0.083523
0.082891
0.083523
0.083839
0.084471
0.084155
0.084155
0.083207
0.083207
0.084471
0.085420
0.083839
0.083839
0.084155
0.084471
0.083523
0.084471
0.084787
0.084155
0.084155
0.083523
0.083523
0.084155
0.084787
0.085736
0.084787
0.084471
0.083839
0.083207
0.082574
0.083207
0.082574
0.083523
0.082891
0.083207
0.082891
0.081942
0.082258
0.082258
0.082258
0.082258
0.081626
0.080994
0.080045
0.080678
0.080678
0.080045
0.080994
0.081310
0.079729
0.080994
0.080678
0.079413
0.080045
0.080361
0.081626
0.080994
0.080045
0.080994
0.081310
0.080994
0.080678
0.080994
0.081310
0.081310
0.080678
0.080994
0.080994
0.081942
0.082891
0.082574
0.082258
0.081942
0.082891
0.082891
0.083207
0.082891
0.083207
0.083523
0.083207
0.084787
0.083207
0.083523
0.083839
0.084155
0.084471
0.084787
0.085420
0.084471
0.083839
0.084155
0.084471
0.084787
0.084471
0.085736
0.086052
0.085104
0.084787
0.084787
0.084787
0.084787
0.084155
0.084471
0.084471
0.084155
0.084787
0.083839
0.083839
0.084155
0.083839
0.084155
0.083839
0.083523
0.083207
0.083523
0.084155
0.083523
0.083207
0.082574
0.082891
0.083207
0.082891
0.083207
0.081626
0.081942
0.081942
0.081626
0.081310
0.080678
0.081626
0.081310
0.081310
0.081942
0.081626
0.080361
0.079413
0.080678
0.080994
0.080678
0.080361
0.080678
0.079413
0.079097
0.079097
0.080045
0.080361
0.078781
0.080361
0.080045
0.080994
0.079729
0.080361
0.080678
0.081942
0.080361
0.080361
0.081310
0.081310
0.081942
0.082258
0.082258
0.082258
0.083207
0.082891
0.082891
0.082258
0.082891
0.083207
0.083523
0.084471
0.084155
0.085104
0.083839
0.083207
0.084155
0.083523
0.084155
0.085420
0.085420
0.084155
0.084155
0.084155
0.084471
0.085420
0.087001
0.085420
0.084471
0.084155
0.084155
0.083839
0.083523
0.083839
0.084787
0.083523
0.083523
0.084471
0.083839
0.083523
0.083839
0.083523
0.083207
0.083207
0.081942
0.081626
0.081942
0.081942
0.081942
0.081310
0.080994
0.081942
0.080361
0.081310
0.080678
0.081942
0.080678
0.082258
0.080361
0.080045
0.079097
0.079097
0.079729
0.079729
0.080361
0.079729
0.080045
0.079097
0.079729
0.079413
0.081626
0.081310
0.079413
0.079729
0.080361
0.079729
0.081310
0.081942
0.080994
0.081626
0.080678
0.081626
0.081626
0.081942
0.082258
0.080678
0.081310
0.081942
0.081942
0.082574
0.082258
0.082891
0.083207
0.083839
0.083839
0.082574
0.084471
0.083523
0.083839
0.084155
0.084471
0.083839
0.086052
0.085104
0.085420
0.084471
0.084471
0.084471
0.085104
0.085104
0.084471
0.083839
0.084787
0.084471
0.084155
0.085420
0.085104
0.084787
0.084155
0.084155
0.083523
0.084471
0.083523
0.083523
0.082891
0.082574
0.082574
0.083207
0.081942
0.081942
0.082258
0.081942
0.081942
0.082258
0.082891
0.080361
0.080994
0.080994
0.080994
0.081310
0.081626
0.081942
0.080361
0.079729
0.079097
0.079729
0.080045
0.080994
0.080678
0.080045
0.079413
0.078781
0.079413
0.080361
0.081942
0.081626
0.080994
0.080678
0.080678
0.080361
0.081310
0.082574
0.081310
0.081626
0.082574
0.081942
0.082574
0.082258
0.082891
0.082891
0.082258
0.081942
0.082574
0.082258
0.082891
0.082891
0.084787
0.083523
0.082891
0.083523
0.083207
0.082891
0.083207
0.083839
0.084155
0.085420
0.084471
0.083523
0.084155
0.085736
0.084787
0.083839
0.085104
0.084787
0.084155
0.084155
0.082891
0.084471
0.085104
0.085420
0.084787
0.083839
0.083523
0.083523
0.084155
0.082891
0.083523
0.082574
0.083207
0.083839
0.081626
0.081942
0.082574
0.083207
0.082574
0.081310
0.081626
0.081626
0.080678
0.081310
0.080994
0.080361
0.081310
0.081626
0.081942
0.080678
0.080678
0.079097
0.079413
0.080045
0.080045
0.080361
0.080678
0.080678
0.080045
0.079729
0.080045
0.080361
0.080361
0.079729
0.079097
0.079729
0.079413
0.080045
0.081310
0.081626
0.080994
0.080994
0.081310
0.081942
0.081942
0.082891
0.083207
0.082574
0.082574
0.083523
0.082574
0.081942
0.083207
0.082891
0.085420
0.085736
0.084787
0.083839
0.084155
0.083523
0.084787
0.083839
0.084471
0.085420
0.084471
0.083839
0.084471
0.085104
0.086368
0.084155
0.085420
0.084787
0.083523
0.083207
0.083207
0.083839
0.084471
0.084787
0.084787
0.083839
0.084155
0.084787
0.083839
0.084471
0.084787
0.084471
0.083523
0.083839
0.083207
0.083523
0.082258
0.082258
0.082258
0.082258
0.082574
0.082891
0.082258
0.081942
0.082258
0.081310
0.082891
0.081942
0.081942
0.080045
0.079729
0.080994
0.080678
0.080678
0.081626
0.080994
0.081942
0.080994
0.081626
0.082258
0.080045
0.080678
0.080994
0.081626
0.081310
0.081310
0.081310
0.082258
0.081942
0.081942
0.080678
0.081942
0.082574
0.081626
0.082258
0.082258
0.083207
0.082574
0.084155
0.083839
0.082891
0.085104
0.084787
0.084471
0.084155
0.085420
0.084787
0.085104
0.084155
0.085104
0.085420
0.086052
0.085736
0.086684
0.085420
0.084471
0.085104
0.086052
0.085736
0.085420
0.084471
0.085104
0.083523
0.083839
0.084787
0.084471
0.085420
0.084471
0.085104
0.084155
0.085104
0.084155
0.083839
0.083523
0.083839
0.083523
0.083839
0.084471
0.084155
0.083523
0.082574
0.082574
0.082574
0.082574
0.082574
0.081942
0.081310
0.081310
0.082258
0.081310
0.081626
0.082258
0.081626
0.080045
0.080045
0.081310
0.081310
0.081626
0.080994
0.080678
0.079413
0.080361
0.080045
0.080994
0.080678
0.081626
0.081626
0.080678
0.081626
0.081626
0.081942
0.081942
0.082258
0.083207
0.081626
0.083207
0.081942
0.083207
0.083207
0.082574
0.083839
0.083207
0.083523
0.083207
0.083523
0.083839
0.085420
0.084471
0.084471
0.084787
0.084471
0.083523
0.084155
0.085104
0.086368
0.085736
0.084471
0.086368
0.086368
0.085420
0.085736
0.086052
0.085104
0.086052
0.085420
0.085736
0.084787
0.085736
0.084787
0.084787
0.084471
0.086368
0.085420
0.084787
0.085736
0.084155
0.084155
0.084155
0.083839
0.083839
0.083839
0.082891
0.082574
0.082891
0.082891
0.082891
0.083207
0.084471
0.082258
0.082891
0.081626
0.082574
0.081942
0.083523
0.081942
0.080361
0.081310
0.081626
0.081310
0.081942
0.080994
0.080994
0.080994
0.079729
0.081310
0.080361
0.081310
0.080994
0.081310
0.081310
0.081310
0.081310
0.081942
0.081942
0.081626
0.081942
0.081942
0.081310
0.082258
0.082891
0.083523
0.082574
0.084471
0.083207
0.084155
0.083839
0.083839
0.083207
0.083839
0.085420
0.084155
0.083839
0.084471
0.084787
0.083523
0.083839
0.085104
0.086052
0.085420
0.085420
0.085104
0.086052
0.085420
0.085104
0.085736
0.085420
0.085420
0.086368
0.085420
0.085104
0.085104
0.086368
0.085104
0.085104
0.086052
0.083839
0.083839
0.084471
0.084787
0.083523
0.083207
0.083523
0.082891
0.081942
0.082258
0.083207
0.083523
0.082891
0.082574
0.083207
0.082891
0.082891
0.081310
0.081942
0.080361
0.081942
0.081626
0.082891
0.080994
0.079729
0.080361
0.080994
0.081626
0.080994
0.081310
0.080045
0.079413
0.080678
0.081310
0.080361
0.080994
0.080994
0.081310
0.081942
0.080045
0.081626
0.081626
0.083207
0.083207
0.082891
0.081626
0.081942
0.082258
0.080994
0.081626
0.082258
0.083207
0.082574
0.082891
0.083207
0.082574
0.083523
0.083523
0.084155
0.083523
0.084471
0.084155
0.083839
0.083839
0.083839
0.084787
0.083839
0.086684
0.086052
0.084787
0.086052
0.085104
0.085104
0.085420
0.085736
0.085736
0.085104
0.084155
0.083207
0.084155
0.085420
0.083839
0.084471
0.083839
0.082574
0.083207
0.083207
0.082574
0.082891
0.083523
0.082258
0.082258
0.082574
0.081310
0.082258
0.081310
0.081310
0.081942
0.081626
0.082891
0.082258
0.081626
0.080994
0.081310
0.081942
0.081626
0.080994
0.079729
0.080994
0.079729
0.080678
0.081310
0.081626
0.081310
0.080045
0.079729
0.080678
0.080994
0.080361
0.080994
0.080994
0.081626
0.081310
0.081310
0.081310
0.082258
0.081626
0.080678
0.081942
0.082258
0.081942
0.082891
0.082574
0.081626
0.082891
0.083523
0.083207
0.084787
0.082574
0.083207
0.083839
0.084787
0.084471
0.085104
0.085104
0.084787
0.084155
0.084155
0.084155
0.084787
0.085420
0.084787
0.085736
0.084471
0.084155
0.085736
0.085736
0.084787
0.084155
0.085420
0.083839
0.083207
0.085736
0.084787
0.084155
0.085420
0.085104
0.082574
0.082891
0.084155
0.084471
0.083523
0.083523
0.083523
0.083207
0.082258
0.082574
0.081942
0.080994
0.080994
0.081942
0.081310
0.081626
0.081626
0.080678
0.081310
0.080678
0.081310
0.080994
0.080361
0.080678
0.080361
0.079097
0.080994
0.080994
0.080361
0.081310
0.081310
0.079413
0.080361
0.080678
0.080361
0.081942
0.082574
0.082258
0.081310
0.081626
0.081626
0.081310
0.081942
0.080361
0.081310
0.081626
0.081942
0.083207
0.083207
0.082258
0.082891
0.083207
0.082574
0.083207
0.082891
0.083207
0.082891
0.084155
0.084155
0.085420
0.083839
0.083839
0.084155
0.082891
0.084787
0.085104
0.083839
0.085420
0.085736
0.086052
0.084155
0.084471
0.086368
0.085420
0.086052
0.086368
0.084787
0.084155
0.085104
0.084471
0.085104
0.084787
0.085420
0.084155
0.084787
0.084471
0.085420
0.083839
0.084787
0.083839
0.083839
0.083207
0.083839
0.082574
0.082574
0.082574
0.082891
0.082574
0.081310
0.082258
0.081310
0.081626
0.080994
0.079729
0.080678
0.081310
0.080678
0.081310
0.079413
0.080045
0.080045
0.080678
0.080361
0.079729
0.080678
0.081310
0.080045
0.080678
0.080678
0.081310
0.081626
0.081626
0.081310
0.080994
0.081626
0.083207
0.081626
0.081942
0.082891
0.082258
0.082574
0.083523
0.083207
0.082574
0.083207
0.082574
0.082891
0.082258
0.083207
0.083207
0.083523
0.084471
0.084155
0.084471
0.083523
0.083839
0.084155
0.083523
0.084155
0.086684
0.086052
0.085104
0.085420
0.085736
0.084787
0.085420
0.086684
0.086368
0.086368
0.086684
0.085420
0.084787
0.086052
0.085736
0.085104
0.086684
0.084471
0.085736
0.084471
0.085104
0.084471
0.084787
0.084471
0.084471
0.084471
0.083839
0.083207
0.082891
0.081310
0.082574
0.083207
0.081310
0.082258
0.081626
0.080361
0.080994
0.081310
0.081626
0.081942
0.080994
0.081310
0.080994
0.080045
0.080994
0.081626
0.080678
0.080678
0.080994
0.081942
0.081942
0.081310
0.081310
0.082258
0.081942
0.081942
0.081310
0.080994
0.080361
0.081942
0.082258
0.081626
0.081310
0.081942
0.082258
0.082574
0.081942
0.081942
0.082574
0.082891
0.083839
0.084471
0.084155
0.082258
0.083523
0.083839
0.084155
0.083839
0.084471
0.084787
0.084471
0.083523
0.084787
0.085420
0.086052
0.085736
0.085736
0.085420
0.086052
0.086052
0.085736
0.086052
0.085736
0.086684
0.086052
0.086052
0.086368
0.085420
0.085420
0.084471
0.085420
0.084471
0.084787
0.085736
0.084471
0.084471
0.085104
0.084155
0.084471
0.083523
0.083523
0.082574
0.082258
0.083207
0.082258
0.081942
0.082574
0.081626
0.081310
0.081310
0.081626
0.082258
0.081626
0.082574
0.081310
0.080361
0.079413
0.080045
0.080678
0.080361
0.080045
0.079097
0.080045
0.079729
0.080678
0.079413
0.080994
0.080045
0.080678
0.081310
0.080994
0.080678
0.081626
0.081942
0.081942
0.081626
0.081626
0.081626
0.082258
0.083207
0.082891
0.082258
0.083207
0.083839
0.084787
0.084471
0.083839
0.084471
0.083839
0.084471
0.084155
0.085104
0.084155
0.084155
0.084787
0.084787
0.084155
0.085420
0.087001
0.084155
0.084155
0.084155
0.084787
0.085104
0.085104
0.085104
0.084471
0.084155
0.083523
0.084155
0.084471
0.084155
0.084471
0.085420
0.084787
0.084155
0.084155
0.084471
0.083839
0.083839
0.083207
0.083523
0.083207
0.082891
0.082891
0.082891
0.082258
0.082891
0.082891
0.083523
0.081310
0.081310
0.081626
0.081310
0.081942
0.081942
0.081626
0.081942
0.080994
0.080045
0.079729
0.080361
0.081626
0.081942
0.080678
0.080045
0.080045
0.080045
0.080045
0.080994
0.081310
0.081310
0.081310
0.081942
0.080994
0.082891
0.081942
0.082574
0.081942
0.081626
0.080994
0.082574
0.082891
0.082574
0.082574
0.083523
0.083207
0.081942
0.083839
0.083207
0.084155
0.082891
0.083207
0.083207
0.083839
0.083523
0.083839
0.085736
0.085104
0.085104
0.086368
0.086684
0.086368
0.087001
0.084471
0.083839
0.085420
0.086052
0.087001
0.086684
0.085420
0.084471
0.085420
0.086684
0.087317
0.085736
0.085104
0.084155
0.085104
0.084787
0.085104
0.085104
0.084787
0.085104
0.085420
0.084155
0.083839
0.082258
0.083207
0.081942
0.081942
0.082574
0.082258
0.081310
0.082891
0.081942
0.081626
0.080994
0.081942
0.082891
0.082574
0.082891
0.082258
0.081626
0.081626
0.082891
0.082574
0.080994
0.081626
0.080678
0.081310
0.080678
0.081310
0.081310
0.081942
0.081310
0.081626
0.081310
0.082258
0.082574
0.082258
0.082258
0.082891
0.082891
0.083839
0.083523
0.083207
0.083523
0.084471
0.083523
0.083207
0.083839
0.084471
0.085104
0.083839
0.084787
0.084787
0.085104
0.084787
0.085420
0.084155
0.084471
0.085420
0.086684
0.085736
0.086052
0.086368
0.085736
0.086684
0.086368
0.085736
0.086052
0.087001
0.085420
0.085420
0.085420
0.086684
0.085736
0.086052
0.086368
0.085736
0.085104
0.084787
0.085104
0.084787
0.084787
0.084471
0.085104
0.084787
0.084787
0.084155
0.084155
0.084471
0.084471
0.083839
0.083207
0.083207
0.083839
0.083839
0.084155
0.082891
0.081942
0.083207
0.083207
0.082258
0.081942
0.080994
0.082891
0.081942
0.082891
0.081942
0.081310
0.080994
0.081942
0.080678
0.081942
0.082891
0.082258
0.082574
0.081942
0.081942
0.082574
0.083207
0.082891
0.082574
0.082891
0.083523
0.084155
0.083207
0.083839
0.084787
0.084155
0.084787
0.085420
0.084471
0.083839
0.084787
0.086684
0.085736
0.086052
0.087001
0.086368
0.085420
0.085104
0.085420
0.086368
0.085736
0.086368
0.086368
0.086684
0.085736
0.085736
0.086684
0.086684
0.086684
0.086368
0.086052
0.086684
0.084787
0.086368
0.087001
0.087633
0.087001
0.086368
0.087001
0.085104
0.086052
0.085736
0.086368
0.086052
0.085420
0.085104
0.084471
0.085420
0.083839
0.083207
0.083839
0.083523
0.083523
0.082891
0.083207
0.081942
0.081942
0.081942
0.083207
0.083207
0.082891
0.082891
0.081942
0.082574
0.083839
0.083839
0.082891
0.083207
0.081626
0.082891
0.081626
0.082258
0.082574
0.082891
0.082891
0.083207
0.081626
0.082891
0.082258
0.082574
0.083523
0.082891
0.083523
0.083207
0.083523
0.083207
0.083839
0.083523
0.083207
0.083839
0.085104
0.084155
0.083523
0.083523
0.085420
0.085420
0.085736
0.086684
0.086368
0.085104
0.086368
0.085736
0.086052
0.087001
0.087317
0.087633
0.087317
0.088265
0.087001
0.086684
0.088581
0.087001
0.087633
0.087949
0.087633
0.085420
0.086684
0.086684
0.086684
0.087001
0.086684
0.085736
0.085104
0.084471
0.085420
0.084471
0.085104
0.086052
0.083839
0.084787
0.083839
0.084155
0.083839
0.083523
0.083839
0.083839
0.083523
0.083839
0.082891
0.082574
0.083523
0.082891
0.082891
0.083207
0.081942
0.081626
0.081626
0.081942
0.081626
0.082891
0.082258
0.082574
0.082258
0.081310
0.081626
0.081942
0.082574
0.082258
0.082258
0.082258
0.081942
0.083839
0.082258
0.083523
0.084155
0.082258
0.082574
0.082891
0.082891
0.084155
0.084155
0.083839
0.084155
0.084471
0.084155
0.083523
0.084471
0.085736
0.084787
0.085420
0.085420
0.085104
0.086684
0.085420
0.085104
0.084471
0.086368
0.086052
0.087001
0.086052
0.087633
0.086368
0.085104
0.086684
0.087317
0.085420
0.086684
0.086368
0.085104
0.085104
0.086368
0.087317
0.086052
0.086684
0.086684
0.086052
0.084471
0.085736
0.085420
0.084787
0.084787
0.086368
0.085736
0.084787
0.084471
0.084155
0.083207
0.083207
0.084155
0.084155
0.083839
0.083839
0.082574
0.083207
0.082574
0.083207
0.083207
0.083839
0.082891
0.082891
0.081310
0.082891
0.083207
0.083523
0.083523
0.082574
0.083523
0.082258
0.081942
0.081626
0.083207
0.083207
0.082574
0.083839
0.082574
0.082258
0.083207
0.084155
0.083207
0.083207
0.083523
0.083207
0.081942
0.083207
0.084471
0.083523
0.084471
0.083839
0.084471
0.084787
0.084787
0.085736
0.084155
0.085736
0.087317
0.085420
0.086368
0.085104
0.085420
0.087001
0.087001
0.087633
0.087633
0.086052
0.086684
0.086052
0.087001
0.086684
0.087001
0.087949
0.087633
0.086052
0.085736
0.086052
0.086052
0.086052
0.084787
0.085420
0.084471
0.085420
0.085736
0.086052
0.085104
0.084787
0.084471
0.084155
0.084787
0.084471
0.084155
0.083207
0.083839
0.082574
0.082574
0.083839
0.082574
0.082891
0.083523
0.083207
0.082891
0.082891
0.083207
0.082891
0.082574
0.082258
0.081310
0.082891
0.083523
0.082574
0.082574
0.082891
0.082891
0.082574
0.082574
0.083839
0.083207
0.083207
0.083523
0.081942
0.081626
0.081942
0.083839
0.082574
0.083523
0.083523
0.083207
0.083839
0.084155
0.084471
0.083523
0.084787
0.085104
0.085104
0.084155
0.084787
0.084155
0.084471
0.085104
0.085420
0.085420
0.085736
0.085104
0.085420
0.085420
0.085736
0.085736
0.087001
0.087633
0.087001
0.086684
0.085736
0.086052
0.087001
0.086368
0.087001
0.087317
0.086684
0.086052
0.086052
0.086368
0.086684
0.086368
0.084471
0.084787
0.084787
0.084155
0.084471
0.085420
0.085104
0.084787
0.083523
0.085736
0.084155
0.084471
0.084155
0.084155
0.083207
0.083839
0.082258
0.082891
0.082258
0.081942
0.082891
0.082258
0.083523
0.082891
0.080994
0.080994
0.080994
0.080994
0.081942
0.081942
0.080994
0.081942
0.081310
0.081942
0.080994
0.081942
0.081310
0.082258
0.080994
0.081626
0.082258
0.082891
0.083523
0.084155
0.082574
0.081942
0.082891
0.084155
0.085104
0.084787
0.083839
0.083207
0.084787
0.084787
0.083523
0.084471
0.084787
0.084787
0.085104
0.085104
0.084787
0.084787
0.085736
0.085104
0.085104
0.086368
0.085736
0.086684
0.085420
0.086368
0.086052
0.086052
0.084155
0.087317
0.086684
0.086368
0.086052
0.085420
0.085420
0.086684
0.085736
0.085736
0.087317
0.085104
0.085736
0.085104
0.085420
0.084471
0.085420
0.086052
0.086052
0.084471
0.084155
0.084155
0.083523
0.082574
0.083523
0.082891
0.082574
0.083839
0.082574
0.083523
0.081942
0.081942
0.082258
0.083839
0.082891
0.082891
0.082258
0.081942
0.082258
0.082258
0.082574
0.082574
0.081942
0.081626
0.080994
0.083207
0.082574
0.083523
0.082574
0.083207
0.082891
0.081942
0.082258
0.083207
0.082891
0.082258
0.083839
0.082891
0.083523
0.083839
0.084471
0.083839
0.083839
0.083839
0.084155
0.084787
0.085104
0.084787
0.084471
0.085104
0.084155
0.086052
0.085736
0.086684
0.086052
0.084471
0.086368
0.086368
0.087317
0.087633
0.088265
0.086684
0.086684
0.086052
0.087001
0.087317
0.087317
0.087317
0.087001
0.085420
0.087317
0.087001
0.084787
0.085736
0.086368
0.085420
0.086368
0.086684
0.085736
0.085736
0.085736
0.084787
0.084155
0.084155
0.084787
0.084787
0.082891
0.083207
0.083207
0.083523
0.084155
0.082891
0.082258
0.082574
0.081942
0.081942
0.083207
0.084155
0.082574
0.081310
0.080994
0.081942
0.082258
0.083207
0.082258
0.081942
0.082258
0.082258
0.082258
0.081942
0.082574
0.083207
0.081626
0.082258
0.081626
0.081942
0.082574
0.083523
0.083523
0.081942
0.083523
0.083207
0.082891
0.083839
0.083207
0.083207
0.082574
0.083839
0.085104
0.084787
0.084155
0.084787
0.085420
0.084787
0.085420
0.085104
0.085104
0.086368
0.083523
0.085420
0.084787
0.085104
0.087317
0.086052
0.086052
0.085104
0.085736
0.085736
0.087001
0.086052
0.087001
0.086368
0.085420
0.085104
0.085420
0.085420
0.086052
0.086052
0.084471
0.085104
0.085420
0.085104
0.084155
0.083523
0.084155
0.083207
0.084471
0.083207
0.083207
0.083207
0.083839
0.084155
0.082891
0.083207
0.082891
0.082258
0.081626
0.083207
0.081626
0.081626
0.082891
0.081942
0.081626
0.080678
0.080361
0.081942
0.081310
0.081942
0.080678
0.080994
0.081310
0.081626
0.080678
0.080994
0.081310
0.081626
0.082891
0.081942
0.083207
0.083207
0.083839
0.082891
0.083207
0.082574
0.083207
0.084155
0.083523
0.082574
0.083839
0.084471
0.084471
0.084787
0.085104
0.084471
0.085104
0.083207
0.084471
0.085104
0.086684
0.086052
0.084155
0.085420
0.086368
0.085736
0.085420
0.087001
0.087949
0.087317
0.086052
0.085104
0.085736
0.087633
0.087633
0.086368
0.087001
0.087001
0.085736
0.087001
0.086684
0.086368
0.085736
0.085736
0.085104
0.085736
0.086052
0.085736
0.085420
0.084471
0.084471
0.084471
0.083839
0.084471
0.083207
0.083839
0.083523
0.083839
0.084471
0.082891
0.082891
0.082574
0.082574
0.083207
0.082891
0.082891
0.082891
0.082574
0.081626
0.081310
0.082258
0.081626
0.081626
0.083207
0.082891
0.081310
0.082574
0.082258
0.080994
0.080994
0.081626
0.081942
0.082258
0.082574
0.081310
0.082574
0.082258
0.082574
0.083207
0.083523
0.083207
0.083523
0.085420
0.083839
0.084155
0.084787
0.084787
0.085104
0.084471
0.085104
0.086684
0.086368
0.086368
0.085736
0.085736
0.086368
0.086684
0.085420
0.086052
0.087317
0.087633
0.087949
0.087633
0.087633
0.087949
0.087633
0.088581
0.086052
0.086684
0.088265
0.087633
0.086684
0.087001
0.087317
0.087001
0.087001
0.087317
0.086052
0.085736
0.086052
0.085736
0.086052
0.086684
0.085736
0.085104
0.085420
0.084787
0.084787
0.083207
0.083523
0.084155
0.084471
0.083523
0.083523
0.083207
0.083523
0.082891
0.082891
0.082891
0.083839
0.082891
0.082258
0.082258
0.081942
0.083207
0.084155
0.084787
0.084471
0.084155
0.082574
0.081942
0.082891
0.083839
0.084471
0.083839
0.083839
0.083207
0.082574
0.083207
0.082574
0.083839
0.083839
0.084155
0.083207
0.083207
0.084155
0.083523
0.084787
0.085104
0.085736
0.086052
0.084787
0.084155
0.085736
0.085736
0.085420
0.084471
0.085104
0.086052
0.086684
0.086052
0.086368
0.086684
0.087633
0.088897
0.087949
0.086684
0.086368
0.086368
0.087949
0.087001
0.087001
0.087317
0.087001
0.087317
0.087317
0.088581
0.087317
0.085736
0.085736
0.085736
0.086368
0.086368
0.087001
0.085420
0.085420
0.086684
0.085420
0.084787
0.084471
0.084155
0.084155
0.084471
0.084787
0.083839
0.084787
0.083839
0.083207
0.083207
0.082574
0.082258
0.083523
0.083839
0.082574
0.083207
0.082891
0.082891
0.082258
0.083523
0.084155
0.082258
0.082258
0.082258
0.081942
0.081310
0.082574
0.082891
0.082891
0.081942
0.081310
0.082258
0.082574
0.084155
0.083839
0.082574
0.082574
0.084155
0.083839
0.083207
0.084471
0.085104
0.084471
0.084471
0.085104
0.085104
0.085104
0.085736
0.086052
0.084787
0.086684
0.087001
0.086052
0.086368
0.084471
0.086052
0.086052
0.086684
0.087317
0.086368
0.086368
0.086052
0.085420
0.085736
0.086368
0.086684
0.087317
0.087317
0.085420
0.086368
0.087001
0.087317
0.087001
0.086684
0.085104
0.085420
0.085104
0.086684
0.086684
0.087633
0.085420
0.085104
0.086052
0.086684
0.085104
0.083523
0.083523
0.083839
0.082891
0.082891
0.084155
0.082574
0.082891
0.082891
0.083207
0.081626
0.081942
0.083207
0.083207
0.082258
0.080994
0.082891
0.082574
0.082258
0.084155
0.082891
0.082574
0.084155
0.081310
0.083207
0.082891
0.082574
0.081942
0.082891
0.083207
0.082574
0.082891
0.083207
0.083207
0.082891
0.082574
0.082258
0.083839
0.083523
0.083523
0.084787
0.083839
0.082891
0.083523
0.084155
0.083523
0.083523
0.083839
0.084471
0.084471
0.085104
0.085104
0.084155
0.084155
0.084155
0.084787
0.086368
0.085736
0.085736
0.085104
0.085736
0.086368
0.086684
0.086368
0.086052
0.084471
0.085104
0.086684
0.086052
0.086368
0.085736
0.085736
0.086052
0.086684
0.085420
0.086052
0.086052
0.086052
0.085420
0.083839
0.083839
0.085420
0.084155
0.084155
0.082574
0.082574
0.083523
0.083523
0.082258
0.082258
0.082574
0.081310
0.081626
0.082258
0.082258
0.082891
0.082891
0.082258
0.081626
0.080994
0.082891
0.082258
0.081310
0.081626
0.080994
0.082258
0.080994
0.081626
0.082574
0.081310
0.081310
0.082258
0.082574
0.082258
0.082891
0.082891
0.083523
0.082258
0.084155
0.085104
0.083839
0.083839
0.084787
0.083207
0.083839
0.084787
0.086052
0.084787
0.086052
0.085104
0.085104
0.087001
0.087001
0.086368
0.085104
0.084787
0.086684
0.085420
0.085104
0.086684
0.087317
0.086368
0.086684
0.086684
0.086684
0.086684
0.086684
0.087633
0.087001
0.086368
0.086368
0.086368
0.086684
0.086684
0.086052
0.085420
0.085736
0.086368
0.085420
0.085420
0.084787
0.084787
0.083839
0.085104
0.084155
0.083523
0.083523
0.082258
0.083207
0.082258
0.081626
0.082891
0.081942
0.082258
0.081626
0.082258
0.081942
0.082891
0.082891
0.081942
0.081310
0.080994
0.079729
0.081310
0.081942
0.081626
0.081626
0.081626
0.081942
0.082574
0.080994
0.083207
0.082574
0.081942
0.080994
0.082258
0.081942
0.081626
0.081626
0.083839
0.082258
0.083207
0.083523
0.083523
0.082891
0.083839
0.084471
0.082891
0.083523
0.083839
0.083839
0.083839
0.083207
0.084155
0.085420
0.083523
0.084471
0.084471
0.084471
0.084471
0.085420
0.084787
0.086052
0.087633
0.086684
0.086052
0.087001
0.086368
0.087001
0.087317
0.086684
0.085420
0.086368
0.086684
0.086684
0.086368
0.085420
0.086368
0.085736
0.085104
0.085736
0.084787
0.084155
0.084155
0.085104
0.084787
0.083839
0.083839
0.083207
0.083523
0.083523
0.082891
0.082574
0.082891
0.082574
0.082891
0.082891
0.082258
0.082891
0.080678
0.082258
0.081942
0.081942
0.081626
0.081310
0.080994
0.081626
0.081310
0.082574
0.080994
0.080994
0.082258
0.082574
0.081310
0.081310
0.081942
0.082891
0.080994
0.080994
0.081942
0.081310
0.081942
0.081942
0.082258
0.082574
0.082891
0.083207
0.082891
0.082574
0.081942
0.083207
0.083839
0.083839
0.084471
0.085420
0.084787
0.084471
0.084471
0.083839
0.084787
0.084471
0.084471
0.084471
0.085104
0.085104
0.086052
0.086368
0.087949
0.084787
0.086368
0.086052
0.086052
0.086052
0.085736
0.085736
0.085420
0.085736
0.085104
0.086052
0.085420
0.086368
0.085420
0.085104
0.084787
0.084787
0.085104
0.085420
0.085736
0.085736
0.085420
0.084787
0.084155
0.084155
0.083523
0.083523
0.082891
0.083523
0.083839
0.084155
0.083207
0.082891
0.081310
0.082258
0.082574
0.082891
0.082574
0.081310
0.081942
0.080994
0.082574
0.081626
0.081942
0.081626
0.082574
0.081626
0.082258
0.081942
0.081626
0.082574
0.082891
0.082574
0.082258
0.081626
0.082574
0.082891
0.082258
0.082891
0.082258
0.083207
0.083523
0.082574
0.083839
0.083839
0.084155
0.084787
0.084787
0.084471
0.084787
0.085104
0.084787
0.084787
0.086052
0.086368
0.086052
0.086368
0.086684
0.085104
0.086052
0.086368
0.087001
0.087949
0.085420
0.087001
0.085420
0.085104
0.086368
0.084787
0.086684
0.086684
0.086368
0.086684
0.086684
0.086052
0.084787
0.085420
0.086368
0.085104
0.084471
0.085104
0.086052
0.085736
0.085420
0.086052
0.084787
0.084471
0.086052
0.084155
0.083207
0.084787
0.082891
0.083839
0.083523
0.083207
0.082574
0.083207
0.082891
0.083839
0.083523
0.082258
0.083207
0.082891
0.082258
0.080678
0.081942
0.083207
0.082574
0.081626
0.082258
0.082258
0.082574
0.081942
0.082891
0.083523
0.083207
0.082891
0.082891
0.083839
0.083523
0.083207
0.083207
0.084155
0.082574
0.082258
0.083523
0.082258
0.084155
0.082891
0.082891
0.083839
0.084155
0.082891
0.084155
0.083839
0.082891
0.084155
0.084471
0.085104
0.085104
0.085104
0.085104
0.085736
0.087001
0.085420
0.087317
0.087317
0.086052
0.086368
0.086684
0.086684
0.086684
0.086684
0.087317
0.085736
0.086368
0.086052
0.086368
0.086368
0.088265
0.086684
0.086684
0.086052
0.085420
0.087001
0.085420
0.086052
0.084787
0.084471
0.084155
0.083839
0.082891
0.083523
0.083839
0.084155
0.083523
0.082574
0.081942
0.082574
0.082258
0.081626
0.082258
0.082891
0.083207
0.083523
0.081942
0.081310
0.081310
0.081626
0.082574
0.082574
0.082258
0.082891
0.081942
0.082891
0.082891
0.083207
0.083207
0.082574
0.082891
0.083839
0.081942
0.083207
0.083523
0.084155
0.083523
0.083523
0.083523
0.083207
0.082891
0.083839
0.083523
0.083839
0.083523
0.085420
0.084471
0.083839
0.086052
0.086368
0.086052
0.085420
0.085736
0.087001
0.086684
0.086368
0.086368
0.087317
0.086684
0.087633
0.086368
0.086368
0.086684
0.086684
0.086684
0.087001
0.086368
0.087633
0.086684
0.087001
0.087317
0.086052
0.086052
0.086052
0.087001
0.085736
0.085104
0.086684
0.086684
0.084787
0.084787
0.086052
0.085420
0.085420
0.085104
0.084155
0.084155
0.083839
0.083839
0.083839
0.083523
0.084471
0.083523
0.082258
0.083523
0.082258
0.082574
0.083523
0.082891
0.082258
0.083207
0.081626
0.082574
0.081942
0.082574
0.081942
0.080678
0.081626
0.082891
0.082891
0.082574
0.083523
0.083839
0.082258
0.082891
0.082891
0.083207
0.083523
0.083839
0.083207
0.082258
0.082891
0.083523
0.083207
0.084471
0.083839
0.084155
0.084787
0.084787
0.084787
0.084787
0.084787
0.084471
0.085104
0.084787
0.084787
0.085420
0.086368
0.086052
0.086052
0.086368
0.086684
0.087001
0.087949
0.087317
0.084471
0.085736
0.085420
0.085104
0.085736
0.087317
0.086052
0.086368
0.085420
0.086684
0.087317
0.086368
0.087317
0.086684
0.085736
0.085736
0.086052
0.085736
0.085736
0.084471
0.086052
0.085736
0.084787
0.083839
0.083523
0.083839
0.082891
0.083523
0.082891
0.081942
0.081942
0.081310
0.082891
0.082891
0.082258
0.081942
0.083207
0.082891
0.082258
0.081942
0.081310
0.081942
0.081942
0.083207
0.082574
0.082574
0.082258
0.082258
0.082258
0.082258
0.082258
0.083207
0.081626
0.081942
0.082891
0.082891
0.082891
0.082891
0.082891
0.082258
0.083839
0.082891
0.083523
0.083207
0.084155
0.085104
0.084471
0.084787
0.085104
0.084155
0.084471
0.085104
0.084787
0.085736
0.085420
0.086684
0.086368
0.085736
0.085736
0.085736
0.086368
0.086684
0.086052
0.086052
0.086052
0.085420
0.086052
0.085420
0.086684
0.087001
0.087001
0.086368
0.085104
0.085736
0.085736
0.086052
0.086052
0.086368
0.084787
0.084787
0.084155
0.085104
0.083523
0.084471
0.084471
0.083839
0.083839
0.085104
0.083523
0.083207
0.083207
0.082891
0.083523
0.083207
0.083523
0.082574
0.083207
0.081626
0.081942
0.082891
0.082258
0.081942
0.080678
0.080994
0.081310
0.081626
0.081942
0.081626
0.081942
0.081626
0.081310
0.081626
0.081942
0.082891
0.081942
0.082258
0.081942
0.082258
0.081942
0.082891
0.082574
0.082891
0.083207
0.083207
0.083207
0.083839
0.083523
0.083207
0.083523
0.083523
0.083523
0.085104
0.084787
0.085104
0.085736
0.085736
0.084471
0.084787
0.084787
0.086052
0.086368
0.085420
0.085736
0.086684
0.087001
0.086368
0.087001
0.085736
0.084787
0.087317
0.087001
0.087317
0.087317
0.087001
0.086684
0.086052
0.086368
0.086684
0.087001
0.086368
0.086368
0.086368
0.086684
0.086368
0.087001
0.086368
0.085420
0.086052
0.084787
0.085104
0.085104
0.085104
0.084155
0.083523
0.084787
0.083839
0.084155
0.082574
0.081942
0.081626
0.082891
0.082574
0.084471
0.083839
0.083523
0.082891
0.082891
0.082574
0.082258
0.082574
0.081626
0.081626
0.082574
0.082574
0.082891
0.083207
0.082891
0.082891
0.082574
0.081942
0.082574
0.082891
0.083207
0.083207
0.083523
0.082891
0.083523
0.084471
0.084471
0.085104
0.085104
0.085104
0.086052
0.084471
0.084787
0.084471
0.084787
0.086368
0.086368
0.086684
0.086052
0.086684
0.086684
0.085420
0.085420
0.085104
0.086052
0.086052
0.087317
0.086368
0.087001
0.086368
0.087001
0.086368
0.087001
0.087001
0.086684
0.086368
0.085104
0.085420
0.086684
0.087317
0.086684
0.087001
0.085736
0.085420
0.086684
0.086368
0.085736
0.085420
0.085736
0.085104
0.084471
0.084155
0.084471
0.083839
0.083839
0.083523
0.082891
0.083207
0.082574
0.083207
0.083207
0.084155
0.083207
0.082258
0.083207
0.082574
0.083207
0.081942
0.081310
0.081310
0.082258
0.082258
0.081310
0.080994
0.081310
0.081626
0.081942
0.082574
0.082574
0.080994
0.081942
0.081310
0.082258
0.082891
0.083523
0.083839
0.082891
0.082574
0.082891
0.082891
0.082891
0.082574
0.083523
0.084787
0.084155
0.085104
0.084471
0.084155
0.084155
0.085736
0.085736
0.085104
0.084787
0.084787
0.084471
0.084155
0.084155
0.085420
0.085420
0.086052
0.087001
0.087317
0.086684
0.086684
0.087633
0.088265
0.086368
0.085736
0.087317
0.087001
0.086052
0.087001
0.086368
0.085420
0.087001
0.085736
0.085420
0.086368
0.085420
0.086052
0.086052
0.085420
0.084787
0.084471
0.083839
0.084471
0.083839
0.083839
0.084787
0.084471
0.084155
0.083839
0.083207
0.083207
0.083207
0.083523
0.081626
0.082891
0.083207
0.083839
0.082891
0.080994
0.083523
0.082891
0.082258
0.081942
0.081626
0.081626
0.082258
0.082891
0.082891
0.083839
0.083523
0.083207
0.083523
0.082891
0.083207
0.083523
0.083207
0.083523
0.082891
0.082574
0.084155
0.083523
0.082891
0.084155
0.084155
0.084787
0.083839
0.085104
0.084155
0.083523
0.083523
0.084155
0.084787
0.085736
0.086368
0.085736
0.084787
0.084787
0.085736
0.084787
0.086684
0.087001
0.086052
0.085736
0.085420
0.086368
0.087001
0.087001
0.087001
0.086684
0.087001
0.086052
0.086052
0.087317
0.086684
0.086368
0.087001
0.086052
0.085736
0.086052
0.086052
0.085420
0.084787
0.085420
0.087001
0.084471
0.084155
0.084155
0.084471
0.084155
0.084471
0.083523
0.082891
0.082574
0.082574
0.082574
0.081942
0.082891
0.084155
0.083523
0.082891
0.083207
0.081942
0.082891
0.082258
0.083839
0.083207
0.082574
0.081310
0.081942
0.081626
0.081310
0.083207
0.082574
0.081942
0.083207
0.083839
0.082258
0.083523
0.082891
0.082258
0.083523
0.083523
0.083523
0.084155
0.083523
0.082891
0.082891
0.083839
0.084155
0.084471
0.084787
0.085420
0.085104
0.085420
0.086368
0.084787
0.085420
0.085104
0.084471
0.085420
0.086052
0.086684
0.087001
0.086684
0.086052
0.086368
0.085420
0.085736
0.086368
0.086368
0.086052
0.086368
0.087001
0.085104
0.086052
0.086052
0.086368
0.085420
0.087001
0.086052
0.085736
0.085104
0.085420
0.084787
0.084155
0.085104
0.084471
0.086368
0.084471
0.083839
0.082891
0.083839
0.083207
0.083207
0.083207
0.082574
0.083207
0.083207
0.083207
0.083523
0.082891
0.084155
0.082574
0.082574
0.081626
0.081942
0.081626
0.082574
0.082891
0.081626
0.081942
0.081626
0.082891
0.082258
0.082258
0.083207
0.082891
0.082258
0.082574
0.082258
0.083839
0.084787
0.083523
0.082574
0.083207
0.082891
0.083523
0.083839
0.083839
0.084155
0.083839
0.084471
0.084155
0.084787
0.087317
0.085420
0.084787
0.086684
0.085104
0.085736
0.085420
0.085736
0.084787
0.085736
0.086052
0.087949
0.088581
0.087317
0.086684
0.086684
0.086052
0.086684
0.086368
0.086684
0.085736
0.086684
0.086052
0.086052
0.084787
0.085736
0.085736
0.086052
0.085736
0.086052
0.085736
0.084787
0.085736
0.084471
0.084471
0.084155
0.083839
0.083839
0.083523
0.083839
0.084155
0.083839
0.083839
0.083207
0.083523
0.082891
0.082574
0.082574
0.082258
0.083523
0.081942
0.082574
0.082574
0.081310
0.080994
0.080678
0.081626
0.082891
0.081626
0.082891
0.083523
0.084155
0.081942
0.082258
0.082258
0.082258
0.081942
0.081626
0.082891
0.082258
0.083207
0.082891
0.083207
0.083523
0.082574
0.083207
0.083207
0.082891
0.082574
0.082891
0.083523
0.084155
0.085420
0.083839
0.083523
0.084155
0.086052
0.083839
0.084155
0.086052
0.084471
0.083523
0.083523
0.085420
0.086368
0.086368
0.086684
0.087001
0.086052
0.087001
0.087317
0.087317
0.087001
0.085736
0.086368
0.085736
0.084787
0.085420
0.087317
0.085736
0.086684
0.086368
0.086052
0.085104
0.085104
0.085420
0.086052
0.084471
0.083523
0.084471
0.083839
0.083207
0.082574
0.082891
0.082574
0.083207
0.082574
0.082574
0.081310
0.081626
0.080994
0.080994
0.081626
0.082891
0.081626
0.080678
0.081310
0.080361
0.079729
0.080678
0.081626
0.081942
0.080994
0.080678
0.080361
0.080678
0.081942
0.081626
0.081626
0.081310
0.082258
0.080678
0.081310
0.081626
0.082891
0.082574
0.082574
0.082258
0.083207
0.083523
0.083207
0.083523
0.083207
0.083207
0.084471
0.083523
0.084155
0.084471
0.084471
0.084155
0.084471
0.084155
0.084155
0.085104
0.085736
0.084787
0.085420
0.086684
0.087949
0.087633
0.086684
0.086684
0.085104
0.086368
0.086052
0.085420
0.085420
0.087001
0.086368
0.086052
0.086684
0.086368
0.086368
0.086684
0.086684
0.085420
0.085736
0.085420
0.085104
0.084471
0.084471
0.085420
0.084471
0.084155
0.084155
0.084155
0.084155
0.082891
0.082258
0.083207
0.083207
0.083839
0.082574
0.083523
0.081626
0.081942
0.081626
0.083207
0.081310
0.083207
0.082258
0.081626
0.081626
0.082574
0.083839
0.082258
0.082574
0.081310
0.082258
0.081626
0.082891
0.083207
0.081626
0.081626
0.081942
0.081942
0.082574
0.082574
0.084471
0.082891
0.082891
0.083839
0.083839
0.084471
0.083207
0.084787
0.084471
0.084471
0.084787
0.084471
0.086052
0.084787
0.085104
0.085420
0.085420
0.085420
0.085104
0.087001
0.086052
0.086684
0.085736
0.086684
0.087001
0.086684
0.085420
0.085420
0.086684
0.087001
0.087001
0.087949
0.087001
0.087001
0.086684
0.086684
0.087317
0.087001
0.087317
0.087001
0.086052
0.086368
0.086052
0.087633
0.085736
0.085104
0.086368
0.085104
0.084787
0.084787
0.083523
0.083839
0.084155
0.083839
0.082891
0.082574
0.084155
0.081942
0.083839
0.081942
0.083207
0.083207
0.083523
0.083523
0.082258
0.082574
0.081310
0.082574
0.082258
0.083207
0.082574
0.081942
0.082574
0.082891
0.082891
0.082891
0.082891
0.082574
0.081942
0.081942
0.082891
0.083207
0.084787
0.084471
0.084155
0.082891
0.081942
0.083207
0.083523
0.084155
0.084787
0.085420
0.085736
0.085420
0.085104
0.084787
0.085104
0.084155
0.085736
0.085736
0.085736
0.086052
0.087001
0.086368
0.085104
0.087317
0.087633
0.087001
0.086368
0.087317
0.086368
0.086368
0.087317
0.087633
0.087317
0.087633
0.086684
0.086684
0.087001
0.087001
0.086684
0.087001
0.086684
0.087001
0.085104
0.086052
0.085736
0.086052
0.085104
0.086052
0.086052
0.083523
0.086368
0.085736
0.084155
0.084155
0.083839
0.084155
0.084787
0.084471
0.082574
0.082258
0.083523
0.082574
0.085420
0.084471
0.082891
0.083523
0.082891
0.082258
0.082891
0.083207
0.083839
0.082258
0.082891
0.082891
0.082258
0.082574
0.083523
0.082891
0.083523
0.082891
0.081942
0.082574
0.082891
0.083207
0.082258
0.083523
0.084155
0.083839
0.084155
0.084471
0.083523
0.083523
0.084471
0.085104
0.083839
0.084471
0.085736
0.086052
0.086684
0.084787
0.085420
0.085420
0.085420
0.085420
0.084471
0.084787
0.085104
0.086368
0.087001
0.087949
0.087001
0.086052
0.086052
0.086684
0.087001
0.085736
0.087001
0.087949
0.087001
0.086368
0.086368
0.086052
0.086368
0.087317
0.087317
0.085420
0.086368
0.087001
0.087001
0.086684
0.087001
0.085420
0.085420
0.084787
0.084155
0.085104
0.084787
0.084471
0.084155
0.083839
0.083839
0.083207
0.083207
0.083839
0.082891
0.082891
0.083523
0.083839
0.083523
0.082574
0.081626
0.082574
0.082574
0.081942
0.081942
0.082891
0.082258
0.081626
0.081310
0.081942
0.081942
0.082574
0.082891
0.081626
0.082258
0.082574
0.082574
0.083839
0.083839
0.082891
0.083839
0.082891
0.083207
0.085104
0.084471
0.084155
0.084787
0.086052
0.084787
0.084471
0.084471
0.085104
0.084155
0.085420
0.085104
0.085104
0.086684
0.086052
0.085736
0.085736
0.085420
0.086684
0.086684
0.087317
0.087317
0.087317
0.086684
0.086684
0.087317
0.087633
0.087001
0.087001
0.086052
0.084787
0.086052
0.088265
0.087001
0.086368
0.086052
0.085736
0.085736
0.086368
0.085736
0.084787
0.085736
0.085420
0.085104
0.085420
0.084155
0.084155
0.083839
0.084471
0.084155
0.083523
0.083839
0.083839
0.082574
0.081942
0.082258
0.082574
0.083839
0.082891
0.081942
0.081626
0.079413
0.081942
0.082891
0.083207
0.082574
0.081942
0.082258
0.082574
0.083207
0.081942
0.082574
0.083207
0.082574
0.082574
0.081942
0.083207
0.083523
0.084787
0.083839
0.083839
0.083839
0.084787
0.083523
0.084155
0.083523
0.082574
0.084155
0.083523
0.084155
0.085104
0.085420
0.084471
0.085420
0.085104
0.087001
0.086052
0.086052
0.086368
0.087317
0.086684
0.086684
0.085736
0.085420
0.086368
0.084787
0.085420
0.085736
0.086368
0.087317
0.086052
0.087001
0.085736
0.086052
0.086052
0.086052
0.086052
0.085420
0.085736
0.083839
0.085104
0.084787
0.085104
0.084471
0.084787
0.084155
0.083839
0.083523
0.083839
0.084155
0.083207
0.082891
0.082574
0.083839
0.081626
0.083523
0.081942
0.081310
0.081942
0.082891
0.082891
0.082891
0.082891
0.082258
0.081942
0.082891
0.081942
0.081310
0.082574
0.081626
0.081310
0.080994
0.081310
0.081626
0.082258
0.082258
0.081310
0.081310
0.082258
0.081942
0.083207
0.082891
0.083207
0.083523
0.082574
0.083839
0.083207
0.083839
0.084155
0.083839
0.083839
0.083839
0.083839
0.083839
0.084155
0.084471
0.085104
0.083839
0.084155
0.084787
0.085736
0.084787
0.085420
0.085736
0.086684
0.085736
0.087949
0.087633
0.086368
0.087317
0.087633
0.087633
0.087001
0.086684
0.086052
0.086052
0.085736
0.085104
0.086368
0.085420
0.085104
0.086368
0.085104
0.084787
0.086052
0.084787
0.084787
0.084787
0.083839
0.084471
0.083839
0.083839
0.083839
0.082891
0.083207
0.082258
0.082258
0.082891
0.082258
0.082258
0.082258
0.082258
0.081310
0.083207
0.082258
0.080678
0.080994
0.080678
0.080678
0.081310
0.081310
0.081942
0.081626
0.081310
0.082891
0.080994
0.080361
0.081626
0.081942
0.081942
0.080994
0.080045
0.081626
0.081626
0.082891
0.082891
0.080994
0.081942
0.082258
0.081942
0.082258
0.083207
0.083523
0.084155
0.083839
0.083207
0.083523
0.083207
0.084155
0.084471
0.084787
0.084471
0.085104
0.085736
0.085420
0.084471
0.084471
0.084787
0.086684
0.087317
0.085736
0.086052
0.086684
0.085420
0.086684
0.086684
0.086368
0.084787
0.086684
0.085420
0.085736
0.086368
0.086368
0.083839
0.085420
0.085420
0.084471
0.084787
0.085104
0.084155
0.084787
0.083839
0.083839
0.083207
0.082574
0.082891
0.083523
0.083523
0.082891
0.084155
0.083523
0.082891
0.082574
0.081310
0.081626
0.082574
0.082258
0.081942
0.081942
0.081310
0.080994
0.080678
0.081310
0.080678
0.081310
0.080994
0.080994
0.081626
0.081942
0.081310
0.080994
0.081310
0.081310
0.081626
0.080994
0.082258
0.083207
0.082574
0.082258
0.082891
0.082891
0.081942
0.083207
0.082258
0.083523
0.083523
0.083839
0.084471
0.083523
0.083839
0.083839
0.084471
0.083523
0.084787
0.084155
0.084155
0.085420
0.084471
0.085104
0.084471
0.084471
0.085736
0.086684
0.086368
0.085736
0.085104
0.085420
0.085104
0.086368
0.086368
0.086052
0.085420
0.085104
0.083839
0.085420
0.086052
0.086052
0.085736
0.085736
0.084471
0.084155
0.084155
0.085420
0.085736
0.085104
0.084155
0.084787
0.083839
0.084155
0.082891
0.083523
0.083207
0.082574
0.081942
0.083207
0.082891
0.082258
0.081942
0.082258
0.081942
0.081942
0.082891
0.082258
0.080994
0.080361
0.081626
0.080994
0.081310
0.081626
0.082574
0.081310
0.082258
0.080994
0.081942
0.081310
0.082891
0.083207
0.082258
0.082258
0.082258
0.082574
0.082258
0.082258
0.084471
0.082891
0.082891
0.081942
0.082891
0.082891
0.082891
0.083523
0.083839
0.083523
0.084471
0.083839
0.083523
0.084471
0.084787
0.086052
0.084155
0.085104
0.084155
0.084787
0.083839
0.085420
0.085104
0.085104
0.084787
0.086368
0.084787
0.085420
0.085736
0.086368
0.085420
0.086052
0.085736
0.085736
0.086368
0.086368
0.085736
0.086052
0.085736
0.084155
0.084155
0.086684
0.085736
0.084787
0.085736
0.083207
0.084155
0.083839
0.083839
0.085420
0.081942
0.082258
0.082891
0.082258
0.082574
0.081626
0.082258
0.081942
0.081626
0.081942
0.082574
0.081626
0.081942
0.082258
0.083523
0.081942
0.081310
0.081626
0.081310
0.081626
0.080678
0.081626
0.080678
0.081942
0.082574
0.082574
0.081942
0.081310
0.081942
0.081626
0.081626
0.082258
0.082258
0.082258
0.082891
0.082574
0.083523
0.083839
0.083207
0.083839
0.084155
0.084155
0.084787
0.083839
0.083839
0.084787
0.085736
0.085104
0.086368
0.085736
0.084787
0.085420
0.086052
0.086052
0.084471
0.087001
0.086052
0.086368
0.086052
0.086684
0.086052
0.085736
0.086052
0.087001
0.086684
0.087001
0.086052
0.086052
0.085420
0.086052
0.085420
0.085104
0.085420
0.084787
0.086052
0.085420
0.085420
0.084787
0.084471
0.085104
0.084471
0.085104
0.083839
0.081942
0.082891
0.084155
0.082574
0.083207
0.083207
0.081942
0.081942
0.081626
0.080678
0.081942
0.083207
0.082891
0.081626
0.081310
0.081626
0.081942
0.080994
0.081942
0.081626
0.080678
0.081310
0.080994
0.080994
0.079729
0.081310
0.081942
0.081310
0.080994
0.081626
0.081310
0.082891
0.081942
0.083207
0.083523
0.082891
0.082258
0.081942
0.081942
0.082258
0.084155
0.085104
0.084787
0.083207
0.084471
0.084155
0.085736
0.085420
0.084787
0.084155
0.085736
0.086684
0.085736
0.085104
0.085104
0.085420
0.085420
0.087001
0.087317
0.085736
0.084471
0.085104
0.086368
0.085736
0.087949
0.087633
0.086684
0.085736
0.086052
0.085736
0.086684
0.086052
0.085104
0.084787
0.084471
0.085736
0.086052
0.085420
0.085736
0.085104
0.084155
0.084471
0.084787
0.082891
0.083207
0.083207
0.082891
0.081942
0.082574
0.083839
0.082258
0.082258
0.082258
0.083839
0.084155
0.082574
0.082258
0.082258
0.080994
0.082574
0.083207
0.081626
0.081942
0.082258
0.083207
0.081626
0.082574
0.082574
0.082891
0.082574
0.082258
0.082258
0.082574
0.082258
0.083207
0.082891
0.083207
0.083523
0.082258
0.082574
0.082258
0.084155
0.083207
0.083207
0.084155
0.084155
0.083839
0.084787
0.086368
0.084155
0.085104
0.085736
0.086052
0.084787
0.085420
0.085104
0.084155
0.084471
0.085736
0.087317
0.086684
0.086684
0.086368
0.085736
0.086368
0.086052
0.086368
0.087317
0.087001
0.086368
0.085104
0.084155
0.085420
0.085420
0.085420
0.085736
0.085104
0.084155
0.084471
0.085420
0.084471
0.084471
0.084787
0.084787
0.083523
0.083207
0.084471
0.083207
0.082574
0.083207
0.083207
0.082891
0.082258
0.082891
0.082574
0.081942
0.082258
0.083207
0.081942
0.080994
0.082258
0.080678
0.080361
0.081942
0.082258
0.081942
0.081942
0.081626
0.080994
0.081310
0.081626
0.082258
0.082258
0.080045
0.081310
0.080045
0.080678
0.081310
0.082574
0.081942
0.080361
0.081942
0.082258
0.082258
0.082574
0.082891
0.082258
0.082574
0.082891
0.083523
0.082574
0.083523
0.085736
0.083523
0.083523
0.082891
0.084155
0.083523
0.083523
0.084471
0.083839
0.085736
0.085420
0.087001
0.085104
0.085420
0.085420
0.084155
0.086368
0.085104
0.084471
0.085420
0.085736
0.085736
0.085420
0.086052
0.085736
0.087001
0.085104
0.084787
0.084787
0.083839
0.085104
0.085104
0.084787
0.083839
0.083839
0.083839
0.084155
0.083207
0.083207
0.083207
0.082574
0.082574
0.081942
0.081626
0.080361
0.081942
0.081942
0.081626
0.082258
0.082891
0.081942
0.081310
0.080678
0.079413
0.080361
0.080678
0.081942
0.080361
0.079413
0.079097
0.080361
0.079729
0.080678
0.081626
0.080045
0.080361
0.080678
0.080994
0.080045
0.080361
0.081310
0.081942
0.080994
0.080994
0.081310
0.081942
0.082258
0.082258
0.081310
0.081942
0.083207
0.083523
0.083523
0.081310
0.082891
0.082574
0.082891
0.083207
0.083207
0.084471
0.083207
0.083839
0.084155
0.084471
0.085104
0.084471
0.084471
0.084471
0.083523
0.083839
0.083839
0.084155
0.084155
0.084155
0.085104
0.083523
0.084471
0.085104
0.084155
0.084155
0.084471
0.083839
0.084155
0.082891
0.082258
0.083207
0.082891
0.082891
0.082891
0.082891
0.082891
0.081310
0.081310
0.081626
0.082258
0.080678
0.079729
0.080994
0.080994
0.081310
0.080678
0.081626
0.081626
0.081626
0.081310
0.080678
0.079729
0.081310
0.081626
0.081942
0.080361
0.081626
0.080678
0.080678
0.079729
0.080361
0.081626
0.081626
0.081310
0.081310
0.080678
0.079729
0.081626
0.081310
0.080994
0.081310
0.081626
0.080994
0.082574
0.081942
0.082258
0.081942
0.081942
0.082574
0.082574
0.084787
0.083839
0.083839
0.083523
0.084787
0.084471
0.084155
0.084155
0.084471
0.083523
0.084471
0.085420
0.085736
0.085736
0.085736
0.084471
0.085420
0.085104
0.086368
0.086368
0.086052
0.084787
0.085736
0.085104
0.084787
0.085420
0.085736
0.085104
0.085104
0.083839
0.084155
0.083839
0.083523
0.084155
0.084787
0.084471
0.083839
0.083523
0.082574
0.081626
0.083523
0.082258
0.081942
0.082891
0.083207
0.081942
0.081310
0.082891
0.082258
0.081310
0.081626
0.082258
0.080678
0.079729
0.081310
0.081626
0.080994
0.080361
0.081626
0.081310
0.080361
0.081310
0.080994
0.080994
0.081942
0.081310
0.079413
0.080678
0.081310
0.081310
0.080678
0.081626
0.081942
0.082258
0.081626
0.081626
0.082258
0.080994
0.081626
0.082258
0.082891
0.081942
0.083207
0.082574
0.083523
0.083839
0.083839
0.083523
0.083523
0.084787
0.083839
0.083523
0.083523
0.084787
0.084787
0.084155
0.086684
0.085736
0.085104
0.085104
0.084787
0.084787
0.084471
0.085104
0.085104
0.085420
0.084471
0.084787
0.085736
0.084155
0.084787
0.084787
0.084155
0.083523
0.083523
0.084787
0.085420
0.084787
0.083839
0.084471
0.083839
0.084155
0.083207
0.083207
0.082574
0.082258
0.082574
0.081942
0.083207
0.082574
0.081626
0.081942
0.082258
0.081942
0.081942
0.082574
0.081310
0.079729
0.078464
0.081310
0.080361
0.080678
0.080361
0.079413
0.080045
0.080361
0.079729
0.081626
0.081942
0.081626
0.080678
0.081310
0.082574
0.081626
0.082574
0.081626
0.081626
0.082258
0.080678
0.082258
0.081942
0.083207
0.083207
0.083523
0.083523
0.083839
0.083839
0.082891
0.084155
0.083839
0.084471
0.084155
0.084155
0.084155
0.084155
0.083839
0.084155
0.084787
0.085104
0.086368
0.084787
0.085420
0.084787
0.084471
0.085420
0.086368
0.085736
0.087317
0.087001
0.086368
0.086368
0.086684
0.085420
0.085104
0.085104
0.085736
0.084471
0.083839
0.086052
0.085736
0.084155
0.084155
0.084471
0.084471
0.084471
0.085736
0.084155
0.083207
0.084155
0.083839
0.082891
0.082574
0.082258
0.081626
0.082258
0.082258
0.082574
0.081626
0.081310
0.080678
0.080678
0.080045
0.080678
0.082891
0.082258
0.081942
0.080994
0.081626
0.080994
0.080678
0.080678
0.081626
0.081310
0.080678
0.080994
0.080994
0.080994
0.082258
0.082258
0.082574
0.081626
0.081626
0.082258
0.081310
0.082574
0.083523
0.082574
0.082258
0.082891
0.083207
0.083523
0.083523
0.084471
0.083523
0.085104
0.085736
0.085104
0.084471
0.084471
0.083839
0.084471
0.085104
0.085104
0.085420
0.085104
0.084471
0.085104
0.084471
0.085736
0.085104
0.085104
0.084155
0.084155
0.084155
0.084155
0.084471
0.085736
0.084471
0.083839
0.084471
0.083207
0.084471
0.084155
0.084471
0.083207
0.083523
0.084155
0.083523
0.083207
0.082891
0.082258
0.082574
0.081942
0.080994
0.081626
0.080994
0.080994
0.080361
0.080678
0.080045
0.080361
0.081310
0.080361
0.079097
0.079097
0.080045
0.079729
0.080678
0.080361
0.079413
0.079729
0.079413
0.080361
0.079729
0.080361
0.080361
0.080045
0.079729
0.080678
0.079729
0.080361
0.081310
0.081626
0.080678
0.080045
0.080994
0.081310
0.081942
0.081626
0.081626
0.081626
0.081942
0.082891
0.082891
0.082574
0.083207
0.084155
0.083523
0.083207
0.083207
0.083839
0.082891
0.083207
0.083207
0.084787
0.084471
0.085736
0.084155
0.083839
0.084155
0.084787
0.085104
0.085420
0.084787
0.085104
0.085736
0.083839
0.083839
0.084155
0.083523
0.085104
0.085104
0.083839
0.084155
0.082574
0.083839
0.084471
0.083839
0.083839
0.082574
0.082891
0.083523
0.083207
0.082258
0.082891
0.082891
0.082258
0.080994
0.081626
0.080994
0.080361
0.080361
0.081310
0.081310
0.082258
0.081626
0.080994
0.081626
0.080045
0.080678
0.081626
0.081310
0.080678
0.079413
0.080045
0.080361
0.080678
0.080045
0.080045
0.079097
0.080045
0.080045
0.081942
0.081942
0.081942
0.082574
0.080361
0.079729
0.081626
0.081310
0.081942
0.081942
0.081626
0.083207
0.082574
0.082258
0.083207
0.083207
0.083207
0.083207
0.083523
0.084155
0.083523
0.083839
0.083839
0.083523
0.083207
0.084471
0.084787
0.085104
0.084787
0.084787
0.084155
0.083839
0.084787
0.084155
0.084155
0.084471
0.084471
0.083523
0.083839
0.084155
0.084787
0.083523
0.084155
0.085104
0.084155
0.082891
0.083839
0.083207
0.084155
0.083523
0.083839
0.082891
0.083207
0.083523
0.082574
0.082258
0.082258
0.082574
0.081626
0.082258
0.080678
0.081310
0.081942
0.081626
0.081942
0.082258
0.081626
0.080994
0.080045
0.079097
0.081310
0.080361
0.080994
0.081310
0.081310
0.080994
0.080678
0.080361
0.080678
0.081942
0.081626
0.080361
0.081310
0.080994
0.080678
0.081626
0.080678
0.082258
0.081626
0.081310
0.082258
0.081626
0.081942
0.082574
0.083839
0.083207
0.083207
0.082258
0.082891
0.082574
0.082891
0.082258
0.083523
0.083523
0.084471
0.083523
0.084155
0.082891
0.084155
0.084471
0.084471
0.085104
0.084155
0.085420
0.084155
0.083839
0.084471
0.085104
0.084471
0.084471
0.084787
0.084155
0.084155
0.086052
0.086368
0.085104
0.084155
0.083523
0.084155
0.083207
0.083523
0.084155
0.082891
0.082258
0.082574
0.082891
0.081942
0.081942
0.082574
0.082891
0.081942
0.081942
0.081626
0.080678
0.081942
0.080994
0.082258
0.080678
0.082258
0.082258
0.080678
0.081310
0.080678
0.080678
0.080361
0.080678
0.081310
0.080045
0.079729
0.079729
0.080045
0.080361
0.080045
0.079729
0.080361
0.079097
0.080361
0.080361
0.080361
0.081626
0.081626
0.081626
0.080361
0.081626
0.080994
0.080994
0.081626
0.081310
0.081310
0.082574
0.082891
0.082574
0.082258
0.083207
0.084787
0.084471
0.084155
0.083839
0.083523
0.082891
0.083207
0.084155
0.083839
0.085736
0.086684
0.084155
0.084471
0.085736
0.085104
0.085104
0.085104
0.086052
0.085420
0.085420
0.084471
0.084155
0.083839
0.085736
0.084787
0.084471
0.084155
0.083523
0.082574
0.083207
0.083839
0.083207
0.083207
0.082574
0.082574
0.082891
0.081626
0.082891
0.083207
0.082574
0.083207
0.083839
0.081626
0.080994
0.081310
0.081310
0.081626
0.081626
0.082574
0.080994
0.080678
0.080678
0.080361
0.080045
0.080678
0.081310
0.081626
0.081310
0.080994
0.081310
0.080678
0.081626
0.080678
0.081626
0.080678
0.081942
0.082258
0.080994
0.081942
0.082574
0.082258
0.082258
0.081310
0.081626
0.081942
0.081942
0.082574
0.082574
0.082891
0.083523
0.083207
0.082891
0.083207
0.083207
0.082574
0.083523
0.084155
0.084787
0.083523
0.083207
0.084155
0.085420
0.084787
0.084155
0.083839
0.084471
0.083523
0.083839
0.083839
0.084787
0.084155
0.084471
0.083523
0.083523
0.084471
0.085104
0.084787
0.083523
0.084471
0.083839
0.083523
0.083839
0.084787
0.083207
0.083523
0.084471
0.084787
0.083523
0.083839
0.082574
0.082258
0.082574
0.081942
0.081626
0.080994
0.081626
0.080678
0.081310
0.080994
0.081310
0.080994
0.080045
0.081310
0.081626
0.079729
0.080994
0.080994
0.081310
0.080678
0.080361
0.080045
0.080045
0.080994
0.080678
0.081310
0.081310
0.081310
0.080994
0.079729
0.080994
0.081626
0.081942
0.081626
0.082258
0.082258
0.082258
0.082258
0.081942
0.083207
0.082574
0.082891
0.083207
0.083207
0.082891
0.082258
0.082258
0.083207
0.083839
0.082891
0.083207
0.084787
0.084471
0.084471
0.083207
0.084471
0.084787
0.085420
0.086368
0.085736
0.084787
0.085104
0.086368
0.085420
0.085420
0.086052
0.085104
0.085420
0.086052
0.083839
0.085104
0.084787
0.085104
0.084787
0.086052
0.084787
0.084155
0.083839
0.083523
0.084471
0.084471
0.083839
0.083839
0.082891
0.083839
0.083523
0.081942
0.081942
0.082891
0.082891
0.081942
0.081626
0.080994
0.081310
0.081626
0.082891
0.082574
0.082258
0.081942
0.080994
0.081626
0.080994
0.082258
0.081942
0.080994
0.081310
0.081626
0.080361
0.080678
0.081942
0.081626
0.081310
0.082258
0.081942
0.082574
0.083207
0.083523
0.081942
0.080994
0.081942
0.082574
0.082891
0.083523
0.083207
0.083207
0.082258
0.083523
0.083523
0.084155
0.084155
0.083839
0.084155
0.085420
0.085420
0.084787
0.083839
0.084787
0.084155
0.084471
0.085736
0.086368
0.087317
0.085104
0.085420
0.084155
0.085104
0.086368
0.086052
0.086052
0.085420
0.086368
0.086368
0.085420
0.086052
0.086052
0.084787
0.085736
0.084471
0.084787
0.085104
0.084787
0.084471
0.084155
0.084471
0.084471
0.084787
0.084155
0.082258
0.082891
0.082574
0.082891
0.083839
0.082891
0.082891
0.081310
0.081310
0.080678
0.081626
0.081942
0.082891
0.081310
0.081626
0.081310
0.080678
0.081942
0.081626
0.081310
0.080994
0.080678
0.081626
0.080361
0.080994
0.081626
0.082574
0.082258
0.081310
0.081310
0.080678
0.080994
0.081626
0.080994
0.081310
0.081626
0.081626
0.082891
0.082891
0.081942
0.081942
0.082574
0.082891
0.082574
0.082891
0.082574
0.083523
0.083839
0.084471
0.084787
0.084155
0.084471
0.084787
0.083839
0.083523
0.084471
0.084787
0.086684
0.084471
0.086052
0.084471
0.084787
0.085420
0.085104
0.084787
0.084155
0.085736
0.085104
0.085420
0.085736
0.086052
0.085420
0.086052
0.085736
0.084787
0.084471
0.084471
0.085420
0.084155
0.084787
0.083523
0.084155
0.083523
0.083523
0.081942
0.082574
0.082891
0.081626
0.081942
0.081942
0.081626
0.081626
0.080994
0.080361
0.081942
0.082891
0.082258
0.082258
0.080678
0.080994
0.080994
0.080678
0.080678
0.080361
0.080994
0.080678
0.080994
0.080045
0.080994
0.081942
0.080994
0.081310
0.082258
0.082574
0.081310
0.082258
0.081942
0.082258
0.082574
0.082891
0.081626
0.082258
0.082574
0.082258
0.082574
0.083207
0.083207
0.083839
0.085420
0.083523
0.084155
0.084787
0.084787
0.083523
0.083207
0.084155
0.084155
0.084155
0.084787
0.084787
0.086052
0.085736
0.084787
0.086368
0.084155
0.084155
0.084787
0.085736
0.086052
0.086684
0.085420
0.084155
0.085420
0.084471
0.084155
0.084471
0.084471
0.083523
0.083523
0.084787
0.084155
0.083523
0.085104
0.085104
0.082891
0.083839
0.083523
0.084155
0.081942
0.081942
0.082891
0.082574
0.080994
0.081310
0.081626
0.081626
0.081626
0.080994
0.081310
0.082574
0.082258
0.080994
0.080678
0.080994
0.080361
0.080994
0.081310
0.080994
0.080678
0.079413
0.080678
0.080994
0.080361
0.080678
0.081310
0.081310
0.081942
0.081942
0.081626
0.082891
0.082574
0.081942
0.081626
0.082574
0.082258
0.081942
0.081942
0.082574
0.082891
0.083523
0.082574
0.084155
0.084155
0.084471
0.084787
0.084787
0.085736
0.085104
0.084155
0.083839
0.084471
0.084471
0.085420
0.085104
0.086684
0.084787
0.084471
0.084155
0.084155
0.086052
0.085420
0.084471
0.084787
0.085736
0.084787
0.085736
0.084471
0.083839
0.084155
0.084471
0.084155
0.083523
0.083523
0.083207
0.085104
0.084787
0.082258
0.083839
0.082891
0.083207
0.082891
0.082891
0.082258
0.081310
0.082258
0.082258
0.081310
0.081310
0.081310
0.081310
0.081310
0.080045
0.081626
0.081310
0.080045
0.080045
0.079729
0.080994
0.081942
0.081626
0.081310
0.081626
0.081310
0.081310
0.081310
0.081310
0.081310
0.081626
0.080994
0.080994
0.081310
0.081310
0.082574
0.081626
0.081942
0.081626
0.083523
0.082891
0.082891
0.083523
0.083839
0.082574
0.083523
0.082891
0.082891
0.083207
0.082574
0.083839
0.084471
0.083839
0.084471
0.083839
0.084471
0.084471
0.084155
0.085420
0.086052
0.086052
0.084787
0.085104
0.086052
0.085104
0.084787
0.085420
0.086368
0.086052
0.086368
0.085420
0.085736
0.085420
0.086684
0.085420
0.085420
0.085420
0.086052
0.084471
0.084471
0.084155
0.084155
0.084471
0.083839
0.084155
0.083207
0.083207
0.082258
0.083207
0.082258
0.083207
0.081310
0.082891
0.082258
0.080678
0.081942
0.080678
0.081942
0.082258
0.080994
0.080994
0.080994
0.081310
0.081626
0.081626
0.080994
0.082258
0.080678
0.081626
0.080994
0.080678
0.080678
0.081626
0.080678
0.081310
0.080678
0.080994
0.081310
0.081942
0.081942
0.081310
0.081626
0.082258
0.082574
0.082574
0.083207
0.082258
0.083207
0.081942
0.083207
0.082574
0.083207
0.084155
0.084471
0.085104
0.083839
0.084155
0.084155
0.084471
0.083839
0.084471
0.084155
0.083839
0.084787
0.085104
0.085104
0.084155
0.085420
0.085736
0.085104
0.085104
0.085736
0.085736
0.083207
0.084155
0.084471
0.084471
0.083523
0.084787
0.083839
0.083839
0.084155
0.084155
0.084155
0.084787
0.084155
0.082574
0.083839
0.084471
0.083523
0.082574
0.082891
0.081942
0.082891
0.082258
0.082258
0.083523
0.081942
0.082574
0.082258
0.082574
0.081310
0.082574
0.081942
0.081942
0.079729
0.081310
0.079729
0.081626
0.081310
0.081310
0.080045
0.080361
0.080994
0.080678
0.081942
0.081942
0.080994
0.080994
0.081310
0.081626
0.082258
0.082258
0.081942
0.080678
0.081942
0.082574
0.081310
0.082574
0.082891
0.082574
0.082891
0.083523
0.083207
0.083839
0.082574
0.083839
0.082574
0.084787
0.084787
0.086368
0.086052
0.084471
0.084787
0.084155
0.086368
0.085736
0.085736
0.084787
0.085736
0.085420
0.085736
0.085104
0.085420
0.085420
0.086684
0.084155
0.084471
0.084471
0.084471
0.084787
0.084155
0.084471
0.085420
0.084471
0.084155
0.084787
0.083839
0.083523
0.082891
0.083523
0.083523
0.083839
0.083207
0.082258
0.082574
0.081626
0.081626
0.081942
0.081626
0.082258
0.081942
0.081942
0.081626
0.081942
0.081626
0.081942
0.081310
0.080994
0.081310
0.081626
0.081626
0.081310
0.080994
0.081310
0.080994
0.081626
0.081310
0.080361
0.081626
0.080678
0.081310
0.080994
0.081942
0.081942
0.081942
0.081310
0.081626
0.081942
0.082258
0.082258
0.082574
0.083207
0.083523
0.084155
0.082891
0.083523
0.083839
0.083207
0.083523
0.083207
0.084787
0.083523
0.084471
0.084471
0.083523
0.084471
0.082891
0.084471
0.083839
0.084471
0.084787
0.084787
0.085104
0.085104
0.086052
0.085420
0.085420
0.085104
0.086052
0.085420
0.083523
0.083839
0.084787
0.084155
0.085104
0.085104
0.084471
0.083207
0.082891
0.084155
0.084787
0.083839
0.083839
0.082891
0.082891
0.083207
0.082574
0.081942
0.081942
0.081942
0.080994
0.081626
0.080678
0.081626
0.080361
0.080678
0.081942
0.081942
0.081626
0.080361
0.080361
0.080678
0.080045
0.079413
0.080361
0.081310
0.079729
0.080994
0.080361
0.079413
0.080994
0.081626
0.081310
0.080678
0.081626
0.080678
0.080994
0.081942
0.081310
0.082258
0.081310
0.081310
0.081942
0.081626
0.082258
0.082891
0.081942
0.084155
0.083207
0.083523
0.082891
0.083207
0.082891
0.084471
0.084155
0.084471
0.084155
0.084155
0.084471
0.083207
0.085104
0.086052
0.084787
0.085420
0.084787
0.084787
0.084155
0.085420
0.084155
0.085736
0.085420
0.085736
0.084155
0.082891
0.085104
0.085736
0.085420
0.086368
0.085420
0.083839
0.083523
0.083207
0.084471
0.084155
0.084155
0.083523
0.083523
0.084471
0.083523
0.082891
0.082574
0.082891
0.082258
0.081942
0.082574
0.080678
0.080678
0.080361
0.080994
0.081310
0.081942
0.081310
0.081310
0.080361
0.080678
0.080994
0.080678
0.081942
0.082258
0.080994
0.080678
0.080994
0.081310
0.081626
0.080994
0.080678
0.081942
0.080994
0.080994
0.080994
0.080994
0.082891
0.083207
0.082891
0.081942
0.082574
0.082258
0.082891
0.081942
0.082891
0.082891
0.083523
0.082574
0.082891
0.084471
0.083207
0.084471
0.084787
0.083523
0.084155
0.084471
0.084155
0.083523
0.084155
0.084471
0.085420
0.086052
0.084787
0.086368
0.086368
0.085736
0.085736
0.085104
0.084471
0.085420
0.084471
0.086052
0.085104
0.084787
0.084471
0.083839
0.086052
0.084787
0.085736
0.084787
0.084471
0.084787
0.083207
0.083523
0.083523
0.082258
0.082258
0.082891
0.082891
0.082574
0.083523
0.082574
0.082574
0.082258
0.082258
0.081626
0.081310
0.081626
0.082258
0.081942
0.081310
0.080994
0.081310
0.080361
0.081310
0.081942
0.080678
0.079729
0.079729
0.080678
0.080994
0.080678
0.081626
0.081626
0.080678
0.082258
0.080994
0.080678
0.080994
0.081626
0.082891
0.082258
0.082574
0.081942
0.082258
0.082258
0.082574
0.081626
0.082891
0.082891
0.082258
0.082891
0.083839
0.083523
0.083523
0.083839
0.084155
0.084471
0.084471
0.083523
0.084471
0.083523
0.084471
0.084155
0.085420
0.085736
0.085736
0.084471
0.085104
0.086052
0.086052
0.086368
0.086684
0.085736
0.084787
0.084471
0.085420
0.085736
0.084787
0.084155
0.085736
0.085420
0.083839
0.085104
0.084471
0.082891
0.081942
0.083207
0.083523
0.083207
0.083523
0.082574
0.082574
0.081626
0.082258
0.082258
0.081626
0.080994
0.081626
0.081310
0.080678
0.082574
0.081942
0.082258
0.081942
0.080361
0.080678
0.080361
0.080678
0.081310
0.081626
0.080045
0.080361
0.079729
0.080361
0.080361
0.081310
0.080045
0.080045
0.080045
0.080994
0.080678
0.081626
0.080045
0.080994
0.081942
0.080994
0.081626
0.081942
0.082574
0.082891
0.082574
0.083207
0.083523
0.082891
0.081942
0.083839
0.083207
0.083523
0.083523
0.083839
0.085104
0.085104
0.083523
0.083523
0.084471
0.084155
0.083839
0.084787
0.084155
0.084155
0.085104
0.085420
0.086368
0.085104
0.084787
0.084471
0.084155
0.083839
0.083839
0.085420
0.084155
0.085104
0.083207
0.084155
0.084471
0.084155
0.084155
0.083523
0.083207
0.083207
0.083523
0.083207
0.082891
0.082891
0.081626
0.082258
0.082891
0.082258
0.081942
0.082258
0.082574
0.081942
0.082258
0.081310
0.081310
0.082258
0.080994
0.081942
0.080678
0.081942
0.081310
0.080994
0.081942
0.080994
0.079729
0.080361
0.081310
0.081310
0.081310
0.080361
0.082258
0.081310
0.080678
0.081626
0.082258
0.082891
0.082574
0.082574
0.082258
0.081310
0.081626
0.082258
0.083523
0.082891
0.083207
0.083523
0.083523
0.083523
0.084471
0.083523
0.084155
0.084471
0.083839
0.084471
0.085420
0.084787
0.084471
0.082574
0.085420
0.086368
0.086052
0.085420
0.086052
0.084787
0.083839
0.085420
0.085104
0.085736
0.086052
0.085104
0.084787
0.085104
0.086368
0.084787
0.085420
0.084787
0.084787
0.084787
0.084787
0.083839
0.084155
0.083523
0.083839
0.083839
0.083839
0.083207
0.083207
0.082891
0.082574
0.082574
0.082891
0.082258
0.082574
0.082574
0.081626
0.082258
0.082574
0.082574
0.083523
0.082574
0.082258
0.081942
0.080994
0.081626
0.081942
0.080994
0.080361
0.080994
0.080045
0.079413
0.079413
0.080045
0.081310
0.080994
0.080678
0.081310
0.080678
0.081942
0.081942
0.081310
0.082258
0.082574
0.080994
0.083207
0.082258
0.082891
0.083523
0.084471
0.083839
0.083839
0.084787
0.082574
0.082891
0.084471
0.084471
0.084471
0.084471
0.083839
0.084471
0.085104
0.084471
0.084471
0.084155
0.084471
0.087001
0.084787
0.084471
0.085104
0.084471
0.085104
0.084155
0.086052
0.085736
0.084787
0.083839
0.085420
0.084787
0.084471
0.085420
0.084471
0.085420
0.084471
0.085420
0.084471
0.084471
0.083523
0.083839
0.082891
0.082891
0.084155
0.083523
0.082574
0.083207
0.083207
0.082574
0.081942
0.082258
0.082574
0.082258
0.081626
0.081942
0.082574
0.081310
0.080678
0.080361
0.079413
0.080994
0.080994
0.081310
0.081626
0.081626
0.080361
0.081626
0.081310
0.081626
0.082258
0.081942
0.082258
0.081626
0.080994
0.081310
0.081310
0.081310
0.081942
0.082574
0.082574
0.082574
0.082258
0.083523
0.082258
0.081942
0.083523
0.083523
0.082574
0.083207
0.083839
0.082574
0.084787
0.083523
0.084155
0.083207
0.084787
0.085420
0.083839
0.084471
0.084471
0.085736
0.085420
0.087001
0.086368
0.086052
0.086052
0.085420
0.084787
0.085736
0.085420
0.087001
0.085736
0.085736
0.085420
0.086368
0.085420
0.084787
0.084787
0.084787
0.084471
0.085104
0.083839
0.084787
0.083839
0.084471
0.082574
0.083523
0.083207
0.082574
0.082891
0.082891
0.082574
0.082258
0.081942
0.081626
0.080994
0.081626
0.082574
0.082891
0.081310
0.081310
0.081626
0.080361
0.080045
0.080045
0.081310
0.080678
0.081310
0.079413
0.080045
0.081626
0.081942
0.081626
0.080678
0.081310
0.080678
0.080678
0.081626
0.080361
0.081310
0.081626
0.082258
0.081626
0.081942
0.082891
0.081626
0.082258
0.082574
0.082258
0.083839
0.083839
0.083839
0.083839
0.084787
0.083207
0.084471
0.084471
0.084471
0.085104
0.084787
0.084471
0.083839
0.085736
0.086368
0.087001
0.085104
0.084155
0.085104
0.085104
0.084787
0.085420
0.084155
0.084787
0.086052
0.085420
0.085420
0.086052
0.085736
0.085104
0.084471
0.084155
0.083839
0.085736
0.084471
0.083523
0.083839
0.083839
0.083839
0.082891
0.083207
0.083523
0.083523
0.081942
0.082574
0.081310
0.081310
0.081310
0.082574
0.080994
0.081942
0.081626
0.082574
0.082574
0.081310
0.080045
0.080678
0.080994
0.080678
0.080678
0.081310
0.081626
0.079729
0.080361
0.080994
0.079729
0.079413
0.081942
0.081942
0.081310
0.081626
0.081310
0.081942
0.081942
0.082574
0.082258
0.081626
0.081310
0.082574
0.083207
0.083839
0.081942
0.082891
0.084155
0.084155
0.083207
0.083207
0.082891
0.083839
0.083839
0.084155
0.084471
0.083839
0.083839
0.083523
0.083523
0.085736
0.085736
0.085736
0.084155
0.085736
0.085420
0.085420
0.085104
0.085104
0.084471
0.084155
0.084787
0.084787
0.084787
0.085104
0.083207
0.083523
0.084471
0.083839
0.084471
0.082891
0.084787
0.084471
0.083839
0.083839
0.083207
0.082891
0.083523
0.082891
0.082258
0.082574
0.082258
0.082258
0.081942
0.082574
0.082574
0.081942
0.080994
0.080678
0.080994
0.081942
0.081942
0.082258
0.080994
0.080361
0.081310
0.081310
0.082258
0.081626
0.080361
0.081310
0.080994
0.079413
0.081310
0.081942
0.082574
0.082574
0.080994
0.081942
0.081626
0.082574
0.083839
0.082574
0.081942
0.082258
0.081942
0.082574
0.082891
0.082574
0.083839
0.084155
0.082574
0.083839
0.084155
0.084155
0.085104
0.085420
0.084787
0.085104
0.084787
0.085420
0.086368
0.086052
0.085420
0.085104
0.084787
0.086368
0.085104
0.085736
0.086052
0.085736
0.086052
0.087001
0.086052
0.087001
0.085736
0.084787
0.086052
0.085736
0.085736
0.084471
0.085104
0.084471
0.084155
0.084155
0.083523
0.083523
0.084155
0.083523
0.083523
0.083207
0.083523
0.082574
0.083207
0.082891
0.082258
0.082574
0.081942
0.082574
0.082258
0.082574
0.081942
0.081626
0.082574
0.082891
0.080994
0.080994
0.080678
0.081310
0.081942
0.081310
0.081626
0.081626
0.081626
0.080678
0.080678
0.082574
0.082258
0.082258
0.080994
0.081626
0.081310
0.082258
0.081310
0.082258
0.081942
0.081942
0.081942
0.081626
0.082574
0.083523
0.082574
0.083523
0.083839
0.083523
0.082891
0.085104
0.083839
0.085104
0.084471
0.084471
0.084787
0.084155
0.084155
0.085104
0.083523
0.084155
0.083839
0.084787
0.086368
0.083523
0.084787
0.086368
0.083839
0.085420
0.085420
0.083839
0.086368
0.085420
0.084471
0.084471
0.085736
0.086368
0.085736
0.086368
0.085736
0.084155
0.084787
0.085104
0.084787
0.083839
0.083839
0.083523
0.083207
0.083839
0.082891
0.081942
0.082258
0.081310
0.081942
0.082258
0.082574
0.081310
0.082258
0.081942
0.081626
0.082891
0.082258
0.081310
0.080045
0.080678
0.079729
0.080361
0.080361
0.080678
0.079729
0.080045
0.079729
0.081310
0.081626
0.081626
0.080678
0.080045
0.082574
0.081626
0.081310
0.080361
0.080994
0.081942
0.081626
0.081942
0.081626
0.081626
0.082258
0.083207
0.081942
0.082574
0.082258
0.082891
0.084155
0.083207
0.082891
0.083523
0.084155
0.083207
0.083839
0.084471
0.083523
0.083207
0.084155
0.085736
0.083523
0.085104
0.084787
0.086052
0.085104
0.086052
0.085104
0.085420
0.085420
0.085736
0.085104
0.083523
0.084471
0.083839
0.084471
0.084471
0.084471
0.084155
0.083839
0.083839
0.084155
0.083207
0.083839
0.083523
0.082258
0.082258
0.083839
0.081626
0.082258
0.083207
0.083207
0.083207
0.082258
0.081942
0.081942
0.081942
0.080994
0.082258
0.082891
0.082891
0.081626
0.081942
0.080994
0.080678
0.081942
0.082258
0.081310
0.081626
0.081310
0.082258
0.080994
0.080678
0.080994
0.082258
0.081626
0.080678
0.081310
0.081310
0.081942
0.082258
0.082258
0.081942
0.082258
0.082891
0.082574
0.082574
0.083523
0.083207
0.084155
0.083839
0.083523
0.083839
0.083207
0.083839
0.084155
0.084787
0.084471
0.084787
0.084155
0.084471
0.084787
0.083839
0.085104
0.085104
0.085420
0.086052
0.086052
0.084471
0.084787
0.085420
0.085736
0.085104
0.084787
0.085420
0.085104
0.085104
0.083839
0.084787
0.085104
0.086052
0.085736
0.084787
0.084787
0.084155
0.083839
0.083839
0.084787
0.084787
0.084155
0.083839
0.083207
0.082891
0.083523
0.083207
0.083523
0.082891
0.082574
0.083207
0.081942
0.082258
0.082258
0.081942
0.082891
0.082891
0.081942
0.081626
0.080994
0.081626
0.081942
0.082574
0.081942
0.081942
0.080361
0.081310
0.080678
0.081942
0.081626
0.081310
0.080361
0.080678
0.081626
0.081310
0.083207
0.082891
0.081626
0.082258
0.082258
0.081942
0.081626
0.081942
0.082574
0.081942
0.083523
0.083523
0.084471
0.084471
0.084787
0.084787
0.083839
0.084155
0.084155
0.085736
0.084155
0.084787
0.085420
0.084155
0.085736
0.087001
0.087317
0.086684
0.086368
0.086684
0.085420
0.086684
0.087317
0.086052
0.086368
0.086368
0.086368
0.085736
0.085736
0.086368
0.086368
0.085104
0.086052
0.085736
0.084787
0.085420
0.085420
0.085736
0.084155
0.084471
0.085736
0.084155
0.083207
0.083839
0.082891
0.083207
0.083207
0.082574
0.081942
0.082258
0.081310
0.082891
0.083207
0.081942
0.083523
0.082891
0.082258
0.080678
0.080361
0.081310
0.082574
0.080994
0.080678
0.081310
0.081310
0.081626
0.081942
0.081626
0.082574
0.081310
0.080994
0.081310
0.082258
0.080994
0.081310
0.081626
0.081310
0.081942
0.081942
0.082574
0.082574
0.082574
0.083207
0.082891
0.084471
0.083839
0.083839
0.082574
0.084155
0.083839
0.083523
0.085104
0.084471
0.084155
0.084155
0.084155
0.083839
0.084471
0.084471
0.086368
0.084787
0.084471
0.083839
0.084155
0.085104
0.086052
0.084155
0.084471
0.084787
0.083207
0.083207
0.083523
0.083207
0.084471
0.084471
0.083523
0.083207
0.082574
0.083523
0.084155
0.082574
0.083207
0.081942
0.082258
0.082891
0.082891
0.082258
0.082258
0.082574
0.082258
0.081942
0.081626
0.080994
0.082258
0.081626
0.081310
0.081310
0.081942
0.082258
0.080045
0.080678
0.080361
0.080994
0.080678
0.080361
0.081310
0.081626
0.080361
0.080994
0.080678
0.080361
0.080361
0.081310
0.080994
0.081310
0.080678
0.080361
0.081942
0.081942
0.082258
0.082574
0.082258
0.082891
0.081626
0.081942
0.082258
0.082258
0.084155
0.083523
0.083207
0.084155
0.084471
0.083839
0.084155
0.084155
0.085104
0.084155
0.083839
0.084155
0.084155
0.084787
0.085736
0.085104
0.085736
0.084471
0.085420
0.085420
0.085420
0.085736
0.084787
0.083839
0.084787
0.083839
0.085420
0.084471
0.085104
0.085104
0.085420
0.084471
0.083523
0.084471
0.085104
0.084471
0.083839
0.083839
0.083523
0.083207
0.083523
0.083523
0.084155
0.083523
0.082891
0.083523
0.084155
0.082891
0.082574
0.081626
0.081310
0.081626
0.081626
0.082574
0.081626
0.081942
0.081310
0.080678
0.081310
0.080994
0.081626
0.080678
0.080994
0.080994
0.080994
0.081942
0.081310
0.082574
0.081942
0.082574
0.081626
0.081310
0.080678
0.081942
0.083207
0.083207
0.083207
0.082891
0.082891
0.083207
0.082574
0.083523
0.082891
0.083523
0.083839
0.084155
0.083207
0.083207
0.084471
0.084155
0.084787
0.084155
0.086052
0.085104
0.084471
0.085420
0.086684
0.084471
0.086052
0.086684
0.086368
0.087001
0.086368
0.085736
0.085420
0.085104
0.085420
0.085420
0.084787
0.085736
0.085736
0.086368
0.085420
0.085420
0.084471
0.084787
0.084155
0.084471
0.083839
0.084787
0.083839
0.085420
0.084471
0.083207
0.083523
0.083839
0.083207
0.082891
0.083207
0.083839
0.083207
0.083207
0.082258
0.082258
0.082258
0.080678
0.081626
0.081310
0.081942
0.082258
0.080045
0.080361
0.081626
0.082574
0.081942
0.081310
0.082258
0.080678
0.080045
0.080361
0.081942
0.080678
0.081626
0.081626
0.081626
0.081942
0.080994
0.082574
0.081942
0.082258
0.082891
0.082891
0.083207
0.083207
0.084155
0.082891
0.084155
0.084155
0.083839
0.083839
0.084471
0.084471
0.084471
0.083523
0.084471
0.085420
0.084155
0.084471
0.085104
0.084155
0.084787
0.086368
0.087001
0.085420
0.086052
0.086368
0.086052
0.085736
0.085104
0.086684
0.086052
0.086368
0.084787
0.084471
0.085104
0.086684
0.086684
0.085420
0.084471
0.084787
0.085420
0.084787
0.084787
0.084155
0.083839
0.084155
0.083839
0.084471
0.083207
0.080994
0.082258
0.081626
0.082258
0.082574
0.082258
0.080994
0.082574
0.081626
0.080994
0.080994
0.083207
0.081310
0.081310
0.081310
0.080994
0.081626
0.081310
0.081626
0.081310
0.080678
0.080361
0.080994
0.080678
0.080361
0.080994
0.081310
0.081310
0.081626
0.081310
0.081310
0.083207
0.083523
0.083207
0.082574
0.082891
0.082891
0.081942
0.082574
0.082574
0.082891
0.082258
0.082258
0.083523
0.083839
0.083839
0.083839
0.084787
0.084471
0.084155
0.084787
0.084471
0.083523
0.084471
0.084155
0.085104
0.084787
0.086368
0.086052
0.084787
0.084155
0.084471
0.084155
0.085420
0.086052
0.086684
0.086052
0.084787
0.085104
0.085104
0.085104
0.085736
0.085736
0.084471
0.085104
0.085104
0.084787
0.085420
0.085104
0.083839
0.084471
0.083839
0.083207
0.082574
0.083207
0.082891
0.083839
0.083207
0.081942
0.082891
0.082574
0.082574
0.082574
0.082891
0.082258
0.082891
0.080994
0.081942
0.081310
0.082891
0.081942
0.082574
0.082574
0.081310
0.081310
0.080994
0.080994
0.081626
0.080994
0.081942
0.081942
0.082891
0.082258
0.081942
0.081942
0.083207
0.082891
0.082574
0.082891
0.081626
0.082258
0.082891
0.083207
0.082891
0.082574
0.083207
0.082891
0.084155
0.084155
0.084155
0.085736
0.084787
0.085420
0.084787
0.085420
0.084471
0.085736
0.085104
0.085736
0.085736
0.086684
0.084787
0.086368
0.085420
0.086684
0.086368
0.087001
0.087001
0.086368
0.087001
0.085736
0.085104
0.085420
0.086052
0.086684
0.086368
0.085420
0.084787
0.086052
0.085104
0.087001
0.085420
0.084787
0.085104
0.084787
0.084471
0.084155
0.084155
0.083207
0.083207
0.082258
0.081942
0.082258
0.082574
0.081942
0.081942
0.081942
0.082574
0.083523
0.083207
0.082258
0.082258
0.081310
0.083523
0.082574
0.082258
0.082258
0.082574
0.082891
0.083523
0.081942
0.083207
0.082574
0.082574
0.082891
0.082891
0.082891
0.082891
0.084155
0.083839
0.083207
0.083839
0.082891
0.082891
0.082574
0.082574
0.083839
0.082891
0.084155
0.083839
0.083523
0.083839
0.083839
0.083523
0.084471
0.085420
0.085104
0.086368
0.085736
0.085104
0.085736
0.086684
0.086368
0.087949
0.087633
0.087001
0.086684
0.087317
0.086684
0.086052
0.086684
0.086684
0.086684
0.086052
0.085736
0.087001
0.085736
0.086052
0.086052
0.086368
0.085104
0.085736
0.084471
0.084787
0.085104
0.086052
0.084787
0.084471
0.084787
0.084155
0.085104
0.085420
0.083523
0.084155
0.083523
0.083523
0.083839
0.083839
0.083207
0.082891
0.082891
0.083523
0.083207
0.083207
0.082258
0.081310
0.081310
0.082258
0.083523
0.083523
0.082574
0.082574
0.081942
0.082258
0.080994
0.083207
0.081942
0.081942
0.082258
0.082891
0.083207
0.084471
0.084155
0.082891
0.081942
0.083523
0.084155
0.083523
0.083839
0.083839
0.084787
0.084155
0.083523
0.086368
0.085104
0.085104
0.085736
0.086052
0.086368
0.085104
0.084471
0.086052
0.086052
0.084787
0.085104
0.086052
0.087001
0.085736
0.086368
0.087001
0.086684
0.086368
0.087317
0.087001
0.087633
0.086684
0.085420
0.086052
0.087949
0.086368
0.087001
0.086368
0.085736
0.085104
0.085104
0.086052
0.084787
0.085104
0.085420
0.085736
0.084471
0.085420
0.083839
0.083523
0.082574
0.083839
0.083207
0.083839
0.083523
0.083523
0.083207
0.082891
0.082258
0.080994
0.083207
0.082258
0.080678
0.080045
0.081942
0.081626
0.081626
0.082258
0.082574
0.081310
0.081626
0.080994
0.081310
0.081626
0.082258
0.082574
0.081942
0.081942
0.082891
0.082574
0.083523
0.082891
0.083207
0.084155
0.082258
0.083523
0.082891
0.082891
0.083839
0.084471
0.082891
0.084471
0.085420
0.084471
0.083523
0.084155
0.084787
0.084787
0.085104
0.085104
0.084471
0.085104
0.085104
0.084155
0.085420
0.086052
0.087001
0.086684
0.085104
0.085736
0.086684
0.086052
0.087317
0.086684
0.086368
0.086052
0.085420
0.085104
0.086052
0.086052
0.085736
0.086052
0.085104
0.084787
0.084787
0.084155
0.085736
0.085104
0.083523
0.083839
0.084155
0.084471
0.082891
0.083523
0.084155
0.083523
0.083839
0.084155
0.083523
0.082891
0.083523
0.084155
0.082891
0.082574
0.083839
0.083207
0.082891
0.082258
0.081626
0.082258
0.082258
0.083207
0.081626
0.081942
0.081310
0.081942
0.081942
0.082891
0.081626
0.080994
0.081942
0.082574
0.082574
0.082258
0.083207
0.083207
0.082574
0.082891
0.082574
0.083207
0.083523
0.083523
0.083839
0.085104
0.084471
0.085104
0.083839
0.084471
0.084471
0.084471
0.084471
0.085104
0.086368
0.085104
0.084155
0.085736
0.086052
0.086052
0.087317
0.087633
0.086368
0.086684
0.086368
0.086684
0.087001
0.087001
0.086684
0.086368
0.087001
0.084155
0.086052
0.087001
0.087633
0.086684
0.086368
0.085104
0.085736
0.085104
0.085104
0.084471
0.084155
0.085420
0.084787
0.084155
0.084155
0.084471
0.084787
0.082891
0.083207
0.083839
0.083207
0.081942
0.082574
0.081626
0.080994
0.081942
0.082258
0.082574
0.082258
0.080994
0.081626
0.080678
0.081626
0.081626
0.081310
0.081626
0.080678
0.081626
0.080678
0.081310
0.081942
0.081942
0.081942
0.082258
0.082574
0.081626
0.082891
0.082891
0.083523
0.083207
0.083839
0.083523
0.084155
0.083839
0.083839
0.085104
0.083523
0.083207
0.083839
0.083839
0.084155
0.084155
0.085104
0.084787
0.084471
0.086052
0.084471
0.085104
0.084471
0.084787
0.086052
0.085104
0.086368
0.087317
0.086684
0.086684
0.086684
0.087001
0.087633
0.086684
0.086684
0.086368
0.085420
0.085736
0.085736
0.086052
0.085104
0.085736
0.085420
0.085104
0.085104
0.085736
0.085736
0.085420
0.085104
0.084155
0.084155
0.084787
0.082891
0.083523
0.083523
0.082258
0.082891
0.082574
0.081626
0.082258
0.080994
0.080994
0.080678
0.081626
0.081310
0.082258
0.081942
0.081626
0.081310
0.081310
0.081310
0.081310
0.082574
0.080361
0.080994
0.080361
0.082258
0.081626
0.081310
0.082258
0.080678
0.080361
0.081310
0.081626
0.080678
0.081626
0.081310
0.081942
0.081310
0.081942
0.081626
0.082258
0.082258
0.082891
0.082891
0.082574
0.084787
0.084155
0.083523
0.084787
0.086052
0.084787
0.085104
0.087001
0.085104
0.085104
0.084787
0.085736
0.085736
0.086368
0.086684
0.086368
0.085736
0.085420
0.085736
0.085736
0.086684
0.085104
0.085420
0.086368
0.085736
0.086368
0.085736
0.085736
0.086052
0.084471
0.084155
0.085104
0.084471
0.084155
0.084155
0.085736
0.084155
0.083523
0.083523
0.084471
0.083523
0.083839
0.083207
0.083207
0.082891
0.082258
0.081942
0.081942
0.080045
0.080994
0.082258
0.082574
0.081942
0.081626
0.080361
0.081626
0.081310
0.082258
0.081626
0.081942
0.081942
0.080678
0.081942
0.081626
0.081310
0.081310
0.081310
0.080361
0.082574
0.081310
0.082574
0.081942
0.083207
0.082574
0.082258
0.082891
0.082258
0.082574
0.083523
0.083523
0.084155
0.084471
0.083839
0.084787
0.085736
0.084471
0.085104
0.085420
0.086684
0.086052
0.085420
0.084787
0.085104
0.084155
0.084471
0.085736
0.085104
0.086368
0.084787
0.085104
0.085736
0.085104
0.085104
0.086684
0.085736
0.086052
0.086368
0.086052
0.086052
0.087001
0.086368
0.086052
0.086368
0.086684
0.085420
0.085104
0.086368
0.085736
0.084787
0.085420
0.084471
0.084471
0.083207
0.083523
0.083523
0.081942
0.082574
0.082574
0.082574
0.082574
0.081626
0.081310
0.081310
0.082258
0.082258
0.082891
0.082258
0.081626
0.080994
0.080045
0.081626
0.081310
0.081942
0.081310
0.081942
0.081310
0.081310
0.080994
0.081310
0.081942
0.080994
0.080994
0.081310
0.080994
0.081942
0.082891
0.082574
0.082574
0.082258
0.082891
0.082574
0.082258
0.083523
0.083839
0.084155
0.083523
0.082891
0.082574
0.083207
0.084471
0.083839
0.084155
0.084155
0.083839
0.084471
0.085736
0.084471
0.085104
0.085104
0.084787
0.085420
0.085420
0.085104
0.084787
0.084787
0.085420
0.086052
0.085420
0.085104
0.085736
0.084787
0.084787
0.085420
0.085736
0.086052
0.086052
0.085104
0.083523
0.084155
0.085104
0.082891
0.084787
0.084471
0.083523
0.084155
0.082258
0.083839
0.083523
0.082574
0.083839
0.083207
0.081942
0.082574
0.081942
0.082574
0.081942
0.082258
0.081626
0.083207
0.081310
0.081310
0.080678
0.080361
0.080045
0.081310
0.081310
0.081310
0.081942
0.080994
0.079729
0.080045
0.080361
0.080994
0.081942
0.080994
0.082258
0.081310
0.082574
0.081942
0.082891
0.082258
0.081626
0.082574
0.082258
0.083207
0.083207
0.083839
0.084155
0.083523
0.084471
0.082574
0.083207
0.083523
0.083839
0.083839
0.083839
0.083839
0.084471
0.084155
0.084471
0.083523
0.084155
0.085104
0.085736
0.086684
0.086052
0.087317
0.086684
0.086052
0.086368
0.086052
0.087001
0.085736
0.085736
0.085420
0.084787
0.085104
0.084155
0.084787
0.085420
0.084471
0.085736
0.084787
0.084787
0.084787
0.084787
0.084787
0.084155
0.082891
0.082891
0.082891
0.082574
0.083839
0.083207
0.081942
0.082258
0.082891
0.082258
0.082258
0.081942
0.081310
0.082258
0.081942
0.080678
0.080361
0.080361
0.080678
0.080994
0.080994
0.081942
0.081942
0.081626
0.081310
0.081942
0.081626
0.081310
0.082891
0.082258
0.082258
0.082258
0.081310
0.082574
0.082891
0.083839
0.082574
0.082574
0.083207
0.083523
0.083523
0.083207
0.083207
0.083207
0.083839
0.083839
0.083207
0.083523
0.083839
0.083207
0.085736
0.085420
0.084787
0.084155
0.084155
0.084787
0.085104
0.085420
0.085420
0.086684
0.086368
0.084787
0.085736
0.084471
0.084471
0.085420
0.084471
0.085104
0.085420
0.084471
0.085420
0.084787
0.085736
0.084471
0.085104
0.083523
0.082574
0.083839
0.084471
0.083523
0.084471
0.084471
0.082574
0.083207
0.083523
0.082891
0.082574
0.082258
0.080994
0.081626
0.082258
0.082258
0.082574
0.081626
0.081310
0.082891
0.083207
0.081942
0.081626
0.082258
0.080361
0.079729
0.080045
0.080678
0.081310
0.080678
0.080994
0.080045
0.080678
0.081310
0.081626
0.081310
0.081310
0.081310
0.081310
0.081310
0.080361
0.080994
0.081310
0.081942
0.081310
0.083207
0.082258
0.081942
0.081942
0.082891
0.083207
0.083839
0.084471
0.084155
0.083523
0.084471
0.083523
0.083523
0.084787
0.084471
0.084787
0.085736
0.084471
0.083523
0.084471
0.084155
0.084155
0.084787
0.085104
0.084471
0.084787
0.085104
0.086368
0.085736
0.085104
0.084155
0.084155
0.083839
0.084471
0.085104
0.084155
0.085104
0.085104
0.083523
0.083207
0.083839
0.082891
0.083523
0.083523
0.083839
0.083207
0.083207
0.083523
0.082891
0.082258
0.082891
0.082891
0.081942
0.081626
0.081310
0.082574
0.081626
0.081942
0.080994
0.082258
0.081626
0.081310
0.080045
0.080678
0.081626
0.081310
0.081310
0.080994
0.080678
0.080678
0.082258
0.081626
0.081626
0.081626
0.082258
0.081310
0.081942
0.082574
0.081942
0.082574
0.081626
0.081942
0.082258
0.081626
0.082891
0.082891
0.082891
0.082574
0.082574
0.082574
0.083207
0.083207
0.083839
0.084787
0.086052
0.084155
0.085420
0.085104
0.085104
0.084787
0.085104
0.084155
0.084471
0.085420
0.085104
0.086052
0.085104
0.085104
0.085736
0.086368
0.085736
0.084787
0.084471
0.085420
0.085736
0.085420
0.085736
0.085420
0.085736
0.084787
0.085104
0.083207
0.083839
0.084471
0.083523
0.084471
0.084471
0.082891
0.082891
0.082891
0.084155
0.082258
0.082891
0.082891
0.082258
0.081942
0.082258
0.080678
0.081310
0.081626
0.080678
0.081626
0.081626
0.081942
0.081626
0.081310
0.080678
0.082258
0.080994
0.082258
0.082258
0.081310
0.080994
0.080678
0.081626
0.081942
0.082258
0.082891
0.082574
0.080994
0.082258
0.080678
0.080994
0.083207
0.082891
0.082258
0.082891
0.082258
0.082891
0.081626
0.082574
0.082574
0.082258
0.082891
0.083839
0.085104
0.084155
0.084787
0.085104
0.084471
0.085104
0.084787
0.086368
0.086052
0.085104
0.085736
0.085104
0.085420
0.086052
0.087317
0.086684
0.085104
0.086684
0.086052
0.086684
0.086684
0.085420
0.086052
0.085420
0.084787
0.086052
0.087633
0.086052
0.084787
0.085104
0.084471
0.084471
0.085420
0.085420
0.083839
0.084471
0.083523
0.082258
0.082891
0.082574
0.083523
0.083207
0.084471
0.082891
0.082574
0.081310
0.082258
0.081942
0.081942
0.082574
0.082258
0.081942
0.082891
0.081626
0.081626
0.080361
0.081626
0.081626
0.081310
0.081310
0.081942
0.080678
0.080361
0.080678
0.081942
0.082574
0.082258
0.082574
0.083207
0.082574
0.081626
0.082891
0.082258
0.082891
0.083523
0.082258
0.081942
0.083523
0.083207
0.083523
0.084787
0.084787
0.085736
0.084787
0.084471
0.084787
0.083523
0.085420
0.085420
0.084787
0.084155
0.084787
0.085104
0.083523
0.083207
0.085420
0.084787
0.086684
0.086684
0.085420
0.085104
0.085736
0.086368
0.084471
0.086052
0.084787
0.084787
0.085104
0.084471
0.085104
0.084471
0.086052
0.084471
0.085420
0.084471
0.085736
0.085420
0.084155
0.084155
0.083839
0.084155
0.084471
0.082574
0.082258
0.082258
0.082574
0.082891
0.083207
0.082574
0.081626
0.081942
0.080361
0.080994
0.081942
0.082258
0.082891
0.081942
0.081942
0.080994
0.081942
0.080678
0.080994
0.081942
0.080994
0.080994
0.081310
0.081310
0.082258
0.081942
0.081942
0.082258
0.083207
0.081942
0.082258
0.082574
0.081626
0.081626
0.082891
0.082574
0.083523
0.083839
0.082891
0.083523
0.085104
0.085104
0.083839
0.083839
0.084155
0.084787
0.084471
0.084787
0.085420
0.085420
0.086684
0.086368
0.085104
0.084787
0.085736
0.085736
0.085420
0.087001
0.086368
0.085736
0.085420
0.086052
0.086684
0.086368
0.086368
0.086368
0.087001
0.084787
0.087001
0.086052
0.086368
0.086368
0.086368
0.085736
0.085104
0.084787
0.085104
0.085104
0.085420
0.083839
0.084471
0.083839
0.083207
0.083523
0.083839
0.083207
0.083839
0.081942
0.081626
0.082574
0.080678
0.081942
0.082574
0.082258
0.082574
0.083207
0.082574
0.081310
0.080045
0.081310
0.080045
0.081310
0.081310
0.080678
0.079729
0.079729
0.080045
0.081942
0.082258
0.081942
0.080361
0.081310
0.082258
0.081310
0.082258
0.081626
0.081942
0.081310
0.082258
0.082574
0.082258
0.082891
0.082891
0.083523
0.083523
0.083839
0.084471
0.085420
0.085104
0.085104
0.085736
0.084787
0.085420
0.085420
0.086052
0.085420
0.085420
0.085104
0.085104
0.085420
0.087001
0.087001
0.086368
0.085736
0.085420
0.086052
0.086052
0.085736
0.086368
0.085104
0.084155
0.085736
0.085420
0.085104
0.084787
0.084471
0.084471
0.083839
0.084787
0.085420
0.083839
0.084787
0.085420
0.084471
0.084155
0.083839
0.083523
0.082574
0.082891
0.083207
0.083523
0.082574
0.083207
0.082574
0.082258
0.081626
0.081626
0.082891
0.083207
0.082258
0.081942
0.081626
0.080994
0.082258
0.081942
0.081310
0.081626
0.081310
0.081626
0.082258
0.081942
0.082574
0.082258
0.081942
0.082891
0.082258
0.081942
0.082891
0.082574
0.082891
0.082574
0.083207
0.081942
0.082258
0.083207
0.083207
0.083839
0.083207
0.082891
0.082891
0.084787
0.085104
0.084787
0.085104
0.087001
0.086052
0.086368
0.086052
0.085420
0.086368
0.084787
0.086368
0.085736
0.086684
0.086368
0.085736
0.086368
0.085420
0.086684
0.086684
0.085104
0.084787
0.087317
0.086684
0.087001
0.087001
0.087001
0.086052
0.085420
0.085736
0.085104
0.084471
0.084787
0.084787
0.083839
0.084787
0.084787
0.083207
0.083839
0.083523
0.082891
0.082891
0.083207
0.083839
0.082891
0.083523
0.082258
0.082891
0.082574
0.082891
0.083523
0.082574
0.082258
0.082574
0.081310
0.080678
0.082258
0.081942
0.081626
0.081942
0.081626
0.080678
0.081626
0.081310
0.082258
0.082258
0.081626
0.080678
0.081310
0.082258
0.081310
0.081626
0.081942
0.083207
0.082891
0.082574
0.084155
0.082574
0.084155
0.083523
0.084471
0.083523
0.082891
0.084155
0.084471
0.083839
0.084787
0.085736
0.085104
0.084155
0.084155
0.084787
0.085420
0.084155
0.084787
0.085736
0.087317
0.086368
0.087001
0.086052
0.086684
0.087949
0.087317
0.087001
0.087317
0.086052
0.086684
0.085420
0.086052
0.085104
0.084787
0.085420
0.085420
0.084787
0.084155
0.085736
0.085736
0.084787
0.084787
0.085104
0.084155
0.083839
0.085104
0.084787
0.082574
0.083523
0.083523
0.082574
0.082574
0.083207
0.083207
0.082574
0.081310
0.081942
0.081626
0.082891
0.082258
0.081626
0.080361
0.081310
0.082258
0.082258
0.080994
0.081310
0.081942
0.080994
0.082258
0.082258
0.082258
0.081626
0.080678
0.080994
0.082258
0.081626
0.080994
0.081626
0.081942
0.081942
0.081942
0.081942
0.082891
0.082891
0.083523
0.083207
0.083207
0.083523
0.083839
0.083839
0.083523
0.083523
0.084471
0.085104
0.085420
0.085104
0.084787
0.085736
0.085104
0.085104
0.086052
0.087317
0.088897
0.087317
0.085420
0.086368
0.087633
0.087001
0.086052
0.086684
0.087949
0.086368
0.085736
0.086684
0.085736
0.086684
0.086368
0.085420
0.084787
0.085104
0.085104
0.084155
0.084471
0.084471
0.084155
0.084155
0.083523
0.084471
0.083523
0.083523
0.082891
0.082891
0.084471
0.083523
0.083523
0.081310
0.082258
0.082574
0.081942
0.084155
0.082258
0.081942
0.082258
0.081310
0.081310
0.081626
0.083207
0.081626
0.082891
0.081942
0.081626
0.082891
0.081626
0.081942
0.081942
0.081310
0.081942
0.080994
0.080678
0.082258
0.083207
0.082258
0.081626
0.081942
0.081942
0.083523
0.083207
0.083839
0.082574
0.083207
0.082891
0.082574
0.082891
0.083207
0.083523
0.083523
0.084155
0.084471
0.084787
0.084471
0.084787
0.083839
0.084471
0.086052
0.086052
0.085104
0.084787
0.085420
0.085104
0.085420
0.086052
0.085736
0.086368
0.086368
0.086052
0.085104
0.084471
0.086368
0.085420
0.085104
0.086052
0.085736
0.084155
0.084471
0.085104
0.085104
0.084471
0.083523
0.083523
0.084471
0.083523
0.083207
0.083523
0.082574
0.081942
0.082574
0.081626
0.082574
0.081626
0.081626
0.081626
0.081942
0.081626
0.081626
0.082574
0.082258
0.082574
0.080361
0.080361
0.081310
0.080994
0.080678
0.080994
0.080994
0.080994
0.080994
0.082258
0.081626
0.081310
0.082891
0.082891
0.081942
0.082258
0.082574
0.082574
0.082891
0.083207
0.081626
0.082574
0.082891
0.083207
0.082574
0.083207
0.083839
0.083839
0.083523
0.084471
0.084155
0.083207
0.084471
0.085420
0.085104
0.086368
0.086368
0.085736
0.083839
0.085420
0.086368
0.086052
0.087001
0.085420
0.086052
0.086368
0.085104
0.086368
0.087001
0.087001
0.085736
0.085104
0.084155
0.086052
0.085736
0.085736
0.085736
0.085736
0.086052
0.085736
0.084787
0.084787
0.085420
0.083839
0.085420
0.085104
0.083207
0.083839
0.084471
0.083207
0.083523
0.083207
0.082891
0.082574
0.082574
0.081942
0.080994
0.081942
0.082574
0.083207
0.082258
0.081310
0.080994
0.080994
0.081942
0.081942
0.081942
0.081942
0.080361
0.081310
0.080994
0.080678
0.081310
0.081942
0.081310
0.080994
0.080678
0.081626
0.082258
0.081942
0.081942
0.081310
0.082258
0.082258
0.082891
0.083839
0.082574
0.083839
0.083523
0.083207
0.083523
0.084471
0.084155
0.083839
0.084471
0.083523
0.084787
0.084787
0.084471
0.085104
0.084787
0.084787
0.083207
0.085420
0.085420
0.085736
0.085736
0.084787
0.083839
0.085736
0.086684
0.085736
0.085420
0.086684
0.085104
0.084471
0.085420
0.085104
0.085420
0.084787
0.084155
0.083207
0.084155
0.084471
0.084471
0.083523
0.083523
0.083523
0.084471
0.083523
0.083839
0.084155
0.084155
0.083839
0.083839
0.083523
0.083839
0.083523
0.081626
0.082258
0.082574
0.081626
0.081310
0.081942
0.081310
0.081626
0.080678
0.080361
0.081626
0.082258
0.081626
0.082574
0.081942
0.080678
0.079413
0.081310
0.082258
0.081310
0.081626
0.082258
0.081942
0.081942
0.081942
0.082258
0.082258
0.082574
0.082574
0.081626
0.083523
0.083839
0.083839
0.082574
0.083207
0.082574
0.083839
0.083207
0.083839
0.083839
0.084787
0.084471
0.084471
0.084787
0.086368
0.084787
0.084155
0.084787
0.084787
0.086368
0.086052
0.087001
0.087633
0.085736
0.087001
0.086368
0.086368
0.087001
0.086684
0.086684
0.086684
0.086368
0.087001
0.086052
0.085736
0.085736
0.085736
0.086368
0.085104
0.085420
0.085420
0.085104
0.085104
0.084787
0.085104
0.084787
0.085104
0.084471
0.083523
0.083207
0.083839
0.083207
0.081942
0.083207
0.081942
0.080994
0.081942
0.083207
0.082574
0.081942
0.081942
0.081626
0.080994
0.082258
0.081942
0.082258
0.081310
0.081310
0.080678
0.081626
0.081310
0.081310
0.081310
0.081310
0.081626
0.081310
0.081310
0.080361
0.080994
0.081310
0.082258
0.081942
0.081626
0.082891
0.082574
0.083523
0.082258
0.082891
0.083207
0.084155
0.084471
0.084787
0.083839
0.084155
0.085104
0.085736
0.084787
0.086368
0.086684
0.085420
0.085420
0.086368
0.086052
0.087317
0.087317
0.086052
0.085736
0.083839
0.084787
0.086368
0.086684
0.086052
0.086368
0.085420
0.084471
0.084155
0.085420
0.085104
0.084787
0.085104
0.084155
0.084787
0.084471
0.085420
0.085736
0.084787
0.085420
0.084471
0.084155
0.084787
0.083839
0.083523
0.082891
0.083207
0.082258
0.081942
0.081942
0.081942
0.081310
0.081942
0.081626
0.082891
0.082258
0.081310
0.082258
0.081626
0.082574
0.081942
0.080994
0.081942
0.081942
0.082258
0.080994
0.081626
0.081626
0.082258
0.082258
0.080678
0.080994
0.081626
0.081626
0.081310
0.082258
0.082258
0.082574
0.081942
0.081942
0.081942
0.082891
0.083523
0.082891
0.083523
0.083839
0.083523
0.084155
0.083839
0.084787
0.085736
0.085736
0.085736
0.085104
0.085104
0.086052
0.085420
0.086052
0.086368
0.086052
0.087001
0.086052
0.085736
0.085736
0.087001
0.086368
0.086052
0.085420
0.085736
0.086368
0.086368
0.085420
0.086368
0.085104
0.085420
0.085420
0.084155
0.086052
0.086052
0.083839
0.086052
0.084787
0.084155
0.084471
0.085420
0.084787
0.085104
0.083839
0.083839
0.083523
0.082891
0.082258
0.082574
0.083839
0.082258
0.082258
0.083207
0.082258
0.083523
0.082574
0.081626
0.080678
0.080361
0.080678
0.082574
0.081310
0.080994
0.080994
0.080045
0.081310
0.082258
0.082891
0.082574
0.080994
0.080994
0.082258
0.081942
0.081626
0.082258
0.081310
0.081310
0.083523
0.082574
0.083207
0.083839
0.083207
0.082891
0.082891
0.083523
0.083523
0.083207
0.083523
0.084155
0.083207
0.085420
0.084787
0.085104
0.085420
0.084787
0.084471
0.083523
0.084155
0.086684
0.086052
0.084787
0.084155
0.084471
0.085104
0.085736
0.086368
0.085736
0.086368
0.087001
0.086368
0.086368
0.087317
0.086052
0.085736
0.086052
0.085104
0.086684
0.086052
0.084155
0.084787
0.085420
0.084787
0.084471
0.085104
0.083839
0.083839
0.083523
0.083839
0.082574
0.082891
0.083839
0.083523
0.083207
0.082574
0.082891
0.080678
0.082258
0.082891
0.082574
0.081942
0.080994
0.079413
0.081310
0.081310
0.082258
0.081626
0.081626
0.080678
0.080361
0.081942
0.082574
0.081626
0.081626
0.080994
0.082258
0.081626
0.082258
0.082258
0.082891
0.082258
0.082574
0.081942
0.083207
0.083207
0.082891
0.083207
0.083207
0.083523
0.084155
0.085104
0.083839
0.084787
0.084787
0.084155
0.084787
0.084787
0.087001
0.086684
0.085736
0.085736
0.084155
0.085736
0.087317
0.087949
0.087001
0.086052
0.085420
0.086368
0.087949
0.087317
0.087317
0.087001
0.087317
0.085420
0.087001
0.087317
0.086052
0.086052
0.086052
0.086052
0.084787
0.085104
0.086684
0.085736
0.084787
0.085104
0.083839
0.083839
0.084471
0.083523
0.084155
0.083839
0.083523
0.082891
0.082891
0.082891
0.082258
0.082258
0.082258
0.081942
0.082891
0.082258
0.081310
0.081310
0.081942
0.081942
0.081942
0.082258
0.083207
0.081942
0.080361
0.081310
0.082258
0.081942
0.082891
0.083207
0.081942
0.082258
0.082891
0.082891
0.082258
0.083523
0.082574
0.082891
0.081942
0.083207
0.082258
0.082891
0.083207
0.083839
0.083839
0.084155
0.083839
0.084155
0.084787
0.084155
0.084787
0.084155
0.085104
0.085736
0.085104
0.085420
0.084471
0.085104
0.083839
0.085420
0.086368
0.085420
0.084787
0.085736
0.086052
0.085736
0.087001
0.086052
0.087001
0.087317
0.085420
0.086052
0.085736
0.085104
0.086368
0.084787
0.084155
0.084471
0.083207
0.084155
0.084787
0.085420
0.083839
0.083207
0.082258
0.082891
0.082258
0.081942
0.081310
0.081626
0.081942
0.082258
0.080361
0.081626
0.081942
0.081310
0.081310
0.082574
0.082891
0.082258
0.081942
0.081626
0.080994
0.081626
0.081942
0.080361
0.081626
0.080994
0.081626
0.082258
0.081942
0.081942
0.081942
0.080678
0.080361
0.080361
0.081626
0.081626
0.083207
0.083839
0.082891
0.082574
0.082891
0.081626
0.081942
0.083839
0.083523
0.083839
0.084155
0.084471
0.084155
0.084155
0.084155
0.084787
0.085104
0.085104
0.086368
0.087317
0.087317
0.085104
0.084155
0.084787
0.085736
0.085736
0.086052
0.086368
0.086368
0.085736
0.086684
0.086684
0.086052
0.086684
0.087317
0.086052
0.085420
0.085736
0.085420
0.084787
0.084471
0.085104
0.084471
0.083839
0.084155
0.084471
0.083839
0.083523
0.083839
0.083523
0.083207
0.082574
0.083523
0.082891
0.081942
0.083207
0.081942
0.082258
0.082574
0.082891
0.082258
0.083207
0.081942
0.081626
0.081626
0.082258
0.081626
0.080994
0.080045
0.080678
0.081626
0.081626
0.081942
0.081310
0.080678
0.081310
0.081942
0.081626
0.081310
0.081626
0.080994
0.081626
0.080678
0.081942
0.082574
0.082891
0.082891
0.082891
0.082574
0.082258
0.082891
0.082258
0.082891
0.084471
0.084155
0.085104
0.085420
0.084787
0.084787
0.084787
0.085104
0.085736
0.087317
0.084787
0.084155
0.085104
0.085736
0.084787
0.085736
0.086684
0.086684
0.085104
0.084787
0.086368
0.086368
0.085104
0.085420
0.085104
0.085420
0.086368
0.086052
0.084471
0.085420
0.086052
0.086052
0.085420
0.084471
0.084155
0.085104
0.084471
0.084787
0.084787
0.085736
0.084471
0.083523
0.082891
0.082258
0.082258
0.082574
0.082891
0.082574
0.081626
0.082258
0.081942
0.081942
0.081626
0.081942
0.081942
0.082574
0.081626
0.080678
0.080994
0.082258
0.080994
0.080678
0.081310
0.080678
0.080678
0.080678
0.081626
0.080678
0.081310
0.080361
0.081626
0.080994
0.081942
0.081310
0.081626
0.081310
0.082258
0.082258
0.082258
0.081942
0.082258
0.082891
0.083523
0.082891
0.084787
0.084471
0.084471
0.083523
0.083523
0.083523
0.084787
0.085420
0.084787
0.084787
0.084471
0.083207
0.084155
0.084155
0.084787
0.086368
0.084787
0.084787
0.084787
0.085104
0.086052
0.087317
0.085420
0.085736
0.084787
0.084155
0.085420
0.084471
0.084787
0.084787
0.084787
0.083839
0.082574
0.084471
0.084155
0.085104
0.084787
0.083839
0.084155
0.082574
0.082574
0.082258
0.083207
0.081942
0.083839
0.082891
0.083207
0.081942
0.082258
0.082574
0.081942
0.081942
0.081626
0.082574
0.081626
0.081626
0.081310
0.080994
0.080678
0.080994
0.080678
0.080045
0.080678
0.080678
0.080045
0.080678
0.081310
0.081310
0.080045
0.080678
0.080994
0.080678
0.081310
0.081310
0.081626
0.081310
0.081626
0.082258
0.081626
0.080994
0.083523
0.081626
0.081626
0.082574
0.082258
0.082891
0.083207
0.082574
0.083523
0.084155
0.085420
0.084787
0.083207
0.083523
0.083839
0.083523
0.084155
0.084471
0.085104
0.084787
0.085104
0.084155
0.084787
0.084787
0.084471
0.084155
0.084471
0.085420
0.084471
0.084155
0.084471
0.085420
0.084787
0.084787
0.084471
0.084471
0.084787
0.083839
0.084471
0.085736
0.083523
0.082891
0.082258
0.081626
0.082258
0.082258
0.082574
0.083207
0.083207
0.082574
0.080994
0.081310
0.081310
0.081310
0.080361
0.081626
0.081310
0.081942
0.079729
0.080678
0.079729
0.080045
0.080678
0.080361
0.079729
0.080045
0.080678
0.080361
0.079729
0.079413
0.080361
0.080045
0.080994
0.080994
0.080678
0.079729
0.081310
0.083523
0.081942
0.081626
0.081626
0.081942
0.082891
0.081626
0.082258
0.082574
0.082258
0.081626
0.083207
0.082574
0.083207
0.083523
0.083207
0.084471
0.081942
0.082574
0.083523
0.083523
0.084471
0.083207
0.084471
0.084787
0.084787
0.084787
0.084471
0.084471
0.085420
0.085736
0.085104
0.083839
0.083523
0.083523
0.083207
0.083523
0.084155
0.083207
0.083839
0.083523
0.084155
0.082258
0.083839
0.083207
0.083207
0.083207
0.083207
0.083839
0.082891
0.082891
0.080994
0.080994
0.082574
0.082258
0.081626
0.081310
0.080361
0.081942
0.081942
0.080678
0.081310
0.081942
0.082258
0.082574
0.080994
0.080678
0.080994
0.081310
0.081310
0.081942
0.081310
0.082258
0.081310
0.080678
0.080678
0.081310
0.080678
0.081310
0.081942
0.082891
0.082891
0.082258
0.082258
0.081310
0.082574
0.082574
0.083207
0.083207
0.082574
0.082891
0.083207
0.083523
0.082574
0.083839
0.083207
0.083839
0.084155
0.084471
0.083839
0.084471
0.085104
0.084155
0.083523
0.083207
0.084471
0.085104
0.086368
0.086684
0.086368
0.085104
0.084471
0.085104
0.086368
0.086052
0.085736
0.085736
0.084155
0.084787
0.085420
0.083839
0.084471
0.085104
0.084471
0.083207
0.083839
0.084155
0.083839
0.083207
0.084155
0.082891
0.084471
0.083523
0.083839
0.082258
0.082574
0.081942
0.081942
0.081942
0.081942
0.081310
0.080361
0.079413
0.081942
0.081310
0.081942
0.081310
0.080994
0.080994
0.080678
0.079729
0.080678
0.080994
0.081942
0.081310
0.080045
0.080361
0.080045
0.079729
0.080994
0.081626
0.081626
0.081310
0.080678
0.081626
0.081310
0.082258
0.082258
0.082258
0.082574
0.081942
0.082258
0.081942
0.080994
0.082258
0.081942
0.083207
0.083207
0.082891
0.082258
0.083523
0.083839
0.083523
0.084471
0.084155
0.085104
0.084471
0.084787
0.083207
0.083523
0.086052
0.086368
0.086368
0.084787
0.084787
0.083207
0.086052
0.085104
0.085104
0.084155
0.084471
0.084155
0.084787
0.084787
0.084155
0.084155
0.083839
0.083839
0.083523
0.084787
0.084155
0.084471
0.084155
0.083839
0.083207
0.083839
0.082891
0.082891
0.082258
0.081626
0.082258
0.081310
0.080994
0.080994
0.080361
0.080994
0.080994
0.080678
0.080994
0.081942
0.082258
0.080994
0.080361
0.080361
0.081626
0.080361
0.081942
0.080994
0.081310
0.081626
0.081310
0.081310
0.080678
0.081310
0.082574
0.081626
0.081310
0.081626
0.080678
0.081626
0.081626
0.081942
0.082258
0.082258
0.083523
0.082258
0.081626
0.082574
0.081942
0.081626
0.082258
0.082891
0.082574
0.082258
0.083207
0.084155
0.084155
0.084155
0.083839
0.084155
0.083839
0.083523
0.084787
0.084471
0.086368
0.086684
0.083839
0.084787
0.085420
0.084471
0.086052
0.086052
0.085420
0.086368
0.084471
0.085736
0.084155
0.086052
0.085420
0.085104
0.084155
0.083207
0.083207
0.084155
0.082891
0.083839
0.083207
0.083839
0.084471
0.082891
0.083523
0.083523
0.083207
0.082258
0.082258
0.082258
0.082258
0.082891
0.082574
0.081310
0.081310
0.080994
0.081310
0.081942
0.080678
0.080678
0.079413
0.079413
0.080361
0.079729
0.080678
0.080045
0.079729
0.080361
0.080994
0.080678
0.082574
0.081310
0.080994
0.080361
0.081626
0.081310
0.082258
0.082574
0.081942
0.081942
0.081310
0.082258
0.082574
0.080994
0.081942
0.082258
0.082891
0.082574
0.083523
0.083523
0.083523
0.083523
0.083523
0.084471
0.084787
0.083839
0.085420
0.084155
0.083523
0.085104
0.085736
0.086052
0.085736
0.085420
0.084155
0.083839
0.084155
0.085736
0.085104
0.084155
0.084787
0.086052
0.084155
0.083523
0.084471
0.084471
0.083523
0.084787
0.082574
0.082891
0.084155
0.083839
0.083523
0.082574
0.083207
0.083207
0.082891
0.082891
0.082891
0.081626
0.081626
0.082258
0.081310
0.080678
0.080994
0.080994
0.080994
0.080994
0.079729
0.079729
0.080994
0.080045
0.080678
0.079729
0.079729
0.080045
0.080678
0.080361
0.080361
0.081942
0.080361
0.080045
0.079729
0.080361
0.080994
0.080678
0.081310
0.080361
0.080361
0.080361
0.081310
0.081626
0.081626
0.081626
0.081626
0.082258
0.082258
0.082891
0.083207
0.081942
0.082891
0.083523
0.083523
0.082891
0.083207
0.083523
0.082258
0.083207
0.083839
0.083839
0.083523
0.083207
0.083207
0.084471
0.085420
0.086052
0.083523
0.084155
0.086368
0.083523
0.084471
0.086368
0.086368
0.085420
0.084471
0.083839
0.083207
0.084787
0.085104
0.084787
0.083839
0.085104
0.083839
0.082574
0.084155
0.083207
0.082891
0.082258
0.083523
0.082574
0.082574
0.083839
0.082258
0.082574
0.082574
0.082258
0.081310
0.081626
0.082574
0.081942
0.081310
0.081626
0.080994
0.082891
0.081942
0.080994
0.080045
0.080045
0.080994
0.080361
0.082891
0.082258
0.080361
0.080678
0.081942
0.082258
0.081942
0.082574
0.081310
0.081942
0.081626
0.082574
0.081942
0.081942
0.082258
0.081942
0.082891
0.082574
0.082891
0.081942
0.082258
0.083839
0.083839
0.082574
0.084155
0.085104
0.082574
0.081310
0.082891
0.084155
0.083207
0.083207
0.084155
0.084471
0.083839
0.083839
0.084155
0.083839
0.085420
0.086368
0.084787
0.084787
0.083839
0.084787
0.084787
0.085420
0.085420
0.084787
0.085420
0.084155
0.085420
0.084787
0.084155
0.085104
0.086052
0.084787
0.083839
0.083523
0.084155
0.083207
0.083839
0.083839
0.083523
0.082574
0.081942
0.082258
0.081942
0.082258
0.082258
0.081942
0.081626
0.079413
0.080678
0.080678
0.080045
0.080678
0.080361
0.081626
0.081626
0.079729
0.080045
0.080994
0.080045
0.081942
0.080678
0.079729
0.080045
0.080045
0.080361
0.080994
0.081626
0.081626
0.081626
0.081626
0.082258
0.080361
0.081310
0.081942
0.083523
0.081942
0.082258
0.082574
0.081942
0.081626
0.082258
0.082891
0.082891
0.083523
0.083207
0.084155
0.083523
0.085104
0.085104
0.084471
0.085104
0.084471
0.084787
0.084471
0.084787
0.084471
0.085104
0.086052
0.086368
0.085420
0.085104
0.085104
0.084787
0.085420
0.086684
0.086052
0.086052
0.084787
0.084155
0.084787
0.085420
0.086684
0.086052
0.084471
0.083207
0.082891
0.083839
0.084155
0.084155
0.084155
0.083839
0.083523
0.083839
0.082258
0.082258
0.083207
0.082891
0.082574
0.082891
0.082891
0.081942
0.081942
0.081942
0.081942
0.081626
0.081310
0.081310
0.081626
0.080994
0.079729
0.079097
0.080045
0.080361
0.081310
0.081310
0.081626
0.081626
0.080678
0.080678
0.080361
0.081626
0.082258
0.081942
0.081626
0.080678
0.079729
0.081626
0.081626
0.082258
0.081942
0.081942
0.081626
0.082258
0.082574
0.083207
0.080994
0.082891
0.082891
0.082258
0.081626
0.083839
0.083207
0.083207
0.084155
0.083523
0.084155
0.083523
0.083839
0.083839
0.086368
0.085104
0.085736
0.085420
0.085104
0.084787
0.084471
0.084787
0.084471
0.085420
0.085420
0.085420
0.083523
0.084155
0.087001
0.085420
0.084155
0.084471
0.084471
0.083839
0.084471
0.083839
0.084471
0.083523
0.083523
0.083523
0.084471
0.082891
0.082891
0.082258
0.082574
0.082891
0.080361
0.081310
0.081310
0.080994
0.080361
0.080994
0.080994
0.081626
0.081310
0.080994
0.080994
0.079729
0.078464
0.079413
0.080045
0.079413
0.080678
0.080678
0.080678
0.080678
0.080994
0.080994
0.081310
0.081942
0.080994
0.080045
0.080994
0.081626
0.081310
0.080678
0.081942
0.081942
0.081942
0.081310
0.081626
0.081310
0.081310
0.082574
0.082891
0.082891
0.082574
0.082574
0.082574
0.082891
0.084155
0.083839
0.084155
0.083839
0.083207
0.084155
0.084471
0.083839
0.085104
0.085420
0.085736
0.085420
0.084471
0.084471
0.085736
0.084471
0.086368
0.085420
0.083839
0.083207
0.083207
0.084155
0.083839
0.084471
0.083839
0.084155
0.082258
0.084155
0.083839
0.084471
0.083523
0.083207
0.082891
0.083207
0.083207
0.083523
0.082574
0.083523
0.082574
0.083207
0.082258
0.081626
0.082258
0.082574
0.081626
0.081626
0.081626
0.082258
0.082258
0.081942
0.080361
0.079413
0.081626
0.082258
0.081942
0.081626
0.081626
0.081310
0.080994
0.082891
0.081626
0.080361
0.081310
0.081942
0.081310
0.081626
0.082574
0.080678
0.082574
0.082574
0.081942
0.081626
0.082258
0.084155
0.083523
0.083839
0.083839
0.084471
0.084471
0.083523
0.083839
0.082258
0.083523
0.083839
0.084471
0.084471
0.084471
0.085104
0.084155
0.084155
0.084155
0.084471
0.085104
0.086052
0.086052
0.084471
0.085736
0.085104
0.085420
0.086368
0.085736
0.085104
0.086684
0.084787
0.084471
0.085736
0.086684
0.085736
0.086368
0.084471
0.084471
0.085104
0.085104
0.085104
0.085420
0.085104
0.083207
0.083523
0.084471
0.083839
0.083523
0.082574
0.082574
0.082574
0.082891
0.082258
0.081942
0.082574
0.082891
0.082891
0.082258
0.083523
0.082258
0.081942
0.081626
0.081310
0.080045
0.080994
0.081310
0.081942
0.080994
0.080361
0.081626
0.080994
0.080678
0.081942
0.081942
0.081942
0.082891
0.081626
0.083523
0.083207
0.084155
0.082891
0.082258
0.082891
0.082258
0.082891
0.082258
0.083523
0.083839
0.082891
0.083523
0.084155
0.084155
0.085104
0.083839
0.085104
0.084471
0.085420
0.084471
0.084471
0.084155
0.085104
0.084787
0.085736
0.087001
0.084471
0.084155
0.085420
0.084787
0.084787
0.085736
0.085420
0.086368
0.085420
0.084787
0.084787
0.086052
0.086052
0.086368
0.085736
0.086052
0.083839
0.084787
0.085736
0.084787
0.084471
0.086052
0.083839
0.083207
0.083839
0.084155
0.083523
0.082574
0.083523
0.082891
0.083207
0.082891
0.081626
0.081942
0.082258
0.083207
0.081626
0.081942
0.081942
0.081942
0.080994
0.080994
0.081626
0.081626
0.081626
0.081310
0.080994
0.080994
0.081310
0.080994
0.082574
0.083207
0.081626
0.081310
0.082258
0.082891
0.082574
0.082574
0.082258
0.082574
0.083207
0.082258
0.082574
0.083207
0.083523
0.083839
0.083839
0.083839
0.084155
0.083839
0.084787
0.084471
0.083523
0.083839
0.084471
0.085104
0.085736
0.085736
0.085104
0.084471
0.086684
0.086052
0.086368
0.086684
0.087317
0.086684
0.085736
0.086684
0.087633
0.087001
0.085104
0.085736
0.084471
0.085420
0.086684
0.085420
0.086368
0.084787
0.085104
0.085104
0.085104
0.085736
0.085104
0.085104
0.084787
0.084787
0.086052
0.085104
0.083207
0.083207
0.084471
0.083839
0.084155
0.083207
0.083523
0.083207
0.084155
0.082574
0.083207
0.081626
0.082891
0.083207
0.081626
0.082258
0.080678
0.081942
0.081310
0.082574
0.082891
0.080994
0.081310
0.081942
0.081310
0.081310
0.083207
0.081942
0.080045
0.081310
0.082574
0.081942
0.082574
0.082574
0.084155
0.082574
0.082891
0.084155
0.084471
0.083839
0.083839
0.083523
0.083523
0.084471
0.084787
0.084155
0.084155
0.084155
0.085104
0.085104
0.087001
0.087317
0.086052
0.086052
0.085104
0.084471
0.085736
0.085736
0.087633
0.085420
0.086052
0.085736
0.084787
0.086368
0.086684
0.086368
0.085736
0.086368
0.084155
0.086368
0.086052
0.085420
0.085420
0.085736
0.084787
0.085104
0.084787
0.085104
0.084155
0.084471
0.084155
0.084155
0.084155
0.084787
0.082891
0.083207
0.083523
0.083523
0.082891
0.083207
0.081310
0.081942
0.082258
0.082258
0.082891
0.082891
0.083523
0.081626
0.080678
0.080678
0.081310
0.081942
0.082574
0.083207
0.081942
0.081626
0.080994
0.081310
0.081310
0.079729
0.081310
0.080994
0.081942
0.082258
0.081626
0.081310
0.081942
0.082891
0.081310
0.083207
0.082258
0.082574
0.082891
0.083207
0.083207
0.083839
0.083207
0.082574
0.084155
0.082891
0.083839
0.083207
0.084471
0.085104
0.085420
0.085736
0.085104
0.084471
0.084471
0.084787
0.085104
0.086684
0.085736
0.086052
0.085420
0.084787
0.085104
0.086368
0.085736
0.085104
0.084155
0.083839
0.084471
0.084155
0.084787
0.085104
0.085736
0.083839
0.083839
0.084155
0.084471
0.084155
0.085104
0.084471
0.084155
0.084155
0.083523
0.084155
0.082258
0.082258
0.082891
0.082258
0.081310
0.081942
0.082574
0.082258
0.081310
0.080994
0.082891
0.082258
0.082574
0.081310
0.080361
0.080045
0.081310
0.081942
0.081626
0.081942
0.080678
0.081310
0.081626
0.081942
0.081626
0.082258
0.082258
0.081942
0.080994
0.080678
0.082258
0.081626
0.083207
0.082891
0.082258
0.083207
0.082258
0.082258
0.082258
0.083207
0.083523
0.083207
0.083839
0.084471
0.084155
0.083523
0.084787
0.085736
0.085736
0.086052
0.083839
0.083523
0.083839
0.082258
0.084471
0.085420
0.086052
0.085736
0.086368
0.085736
0.086052
0.086684
0.086368
0.085420
0.085420
0.086368
0.084787
0.084787
0.084787
0.085736
0.086368
0.085420
0.087001
0.086052
0.085420
0.086052
0.085420
0.084787
0.084155
0.084787
0.084471
0.083839
0.083207
0.082574
0.082891
0.084155
0.082891
0.082258
0.082891
0.082258
0.082891
0.082258
0.082574
0.082574
0.082891
0.083207
0.082574
0.081626
0.080678
0.081626
0.082574
0.083839
0.082891
0.081626
0.081942
0.081942
0.082574
0.082258
0.081942
0.081942
0.082574
0.082258
0.082891
0.081942
0.084155
0.083523
0.084155
0.082574
0.082891
0.083207
0.083839
0.084471
0.084471
0.082891
0.084155
0.083523
0.084471
0.085104
0.085736
0.085104
0.085736
0.085420
0.085104
0.085104
0.085420
0.085736
0.085104
0.086368
0.086684
0.087317
0.086368
0.088265
0.086368
0.085736
0.086052
0.087001
0.086684
0.086684
0.086684
0.087001
0.086052
0.086368
0.085420
0.086684
0.087001
0.087001
0.086368
0.085104
0.085420
0.085736
0.085736
0.084471
0.084787
0.084471
0.084787
0.084471
0.084155
0.083523
0.083839
0.082891
0.082574
0.082258
0.082258
0.082574
0.082258
0.082891
0.083839
0.082258
0.082891
0.082891
0.082574
0.081942
0.082258
0.082258
0.082574
0.081942
0.081310
0.081626
0.083207
0.082891
0.082574
0.083207
0.083839
0.081626
0.081942
0.082891
0.082891
0.082574
0.082891
0.083839
0.083207
0.082891
0.083523
0.083207
0.084787
0.083523
0.083839
0.084155
0.083207
0.084787
0.083839
0.082891
0.084155
0.084155
0.085104
0.085104
0.086368
0.085736
0.086368
0.086052
0.086684
0.085104
0.084787
0.087001
0.086052
0.086684
0.087001
0.087001
0.087001
0.086368
0.086368
0.086684
0.086052
0.085104
0.085736
0.086368
0.084787
0.085736
0.086052
0.085420
0.084787
0.085420
0.085420
0.085104
0.084787
0.084471
0.084155
0.083839
0.084787
0.084155
0.083523
0.083523
0.082574
0.083839
0.083523
0.081942
0.081626
0.082258
0.081942
0.081942
0.082258
0.082574
0.081942
0.081310
0.082258
0.080994
0.081626
0.081310
0.082891
0.081310
0.080678
0.080678
0.080994
0.081626
0.081310
0.081310
0.081626
0.081310
0.080678
0.081942
0.082574
0.082258
0.081942
0.082891
0.082891
0.082574
0.081942
0.082258
0.082258
0.083207
0.083523
0.083523
0.084787
0.083523
0.084155
0.083523
0.082891
0.084787
0.084155
0.084471
0.083523
0.084471
0.084787
0.083839
0.085104
0.086052
0.085736
0.086684
0.085736
0.084787
0.084787
0.085420
0.086052
0.086052
0.086368
0.087001
0.085736
0.085736
0.086052
0.084787
0.084471
0.085104
0.086052
0.085104
0.084471
0.085736
0.084471
0.084471
0.084471
0.083839
0.082891
0.082891
0.083839
0.082891
0.083523
0.082891
0.082891
0.082891
0.082891
0.082258
0.083207
0.082574
0.082574
0.082258
0.081942
0.082891
0.082574
0.080994
0.079729
0.081310
0.081626
0.080361
0.081310
0.081626
0.080994
0.080994
0.081626
0.080994
0.082258
0.082258
0.081310
0.081310
0.082258
0.081942
0.082258
0.083207
0.082258
0.081942
0.081942
0.081942
0.082258
0.083207
0.082574
0.083523
0.084155
0.085104
0.083207
0.083839
0.083839
0.083839
0.084471
0.084155
0.084787
0.084787
0.084155
0.084787
0.083839
0.086052
0.085420
0.087001
0.087317
0.087001
0.086368
0.085420
0.086684
0.087001
0.087001
0.086052
0.086684
0.085420
0.085104
0.086052
0.084787
0.086052
0.085736
0.086368
0.085736
0.085420
0.083839
0.084471
0.084155
0.085104
0.083207
0.082891
0.083207
0.083523
0.083207
0.084471
0.084471
0.082891
0.083207
0.083207
0.081942
0.082574
0.081310
0.081942
0.083207
0.082258
0.082574
0.081310
0.081310
0.080994
0.081942
0.081942
0.082891
0.082258
0.082258
0.080994
0.081626
0.081626
0.081942
0.081626
0.081942
0.081626
0.080678
0.081626
0.082574
0.082574
0.082891
0.082574
0.082258
0.082258
0.082891
0.082891
0.084155
0.082891
0.084471
0.086052
0.083839
0.084471
0.084471
0.084155
0.085420
0.084471
0.084471
0.084471
0.084471
0.085420
0.084471
0.084787
0.085104
0.084787
0.085736
0.087317
0.085420
0.086368
0.085736
0.085420
0.085736
0.086368
0.084787
0.086052
0.084787
0.086052
0.086052
0.086684
0.086684
0.084471
0.085420
0.084787
0.084471
0.084155
0.085736
0.084471
0.083839
0.084155
0.083207
0.081942
0.083523
0.082891
0.082891
0.083207
0.082574
0.083523
0.081942
0.082891
0.082258
0.081310
0.081310
0.081626
0.080361
0.082891
0.082574
0.082258
0.081942
0.079413
0.080045
0.081310
0.082574
0.081942
0.081626
0.081626
0.081626
0.081942
0.081310
0.081310
0.080994
0.081942
0.081626
0.081942
0.082258
0.081942
0.081942
0.082574
0.081626
0.082574
0.083207
0.082891
0.082258
0.082574
0.082258
0.082891
0.082574
0.083839
0.083523
0.082891
0.083839
0.084471
0.083839
0.085104
0.085420
0.084787
0.085104
0.084155
0.085104
0.085104
0.085736
0.085736
0.085104
0.085420
0.085420
0.085736
0.086684
0.085104
0.084787
0.086052
0.085104
0.084471
0.087317
0.086052
0.084787
0.085104
0.086368
0.085104
0.083839
0.084787
0.084471
0.086052
0.084471
0.084155
0.084471
0.083839
0.082891
0.082574
0.082258
0.082574
0.081942
0.082258
0.082891
0.082891
0.081626
0.082258
0.081626
0.082258
0.081942
0.081942
0.081626
0.080994
0.079097
0.080994
0.080678
0.081310
0.081626
0.080678
0.080045
0.081626
0.081310
0.081310
0.082258
0.082891
0.081942
0.081310
0.082574
0.082891
0.081942
0.081942
0.082574
0.083839
0.082574
0.082258
0.082891
0.082891
0.082574
0.082574
0.083207
0.083839
0.083839
0.083523
0.084155
0.083839
0.083839
0.085736
0.085104
0.085104
0.085736
0.085104
0.084787
0.084787
0.084787
0.085420
0.085736
0.085420
0.085736
0.086684
0.085104
0.086052
0.085736
0.085736
0.086052
0.084787
0.084471
0.086684
0.086052
0.085736
0.086684
0.086052
0.085104
0.083839
0.086052
0.085420
0.084787
0.082574
0.083207
0.084155
0.083207
0.083839
0.082574
0.081942
0.081942
0.082258
0.082891
0.081942
0.081942
0.081942
0.082258
0.082258
0.082574
0.083207
0.081942
0.082574
0.080994
0.080045
0.080361
0.080994
0.080994
0.080994
0.080361
0.080994
0.080361
0.080045
0.081626
0.081626
0.081310
0.081310
0.080994
0.082574
0.081626
0.081626
0.082574
0.081942
0.082258
0.081626
0.082891
0.082258
0.083523
0.083207
0.084155
0.084787
0.084155
0.083839
0.083523
0.082574
0.084155
0.084787
0.084787
0.086052
0.085736
0.085420
0.084787
0.085420
0.083839
0.085736
0.085420
0.085420
0.085104
0.085420
0.085104
0.084155
0.086052
0.086052
0.084787
0.086052
0.086684
0.085420
0.084787
0.085104
0.085420
0.085420
0.084471
0.083839
0.085420
0.083839
0.083523
0.084471
0.084471
0.083207
0.083523
0.083523
0.083523
0.082891
0.082574
0.081310
0.082891
0.081942
0.082891
0.081310
0.081942
0.080678
0.080994
0.080994
0.081310
0.081310
0.080045
0.080678
0.080045
0.080045
0.080361
0.080994
0.081626
0.081310
0.081626
0.080361
0.081310
0.080678
0.080678
0.081626
0.081626
0.081310
0.080678
0.081942
0.081942
0.081310
0.081310
0.081310
0.081942
0.082574
0.080994
0.083207
0.082891
0.082574
0.082891
0.082891
0.084155
0.084471
0.084787
0.084155
0.082574
0.084155
0.083839
0.083839
0.084471
0.084787
0.083523
0.083523
0.084787
0.086368
0.086684
0.085420
0.086684
0.084787
0.085420
0.085736
0.084471
0.085736
0.086684
0.086368
0.086052
0.084471
0.084787
0.085420
0.085420
0.085420
0.084787
0.085104
0.086052
0.085104
0.086052
0.083839
0.083839
0.084471
0.083207
0.082891
0.081942
0.082258
0.081942
0.082258
0.082258
0.082258
0.081942
0.080994
0.082258
0.082258
0.080994
0.080361
0.082891
0.082574
0.080994
0.080361
0.078781
0.080994
0.080361
0.080994
0.082258
0.082258
0.081310
0.081310
0.080678
0.080045
0.080045
0.080994
0.080994
0.080361
0.080045
0.080361
0.081310
0.081942
0.083523
0.082574
0.082574
0.082891
0.082258
0.082574
0.083207
0.083523
0.082891
0.083839
0.084787
0.084787
0.083839
0.083207
0.084155
0.085104
0.084155
0.085104
0.084787
0.082891
0.083523
0.084155
0.086052
0.084787
0.085420
0.085736
0.085104
0.085420
0.084471
0.085104
0.085736
0.085104
0.086052
0.084155
0.084787
0.084787
0.085420
0.087001
0.086368
0.086684
0.084787
0.084787
0.084471
0.083839
0.084787
0.084471
0.084471
0.083839
0.084471
0.082891
0.082258
0.082258
0.083523
0.081942
0.082574
0.081942
0.081310
0.080994
0.081942
0.081942
0.081626
0.081942
0.081942
0.080678
0.081310
0.081626
0.080678
0.081942
0.081310
0.081310
0.081310
0.082258
0.081310
0.080678
0.082258
0.082574
0.081942
0.080994
0.080994
0.082258
0.081626
0.081626
0.081626
0.081626
0.082574
0.082574
0.082258
0.081942
0.081942
0.081942
0.082258
0.082258
0.081310
0.082574
0.082258
0.082891
0.082891
0.083523
0.084155
0.083839
0.083523
0.084471
0.083839
0.085104
0.085104
0.084471
0.084471
0.086368
0.085104
0.085736
0.086052
0.084471
0.084787
0.084787
0.085736
0.085736
0.084787
0.084155
0.083523
0.084155
0.083839
0.084471
0.084787
0.083839
0.083207
0.083207
0.084471
0.084787
0.083839
0.084471
0.084471
0.083523
0.081942
0.082891
0.081626
0.082891
0.082258
0.081310
0.081626
0.082258
0.082258
0.079729
0.081310
0.081626
0.081310
0.080361
0.080994
0.080045
0.079097
0.080361
0.080361
0.081310
0.080994
0.081626
0.081310
0.081310
0.080678
0.080678
0.079729
0.081310
0.081942
0.081942
0.081626
0.080361
0.080678
0.082574
0.082574
0.081942
0.081942
0.082258
0.083523
0.082258
0.082891
0.082258
0.083523
0.084155
0.082891
0.082258
0.083523
0.083523
0.083207
0.084471
0.084471
0.084471
0.085104
0.084471
0.084155
0.083523
0.084471
0.085104
0.086368
0.085104
0.085104
0.084787
0.084155
0.085104
0.086052
0.085736
0.085420
0.086368
0.086368
0.085420
0.085104
0.086052
0.085104
0.084787
0.083839
0.084787
0.083523
0.084155
0.084787
0.083523
0.084471
0.084471
0.084471
0.083839
0.082574
0.083207
0.083523
0.083207
0.083207
0.082891
0.082258
0.082258
0.081942
0.082258
0.081310
0.081942
0.081942
0.082574
0.081310
0.082258
0.080361
0.080361
0.081626
0.082258
0.080678
0.081626
0.080678
0.080994
0.080994
0.081310
0.082574
0.081626
0.082258
0.082258
0.080994
0.082574
0.083523
0.081942
0.082258
0.081626
0.082574
0.081942
0.082891
0.082258
0.083207
0.083523
0.084471
0.082891
0.083839
0.083839
0.083207
0.084155
0.084155
0.084787
0.084471
0.083523
0.084471
0.084787
0.085736
0.086052
0.086052
0.086368
0.086684
0.085736
0.085104
0.084787
0.085736
0.086684
0.085420
0.086052
0.086052
0.085736
0.086368
0.085104
0.085420
0.086368
0.086368
0.086684
0.085420
0.084471
0.084155
0.085420
0.084787
0.084787
0.084155
0.083523
0.084787
0.084155
0.083839
0.083523
0.083207
0.082891
0.083207
0.082891
0.082891
0.083207
0.081942
0.082258
0.082574
0.083207
0.082891
0.082258
0.081942
0.082258
0.081626
0.082574
0.082258
0.082258
0.082258
0.081626
0.081626
0.080994
0.081942
0.083523
0.081626
0.081310
0.082258
0.081942
0.081942
0.081942
0.083523
0.083207
0.082891
0.081942
0.083523
0.083523
0.084155
0.083523
0.083207
0.082891
0.084155
0.083207
0.083523
0.084155
0.083839
0.084155
0.083839
0.084155
0.084787
0.084471
0.083839
0.084787
0.084787
0.083839
0.085736
0.085420
0.084787
0.084471
0.084787
0.085104
0.086684
0.085104
0.085420
0.085104
0.084787
0.084155
0.083839
0.085104
0.085104
0.086052
0.085736
0.084155
0.084471
0.085420
0.083523
0.084155
0.083207
0.082574
0.083839
0.083207
0.084471
0.082574
0.083839
0.082891
0.082891
0.082574
0.083207
0.082258
0.082258
0.081942
0.081626
0.081626
0.081942
0.082574
0.081942
0.081310
0.080678
0.080678
0.081942
0.082891
0.081626
0.081310
0.081310
0.082258
0.081310
0.081626
0.082574
0.081310
0.081626
0.080994
0.081626
0.081942
0.080994
0.083207
0.083207
0.082258
0.083523
0.082574
0.081942
0.083523
0.083839
0.084155
0.084155
0.084155
0.084155
0.084787
0.084155
0.083839
0.083839
0.084787
0.086052
0.085104
0.084471
0.084787
0.084155
0.083523
0.084787
0.085736
0.087633
0.085736
0.086684
0.085420
0.085420
0.085736
0.087001
0.085420
0.086368
0.085420
0.086052
0.085420
0.086052
0.086368
0.085104
0.085104
0.085104
0.084155
0.085420
0.085104
0.084471
0.083839
0.083523
0.084471
0.084471
0.083207
0.085104
0.082891
0.082891
0.082258
0.083523
0.082574
0.082258
0.081626
0.082891
0.082258
0.081310
0.082574
0.083207
0.083207
0.081942
0.080994
0.080994
0.080361
0.080678
0.081942
0.081942
0.080994
0.080994
0.081310
0.080678
0.081942
0.082258
0.082258
0.082891
0.082258
0.082574
0.082258
0.083207
0.082891
0.083207
0.083523
0.083523
0.083839
0.082891
0.082574
0.082891
0.082891
0.083207
0.083839
0.082891
0.082891
0.083523
0.085104
0.085736
0.085736
0.085736
0.086052
0.085736
0.084471
0.086052
0.086368
0.087317
0.087633
0.087317
0.086052
0.086368
0.086684
0.086052
0.086368
0.086684
0.087001
0.086368
0.085420
0.085420
0.086368
0.085420
0.085420
0.084471
0.084155
0.084471
0.084787
0.085104
0.083839
0.085420
0.085420
0.086052
0.084787
0.083207
0.082891
0.083207
0.082574
0.082891
0.083207
0.083207
0.082891
0.082574
0.081626
0.081626
0.081626
0.082258
0.081942
0.082574
0.081942
0.082574
0.081310
0.081942
0.082258
0.082891
0.081626
0.080361
0.080994
0.080994
0.081626
0.082258
0.081310
0.082574
0.081310
0.082258
0.080678
0.081942
0.081942
0.083523
0.082574
0.082891
0.082891
0.082574
0.082574
0.082258
0.083207
0.082891
0.083839
0.083839
0.083839
0.083839
0.084155
0.084155
0.084155
0.083523
0.084471
0.084787
0.085736
0.085104
0.085104
0.084471
0.086052
0.086368
0.086368
0.086052
0.086368
0.086368
0.084787
0.086684
0.087317
0.086368
0.086684
0.085104
0.084155
0.084155
0.086052
0.085420
0.085420
0.086052
0.083839
0.084471
0.084155
0.084471
0.084155
0.083839
0.083839
0.084471
0.084471
0.084155
0.084155
0.082891
0.082574
0.083207
0.082574
0.082891
0.081942
0.082574
0.082258
0.081310
0.081626
0.082258
0.082574
0.081310
0.081942
0.080045
0.080678
0.081310
0.081942
0.081942
0.081626
0.080361
0.080361
0.080994
0.080361
0.081626
0.081942
0.081626
0.080678
0.081310
0.081310
0.080361
0.081942
0.081942
0.080994
0.081942
0.082891
0.083207
0.083207
0.082258
0.083207
0.082891
0.083207
0.083523
0.083523
0.083207
0.082891
0.083207
0.083839
0.083523
0.085104
0.084155
0.084787
0.086368
0.085420
0.085736
0.086052
0.086684
0.086368
0.085420
0.085420
0.084787
0.085104
0.085104
0.085736
0.085420
0.084787
0.084787
0.084471
0.085736
0.084155
0.085420
0.084471
0.085420
0.084787
0.084787
0.084471
0.085104
0.084471
0.083523
0.083523
0.083839
0.083523
0.083523
0.083523
0.081942
0.082258
0.082891
0.082258
0.080994
0.083523
0.082258
0.081942
0.081626
0.081310
0.081942
0.082258
0.081310
0.080994
0.080678
0.082258
0.081626
0.081942
0.082258
0.080994
0.080994
0.081626
0.080678
0.080678
0.082891
0.081626
0.080678
0.080678
0.081626
0.081310
0.081626
0.081310
0.081310
0.081310
0.082258
0.082258
0.081310
0.082574
0.081942
0.082891
0.083207
0.083523
0.084155
0.083207
0.083839
0.083839
0.084471
0.084471
0.084471
0.085736
0.083523
0.084471
0.084471
0.084787
0.084155
0.085420
0.086052
0.085736
0.085736
0.084787
0.085420
0.085420
0.085104
0.084787
0.085104
0.084471
0.085420
0.084471
0.085104
0.084471
0.084471
0.085104
0.084155
0.084471
0.085104
0.084787
0.084155
0.083839
0.082574
0.083207
0.084471
0.082258
0.083523
0.082574
0.082574
0.082891
0.082891
0.081942
0.081626
0.080994
0.080678
0.080994
0.081310
0.081626
0.082258
0.080678
0.081310
0.080678
0.080361
0.080678
0.080994
0.080678
0.079413
0.080361
0.080045
0.079097
0.079729
0.080045
0.080045
0.080045
0.081626
0.080678
0.080994
0.081310
0.081310
0.081626
0.080994
0.081626
0.080994
0.081942
0.081942
0.081942
0.082891
0.083523
0.081942
0.083207
0.082891
0.083839
0.083839
0.083523
0.083839
0.084155
0.083839
0.083839
0.083207
0.083207
0.083523
0.084787
0.085420
0.085420
0.084155
0.083523
0.085104
0.085736
0.086052
0.086368
0.084787
0.085420
0.086052
0.084471
0.084155
0.085104
0.084155
0.085420
0.084471
0.084787
0.083839
0.084471
0.084155
0.084471
0.084155
0.084155
0.083839
0.082891
0.083207
0.082891
0.083207
0.084155
0.082574
0.082891
0.081626
0.081942
0.082574
0.081310
0.082258
0.080678
0.081626
0.082258
0.081942
0.081942
0.080994
0.080678
0.080994
0.080678
0.080045
0.079729
0.080678
0.080678
0.080045
0.080994
0.082258
0.081310
0.081310
0.081310
0.080678
0.081310
0.080361
0.081626
0.081626
0.081626
0.081942
0.082891
0.082258
0.082574
0.083207
0.082891
0.082891
0.082891
0.083207
0.083839
0.083523
0.084155
0.082891
0.083839
0.082891
0.082891
0.084155
0.083839
0.083523
0.083523
0.084471
0.084787
0.085104
0.086052
0.085736
0.085420
0.086052
0.084787
0.085104
0.085420
0.085420
0.086052
0.084155
0.083839
0.083839
0.084787
0.084471
0.085104
0.084155
0.083839
0.083839
0.083523
0.083839
0.084787
0.083207
0.082574
0.083207
0.082891
0.083523
0.082574
0.083207
0.082258
0.082891
0.083207
0.083207
0.081310
0.081626
0.081942
0.081310
0.081626
0.082258
0.081942
0.081942
0.080361
0.077832
0.079729
0.080361
0.080994
0.081310
0.081626
0.080994
0.081310
0.081310
0.081942
0.082258
0.082258
0.080361
0.080994
0.082258
0.082258
0.083523
0.082574
0.081310
0.083207
0.083207
0.083207
0.082891
0.082891
0.082574
0.082258
0.082574
0.083207
0.083523
0.083839
0.083523
0.084471
0.084155
0.084471
0.084155
0.084471
0.083839
0.083839
0.084787
0.085104
0.084787
0.085104
0.086368
0.086052
0.084787
0.084155
0.085420
0.086368
0.086052
0.085736
0.085420
0.086052
0.084155
0.084471
0.084155
0.085104
0.085736
0.084471
0.084155
0.084155
0.083839
0.084471
0.084155
0.082891
0.084155
0.083839
0.083207
0.083207
0.082574
0.082891
0.082258
0.082891
0.082574
0.082258
0.081310
0.080994
0.080994
0.081310
0.080994
0.081942
0.081942
0.081626
0.081626
0.080678
0.080045
0.081626
0.082258
0.082574
0.080994
0.080678
0.081310
0.080678
0.081310
0.080994
0.080678
0.079729
0.080994
0.081310
0.081310
0.081310
0.082258
0.081942
0.081942
0.082258
0.082258
0.082574
0.081942
0.082574
0.082891
0.082258
0.083207
0.082891
0.082574
0.083207
0.084471
0.084471
0.083839
0.085104
0.085420
0.085104
0.084471
0.084155
0.084155
0.084471
0.085104
0.085736
0.085104
0.084471
0.084787
0.086052
0.085420
0.085420
0.086368
0.086052
0.084787
0.084471
0.083207
0.085420
0.085420
0.086368
0.085736
0.084471
0.083839
0.084787
0.084155
0.083839
0.083839
0.084155
0.084155
0.083523
0.083523
0.084787
0.083207
0.082258
0.081942
0.081626
0.082258
0.082574
0.082258
0.081310
0.081626
0.080994
0.082258
0.083207
0.082891
0.081942
0.081310
0.082574
0.082258
0.082574
0.082891
0.081942
0.081626
0.081310
0.081942
0.080994
0.081942
0.082891
0.081942
0.082891
0.082258
0.081942
0.081942
0.083839
0.083207
0.082258
0.082258
0.082258
0.083207
0.083523
0.084155
0.084787
0.084471
0.084787
0.084787
0.083523
0.084471
0.084471
0.083839
0.084155
0.085420
0.086052
0.085104
0.085420
0.084471
0.084787
0.086368
0.085104
0.085736
0.085104
0.085420
0.086052
0.084471
0.085104
0.085420
0.087317
0.086052
0.086052
0.086052
0.085420
0.086052
0.085420
0.087001
0.085420
0.086684
0.086684
0.085104
0.085736
0.085736
0.084787
0.084155
0.084155
0.084787
0.083523
0.083523
0.084155
0.084155
0.082891
0.083207
0.083207
0.082574
0.082891
0.082891
0.082574
0.083207
0.083839
0.082574
0.082258
0.082574
0.083207
0.082891
0.082258
0.082891
0.083523
0.082574
0.082258
0.081626
0.081942
0.083523
0.082574
0.083523
0.082258
0.082258
0.082891
0.082258
0.081942
0.082574
0.083207
0.083839
0.082891
0.085420
0.085104
0.084155
0.082891
0.083207
0.082258
0.084155
0.084471
0.084155
0.084471
0.084471
0.084471
0.083207
0.084471
0.085104
0.085420
0.084471
0.085104
0.084471
0.086052
0.086052
0.085104
0.085104
0.086052
0.086368
0.087001
0.086684
0.087317
0.087001
0.086684
0.086052
0.086052
0.085420
0.085104
0.086684
0.086368
0.086052
0.085104
0.085104
0.084155
0.085104
0.084471
0.085104
0.084155
0.083523
0.084155
0.083839
0.083523
0.083839
0.084155
0.083523
0.083523
0.083523
0.081942
0.081942
0.083207
0.082891
0.081942
0.082891
0.082258
0.081942
0.082258
0.081626
0.080994
0.081626
0.081310
0.082258
0.082891
0.080994
0.081942
0.082258
0.080994
0.081942
0.083207
0.082891
0.082258
0.080994
0.082574
0.082258
0.082258
0.083207
0.082574
0.082574
0.082258
0.082891
0.082258
0.082574
0.084155
0.082574
0.083523
0.083207
0.084471
0.086052
0.085104
0.083839
0.084787
0.084787
0.084787
0.085736
0.085420
0.084471
0.083839
0.085104
0.084155
0.085104
0.086684
0.086368
0.085736
0.085104
0.086368
0.087317
0.087001
0.086684
0.086684
0.085420
0.086052
0.085420
0.084155
0.085420
0.085420
0.085420
0.084787
0.085104
0.084787
0.085736
0.085420
0.085420
0.084471
0.084155
0.083839
0.083207
0.083839
0.083207
0.081942
0.083523
0.082258
0.082574
0.081310
0.080994
0.081626
0.080994
0.081626
0.082258
0.081942
0.081310
0.081942
0.080361
0.080361
0.080678
0.081310
0.082258
0.081310
0.080994
0.080994
0.081310
0.081626
0.081626
0.082574
0.081310
0.082258
0.081942
0.082574
0.081626
0.081626
0.082891
0.080994
0.081626
0.082891
0.082258
0.084471
0.084471
0.083839
0.083523
0.084155
0.083839
0.084155
0.083839
0.084155
0.084471
0.084787
0.084471
0.084155
0.085104
0.085104
0.084471
0.083839
0.084787
0.085736
0.086052
0.084787
0.086684
0.085420
0.085736
0.086052
0.086684
0.086052
0.085736
0.086052
0.084787
0.085420
0.085420
0.085420
0.086052
0.085420
0.085104
0.084471
0.084155
0.084787
0.084155
0.083523
0.085104
0.083207
0.083207
0.083523
0.082891
0.082891
0.083207
0.082891
0.082574
0.082574
0.082258
0.082258
0.082258
0.082258
0.080994
0.081942
0.083207
0.081626
0.080678
0.082258
0.079729
0.079729
0.079729
0.080361
0.079413
0.079729
0.080045
0.080045
0.080678
0.080994
0.080994
0.081310
0.080678
0.080361
0.080994
0.080678
0.081310
0.081626
0.081942
0.080678
0.082258
0.082258
0.082258
0.081942
0.082258
0.081626
0.081942
0.082891
0.083207
0.082574
0.083207
0.084155
0.084471
0.084155
0.084471
0.084471
0.085104
0.083523
0.083839
0.084787
0.083839
0.085736
0.086368
0.085736
0.085420
0.084787
0.085420
0.086052
0.086052
0.085420
0.085736
0.084787
0.084155
0.085104
0.085104
0.086052
0.084471
0.085104
0.084471
0.083839
0.085420
0.083839
0.084155
0.084155
0.083839
0.083207
0.084155
0.083523
0.083523
0.082891
0.083523
0.082891
0.082258
0.082574
0.082574
0.081310
0.083839
0.081626
0.082891
0.082258
0.082574
0.080678
0.080994
0.079413
0.082258
0.081310
0.082258
0.081942
0.081310
0.080678
0.081310
0.082891
0.082891
0.083207
0.083523
0.082574
0.081942
0.082258
0.080994
0.082258
0.083207
0.083207
0.082258
0.082891
0.083839
0.082891
0.083523
0.084155
0.083523
0.083839
0.083207
0.084155
0.084155
0.084471
0.084155
0.085104
0.085736
0.084787
0.085736
0.085736
0.085104
0.083523
0.086052
0.085736
0.086684
0.087633
0.087317
0.086684
0.086052
0.085420
0.085420
0.087633
0.086684
0.086052
0.086684
0.086052
0.086052
0.086368
0.085420
0.084787
0.085736
0.084471
0.085104
0.084155
0.085420
0.084471
0.083839
0.083523
0.083207
0.082891
0.082891
0.082891
0.082891
0.081626
0.082574
0.083207
0.082574
0.081626
0.081942
0.081942
0.081942
0.081626
0.081942
0.082258
0.081942
0.081942
0.080045
0.081310
0.081626
0.080994
0.081626
0.080994
0.080361
0.080361
0.081942
0.080994
0.081942
0.083207
0.080678
0.081626
0.081310
0.081942
0.081310
0.082574
0.083839
0.082258
0.082574
0.082574
0.083839
0.083207
0.083207
0.082891
0.083207
0.083207
0.083523
0.083523
0.083523
0.084471
0.084471
0.084155
0.083839
0.084787
0.083839
0.083523
0.083523
0.084787
0.085104
0.084155
0.085736
0.084471
0.085736
0.084787
0.085104
0.086052
0.084787
0.085736
0.086368
0.086684
0.086052
0.085736
0.085420
0.086368
0.085736
0.085736
0.084787
0.084471
0.083207
0.083207
0.082891
0.083839
0.083207
0.084471
0.083207
0.083523
0.082891
0.083207
0.082891
0.081942
0.081626
0.080994
0.080994
0.081942
0.081626
0.082574
0.081310
0.081626
0.081310
0.081626
0.080994
0.079729
0.080361
0.082258
0.079729
0.081626
0.081942
0.080678
0.080678
0.080994
0.080361
0.080678
0.081942
0.080678
0.080994
0.081310
0.081310
0.081626
0.082574
0.082891
0.082258
0.081942
0.082574
0.082258
0.082574
0.082574
0.082891
0.083839
0.083523
0.083839
0.082891
0.084155
0.084471
0.084471
0.083523
0.084471
0.084787
0.084787
0.083839
0.084787
0.084471
0.084471
0.085104
0.084787
0.086368
0.085420
0.085420
0.086368
0.086052
0.086368
0.086368
0.087001
0.087001
0.086052
0.085420
0.086052
0.086368
0.084471
0.084787
0.085736
0.083523
0.084155
0.083839
0.084787
0.085736
0.083523
0.083207
0.083839
0.083839
0.083207
0.082574
0.082574
0.082258
0.082891
0.082891
0.081942
0.082258
0.082258
0.081942
0.082574
0.081626
0.082574
0.082891
0.081942
0.081626
0.080994
0.082258
0.082258
0.082574
0.082258
0.080994
0.080994
0.080678
0.081626
0.081310
0.081626
0.081942
0.081310
0.081310
0.080994
0.081310
0.082258
0.082258
0.082574
0.081942
0.082574
0.083207
0.083207
0.084155
0.082574
0.082891
0.082891
0.083207
0.083523
0.084155
0.083839
0.082574
0.084155
0.084787
0.083839
0.084471
0.085420
0.084787
0.084787
0.084787
0.085736
0.084787
0.085736
0.085420
0.085420
0.086052
0.085736
0.086052
0.086368
0.087001
0.085736
0.085420
0.086052
0.084471
0.085104
0.085104
0.084155
0.085736
0.085420
0.085104
0.085104
0.084471
0.085104
0.085104
0.085420
0.084155
0.085104
0.083839
0.083523
0.083207
0.083207
0.083523
0.082574
0.083523
0.082258
0.083207
0.081942
0.082574
0.082574
0.083839
0.082891
0.082574
0.082574
0.081626
0.081942
0.080678
0.081942
0.081626
0.080678
0.080678
0.081310
0.081310
0.080994
0.081310
0.082258
0.081310
0.080994
0.081626
0.080361
0.080361
0.082574
0.082258
0.080994
0.081942
0.082258
0.082891
0.081942
0.082891
0.083523
0.083207
0.083207
0.083839
0.082891
0.083207
0.084471
0.085420
0.084787
0.085420
0.085736
0.084787
0.083839
0.084155
0.083839
0.085736
0.085104
0.087001
0.086368
0.086684
0.084155
0.084471
0.084787
0.085736
0.084471
0.085104
0.085104
0.085736
0.085104
0.086052
0.085104
0.084471
0.086368
0.084155
0.083523
0.083523
0.083523
0.084155
0.084471
0.083839
0.083839
0.084155
0.083207
0.082574
0.082574
0.082574
0.081942
0.081310
0.081942
0.082574
0.081310
0.081626
0.081626
0.081942
0.082258
0.082574
0.082258
0.080361
0.080045
0.079729
0.080361
0.081310
0.082258
0.080994
0.080045
0.080678
0.081942
0.080361
0.080994
0.081626
0.080361
0.081626
0.081626
0.081310
0.081310
0.082258
0.081942
0.080994
0.082258
0.081942
0.081942
0.080994
0.081626
0.082258
0.082258
0.082891
0.084155
0.083839
0.083839
0.084155
0.084155
0.083839
0.083839
0.084471
0.084787
0.085420
0.083839
0.083523
0.084155
0.085104
0.085736
0.085736
0.085104
0.085104
0.083839
0.083839
0.084787
0.086052
0.085104
0.086368
0.085104
0.084787
0.083207
0.083839
0.084787
0.084471
0.085420
0.084471
0.084787
0.084471
0.084471
0.084471
0.084471
0.083523
0.082891
0.082574
0.083207
0.082574
0.082574
0.082574
0.082258
0.082891
0.082891
0.082258
0.081942
0.081310
0.081626
0.080994
0.081310
0.082258
0.080045
0.080994
0.080994
0.082258
0.081626
0.082574
0.081942
0.081310
0.080361
0.081310
0.081626
0.080994
0.081626
0.081626
0.079413
0.080045
0.081310
0.081626
0.081626
0.081942
0.082258
0.081942
0.080994
0.082574
0.081626
0.081942
0.082574
0.082574
0.081942
0.082574
0.084155
0.084787
0.083523
0.082574
0.083523
0.083207
0.083523
0.085736
0.085420
0.083839
0.084155
0.085104
0.084155
0.086052
0.086684
0.085420
0.084471
0.086052
0.085736
0.086052
0.085420
0.085736
0.085104
0.084155
0.084155
0.085736
0.084787
0.084787
0.084787
0.084787
0.085104
0.083839
0.083523
0.084471
0.084155
0.084155
0.083839
0.084155
0.082891
0.082258
0.081942
0.081942
0.082574
0.082891
0.081626
0.081942
0.082258
0.081942
0.080678
0.080678
0.081310
0.082258
0.081626
0.080361
0.080361
0.080045
0.079097
0.079413
0.080678
0.081310
0.080994
0.079097
0.079413
0.079413
0.080678
0.080678
0.081310
0.080678
0.079413
0.080361
0.080361
0.080045
0.080678
0.080994
0.080994
0.080678
0.081626
0.080994
0.081626
0.082258
0.081942
0.083207
0.082891
0.082258
0.082891
0.083207
0.082891
0.082258
0.083207
0.082891
0.081942
0.083207
0.083839
0.083839
0.083523
0.083523
0.085420
0.086684
0.085736
0.084787
0.082891
0.083839
0.084155
0.084787
0.083839
0.083839
0.084471
0.084155
0.083523
0.085736
0.083839
0.084471
0.085104
0.085104
0.083839
0.082258
0.083523
0.082891
0.083839
0.083523
0.083207
0.082891
0.083523
0.082891
0.082574
0.081626
0.082574
0.082574
0.081942
0.081942
0.081942
0.080678
0.081310
0.082258
0.081626
0.081942
0.080994
0.081626
0.080678
0.080361
0.080994
0.081310
0.081626
0.080361
0.080678
0.080994
0.080361
0.080994
0.081310
0.081626
0.081942
0.081942
0.081626
0.081626
0.081626
0.082891
0.082891
0.082574
0.082891
0.082891
0.081626
0.082574
0.082574
0.082891
0.082574
0.082574
0.083839
0.084471
0.084155
0.084155
0.083839
0.083207
0.084155
0.083839
0.083839
0.084471
0.084155
0.084787
0.084155
0.084155
0.084471
0.084471
0.085104
0.085104
0.083523
0.084787
0.085104
0.085736
0.084787
0.085104
0.085104
0.084155
0.084787
0.085104
0.085736
0.084787
0.084787
0.083839
0.083523
0.085104
0.083839
0.083207
0.083523
0.084155
0.083207
0.083523
0.082258
0.083523
0.082574
0.081626
0.082258
0.082258
0.081942
0.081626
0.080678
0.080994
0.080045
0.080678
0.080994
0.081310
0.081310
0.080678
0.080361
0.080994
0.081626
0.081626
0.081626
0.080994
0.080678
0.079413
0.080361
0.080361
0.080994
0.080994
0.080045
0.080361
0.080361
0.080045
0.081626
0.080994
0.082258
0.081626
0.081942
0.081626
0.082258
0.081310
0.082258
0.082258
0.082258
0.083839
0.083523
0.083839
0.083523
0.084155
0.082891
0.083207
0.083839
0.084471
0.084155
0.084471
0.083839
0.084155
0.085736
0.086684
0.085736
0.085420
0.084471
0.084787
0.083839
0.084155
0.083839
0.084471
0.084155
0.084471
0.084471
0.085104
0.085104
0.085104
0.084787
0.084471
0.084155
0.084155
0.084787
0.084787
0.083523
0.084471
0.084155
0.082891
0.082891
0.083207
0.083207
0.081942
0.082258
0.082891
0.081942
0.081942
0.080994
0.081626
0.081310
0.082258
0.082258
0.081942
0.080994
0.081626
0.080994
0.079729
0.080361
0.081942
0.081310
0.081942
0.081626
0.082258
0.080361
0.080361
0.079729
0.080994
0.081626
0.080045
0.081310
0.081310
0.081310
0.080678
0.080994
0.082574
0.082258
0.080045
0.081310
0.083523
0.083523
0.082574
0.082891
0.083523
0.083207
0.082258
0.083523
0.082574
0.082891
0.083207
0.083207
0.084155
0.084155
0.083839
0.085104
0.084471
0.083523
0.083839
0.084155
0.084471
0.084787
0.086052
0.084471
0.085420
0.085420
0.085420
0.084471
0.085104
0.085736
0.085104
0.084471
0.085104
0.085104
0.085104
0.085104
0.085104
0.083839
0.084155
0.084787
0.083207
0.084155
0.084471
0.081942
0.083523
0.083523
0.082574
0.081626
0.081942
0.082258
0.082891
0.082258
0.081310
0.081310
0.081626
0.081626
0.080361
0.080994
0.081942
0.080994
0.080994
0.080994
0.080678
0.080994
0.080994
0.081310
0.081942
0.079729
0.080678
0.080361
0.080678
0.080045
0.081942
0.080045
0.080361
0.080361
0.079729
0.081626
0.082891
0.081310
0.081626
0.081942
0.081310
0.082258
0.082574
0.082574
0.083207
0.082574
0.083523
0.082258
0.083839
0.084155
0.083523
0.083839
0.084155
0.083839
0.085420
0.084155
0.085420
0.083839
0.083207
0.084471
0.085736
0.087317
0.085420
0.085736
0.085420
0.085104
0.086368
0.086368
0.086368
0.084787
0.086684
0.085420
0.084787
0.084787
0.086684
0.084471
0.084471
0.084155
0.083523
0.083839
0.084155
0.084471
0.084155
0.084155
0.084471
0.083523
0.083839
0.082891
0.083207
0.082574
0.083207
0.083207
0.083207
0.082258
0.082574
0.081310
0.081310
0.082258
0.081626
0.081626
0.082574
0.083207
0.082258
0.080361
0.081626
0.081310
0.081942
0.082258
0.081310
0.080678
0.081310
0.080994
0.081310
0.081626
0.081942
0.081310
0.082258
0.081626
0.081626
0.083207
0.083207
0.083523
0.081942
0.082258
0.083207
0.082574
0.083207
0.082891
0.083207
0.082258
0.083207
0.084155
0.084471
0.084155
0.084471
0.083839
0.084787
0.083839
0.084787
0.084471
0.084471
0.083839
0.085420
0.084471
0.085420
0.087317
0.085736
0.084471
0.086368
0.084787
0.086052
0.085736
0.085420
0.085420
0.084155
0.084787
0.086052
0.085420
0.084471
0.086052
0.085104
0.083523
0.084155
0.083839
0.083523
0.085104
0.083839
0.084787
0.082574
0.083207
0.083839
0.083207
0.082891
0.082574
0.082574
0.083207
0.082891
0.081626
0.081942
0.081942
0.081942
0.080678
0.081942
0.082258
0.081626
0.080678
0.080994
0.080994
0.081626
0.081626
0.081626
0.082258
0.081310
0.081942
0.080994
0.080994
0.082574
0.082574
0.081942
0.081310
0.080678
0.081310
0.082574
0.082891
0.082574
0.082258
0.081626
0.080994
0.081310
0.081626
0.083207
0.081942
0.083207
0.083523
0.082891
0.083207
0.083523
0.082574
0.082574
0.084155
0.084471
0.083839
0.084155
0.084787
0.085104
0.084155
0.084471
0.083839
0.084155
0.083839
0.083523
0.084155
0.083523
0.083207
0.085420
0.085104
0.085736
0.084787
0.083207
0.084471
0.083839
0.084787
0.083839
0.084471
0.083839
0.083523
0.083839
0.083207
0.083207
0.084155
0.084787
0.084471
0.082574
0.081942
0.082891
0.083207
0.082891
0.083207
0.082891
0.081626
0.081310
0.081310
0.080994
0.080994
0.081310
0.080994
0.081626
0.080994
0.080678
0.080045
0.078781
0.079729
0.080045
0.081626
0.080361
0.080045
0.079729
0.080045
0.079729
0.080678
0.081310
0.080678
0.080678
0.080994
0.080361
0.081942
0.080994
0.080045
0.080994
0.080994
0.080994
0.081942
0.083207
0.080994
0.081942
0.082258
0.082891
0.082258
0.083207
0.083523
0.083207
0.082574
0.084155
0.084471
0.083839
0.084471
0.084787
0.083839
0.084471
0.085104
0.084787
0.085736
0.086052
0.086368
0.085104
0.085104
0.084471
0.085420
0.086052
0.085420
0.084471
0.085420
0.085736
0.085104
0.086052
0.084787
0.084471
0.084787
0.083839
0.083839
0.083839
0.084155
0.083207
0.083523
0.083207
0.082574
0.081942
0.083523
0.082891
0.081942
0.082258
0.080994
0.081942
0.081310
0.081310
0.081310
0.081626
0.081310
0.080361
0.081310
0.081942
0.080678
0.079729
0.080045
0.080678
0.080361
0.081310
0.080994
0.079097
0.079729
0.079729
0.080994
0.081942
0.080994
0.080994
0.080994
0.079729
0.080678
0.080678
0.081310
0.081310
0.080994
0.080678
0.079729
0.080361
0.081626
0.081310
0.082574
0.081942
0.082258
0.082891
0.082891
0.082891
0.083523
0.084155
0.083839
0.083523
0.082891
0.083207
0.083839
0.083839
0.083207
0.083839
0.084471
0.085420
0.085104
0.084471
0.084155
0.084155
0.084471
0.085736
0.085104
0.085420
0.084471
0.084155
0.084155
0.084787
0.083839
0.083523
0.083839
0.083839
0.083839
0.083523
0.082891
0.082258
0.082891
0.082574
0.081942
0.083207
0.082258
0.081942
0.080994
0.081310
0.081310
0.080678
0.081310
0.081310
0.080994
0.080678
0.079729
0.081942
0.081310
0.081310
0.081626
0.080678
0.080361
0.079413
0.080678
0.080045
0.081310
0.081626
0.081310
0.080045
0.080994
0.081310
0.080994
0.080045
0.081310
0.080361
0.080361
0.081626
0.080678
0.080361
0.080678
0.081626
0.081942
0.081942
0.081310
0.081626
0.082258
0.081310
0.082258
0.082891
0.082258
0.082574
0.083207
0.083523
0.082891
0.083839
0.083207
0.084471
0.084787
0.084471
0.083207
0.082891
0.084471
0.085104
0.085420
0.085420
0.086052
0.085736
0.085420
0.085420
0.084787
0.084471
0.084155
0.083839
0.085104
0.084471
0.084471
0.084471
0.084155
0.085420
0.085104
0.084471
0.083839
0.083839
0.083839
0.085420
0.084155
0.083207
0.084787
0.083207
0.084155
0.083207
0.083207
0.083207
0.081942
0.082574
0.081942
0.081626
0.081942
0.081626
0.081310
0.080994
0.080678
0.081626
0.081310
0.081310
0.080045
0.079729
0.080678
0.081626
0.080994
0.080994
0.080361
0.079729
0.081310
0.080994
0.080994
0.081626
0.081310
0.080045
0.080361
0.080361
0.080994
0.082258
0.082574
0.080994
0.082574
0.081942
0.082574
0.083207
0.082574
0.082258
0.083207
0.083523
0.083839
0.082891
0.082891
0.083207
0.083523
0.083207
0.082891
0.083523
0.084155
0.084155
0.083207
0.083523
0.083523
0.085420
0.084787
0.083839
0.084155
0.083523
0.084787
0.086368
0.085104
0.085104
0.085736
0.085104
0.085420
0.084471
0.086052
0.086052
0.085420
0.084155
0.086368
0.085104
0.084787
0.086052
0.085104
0.086052
0.086368
0.085736
0.085736
0.084471
0.083839
0.083839
0.082891
0.083207
0.083839
0.084155
0.083839
0.084155
0.081626
0.082258
0.081942
0.082891
0.083207
0.082258
0.081942
0.080994
0.080361
0.080994
0.081626
0.080994
0.080994
0.080678
0.079729
0.080678
0.080994
0.080361
0.081310
0.080678
0.082258
0.082574
0.081626
0.081626
0.081626
0.081626
0.081310
0.081310
0.081626
0.082258
0.081310
0.083207
0.082574
0.082258
0.083207
0.084155
0.082891
0.082258
0.083207
0.083839
0.084155
0.083523
0.084471
0.084787
0.083523
0.083523
0.083207
0.083523
0.084155
0.085736
0.085736
0.084787
0.086052
0.084155
0.085420
0.084471
0.084787
0.083523
0.084471
0.084787
0.083839
0.084471
0.084787
0.084155
0.085104
0.084155
0.083839
0.084155
0.084471
0.083839
0.084471
0.083207
0.083207
0.083207
0.082891
0.082574
0.081942
0.082574
0.081310
0.082574
0.082258
0.081626
0.081310
0.081310
0.081310
0.081942
0.080361
0.081310
0.081942
0.080678
0.080678
0.079729
0.080994
0.080678
0.080045
0.080994
0.080678
0.081626
0.080045
0.080678
0.081310
0.080678
0.081310
0.080994
0.080678
0.080045
0.080678
0.080994
0.081310
0.080361
0.081626
0.081626
0.082258
0.082258
0.081942
0.082891
0.083207
0.082574
0.082891
0.083839
0.083839
0.082891
0.084471
0.083839
0.084471
0.085736
0.084787
0.085420
0.084155
0.084471
0.084155
0.084155
0.083839
0.084787
0.085104
0.084471
0.084787
0.084471
0.084787
0.085736
0.084471
0.085420
0.084787
0.085104
0.085420
0.084787
0.085104
0.084471
0.085736
0.083523
0.084155
0.083839
0.083839
0.082574
0.083839
0.083207
0.082891
0.082574
0.082258
0.082574
0.081626
0.082258
0.082258
0.081626
0.081310
0.082258
0.081626
0.080678
0.081626
0.080678
0.080994
0.080994
0.080361
0.080678
0.080361
0.079729
0.080994
0.080045
0.079729
0.081942
0.080678
0.080045
0.080994
0.080994
0.081310
0.081626
0.082258
0.081626
0.080361
0.081626
0.082258
0.082258
0.081310
0.081310
0.081626
0.081310
0.082258
0.082258
0.082574
0.083207
0.083207
0.083207
0.083839
0.083523
0.082258
0.084471
0.083839
0.084471
0.085104
0.083839
0.084471
0.084155
0.083839
0.084155
0.084155
0.084155
0.085736
0.086684
0.085420
0.083839
0.084471
0.085736
0.084787
0.084787
0.085420
0.086052
0.086052
0.084471
0.087633
0.086052
0.084471
0.086684
0.085420
0.084471
0.084155
0.085420
0.083839
0.084155
0.082258
0.082891
0.083207
0.083207
0.082574
0.082258
0.081942
0.082891
0.081310
0.082574
0.081310
0.080045
0.081310
0.081942
0.081626
0.081626
0.082574
0.081942
0.081942
0.080045
0.079729
0.081626
0.080994
0.080678
0.080678
0.081310
0.080361
0.080361
0.080678
0.081626
0.081942
0.081310
0.080361
0.080994
0.080994
0.081310
0.082258
0.081626
0.081310
0.081942
0.080994
0.081310
0.081942
0.082574
0.081626
0.082258
0.083207
0.082891
0.082258
0.083207
0.083523
0.082258
0.083207
0.084471
0.083839
0.084787
0.084155
0.083523
0.083839
0.083839
0.084471
0.084155
0.085736
0.083207
0.084471
0.084471
0.084787
0.085104
0.084471
0.084787
0.084471
0.083523
0.083207
0.084471
0.084471
0.083523
0.084787
0.083207
0.083207
0.082574
0.083207
0.082891
0.083523
0.083523
0.082891
0.082574
0.082258
0.082258
0.082258
0.082258
0.080994
0.080994
0.080994
0.080678
0.080361
0.080045
0.080678
0.080361
0.081310
0.080678
0.079729
0.079729
0.080361
0.079097
0.080994
0.079729
0.080361
0.080361
0.080361
0.079729
0.080994
0.080361
0.080994
0.080994
0.080361
0.080361
0.080045
0.080045
0.080045
0.080045
0.080994
0.082574
0.081626
0.080678
0.081626
0.080994
0.081942
0.082574
0.081310
0.081942
0.082574
0.082258
0.082258
0.081942
0.082258
0.082891
0.081942
0.083523
0.083207
0.082891
0.083207
0.083207
0.083207
0.083523
0.083839
0.085420
0.085104
0.083839
0.084471
0.084155
0.084787
0.085104
0.084787
0.083839
0.084787
0.083207
0.084471
0.085104
0.084787
0.085104
0.085104
0.084155
0.082891
0.083839
0.084471
0.084155
0.083523
0.084155
0.083207
0.081942
0.082574
0.082574
0.082891
0.082891
0.083207
0.082258
0.081626
0.080361
0.082258
0.082258
0.081310
0.081942
0.081942
0.082891
0.082258
0.080361
0.079413
0.080045
0.080361
0.080361
0.080994
0.080678
0.079413
0.079413
0.080045
0.079729
0.080678
0.080678
0.080678
0.081310
0.080361
0.081310
0.080361
0.080994
0.080678
0.080994
0.082258
0.080994
0.080994
0.081942
0.082258
0.081626
0.081626
0.081942
0.083839
0.083523
0.082574
0.084471
0.083207
0.085104
0.084155
0.084155
0.083207
0.084471
0.083523
0.083839
0.082891
0.084471
0.085420
0.085420
0.084471
0.084155
0.084471
0.085420
0.084155
0.083839
0.084471
0.084471
0.084471
0.085104
0.084471
0.084471
0.084787
0.085104
0.084471
0.085104
0.084155
0.084787
0.086368
0.083839
0.084471
0.083523
0.083523
0.083523
0.082574
0.082574
0.081942
0.082258
0.083207
0.081942
0.082258
0.082258
0.081942
0.080678
0.082258
0.082891
0.082258
0.082574
0.081310
0.081626
0.080678
0.081626
0.081626
0.081626
0.081942
0.080994
0.080678
0.080994
0.081626
0.081626
0.082258
0.081626
0.081310
0.080361
0.081626
0.080678
0.081310
0.080994
0.081310
0.081626
0.080045
0.080361
0.082574
0.080678
0.081310
0.081942
0.082574
0.082574
0.082574
0.083523
0.082891
0.082891
0.082891
0.083523
0.083207
0.083523
0.084787
0.083839
0.083523
0.083839
0.084155
0.085736
0.087001
0.085736
0.084155
0.084471
0.085420
0.084155
0.085104
0.083839
0.085420
0.084787
0.083523
0.083523
0.083839
0.084155
0.084155
0.085736
0.082891
0.083839
0.084471
0.082891
0.083207
0.083523
0.083839
0.083207
0.083839
0.083523
0.082258
0.082574
0.082574
0.081626
0.081626
0.080994
0.080994
0.081626
0.080678
0.080361
0.081626
0.080994
0.080678
0.080361
0.080361
0.079097
0.079729
0.080361
0.081942
0.080994
0.080678
0.079413
0.079729
0.079729
0.079413
0.079413
0.079729
0.080361
0.080678
0.080994
0.080678
0.081942
0.081626
0.081942
0.080361
0.080994
0.081942
0.081626
0.080678
0.081626
0.080361
0.082574
0.081942
0.083207
0.082258
0.084155
0.084155
0.083523
0.082891
0.083839
0.083207
0.083523
0.083523
0.083523
0.083523
0.084155
0.085104
0.085420
0.084471
0.085104
0.084471
0.084155
0.084787
0.084471
0.084155
0.084155
0.083839
0.083523
0.085104
0.084155
0.085104
0.085104
0.085736
0.084787
0.083839
0.082574
0.083207
0.084155
0.084471
0.083523
0.083523
0.083207
0.081626
0.081942
0.081310
0.081310
0.081310
0.081626
0.081310
0.081942
0.080994
0.081310
0.080361
0.080678
0.080994
0.082258
0.082258
0.081942
0.080361
0.080361
0.079729
0.080678
0.081310
0.080994
0.081310
0.080994
0.080045
0.079729
0.081626
0.080678
0.080361
0.080678
0.080994
0.081310
0.080994
0.080678
0.080678
0.080678
0.081626
0.081626
0.082574
0.081942
0.082258
0.082258
0.082574
0.083207
0.083523
0.081942
0.082574
0.082258
0.083207
0.084155
0.083523
0.081942
0.083523
0.084155
0.082891
0.083207
0.084155
0.084155
0.085104
0.084471
0.085104
0.084471
0.085104
0.084471
0.085104
0.085104
0.085104
0.083839
0.083839
0.084155
0.085420
0.085104
0.085104
0.085104
0.084155
0.083839
0.082574
0.083523
0.083839
0.081626
0.082258
0.081942
0.082258
0.082258
0.081626
0.081942
0.082258
0.082258
0.082258
0.081310
0.080045
0.080994
0.080994
0.080045
0.080678
0.080678
0.080994
0.080678
0.080678
0.080678
0.078781
0.079413
0.080361
0.081310
0.081626
0.080361
0.079729
0.080045
0.081626
0.080994
0.080678
0.080361
0.080994
0.080994
0.080045
0.080045
0.080678
0.080678
0.080994
0.081942
0.080678
0.081942
0.080361
0.080678
0.082574
0.081626
0.083523
0.082574
0.082891
0.082891
0.081942
0.081626
0.081942
0.083523
0.083207
0.084155
0.082574
0.082258
0.082574
0.083839
0.083207
0.085104
0.084787
0.086368
0.084471
0.084155
0.084471
0.086052
0.084155
0.083839
0.084471
0.085420
0.085104
0.085104
0.086052
0.085420
0.085104
0.084155
0.083523
0.083523
0.084155
0.084787
0.083839
0.082891
0.082891
0.082258
0.081942
0.082258
0.082574
0.081942
0.081310
0.081626
0.081626
0.081310
0.081626
0.082574
0.082258
0.081310
0.080678
0.081942
0.081626
0.080678
0.081626
0.080361
0.081310
0.081310
0.081310
0.081310
0.080678
0.081310
0.080361
0.080045
0.080678
0.081626
0.082574
0.080994
0.080678
0.081626
0.081942
0.080994
0.081310
0.082258
0.081310
0.081942
0.081942
0.082258
0.082574
0.082258
0.082258
0.082891
0.083523
0.084155
0.083839
0.083207
0.082574
0.083207
0.083839
0.084155
0.084471
0.084155
0.084471
0.083839
0.083839
0.084471
0.086052
0.085736
0.085736
0.085736
0.084155
0.084471
0.085104
0.085420
0.084787
0.085104
0.084155
0.084787
0.085104
0.084787
0.084787
0.084471
0.085420
0.084471
0.084787
0.084155
0.083839
0.084787
0.084471
0.084155
0.084155
0.083207
0.083839
0.083523
0.082258
0.081626
0.082891
0.080994
0.082258
0.081942
0.081626
0.081310
0.082258
0.082258
0.081626
0.082574
0.082574
0.081310
0.081310
0.080361
0.080994
0.081942
0.081942
0.081626
0.080678
0.081942
0.082258
0.081310
0.081942
0.081310
0.080361
0.081942
0.081942
0.081626
0.081626
0.081942
0.080994
0.081942
0.081626
0.083207
0.082891
0.082891
0.082258
0.083207
0.082258
0.083523
0.084155
0.084155
0.083523
0.084471
0.085420
0.084471
0.084787
0.085736
0.084787
0.084471
0.084471
0.084787
0.085104
0.085104
0.085736
0.086052
0.086368
0.086368
0.086368
0.086368
0.085420
0.085736
0.085736
0.085104
0.084787
0.083523
0.084787
0.085736
0.083523
0.084787
0.085104
0.084471
0.083523
0.084471
0.083839
0.084155
0.082574
0.082574
0.082574
0.082574
0.082574
0.082891
0.081626
0.081626
0.082891
0.081310
0.080678
0.080678
0.081310
0.081942
0.081626
0.080994
0.080994
0.080994
0.081626
0.080678
0.080678
0.080361
0.081942
0.080994
0.081626
0.081310
0.080678
0.081626
0.080678
0.080678
0.081310
0.080994
0.080361
0.081310
0.081626
0.081310
0.081310
0.080361
0.081310
0.080678
0.081626
0.081942
0.082574
0.080678
0.082258
0.082891
0.083207
0.082891
0.083839
0.082891
0.083523
0.082891
0.083839
0.083839
0.084471
0.084471
0.083207
0.084155
0.083523
0.085420
0.085104
0.085104
0.086052
0.085736
0.085420
0.084471
0.085420
0.083523
0.085104
0.085420
0.084471
0.085104
0.084155
0.083523
0.085420
0.084787
0.084787
0.085736
0.083523
0.083207
0.083523
0.083523
0.083839
0.084155
0.083207
0.083523
0.083207
0.083207
0.082574
0.082258
0.081942
0.081310
0.081942
0.080678
0.081310
0.082258
0.081626
0.080361
0.080678
0.082891
0.080994
0.081310
0.079413
0.080045
0.080678
0.080361
0.081626
0.081310
0.080361
0.080361
0.080678
0.080045
0.080361
0.081626
0.080678
0.080678
0.081310
0.080994
0.080994
0.081310
0.081310
0.080678
0.080678
0.082258
0.082258
0.082574
0.080678
0.082258
0.081626
0.081626
0.082891
0.083839
0.082258
0.084155
0.083207
0.083207
0.083207
0.083839
0.083523
0.085104
0.084155
0.083839
0.083839
0.084471
0.083523
0.085420
0.084471
0.083839
0.084787
0.084471
0.084787
0.085420
0.085420
0.084787
0.084471
0.085104
0.083839
0.083523
0.084155
0.084471
0.083839
0.083839
0.083839
0.084471
0.084471
0.084471
0.083839
0.082891
0.081942
0.083207
0.081626
0.081626
0.082574
0.082258
0.081942
0.081942
0.081942
0.081942
0.080994
0.082258
0.081626
0.082258
0.080994
0.082574
0.081942
0.081626
0.080361
0.080361
0.080045
0.081310
0.080045
0.080361
0.079413
0.080045
0.081626
0.081310
0.079413
0.080361
0.079413
0.081310
0.079729
0.079729
0.080045
0.080678
0.080045
0.080678
0.080361
0.082258
0.081942
0.080678
0.080361
0.081310
0.082891
0.083523
0.082574
0.083207
0.082574
0.083207
0.083207
0.083207
0.083839
0.083207
0.083523
0.085420
0.084787
0.084787
0.083523
0.084471
0.084471
0.084155
0.085104
0.084471
0.085104
0.085420
0.085104
0.085736
0.084155
0.084787
0.084155
0.083207
0.084787
0.084471
0.084787
0.084787
0.083839
0.082891
0.083839
0.083523
0.083839
0.082891
0.083839
0.082891
0.082574
0.083207
0.082258
0.081942
0.080361
0.082258
0.081626
0.081626
0.082258
0.081310
0.081942
0.081310
0.081310
0.080045
0.081626
0.081942
0.080361
0.080361
0.079729
0.080361
0.080361
0.080994
0.079729
0.079413
0.079413
0.080361
0.080994
0.079413
0.080045
0.080045
0.080678
0.081310
0.081942
0.081942
0.081626
0.081310
0.082258
0.081626
0.082574
0.082574
0.084155
0.082891
0.083207
0.083523
0.083207
0.081626
0.083839
0.082574
0.082258
0.083207
0.083523
0.083207
0.083839
0.083839
0.084155
0.084155
0.083839
0.084155
0.084155
0.085104
0.085736
0.084471
0.084471
0.083839
0.084155
0.084787
0.085104
0.085104
0.085736
0.084787
0.085104
0.085736
0.086052
0.084471
0.086052
0.084787
0.084471
0.083207
0.084787
0.083839
0.083523
0.083207
0.082258
0.082891
0.082891
0.082258
0.082574
0.080994
0.081626
0.081942
0.082258
0.081626
0.080678
0.080678
0.081310
0.080678
0.080994
0.082891
0.081942
0.081310
0.080994
0.080361
0.081310
0.080045
0.080361
0.080994
0.080678
0.079729
0.080678
0.079729
0.080361
0.080994
0.080994
0.081310
0.080678
0.080678
0.081310
0.080994
0.081942
0.082258
0.082574
0.081626
0.081626
0.082574
0.081626
0.082258
0.083523
0.081942
0.083523
0.082258
0.082258
0.083839
0.085420
0.083839
0.085420
0.083839
0.084155
0.084471
0.083839
0.083207
0.083207
0.086052
0.085420
0.084787
0.084155
0.084471
0.085104
0.084471
0.086052
0.085736
0.086052
0.085104
0.084471
0.083839
0.084787
0.084155
0.085420
0.085736
0.084471
0.083523
0.083839
0.083523
0.083523
0.084155
0.083207
0.082258
0.083839
0.082258
0.082258
0.083207
0.082258
0.081310
0.081310
0.081626
0.081310
0.081942
0.081310
0.080361
0.080678
0.081310
0.081626
0.081942
0.080361
0.080045
0.079729
0.079729
0.079729
0.080361
0.080678
0.078781
0.079413
0.080045
0.080678
0.080361
0.080678
0.080361
0.080045
0.079729
0.081626
0.080678
0.080045
0.081626
0.081942
0.080678
0.081942
0.081310
0.082258
0.081626
0.081942
0.081942
0.082574
0.082891
0.082891
0.083839
0.084155
0.083839
0.083839
0.083839
0.084787
0.084471
0.084155
0.084787
0.083839
0.083523
0.084155
0.085104
0.086052
0.085104
0.085736
0.084471
0.085420
0.084155
0.085420
0.085420
0.084787
0.083839
0.083523
0.084155
0.085420
0.085104
0.084471
0.083839
0.084155
0.084471
0.083523
0.085104
0.084155
0.084787
0.084471
0.083839
0.082258
0.082574
0.082258
0.081942
0.081626
0.081942
0.080361
0.080994
0.081626
0.080678
0.080045
0.081626
0.081942
0.081310
0.081310
0.082258
0.080994
0.080045
0.080994
0.080678
0.080361
0.081626
0.080361
0.081310
0.080361
0.081310
0.081626
0.081626
0.081626
0.082258
0.081626
0.080678
0.082258
0.081310
0.082258
0.083207
0.081626
0.081942
0.081942
0.082258
0.081626
0.081310
0.081310
0.081942
0.080994
0.082574
0.083207
0.082574
0.082891
0.082891
0.084471
0.083523
0.084155
0.084155
0.083207
0.082258
0.082891
0.084155
0.084155
0.084155
0.084155
0.085104
0.084155
0.084787
0.084787
0.084471
0.083839
0.084471
0.085736
0.083523
0.084471
0.084471
0.084155
0.085420
0.084471
0.084155
0.084471
0.083207
0.084155
0.082258
0.083523
0.083207
0.081626
0.082891
0.082891
0.082258
0.082891
0.082258
0.081310
0.080994
0.081310
0.082258
0.080678
0.080361
0.081310
0.081310
0.080678
0.080678
0.080361
0.080994
0.079729
0.079097
0.080045
0.081310
0.080678
0.080994
0.079729
0.079729
0.080361
0.080678
0.080994
0.081626
0.080678
0.080361
0.080994
0.080361
0.080361
0.080678
0.080994
0.080678
0.080045
0.080361
0.080994
0.080994
0.081310
0.080045
0.080678
0.082258
0.081942
0.081942
0.081626
0.083207
0.081626
0.082574
0.082891
0.082258
0.083523
0.083207
0.082574
0.083523
0.084155
0.084155
0.084155
0.085736
0.084155
0.084155
0.084471
0.083839
0.084155
0.083839
0.084155
0.084471
0.084471
0.082891
0.083523
0.083523
0.083523
0.084155
0.083839
0.081942
0.083207
0.083207
0.082891
0.081310
0.082574
0.082258
0.080994
0.081942
0.081626
0.082258
0.080994
0.080678
0.081310
0.080361
0.081942
0.080994
0.080678
0.079729
0.080994
0.080361
0.080994
0.080678
0.079097
0.079413
0.078464
0.078781
0.078781
0.079097
0.080361
0.078781
0.079097
0.079097
0.078781
0.079413
0.080045
0.079729
0.080045
0.079097
0.079413
0.079413
0.080361
0.080361
0.080678
0.078781
0.080045
0.080361
0.081626
0.080994
0.081942
0.081626
0.082574
0.081626
0.081626
0.082891
0.082258
0.081942
0.083839
0.083523
0.083523
0.083523
0.084471
0.084155
0.083523
0.083839
0.083207
0.085420
0.086052
0.084471
0.085104
0.084155
0.085104
0.084471
0.084471
0.084787
0.084155
0.085104
0.083523
0.084787
0.085420
0.084787
0.083839
0.084155
0.084787
0.083523
0.084155
0.084155
0.084155
0.082891
0.082891
0.083207
0.082574
0.082258
0.080361
0.081310
0.081942
0.081626
0.080994
0.081310
0.080678
0.080361
0.080994
0.080994
0.080678
0.081310
0.080678
0.080994
0.079729
0.080045
0.079413
0.080361
0.079413
0.080361
0.080361
0.079729
0.080045
0.080361
0.079729
0.080678
0.080994
0.080361
0.080045
0.080361
0.080678
0.080994
0.080045
0.081310
0.080994
0.080994
0.080045
0.079729
0.082574
0.080994
0.081942
0.081942
0.082258
0.082258
0.082891
0.081942
0.082574
0.083523
0.083523
0.083839
0.084155
0.084155
0.084471
0.084787
0.083839
0.083839
0.084471
0.084787
0.086052
0.084787
0.083839
0.083839
0.083523
0.084787
0.084787
0.084155
0.085420
0.084471
0.084155
0.084471
0.084787
0.083523
0.083839
0.083839
0.083523
0.083839
0.084471
0.084471
0.085420
0.084471
0.082891
0.083207
0.082258
0.083207
0.083523
0.083523
0.082574
0.082574
0.082574
0.081942
0.082891
0.082891
0.082574
0.082258
0.082258
0.082891
0.082574
0.081942
0.080678
0.081310
0.081626
0.080361
0.081310
0.080994
0.080361
0.080678
0.079413
0.080994
0.080678
0.081942
0.080361
0.081310
0.081626
0.080678
0.080045
0.081310
0.081942
0.082258
0.080994
0.082574
0.082891
0.082574
0.082574
0.082574
0.082574
0.084155
0.084155
0.083839
0.084155
0.083207
0.082891
0.083839
0.083839
0.085104
0.084471
0.085104
0.084155
0.083207
0.085104
0.084787
0.085420
0.086368
0.084471
0.084471
0.085420
0.084155
0.085736
0.085736
0.086368
0.085420
0.085104
0.083839
0.085104
0.085104
0.084471
0.084155
0.084471
0.082574
0.084471
0.083523
0.084155
0.084155
0.085420
0.084471
0.083839
0.082891
0.082891
0.082891
0.083207
0.081626
0.082891
0.081626
0.081942
0.081626
0.081310
0.080678
0.080361
0.081626
0.082258
0.082258
0.080361
0.080678
0.080361
0.081310
0.080994
0.081942
0.080994
0.081942
0.082258
0.081626
0.080994
0.081626
0.080678
0.082258
0.081626
0.080994
0.081626
0.081310
0.080994
0.081942
0.081942
0.081310
0.082258
0.081626
0.081942
0.082574
0.081310
0.082574
0.083839
0.082891
0.082258
0.083839
0.083839
0.083839
0.084155
0.084155
0.084155
0.083523
0.084787
0.083839
0.083207
0.084471
0.085736
0.086052
0.086684
0.086684
0.085104
0.085420
0.085104
0.086368
0.087001
0.086368
0.086052
0.085736
0.085420
0.085104
0.084155
0.084155
0.085736
0.085420
0.084787
0.085104
0.083839
0.083839
0.083207
0.085736
0.084787
0.084471
0.083523
0.084155
0.083523
0.083839
0.082258
0.082574
0.082574
0.082891
0.082574
0.079729
0.080678
0.081626
0.080678
0.080994
0.081310
0.081310
0.080678
0.080994
0.080678
0.080994
0.082258
0.082258
0.081626
0.080994
0.081626
0.082258
0.080994
0.081942
0.082574
0.082891
0.081310
0.081626
0.082574
0.081942
0.082891
0.082891
0.082574
0.083207
0.082258
0.081942
0.081626
0.082891
0.083523
0.083523
0.083839
0.084471
0.084787
0.082574
0.083207
0.084471
0.085104
0.085736
0.085420
0.084471
0.085420
0.084471
0.084787
0.085420
0.086368
0.085104
0.086684
0.085420
0.086052
0.084787
0.084471
0.084155
0.085420
0.085420
0.084787
0.083207
0.085420
0.086052
0.085420
0.083839
0.085736
0.084787
0.085420
0.085104
0.084471
0.083523
0.083839
0.083839
0.084471
0.082891
0.082891
0.083207
0.084787
0.083207
0.083207
0.082891
0.082574
0.083207
0.082574
0.081310
0.081942
0.081310
0.082258
0.082574
0.081626
0.080994
0.081942
0.080361
0.080994
0.080994
0.080678
0.081310
0.080994
0.080361
0.080678
0.080994
0.081310
0.081310
0.080678
0.080678
0.081626
0.080994
0.081942
0.082258
0.081626
0.081626
0.081310
0.081310
0.081626
0.081626
0.081942
0.081626
0.082891
0.083207
0.084787
0.083523
0.083839
0.083839
0.084155
0.083839
0.084471
0.084155
0.084787
0.085420
0.084471
0.085104
0.084155
0.085736
0.086052
0.085736
0.084787
0.085420
0.085736
0.085736
0.084471
0.085104
0.085104
0.085736
0.086368
0.085104
0.085104
0.086052
0.085736
0.085736
0.084787
0.083523
0.083207
0.082891
0.083523
0.083207
0.083839
0.083207
0.083523
0.082574
0.083523
0.082574
0.083523
0.082891
0.083523
0.082258
0.082258
0.082258
0.081942
0.082258
0.081626
0.081626
0.081942
0.081942
0.081310
0.080994
0.081942
0.081626
0.080994
0.081310
0.081942
0.081310
0.081310
0.081942
0.081626
0.081942
0.080994
0.083207
0.082574
0.082258
0.081310
0.082574
0.082258
0.083207
0.082891
0.083523
0.082574
0.083207
0.082574
0.083523
0.083207
0.082891
0.083523
0.083839
0.083207
0.084471
0.085104
0.083839
0.085420
0.086052
0.084787
0.085104
0.085736
0.085104
0.085104
0.084471
0.087001
0.086684
0.087001
0.086368
0.086684
0.086368
0.086052
0.086684
0.086684
0.086368
0.087317
0.086684
0.085736
0.086052
0.086684
0.086368
0.086684
0.085736
0.084471
0.083839
0.085104
0.085420
0.084471
0.084787
0.084155
0.083207
0.083523
0.084471
0.084155
0.082574
0.082574
0.082891
0.082891
0.083523
0.083207
0.082574
0.084155
0.083207
0.082574
0.082258
0.083207
0.082574
0.083207
0.081626
0.080994
0.082574
0.082891
0.083207
0.081310
0.081310
0.081310
0.082574
0.082891
0.081942
0.082891
0.082891
0.082258
0.080994
0.081942
0.081942
0.082574
0.083523
0.082574
0.082574
0.081626
0.083523
0.083207
0.083207
0.083207
0.083207
0.083523
0.082574
0.085420
0.085736
0.084787
0.085104
0.085736
0.085420
0.085104
0.083839
0.084155
0.084471
0.084787
0.085736
0.086052
0.086368
0.086684
0.086684
0.085736
0.085420
0.085736
0.086368
0.087001
0.087317
0.085736
0.085104
0.085736
0.085736
0.085104
0.086052
0.086052
0.085736
0.084155
0.083207
0.084787
0.085420
0.085104
0.084155
0.084155
0.083839
0.084471
0.084155
0.083207
0.082258
0.082258
0.083207
0.082574
0.081942
0.081942
0.081626
0.081942
0.082258
0.083839
0.083207
0.082258
0.082574
0.081626
0.080361
0.081626
0.081626
0.081626
0.082258
0.080678
0.080678
0.080045
0.081310
0.081626
0.082574
0.081626
0.082891
0.083207
0.082258
0.082258
0.082574
0.080994
0.082574
0.083207
0.083839
0.082891
0.082574
0.084471
0.084155
0.083207
0.084471
0.084155
0.084787
0.084471
0.086052
0.084787
0.084787
0.085104
0.083839
0.086052
0.086052
0.085420
0.084471
0.085420
0.086052
0.086684
0.087633
0.086684
0.085420
0.085736
0.087001
0.087001
0.087001
0.086684
0.085420
0.085736
0.086052
0.086052
0.085420
0.085736
0.085104
0.086052
0.084471
0.083839
0.084787
0.085420
0.085104
0.085736
0.084787
0.084155
0.082891
0.083523
0.083839
0.082574
0.082574
0.083839
0.083839
0.082574
0.081942
0.081942
0.082258
0.082891
0.082891
0.083207
0.083523
0.082891
0.081942
0.081942
0.083523
0.081626
0.082574
0.081942
0.081310
0.081626
0.082258
0.081942
0.081626
0.081626
0.082574
0.082891
0.082258
0.081942
0.081942
0.081942
0.082891
0.084155
0.082574
0.083207
0.082891
0.083207
0.083523
0.084471
0.083839
0.084471
0.084155
0.084787
0.084471
0.084787
0.085736
0.085736
0.085736
0.086684
0.086684
0.087001
0.086684
0.085736
0.086368
0.087317
0.087633
0.087633
0.087001
0.087317
0.087317
0.087001
0.087949
0.087633
0.086684
0.086052
0.086052
0.086684
0.086368
0.085420
0.086052
0.087317
0.086684
0.086052
0.085104
0.084471
0.084471
0.083839
0.085420
0.086052
0.084471
0.084471
0.085104
0.084155
0.083207
0.082891
0.083523
0.084787
0.083523
0.083523
0.083523
0.082574
0.081942
0.083839
0.082574
0.082891
0.083207
0.082574
0.081942
0.081310
0.083207
0.083207
0.083839
0.082574
0.082258
0.081942
0.081942
0.081626
0.081942
0.081626
0.082574
0.081942
0.081310
0.081626
0.082258
0.082258
0.082891
0.083839
0.082574
0.083207
0.082258
0.082891
0.083207
0.082574
0.083839
0.084155
0.084155
0.083839
0.084471
0.084471
0.083839
0.085104
0.086052
0.084471
0.085104
0.084471
0.083839
0.083839
0.085104
0.087001
0.086684
0.087001
0.087317
0.086368
0.087317
0.087001
0.086684
0.086684
0.087001
0.087001
0.086368
0.086368
0.087949
0.087633
0.086368
0.086684
0.085420
0.085736
0.085104
0.086368
0.085104
0.083839
0.084787
0.084471
0.083839
0.084787
0.083523
0.085420
0.084471
0.084471
0.085104
0.083839
0.083207
0.084471
0.083523
0.083839
0.083523
0.083839
0.084155
0.083839
0.082891
0.082891
0.082891
0.083839
0.082574
0.082574
0.082574
0.083523
0.083207
0.082891
0.081942
0.081626
0.082891
0.082891
0.083523
0.083207
0.082891
0.082574
0.082258
0.083523
0.083207
0.083839
0.083839
0.083839
0.083523
0.084155
0.084155
0.084471
0.086684
0.085104
0.085420
0.084471
0.084787
0.085420
0.085104
0.085104
0.085420
0.085736
0.086052
0.085104
0.085104
0.085104
0.086052
0.087001
0.087317
0.085736
0.085736
0.086684
0.087001
0.087949
0.087633
0.085736
0.086684
0.086368
0.086052
0.086052
0.087001
0.087001
0.086368
0.085736
0.085104
0.084471
0.084787
0.086368
0.086368
0.085420
0.085736
0.086368
0.086684
0.085736
0.085420
0.083839
0.083523
0.083207
0.083839
0.083207
0.082258
0.082891
0.083207
0.083207
0.084787
0.084155
0.084471
0.082891
0.082891
0.081942
0.082258
0.082891
0.084471
0.083207
0.082574
0.081310
0.082891
0.082258
0.082258
0.081942
0.082574
0.081942
0.081942
0.082574
0.082258
0.082258
0.082891
0.083839
0.082574
0.083207
0.083207
0.083523
0.083207
0.082891
0.084155
0.084155
0.083523
0.084471
0.083839
0.083207
0.085104
0.085420
0.086368
0.085736
0.085104
0.085420
0.085104
0.084787
0.085420
0.087001
0.087317
0.086052
0.086052
0.086684
0.085420
0.086684
0.086368
0.086684
0.087001
0.087633
0.086684
0.086368
0.086684
0.085104
0.086052
0.086368
0.086368
0.086368
0.086368
0.086052
0.084155
0.085420
0.085104
0.085420
0.083839
0.084155
0.084155
0.083523
0.083839
0.083207
0.082574
0.083207
0.083523
0.082891
0.082891
0.081942
0.084155
0.083207
0.083523
0.083523
0.082258
0.081942
0.081626
0.081310
0.082574
0.083207
0.081942
0.081626
0.082574
0.081310
0.082574
0.082574
0.081942
0.081942
0.082891
0.083207
0.083207
0.082574
0.082574
0.083207
0.082574
0.082574
0.082574
0.083207
0.082574
0.083207
0.082891
0.082891
0.084155
0.083523
0.084787
0.083523
0.084471
0.085420
0.084155
0.086052
0.085420
0.084787
0.085104
0.086368
0.084787
0.084471
0.084787
0.087001
0.085736
0.087001
0.086368
0.085736
0.085420
0.087317
0.086684
0.086368
0.087001
0.087317
0.086052
0.086052
0.086368
0.085736
0.085736
0.085420
0.085420
0.085420
0.084155
0.085104
0.084787
0.084787
0.084471
0.083839
0.084155
0.084471
0.083839
0.084471
0.083523
0.082258
0.082891
0.082891
0.082258
0.082574
0.083207
0.083207
0.083207
0.083523
0.083523
0.084471
0.083523
0.081942
0.082258
0.082574
0.081942
0.082574
0.082258
0.082891
0.082574
0.081310
0.081310
0.081310
0.083207
0.082258
0.083207
0.082574
0.083839
0.082891
0.082891
0.083523
0.084471
0.083207
0.083207
0.083207
0.084787
0.083207
0.083207
0.082891
0.082574
0.083839
0.084471
0.084471
0.084155
0.083839
0.084155
0.084471
0.084155
0.085104
0.084471
0.084471
0.085420
0.085104
0.086368
0.086684
0.086052
0.085420
0.085104
0.086052
0.085736
0.085736
0.087001
0.086368
0.086368
0.085736
0.084471
0.086684
0.084471
0.086052
0.086052
0.086684
0.085420
0.085104
0.085736
0.085104
0.085420
0.084471
0.086052
0.084155
0.085104
0.084155
0.083839
0.084155
0.082891
0.084471
0.082891
0.083523
0.081942
0.081942
0.081626
0.081942
0.081942
0.082891
0.082574
0.082891
0.081942
0.081626
0.082574
0.081942
0.082258
0.082258
0.081310
0.081942
0.081626
0.082258
0.081310
0.081942
0.081942
0.081310
0.081310
0.081942
0.081942
0.082258
0.083523
0.083523
0.081942
0.083207
0.082891
0.083839
0.084155
0.083207
0.083207
0.083839
0.084787
0.085104
0.084155
0.084155
0.083839
0.084787
0.085104
0.085736
0.086052
0.085420
0.085420
0.086052
0.084471
0.086052
0.086368
0.087633
0.087317
0.086684
0.086368
0.086052
0.086368
0.087633
0.087001
0.086368
0.087317
0.086684
0.086368
0.086052
0.086684
0.086368
0.087317
0.085420
0.085736
0.086368
0.087001
0.087001
0.080045
0.076884
0.080994
0.074671
0.069612
0.069296
0.065502
0.061076
0.060760
0.058231
0.053172
0.048430
0.046849
0.045585
0.041159
0.038313
0.036733
0.031674
0.028196
0.025983
0.023138
0.019344
0.016499
0.015234
0.014602
0.009860
0.007331
0.005434
0.002588
-0.002154
-0.003102
-0.004050
-0.007844
-0.011953
-0.013850
-0.016379
-0.018276
-0.019856
-0.022385
-0.023334
-0.027443
-0.031237
-0.031869
-0.033450
-0.045778
-0.059371
-0.066958
-0.068855
-0.062532
-0.063797
-0.068855
-0.072016
-0.065061
-0.070435
-0.080867
-0.079287
-0.073280
-0.084345
-0.093196
-0.090351
-0.088770
-0.095725
-0.100467
-0.099518
-0.100151
-0.109318
-0.112163
-0.109634
-0.114060
-0.119118
-0.121014
-0.121331
-0.126705
-0.128917
-0.130814
-0.132711
-0.137453
-0.139033
-0.141246
-0.143459
-0.147252
-0.149465
-0.150413
-0.152310
-0.154839
-0.157368
-0.160213
-0.163058
-0.164323
-0.167484
-0.170645
-0.174122
-0.176967
-0.178548
-0.178864
-0.183290
-0.185503
-0.186767
-0.189296
-0.193090
-0.192457
-0.194038
-0.198464
-0.200044
-0.201625
-0.203205
-0.206050
-0.207947
-0.208895
-0.209844
-0.212689
-0.213637
-0.213321
-0.216166
-0.218063
-0.218063
-0.219644
-0.222172
-0.223437
-0.224385
-0.223437
-0.225334
-0.226598
-0.229127
-0.228495
-0.230708
-0.232920
-0.232288
-0.231656
-0.233869
-0.237030
-0.234817
-0.233869
-0.235766
-0.237662
-0.236082
-0.235449
-0.238295
-0.240191
-0.239559
-0.239875
-0.242720
-0.243352
-0.240507
-0.241772
-0.243352
-0.243669
-0.243669
-0.243985
-0.245881
-0.244933
-0.245249
-0.244933
-0.247146
-0.246830
-0.247778
-0.248094
-0.246197
-0.247146
-0.247462
-0.247778
-0.247462
-0.247462
-0.247146
-0.247146
-0.246514
-0.247146
-0.247146
-0.246197
-0.246830
-0.245249
-0.246197
-0.245881
-0.244933
-0.244617
-0.243352
-0.243036
-0.241456
-0.241772
-0.239875
-0.237662
-0.236714
-0.235449
-0.231972
-0.230708
-0.230075
-0.228179
-0.226282
-0.223753
-0.221856
-0.219011
-0.216798
-0.216166
-0.215534
-0.214902
-0.214586
-0.212373
-0.211108
-0.210160
-0.210476
-0.206683
-0.205102
-0.205418
-0.204470
-0.201309
-0.199096
-0.200044
-0.196883
-0.195618
-0.193722
-0.191825
-0.189928
-0.188348
-0.189296
-0.187716
-0.183922
-0.182658
-0.181077
-0.180129
-0.176335
-0.173806
-0.173806
-0.171277
-0.168116
-0.165587
-0.167168
-0.164007
-0.159897
-0.158000
-0.158000
-0.156420
-0.154523
-0.152626
-0.152310
-0.148833
-0.143459
-0.144407
-0.146304
-0.143459
-0.140298
-0.142511
-0.141246
-0.136504
-0.133027
-0.135556
-0.135872
-0.130814
-0.127021
-0.128917
-0.128917
-0.123227
-0.121963
-0.123859
-0.121331
-0.117853
-0.116905
-0.117537
-0.115640
-0.112479
-0.110899
-0.111215
-0.108686
-0.107737
-0.107105
-0.106473
-0.104576
-0.101415
-0.101415
-0.100151
-0.095409
-0.092880
-0.095093
-0.093196
-0.089719
-0.086874
-0.088138
-0.087190
-0.082132
-0.080867
-0.082448
-0.079603
-0.074861
-0.075177
-0.076442
-0.073280
-0.067590
-0.067590
-0.067906
-0.063165
-0.061584
-0.061268
-0.061268
-0.057158
-0.053049
-0.053997
-0.053365
-0.050836
-0.049255
-0.047991
-0.046410
-0.043881
-0.043565
-0.042617
-0.039772
-0.036611
-0.035978
-0.034082
-0.032817
-0.031869
-0.032185
-0.030604
-0.028075
-0.026179
-0.027127
-0.025230
-0.023966
-0.023018
-0.022385
-0.020489
-0.017960
-0.017960
-0.019224
-0.017011
-0.014799
-0.015115
-0.015747
-0.014482
-0.013534
-0.013850
-0.011953
-0.010373
-0.009741
-0.009741
-0.010057
-0.009108
-0.009108
-0.009108
-0.008160
-0.007528
-0.007844
-0.008476
-0.006263
-0.007528
-0.008476
-0.006579
-0.005631
-0.006263
-0.007528
-0.006263
-0.004999
-0.004683
-0.004999
-0.004683
-0.005315
-0.006896
-0.006263
-0.004999
-0.004367
-0.004683
-0.004683
-0.004999
-0.004367
-0.005631
-0.004367
-0.004683
-0.004999
-0.006263
-0.005947
-0.006896
-0.007528
-0.006896
-0.007844
-0.008792
-0.009108
-0.010057
-0.010373
-0.011321
-0.012902
-0.013218
-0.013850
-0.016379
-0.018592
-0.017327
-0.018592
-0.020805
-0.021753
-0.019540
-0.019540
-0.023966
-0.023966
-0.021121
-0.022385
-0.025547
-0.027443
-0.025863
-0.025547
-0.028392
-0.030288
-0.028075
-0.029024
-0.032817
-0.033450
-0.033133
-0.035346
-0.036927
-0.037875
-0.038824
-0.042301
-0.044198
-0.044514
-0.045146
-0.048623
-0.050204
-0.052733
-0.054313
-0.055578
-0.058107
-0.057475
-0.060952
-0.063797
-0.064745
-0.066326
-0.069171
-0.072648
-0.072648
-0.074545
-0.078971
-0.079287
-0.080867
-0.082448
-0.087822
-0.087190
-0.090035
-0.093512
-0.095409
-0.093196
-0.093828
-0.098570
-0.098570
-0.097622
-0.099518
-0.105208
-0.107105
-0.106473
-0.107421
-0.112163
-0.114692
-0.113428
-0.116905
-0.121014
-0.121963
-0.120382
-0.123859
-0.127653
-0.128285
-0.127021
-0.132711
-0.139033
-0.137453
-0.136504
-0.142827
-0.146936
-0.145356
-0.146620
-0.151994
-0.155155
-0.154839
-0.157052
-0.159581
-0.162742
-0.165903
-0.169064
-0.175071
-0.173806
-0.172858
-0.180445
-0.184870
-0.183606
-0.182974
-0.190561
-0.194670
-0.194038
-0.196251
-0.202889
-0.206367
-0.204786
-0.208895
-0.214269
-0.216798
-0.217115
-0.221224
-0.225966
-0.227546
-0.228179
-0.236714
-0.254733
-0.273700
-0.291719
-0.297725
-0.294880
-0.292667
-0.303731
-0.307208
-0.260739
-0.245565
-0.290454
-0.306892
-0.265165
-0.261055
-0.306892
-0.312582
-0.273700
-0.282867
-0.323647
-0.317956
-0.282867
-0.300570
-0.336924
-0.324279
-0.296144
-0.321750
-0.351465
-0.328388
-0.309105
-0.340401
-0.363478
-0.336291
-0.324595
-0.358736
-0.372013
-0.341981
-0.340401
-0.375490
-0.379284
-0.351465
-0.357787
-0.389083
-0.384658
-0.360632
-0.373909
-0.400780
-0.392244
-0.373909
-0.390664
-0.412160
-0.399831
-0.386554
-0.404573
-0.421011
-0.405521
-0.398567
-0.419114
-0.430179
-0.413108
-0.409631
-0.431759
-0.436817
-0.421011
-0.421960
-0.445036
-0.444088
-0.427334
-0.433972
-0.458629
-0.451359
-0.434288
-0.445668
-0.467481
-0.457681
-0.444720
-0.458629
-0.476332
-0.465584
-0.453888
-0.470958
-0.482970
-0.471274
-0.464952
-0.483287
-0.492454
-0.477913
-0.476016
-0.494035
-0.498460
-0.485499
-0.487396
-0.500673
-0.500989
-0.492138
-0.496564
-0.508892
-0.506996
-0.499093
-0.506363
-0.520589
-0.525330
-0.522169
-0.524066
-0.524382
-0.523750
-0.521537
-0.524066
-0.526595
-0.528492
-0.528808
-0.529440
-0.532285
-0.533549
-0.535130
-0.546826
-0.559471
-0.559471
-0.561052
-0.568006
-0.569587
-0.561684
-0.527543
-0.535130
-0.564845
-0.558523
-0.529124
-0.541452
-0.562000
-0.553149
-0.536078
-0.546826
-0.557575
-0.547459
-0.541136
-0.554729
-0.557575
-0.548091
-0.548407
-0.558207
-0.554413
-0.548723
-0.553781
-0.556942
-0.549039
-0.548407
-0.551568
-0.545878
-0.539872
-0.542401
-0.539556
-0.530388
-0.527227
-0.527227
-0.519640
-0.512053
-0.512370
-0.515531
-0.517427
-0.514266
-0.509841
-0.512370
-0.512686
-0.507944
-0.506047
-0.506047
-0.505099
-0.500989
-0.499725
-0.501305
-0.500673
-0.499093
-0.497196
-0.497512
-0.495299
-0.486764
-0.488344
-0.494351
-0.488977
-0.479809
-0.483287
-0.487396
-0.481074
-0.474435
-0.479177
-0.481390
-0.473803
-0.467797
-0.473803
-0.473487
-0.465900
-0.463687
-0.469061
-0.467481
-0.459578
-0.458313
-0.462739
-0.457997
-0.450094
-0.451991
-0.455784
-0.450726
-0.444404
-0.445668
-0.447249
-0.441875
-0.436501
-0.439030
-0.438714
-0.433024
-0.429230
-0.432075
-0.430811
-0.424805
-0.422592
-0.423856
-0.421960
-0.415005
-0.414057
-0.415953
-0.412792
-0.407418
-0.407418
-0.409315
-0.404257
-0.398251
-0.399515
-0.399831
-0.395406
-0.392560
-0.393193
-0.392244
-0.387819
-0.384658
-0.384658
-0.382761
-0.379284
-0.378967
-0.378335
-0.376122
-0.371381
-0.369800
-0.371381
-0.367903
-0.365374
-0.364110
-0.361265
-0.358104
-0.357787
-0.355891
-0.351781
-0.347039
-0.344827
-0.345775
-0.342930
-0.336291
-0.333446
-0.338820
-0.336607
-0.328072
-0.329021
-0.335027
-0.331866
-0.325543
-0.325859
-0.328072
-0.323014
-0.319853
-0.322698
-0.323647
-0.319221
-0.315111
-0.317956
-0.320169
-0.314163
-0.310053
-0.314479
-0.313531
-0.304363
-0.304047
-0.311634
-0.310053
-0.301834
-0.304047
-0.307841
-0.300886
-0.295196
-0.299938
-0.303099
-0.295196
-0.290138
-0.294248
-0.296460
-0.289190
-0.286345
-0.291719
-0.292035
-0.285712
-0.285080
-0.287609
-0.285080
-0.278758
-0.278758
-0.279706
-0.276861
-0.274964
-0.276229
-0.275913
-0.272751
-0.272435
-0.272751
-0.272119
-0.269274
-0.268958
-0.270223
-0.269590
-0.268326
-0.268958
-0.269274
-0.267377
-0.267694
-0.269906
-0.271171
-0.271487
-0.271171
-0.274964
-0.276861
-0.279074
-0.282867
-0.284764
-0.287293
-0.286977
-0.287609
-0.287925
-0.288241
-0.290138
-0.289822
-0.289506
-0.288874
-0.290454
-0.293931
-0.292983
-0.293615
-0.293931
-0.294880
-0.295196
-0.297093
-0.298357
-0.296776
-0.295828
-0.297409
-0.298989
-0.300886
-0.301834
-0.298357
-0.298357
-0.300254
-0.303415
-0.303099
-0.305312
-0.304363
-0.302783
-0.304047
-0.308789
-0.304679
-0.303415
-0.309105
-0.313531
-0.310686
-0.308473
-0.313847
-0.315428
-0.312582
-0.314795
-0.319853
-0.319537
-0.317324
-0.319537
-0.324279
-0.324911
-0.324595
-0.327124
-0.330601
-0.329969
-0.330917
-0.334711
-0.337872
-0.336924
-0.337556
-0.341033
-0.344510
-0.344194
-0.344827
-0.349252
-0.351465
-0.352730
-0.354310
-0.359368
-0.360949
-0.363794
-0.369168
-0.374858
-0.377387
-0.375806
-0.380232
-0.389715
-0.390664
-0.373909
-0.376122
-0.396038
-0.398567
-0.383393
-0.392244
-0.408050
-0.405837
-0.394773
-0.404257
-0.421011
-0.420063
-0.410263
-0.421960
-0.439978
-0.435237
-0.427017
-0.435553
-0.452307
-0.451991
-0.439978
-0.488977
-0.549988
-0.473171
-0.385922
-0.460526
-0.550936
-0.468429
-0.413740
-0.507944
-0.559471
-0.468113
-0.448514
-0.550304
-0.567374
-0.476964
-0.483603
-0.592664
-0.589186
-0.476332
-0.475700
-0.588870
-0.584129
-0.495615
-0.537975
-0.643559
-0.616373
-0.583180
-0.693506
-0.777593
-0.731756
-0.758310
-0.877487
-0.904357
-0.869900
-0.940711
-1.030488
-1.018160
-1.003934
-1.091183
-1.153775
-1.131330
-1.143975
-1.231856
-1.268842
-1.247030
-1.279590
-1.358936
-1.375690
-1.358303
-1.404457
-1.473371
-1.476848
-1.466100
-1.520789
-1.578322
-1.570103
-1.568839
-1.626688
-1.671261
-1.657036
-1.664623
-1.722788
-1.754716
-1.738594
-1.754084
-1.810353
-1.830585
-1.814463
-1.834062
-1.884957
-1.897286
-1.881796
-1.904241
-1.951026
-1.960194
-1.945020
-1.967464
-2.010141
-2.014250
-2.000025
-2.022785
-2.061352
-2.063248
-2.048707
-2.070203
-2.107189
-2.104976
-2.091699
-2.112247
-2.143859
-2.143227
-2.129633
-2.148601
-2.178000
-2.175155
-2.161561
-2.179264
-2.205502
-2.203289
-2.190012
-2.203605
-2.229527
-2.227630
-2.213405
-2.226050
-2.251023
-2.248810
-2.233953
-2.243436
-2.266513
-2.266197
-2.251023
-2.256713
-2.279474
-2.279474
-2.263036
-2.266829
-2.287377
-2.288957
-2.274416
-2.275996
-2.294647
-2.297493
-2.281687
-2.280738
-2.296228
-2.302867
-2.288957
-2.285164
-2.300970
-2.307292
-2.294015
-2.288325
-2.303183
-2.309821
-2.296544
-2.290854
-2.303499
-2.311402
-2.299073
-2.290854
-2.302550
-2.311718
-2.301918
-2.291802
-2.300970
-2.311086
-2.301918
-2.291802
-2.299073
-2.309189
-2.302867
-2.291802
-2.296544
-2.306660
-2.301918
-2.290854
-2.294331
-2.305395
-2.302550
-2.290854
-2.293383
-2.303183
-2.301286
-2.289273
-2.290222
-2.300654
-2.300338
-2.289906
-2.287693
-2.296228
-2.298441
-2.289273
-2.285164
-2.294015
-2.297176
-2.288009
-2.283899
-2.290222
-2.294964
-2.287061
-2.282003
-2.289906
-2.294015
-2.286744
-2.281054
-2.285164
-2.291802
-2.285480
-2.279474
-2.282319
-2.288325
-2.284216
-2.277261
-2.278842
-2.285480
-2.281370
-2.273467
-2.275996
-2.281054
-2.279158
-2.272835
-2.271887
-2.277893
-2.276313
-2.268410
-2.269042
-2.274732
-2.273467
-2.266513
-2.264616
-2.271255
-2.272203
-2.265881
-2.263036
-2.267461
-2.269674
-2.263036
-2.261455
-2.267145
-2.268093
-2.262403
-2.259874
-2.262719
-2.266197
-2.261455
-2.258294
-2.262403
-2.263984
-2.261139
-2.257345
-2.260190
-2.264616
-2.260190
-2.257345
-2.258294
-2.263352
-2.261455
-2.257029
-2.258926
-2.263352
-2.260507
-2.257029
-2.259242
-2.262719
-2.260190
-2.256397
-2.257345
-2.261771
-2.261139
-2.257662
-2.258294
-2.261455
-2.260507
-2.257345
-2.257662
-2.262403
-2.260507
-2.257978
-2.257978
-2.261455
-2.261139
-2.257345
-2.256713
-2.260823
-2.262087
-2.258294
-2.255765
-2.259242
-2.259874
-2.256713
-2.254816
-2.257662
-2.258926
-2.255133
-2.252920
-2.255133
-2.255765
-2.252920
-2.251023
-2.252920
-2.252288
-2.249442
-2.245965
-2.247546
-2.248494
-2.244385
-2.241223
-2.242488
-2.241539
-2.238378
-2.234269
-2.235217
-2.236798
-2.232372
-2.228579
-2.228579
-2.229211
-2.225417
-2.220992
-2.221624
-2.220043
-2.215934
-2.213089
-2.212140
-2.211192
-2.207399
-2.202025
-2.202657
-2.201709
-2.198863
-2.194438
-2.193806
-2.192541
-2.188748
-2.184638
-2.183058
-2.182741
-2.180845
-2.175155
-2.174522
-2.173258
-2.171045
-2.166935
-2.166619
-2.164406
-2.161878
-2.158400
-2.155871
-2.155239
-2.152394
-2.148917
-2.147652
-2.147020
-2.146072
-2.142278
-2.139433
-2.139117
-2.136904
-2.134375
-2.133111
-2.131530
-2.128369
-2.126472
-2.124259
-2.123943
-2.122679
-2.120150
-2.118569
-2.118569
-2.116356
-2.111615
-2.111299
-2.110982
-2.109086
-2.106557
-2.105925
-2.105608
-2.103396
-2.100867
-2.099918
-2.100234
-2.097073
-2.095176
-2.093596
-2.092648
-2.090119
-2.088854
-2.086009
-2.085693
-2.085061
-2.081267
-2.080319
-2.079054
-2.076209
-2.075261
-2.073048
-2.072100
-2.070835
-2.068306
-2.066726
-2.064197
-2.063248
-2.061352
-2.057874
-2.058191
-2.056610
-2.054713
-2.052184
-2.051552
-2.049339
-2.046810
-2.045230
-2.045230
-2.042701
-2.041120
-2.038907
-2.038907
-2.036378
-2.035430
-2.034166
-2.033217
-2.030688
-2.029740
-2.028475
-2.027527
-2.024998
-2.024050
-2.021837
-2.021205
-2.019624
-2.017727
-2.017095
-2.016147
-2.015831
-2.015198
-2.013302
-2.011721
-2.012986
-2.009192
-2.009824
-2.008560
-2.007928
-2.006979
-2.007295
-2.006663
-2.004766
-2.002870
-2.003502
-2.002554
-2.002554
-2.003502
-2.004134
-2.003186
-2.001921
-2.000025
-2.001921
-2.003186
-2.001921
-2.002554
-2.003186
-2.004450
-2.003818
-2.002870
-2.005083
-2.005399
-2.005399
-2.006663
-2.006347
-2.007295
-2.008876
-2.009508
-2.010773
-2.011089
-2.012037
-2.014250
-2.015198
-2.015831
-2.017411
-2.017727
-2.019308
-2.019940
-2.021205
-2.022153
-2.023734
-2.024998
-2.025630
-2.028475
-2.029108
-2.030056
-2.031953
-2.032269
-2.033533
-2.032901
-2.034798
-2.036694
-2.037327
-2.039223
-2.039540
-2.040172
-2.041752
-2.042069
-2.043333
-2.045230
-2.046494
-2.046494
-2.046810
-2.048075
-2.048707
-2.049023
-2.051868
-2.050920
-2.050920
-2.051552
-2.051236
-2.052184
-2.053449
-2.053765
-2.053449
-2.054713
-2.054397
-2.054397
-2.055345
-2.055029
-2.054713
-2.054713
-2.055662
-2.055978
-2.055662
-2.056294
-2.055345
-2.052817
-2.052184
-2.053133
-2.052500
-2.054397
-2.052817
-2.051236
-2.050288
-2.049655
-2.049339
-2.048391
-2.046494
-2.044914
-2.043333
-2.041752
-2.040488
-2.039540
-2.039540
-2.037959
-2.037327
-2.034166
-2.033217
-2.030372
-2.029108
-2.027527
-2.026895
-2.023417
-2.022469
-2.020256
-2.019940
-2.016779
-2.014882
-2.013934
-2.011405
-2.009824
-2.006979
-2.004766
-2.003502
-2.002870
-1.999709
-1.997496
-1.995915
-1.994018
-1.991806
-1.988644
-1.987696
-1.984851
-1.982638
-1.980741
-1.979477
-1.976632
-1.975051
-1.972838
-1.970626
-1.968413
-1.966200
-1.964303
-1.961458
-1.958929
-1.956400
-1.954820
-1.952291
-1.951342
-1.948181
-1.945968
-1.943439
-1.940910
-1.939330
-1.937117
-1.935220
-1.932375
-1.930479
-1.929214
-1.926053
-1.924156
-1.920995
-1.919414
-1.917202
-1.915305
-1.910879
-1.908982
-1.906770
-1.904873
-1.901712
-1.899815
-1.896970
-1.893177
-1.893177
-1.890331
-1.886538
-1.883061
-1.881164
-1.879583
-1.877054
-1.873893
-1.870416
-1.868519
-1.864726
-1.861249
-1.859036
-1.855558
-1.853662
-1.850501
-1.847655
-1.844810
-1.842914
-1.839436
-1.836275
-1.832166
-1.829953
-1.827424
-1.824895
-1.821101
-1.818573
-1.814463
-1.813198
-1.809721
-1.807192
-1.804347
-1.800870
-1.797393
-1.794864
-1.792335
-1.788857
-1.786644
-1.785064
-1.782851
-1.779058
-1.775580
-1.773051
-1.769890
-1.767993
-1.766413
-1.764200
-1.761987
-1.758510
-1.755665
-1.753768
-1.750923
-1.749026
-1.746181
-1.743020
-1.741440
-1.739543
-1.736698
-1.734801
-1.733537
-1.731956
-1.729427
-1.727530
-1.725634
-1.724685
-1.722156
-1.720576
-1.718363
-1.716782
-1.714569
-1.712989
-1.711408
-1.709828
-1.707615
-1.706983
-1.706666
-1.704770
-1.702241
-1.699712
-1.698131
-1.697499
-1.694970
-1.694654
-1.693389
-1.691493
-1.689596
-1.688015
-1.685486
-1.684538
-1.683590
-1.682958
-1.681693
-1.679164
-1.676951
-1.676635
-1.676635
-1.675371
-1.674106
-1.673474
-1.671261
-1.669997
-1.668732
-1.668100
-1.667152
-1.665571
-1.664623
-1.663042
-1.661461
-1.660197
-1.659249
-1.659249
-1.657036
-1.656087
-1.653875
-1.654823
-1.654823
-1.653242
-1.651978
-1.650397
-1.650397
-1.650397
-1.648817
-1.647868
-1.647552
-1.646604
-1.645656
-1.645972
-1.645972
-1.645656
-1.644707
-1.644391
-1.644391
-1.644075
-1.643759
-1.643443
-1.643127
-1.643443
-1.643759
-1.642810
-1.643127
-1.643127
-1.642810
-1.643443
-1.643759
-1.643127
-1.644075
-1.644075
-1.644391
-1.643759
-1.643759
-1.644391
-1.645339
-1.645656
-1.645972
-1.647236
-1.645339
-1.647236
-1.646604
-1.647552
-1.647868
-1.648817
-1.649133
-1.647868
-1.648817
-1.648501
-1.650081
-1.651662
-1.652926
-1.652294
-1.652610
-1.653558
-1.653558
-1.655455
-1.655455
-1.656404
-1.657352
-1.657984
-1.657984
-1.659565
-1.659881
-1.659565
-1.661145
-1.661778
-1.660829
-1.662094
-1.662726
-1.664939
-1.664939
-1.666203
-1.666835
-1.667468
-1.668732
-1.667784
-1.668416
-1.670629
-1.670945
-1.672526
-1.673158
-1.674106
-1.674422
-1.675687
-1.676635
-1.677584
-1.678216
-1.680429
-1.682009
-1.682641
-1.683590
-1.684538
-1.686119
-1.686751
-1.688015
-1.688648
-1.689280
-1.692125
-1.694022
-1.694022
-1.695918
-1.697499
-1.698131
-1.700660
-1.701609
-1.701609
-1.703189
-1.704454
-1.706350
-1.706666
-1.708563
-1.710144
-1.711724
-1.713937
-1.714253
-1.715518
-1.716466
-1.716782
-1.719311
-1.721208
-1.721840
-1.722472
-1.724369
-1.724053
-1.726266
-1.728163
-1.729111
-1.727530
-1.729743
-1.730375
-1.730691
-1.731640
-1.733537
-1.735433
-1.735749
-1.736382
-1.736065
-1.737646
-1.737646
-1.738911
-1.739543
-1.740175
-1.739859
-1.739227
-1.739859
-1.740491
-1.742072
-1.741440
-1.742072
-1.742072
-1.741756
-1.740491
-1.740175
-1.742072
-1.741440
-1.741756
-1.741756
-1.741440
-1.741440
-1.740807
-1.740175
-1.740807
-1.740491
-1.740175
-1.739859
-1.739227
-1.737014
-1.737014
-1.737330
-1.736065
-1.735117
-1.735433
-1.734169
-1.733853
-1.732904
-1.730059
-1.730375
-1.731324
-1.730059
-1.727846
-1.728479
-1.726898
-1.725950
-1.725950
-1.724053
-1.723737
-1.721524
-1.719943
-1.718679
-1.717414
-1.715834
-1.716466
-1.714253
-1.712040
-1.711092
-1.710460
-1.708247
-1.706666
-1.706666
-1.704454
-1.701925
-1.700344
-1.699080
-1.696867
-1.694970
-1.693706
-1.690228
-1.688332
-1.687067
-1.684854
-1.682009
-1.679480
-1.676635
-1.674106
-1.671261
-1.668732
-1.666203
-1.663990
-1.660197
-1.656720
-1.654507
-1.651346
-1.647236
-1.643759
-1.641230
-1.636804
-1.633011
-1.629850
-1.626056
-1.622263
-1.618785
-1.614360
-1.610566
-1.605508
-1.602031
-1.596973
-1.592548
-1.588122
-1.583696
-1.579587
-1.574213
-1.569155
-1.564097
-1.559039
-1.554613
-1.549555
-1.543549
-1.538175
-1.533117
-1.526795
-1.521737
-1.516679
-1.510357
-1.504983
-1.499609
-1.493918
-1.488228
-1.481906
-1.475267
-1.470526
-1.463255
-1.457565
-1.452823
-1.445868
-1.438914
-1.433540
-1.427534
-1.421211
-1.414573
-1.407934
-1.399715
-1.394657
-1.387703
-1.380432
-1.374426
-1.367787
-1.360832
-1.354826
-1.346923
-1.340285
-1.333646
-1.326375
-1.320369
-1.311518
-1.305196
-1.298557
-1.290338
-1.284332
-1.276113
-1.269474
-1.260623
-1.253668
-1.246081
-1.237546
-1.230908
-1.222372
-1.214469
-1.205302
-1.198980
-1.190444
-1.183490
-1.174006
-1.166419
-1.157884
-1.149033
-1.141446
-1.132911
-1.123743
-1.116156
-1.108254
-1.098454
-1.089602
-1.081383
-1.071900
-1.063365
-1.053881
-1.044398
-1.035230
-1.025430
-1.016579
-1.008044
-0.998244
-0.989077
-0.980542
-0.970742
-0.960626
-0.951459
-0.941975
-0.933440
-0.923640
-0.914473
-0.904357
-0.894873
-0.886338
-0.875906
-0.867055
-0.858520
-0.848088
-0.840185
-0.831017
-0.820585
-0.811734
-0.801934
-0.793083
-0.784232
-0.775064
-0.765897
-0.756097
-0.747562
-0.737762
-0.729543
-0.721640
-0.711841
-0.703621
-0.694454
-0.685603
-0.677700
-0.667268
-0.659997
-0.651462
-0.642610
-0.634075
-0.625540
-0.617637
-0.608786
-0.602147
-0.592980
-0.585393
-0.576858
-0.568639
-0.561052
-0.551252
-0.543981
-0.535130
-0.528175
-0.519956
-0.511105
-0.503518
-0.494667
-0.486448
-0.477280
-0.466848
-0.460526
-0.453888
-0.444720
-0.435553
-0.428914
-0.420695
-0.412476
-0.402360
-0.394773
-0.389083
-0.380864
-0.371697
-0.363794
-0.356523
-0.347356
-0.338820
-0.332814
-0.325859
-0.317640
-0.307525
-0.301518
-0.295512
-0.287925
-0.279706
-0.270539
-0.265165
-0.258526
-0.250307
-0.242404
-0.235449
-0.229127
-0.221856
-0.215218
-0.209528
-0.202257
-0.195618
-0.188348
-0.182658
-0.176967
-0.170961
-0.164639
-0.158316
-0.152626
-0.146620
-0.140298
-0.134608
-0.130814
-0.125440
-0.119434
-0.113428
-0.109950
-0.105841
-0.100467
-0.096357
-0.092248
-0.087506
-0.082132
-0.078338
-0.074229
-0.071068
-0.067906
-0.062849
-0.059055
-0.056526
-0.053049
-0.048623
-0.046094
-0.044198
-0.041352
-0.038824
-0.037243
-0.036611
-0.033450
-0.029340
-0.027759
-0.027759
-0.026179
-0.023334
-0.022385
-0.020489
-0.018908
-0.017960
-0.017327
-0.016695
-0.017644
-0.016063
-0.015747
-0.015115
-0.016695
-0.017011
-0.017327
-0.018908
-0.020173
-0.021753
-0.021437
-0.022701
-0.025863
-0.028708
-0.029972
-0.030604
-0.033133
-0.035346
-0.038824
-0.040720
-0.045146
-0.047043
-0.051152
-0.052733
-0.056526
-0.061268
-0.064113
-0.067906
-0.071384
-0.078338
-0.082764
-0.086874
-0.091931
-0.098254
-0.103312
-0.108370
-0.114376
-0.120066
-0.127653
-0.133027
-0.138401
-0.145988
-0.152626
-0.158316
-0.164955
-0.172858
-0.181077
-0.188664
-0.195618
-0.203205
-0.211741
-0.218695
-0.227230
-0.236082
-0.244617
-0.253152
-0.261055
-0.269906
-0.279390
-0.289506
-0.300254
-0.307841
-0.317640
-0.328072
-0.336924
-0.347039
-0.358104
-0.368219
-0.378019
-0.388451
-0.400463
-0.410895
-0.420695
-0.432708
-0.443456
-0.454520
-0.466216
-0.476964
-0.488977
-0.500989
-0.513002
-0.525330
-0.538607
-0.552517
-0.567058
-0.579071
-0.592348
-0.606257
-0.618902
-0.633443
-0.646088
-0.660313
-0.673274
-0.685603
-0.697931
-0.710892
-0.725750
-0.738394
-0.752620
-0.765265
-0.778542
-0.790870
-0.805096
-0.817424
-0.833230
-0.846823
-0.860416
-0.873693
-0.888235
-0.902460
-0.916053
-0.928382
-0.944504
-0.957465
-0.970742
-0.983387
-0.997612
-1.010257
-1.022269
-1.034282
-1.046294
-1.059255
-1.070951
-1.082964
-1.094344
-1.105725
-1.118685
-1.130698
-1.141762
-1.152826
-1.165155
-1.175903
-1.187599
-1.199612
-1.210676
-1.221740
-1.233437
-1.245449
-1.257145
-1.269474
-1.278958
-1.290970
-1.304563
-1.315944
-1.327324
-1.338704
-1.351665
-1.362413
-1.375058
-1.386438
-1.399399
-1.410463
-1.423108
-1.435436
-1.446817
-1.458829
-1.470842
-1.482222
-1.493918
-1.505615
-1.516995
-1.529640
-1.538491
-1.548923
-1.559671
-1.571684
-1.583064
-1.595076
-1.606141
-1.616573
-1.626688
-1.636804
-1.647868
-1.658300
-1.669681
-1.678532
-1.688332
-1.699712
-1.709195
-1.720576
-1.730375
-1.739543
-1.749342
-1.759458
-1.768310
-1.777477
-1.787909
-1.796760
-1.804979
-1.813831
-1.822682
-1.831849
-1.838488
-1.847972
-1.853978
-1.863461
-1.870732
-1.878951
-1.886854
-1.893493
-1.901080
-1.908666
-1.916885
-1.924156
-1.930795
-1.938698
-1.946285
-1.951342
-1.957981
-1.963355
-1.971258
-1.978213
-1.984219
-1.990857
-1.997180
-2.004134
-2.009824
-2.015515
-2.020889
-2.027527
-2.032269
-2.037643
-2.043017
-2.048707
-2.052817
-2.059139
-2.064513
-2.068306
-2.072732
-2.078738
-2.082216
-2.086641
-2.092964
-2.097073
-2.099602
-2.104028
-2.108137
-2.110982
-2.115408
-2.118885
-2.121414
-2.124892
-2.128053
-2.131530
-2.135640
-2.137853
-2.139117
-2.142278
-2.144175
-2.146704
-2.148917
-2.152078
-2.153026
-2.154291
-2.156187
-2.158084
-2.159349
-2.159665
-2.162510
-2.163458
-2.164723
-2.164406
-2.165987
-2.166935
-2.168516
-2.167884
-2.169781
-2.168832
-2.168516
-2.169148
-2.169781
-2.170413
-2.170413
-2.170413
-2.169464
-2.169464
-2.169148
-2.169148
-2.167884
-2.167884
-2.166619
-2.166303
-2.167252
-2.165671
-2.165355
-2.165039
-2.164090
-2.163142
-2.162510
-2.160613
-2.160297
-2.159032
-2.157452
-2.156187
-2.155871
-2.154607
-2.153975
-2.152078
-2.150497
-2.148601
-2.146388
-2.144175
-2.142910
-2.140698
-2.139117
-2.136904
-2.135007
-2.131530
-2.131530
-2.129001
-2.125840
-2.123943
-2.121098
-2.117937
-2.116040
-2.113195
-2.110350
-2.107189
-2.104028
-2.100867
-2.097073
-2.093280
-2.089802
-2.086009
-2.082532
-2.078738
-2.075577
-2.069571
-2.066410
-2.061668
-2.056610
-2.052500
-2.051552
-2.044597
-2.039540
-2.034482
-2.028475
-2.024050
-2.018676
-2.012986
-2.008244
-2.003186
-1.995915
-1.991489
-1.983587
-1.978529
-1.973787
-1.965884
-1.960194
-1.953555
-1.946285
-1.940594
-1.933956
-1.926369
-1.919731
-1.912144
-1.905189
-1.899815
-1.891280
-1.884957
-1.877054
-1.870100
-1.862513
-1.854610
-1.847339
-1.840069
-1.830901
-1.822682
-1.815727
-1.807824
-1.799921
-1.792019
-1.783483
-1.775580
-1.766413
-1.756929
-1.749026
-1.741756
-1.733537
-1.725634
-1.716466
-1.707299
-1.699396
-1.691177
-1.682325
-1.673474
-1.664939
-1.657352
-1.646920
-1.638069
-1.630166
-1.620366
-1.612463
-1.603928
-1.593180
-1.583380
-1.574845
-1.566626
-1.557458
-1.547659
-1.537227
-1.527111
-1.518576
-1.509724
-1.499609
-1.489177
-1.480641
-1.469893
-1.460726
-1.450926
-1.441759
-1.431327
-1.420895
-1.410147
-1.400347
-1.392128
-1.381696
-1.370948
-1.360832
-1.351033
-1.340917
-1.329853
-1.321318
-1.310253
-1.301086
-1.290970
-1.280222
-1.269158
-1.259674
-1.250191
-1.240707
-1.230591
-1.220792
-1.210992
-1.200244
-1.190761
-1.181593
-1.172110
-1.161994
-1.152510
-1.142710
-1.133227
-1.123111
-1.113944
-1.104776
-1.094977
-1.085493
-1.076642
-1.067158
-1.058307
-1.049139
-1.040920
-1.031437
-1.023218
-1.015631
-1.007728
-0.999193
-0.989077
-0.980858
-0.973271
-0.965052
-0.957149
-0.949246
-0.941343
-0.934704
-0.926485
-0.918266
-0.910363
-0.902776
-0.896454
-0.888235
-0.880332
-0.875590
-0.868003
-0.861049
-0.855042
-0.848720
-0.842081
-0.835127
-0.828804
-0.823114
-0.816792
-0.809837
-0.804147
-0.797509
-0.792767
-0.789290
-0.783916
-0.777593
-0.773168
-0.768742
-0.764316
-0.758310
-0.754200
-0.750407
-0.745665
-0.741556
-0.736498
-0.732704
-0.728911
-0.728279
-0.723853
-0.721956
-0.717531
-0.714053
-0.711841
-0.708363
-0.707415
-0.705834
-0.703621
-0.700776
-0.698564
-0.696983
-0.696035
-0.694770
-0.694454
-0.693822
-0.692557
-0.692557
-0.692241
-0.690661
-0.690977
-0.691609
-0.691925
-0.692873
-0.692873
-0.694138
-0.695402
-0.697615
-0.698880
-0.700776
-0.702673
-0.703938
-0.707099
-0.708047
-0.711841
-0.715002
-0.716898
-0.721640
-0.725434
-0.727646
-0.732072
-0.736498
-0.741556
-0.745033
-0.751039
-0.755465
-0.759574
-0.764316
-0.771271
-0.776013
-0.782019
-0.788657
-0.793083
-0.799405
-0.806044
-0.814263
-0.820269
-0.827856
-0.835759
-0.844294
-0.850617
-0.858520
-0.866106
-0.874326
-0.882861
-0.891080
-0.900247
-0.909099
-0.918898
-0.926485
-0.935969
-0.945452
-0.954304
-0.964419
-0.973903
-0.984335
-0.994135
-1.002986
-1.013418
-1.022901
-1.033017
-1.043449
-1.054829
-1.066526
-1.076009
-1.086757
-1.096557
-1.108570
-1.119002
-1.130066
-1.141130
-1.151562
-1.161994
-1.173058
-1.185703
-1.196135
-1.208463
-1.220160
-1.231224
-1.241972
-1.253668
-1.266629
-1.277061
-1.288757
-1.300770
-1.312782
-1.324163
-1.336175
-1.346607
-1.358620
-1.370316
-1.382961
-1.394025
-1.406354
-1.418366
-1.429114
-1.441443
-1.453771
-1.465784
-1.478113
-1.490441
-1.502138
-1.513834
-1.525214
-1.537859
-1.550188
-1.561568
-1.573897
-1.584645
-1.597605
-1.608670
-1.620682
-1.631430
-1.643759
-1.656087
-1.666835
-1.678216
-1.689596
-1.700660
-1.711724
-1.723737
-1.734801
-1.745549
-1.756613
-1.768310
-1.779374
-1.789806
-1.800870
-1.810353
-1.822682
-1.832166
-1.843546
-1.854926
-1.864410
-1.875790
-1.885590
-1.895073
-1.905505
-1.914989
-1.924472
-1.934272
-1.944388
-1.954820
-1.964303
-1.973471
-1.982638
-1.993070
-2.001605
-2.010457
-2.018043
-2.027843
-2.036062
-2.045546
-2.054713
-2.062616
-2.071468
-2.079371
-2.086325
-2.096125
-2.103712
-2.111299
-2.120782
-2.127737
-2.134691
-2.142594
-2.150181
-2.158400
-2.165039
-2.172626
-2.178948
-2.185270
-2.192541
-2.200444
-2.208031
-2.214669
-2.221308
-2.227314
-2.233953
-2.241856
-2.247230
-2.253552
-2.260190
-2.266197
-2.273467
-2.279790
-2.285480
-2.290222
-2.296544
-2.301602
-2.308557
-2.312982
-2.318989
-2.325627
-2.330053
-2.334162
-2.340485
-2.345226
-2.350600
-2.355342
-2.360400
-2.364826
-2.368935
-2.373361
-2.377787
-2.383793
-2.387586
-2.392012
-2.395805
-2.398334
-2.404657
-2.408450
-2.411928
-2.415721
-2.417302
-2.421727
-2.425205
-2.428366
-2.431843
-2.435953
-2.439114
-2.441959
-2.446384
-2.448597
-2.450494
-2.453339
-2.455552
-2.457133
-2.460294
-2.462823
-2.465984
-2.467248
-2.467881
-2.469461
-2.472306
-2.472938
-2.475467
-2.477364
-2.478312
-2.480841
-2.482738
-2.482106
-2.483054
-2.484635
-2.485899
-2.486848
-2.488428
-2.487796
-2.489061
-2.490957
-2.490325
-2.490957
-2.491273
-2.491906
-2.490957
-2.492538
-2.493170
-2.492222
-2.491906
-2.492538
-2.493486
-2.492538
-2.492854
-2.492854
-2.492222
-2.491273
-2.492222
-2.491273
-2.491273
-2.490325
-2.491273
-2.488428
-2.488112
-2.488428
-2.488428
-2.487480
-2.486532
-2.484635
-2.483370
-2.482738
-2.481474
-2.480525
-2.480841
-2.480209
-2.477364
-2.476416
-2.475151
-2.473571
-2.472622
-2.471042
-2.469145
-2.467881
-2.465352
-2.463455
-2.461874
-2.461242
-2.458081
-2.456184
-2.453971
-2.450810
-2.448597
-2.447333
-2.444172
-2.441959
-2.440062
-2.436585
-2.434372
-2.431211
-2.428050
-2.424888
-2.421727
-2.418566
-2.416353
-2.412560
-2.409399
-2.405289
-2.401496
-2.397386
-2.393593
-2.391696
-2.387270
-2.383161
-2.379367
-2.376206
-2.371148
-2.367671
-2.363245
-2.359136
-2.355342
-2.350917
-2.346175
-2.341117
-2.337640
-2.332898
-2.328156
-2.322150
-2.318356
-2.314247
-2.309189
-2.302867
-2.299073
-2.293383
-2.288641
-2.284216
-2.279158
-2.274416
-2.269358
-2.264300
-2.258610
-2.253552
-2.250075
-2.243752
-2.240591
-2.234585
-2.228895
-2.223521
-2.219411
-2.214037
-2.209295
-2.204237
-2.198863
-2.194438
-2.190644
-2.184954
-2.180529
-2.175787
-2.171677
-2.165671
-2.159981
-2.156820
-2.152078
-2.147652
-2.144175
-2.140065
-2.134375
-2.129950
-2.126156
-2.121414
-2.117621
-2.113511
-2.109086
-2.105608
-2.103079
-2.098338
-2.093280
-2.090119
-2.086957
-2.083164
-2.079687
-2.076209
-2.073364
-2.069255
-2.066094
-2.061352
-2.059139
-2.055662
-2.052184
-2.050288
-2.047759
-2.045546
-2.041120
-2.039540
-2.037011
-2.034166
-2.032901
-2.030372
-2.028159
-2.024998
-2.022153
-2.021205
-2.017411
-2.017727
-2.016147
-2.013934
-2.012037
-2.011405
-2.010773
-2.009508
-2.008244
-2.007295
-2.007612
-2.005715
-2.003818
-2.004134
-2.003818
-2.004766
-2.004134
-2.004766
-2.003818
-2.003818
-2.005083
-2.006031
-2.005399
-2.005715
-2.007295
-2.008876
-2.008244
-2.010773
-2.012353
-2.013302
-2.014250
-2.017727
-2.018992
-2.021205
-2.023417
-2.024366
-2.029108
-2.030688
-2.034166
-2.036378
-2.040488
-2.043333
-2.044597
-2.049339
-2.052817
-2.056294
-2.059455
-2.063881
-2.067990
-2.071151
-2.075261
-2.080319
-2.085377
-2.088854
-2.094228
-2.098654
-2.102763
-2.109718
-2.114144
-2.119202
-2.124259
-2.129950
-2.135956
-2.142594
-2.147968
-2.154291
-2.159349
-2.166619
-2.172942
-2.178948
-2.185270
-2.191593
-2.198863
-2.204237
-2.212140
-2.219727
-2.226366
-2.234585
-2.241856
-2.249442
-2.257978
-2.265881
-2.273467
-2.281687
-2.288957
-2.297176
-2.305395
-2.312350
-2.320885
-2.329104
-2.337007
-2.346175
-2.355342
-2.364194
-2.374309
-2.382212
-2.390748
-2.400863
-2.410347
-2.418882
-2.428998
-2.437849
-2.447965
-2.457449
-2.468513
-2.478629
-2.488112
-2.497912
-2.508028
-2.517827
-2.528259
-2.538375
-2.548807
-2.559871
-2.569355
-2.580103
-2.590535
-2.600967
-2.611715
-2.622779
-2.632578
-2.644275
-2.654075
-2.665771
-2.675255
-2.686003
-2.698015
-2.708131
-2.718563
-2.730891
-2.741639
-2.751755
-2.762187
-2.774516
-2.784948
-2.795380
-2.805179
-2.817192
-2.827940
-2.839320
-2.850384
-2.861765
-2.871248
-2.881364
-2.893376
-2.902860
-2.913608
-2.924356
-2.935104
-2.944588
-2.955336
-2.965135
-2.975884
-2.987264
-2.998960
-3.008128
-3.018560
-3.027411
-3.037843
-3.049539
-3.060919
-3.070403
-3.080835
-3.090635
-3.099802
-3.110234
-3.121298
-3.131098
-3.140898
-3.151329
-3.160497
-3.170297
-3.181677
-3.190844
-3.200328
-3.210444
-3.220559
-3.231308
-3.241107
-3.250907
-3.260390
-3.270506
-3.279990
-3.289789
-3.298641
-3.307808
-3.318872
-3.328040
-3.337840
-3.347639
-3.357755
-3.367555
-3.376722
-3.385257
-3.393160
-3.402328
-3.412444
-3.421927
-3.431411
-3.440894
-3.448481
-3.457965
-3.467132
-3.475667
-3.484519
-3.493686
-3.501905
-3.509492
-3.518027
-3.527827
-3.535414
-3.545214
-3.552484
-3.559755
-3.567658
-3.576825
-3.583464
-3.591051
-3.598954
-3.606857
-3.613811
-3.623295
-3.629301
-3.637204
-3.645107
-3.651113
-3.659332
-3.665339
-3.671345
-3.679248
-3.685886
-3.691893
-3.698531
-3.704854
-3.711176
-3.717182
-3.724769
-3.731407
-3.737414
-3.743420
-3.750375
-3.756381
-3.762703
-3.768077
-3.775032
-3.780722
-3.786096
-3.792102
-3.798109
-3.806012
-3.812650
-3.818340
-3.824346
-3.830669
-3.835727
-3.842365
-3.848055
-3.854378
-3.860700
-3.866706
-3.873345
-3.879351
-3.885673
-3.891047
-3.897370
-3.903692
-3.909699
-3.916337
-3.923292
-3.929614
-3.934356
-3.942259
-3.948581
-3.955220
-3.961226
-3.969445
-3.975135
-3.981141
-3.987780
-3.994418
-4.001689
-4.009276
-4.015598
-4.021921
-4.028875
-4.035198
-4.041520
-4.050687
-4.057642
-4.064281
-4.071551
-4.078190
-4.086093
-4.092731
-4.102215
-4.109486
-4.116124
-4.123711
-4.130666
-4.138569
-4.147420
-4.154374
-4.161961
-4.169864
-4.176187
-4.184722
-4.192941
-4.200212
-4.209063
-4.215069
-4.223604
-4.232140
-4.238778
-4.245101
-4.253320
-4.261539
-4.268493
-4.275764
-4.283667
-4.291570
-4.299473
-4.306112
-4.313382
-4.321285
-4.326975
-4.335827
-4.341833
-4.348471
-4.356058
-4.363961
-4.369651
-4.376606
-4.381664
-4.387986
-4.393360
-4.400315
-4.407586
-4.412644
-4.417385
-4.424024
-4.430030
-4.435088
-4.438881
-4.442675
-4.447733
-4.453739
-4.458481
-4.461642
-4.465435
-4.471126
-4.475551
-4.479345
-4.482822
-4.488196
-4.493570
-4.495783
-4.498944
-4.504002
-4.508111
-4.510640
-4.512537
-4.516014
-4.518227
-4.521072
-4.523285
-4.525182
-4.528659
-4.529291
-4.530240
-4.529924
-4.532769
-4.532769
-4.534349
-4.533717
-4.534982
-4.535930
-4.535614
-4.534349
-4.534665
-4.534033
-4.534665
-4.532453
-4.530872
-4.529291
-4.530240
-4.528027
-4.525498
-4.523601
-4.521705
-4.518227
-4.514750
-4.512853
-4.510324
-4.507795
-4.504002
-4.499892
-4.495783
-4.492622
-4.487248
-4.482190
-4.477448
-4.473971
-4.468597
-4.463855
-4.459429
-4.453423
-4.446784
-4.439514
-4.433507
-4.428449
-4.422443
-4.415489
-4.409482
-4.401896
-4.394309
-4.386090
-4.381032
-4.373445
-4.366490
-4.357639
-4.349420
-4.342465
-4.334246
-4.325711
-4.318756
-4.309905
-4.301370
-4.293151
-4.283983
-4.274184
-4.267229
-4.257745
-4.248262
-4.239094
-4.230875
-4.222656
-4.212856
-4.204321
-4.194522
-4.185354
-4.178083
-4.168284
-4.159748
-4.151529
-4.142046
-4.131930
-4.123079
-4.114860
-4.107273
-4.098421
-4.089254
-4.080403
-4.071235
-4.062068
-4.053533
-4.045946
-4.038359
-4.030140
-4.021605
-4.013069
-4.004534
-3.998212
-3.990941
-3.982406
-3.974187
-3.966600
-3.959645
-3.953007
-3.945104
-3.939098
-3.932459
-3.926453
-3.918234
-3.912544
-3.907170
-3.900847
-3.894209
-3.888202
-3.884093
-3.877454
-3.872080
-3.867022
-3.861965
-3.856907
-3.852797
-3.850268
-3.846475
-3.842365
-3.837940
-3.835094
-3.830985
-3.828772
-3.826243
-3.823398
-3.820553
-3.817708
-3.816760
-3.816127
-3.814231
-3.814547
-3.812966
-3.812334
-3.811386
-3.811702
-3.811386
-3.811702
-3.812966
-3.814231
-3.814863
-3.817392
-3.818972
-3.821817
-3.823714
-3.825611
-3.828140
-3.830985
-3.835094
-3.838572
-3.843314
-3.845843
-3.851533
-3.856591
-3.862281
-3.868287
-3.875242
-3.881564
-3.887570
-3.894209
-3.899583
-3.908434
-3.916337
-3.923924
-3.933091
-3.939730
-3.948265
-3.957432
-3.967232
-3.975451
-3.986831
-3.997263
-4.008011
-4.018759
-4.028243
-4.039307
-4.050371
-4.060803
-4.072184
-4.086093
-4.098105
-4.111066
-4.123395
-4.135723
-4.148684
-4.161329
-4.174290
-4.187883
-4.201160
-4.215702
-4.230243
-4.243520
-4.257113
-4.271655
-4.286828
-4.299789
-4.314647
-4.329820
-4.343730
-4.357639
-4.372496
-4.389251
-4.404424
-4.420230
-4.434772
-4.448681
-4.465119
-4.480925
-4.496415
-4.511273
-4.526762
-4.543517
-4.558374
-4.572916
-4.588406
-4.604844
-4.620334
-4.635507
-4.650997
-4.667119
-4.682925
-4.698415
-4.714221
-4.729395
-4.744884
-4.759742
-4.775548
-4.791354
-4.805895
-4.821385
-4.837191
-4.852681
-4.866906
-4.882080
-4.897254
-4.912111
-4.926337
-4.940246
-4.955103
-4.972174
-4.986715
-4.997779
-5.011373
-5.025282
-5.039823
-5.051204
-5.063532
-5.077125
-5.091351
-5.102415
-5.113795
-5.126440
-5.138768
-5.151097
-5.162477
-5.172593
-5.157103
-5.156155
-5.198515
-5.170696
-5.152362
-5.163426
-5.224121
-5.170696
-5.153942
-5.183657
-5.210844
-5.187767
-5.170380
-5.161213
-5.161529
-5.173858
-5.157103
-5.125175
-5.130866
-5.139717
-5.093563
-5.065429
-4.993670
-4.871016
-4.886822
-4.832449
-4.710427
-4.738246
-4.718014
-4.556478
-4.581135
-4.613695
-4.490725
-4.422443
-4.417701
-4.308640
-4.151846
1.141995
3.358212
-2.444172
-2.103396
3.456851
-0.041036
-3.424772
1.685775
2.863120
-2.716350
-1.483487
3.517868
0.137268
-3.375774
1.514737
2.896316
-2.564297
-1.586541
3.414803
0.294079
-3.332466
1.342119
2.926982
-2.399915
-1.678848
3.297195
0.433818
-3.277777
1.188470
2.947216
-2.257345
-1.764516
3.189704
0.572292
-3.222140
1.026284
2.959862
-2.100550
-1.837224
3.074309
0.694642
-3.161129
0.885597
2.966817
-1.959561
-1.906137
2.963340
0.816044
-3.098538
0.734793
2.963024
-1.810670
-1.962723
2.844467
0.920690
-3.030256
0.603275
2.955752
-1.676951
-2.023101
2.728440
1.028181
-2.958181
0.463220
2.938048
-1.536278
-2.064197
2.611780
1.119865
-2.888319
0.338024
2.923821
-1.401928
-2.108770
2.494804
1.215026
-2.808973
0.210932
2.894419
-1.268842
-2.140381
2.379726
1.294380
-2.732788
0.093324
2.872288
-1.140814
-2.173258
2.263066
1.378160
-2.646804
-0.023650
2.838460
-1.011205
-2.191277
2.150832
1.451507
-2.566194
-0.130182
2.806213
-0.887603
-2.213721
2.036702
1.518847
-2.477364
-0.233237
2.765429
-0.764632
-2.221940
1.922888
1.585555
-2.392644
-0.334395
2.725278
-0.643559
-2.230791
1.808125
1.644991
-2.300021
-0.427017
2.677540
-0.529756
-2.233637
1.698737
1.696840
-2.214037
-0.520905
2.629168
-0.415637
-2.233320
1.586820
1.744263
-2.122363
-0.604044
2.573842
-0.311318
-2.228895
1.476799
1.785362
-2.035114
-0.691293
2.519780
-0.204786
-2.221624
1.363933
1.819190
-1.943439
-0.767477
2.461609
-0.103944
-2.209928
1.257707
1.853018
-1.854294
-0.844610
2.399643
-0.003418
-2.191593
1.151480
1.877678
-1.761987
-0.910363
2.337361
0.084155
-2.173890
1.046834
1.902338
-1.671577
-0.977696
2.272867
0.183743
-2.146072
0.944717
1.921307
-1.579587
-1.036178
2.210269
0.270368
-2.120150
0.845762
1.939960
-1.484119
-1.092131
2.141032
0.354148
-2.087590
0.750285
1.951657
-1.393393
-1.141762
2.073376
0.435715
-2.053449
0.656388
1.960826
-1.298873
-1.187915
2.004455
0.514436
-2.014250
0.565969
1.965884
-1.209412
-1.229327
1.934269
0.588732
-1.977264
0.475866
1.965252
-1.119002
-1.268842
1.861555
0.659549
-1.933956
0.387976
1.960510
-1.030172
-1.304247
1.788840
0.726573
-1.892860
0.301035
1.953238
-0.943556
-1.337124
1.713596
0.787274
-1.846707
0.215990
1.942489
-0.860100
-1.364942
1.638352
0.845446
-1.801186
0.135055
1.926998
-0.774432
-1.388967
1.566270
0.901721
-1.749975
0.058547
1.910558
-0.692557
-1.410147
1.490394
0.954202
-1.699396
-0.016695
1.892221
-0.608154
-1.425321
1.416098
1.001308
-1.645339
-0.085293
1.869458
-0.528492
-1.438914
1.342751
1.047466
-1.589386
-0.154523
1.844799
-0.447249
-1.448397
1.269088
1.090147
-1.534066
-0.219960
1.820139
-0.368535
-1.453139
1.196057
1.130614
-1.475900
-0.281919
1.791685
-0.292351
-1.453455
1.123026
1.164758
-1.417418
-0.338504
1.762283
-0.219644
-1.454404
1.051260
1.197638
-1.358303
-0.397618
1.727190
-0.147252
-1.450610
0.979810
1.226408
-1.299505
-0.452939
1.690833
-0.077706
-1.447133
0.908360
1.250119
-1.239759
-0.503202
1.652579
-0.013534
-1.439230
0.836594
1.269088
-1.182541
-0.555994
1.613060
0.050011
-1.429746
0.767357
1.288057
-1.121214
-0.600883
1.571328
0.112609
-1.415837
0.699068
1.304181
-1.061468
-0.644191
1.529280
0.172045
-1.402876
0.629515
1.317775
-1.001405
-0.683390
1.485019
0.232114
-1.383909
0.564704
1.329157
-0.939762
-0.719743
1.441074
0.289021
-1.362097
0.500210
1.337060
-0.880648
-0.754200
1.394916
0.342450
-1.340601
0.441089
1.344648
-0.817740
-0.781387
1.351920
0.396196
-1.313731
0.380072
1.347810
-0.756097
-0.806992
1.304813
0.445199
-1.288125
0.320952
1.347810
-0.696351
-0.832914
1.258655
0.491990
-1.259042
0.262464
1.345597
-0.637553
-0.857571
1.208387
0.537515
-1.231224
0.206189
1.340538
-0.578754
-0.880964
1.160016
0.577666
-1.200560
0.148650
1.332318
-0.521537
-0.899615
1.109116
0.616237
-1.169581
0.094904
1.322201
-0.466848
-0.916369
1.058216
0.652910
-1.135440
0.042739
1.310504
-0.412476
-0.929962
1.006999
0.685474
-1.100983
-0.007212
1.295961
-0.358104
-0.941027
0.957680
0.716457
-1.066210
-0.056842
1.279205
-0.305944
-0.950194
0.905831
0.747756
-1.029540
-0.102363
1.263081
-0.250307
-0.954304
0.859041
0.776209
-0.991922
-0.145039
1.246325
-0.199096
-0.957781
0.810037
0.800237
-0.953039
-0.185819
1.227040
-0.146304
-0.958097
0.760402
0.826161
-0.912576
-0.223121
1.207755
-0.096041
-0.956516
0.713295
0.847659
-0.871797
-0.261687
1.185308
-0.048307
-0.954620
0.664924
0.866628
-0.833230
-0.298041
1.160332
-0.002470
-0.950194
0.616869
0.881487
-0.794031
-0.332498
1.134408
0.042423
-0.944504
0.570711
0.897611
-0.751671
-0.364742
1.106903
0.086052
-0.937865
0.523289
0.908360
-0.712157
-0.396038
1.078133
0.126519
-0.927750
0.476814
0.918161
-0.672958
-0.424805
1.048099
0.164774
-0.919847
0.430340
0.925432
-0.630914
-0.449462
1.019013
0.203028
-0.907202
0.384815
0.930175
-0.590767
-0.476332
0.988662
0.241598
-0.893293
0.342766
0.935865
-0.548723
-0.497828
0.957047
0.277007
-0.876855
0.300718
0.938394
-0.508260
-0.518376
0.925432
0.311784
-0.859468
0.260883
0.942188
-0.466848
-0.535762
0.894766
0.345928
-0.839869
0.220732
0.940924
-0.425437
-0.552517
0.864415
0.377543
-0.819953
0.183427
0.939027
-0.385922
-0.567374
0.831535
0.405997
-0.800354
0.143908
0.935549
-0.346723
-0.580335
0.797075
0.435082
-0.778542
0.107234
0.930807
-0.308157
-0.590451
0.762931
0.460375
-0.756729
0.070877
0.924168
-0.270223
-0.601831
0.729103
0.484402
-0.735866
0.035468
0.913735
-0.233869
-0.610999
0.693061
0.505268
-0.712473
0.001324
0.903302
-0.197515
-0.618902
0.658601
0.525185
-0.689080
-0.030921
0.893185
-0.162110
-0.625856
0.622876
0.545103
-0.664107
-0.061900
0.878958
-0.128917
-0.629333
0.591261
0.563124
-0.638185
-0.090667
0.866312
-0.092564
-0.630282
0.556801
0.578931
-0.611631
-0.119434
0.853350
-0.055894
-0.629333
0.525185
0.595371
-0.585077
-0.144091
0.838807
-0.022701
-0.628385
0.492622
0.611178
-0.555046
-0.168748
0.823948
0.009227
-0.624908
0.459742
0.622876
-0.529124
-0.192773
0.807508
0.040843
-0.621114
0.429392
0.634890
-0.500041
-0.213953
0.790752
0.072458
-0.617005
0.397144
0.643110
-0.472222
-0.236398
0.772415
0.101227
-0.610999
0.363316
0.650065
-0.445352
-0.255681
0.753446
0.129049
-0.604360
0.333914
0.655440
-0.417218
-0.275597
0.730051
0.154024
-0.598038
0.301035
0.659866
-0.390664
-0.294564
0.708869
0.178368
-0.590135
0.270052
0.662395
-0.362845
-0.310370
0.687687
0.203660
-0.581916
0.239701
0.664292
-0.335659
-0.324911
0.664608
0.226107
-0.570852
0.211248
0.666505
-0.307525
-0.337556
0.644690
0.250450
-0.557891
0.185007
0.667769
-0.280022
-0.348620
0.621611
0.272581
-0.543981
0.159715
0.665556
-0.252520
-0.360000
0.600429
0.293447
-0.529124
0.131262
0.664608
-0.224069
-0.369168
0.579563
0.314313
-0.514582
0.108815
0.661763
-0.196567
-0.377387
0.556484
0.332966
-0.498144
0.083839
0.659549
-0.169064
-0.384025
0.534354
0.350038
-0.483287
0.060444
0.653859
-0.144407
-0.389083
0.510010
0.367426
-0.467165
0.037049
0.646587
-0.119434
-0.395089
0.486299
0.381021
-0.452623
0.013970
0.640264
-0.094144
-0.401096
0.462588
0.393667
-0.436185
-0.007528
0.631728
-0.070435
-0.403625
0.438244
0.405048
-0.418482
-0.029024
0.622876
-0.047043
-0.405521
0.415165
0.416113
-0.402044
-0.049572
0.613075
-0.024282
-0.407734
0.392402
0.427179
-0.383709
-0.067274
0.603907
-0.001205
-0.407102
0.370904
0.437296
-0.365690
-0.085293
0.593474
0.021873
-0.405205
0.348141
0.447412
-0.344510
-0.100467
0.581460
0.044004
-0.402360
0.326959
0.455632
-0.324911
-0.116273
0.571343
0.066767
-0.396986
0.306093
0.464168
-0.304996
-0.128601
0.559646
0.086052
-0.394773
0.283962
0.470175
-0.285712
-0.143143
0.545735
0.105970
-0.390348
0.263096
0.474917
-0.266745
-0.156736
0.533721
0.125887
-0.385606
0.241914
0.478079
-0.247462
-0.170013
0.519179
0.142643
-0.378651
0.221048
0.480924
-0.229443
-0.180445
0.504003
0.160347
-0.374226
0.198918
0.481557
-0.211741
-0.192141
0.488828
0.174890
-0.367587
0.178684
0.481873
-0.193406
-0.203521
0.473653
0.190698
-0.360632
0.159399
0.479976
-0.175387
-0.213005
0.456897
0.205557
-0.353362
0.139482
0.481557
-0.156420
-0.220592
0.442038
0.221048
-0.343562
0.120513
0.480608
-0.137453
-0.225966
0.428443
0.234959
-0.333130
0.104389
0.479344
-0.117537
-0.231972
0.413268
0.247605
-0.322066
0.088265
0.478711
-0.098570
-0.236082
0.395564
0.260567
-0.309737
0.073406
0.474917
-0.079919
-0.240507
0.381969
0.274478
-0.298041
0.058547
0.473653
-0.060636
-0.242720
0.367110
0.285227
-0.286028
0.042423
0.468911
-0.043881
-0.246514
0.350986
0.295028
-0.275597
0.027248
0.463536
-0.026811
-0.249991
0.335179
0.301983
-0.265797
0.012705
0.456265
-0.012902
-0.251888
0.317158
0.310519
-0.254100
-0.002786
0.449309
0.003537
-0.253784
0.300402
0.315894
-0.242088
-0.017327
0.441405
0.019344
-0.254100
0.285543
0.323165
-0.230392
-0.030288
0.433186
0.032306
-0.255681
0.269103
0.328856
-0.219327
-0.041669
0.426230
0.047798
-0.252520
0.253612
0.333282
-0.205418
-0.052733
0.417062
0.062025
-0.251572
0.238437
0.339605
-0.191825
-0.061268
0.411371
0.077832
-0.248410
0.224526
0.345612
-0.176651
-0.070752
0.402203
0.093324
-0.243985
0.210299
0.350038
-0.162742
-0.078022
0.396512
0.108499
-0.240823
0.196389
0.354148
-0.147252
-0.085925
0.386079
0.120829
-0.237346
0.184059
0.356993
-0.134608
-0.094144
0.377543
0.131894
-0.231024
0.169832
0.358258
-0.121963
-0.102996
0.365845
0.143592
-0.227230
0.155289
0.357942
-0.109950
-0.109318
0.355096
0.154657
-0.223437
0.139482
0.356993
-0.097622
-0.117221
0.344980
0.162877
-0.217747
0.125887
0.356361
-0.085925
-0.124176
0.332650
0.173310
-0.212373
0.112925
0.355412
-0.074545
-0.130182
0.322533
0.181530
-0.207315
0.099963
0.352567
-0.063165
-0.134608
0.309571
0.191330
-0.199412
0.088897
0.353516
-0.049255
-0.137769
0.301983
0.200499
-0.190877
0.078148
0.350986
-0.035030
-0.139665
0.290602
0.209035
-0.183606
0.068348
0.350670
-0.022069
-0.142194
0.281117
0.217571
-0.174122
0.058547
0.347825
-0.008792
-0.142194
0.272265
0.223261
-0.167168
0.047482
0.344980
0.003853
-0.143775
0.259619
0.231798
-0.158633
0.039578
0.342134
0.015550
-0.144723
0.250134
0.237488
-0.149465
0.028829
0.337076
0.025667
-0.145988
0.239701
0.243179
-0.141562
0.019660
0.332650
0.036733
-0.146304
0.227371
0.247605
-0.134291
0.009227
0.326327
0.045269
-0.148517
0.215358
0.251399
-0.126072
0.001008
0.320636
0.055702
-0.148833
0.204609
0.255193
-0.117221
-0.007212
0.314313
0.063289
-0.147885
0.193543
0.256773
-0.109950
-0.015747
0.309254
0.074038
-0.146620
0.182162
0.259619
-0.100467
-0.020805
0.304512
0.085104
-0.144407
0.173626
0.263413
-0.090667
-0.026811
0.297241
0.094272
-0.141878
0.162877
0.265942
-0.079287
-0.031553
0.293447
0.105021
-0.137453
0.154973
0.269103
-0.069487
-0.036611
0.287756
0.115454
-0.132711
0.146121
0.271316
-0.060003
-0.040720
0.282698
0.123990
-0.128917
0.136636
0.273213
-0.051784
-0.045462
0.275743
0.130945
-0.126072
0.129049
0.274162
-0.041669
-0.049572
0.268787
0.138217
-0.122279
0.118299
0.273846
-0.033133
-0.054313
0.260251
0.144540
-0.118485
0.109763
0.272265
-0.026179
-0.060003
0.250134
0.149915
-0.115640
0.098698
0.271000
-0.018592
-0.064113
0.243495
0.154341
-0.112163
0.091743
0.269736
-0.009741
-0.067590
0.234327
0.160347
-0.107737
0.083839
0.269103
-0.001838
-0.069487
0.228320
0.167303
-0.102996
0.075303
0.265942
0.006382
-0.071068
0.220732
0.172994
-0.096673
0.068664
0.265310
0.014918
-0.072648
0.212196
0.176787
-0.091931
0.060128
0.263413
0.023770
-0.072964
0.208086
0.184059
-0.084345
0.055069
0.261516
0.033255
-0.073280
0.201131
0.188485
-0.078655
0.048430
0.260567
0.042107
-0.072332
0.194808
0.193227
-0.072332
0.043688
0.257406
0.050327
-0.072332
0.187536
0.197337
-0.066010
0.036733
0.253928
0.057915
-0.072332
0.179633
0.201131
-0.059687
0.030726
0.250450
0.064870
-0.073597
0.171413
0.201131
-0.055578
0.023770
0.246340
0.068980
-0.073913
0.162244
0.203660
-0.049888
0.018396
0.240650
0.075303
-0.073597
0.154657
0.204925
-0.044198
0.013337
0.236856
0.081626
-0.074229
0.146437
0.205557
-0.039140
0.008279
0.231798
0.087317
-0.072964
0.139165
0.207770
-0.032817
0.004169
0.227371
0.093956
-0.071068
0.133791
0.209983
-0.024914
0.000691
0.223261
0.100279
-0.067906
0.127152
0.209667
-0.019856
-0.003418
0.219468
0.106602
-0.065378
0.122726
0.213777
-0.012270
-0.004999
0.217255
0.113873
-0.060003
0.117983
0.214725
-0.004367
-0.007844
0.212829
0.120829
-0.056210
0.112609
0.215990
0.002272
-0.010057
0.208402
0.127152
-0.052417
0.106602
0.215358
0.007014
-0.011321
0.203028
0.129997
-0.052101
0.099647
0.215042
0.013021
-0.014799
0.197021
0.133475
-0.050836
0.092691
0.213145
0.018080
-0.018592
0.190698
0.136004
-0.048307
0.084471
0.211248
0.022822
-0.021121
0.185323
0.140114
-0.046094
0.080361
0.209983
0.029777
-0.022701
0.178684
0.142643
-0.044198
0.074038
0.206822
0.034520
-0.024598
0.172994
0.145488
-0.039456
0.067399
0.206189
0.039894
-0.025230
0.168884
0.148966
-0.036295
0.063922
0.205873
0.045585
-0.026495
0.164457
0.153076
-0.031553
0.060444
0.203660
0.052540
-0.024598
0.160031
0.155921
-0.025863
0.057282
0.202079
0.057599
-0.023650
0.157186
0.160664
-0.020489
0.053172
0.201763
0.063605
-0.024598
0.150547
0.163193
-0.015431
0.050959
0.200182
0.069296
-0.022701
0.148650
0.166671
-0.011953
0.046849
0.197653
0.073722
-0.023650
0.142327
0.167303
-0.006579
0.042423
0.193543
0.078148
-0.023334
0.136320
0.166671
-0.006263
0.036733
0.189433
0.080045
-0.023334
0.129997
0.167935
-0.001522
0.032623
0.186272
0.084155
-0.023966
0.123042
0.167935
0.000691
0.028829
0.182794
0.088897
-0.023966
0.117035
0.168884
0.004485
0.025667
0.180265
0.092375
-0.023334
0.113557
0.169200
0.008279
0.022506
0.176155
0.095537
-0.022701
0.109131
0.169832
0.013970
0.021873
0.173626
0.101227
-0.020173
0.105021
0.169832
0.019028
0.020293
0.172045
0.105021
-0.016695
0.102492
0.172994
0.025351
0.019028
0.169516
0.110080
-0.012902
0.099330
0.173310
0.030726
0.017764
0.165722
0.113873
-0.010689
0.096801
0.174890
0.034520
0.017447
0.163509
0.117035
-0.008160
0.092375
0.173626
0.040210
0.017447
0.160031
0.121145
-0.004999
0.088897
0.173626
0.041791
0.013337
0.156554
0.121777
-0.004050
0.084155
0.172045
0.045585
0.011757
0.152128
0.124622
-0.002470
0.078464
0.169200
0.047798
0.009860
0.146437
0.125571
-0.002154
0.073722
0.166987
0.051908
0.008279
0.143592
0.127784
0.000059
0.068980
0.166038
0.054121
0.007647
0.139798
0.129049
0.001956
0.065502
0.164457
0.058231
0.007963
0.137268
0.132210
0.006066
0.064554
0.165090
0.063289
0.008279
0.132526
0.134423
0.009544
0.062973
0.164457
0.067083
0.007647
0.129681
0.136004
0.013337
0.061392
0.163193
0.071509
0.008911
0.127784
0.138849
0.016499
0.058231
0.161928
0.075303
0.010176
0.124622
0.140746
0.020293
0.058231
0.162244
0.080361
0.010808
0.121777
0.142327
0.023138
0.054121
0.160031
0.083839
0.010492
0.118299
0.143275
0.026932
0.052540
0.158451
0.085420
0.011757
0.113873
0.143592
0.027248
0.050011
0.154973
0.087633
0.010808
0.110080
0.144540
0.030726
0.046849
0.152128
0.090162
0.011757
0.105337
0.143275
0.031990
0.043372
0.148334
0.091110
0.012073
0.102492
0.142643
0.034203
0.041159
0.145488
0.094272
0.011124
0.099014
0.142011
0.037365
0.039262
0.142959
0.096169
0.013970
0.095853
0.143275
0.039894
0.037049
0.142327
0.099330
0.014918
0.093956
0.143592
0.043056
0.036733
0.139798
0.101543
0.016499
0.092059
0.144856
0.048430
0.037997
0.138217
0.105337
0.019344
0.089214
0.145488
0.051908
0.036416
0.137901
0.108499
0.019660
0.086684
0.146121
0.053805
0.037049
0.136004
0.110080
0.022506
0.084787
0.145172
0.057282
0.035784
0.132526
0.112293
0.024719
0.082891
0.146121
0.060760
0.035152
0.131894
0.113873
0.027248
0.081310
0.144856
0.062973
0.034203
0.128100
0.114822
0.028513
0.076568
0.142011
0.063289
0.031358
0.123358
0.115454
0.027880
0.072458
0.139165
0.065186
0.031042
0.119880
0.115454
0.028513
0.070245
0.137268
0.066767
0.028829
0.115770
0.117035
0.029461
0.066451
0.135372
0.068980
0.030093
0.114506
0.117351
0.032623
0.066135
0.136320
0.073090
0.030726
0.112609
0.119564
0.036100
0.065502
0.136004
0.075619
0.030726
0.110712
0.121145
0.037049
0.063605
0.136004
0.078464
0.033887
0.110396
0.122409
0.041159
0.063922
0.135055
0.082258
0.033255
0.108499
0.124306
0.043372
0.062973
0.135372
0.085104
0.035152
0.107550
0.125887
0.047166
0.062657
0.135372
0.086684
0.034203
0.104389
0.125887
0.047482
0.061076
0.132842
0.087633
0.034836
0.100595
0.126203
0.050011
0.057599
0.129997
0.089530
0.035152
0.098066
0.125571
0.049695
0.055069
0.127152
0.088897
0.033887
0.093956
0.123990
0.050327
0.052856
0.124306
0.090794
0.034203
0.092691
0.123990
0.051276
0.050327
0.120829
0.090478
0.034520
0.088897
0.123674
0.053489
0.050011
0.121461
0.092691
0.034520
0.087633
0.122726
0.054437
0.048746
0.118932
0.094272
0.035784
0.085420
0.123042
0.056334
0.049379
0.117667
0.098698
0.038946
0.085104
0.123990
0.061708
0.050011
0.117983
0.099647
0.040210
0.084787
0.124939
0.063922
0.049379
0.116719
0.102492
0.042423
0.083523
0.124939
0.066767
0.051276
0.117667
0.104073
0.045269
0.082258
0.125571
0.068980
0.050011
0.116086
0.106918
0.046533
0.081626
0.125887
0.071509
0.050959
0.113241
0.107234
0.046533
0.078781
0.123674
0.072458
0.049695
0.111344
0.106286
0.045269
0.075619
0.122726
0.071825
0.048430
0.107550
0.105021
0.046533
0.072774
0.120196
0.074038
0.046849
0.105337
0.104705
0.047482
0.071509
0.120196
0.074038
0.045585
0.102176
0.107234
0.048114
0.069296
0.118616
0.075619
0.046217
0.102176
0.107234
0.049062
0.069612
0.118932
0.077832
0.045585
0.098382
0.106918
0.051592
0.067399
0.117035
0.079097
0.047482
0.099330
0.109763
0.053805
0.067399
0.116719
0.082258
0.048746
0.099014
0.111028
0.056334
0.067715
0.117983
0.085104
0.048430
0.097750
0.111976
0.058231
0.067399
0.117035
0.087001
0.050643
0.097117
0.112925
0.060128
0.067083
0.116403
0.089214
0.052224
0.095220
0.114506
0.062025
0.066135
0.114822
0.089214
0.051592
0.095220
0.114506
0.062341
0.064238
0.114822
0.091110
0.051276
0.092059
0.112609
0.063922
0.063605
0.111976
0.091110
0.050643
0.089846
0.111976
0.063289
0.061708
0.110396
0.090794
0.049695
0.087317
0.111660
0.063605
0.059812
0.108815
0.089530
0.049695
0.083839
0.109447
0.065186
0.057599
0.105970
0.090478
0.050011
0.082258
0.109763
0.066767
0.058231
0.105653
0.092691
0.050643
0.082258
0.110080
0.067399
0.058863
0.105337
0.095220
0.052540
0.082258
0.111028
0.069928
0.059812
0.105970
0.096801
0.056018
0.081942
0.111344
0.072141
0.061076
0.107234
0.099014
0.056966
0.081942
0.112293
0.075303
0.061392
0.105337
0.101227
0.059812
0.083207
0.112925
0.076568
0.061076
0.105021
0.100279
0.058863
0.080678
0.111660
0.077832
0.061076
0.102176
0.100911
0.059812
0.079729
0.110080
0.077832
0.059179
0.100279
0.099647
0.059812
0.077516
0.109763
0.077832
0.060128
0.098066
0.098698
0.059179
0.074987
0.108499
0.077832
0.058231
0.096485
0.099014
0.058863
0.073090
0.107234
0.078148
0.057282
0.094272
0.097750
0.059495
0.071509
0.106286
0.079413
0.058231
0.093640
0.100595
0.060128
0.070245
0.106286
0.081310
0.056966
0.092691
0.100911
0.062025
0.070877
0.106286
0.082891
0.058547
0.092375
0.102176
0.064238
0.071193
0.105337
0.083523
0.059812
0.091427
0.102492
0.065818
0.071825
0.107234
0.087317
0.059495
0.092059
0.103757
0.067399
0.071825
0.104073
0.085420
0.061708
0.091743
0.105021
0.069612
0.072774
0.106602
0.089846
0.062657
0.092059
0.105970
0.070877
0.072141
0.104705
0.089214
0.062973
0.089846
0.105970
0.071509
0.070245
0.103440
0.090162
0.062973
0.088265
0.104389
0.071193
0.068664
0.102808
0.090478
0.061708
0.085736
0.102176
0.071825
0.068031
0.100279
0.087949
0.060128
0.084155
0.100595
0.070245
0.065818
0.098382
0.090162
0.060760
0.081942
0.100279
0.069928
0.064870
0.096169
0.089214
0.060760
0.080678
0.100911
0.071825
0.064870
0.097750
0.090162
0.061076
0.080994
0.099014
0.071825
0.065818
0.097117
0.090162
0.062341
0.079097
0.100595
0.074987
0.065818
0.095853
0.092059
0.064870
0.081310
0.102492
0.077200
0.066767
0.096801
0.094588
0.067399
0.082258
0.102808
0.079097
0.066767
0.097117
0.095853
0.068031
0.081942
0.104073
0.080361
0.067083
0.095220
0.096801
0.068031
0.080045
0.103124
0.081626
0.068031
0.096169
0.096801
0.068664
0.079097
0.102176
0.079729
0.067083
0.093324
0.096801
0.068348
0.078464
0.100595
0.080678
0.067083
0.092059
0.095220
0.068348
0.076568
0.099330
0.080678
0.066135
0.090794
0.093640
0.066767
0.074355
0.097750
0.080361
0.065818
0.088265
0.092059
0.066135
0.072141
0.097750
0.080678
0.064238
0.087317
0.093640
0.067715
0.072141
0.096169
0.081942
0.065502
0.087633
0.093956
0.068980
0.072141
0.096801
0.084155
0.067083
0.087633
0.095220
0.070245
0.074671
0.097117
0.085104
0.065818
0.087001
0.095537
0.072774
0.075303
0.098698
0.087001
0.068980
0.088581
0.098066
0.074355
0.075303
0.099963
0.088265
0.069296
0.088897
0.099647
0.076884
0.075619
0.099014
0.087633
0.069928
0.087949
0.100279
0.077200
0.075619
0.098382
0.090162
0.070245
0.087949
0.099963
0.077200
0.075935
0.098066
0.089846
0.069928
0.086684
0.099330
0.077832
0.073722
0.095853
0.089530
0.069928
0.083839
0.097750
0.076251
0.072141
0.093956
0.087949
0.068980
0.083839
0.095220
0.076251
0.070877
0.092059
0.087633
0.068348
0.081626
0.094904
0.075303
0.070245
0.091110
0.087317
0.068664
0.080361
0.093324
0.075619
0.069612
0.090794
0.089214
0.069612
0.079413
0.094904
0.076568
0.070245
0.090162
0.088897
0.069928
0.078781
0.093007
0.077832
0.070245
0.090794
0.090478
0.071193
0.080994
0.096801
0.080678
0.071825
0.090478
0.091743
0.072141
0.082258
0.098382
0.081310
0.073090
0.092691
0.092059
0.073090
0.081942
0.098066
0.083207
0.073406
0.092375
0.092691
0.073090
0.081626
0.096801
0.083207
0.073090
0.091743
0.093324
0.074038
0.081626
0.096485
0.083523
0.073722
0.089846
0.093007
0.074038
0.079729
0.095537
0.082891
0.072141
0.087949
0.091743
0.073722
0.077516
0.094272
0.082891
0.070877
0.088265
0.091110
0.072774
0.075303
0.092691
0.080994
0.068664
0.085736
0.091427
0.074355
0.075935
0.092375
0.080361
0.070877
0.084787
0.091743
0.072774
0.074671
0.091743
0.082574
0.070561
0.086684
0.090478
0.073722
0.074987
0.090478
0.082574
0.069296
0.083839
0.091110
0.074987
0.076251
0.091427
0.082891
0.070561
0.086052
0.093007
0.076251
0.075303
0.093007
0.085104
0.071509
0.086052
0.093640
0.077832
0.077516
0.092691
0.086684
0.073406
0.086052
0.092375
0.077832
0.077200
0.093956
0.088265
0.074987
0.086368
0.093640
0.079729
0.076568
0.093956
0.088897
0.075935
0.085736
0.095220
0.079097
0.077516
0.092375
0.088897
0.075303
0.084471
0.093640
0.079097
0.076568
0.091427
0.087633
0.073406
0.083523
0.091743
0.078148
0.074671
0.089846
0.087001
0.074038
0.082258
0.089530
0.077200
0.073722
0.087949
0.086368
0.072458
0.079729
0.089846
0.076568
0.072774
0.086052
0.085104
0.072774
0.079729
0.090794
0.078148
0.071825
0.087001
0.085736
0.072458
0.080678
0.089530
0.078148
0.073090
0.086052
0.086052
0.073722
0.078781
0.090794
0.079729
0.072774
0.087949
0.087001
0.074671
0.080045
0.091110
0.081310
0.075303
0.089214
0.088581
0.075935
0.081626
0.091110
0.082574
0.075935
0.088897
0.090478
0.075619
0.080361
0.093007
0.084471
0.076251
0.089846
0.090162
0.077200
0.082258
0.093324
0.084471
0.077516
0.089530
0.091427
0.078148
0.081942
0.093324
0.083523
0.076568
0.088581
0.092059
0.076884
0.080678
0.091743
0.083839
0.075619
0.087317
0.089846
0.076251
0.079097
0.089530
0.082574
0.073406
0.084787
0.088581
0.075619
0.077832
0.087633
0.081310
0.073090
0.081942
0.087001
0.074987
0.076884
0.086684
0.081310
0.073090
0.081942
0.085420
0.074987
0.076251
0.087317
0.081626
0.072458
0.082574
0.086052
0.076884
0.075619
0.086684
0.081942
0.073722
0.080678
0.087001
0.076251
0.075303
0.087317
0.081626
0.074355
0.082258
0.087633
0.077516
0.076568
0.087949
0.083523
0.075303
0.083523
0.088897
0.077832
0.077200
0.088897
0.085420
0.075619
0.084471
0.088897
0.079729
0.076568
0.088581
0.085736
0.078148
0.083207
0.090162
0.080678
0.079097
0.089846
0.087001
0.078464
0.084471
0.090794
0.080678
0.078781
0.089530
0.086052
0.076884
0.083839
0.089846
0.080994
0.078148
0.087949
0.086368
0.076251
0.082258
0.088265
0.080045
0.077516
0.086684
0.085104
0.076884
0.081310
0.088265
0.080361
0.075619
0.084471
0.084155
0.074355
0.078781
0.087001
0.080045
0.075303
0.084787
0.084471
0.073722
0.078464
0.086052
0.079097
0.074038
0.084155
0.082891
0.074671
0.079097
0.086368
0.078148
0.074355
0.083207
0.084471
0.074987
0.078464
0.086368
0.079097
0.075303
0.084787
0.085104
0.075935
0.079097
0.086368
0.080361
0.075935
0.084471
0.085420
0.077200
0.080045
0.087317
0.082258
0.078781
0.086684
0.087001
0.078781
0.080361
0.089214
0.082574
0.078148
0.086052
0.089214
0.080045
0.080994
0.088581
0.083523
0.080045
0.087633
0.088897
0.080678
0.082258
0.088581
0.083523
0.078464
0.085736
0.088581
0.079729
0.080994
0.087949
0.082891
0.078148
0.084787
0.087633
0.078781
0.079097
0.086684
0.083523
0.076884
0.083839
0.085420
0.078148
0.076884
0.086052
0.081626
0.074671
0.081942
0.086368
0.078464
0.077516
0.086052
0.080994
0.074987
0.080994
0.083523
0.077516
0.077200
0.083839
0.081626
0.074355
0.079729
0.084471
0.076251
0.075619
0.084471
0.081310
0.074987
0.080045
0.084471
0.078464
0.076884
0.085104
0.081942
0.075619
0.081310
0.086052
0.079413
0.078781
0.086052
0.083207
0.077516
0.082258
0.087001
0.079729
0.077516
0.085736
0.085104
0.078781
0.083523
0.086684
0.079097
0.078464
0.085736
0.084471
0.078464
0.084155
0.089214
0.083207
0.079729
0.086368
0.085420
0.079097
0.085104
0.089214
0.082891
0.079413
0.086368
0.086684
0.079097
0.084471
0.087633
0.081942
0.078464
0.086368
0.084787
0.077832
0.081310
0.086684
0.080994
0.078464
0.084787
0.085420
0.077832
0.080361
0.085104
0.079413
0.078464
0.083839
0.083523
0.076251
0.080045
0.084787
0.078464
0.078148
0.083207
0.081942
0.075935
0.078464
0.084471
0.080361
0.076568
0.082258
0.082574
0.075935
0.078464
0.085104
0.079097
0.075935
0.083207
0.083523
0.076251
0.078464
0.083207
0.080045
0.076568
0.083207
0.083207
0.075303
0.079097
0.083839
0.080361
0.077832
[truncated: 9,189,943 more chars]
