# Supplementary material for: Forces applied during classical touch assays for Caenorhabditis elegans
Source: PLoS One. 2017 May 19;12(5):e0178080. doi: 10.1371/journal.pone.0178080 (PMC5438190; doi:10.1371/journal.pone.0178080)
Supplement: S2 Data — These text files contain raw voltage data collected as described in the Methods section. The analysis scripts in S1 Analysis Code were used to process these data. (ZIP) [file pone.0178080.s004.zip › RawDataFiles/Subject7.txt]

frequency=5000
Gain=1000
2016-10-18 13:45:06
Cantilever 2A
0.046849
0.046849
0.045901
0.045269
0.046217
0.046217
0.045585
0.045901
0.045269
0.045901
0.045901
0.045585
0.044320
0.045585
0.044952
0.045585
0.045585
0.044320
0.045901
0.046217
0.045901
0.046849
0.047166
0.045901
0.047482
0.046533
0.046849
0.047166
0.047798
0.046217
0.047166
0.047798
0.047798
0.047798
0.047798
0.047798
0.048430
0.049379
0.050643
0.049379
0.050011
0.050327
0.048746
0.049062
0.049379
0.050011
0.050327
0.050643
0.050643
0.050959
0.049695
0.050011
0.050959
0.050643
0.050011
0.049695
0.049695
0.049379
0.049695
0.049695
0.050011
0.050011
0.049695
0.050011
0.049379
0.049695
0.049062
0.048746
0.048114
0.048114
0.048430
0.048746
0.046849
0.047482
0.047166
0.047482
0.047482
0.045901
0.046533
0.046217
0.046217
0.045901
0.044952
0.045269
0.046849
0.046217
0.043688
0.044952
0.044952
0.045269
0.044952
0.044004
0.044636
0.045585
0.045585
0.044952
0.046217
0.045269
0.045269
0.045585
0.045269
0.045269
0.044636
0.045269
0.044004
0.045901
0.045901
0.046533
0.046217
0.046533
0.045901
0.047166
0.046217
0.047482
0.047482
0.046217
0.046217
0.048114
0.047482
0.047798
0.046849
0.046533
0.049062
0.048114
0.048746
0.047482
0.048114
0.047482
0.047798
0.049695
0.050011
0.048430
0.049062
0.047798
0.048746
0.049062
0.048430
0.049379
0.048114
0.048430
0.047798
0.049062
0.049062
0.047798
0.048114
0.048430
0.046849
0.046533
0.047166
0.046849
0.047166
0.046849
0.047482
0.046533
0.045269
0.045269
0.045901
0.044952
0.044952
0.045269
0.044636
0.044636
0.044320
0.044320
0.044320
0.044320
0.043372
0.043688
0.045269
0.044004
0.043688
0.042739
0.042423
0.042423
0.042107
0.043056
0.044004
0.044004
0.044320
0.043688
0.043688
0.043372
0.044952
0.044004
0.044320
0.043688
0.044004
0.043372
0.044320
0.044636
0.043688
0.044004
0.045269
0.045901
0.045269
0.045901
0.044636
0.046217
0.046533
0.046533
0.046849
0.045901
0.047166
0.046533
0.048430
0.047482
0.047798
0.047482
0.047798
0.048114
0.047482
0.049379
0.048430
0.050327
0.050327
0.049062
0.049062
0.049062
0.049695
0.049062
0.048430
0.049062
0.047482
0.049062
0.048746
0.047798
0.048430
0.048746
0.048746
0.048746
0.048746
0.047482
0.047798
0.048114
0.048430
0.047798
0.046533
0.045269
0.045901
0.043688
0.044320
0.044004
0.044004
0.044636
0.044004
0.044636
0.044636
0.044636
0.044636
0.044320
0.044004
0.044320
0.043372
0.043056
0.043688
0.041791
0.042423
0.043372
0.043056
0.041791
0.041791
0.041791
0.042423
0.042423
0.042739
0.042739
0.043372
0.044320
0.043056
0.043688
0.042739
0.044004
0.043688
0.042423
0.043372
0.043688
0.043688
0.044952
0.044004
0.043372
0.044004
0.043688
0.044004
0.044636
0.045585
0.045269
0.044952
0.045269
0.046533
0.046849
0.045585
0.045901
0.046217
0.046849
0.046533
0.047166
0.048430
0.047166
0.047166
0.046849
0.046533
0.047482
0.048430
0.046849
0.047166
0.047482
0.046849
0.046217
0.046849
0.046849
0.045585
0.045585
0.046849
0.046533
0.046217
0.045585
0.046217
0.045585
0.045901
0.045269
0.045269
0.044952
0.045269
0.044952
0.043688
0.044004
0.044320
0.044004
0.043688
0.043372
0.042423
0.042107
0.043056
0.043056
0.043372
0.043056
0.044004
0.042739
0.040843
0.042107
0.042423
0.042107
0.042739
0.041791
0.042107
0.041159
0.041159
0.043688
0.043688
0.042739
0.041791
0.042107
0.042739
0.042107
0.044004
0.042423
0.042107
0.043056
0.042739
0.042107
0.043056
0.042739
0.042423
0.043056
0.044004
0.043372
0.044636
0.044004
0.044636
0.044952
0.046217
0.046533
0.045901
0.046849
0.046533
0.045901
0.045901
0.046217
0.045901
0.046849
0.048430
0.045901
0.047166
0.046533
0.047482
0.047482
0.046217
0.046849
0.046849
0.046849
0.046533
0.046217
0.046217
0.046533
0.046849
0.046849
0.046849
0.045901
0.045901
0.045901
0.046217
0.045269
0.045585
0.044952
0.044320
0.044952
0.044004
0.044320
0.044636
0.044952
0.044004
0.043688
0.043372
0.044636
0.044004
0.043372
0.043056
0.043688
0.044004
0.043372
0.043372
0.042107
0.042107
0.043372
0.043372
0.043688
0.043056
0.043056
0.043372
0.041475
0.043688
0.043056
0.043056
0.041791
0.044320
0.043372
0.042107
0.042739
0.043372
0.044952
0.044636
0.044320
0.042739
0.044004
0.044636
0.044320
0.045585
0.044636
0.044952
0.045585
0.045585
0.046533
0.046217
0.046533
0.046217
0.045901
0.047482
0.046849
0.047166
0.046533
0.046533
0.046849
0.047482
0.048746
0.048114
0.048746
0.048114
0.048430
0.048746
0.048746
0.049062
0.047482
0.049062
0.048430
0.047482
0.048114
0.047166
0.046217
0.046533
0.047482
0.046217
0.045901
0.046849
0.047482
0.046849
0.046533
0.044952
0.045901
0.045585
0.044636
0.044320
0.042107
0.044320
0.043056
0.042423
0.043688
0.042423
0.043372
0.042107
0.043056
0.043372
0.043372
0.043372
0.042739
0.042107
0.041159
0.042423
0.042107
0.043372
0.042423
0.042739
0.042423
0.042739
0.042107
0.042739
0.042423
0.042739
0.042423
0.043056
0.042423
0.043056
0.043688
0.044320
0.044636
0.044004
0.044004
0.044004
0.044636
0.043688
0.044004
0.044636
0.045901
0.046217
0.046533
0.046217
0.045585
0.046217
0.046533
0.047482
0.047798
0.046217
0.046849
0.046217
0.046533
0.047166
0.047798
0.048114
0.048114
0.048430
0.047166
0.047482
0.048430
0.048114
0.048430
0.049062
0.048114
0.047798
0.048114
0.048430
0.048114
0.047166
0.046849
0.047482
0.046217
0.045901
0.045901
0.045901
0.044952
0.045269
0.046533
0.045585
0.045901
0.044952
0.045269
0.044952
0.044636
0.045585
0.045269
0.044952
0.044636
0.043688
0.043372
0.043688
0.043372
0.043372
0.043688
0.044004
0.042423
0.041475
0.043056
0.041791
0.042739
0.044320
0.043056
0.043056
0.043056
0.042739
0.042423
0.043688
0.043056
0.041475
0.043688
0.044004
0.043056
0.044952
0.044952
0.045269
0.043056
0.044636
0.044636
0.045901
0.044952
0.044952
0.044952
0.045901
0.046849
0.046849
0.045901
0.045585
0.046217
0.046533
0.046533
0.047482
0.046217
0.046533
0.047798
0.046217
0.046849
0.048114
0.049062
0.050327
0.048114
0.047482
0.048114
0.047798
0.049062
0.049062
0.048430
0.049695
0.048430
0.048114
0.049062
0.048746
0.048430
0.048430
0.048430
0.046533
0.047482
0.046849
0.045901
0.044952
0.044952
0.046533
0.046217
0.044952
0.045269
0.045585
0.044952
0.045901
0.045585
0.044636
0.045269
0.044320
0.044636
0.043688
0.043056
0.043056
0.044004
0.044320
0.043372
0.043372
0.042739
0.043056
0.042739
0.044636
0.044004
0.044952
0.043688
0.043688
0.043372
0.042739
0.043056
0.043688
0.043372
0.044004
0.043688
0.042107
0.044004
0.044320
0.044636
0.044004
0.044952
0.045269
0.045269
0.045585
0.046533
0.045585
0.045901
0.046533
0.047482
0.047798
0.047482
0.047482
0.047482
0.048430
0.048114
0.046849
0.048114
0.048114
0.049062
0.048746
0.049062
0.048430
0.048746
0.049379
0.049695
0.048746
0.048114
0.049062
0.049695
0.050011
0.048746
0.050011
0.049062
0.048746
0.050011
0.048430
0.047798
0.048430
0.047798
0.047482
0.048114
0.048430
0.047482
0.046849
0.047482
0.048114
0.046533
0.046533
0.047166
0.046849
0.046217
0.044952
0.046217
0.045585
0.046533
0.046533
0.045269
0.045269
0.045269
0.044952
0.046849
0.045269
0.044636
0.044320
0.044004
0.044952
0.045269
0.045269
0.044636
0.045901
0.044952
0.044952
0.045901
0.045901
0.046533
0.046533
0.045585
0.045901
0.046217
0.045269
0.046533
0.045269
0.046217
0.047166
0.046533
0.046217
0.045901
0.046849
0.047166
0.046533
0.046849
0.047798
0.047482
0.047798
0.046849
0.047798
0.047798
0.047798
0.049695
0.049695
0.048430
0.048114
0.048746
0.050011
0.050327
0.050327
0.049062
0.049695
0.050327
0.050327
0.050011
0.050327
0.050327
0.051276
0.050327
0.050959
0.050011
0.049062
0.050327
0.050327
0.050327
0.049695
0.049379
0.049062
0.048746
0.049379
0.049695
0.048430
0.048430
0.049062
0.047482
0.047166
0.047166
0.047166
0.046217
0.046533
0.046217
0.046849
0.045901
0.045269
0.045269
0.046533
0.046849
0.045901
0.046533
0.045269
0.045585
0.043688
0.044636
0.044952
0.045901
0.045269
0.045585
0.044952
0.044952
0.045269
0.044952
0.045269
0.045585
0.045585
0.045269
0.046849
0.046217
0.046849
0.047798
0.047482
0.045269
0.046217
0.046849
0.047482
0.048114
0.046849
0.048114
0.047482
0.047482
0.048114
0.046849
0.049062
0.048746
0.049379
0.049695
0.050643
0.050959
0.050011
0.047798
0.050011
0.050327
0.049695
0.050643
0.051908
0.051276
0.050011
0.051592
0.050643
0.050327
0.050011
0.050011
0.050327
0.050327
0.049695
0.049695
0.048746
0.049062
0.049695
0.049379
0.048114
0.049062
0.048746
0.049379
0.047798
0.047798
0.048746
0.048114
0.048114
0.047798
0.048430
0.046849
0.047482
0.046217
0.045901
0.046533
0.046849
0.046217
0.045269
0.045269
0.045585
0.046533
0.046849
0.047166
0.045901
0.045269
0.045269
0.044320
0.045585
0.045901
0.046533
0.045901
0.045269
0.044636
0.044952
0.045901
0.046533
0.045585
0.045901
0.047482
0.045901
0.046533
0.047166
0.047482
0.047798
0.048114
0.046849
0.047798
0.047166
0.046533
0.046849
0.048114
0.048746
0.050011
0.049062
0.049062
0.048746
0.049062
0.050011
0.049379
0.050011
0.049062
0.049695
0.048746
0.049695
0.049379
0.050643
0.051592
0.050643
0.051908
0.050959
0.050011
0.049379
0.049695
0.049379
0.050011
0.049695
0.049695
0.050643
0.049695
0.050643
0.049379
0.049062
0.048114
0.047798
0.047798
0.049062
0.050643
0.048746
0.049062
0.048746
0.048114
0.048114
0.047166
0.047166
0.047166
0.045901
0.047166
0.048430
0.046217
0.046533
0.046533
0.045901
0.046533
0.045901
0.046849
0.044952
0.045585
0.045585
0.043688
0.045901
0.045901
0.046533
0.046533
0.046217
0.044952
0.045269
0.045585
0.045269
0.045901
0.046217
0.045901
0.046533
0.045585
0.046217
0.048430
0.046849
0.047166
0.045901
0.045901
0.045585
0.047166
0.046849
0.047166
0.047166
0.047798
0.048746
0.048430
0.048746
0.047798
0.049695
0.048114
0.049379
0.050011
0.049695
0.050959
0.050327
0.048430
0.048746
0.050011
0.050327
0.050011
0.049695
0.049379
0.050011
0.050011
0.050959
0.050327
0.050959
0.050011
0.050011
0.049695
0.049695
0.050327
0.050011
0.049062
0.049379
0.048746
0.047798
0.048746
0.049062
0.048746
0.048746
0.048746
0.048746
0.048430
0.049379
0.047482
0.047482
0.046849
0.046849
0.046533
0.046217
0.046217
0.046849
0.046533
0.045269
0.046217
0.046217
0.045585
0.046217
0.044320
0.044004
0.045269
0.045585
0.045901
0.045585
0.044636
0.044004
0.044320
0.045269
0.045269
0.046533
0.046533
0.045585
0.045585
0.045269
0.046217
0.046217
0.046849
0.046849
0.046849
0.045901
0.046217
0.046217
0.046533
0.046217
0.046849
0.048114
0.046533
0.047482
0.047482
0.048746
0.048114
0.046533
0.048114
0.049062
0.048430
0.049695
0.049695
0.047482
0.049379
0.050327
0.051276
0.051276
0.048746
0.051908
0.050011
0.049062
0.050011
0.050327
0.050011
0.050011
0.050327
0.049695
0.049379
0.050643
0.049695
0.050011
0.050643
0.047798
0.048430
0.048114
0.048746
0.049062
0.048114
0.049062
0.047482
0.047166
0.048114
0.046533
0.047166
0.046217
0.046533
0.047166
0.046533
0.045901
0.046849
0.046533
0.045901
0.046533
0.046217
0.046217
0.045901
0.045585
0.044636
0.045269
0.046533
0.046533
0.046533
0.045269
0.045269
0.045269
0.045901
0.045585
0.044636
0.045585
0.045585
0.044952
0.044636
0.045269
0.044952
0.046849
0.046533
0.045585
0.047798
0.047482
0.046217
0.046849
0.046849
0.047482
0.048114
0.049062
0.048430
0.047482
0.047798
0.048430
0.048746
0.049379
0.049062
0.049695
0.050011
0.048746
0.048746
0.049379
0.049695
0.049062
0.050959
0.049379
0.050011
0.049695
0.048430
0.048746
0.049379
0.049695
0.050011
0.048746
0.048746
0.048114
0.049379
0.049695
0.049379
0.048430
0.048746
0.047798
0.047482
0.047798
0.047482
0.048430
0.047166
0.048430
0.047482
0.048430
0.047166
0.046849
0.047482
0.046849
0.046217
0.045269
0.045901
0.045901
0.045901
0.045269
0.046217
0.045901
0.046849
0.045269
0.044952
0.044636
0.044004
0.044636
0.044952
0.044636
0.044004
0.044320
0.043688
0.043372
0.045269
0.044952
0.045901
0.044952
0.044636
0.044320
0.044952
0.045269
0.046533
0.046217
0.045269
0.045901
0.045269
0.045901
0.045585
0.047166
0.047482
0.047166
0.046849
0.048114
0.047482
0.048114
0.048114
0.047798
0.047166
0.048746
0.048746
0.048114
0.047482
0.048430
0.048114
0.049379
0.049695
0.051276
0.050643
0.049062
0.049379
0.049379
0.050011
0.050327
0.049695
0.049695
0.049062
0.049379
0.048430
0.049062
0.048430
0.048114
0.048746
0.048114
0.047482
0.046849
0.047798
0.048114
0.047798
0.048430
0.047798
0.047798
0.046533
0.047798
0.048114
0.046849
0.048114
0.046217
0.045585
0.045901
0.044636
0.045585
0.045585
0.044952
0.045585
0.046533
0.045901
0.046217
0.044952
0.043688
0.043688
0.044952
0.045269
0.044320
0.044320
0.044320
0.043688
0.043688
0.043688
0.044952
0.045269
0.044636
0.045269
0.044636
0.044952
0.045585
0.045269
0.044952
0.045269
0.045585
0.046533
0.046533
0.047166
0.047166
0.047482
0.048114
0.046533
0.046533
0.046533
0.045901
0.048114
0.047482
0.046533
0.048114
0.048430
0.049062
0.049695
0.048430
0.048114
0.048430
0.050327
0.050643
0.049379
0.049379
0.049695
0.049062
0.049062
0.049062
0.049379
0.050643
0.049379
0.048114
0.048430
0.048430
0.048114
0.048430
0.049062
0.047798
0.048114
0.048114
0.047482
0.047482
0.047482
0.047482
0.047482
0.047166
0.046533
0.047166
0.045269
0.045901
0.045901
0.045901
0.044952
0.044320
0.044004
0.044636
0.044004
0.043372
0.044004
0.044636
0.043688
0.044636
0.043056
0.043372
0.043688
0.043372
0.043056
0.042739
0.042739
0.042423
0.043372
0.042107
0.043056
0.044320
0.044004
0.044320
0.043688
0.043056
0.043688
0.045585
0.044952
0.043688
0.044004
0.044636
0.044636
0.045585
0.044952
0.044320
0.045585
0.045269
0.044952
0.045269
0.046533
0.045901
0.045901
0.047482
0.047166
0.047166
0.045901
0.046533
0.046217
0.045269
0.047166
0.047482
0.048114
0.047482
0.046849
0.048114
0.047482
0.046849
0.046849
0.047798
0.048114
0.047166
0.046217
0.047166
0.047482
0.045269
0.046217
0.046217
0.046533
0.045269
0.045269
0.045901
0.044320
0.045585
0.046217
0.044636
0.045269
0.044636
0.044636
0.044004
0.044320
0.043688
0.044636
0.044004
0.043372
0.043056
0.042107
0.042739
0.041791
0.043056
0.042423
0.042107
0.041791
0.042423
0.040526
0.042107
0.042107
0.041159
0.041475
0.042739
0.040843
0.042423
0.042107
0.043056
0.042423
0.041159
0.040843
0.042423
0.042423
0.042423
0.043372
0.042739
0.041791
0.043056
0.042739
0.042107
0.041791
0.043056
0.043688
0.044320
0.044636
0.045269
0.046217
0.045269
0.045901
0.044004
0.044320
0.045269
0.046533
0.045269
0.045585
0.046217
0.045269
0.045269
0.046533
0.047798
0.047482
0.046217
0.046217
0.046217
0.046533
0.047166
0.048430
0.046533
0.047166
0.047482
0.045901
0.047166
0.047166
0.046849
0.046217
0.045269
0.045269
0.045901
0.045585
0.046217
0.045585
0.045901
0.045269
0.044636
0.043688
0.043372
0.043372
0.044004
0.043056
0.042739
0.042107
0.042739
0.042423
0.042107
0.042107
0.042107
0.042107
0.042423
0.042107
0.042107
0.040526
0.040526
0.041791
0.041791
0.042739
0.041475
0.040210
0.040843
0.040843
0.040843
0.040843
0.041791
0.041791
0.041475
0.040843
0.041475
0.041475
0.042107
0.041159
0.041159
0.043056
0.042739
0.041475
0.042423
0.042739
0.042739
0.042739
0.042739
0.044320
0.043372
0.043056
0.044320
0.043372
0.042423
0.044320
0.045269
0.045901
0.044636
0.045269
0.043688
0.043688
0.044320
0.045269
0.047166
0.045585
0.045269
0.045901
0.044952
0.044004
0.044004
0.043688
0.044952
0.044636
0.045269
0.043688
0.044952
0.045585
0.045269
0.043372
0.044004
0.044636
0.043688
0.043372
0.043688
0.044320
0.043372
0.043372
0.043372
0.042739
0.041791
0.042739
0.041791
0.042423
0.042739
0.042107
0.041791
0.042107
0.043056
0.041475
0.041475
0.042107
0.042739
0.041791
0.040526
0.039894
0.039894
0.041159
0.040843
0.041159
0.041159
0.040210
0.040210
0.040210
0.040526
0.040210
0.041159
0.039578
0.041475
0.040843
0.040843
0.039894
0.041791
0.042107
0.041791
0.041475
0.042107
0.042107
0.041791
0.042423
0.042739
0.042739
0.044004
0.045269
0.044004
0.044004
0.044952
0.044004
0.044952
0.045269
0.044952
0.045269
0.044636
0.044952
0.043688
0.045269
0.046217
0.045901
0.044952
0.046217
0.046217
0.046217
0.045269
0.045901
0.045269
0.045901
0.045585
0.044320
0.045269
0.045269
0.044320
0.044320
0.044952
0.045585
0.044636
0.044636
0.045269
0.044952
0.044320
0.044004
0.043688
0.045269
0.043688
0.042423
0.042107
0.042107
0.042423
0.042107
0.042107
0.042423
0.041475
0.041791
0.041475
0.041159
0.042107
0.043372
0.040843
0.041475
0.041159
0.039894
0.040526
0.042107
0.041475
0.041475
0.040526
0.041159
0.041159
0.041159
0.040843
0.041159
0.040843
0.040210
0.039578
0.040526
0.040843
0.042739
0.043056
0.041475
0.042107
0.041791
0.042107
0.042107
0.041791
0.042739
0.042107
0.044004
0.044004
0.043688
0.042739
0.043372
0.045585
0.045269
0.044952
0.044952
0.044320
0.044636
0.044004
0.044004
0.044636
0.045269
0.046849
0.046217
0.045585
0.044636
0.044952
0.045901
0.044952
0.046217
0.045585
0.044320
0.045585
0.044952
0.044636
0.044952
0.045269
0.044320
0.044004
0.045269
0.044004
0.044004
0.044320
0.043688
0.043688
0.044004
0.043688
0.044004
0.043372
0.043056
0.042423
0.042739
0.042739
0.042107
0.042739
0.043056
0.040526
0.041159
0.040843
0.041475
0.041791
0.042107
0.042423
0.040526
0.039578
0.040526
0.041791
0.041159
0.041159
0.040526
0.039894
0.039578
0.040210
0.039262
0.040526
0.040526
0.039894
0.039894
0.040210
0.040526
0.041159
0.041791
0.042107
0.040843
0.041475
0.042423
0.040843
0.041475
0.041475
0.041159
0.041475
0.043056
0.043056
0.043688
0.043372
0.043688
0.043688
0.044004
0.044320
0.044636
0.044004
0.043372
0.042739
0.044952
0.045269
0.045585
0.045585
0.044004
0.044952
0.044636
0.044636
0.044636
0.045901
0.044952
0.045901
0.045901
0.045901
0.044952
0.045269
0.045269
0.045269
0.044952
0.045901
0.045269
0.044636
0.044320
0.045269
0.044320
0.044004
0.044320
0.043688
0.042739
0.043688
0.043688
0.044004
0.043056
0.042739
0.043372
0.042107
0.042423
0.042739
0.041791
0.043688
0.042739
0.043056
0.042107
0.042423
0.041475
0.040210
0.041475
0.041791
0.041159
0.040843
0.039894
0.041159
0.041159
0.040210
0.040526
0.041475
0.041159
0.041159
0.041791
0.041159
0.041475
0.042423
0.042423
0.042107
0.042739
0.042739
0.043056
0.042423
0.042423
0.042107
0.043056
0.043372
0.044320
0.044320
0.044320
0.043372
0.043056
0.044952
0.045269
0.044636
0.044320
0.045269
0.045269
0.044636
0.044004
0.045585
0.046533
0.045585
0.045901
0.045269
0.047166
0.044636
0.047166
0.045585
0.046217
0.046217
0.045901
0.045585
0.046533
0.046217
0.045901
0.045901
0.046849
0.045585
0.044952
0.044952
0.045585
0.043372
0.044636
0.044320
0.044004
0.043056
0.042107
0.041475
0.041791
0.042739
0.042739
0.041475
0.041791
0.041159
0.040526
0.040843
0.041791
0.041159
0.042107
0.041475
0.042107
0.041475
0.039894
0.040843
0.040526
0.042107
0.041159
0.040843
0.040843
0.041475
0.039894
0.040843
0.041791
0.040843
0.041475
0.040843
0.042107
0.041159
0.042423
0.042423
0.042107
0.042423
0.042107
0.042423
0.042107
0.041791
0.043056
0.043056
0.043056
0.043056
0.043056
0.043372
0.043688
0.044320
0.044952
0.044952
0.045585
0.044636
0.043688
0.044004
0.043688
0.044636
0.045269
0.047166
0.045901
0.044952
0.044320
0.045585
0.046217
0.047166
0.044320
0.045585
0.046533
0.044636
0.044320
0.045269
0.044952
0.046217
0.044952
0.044636
0.044636
0.044636
0.045585
0.044320
0.044636
0.044320
0.043056
0.043688
0.043688
0.043056
0.043688
0.043056
0.043688
0.042107
0.041791
0.042423
0.041475
0.041791
0.041791
0.041475
0.041159
0.041159
0.042739
0.041475
0.041475
0.039894
0.040210
0.041475
0.040843
0.040843
0.041159
0.040210
0.041159
0.040210
0.041475
0.042423
0.040526
0.039894
0.041159
0.041791
0.040210
0.041159
0.042107
0.042423
0.041475
0.042107
0.042739
0.041791
0.042423
0.043056
0.042739
0.042423
0.044004
0.043372
0.044004
0.043688
0.044636
0.044320
0.043688
0.044004
0.044320
0.044636
0.044636
0.044004
0.043372
0.044320
0.045269
0.046217
0.045585
0.045585
0.045269
0.044320
0.044952
0.044952
0.046533
0.045269
0.044636
0.044004
0.043372
0.044952
0.045585
0.044320
0.044320
0.043372
0.044320
0.044320
0.044004
0.045269
0.043372
0.043688
0.042739
0.043056
0.041791
0.042423
0.041475
0.041475
0.041159
0.041475
0.042107
0.040526
0.040210
0.040843
0.040526
0.039894
0.040843
0.041159
0.040843
0.040526
0.039578
0.039578
0.039262
0.039894
0.040210
0.041159
0.040843
0.039578
0.039894
0.040526
0.039894
0.040843
0.039578
0.041475
0.041475
0.040843
0.040526
0.040843
0.041791
0.042423
0.042423
0.042423
0.041475
0.041791
0.042107
0.042739
0.042423
0.043372
0.043056
0.044320
0.043688
0.043056
0.044004
0.044636
0.044320
0.044636
0.044636
0.045269
0.045269
0.043056
0.045585
0.044320
0.045585
0.045269
0.045585
0.044320
0.044004
0.046217
0.045269
0.045585
0.046217
0.045585
0.044952
0.045269
0.046533
0.044320
0.044320
0.044952
0.043372
0.044320
0.043688
0.043056
0.042107
0.043056
0.043056
0.042739
0.042423
0.042107
0.043372
0.041475
0.040210
0.041475
0.041159
0.041159
0.041791
0.040843
0.042107
0.040210
0.039894
0.041159
0.040526
0.041475
0.040210
0.040210
0.038946
0.039894
0.039894
0.039262
0.040210
0.041159
0.040843
0.039894
0.039262
0.039262
0.039894
0.039578
0.040843
0.040526
0.040843
0.040526
0.041791
0.041159
0.041159
0.040526
0.041475
0.042107
0.041159
0.041791
0.042423
0.041475
0.042739
0.043372
0.043372
0.042423
0.043056
0.042423
0.043372
0.044320
0.044320
0.043372
0.043372
0.044636
0.043688
0.043688
0.043688
0.044004
0.043372
0.044952
0.044952
0.044004
0.043688
0.044320
0.044320
0.043688
0.045269
0.043688
0.043372
0.043688
0.045269
0.044952
0.044320
0.045269
0.042739
0.042739
0.043372
0.043372
0.042739
0.042107
0.042739
0.042423
0.042423
0.041791
0.042423
0.041791
0.040526
0.041159
0.041159
0.040526
0.041475
0.040843
0.039578
0.039578
0.039894
0.040843
0.040210
0.038946
0.038629
0.038946
0.038946
0.038629
0.039578
0.038946
0.038946
0.037997
0.039894
0.038629
0.038313
0.039894
0.039894
0.039578
0.039894
0.039578
0.039894
0.040526
0.041159
0.041475
0.040526
0.040210
0.041159
0.040843
0.040843
0.042423
0.041475
0.041791
0.042423
0.041475
0.040843
0.042423
0.042423
0.042423
0.043056
0.043372
0.043688
0.043688
0.043688
0.042107
0.043056
0.043688
0.044636
0.044952
0.043688
0.044952
0.044636
0.044952
0.045269
0.044320
0.044636
0.045585
0.045585
0.043688
0.043056
0.044320
0.043688
0.043688
0.044636
0.044004
0.044320
0.044004
0.043372
0.043688
0.042739
0.043372
0.042107
0.041791
0.041475
0.041475
0.041791
0.040210
0.039578
0.041159
0.040526
0.041159
0.040843
0.041159
0.040526
0.039578
0.040210
0.039578
0.039578
0.039262
0.038629
0.038946
0.038946
0.038629
0.038946
0.038313
0.039262
0.038946
0.037997
0.038313
0.039262
0.038946
0.038946
0.039578
0.038946
0.038629
0.039578
0.041159
0.041159
0.040843
0.041475
0.040526
0.041159
0.040843
0.040526
0.041791
0.041475
0.040843
0.041475
0.042107
0.042739
0.041791
0.043372
0.044320
0.043688
0.044320
0.043688
0.044004
0.044320
0.042739
0.043688
0.043688
0.044636
0.045269
0.044952
0.044952
0.043056
0.044004
0.044004
0.044952
0.043688
0.044320
0.044636
0.044320
0.043372
0.044004
0.043688
0.043688
0.043372
0.042739
0.041159
0.042739
0.042739
0.042423
0.042739
0.042739
0.041791
0.041791
0.039578
0.039578
0.039894
0.039578
0.040210
0.039894
0.039894
0.040526
0.039894
0.039262
0.039578
0.038946
0.039262
0.040526
0.038313
0.038313
0.037997
0.038946
0.039262
0.039262
0.038313
0.038313
0.038313
0.039262
0.038313
0.038313
0.039578
0.038629
0.038629
0.038946
0.039262
0.037997
0.040843
0.039894
0.038946
0.038313
0.039894
0.039894
0.040843
0.040843
0.039578
0.039894
0.041159
0.040526
0.040843
0.042107
0.041791
0.042107
0.042739
0.042423
0.043372
0.044320
0.042739
0.043372
0.043056
0.042107
0.042739
0.044636
0.044952
0.043688
0.044004
0.042107
0.043056
0.045269
0.044320
0.044636
0.045269
0.044004
0.042739
0.043688
0.043056
0.044004
0.043688
0.042739
0.042423
0.042423
0.043372
0.042739
0.042739
0.042739
0.042739
0.042107
0.042107
0.041475
0.040526
0.039894
0.040843
0.041159
0.040210
0.039894
0.040210
0.039894
0.040210
0.039578
0.038629
0.040843
0.041791
0.040210
0.038946
0.038629
0.039578
0.040210
0.039578
0.039578
0.038946
0.038629
0.037681
0.038313
0.038629
0.039262
0.039578
0.038313
0.039578
0.039262
0.039894
0.040210
0.040843
0.039894
0.039894
0.040843
0.041475
0.040843
0.041159
0.041159
0.040210
0.041475
0.041475
0.042423
0.041791
0.041791
0.042739
0.042739
0.043372
0.044320
0.042423
0.042739
0.042107
0.041791
0.042423
0.043688
0.044320
0.044952
0.043056
0.043688
0.043688
0.042739
0.044004
0.044320
0.044004
0.043372
0.043688
0.043372
0.042423
0.043688
0.043372
0.044004
0.043056
0.043056
0.042107
0.042107
0.042107
0.041475
0.042107
0.041159
0.040843
0.041159
0.039894
0.040526
0.039894
0.039894
0.039894
0.039578
0.039578
0.039578
0.038946
0.037365
0.037997
0.038313
0.038629
0.039262
0.039894
0.039578
0.038629
0.036416
0.039578
0.038629
0.039894
0.039262
0.039262
0.039894
0.040526
0.037681
0.038946
0.039578
0.039262
0.039894
0.039262
0.038946
0.039894
0.041475
0.040210
0.039894
0.040526
0.039578
0.039578
0.040526
0.041475
0.040526
0.040526
0.040843
0.042107
0.042107
0.041791
0.042423
0.043056
0.042739
0.044004
0.044004
0.044004
0.044004
0.042107
0.042423
0.044004
0.043372
0.044636
0.044320
0.043688
0.043372
0.043688
0.044320
0.044004
0.044636
0.043372
0.044320
0.042739
0.042739
0.043372
0.043372
0.043056
0.044004
0.043372
0.042739
0.042107
0.043372
0.042739
0.043056
0.041791
0.041475
0.042107
0.041475
0.041159
0.040843
0.042107
0.041159
0.041475
0.041475
0.039578
0.038629
0.039578
0.039578
0.038946
0.040210
0.040210
0.040210
0.038629
0.038313
0.038313
0.039262
0.038313
0.038313
0.039262
0.038313
0.037997
0.037681
0.038629
0.039578
0.039894
0.039262
0.039262
0.039262
0.039894
0.038946
0.039894
0.039894
0.039894
0.038313
0.039894
0.040526
0.039894
0.040526
0.039578
0.041475
0.040843
0.041159
0.041475
0.041791
0.041475
0.041159
0.041791
0.043056
0.042739
0.043056
0.044636
0.042107
0.042423
0.042739
0.044004
0.044636
0.045269
0.044320
0.043056
0.043688
0.044004
0.044004
0.043688
0.044004
0.043372
0.043056
0.043056
0.043056
0.043688
0.043688
0.044004
0.043372
0.042107
0.042739
0.042739
0.043056
0.042107
0.041475
0.042423
0.041791
0.041159
0.040843
0.040210
0.039262
0.038313
0.039578
0.039894
0.040526
0.038946
0.039894
0.039578
0.039262
0.039578
0.038946
0.040843
0.040210
0.039894
0.037997
0.039262
0.038629
0.039578
0.038629
0.039262
0.038629
0.040210
0.039262
0.038946
0.039262
0.039262
0.039578
0.039262
0.038946
0.038946
0.038946
0.040843
0.040843
0.039894
0.039894
0.040526
0.041159
0.041159
0.041159
0.040843
0.040843
0.042107
0.043688
0.041791
0.040843
0.042107
0.042423
0.042423
0.044636
0.042423
0.043372
0.043372
0.042423
0.043372
0.043688
0.044636
0.045585
0.045269
0.044636
0.043372
0.043372
0.045269
0.044952
0.044004
0.044636
0.044952
0.042739
0.043056
0.044320
0.043688
0.044320
0.044004
0.042739
0.042739
0.041791
0.043372
0.043688
0.042739
0.042107
0.043056
0.042739
0.041159
0.041475
0.040843
0.040210
0.040526
0.040526
0.040843
0.040210
0.038946
0.038629
0.038313
0.038313
0.039894
0.039578
0.039578
0.038946
0.038629
0.038629
0.039262
0.038313
0.039262
0.039262
0.038629
0.038946
0.039894
0.039578
0.038629
0.038946
0.038946
0.039578
0.039578
0.039578
0.038946
0.039894
0.040210
0.040843
0.040210
0.040210
0.039578
0.041159
0.039894
0.040526
0.041475
0.040843
0.041159
0.041159
0.040843
0.043056
0.041791
0.042107
0.041791
0.042423
0.043056
0.042107
0.041791
0.041791
0.043056
0.043372
0.044004
0.044004
0.044320
0.043056
0.043056
0.044004
0.043372
0.044004
0.043372
0.042739
0.043688
0.043056
0.043056
0.043372
0.043372
0.043372
0.043372
0.040526
0.040843
0.042423
0.042107
0.041791
0.042107
0.041475
0.040843
0.039894
0.040843
0.040843
0.040843
0.040843
0.039578
0.039262
0.038946
0.039262
0.038629
0.038629
0.038313
0.037681
0.039262
0.038946
0.038629
0.038946
0.038629
0.038629
0.039578
0.039578
0.038946
0.039262
0.039894
0.038313
0.038313
0.038946
0.038946
0.039894
0.039894
0.038629
0.038946
0.039578
0.041159
0.039894
0.040843
0.040526
0.041159
0.041475
0.039578
0.040526
0.040843
0.040843
0.041475
0.041791
0.041159
0.041791
0.041791
0.041475
0.042423
0.041475
0.042107
0.043056
0.042739
0.042423
0.042739
0.042423
0.044004
0.044320
0.044636
0.043056
0.043372
0.042739
0.043688
0.043372
0.044320
0.043688
0.043688
0.044004
0.042107
0.042739
0.042107
0.044004
0.043372
0.043372
0.042423
0.042423
0.042739
0.042423
0.041791
0.041475
0.041159
0.041475
0.042423
0.041475
0.040210
0.041159
0.041159
0.039894
0.039894
0.041159
0.039262
0.039262
0.039578
0.039262
0.038946
0.039578
0.039894
0.038946
0.038629
0.038313
0.038313
0.038313
0.039894
0.039578
0.037997
0.037997
0.037997
0.039262
0.038946
0.039578
0.039894
0.038629
0.039894
0.038946
0.039578
0.039894
0.041159
0.040526
0.039578
0.039262
0.039894
0.040210
0.040210
0.041791
0.040526
0.040526
0.041159
0.041475
0.041475
0.042423
0.042739
0.042423
0.042423
0.042739
0.043056
0.043372
0.042107
0.042423
0.041791
0.041791
0.042423
0.044320
0.043688
0.043688
0.043056
0.043688
0.044320
0.043688
0.044320
0.044320
0.044636
0.042423
0.043372
0.043372
0.043056
0.043056
0.042739
0.042423
0.043372
0.042423
0.043056
0.041791
0.042423
0.042107
0.043056
0.041475
0.041475
0.041159
0.040526
0.040210
0.039262
0.040843
0.040843
0.039894
0.039894
0.038946
0.038946
0.038946
0.039578
0.039894
0.038946
0.037997
0.038313
0.037997
0.037997
0.038946
0.040210
0.037997
0.037997
0.037997
0.037365
0.037365
0.038946
0.039578
0.038313
0.038313
0.038629
0.038629
0.037997
0.039894
0.040843
0.039894
0.039578
0.040526
0.040843
0.039894
0.040843
0.039894
0.041475
0.040843
0.042107
0.042739
0.041159
0.042423
0.041791
0.042739
0.043056
0.043056
0.042739
0.042423
0.042107
0.041159
0.042739
0.043688
0.045269
0.045269
0.042423
0.044320
0.043372
0.044320
0.044952
0.044636
0.044320
0.044952
0.043056
0.043056
0.044952
0.044004
0.043688
0.043688
0.042423
0.041791
0.042107
0.043372
0.043056
0.042739
0.042107
0.041791
0.042107
0.042107
0.041475
0.040526
0.040210
0.040843
0.041475
0.041475
0.041159
0.040526
0.038946
0.039894
0.038946
0.039894
0.040526
0.040210
0.038946
0.039578
0.037365
0.037997
0.038946
0.039578
0.039578
0.038313
0.038313
0.038629
0.038629
0.038946
0.039894
0.039894
0.039262
0.038946
0.038629
0.038629
0.040526
0.039578
0.040210
0.039578
0.040210
0.039894
0.041159
0.041791
0.041791
0.040843
0.041475
0.042107
0.043372
0.041159
0.042739
0.041791
0.041475
0.042107
0.042107
0.043688
0.042739
0.043372
0.042739
0.041791
0.044320
0.044636
0.045269
0.044320
0.043688
0.043372
0.044320
0.043056
0.045585
0.044636
0.044636
0.045269
0.043688
0.043372
0.042739
0.044636
0.043688
0.044004
0.042107
0.042107
0.042107
0.041791
0.042739
0.041791
0.041791
0.041475
0.041791
0.042107
0.040843
0.041475
0.040526
0.039578
0.040526
0.040843
0.040526
0.040526
0.040210
0.039262
0.038946
0.039578
0.041159
0.040526
0.039578
0.039262
0.037681
0.039262
0.039578
0.040526
0.039262
0.039578
0.038946
0.038313
0.038946
0.038946
0.039578
0.038313
0.038946
0.039262
0.039894
0.039578
0.040526
0.039894
0.039578
0.040843
0.040210
0.039262
0.040210
0.039894
0.040843
0.041791
0.041791
0.042107
0.042423
0.042739
0.042423
0.042739
0.042423
0.042739
0.043056
0.042739
0.043056
0.042739
0.042107
0.043056
0.044636
0.044952
0.043688
0.043688
0.044004
0.044004
0.044952
0.045269
0.044636
0.044320
0.043688
0.044004
0.044004
0.044320
0.043372
0.044320
0.044636
0.043372
0.042107
0.043056
0.043056
0.043372
0.043056
0.043056
0.042739
0.042739
0.042739
0.041791
0.042423
0.041475
0.040526
0.039578
0.038946
0.040210
0.039578
0.038629
0.039262
0.038629
0.038946
0.039262
0.037997
0.038946
0.038313
0.037365
0.038629
0.040210
0.039894
0.039578
0.039262
0.038946
0.039578
0.039578
0.039262
0.040526
0.039578
0.039578
0.038946
0.038629
0.039894
0.040843
0.040526
0.040526
0.041159
0.041475
0.040526
0.042107
0.040843
0.041791
0.042107
0.043056
0.043056
0.042423
0.042107
0.043372
0.041791
0.043372
0.043372
0.044636
0.043056
0.043056
0.042739
0.041791
0.043372
0.043372
0.044952
0.043688
0.045269
0.044004
0.044320
0.043056
0.044636
0.044636
0.044636
0.043688
0.043372
0.042739
0.044636
0.042739
0.042107
0.043688
0.042423
0.042423
0.043688
0.042739
0.043688
0.043688
0.042107
0.041791
0.043372
0.042739
0.041791
0.041791
0.040843
0.040526
0.041475
0.040210
0.040843
0.039578
0.039894
0.039262
0.038313
0.038629
0.039262
0.039894
0.039262
0.038629
0.037365
0.038946
0.038313
0.038313
0.038313
0.037681
0.039262
0.038946
0.037997
0.039578
0.038946
0.038629
0.038313
0.038629
0.038313
0.039578
0.039578
0.039262
0.039262
0.039894
0.039262
0.039578
0.040210
0.040843
0.042107
0.040843
0.041475
0.040526
0.041475
0.042107
0.041791
0.043056
0.042739
0.042423
0.042107
0.042107
0.042423
0.041791
0.042107
0.041791
0.043372
0.044636
0.044004
0.044004
0.042739
0.043372
0.043372
0.044320
0.044320
0.044320
0.044320
0.042739
0.043056
0.043372
0.043056
0.041791
0.043056
0.042739
0.042107
0.041475
0.042423
0.041159
0.041159
0.041475
0.040210
0.039894
0.040526
0.039894
0.039578
0.038629
0.038313
0.038946
0.038946
0.037997
0.037681
0.037681
0.037365
0.037997
0.037997
0.039262
0.040210
0.038946
0.037997
0.037681
0.038313
0.038313
0.038629
0.039578
0.037365
0.037365
0.037681
0.037997
0.038313
0.038629
0.038629
0.038629
0.038313
0.038946
0.037049
0.038629
0.038313
0.039894
0.039262
0.038946
0.040210
0.040210
0.039578
0.039578
0.040210
0.041159
0.041475
0.041791
0.041475
0.041475
0.041159
0.041159
0.042107
0.042107
0.043372
0.042423
0.042739
0.042739
0.042739
0.043056
0.042739
0.044320
0.043688
0.043056
0.043688
0.043056
0.043372
0.044004
0.043372
0.043372
0.044320
0.043056
0.042107
0.043372
0.042739
0.043688
0.043688
0.042739
0.042739
0.040526
0.041475
0.041159
0.041791
0.040843
0.040843
0.041159
0.041159
0.041159
0.040843
0.040526
0.039578
0.041475
0.040210
0.039262
0.038629
0.039894
0.038313
0.039894
0.038313
0.039578
0.037681
0.038313
0.038313
0.037997
0.038946
0.037997
0.038946
0.038313
0.038629
0.038629
0.038313
0.038313
0.038946
0.039262
0.038946
0.037997
0.037997
0.037997
0.038629
0.039262
0.038946
0.038629
0.038946
0.038946
0.040526
0.040526
0.039262
0.039578
0.039894
0.040843
0.040843
0.039578
0.040210
0.040526
0.040843
0.040843
0.042107
0.042423
0.041475
0.042739
0.042107
0.041475
0.042107
0.042107
0.042739
0.043056
0.043688
0.043056
0.043056
0.043372
0.042739
0.043056
0.043372
0.042739
0.041475
0.042423
0.042107
0.044004
0.043056
0.043688
0.043688
0.043372
0.041791
0.042107
0.041475
0.042423
0.041791
0.040526
0.039894
0.040526
0.039894
0.039578
0.040210
0.039894
0.040526
0.039894
0.039894
0.039262
0.037997
0.038946
0.037997
0.038629
0.039578
0.039262
0.039894
0.038313
0.037681
0.038629
0.038313
0.039262
0.038946
0.037997
0.037365
0.038313
0.037997
0.038946
0.038629
0.039262
0.038629
0.038629
0.038629
0.038629
0.038313
0.039578
0.039894
0.038946
0.039578
0.039894
0.039262
0.040210
0.039894
0.040526
0.039262
0.040526
0.040843
0.040843
0.040526
0.042107
0.042107
0.041475
0.043372
0.042739
0.043056
0.042739
0.042739
0.042423
0.044004
0.044320
0.044952
0.044004
0.044320
0.043688
0.042423
0.044004
0.044320
0.043688
0.042739
0.043688
0.044004
0.043372
0.044004
0.043372
0.044004
0.043372
0.041791
0.043688
0.043372
0.042423
0.041791
0.042739
0.041791
0.040843
0.040526
0.041159
0.041159
0.038946
0.040210
0.040210
0.039578
0.040526
0.040210
0.038629
0.037681
0.037681
0.037997
0.039262
0.038629
0.038629
0.038629
0.037365
0.037365
0.038629
0.038313
0.039578
0.038313
0.037681
0.037997
0.038313
0.037997
0.039894
0.040526
0.039578
0.038629
0.039578
0.039578
0.038946
0.040843
0.039894
0.039578
0.038629
0.040526
0.039262
0.040843
0.040526
0.040526
0.041159
0.042107
0.041475
0.039894
0.041791
0.042423
0.042423
0.042107
0.042107
0.043056
0.043056
0.043056
0.043056
0.042423
0.044004
0.044320
0.046217
0.044004
0.044004
0.043688
0.043372
0.043372
0.043372
0.044320
0.044320
0.044004
0.043372
0.043372
0.042739
0.043688
0.042739
0.043056
0.041791
0.043688
0.043056
0.044320
0.043688
0.042423
0.042107
0.042107
0.042107
0.041791
0.040843
0.040526
0.040210
0.040210
0.040526
0.039894
0.039894
0.039578
0.039894
0.038946
0.038313
0.039262
0.039894
0.038629
0.038629
0.039578
0.037997
0.038946
0.039262
0.040843
0.040210
0.039262
0.039262
0.039578
0.039262
0.040210
0.040526
0.039262
0.040210
0.040526
0.040210
0.039578
0.040526
0.040526
0.039894
0.040210
0.040210
0.041159
0.042107
0.040843
0.040843
0.040843
0.041475
0.041791
0.040843
0.043372
0.041791
0.042107
0.042423
0.042423
0.042739
0.043056
0.042423
0.042107
0.041159
0.044004
0.044636
0.044320
0.043688
0.044320
0.044320
0.042739
0.043372
0.044004
0.044004
0.044004
0.044004
0.043372
0.042107
0.043372
0.044004
0.043688
0.044004
0.043056
0.043372
0.042423
0.042423
0.041475
0.042107
0.042423
0.042107
0.041791
0.041159
0.040526
0.041475
0.040843
0.039894
0.040526
0.040843
0.041159
0.040526
0.040526
0.039894
0.039262
0.038946
0.040210
0.039894
0.039578
0.038946
0.038629
0.038629
0.038313
0.038313
0.038946
0.038313
0.038313
0.038946
0.037681
0.037365
0.038946
0.039578
0.038313
0.038313
0.038946
0.038313
0.040526
0.040843
0.041159
0.039578
0.039894
0.040843
0.039262
0.039262
0.040843
0.040843
0.039894
0.040526
0.042107
0.041475
0.040843
0.040526
0.041159
0.041791
0.041475
0.040843
0.041159
0.042107
0.041791
0.043056
0.042107
0.043688
0.044004
0.043372
0.043056
0.043372
0.043688
0.044636
0.044636
0.042107
0.043372
0.042423
0.042423
0.043056
0.042423
0.044320
0.042423
0.042739
0.041791
0.042107
0.042107
0.041475
0.041475
0.041159
0.040210
0.041475
0.041475
0.040843
0.040210
0.039894
0.039578
0.039578
0.039894
0.040526
0.039262
0.038946
0.038629
0.037997
0.038313
0.038313
0.039894
0.038313
0.038313
0.037997
0.037365
0.037365
0.038313
0.039894
0.038313
0.037681
0.038629
0.038629
0.036733
0.037997
0.037997
0.038629
0.037997
0.037997
0.039262
0.038946
0.039578
0.039262
0.039578
0.039894
0.040526
0.040843
0.039262
0.039894
0.040526
0.039578
0.040843
0.041791
0.041475
0.041159
0.041475
0.042423
0.041791
0.042107
0.043056
0.042423
0.042107
0.042107
0.043372
0.043688
0.043688
0.045901
0.044636
0.044004
0.044320
0.044636
0.044320
0.044320
0.044636
0.044636
0.043056
0.043056
0.042107
0.043688
0.042739
0.042739
0.044004
0.042739
0.041791
0.042107
0.043056
0.043056
0.042739
0.042107
0.041159
0.040526
0.040210
0.041791
0.040526
0.039894
0.040526
0.039578
0.039578
0.039578
0.037681
0.038629
0.038629
0.037365
0.038946
0.039262
0.039894
0.038629
0.038629
0.036733
0.039262
0.038946
0.038946
0.039578
0.037997
0.037997
0.038313
0.038313
0.038946
0.038629
0.038946
0.037997
0.038629
0.038629
0.039262
0.040210
0.040843
0.041475
0.040526
0.039578
0.039894
0.040210
0.040210
0.041475
0.041791
0.040843
0.041475
0.042107
0.041791
0.042739
0.042107
0.042107
0.042739
0.043372
0.043372
0.043372
0.043056
0.043056
0.042107
0.042423
0.045585
0.044636
0.044952
0.044004
0.043372
0.043372
0.043688
0.044004
0.044952
0.043688
0.043056
0.043056
0.044004
0.043056
0.043688
0.043372
0.043688
0.042107
0.043056
0.042423
0.041475
0.042423
0.041475
0.041791
0.041791
0.041791
0.042107
0.040843
0.039262
0.040526
0.040843
0.039894
0.038946
0.039894
0.040526
0.038629
0.039578
0.039578
0.041475
0.040843
0.040526
0.038946
0.038629
0.038946
0.039894
0.040210
0.040526
0.037997
0.037365
0.039262
0.038629
0.037681
0.038313
0.038629
0.037997
0.039578
0.038946
0.038629
0.039262
0.040210
0.040526
0.039578
0.040210
0.039894
0.040526
0.041475
0.041159
0.041159
0.041791
0.043688
0.042107
0.042107
0.041791
0.041159
0.042739
0.042739
0.043688
0.043372
0.042107
0.043056
0.042423
0.043056
0.043056
0.043688
0.044636
0.044004
0.043372
0.042739
0.042423
0.043056
0.043372
0.043056
0.043688
0.043372
0.043372
0.043688
0.042739
0.044320
0.043688
0.043056
0.042739
0.041791
0.042107
0.041791
0.041791
0.042107
0.040210
0.039894
0.039262
0.039894
0.040210
0.040210
0.039262
0.040210
0.040843
0.039578
0.039578
0.038946
0.039262
0.038313
0.038946
0.039894
0.039894
0.039894
0.038946
0.037049
0.036416
0.038313
0.038629
0.038629
0.038629
0.038629
0.038946
0.039262
0.038313
0.039262
0.038946
0.039262
0.039578
0.039262
0.039262
0.038313
0.038946
0.038946
0.039578
0.038946
0.039578
0.038946
0.039894
0.040526
0.039894
0.040526
0.040843
0.042107
0.041791
0.040210
0.040843
0.040526
0.041475
0.041791
0.043056
0.042739
0.042423
0.041791
0.041791
0.042107
0.043056
0.043372
0.042423
0.043372
0.042107
0.042739
0.044004
0.043688
0.043372
0.043688
0.044004
0.043372
0.043688
0.043056
0.042423
0.042739
0.043056
0.043372
0.042423
0.041791
0.042107
0.041159
0.041791
0.041475
0.041159
0.041159
0.040526
0.040526
0.040843
0.040526
0.040526
0.039894
0.039578
0.038946
0.038629
0.037997
0.038313
0.038629
0.039262
0.039578
0.039578
0.037365
0.037997
0.037681
0.037049
0.037997
0.038313
0.037049
0.037049
0.037365
0.037997
0.037365
0.038313
0.038946
0.038313
0.038629
0.038629
0.038313
0.038629
0.038946
0.039262
0.039578
0.039262
0.039262
0.039262
0.039578
0.039578
0.040526
0.039894
0.040843
0.040843
0.040210
0.039262
0.040843
0.041475
0.040210
0.041791
0.042107
0.041475
0.041159
0.041159
0.041791
0.039578
0.041475
0.042423
0.043372
0.042107
0.042739
0.040843
0.043056
0.043688
0.043056
0.042739
0.042739
0.042423
0.040843
0.042739
0.042739
0.043056
0.042423
0.041791
0.041475
0.041159
0.041159
0.040526
0.040526
0.041791
0.040843
0.039894
0.040210
0.039262
0.039262
0.039262
0.039262
0.040210
0.038946
0.038629
0.038629
0.038629
0.037365
0.037681
0.037365
0.038629
0.037997
0.037049
0.037049
0.036733
0.037049
0.036416
0.035784
0.037681
0.037365
0.037049
0.036416
0.036416
0.036416
0.037365
0.037681
0.036416
0.036733
0.037049
0.036416
0.037997
0.038946
0.039578
0.038946
0.038313
0.038313
0.040210
0.039894
0.039578
0.039894
0.040526
0.040526
0.041475
0.040526
0.039578
0.040210
0.041475
0.040843
0.041791
0.042107
0.040843
0.041475
0.041475
0.041791
0.042107
0.042423
0.043372
0.042739
0.041791
0.042107
0.042739
0.043372
0.043372
0.043688
0.042739
0.042423
0.042423
0.042107
0.042423
0.042739
0.043688
0.043056
0.041475
0.041791
0.041475
0.041791
0.041791
0.040210
0.042739
0.041159
0.041475
0.041159
0.039578
0.039578
0.039262
0.039578
0.038629
0.039262
0.037997
0.038313
0.038313
0.038946
0.038946
0.039894
0.039578
0.039578
0.038313
0.037997
0.037365
0.037365
0.037681
0.038313
0.038629
0.037997
0.037997
0.036733
0.036733
0.038313
0.038313
0.037365
0.038313
0.037997
0.038946
0.038946
0.039894
0.040210
0.038946
0.038629
0.038946
0.039262
0.039894
0.040526
0.040526
0.040210
0.041159
0.041475
0.041791
0.041791
0.042107
0.041475
0.041791
0.042423
0.042423
0.043688
0.042739
0.041791
0.042107
0.043372
0.043372
0.044320
0.042739
0.043688
0.043372
0.041791
0.042423
0.043372
0.042739
0.043056
0.044004
0.042423
0.042739
0.043056
0.041159
0.042107
0.042739
0.041791
0.042739
0.042107
0.041475
0.042739
0.041791
0.041159
0.040843
0.040526
0.040843
0.040526
0.040210
0.039578
0.039894
0.041159
0.039578
0.039578
0.037997
0.037997
0.038629
0.038946
0.039578
0.039262
0.039894
0.038629
0.038946
0.037997
0.038629
0.039262
0.039578
0.039262
0.038313
0.039262
0.039262
0.039262
0.038946
0.038946
0.038313
0.037681
0.037997
0.038313
0.037997
0.039262
0.041475
0.038629
0.039894
0.040526
0.039894
0.040843
0.039262
0.040843
0.040843
0.041791
0.041159
0.041791
0.042423
0.042423
0.041791
0.042107
0.042423
0.043372
0.042423
0.041791
0.042423
0.041159
0.042739
0.043688
0.043372
0.044636
0.044320
0.043688
0.043372
0.043688
0.044320
0.044952
0.044952
0.043056
0.042739
0.044004
0.044004
0.043688
0.043688
0.043372
0.043688
0.041791
0.041791
0.043056
0.041791
0.041791
0.041159
0.041159
0.041475
0.040843
0.041475
0.041159
0.039894
0.039894
0.039262
0.040526
0.039262
0.040843
0.038946
0.038946
0.038629
0.038946
0.039578
0.038629
0.039262
0.037997
0.038313
0.038629
0.037997
0.037365
0.038629
0.037997
0.038946
0.039578
0.038946
0.038946
0.038629
0.040210
0.038946
0.038946
0.038946
0.039262
0.038946
0.039578
0.040843
0.040526
0.040843
0.040210
0.041159
0.039894
0.041159
0.042107
0.041159
0.041159
0.043056
0.041791
0.041475
0.041159
0.042739
0.041791
0.040843
0.042107
0.042423
0.042739
0.042739
0.043372
0.043688
0.044636
0.044636
0.044320
0.044320
0.044320
0.044320
0.044636
0.044004
0.045269
0.044004
0.043688
0.044320
0.043372
0.044320
0.042423
0.044004
0.043688
0.042739
0.042107
0.041791
0.042107
0.042739
0.042107
0.041791
0.041791
0.041475
0.042107
0.041475
0.041159
0.040526
0.040843
0.040843
0.042739
0.040843
0.038946
0.039262
0.039578
0.040526
0.041159
0.040210
0.040843
0.037997
0.037997
0.038629
0.038313
0.038313
0.038946
0.038313
0.038313
0.039262
0.038629
0.038946
0.038946
0.039262
0.037681
0.038313
0.039262
0.037681
0.039262
0.040843
0.040843
0.041159
0.040210
0.039894
0.040526
0.040526
0.040526
0.041791
0.041159
0.041159
0.041159
0.042107
0.041791
0.041791
0.042739
0.044004
0.044004
0.043056
0.043056
0.044320
0.043372
0.043056
0.043056
0.044004
0.045901
0.044952
0.044952
0.044952
0.044636
0.044952
0.044952
0.045585
0.044636
0.044952
0.043688
0.043056
0.043056
0.044636
0.043056
0.044004
0.044320
0.043056
0.042423
0.042107
0.043372
0.043056
0.043056
0.043372
0.043056
0.041791
0.042107
0.041791
0.041791
0.041791
0.041159
0.041475
0.041791
0.041159
0.040526
0.040843
0.039894
0.040210
0.040210
0.040843
0.039578
0.039894
0.039894
0.039578
0.039262
0.039894
0.039894
0.039262
0.038629
0.039262
0.039894
0.039578
0.040210
0.038629
0.040210
0.040210
0.039578
0.039894
0.040843
0.040526
0.039578
0.039894
0.040210
0.039578
0.041475
0.041159
0.039578
0.040843
0.040843
0.041791
0.041791
0.042107
0.041475
0.042107
0.041475
0.042739
0.043688
0.043372
0.043372
0.043688
0.042423
0.043688
0.045269
0.044952
0.044320
0.044320
0.044320
0.044636
0.044320
0.044952
0.045901
0.045585
0.046217
0.044004
0.044004
0.044004
0.043688
0.044320
0.044004
0.044004
0.043688
0.043372
0.043056
0.042107
0.043372
0.043056
0.043056
0.042739
0.041791
0.042423
0.042107
0.041159
0.041475
0.041791
0.041159
0.040210
0.039578
0.039578
0.039578
0.039578
0.039894
0.041159
0.042423
0.040210
0.039894
0.037997
0.038313
0.039262
0.039262
0.039894
0.038946
0.039262
0.039262
0.039262
0.038629
0.040843
0.040843
0.038946
0.039578
0.039894
0.039578
0.040843
0.039894
0.040210
0.041475
0.040526
0.042107
0.041791
0.041475
0.041791
0.042107
0.041475
0.040843
0.042423
0.041791
0.041159
0.043372
0.042423
0.043372
0.043688
0.044636
0.043372
0.044952
0.044952
0.043688
0.043372
0.044004
0.045585
0.043688
0.044004
0.044004
0.044636
0.045585
0.045901
0.045901
0.045585
0.044004
0.043372
0.044320
0.044320
0.044004
0.044320
0.044004
0.041159
0.042107
0.042423
0.041791
0.042107
0.042107
0.042107
0.041791
0.042423
0.042107
0.041475
0.040843
0.041791
0.043056
0.041159
0.040843
0.040843
0.040210
0.040526
0.040210
0.040526
0.041475
0.042107
0.040526
0.039262
0.038629
0.039578
0.040210
0.039578
0.040843
0.039578
0.039578
0.039894
0.038629
0.040526
0.040843
0.040843
0.039578
0.040526
0.039894
0.039894
0.041159
0.041159
0.041475
0.041159
0.040843
0.040526
0.042107
0.041791
0.041475
0.041791
0.042423
0.042423
0.042423
0.042739
0.042739
0.043056
0.042423
0.042739
0.043372
0.043688
0.043056
0.043688
0.043688
0.043056
0.044004
0.044636
0.044952
0.044636
0.044636
0.044952
0.044636
0.045269
0.044636
0.044320
0.044952
0.044320
0.043056
0.044636
0.044636
0.044952
0.044636
0.044636
0.043688
0.044320
0.043056
0.042739
0.043688
0.044004
0.042423
0.043056
0.042739
0.042107
0.042423
0.041475
0.041475
0.042107
0.041475
0.042423
0.040843
0.040843
0.041475
0.041159
0.040526
0.040526
0.041475
0.040526
0.040210
0.039578
0.039262
0.040843
0.040526
0.039894
0.040526
0.038946
0.040210
0.039894
0.040210
0.041791
0.042107
0.040210
0.041475
0.041791
0.041159
0.042107
0.042423
0.042739
0.041791
0.041475
0.041475
0.043056
0.043056
0.042107
0.043056
0.043056
0.043056
0.044320
0.043372
0.042739
0.043056
0.043688
0.043688
0.043056
0.043056
0.043688
0.044320
0.044004
0.044636
0.045901
0.044952
0.046533
0.045901
0.046217
0.045901
0.046217
0.046533
0.045585
0.045585
0.044952
0.044320
0.044004
0.044004
0.046217
0.044952
0.045269
0.045901
0.044952
0.043688
0.044320
0.044320
0.045269
0.043688
0.043372
0.043372
0.044636
0.044952
0.043372
0.043372
0.042739
0.042107
0.041159
0.042107
0.042739
0.042423
0.041791
0.042107
0.042107
0.041791
0.043056
0.042107
0.041475
0.039894
0.039578
0.040210
0.040843
0.040843
0.041159
0.040843
0.041159
0.041791
0.041791
0.041159
0.042107
0.042739
0.040843
0.041791
0.041475
0.041159
0.042107
0.042423
0.043056
0.042739
0.042107
0.042423
0.043372
0.042423
0.042739
0.043056
0.043372
0.044004
0.044004
0.043688
0.044952
0.044952
0.044004
0.044320
0.045585
0.045269
0.045585
0.045269
0.045585
0.044636
0.045901
0.046533
0.047482
0.046533
0.046849
0.045901
0.047166
0.047166
0.046533
0.045901
0.046217
0.045901
0.045269
0.044952
0.045269
0.045269
0.045269
0.045269
0.045269
0.046217
0.044004
0.044320
0.045585
0.044952
0.044636
0.044320
0.044004
0.044320
0.044320
0.044004
0.043372
0.043056
0.043372
0.042739
0.041791
0.041159
0.042739
0.042107
0.042739
0.041475
0.043372
0.042107
0.041159
0.041475
0.040526
0.041791
0.041791
0.041791
0.041791
0.041791
0.042107
0.042739
0.041791
0.042107
0.043056
0.040843
0.041791
0.042423
0.042423
0.043056
0.044004
0.043056
0.042739
0.043372
0.043372
0.044004
0.043688
0.044004
0.044636
0.044952
0.045269
0.045901
0.044636
0.044952
0.044952
0.044636
0.044636
0.043688
0.045269
0.045901
0.044952
0.045269
0.044952
0.045269
0.047166
0.047798
0.047482
0.046849
0.046849
0.046217
0.046849
0.047166
0.047798
0.047482
0.048114
0.047166
0.046533
0.046533
0.045901
0.046849
0.046533
0.046217
0.044952
0.044952
0.044004
0.044952
0.045585
0.045269
0.044004
0.044320
0.044004
0.044004
0.043056
0.043056
0.044320
0.043688
0.042739
0.043056
0.042107
0.042423
0.042423
0.042107
0.042423
0.044004
0.043056
0.042107
0.041791
0.039894
0.041475
0.041791
0.041791
0.042107
0.041791
0.041159
0.041791
0.041791
0.041791
0.041475
0.042739
0.042423
0.042423
0.043056
0.042739
0.043372
0.043372
0.044320
0.043688
0.043372
0.043372
0.044320
0.044004
0.044636
0.044636
0.044952
0.044952
0.045901
0.044636
0.044952
0.045901
0.046217
0.046217
0.047166
0.045901
0.046217
0.045901
0.046533
0.046533
0.047166
0.047166
0.049062
0.048114
0.047166
0.046533
0.048114
0.048430
0.048114
0.047798
0.048114
0.047166
0.047166
0.047166
0.047798
0.048430
0.047798
0.046533
0.046849
0.046217
0.045901
0.045585
0.046533
0.046217
0.046533
0.045585
0.046533
0.045585
0.044636
0.044320
0.044952
0.044004
0.044004
0.042739
0.042107
0.043372
0.042423
0.042423
0.042739
0.043688
0.043688
0.043056
0.043372
0.041475
0.042423
0.042107
0.043688
0.043688
0.042739
0.042739
0.043688
0.043056
0.042107
0.043056
0.043688
0.043056
0.043688
0.043056
0.042423
0.042739
0.044636
0.044004
0.042739
0.043688
0.044004
0.044320
0.043688
0.044636
0.044952
0.043372
0.044636
0.045269
0.045269
0.046217
0.046217
0.044952
0.045585
0.046217
0.045901
0.045585
0.045585
0.044952
0.045901
0.047166
0.049379
0.049379
0.046217
0.048114
0.046849
0.046849
0.047166
0.047482
0.047166
0.046849
0.045585
0.046533
0.046533
0.047482
0.048430
0.047482
0.047166
0.046849
0.045901
0.046217
0.045901
0.046217
0.046533
0.046217
0.045901
0.044636
0.044320
0.043372
0.044636
0.043372
0.043372
0.043056
0.043056
0.043372
0.043372
0.042107
0.042423
0.042739
0.043056
0.043056
0.043372
0.042739
0.042739
0.042423
0.042739
0.043056
0.043372
0.042107
0.043056
0.041475
0.042423
0.042423
0.043688
0.043372
0.043056
0.042107
0.041791
0.042739
0.042739
0.043372
0.043372
0.043056
0.043372
0.043372
0.043688
0.044636
0.044004
0.044952
0.044320
0.045269
0.045585
0.045901
0.046217
0.045901
0.045901
0.046217
0.047166
0.046849
0.046533
0.046217
0.045585
0.045585
0.047798
0.048114
0.048114
0.048114
0.047166
0.046217
0.046849
0.047482
0.048114
0.047482
0.048430
0.047482
0.046849
0.046217
0.046533
0.046533
0.046217
0.046849
0.046533
0.045901
0.044952
0.045901
0.046217
0.044952
0.045585
0.045901
0.044952
0.045269
0.044636
0.045269
0.044320
0.044004
0.044636
0.043688
0.044320
0.043688
0.043056
0.042739
0.042739
0.044320
0.044636
0.044636
0.043056
0.043056
0.042107
0.042739
0.042107
0.041791
0.042423
0.042739
0.043056
0.043056
0.044004
0.042423
0.043688
0.042107
0.042423
0.042107
0.042107
0.043056
0.044320
0.044004
0.044636
0.043688
0.044004
0.044320
0.044952
0.044320
0.043688
0.043372
0.045269
0.044320
0.044952
0.044952
0.045585
0.045901
0.045901
0.047166
0.046849
0.047166
0.047798
0.046849
0.046217
0.045901
0.046533
0.047798
0.048430
0.048430
0.047166
0.048430
0.047166
0.047482
0.047166
0.047166
0.048114
0.047482
0.048114
0.047482
0.046217
0.048114
0.046849
0.047798
0.046849
0.045901
0.046217
0.045901
0.045901
0.045901
0.045269
0.046217
0.045585
0.045585
0.044952
0.044320
0.044636
0.045269
0.044004
0.044636
0.043688
0.043688
0.043688
0.043688
0.043056
0.043688
0.043056
0.042423
0.041791
0.043056
0.042739
0.043056
0.043056
0.042423
0.040843
0.041159
0.043056
0.041791
0.042107
0.041791
0.043372
0.042107
0.042423
0.042107
0.042739
0.042423
0.044004
0.042423
0.043372
0.044004
0.043056
0.041791
0.043688
0.044636
0.044320
0.044004
0.044636
0.044636
0.045269
0.045901
0.045901
0.045269
0.045901
0.046533
0.046533
0.045901
0.047798
0.046849
0.047482
0.045901
0.046849
0.047798
0.047482
0.047482
0.048114
0.047166
0.046849
0.047798
0.046533
0.047166
0.048746
0.046533
0.046217
0.046849
0.046533
0.046849
0.045585
0.044952
0.045901
0.045901
0.045901
0.046217
0.045901
0.046533
0.045901
0.044952
0.045269
0.044004
0.044320
0.044952
0.044636
0.044320
0.043372
0.043056
0.043056
0.043056
0.041791
0.043372
0.043688
0.043688
0.043056
0.042739
0.042739
0.041475
0.041791
0.042107
0.042423
0.042107
0.041159
0.042423
0.043056
0.041475
0.043372
0.044636
0.043056
0.042423
0.042423
0.041475
0.042107
0.043688
0.045269
0.043688
0.043056
0.043372
0.044636
0.043688
0.044320
0.043372
0.043688
0.043688
0.044320
0.044952
0.044952
0.044952
0.046217
0.045585
0.045901
0.046217
0.046217
0.046217
0.046217
0.045269
0.045585
0.046217
0.047166
0.046217
0.047166
0.046849
0.047482
0.047166
0.047166
0.046849
0.047166
0.046849
0.046217
0.046849
0.047166
0.046217
0.047166
0.045269
0.045585
0.045269
0.046217
0.044952
0.044952
0.045901
0.045585
0.044320
0.044636
0.044004
0.044320
0.044004
0.044004
0.043372
0.043688
0.042423
0.043688
0.042423
0.041791
0.043056
0.041475
0.040843
0.044004
0.043372
0.041791
0.041475
0.040526
0.041791
0.041475
0.041791
0.042423
0.041791
0.042107
0.042423
0.042107
0.041791
0.043372
0.042739
0.042423
0.042739
0.043056
0.044004
0.042423
0.043372
0.044636
0.043688
0.044004
0.044004
0.043372
0.044320
0.044636
0.044004
0.044952
0.046217
0.045585
0.044952
0.045585
0.045585
0.046533
0.044636
0.045269
0.046217
0.046217
0.046533
0.045901
0.046533
0.046849
0.047482
0.047482
0.046533
0.046533
0.046533
0.047482
0.048430
0.046533
0.046849
0.046533
0.047482
0.045585
0.047166
0.047166
0.046217
0.047482
0.046217
0.045269
0.045269
0.046217
0.044952
0.044952
0.044320
0.043688
0.044952
0.044952
0.044004
0.044320
0.042739
0.044952
0.043372
0.043056
0.044004
0.042423
0.042423
0.042739
0.042739
0.042739
0.042739
0.043688
0.042423
0.042107
0.040526
0.041475
0.041159
0.041475
0.043056
0.042107
0.041159
0.042423
0.042107
0.042107
0.042739
0.041475
0.041159
0.041159
0.043056
0.043056
0.041791
0.043056
0.044004
0.042423
0.042107
0.042739
0.042423
0.044004
0.043372
0.043056
0.044636
0.044952
0.045269
0.045269
0.045901
0.045269
0.045585
0.045585
0.045269
0.044636
0.045269
0.045585
0.046217
0.045585
0.045901
0.047798
0.047166
0.047166
0.046217
0.046217
0.045901
0.046533
0.048114
0.047166
0.046533
0.046849
0.044952
0.045585
0.045585
0.046217
0.047166
0.047798
0.044952
0.045269
0.045269
0.045901
0.045269
0.044952
0.045269
0.044004
0.044320
0.043688
0.043372
0.044636
0.043688
0.043688
0.044004
0.044004
0.042739
0.042423
0.043056
0.041791
0.041791
0.042739
0.042423
0.042423
0.043056
0.041791
0.041475
0.042739
0.041475
0.042423
0.041159
0.041791
0.042423
0.040843
0.042107
0.041159
0.042739
0.041475
0.041475
0.042107
0.040843
0.041475
0.043372
0.043372
0.042739
0.042739
0.043688
0.043372
0.043688
0.043688
0.044004
0.044320
0.044636
0.044636
0.044636
0.044952
0.044636
0.044320
0.044636
0.046217
0.045901
0.045901
0.045901
0.045585
0.044952
0.046533
0.045901
0.046533
0.046217
0.045585
0.045269
0.045585
0.045901
0.046533
0.046217
0.047166
0.046849
0.045585
0.045269
0.046849
0.045269
0.044952
0.045269
0.045269
0.044004
0.044636
0.044952
0.044952
0.045585
0.044636
0.045269
0.044636
0.044320
0.044004
0.043688
0.043688
0.042423
0.042739
0.041791
0.041791
0.042107
0.041159
0.041791
0.042107
0.042739
0.042739
0.042739
0.041791
0.040526
0.039894
0.041475
0.040843
0.040843
0.041159
0.042423
0.041475
0.041159
0.041475
0.041791
0.041475
0.042107
0.041159
0.041791
0.041791
0.041791
0.043372
0.043688
0.043372
0.043056
0.044320
0.043372
0.043372
0.043372
0.044004
0.044952
0.044952
0.043688
0.044636
0.044320
0.043688
0.045269
0.044320
0.044320
0.045269
0.044636
0.045269
0.044636
0.044952
0.046533
0.046533
0.045585
0.047166
0.046849
0.046533
0.046533
0.047482
0.047482
0.046849
0.046849
0.046533
0.045269
0.046217
0.046217
0.047166
0.046217
0.046217
0.045585
0.044636
0.044636
0.045585
0.044320
0.046533
0.045269
0.044952
0.044952
0.045269
0.044320
0.044320
0.043056
0.044320
0.044004
0.043372
0.043688
0.042739
0.041791
0.040843
0.041475
0.042423
0.042423
0.043372
0.042107
0.042423
0.041159
0.041159
0.041475
0.043056
0.042739
0.041159
0.042107
0.041791
0.040843
0.040843
0.041475
0.041791
0.041791
0.041159
0.042107
0.043056
0.041791
0.041791
0.042739
0.042107
0.041791
0.042423
0.043372
0.043688
0.043688
0.044636
0.044636
0.044004
0.044636
0.044004
0.044320
0.046217
0.045585
0.045269
0.046217
0.044636
0.045901
0.046217
0.045585
0.044952
0.045585
0.047798
0.048114
0.046849
0.047798
0.046849
0.046849
0.046217
0.047166
0.047166
0.046849
0.046849
0.045585
0.045269
0.045901
0.046217
0.047166
0.045585
0.045585
0.045585
0.045269
0.046217
0.046217
0.045269
0.045585
0.045585
0.044952
0.044636
0.044636
0.043688
0.043056
0.043056
0.043688
0.043688
0.044004
0.043688
0.043688
0.042739
0.042423
0.043056
0.042739
0.042107
0.043056
0.041791
0.040843
0.042107
0.043372
0.043056
0.042107
0.042107
0.042107
0.042107
0.041791
0.042107
0.044004
0.042739
0.040843
0.041475
0.041475
0.041791
0.043056
0.043372
0.042423
0.042423
0.041791
0.042739
0.043688
0.044320
0.043688
0.044004
0.044636
0.044320
0.045901
0.044004
0.044952
0.045585
0.045585
0.045269
0.045269
0.046217
0.045585
0.044636
0.044636
0.045269
0.046217
0.047166
0.046217
0.047166
0.046217
0.046217
0.047798
0.047166
0.046217
0.047482
0.045269
0.045585
0.046217
0.045269
0.045585
0.046217
0.045585
0.044952
0.044320
0.044004
0.044952
0.045269
0.045585
0.044952
0.044952
0.044952
0.044636
0.043372
0.044004
0.043372
0.043056
0.043372
0.044320
0.043372
0.043056
0.043056
0.042739
0.042423
0.043372
0.042423
0.041791
0.041791
0.041791
0.041475
0.042107
0.041475
0.042423
0.041791
0.041159
0.041791
0.042423
0.041475
0.042107
0.041475
0.041791
0.041159
0.042423
0.041159
0.040526
0.041159
0.042423
0.041791
0.041791
0.043372
0.043688
0.043372
0.043056
0.044320
0.044004
0.044636
0.044636
0.044952
0.044636
0.044636
0.044320
0.045269
0.045585
0.045269
0.045901
0.045269
0.046217
0.045901
0.046849
0.046217
0.047482
0.048746
0.047482
0.047166
0.047798
0.046533
0.046533
0.046217
0.045269
0.045269
0.045901
0.046217
0.045901
0.045585
0.046217
0.046217
0.046533
0.045269
0.044636
0.045901
0.045269
0.044952
0.044636
0.044636
0.043056
0.044320
0.042739
0.042423
0.043056
0.043688
0.044004
0.042739
0.043372
0.042107
0.042739
0.042107
0.041159
0.042107
0.042423
0.042423
0.041475
0.041791
0.041791
0.041159
0.040843
0.041475
0.041791
0.040526
0.041475
0.041475
0.040843
0.041475
0.041791
0.042107
0.041475
0.040843
0.041791
0.041159
0.042107
0.041791
0.043372
0.042739
0.042739
0.042739
0.043056
0.043688
0.044320
0.044004
0.043688
0.044320
0.043372
0.045269
0.045585
0.045585
0.044636
0.045269
0.045585
0.046849
0.045585
0.045901
0.045269
0.045269
0.045585
0.046849
0.047798
0.046849
0.046533
0.046533
0.046849
0.048114
0.047798
0.047798
0.047482
0.046533
0.046849
0.046849
0.046533
0.046533
0.046217
0.046533
0.045585
0.045269
0.044636
0.045585
0.044636
0.044952
0.044320
0.044004
0.043688
0.043688
0.042423
0.043372
0.043372
0.042739
0.044952
0.044004
0.044320
0.042739
0.041791
0.043688
0.041791
0.042107
0.043056
0.042423
0.041791
0.039894
0.040526
0.040843
0.041791
0.043056
0.041475
0.041475
0.041475
0.040526
0.040843
0.041791
0.042107
0.042423
0.042107
0.041159
0.040843
0.041159
0.042423
0.042739
0.043056
0.043688
0.042739
0.042107
0.043688
0.043372
0.043688
0.043688
0.044952
0.044952
0.045269
0.045585
0.046217
0.045269
0.045585
0.044320
0.045269
0.046849
0.045585
0.045901
0.045585
0.045585
0.046217
0.046849
0.045901
0.046533
0.045585
0.045585
0.046849
0.047482
0.047482
0.047482
0.046849
0.046217
0.046533
0.046217
0.046533
0.045901
0.046217
0.045901
0.045269
0.045269
0.045901
0.044952
0.045901
0.044952
0.044636
0.043688
0.044636
0.043056
0.042739
0.043056
0.043688
0.043372
0.043056
0.043688
0.041791
0.041791
0.042107
0.041791
0.041159
0.041159
0.042423
0.041791
0.041475
0.041475
0.042107
0.040210
0.041159
0.041475
0.041159
0.040526
0.041159
0.040843
0.041159
0.042739
0.041791
0.042107
0.042107
0.042423
0.042739
0.042423
0.042739
0.043372
0.043372
0.043056
0.044320
0.043372
0.043056
0.042739
0.044320
0.044320
0.044636
0.044320
0.044636
0.044004
0.044636
0.045585
0.046533
0.045901
0.044952
0.045269
0.045901
0.045585
0.045901
0.044320
0.046533
0.048114
0.046533
0.046217
0.046217
0.047482
0.046533
0.046849
0.046849
0.046217
0.046849
0.046849
0.047166
0.047166
0.047166
0.047166
0.046217
0.046217
0.045585
0.046217
0.045901
0.046217
0.044636
0.045585
0.045901
0.044320
0.044004
0.041791
0.042107
0.042107
0.042739
0.043056
0.043056
0.042739
0.043056
0.041475
0.041791
0.041475
0.042107
0.042739
0.043056
0.041791
0.041159
0.041475
0.042739
0.042107
0.043056
0.041159
0.041475
0.041791
0.041791
0.041159
0.041475
0.042107
0.040843
0.040843
0.041159
0.041159
0.041475
0.043688
0.043056
0.042739
0.042739
0.043688
0.042739
0.043688
0.043688
0.044320
0.043688
0.044004
0.044320
0.044004
0.043372
0.044952
0.044004
0.045269
0.044636
0.045901
0.046217
0.045585
0.045901
0.046849
0.045901
0.045585
0.047166
0.045901
0.046533
0.045269
0.046217
0.045585
0.046849
0.045901
0.046849
0.044636
0.045585
0.045585
0.045585
0.045269
0.045901
0.045269
0.044952
0.045269
0.043688
0.044636
0.044952
0.045269
0.044004
0.044320
0.043372
0.044636
0.043056
0.043372
0.042423
0.042423
0.041791
0.042423
0.042739
0.041475
0.042107
0.041159
0.042423
0.042107
0.042739
0.042423
0.042107
0.041475
0.039578
0.042107
0.041791
0.041475
0.042107
0.041159
0.040210
0.042107
0.042107
0.042423
0.043056
0.042107
0.041159
0.041791
0.042739
0.042739
0.043372
0.043372
0.042423
0.042423
0.043688
0.043688
0.043688
0.043056
0.043688
0.044320
0.044004
0.044952
0.045585
0.043688
0.043688
0.044320
0.044636
0.043688
0.043688
0.044636
0.044952
0.044952
0.045585
0.046217
0.046217
0.047482
0.046849
0.045585
0.045585
0.044636
0.045269
0.045901
0.046217
0.045585
0.046533
0.046533
0.046217
0.045901
0.045585
0.046217
0.045901
0.045901
0.045901
0.045585
0.046217
0.045585
0.044636
0.045585
0.043688
0.044004
0.043688
0.042423
0.043688
0.044320
0.044004
0.044004
0.042739
0.043372
0.043056
0.042739
0.041791
0.041791
0.042423
0.042739
0.041791
0.042107
0.042107
0.039894
0.041159
0.040843
0.041475
0.040843
0.041791
0.042107
0.040843
0.041475
0.040526
0.042423
0.042107
0.041159
0.042107
0.041159
0.042739
0.042739
0.042423
0.043056
0.042423
0.042107
0.043056
0.042107
0.042423
0.043688
0.043056
0.043372
0.044320
0.043372
0.045269
0.043688
0.044952
0.044320
0.044004
0.045585
0.045901
0.045585
0.045901
0.044636
0.045901
0.045585
0.045901
0.047166
0.046533
0.045901
0.046217
0.046849
0.045901
0.047166
0.046533
0.045901
0.044636
0.045269
0.045585
0.046217
0.044320
0.045585
0.045269
0.043372
0.044636
0.045269
0.045269
0.044004
0.044636
0.044636
0.044320
0.044636
0.044952
0.044004
0.043372
0.042423
0.043056
0.042739
0.043056
0.042423
0.042423
0.041791
0.042739
0.041475
0.042739
0.042423
0.041791
0.040843
0.041791
0.041159
0.041159
0.041475
0.042423
0.042107
0.041159
0.041475
0.041159
0.040210
0.041475
0.042739
0.041791
0.041475
0.041791
0.042423
0.041475
0.042107
0.043056
0.042739
0.043056
0.043372
0.042739
0.043056
0.043056
0.042423
0.044320
0.044004
0.044320
0.044004
0.044004
0.044320
0.044636
0.045269
0.044952
0.044636
0.045269
0.045269
0.044952
0.045901
0.045585
0.047166
0.048114
0.046533
0.046217
0.046217
0.045901
0.047798
0.046849
0.046533
0.046533
0.046217
0.045585
0.044952
0.046217
0.046849
0.047166
0.047166
0.045901
0.045269
0.044952
0.046217
0.044636
0.045901
0.044636
0.044952
0.045901
0.045585
0.044320
0.043372
0.043056
0.043688
0.042739
0.042423
0.043688
0.041159
0.041159
0.041791
0.041475
0.041791
0.040843
0.040526
0.041475
0.040843
0.039578
0.040843
0.042423
0.042107
0.041475
0.040526
0.041475
0.041791
0.041159
0.042107
0.042739
0.041475
0.042107
0.041159
0.041791
0.043372
0.043056
0.043056
0.041791
0.041475
0.041791
0.043056
0.043688
0.043372
0.043372
0.044636
0.043372
0.042107
0.044004
0.043688
0.045269
0.044004
0.044952
0.045901
0.045585
0.046849
0.045901
0.045901
0.044636
0.045585
0.046849
0.046533
0.047482
0.047798
0.046849
0.046217
0.047482
0.046217
0.046849
0.046533
0.045901
0.045585
0.045585
0.046217
0.046533
0.046849
0.046533
0.045901
0.045585
0.044320
0.045269
0.045901
0.045585
0.045269
0.045269
0.044952
0.044004
0.043056
0.043688
0.043056
0.042739
0.043056
0.043372
0.043056
0.042739
0.042107
0.042423
0.041791
0.042107
0.042739
0.041791
0.042107
0.041475
0.040843
0.040843
0.041475
0.042423
0.042739
0.041475
0.040210
0.041475
0.042107
0.040843
0.042107
0.042423
0.041475
0.040843
0.042107
0.042739
0.041159
0.042423
0.041791
0.042107
0.041791
0.042107
0.042739
0.043688
0.042423
0.043056
0.044320
0.043372
0.044004
0.044320
0.043688
0.044320
0.044320
0.046533
0.045585
0.046217
0.045585
0.046533
0.044636
0.045901
0.046533
0.046849
0.048114
0.047166
0.046533
0.047166
0.046533
0.048114
0.047166
0.046217
0.046533
0.045269
0.045269
0.045585
0.046217
0.045269
0.046217
0.047166
0.044952
0.044636
0.045585
0.045585
0.045901
0.044320
0.044004
0.044636
0.045269
0.044636
0.043688
0.042739
0.042739
0.043372
0.043688
0.043372
0.042423
0.042423
0.041791
0.043056
0.042423
0.042739
0.042739
0.041791
0.041475
0.040526
0.041475
0.041475
0.041791
0.041475
0.041475
0.040526
0.041475
0.041159
0.040210
0.041475
0.041475
0.041159
0.040843
0.041159
0.042423
0.040526
0.042423
0.044004
0.043056
0.043688
0.043056
0.043056
0.044004
0.042423
0.043056
0.043056
0.043372
0.044004
0.042739
0.043688
0.043688
0.045585
0.045585
0.044320
0.044952
0.046217
0.044952
0.045585
0.046849
0.045585
0.046849
0.047482
0.047798
0.046217
0.044952
0.046217
0.046217
0.046533
0.047482
0.045269
0.046533
0.046533
0.045585
0.046849
0.047482
0.046533
0.046217
0.045585
0.044636
0.044636
0.046533
0.045269
0.046217
0.045269
0.044952
0.044952
0.045269
0.044320
0.043056
0.043056
0.041791
0.042739
0.043372
0.043372
0.043056
0.041159
0.041791
0.042423
0.042739
0.042107
0.041475
0.041159
0.041159
0.040843
0.041475
0.041475
0.042423
0.041791
0.041159
0.041791
0.041475
0.040526
0.041159
0.042739
0.042107
0.040843
0.042107
0.042107
0.042739
0.043056
0.042739
0.042739
0.042739
0.040843
0.043688
0.042739
0.044636
0.043372
0.043372
0.043688
0.044004
0.045269
0.044952
0.043688
0.044636
0.044952
0.044636
0.044636
0.044320
0.044636
0.044636
0.044952
0.044952
0.045901
0.046849
0.045585
0.046533
0.046849
0.045585
0.046217
0.047166
0.048114
0.046849
0.046533
0.046533
0.045585
0.045901
0.046217
0.046217
0.046533
0.045269
0.043688
0.043056
0.044004
0.043688
0.045269
0.044952
0.043688
0.044004
0.044004
0.043056
0.041791
0.042739
0.043056
0.042107
0.041791
0.042423
0.040526
0.040843
0.040526
0.040843
0.040843
0.041791
0.042739
0.041791
0.040843
0.039894
0.040210
0.040526
0.040526
0.041791
0.040210
0.040210
0.041791
0.041475
0.041475
0.040526
0.042107
0.041159
0.041159
0.042739
0.041475
0.041475
0.043372
0.042739
0.042423
0.042423
0.043372
0.044320
0.043688
0.043372
0.043056
0.043688
0.044004
0.044004
0.043688
0.044320
0.044636
0.044952
0.045901
0.044636
0.044636
0.044636
0.043056
0.044636
0.045901
0.045901
0.046533
0.047482
0.045901
0.045585
0.045901
0.046849
0.045901
0.046217
0.046217
0.046533
0.046533
0.045269
0.045901
0.046217
0.045269
0.044952
0.045585
0.044004
0.044636
0.044004
0.044952
0.044320
0.043688
0.043056
0.043372
0.044004
0.044320
0.044004
0.042739
0.042107
0.042423
0.042739
0.041475
0.041475
0.041159
0.041791
0.041159
0.040843
0.041159
0.042423
0.041475
0.040843
0.041159
0.040843
0.041791
0.042107
0.041791
0.040210
0.038946
0.041159
0.040843
0.041159
0.039894
0.041159
0.039578
0.041475
0.040843
0.040210
0.041159
0.041791
0.042107
0.042107
0.041475
0.043056
0.042423
0.043372
0.043056
0.043688
0.043372
0.042739
0.045269
0.043372
0.043688
0.043688
0.043372
0.045269
0.045269
0.045269
0.044320
0.045585
0.045269
0.045269
0.045269
0.046217
0.046849
0.046849
0.046533
0.046217
0.046849
0.046849
0.046849
0.046217
0.045269
0.046217
0.044952
0.044952
0.045269
0.044320
0.045269
0.045901
0.045269
0.044952
0.044952
0.045585
0.044636
0.044320
0.043372
0.043372
0.044636
0.043688
0.043372
0.042739
0.042423
0.042739
0.042739
0.042107
0.042423
0.042107
0.042739
0.040843
0.041159
0.042423
0.042107
0.042423
0.040843
0.041159
0.040210
0.039894
0.041159
0.042107
0.042107
0.041475
0.041159
0.040843
0.041159
0.040843
0.043372
0.042107
0.041475
0.040843
0.041791
0.040843
0.041475
0.042107
0.042423
0.042423
0.042423
0.042423
0.042739
0.043056
0.043056
0.042423
0.043056
0.044004
0.044636
0.044952
0.044952
0.044004
0.044952
0.045585
0.044952
0.045585
0.046217
0.044320
0.044320
0.044952
0.045269
0.046849
0.046533
0.044952
0.045585
0.044952
0.045901
0.046533
0.044952
0.045901
0.045269
0.045585
0.046849
0.046217
0.046217
0.045269
0.044636
0.045269
0.043688
0.043688
0.044320
0.044004
0.044004
0.044004
0.044004
0.044004
0.043372
0.043056
0.042423
0.042423
0.043056
0.042739
0.042739
0.042107
0.042107
0.041475
0.040210
0.040526
0.041475
0.042423
0.041159
0.041791
0.041159
0.039578
0.040526
0.041475
0.041159
0.042107
0.040843
0.039578
0.039578
0.039894
0.040210
0.040843
0.041791
0.041475
0.041159
0.041475
0.041159
0.040210
0.040526
0.042107
0.041791
0.042423
0.041475
0.043056
0.042423
0.042107
0.042423
0.043372
0.043056
0.043372
0.044320
0.043372
0.043688
0.045269
0.045585
0.044636
0.045901
0.044636
0.045901
0.045269
0.045585
0.044952
0.044320
0.045901
0.045269
0.045269
0.045901
0.045901
0.046533
0.046217
0.047166
0.046533
0.045901
0.045585
0.045585
0.045585
0.046533
0.046533
0.045585
0.044636
0.044952
0.045585
0.044952
0.044952
0.044636
0.043688
0.044004
0.044320
0.042107
0.043056
0.044004
0.042423
0.042739
0.042107
0.042107
0.040526
0.042107
0.042107
0.041791
0.040843
0.042107
0.042423
0.041159
0.041475
0.041475
0.041159
0.040210
0.041791
0.042107
0.041159
0.041475
0.041475
0.042423
0.041475
0.041159
0.042107
0.039578
0.041475
0.040210
0.041475
0.041159
0.041475
0.042107
0.041159
0.042107
0.041791
0.041791
0.040843
0.041159
0.041159
0.043056
0.042739
0.043056
0.043688
0.041791
0.043688
0.044004
0.042739
0.043056
0.044004
0.045269
0.044952
0.044320
0.044952
0.044952
0.044636
0.045901
0.045269
0.045585
0.045585
0.046217
0.045585
0.045901
0.044952
0.046533
0.044636
0.043688
0.044320
0.045585
0.044636
0.044952
0.045901
0.043688
0.044320
0.043056
0.042739
0.043688
0.043688
0.043056
0.043688
0.043056
0.043056
0.042739
0.043372
0.042739
0.042423
0.043056
0.041475
0.041475
0.041159
0.041475
0.041475
0.041159
0.040843
0.041475
0.041791
0.040526
0.039894
0.040210
0.041159
0.040526
0.041159
0.041159
0.040210
0.041159
0.041475
0.040210
0.040210
0.041791
0.041475
0.040526
0.040526
0.040526
0.041475
0.041791
0.041159
0.040210
0.041159
0.041159
0.041475
0.041791
0.042107
0.043372
0.043372
0.044004
0.043056
0.043372
0.043056
0.043372
0.043688
0.044636
0.043688
0.045269
0.044320
0.044636
0.044636
0.045269
0.045901
0.044952
0.047166
0.046533
0.044636
0.044636
0.046217
0.046217
0.045585
0.045269
0.045269
0.045269
0.045269
0.045585
0.044636
0.044952
0.044636
0.044952
0.044636
0.044636
0.044004
0.043372
0.044952
0.043688
0.044636
0.043688
0.042739
0.042423
0.041791
0.041791
0.041159
0.041159
0.041791
0.041791
0.041791
0.041475
0.041475
0.040843
0.040843
0.041475
0.040843
0.041475
0.040526
0.040210
0.039894
0.040843
0.040526
0.040210
0.040843
0.040526
0.039894
0.040526
0.040526
0.039578
0.042423
0.042107
0.041159
0.039894
0.042423
0.041475
0.041159
0.042107
0.042739
0.041475
0.042423
0.043372
0.042423
0.042739
0.043056
0.042423
0.042107
0.043056
0.044004
0.043372
0.043688
0.043056
0.044004
0.043056
0.044004
0.044320
0.045269
0.044004
0.044004
0.044320
0.044004
0.045269
0.046533
0.045585
0.044952
0.045269
0.045901
0.045269
0.046533
0.047798
0.045901
0.045269
0.044952
0.044952
0.044636
0.044952
0.045269
0.044952
0.043372
0.044952
0.044004
0.044636
0.044320
0.044636
0.042107
0.042423
0.044004
0.042739
0.041475
0.042423
0.043056
0.041159
0.041791
0.042423
0.040843
0.041159
0.041475
0.042107
0.040210
0.040843
0.042107
0.041159
0.039578
0.040526
0.040210
0.039894
0.042107
0.041475
0.040526
0.039262
0.040526
0.041159
0.040526
0.041159
0.040843
0.040210
0.039578
0.041475
0.040843
0.041159
0.040843
0.042107
0.041791
0.041159
0.041791
0.042423
0.041791
0.041475
0.042107
0.042739
0.042107
0.043688
0.043056
0.043372
0.044004
0.045269
0.045585
0.044636
0.044320
0.044320
0.044636
0.044952
0.044004
0.044636
0.044636
0.045901
0.045901
0.044952
0.045585
0.045901
0.046849
0.046849
0.045901
0.046217
0.045585
0.044952
0.045585
0.046533
0.045901
0.045901
0.045585
0.044952
0.045269
0.045269
0.044320
0.044320
0.043372
0.044952
0.043372
0.043688
0.043056
0.043056
0.042107
0.042739
0.042423
0.042423
0.041791
0.041791
0.041475
0.041159
0.040526
0.041159
0.042107
0.041475
0.042107
0.041159
0.041159
0.038946
0.039894
0.039578
0.040843
0.038946
0.039578
0.039262
0.039894
0.038629
0.040843
0.040526
0.040210
0.040526
0.040210
0.041791
0.041159
0.040210
0.041791
0.040843
0.040843
0.040843
0.042107
0.042107
0.041159
0.043056
0.043056
0.043056
0.042423
0.042423
0.042739
0.042107
0.043056
0.044004
0.043688
0.043056
0.043688
0.044004
0.044320
0.044004
0.044320
0.044636
0.045585
0.045269
0.045585
0.044952
0.043688
0.044952
0.044952
0.045901
0.044952
0.045269
0.043688
0.043056
0.044320
0.044952
0.045585
0.045585
0.044952
0.044320
0.044004
0.043688
0.043688
0.042107
0.042739
0.041475
0.041791
0.042107
0.041475
0.041791
0.042107
0.042739
0.042739
0.041791
0.041159
0.040526
0.040843
0.040210
0.040210
0.041159
0.042423
0.041791
0.041159
0.039894
0.038629
0.038629
0.039894
0.040843
0.039894
0.039578
0.039578
0.041475
0.040526
0.039578
0.040526
0.040843
0.040526
0.040843
0.040843
0.039578
0.039262
0.040843
0.041159
0.040526
0.041159
0.040526
0.041159
0.042423
0.042423
0.042423
0.042107
0.042423
0.043688
0.041791
0.042107
0.044004
0.043688
0.044004
0.044320
0.043688
0.044320
0.044004
0.044004
0.043688
0.044952
0.045901
0.044320
0.044636
0.044004
0.045269
0.044636
0.044004
0.044004
0.044320
0.044004
0.043688
0.044320
0.044952
0.045585
0.045269
0.044320
0.043688
0.042423
0.044320
0.043688
0.043056
0.043056
0.043056
0.042107
0.042423
0.042739
0.041791
0.040843
0.042423
0.041159
0.040526
0.040210
0.040526
0.040210
0.039578
0.040210
0.038946
0.038629
0.039894
0.040843
0.039578
0.038629
0.038313
0.039262
0.038313
0.038313
0.040210
0.038946
0.038946
0.039262
0.039262
0.039262
0.039894
0.040526
0.039262
0.039578
0.040526
0.040526
0.039894
0.040843
0.041475
0.040843
0.040843
0.041159
0.040843
0.040843
0.042107
0.041791
0.042107
0.042107
0.043056
0.043056
0.041791
0.042423
0.043056
0.043056
0.043688
0.044320
0.044952
0.044004
0.044636
0.043688
0.043688
0.044636
0.046217
0.044952
0.043056
0.044320
0.045269
0.045269
0.044320
0.044636
0.045269
0.044320
0.043056
0.044004
0.043688
0.044320
0.045269
0.044004
0.044004
0.043056
0.043372
0.043056
0.044004
0.043372
0.043056
0.042107
0.041475
0.042107
0.040843
0.041159
0.041475
0.041159
0.040843
0.041475
0.041159
0.039894
0.040210
0.040210
0.040210
0.040526
0.041159
0.041159
0.040843
0.038946
0.037997
0.039894
0.039262
0.039894
0.039578
0.037681
0.037049
0.037997
0.039262
0.038629
0.039894
0.040526
0.039578
0.037997
0.039578
0.039894
0.039262
0.040210
0.040210
0.039262
0.039578
0.039894
0.040526
0.040210
0.041475
0.041791
0.041159
0.041159
0.042423
0.042107
0.042423
0.042107
0.043056
0.043372
0.043372
0.044004
0.043372
0.042423
0.042739
0.044320
0.044636
0.047166
0.045901
0.044320
0.044952
0.044952
0.045269
0.045269
0.044004
0.043688
0.044320
0.043688
0.043372
0.044636
0.043688
0.042739
0.044320
0.043688
0.042107
0.041791
0.044004
0.043372
0.043056
0.043056
0.042739
0.041791
0.041475
0.042107
0.041475
0.041475
0.041791
0.040843
0.040526
0.040526
0.040210
0.039894
0.040526
0.039894
0.039894
0.040526
0.041159
0.040210
0.039578
0.038946
0.039578
0.038946
0.039578
0.040210
0.039578
0.038946
0.039262
0.039894
0.039578
0.039262
0.039894
0.038313
0.037681
0.038629
0.037997
0.040526
0.039262
0.040526
0.040526
0.039262
0.040843
0.040526
0.040526
0.041475
0.040526
0.040526
0.042107
0.041475
0.042739
0.041791
0.042739
0.042739
0.042423
0.043056
0.043688
0.043056
0.042107
0.042739
0.042739
0.043056
0.043688
0.044952
0.044320
0.044004
0.044004
0.044004
0.045585
0.044004
0.044952
0.043688
0.044952
0.043688
0.043372
0.044636
0.044320
0.043056
0.043372
0.043372
0.043056
0.043688
0.042423
0.041791
0.042423
0.043056
0.042423
0.041159
0.042423
0.040843
0.040843
0.040210
0.040210
0.041159
0.040843
0.039894
0.040526
0.039578
0.038313
0.039894
0.040843
0.040526
0.038313
0.038946
0.037997
0.037681
0.038946
0.039262
0.038946
0.038946
0.038629
0.039262
0.038629
0.037997
0.039894
0.039894
0.038946
0.039578
0.039262
0.038629
0.039262
0.039578
0.040210
0.038946
0.040526
0.039578
0.039578
0.040210
0.040843
0.040843
0.040526
0.040526
0.041475
0.041791
0.041475
0.041791
0.040843
0.042107
0.042423
0.041791
0.042107
0.042423
0.041791
0.041159
0.041159
0.042739
0.043372
0.043056
0.044004
0.043372
0.044004
0.042739
0.043056
0.044004
0.043372
0.044004
0.043056
0.044004
0.043688
0.044004
0.044004
0.042739
0.043056
0.042107
0.042423
0.043056
0.041791
0.042423
0.042423
0.041475
0.040526
0.040843
0.040526
0.040210
0.040210
0.041475
0.040526
0.041159
0.040210
0.039262
0.040210
0.041159
0.039894
0.039262
0.040843
0.040843
0.038313
0.038629
0.037681
0.038629
0.038313
0.039578
0.039894
0.038946
0.039262
0.039262
0.039262
0.037681
0.039894
0.039894
0.038946
0.038629
0.039262
0.041159
0.041475
0.039894
0.041159
0.040526
0.041475
0.041475
0.040843
0.041791
0.042423
0.041791
0.042107
0.043372
0.043372
0.042423
0.042423
0.042107
0.042107
0.042739
0.042739
0.042739
0.043372
0.042739
0.043056
0.043056
0.044004
0.044952
0.045585
0.044636
0.043372
0.044004
0.044320
0.044636
0.044952
0.045269
0.044636
0.044004
0.043056
0.043688
0.043056
0.044636
0.043372
0.044320
0.043688
0.043056
0.042423
0.041159
0.041791
0.041791
0.042107
0.041791
0.041791
0.040843
0.040843
0.040526
0.039578
0.041159
0.040843
0.039894
0.039578
0.039262
0.039578
0.040210
0.040210
0.039578
0.039262
0.038946
0.038629
0.038313
0.038946
0.038946
0.040210
0.039894
0.039262
0.038313
0.037681
0.038629
0.038313
0.038946
0.039894
0.038946
0.038629
0.038946
0.038946
0.038946
0.039894
0.039894
0.038629
0.039894
0.039578
0.039262
0.040526
0.039262
0.039894
0.040843
0.040843
0.041159
0.041791
0.040526
0.040526
0.041475
0.042107
0.041791
0.042107
0.042739
0.042107
0.041791
0.042107
0.043056
0.043372
0.043372
0.043056
0.042423
0.042739
0.043372
0.044004
0.043688
0.044320
0.043372
0.044636
0.042107
0.043056
0.042107
0.041791
0.041791
0.043372
0.042107
0.041475
0.041159
0.041475
0.041159
0.041159
0.041475
0.039894
0.039578
0.040526
0.039578
0.039578
0.039578
0.040526
0.040526
0.040526
0.039894
0.038629
0.038313
0.038313
0.038946
0.038946
0.038946
0.038629
0.038946
0.037997
0.037997
0.038946
0.039262
0.039578
0.038629
0.038946
0.038946
0.038629
0.037681
0.038313
0.039262
0.038629
0.040526
0.039894
0.038946
0.038629
0.040526
0.039578
0.039578
0.039894
0.039262
0.040210
0.040526
0.039894
0.041159
0.040843
0.040843
0.040843
0.040843
0.040210
0.041475
0.041159
0.043056
0.042423
0.042107
0.042739
0.042107
0.040843
0.041791
0.041791
0.042739
0.042739
0.042107
0.043056
0.042107
0.043056
0.043056
0.043688
0.043372
0.043372
0.042739
0.042739
0.042739
0.043056
0.042423
0.041791
0.042423
0.041791
0.041159
0.041475
0.041475
0.041159
0.042107
0.042423
0.041475
0.040843
0.040843
0.040210
0.039262
0.039578
0.039578
0.040210
0.038629
0.038946
0.039578
0.039894
0.038629
0.038313
0.039262
0.039894
0.040210
0.038629
0.037997
0.037365
0.037997
0.037681
0.037681
0.038629
0.037681
0.038313
0.037365
0.037365
0.037365
0.037681
0.036416
0.036733
0.036733
0.036416
0.037681
0.038313
0.039894
0.039262
0.038313
0.039894
0.038629
0.039578
0.038629
0.039578
0.038946
0.039262
0.039894
0.040526
0.039894
0.041159
0.040526
0.040843
0.041159
0.041475
0.042107
0.040526
0.041159
0.042107
0.041791
0.042423
0.043688
0.043056
0.041791
0.041159
0.041475
0.042423
0.041475
0.041791
0.041475
0.042107
0.041159
0.042107
0.042107
0.042107
0.042423
0.042423
0.041791
0.040843
0.039894
0.040210
0.039262
0.040210
0.040843
0.039894
0.040526
0.040526
0.040843
0.037997
0.038946
0.037997
0.037049
0.039578
0.037681
0.037365
0.036416
0.037049
0.037681
0.036416
0.037681
0.037365
0.037997
0.036733
0.036100
0.037681
0.036100
0.037365
0.037049
0.035468
0.036100
0.035468
0.037365
0.036100
0.036733
0.036416
0.036100
0.036100
0.037049
0.036733
0.038313
0.037681
0.038946
0.037997
0.037365
0.038313
0.037997
0.038313
0.038946
0.039578
0.039894
0.039578
0.039262
0.039894
0.038946
0.039578
0.039262
0.040526
0.040210
0.040843
0.041159
0.039578
0.040843
0.041475
0.041159
0.041159
0.044004
0.041791
0.041791
0.041159
0.042423
0.041475
0.041159
0.043688
0.041791
0.042107
0.041475
0.042107
0.042739
0.041791
0.041791
0.041791
0.040843
0.040210
0.041791
0.041475
0.041159
0.039262
0.039894
0.038629
0.038629
0.038629
0.037997
0.037997
0.038313
0.038313
0.037997
0.038629
0.036733
0.037681
0.037049
0.037997
0.036416
0.037997
0.038313
0.037997
0.037997
0.037365
0.036100
0.036100
0.037365
0.037365
0.037681
0.035784
0.036416
0.037365
0.036416
0.037997
0.037997
0.037681
0.037365
0.037681
0.037681
0.037681
0.037681
0.038629
0.037365
0.038313
0.037997
0.037997
0.038313
0.038629
0.039578
0.038946
0.039262
0.037997
0.039578
0.040210
0.040843
0.039894
0.040526
0.039578
0.039578
0.040843
0.041159
0.039894
0.039578
0.039894
0.042107
0.041791
0.040843
0.040843
0.042423
0.041791
0.043056
0.041159
0.041159
0.040843
0.041475
0.040526
0.041475
0.041159
0.040843
0.041791
0.040210
0.041475
0.040210
0.039262
0.040526
0.039894
0.040843
0.039894
0.040210
0.039578
0.039262
0.038313
0.037997
0.038313
0.038946
0.037997
0.037997
0.037997
0.036100
0.037049
0.037049
0.036733
0.037681
0.039262
0.037049
0.036416
0.036100
0.035152
0.037365
0.037365
0.036416
0.037365
0.035784
0.036416
0.036100
0.036416
0.035784
0.036733
0.036733
0.036733
0.036416
0.037049
0.036100
0.037049
0.037681
0.038313
0.037365
0.037997
0.037365
0.037997
0.037365
0.037997
0.037997
0.037681
0.038313
0.039262
0.038313
0.038946
0.038946
0.039262
0.039262
0.039262
0.040526
0.040843
0.039894
0.040210
0.041475
0.041475
0.041475
0.042107
0.041475
0.040843
0.041159
0.041475
0.040526
0.040843
0.041159
0.040843
0.041475
0.040526
0.040526
0.039894
0.040526
0.040526
0.040526
0.039578
0.039894
0.040526
0.039894
0.040210
0.038946
0.038629
0.038629
0.038946
0.039578
0.038946
0.038629
0.037365
0.038313
0.037997
0.037681
0.037049
0.037365
0.037365
0.037049
0.036100
0.037049
0.037365
0.037365
0.037681
0.035152
0.036416
0.037049
0.036733
0.037049
0.035784
0.036100
0.036100
0.036733
0.035468
0.037681
0.037049
0.036733
0.037049
0.036100
0.036733
0.037681
0.037049
0.036733
0.036733
0.036733
0.036733
0.037365
0.037997
0.037365
0.038629
0.038629
0.039578
0.040210
0.039578
0.039578
0.039262
0.039262
0.040210
0.040210
0.039894
0.040526
0.039578
0.038629
0.039578
0.041159
0.041159
0.042423
0.040843
0.040210
0.040526
0.041791
0.041791
0.042107
0.042107
0.041475
0.041791
0.040526
0.041159
0.041475
0.040526
0.040526
0.040526
0.039262
0.039894
0.040526
0.039578
0.040210
0.039894
0.038946
0.038313
0.038629
0.038629
0.038313
0.037997
0.037365
0.037049
0.037997
0.035784
0.036416
0.036416
0.036416
0.036100
0.036416
0.037049
0.037681
0.037049
0.036100
0.036100
0.034520
0.034836
0.036733
0.036733
0.034520
0.036100
0.034520
0.033571
0.033571
0.034836
0.036100
0.036416
0.036416
0.035468
0.037049
0.035784
0.037049
0.036416
0.036100
0.036416
0.036733
0.037365
0.036416
0.038313
0.037681
0.036733
0.037049
0.039262
0.039262
0.038629
0.039578
0.038313
0.038313
0.038629
0.038946
0.040526
0.040526
0.039894
0.039262
0.039894
0.040210
0.040526
0.039578
0.040843
0.039894
0.040210
0.040526
0.040210
0.038629
0.040210
0.039578
0.038313
0.039262
0.039262
0.038946
0.039578
0.039578
0.039578
0.039262
0.037997
0.038313
0.038313
0.040210
0.038313
0.038313
0.037365
0.038313
0.037049
0.036733
0.036733
0.036416
0.037049
0.037049
0.037997
0.037049
0.036416
0.036100
0.035152
0.035468
0.036416
0.036100
0.036100
0.034520
0.033887
0.036100
0.036100
0.036416
0.037049
0.035468
0.035468
0.036100
0.034836
0.035468
0.036416
0.035784
0.034520
0.035784
0.036416
0.036100
0.036416
0.036416
0.036733
0.036416
0.035784
0.036416
0.036100
0.036416
0.037997
0.037365
0.037997
0.036733
0.037997
0.037049
0.037049
0.037997
0.037997
0.039578
0.038946
0.038946
0.038313
0.038629
0.038629
0.038629
0.038629
0.040843
0.041159
0.039894
0.040843
0.040210
0.040843
0.040210
0.040210
0.040526
0.040843
0.039894
0.038946
0.039578
0.040210
0.040210
0.040843
0.039894
0.038946
0.037997
0.039894
0.039894
0.038629
0.038946
0.039262
0.037681
0.038313
0.037997
0.037049
0.037049
0.035784
0.037365
0.037681
0.036100
0.036100
0.035468
0.035784
0.035468
0.036100
0.035468
0.035468
0.034203
0.033571
0.033255
0.034203
0.034520
0.034203
0.034836
0.035468
0.033887
0.034520
0.035152
0.035468
0.034520
0.034203
0.033887
0.034520
0.035468
0.034203
0.035152
0.036100
0.036416
0.036733
0.035468
0.036416
0.036416
0.037049
0.036733
0.037681
0.037365
0.037681
0.037997
0.037681
0.038313
0.038629
0.039262
0.038946
0.038313
0.038946
0.038946
0.038313
0.037997
0.038629
0.040210
0.039894
0.041475
0.041475
0.039894
0.039894
0.039578
0.040526
0.039894
0.039262
0.039578
0.039894
0.038946
0.038946
0.039262
0.039578
0.038629
0.038946
0.038946
0.038946
0.038313
0.037681
0.038313
0.038313
0.036733
0.037049
0.037365
0.037049
0.037049
0.036100
0.036100
0.035468
0.036416
0.035784
0.035468
0.034203
0.034836
0.034836
0.034836
0.034836
0.036733
0.034836
0.033887
0.035468
0.034203
0.033571
0.035152
0.035468
0.033887
0.033887
0.034203
0.034836
0.034203
0.035468
0.034836
0.034520
0.034203
0.035468
0.035784
0.034836
0.036416
0.035784
0.035784
0.036733
0.037681
0.037049
0.036416
0.035784
0.037365
0.037365
0.037681
0.038313
0.037365
0.037049
0.037365
0.037365
0.038313
0.038629
0.039894
0.038313
0.037997
0.038629
0.038313
0.037681
0.039894
0.040526
0.039578
0.039578
0.038946
0.039578
0.039262
0.039262
0.039894
0.038629
0.038946
0.038946
0.038313
0.039262
0.038629
0.038313
0.038629
0.038313
0.037365
0.038629
0.037681
0.037049
0.039262
0.037681
0.036733
0.036416
0.036416
0.036416
0.036100
0.036100
0.035784
0.036100
0.037365
0.036100
0.034203
0.034520
0.035468
0.033571
0.035468
0.036416
0.035784
0.034520
0.034836
0.032939
0.034520
0.034520
0.035784
0.035152
0.033887
0.034520
0.034520
0.034836
0.033887
0.035152
0.035468
0.034203
0.033887
0.035468
0.035152
0.034520
0.036416
0.036100
0.036100
0.035152
0.035784
0.036100
0.035468
0.036733
0.036100
0.037049
0.036416
0.037681
0.037681
0.037681
0.037365
0.038629
0.037681
0.038313
0.037365
0.038313
0.037681
0.037365
0.037997
0.038629
0.039894
0.040526
0.040210
0.038946
0.038946
0.038946
0.039262
0.038313
0.039578
0.038629
0.038313
0.037997
0.039262
0.037997
0.037997
0.039894
0.038629
0.036733
0.036416
0.037049
0.037365
0.037049
0.037049
0.037049
0.035784
0.035784
0.036100
0.035468
0.035468
0.035784
0.034836
0.034520
0.036100
0.034836
0.034520
0.034203
0.035152
0.034203
0.033887
0.034836
0.034520
0.032623
0.032306
0.033571
0.033255
0.034520
0.034836
0.033255
0.033255
0.031990
0.033887
0.032939
0.033571
0.033887
0.034203
0.034203
0.034203
0.033887
0.034836
0.035152
0.035152
0.034836
0.034520
0.035468
0.035152
0.035152
0.034836
0.034836
0.036100
0.036733
0.036733
0.036733
0.036416
0.036100
0.037365
0.037997
0.038629
0.038629
0.038946
0.037681
0.036416
0.037997
0.037997
0.038946
0.039262
0.039262
0.038629
0.037997
0.037681
0.038313
0.037681
0.038313
0.037997
0.037997
0.036100
0.037997
0.038629
0.037365
0.038313
0.038313
0.037049
0.037681
0.037681
0.036733
0.036733
0.036416
0.037365
0.036733
0.036416
0.036100
0.034836
0.035784
0.036100
0.035784
0.034836
0.035784
0.034836
0.034520
0.034203
0.035784
0.033887
0.034203
0.034203
0.035468
0.033887
0.033887
0.032939
0.033571
0.033255
0.033887
0.034203
0.033887
0.034203
0.034203
0.033887
0.033571
0.034203
0.034836
0.034836
0.032939
0.033887
0.034520
0.034520
0.033571
0.033571
0.033571
0.033255
0.034203
0.034520
0.034520
0.034836
0.036100
0.035784
0.035468
0.036100
0.037049
0.036416
0.036100
0.037681
0.038629
0.037049
0.037049
0.037681
0.036733
0.038313
0.037997
0.038313
0.038946
0.038629
0.038629
0.037997
0.039262
0.038629
0.039578
0.039894
0.039262
0.037997
0.037681
0.037997
0.037365
0.037681
0.037365
0.037365
0.038313
0.037365
0.036416
0.036416
0.036733
0.036100
0.036100
0.035468
0.034520
0.035152
0.036416
0.034520
0.034836
0.034836
0.035784
0.035152
0.034520
0.034520
0.035152
0.033255
0.034520
0.034203
0.034836
0.035152
0.034203
0.032623
0.032623
0.033887
0.033571
0.032623
0.033571
0.034203
0.033255
0.032939
0.034520
0.033887
0.034520
0.033887
0.034520
0.034520
0.032306
0.032939
0.034520
0.034520
0.034203
0.033887
0.034836
0.034203
0.035468
0.036416
0.035152
0.034520
0.036416
0.036416
0.036416
0.037681
0.037365
0.037997
0.037365
0.036733
0.037365
0.037681
0.036733
0.037365
0.037997
0.037997
0.038313
0.038629
0.040210
0.039578
0.037997
0.038946
0.038629
0.039894
0.039262
0.039262
0.039894
0.039262
0.037997
0.038946
0.038629
0.037997
0.038313
0.038629
0.037997
0.036733
0.037997
0.037681
0.037681
0.036100
0.036100
0.036416
0.036100
0.036100
0.036733
0.035784
0.036100
0.034836
0.035468
0.034520
0.034520
0.034520
0.034836
0.034520
0.034203
0.034520
0.034836
0.033571
0.034203
0.032939
0.033255
0.033887
0.033887
0.035152
0.034520
0.033571
0.033571
0.033887
0.033255
0.033255
0.033255
0.033255
0.033887
0.034520
0.035468
0.033571
0.035152
0.034836
0.034203
0.034520
0.036100
0.036100
0.036733
0.037049
0.037049
0.037049
0.035468
0.037365
0.037049
0.037681
0.037681
0.036733
0.037997
0.036733
0.037365
0.037997
0.036733
0.036733
0.037365
0.037365
0.037997
0.039262
0.038313
0.037049
0.036733
0.037681
0.037681
0.037997
0.038629
0.038946
0.037997
0.037681
0.038313
0.037365
0.037997
0.038629
0.038629
0.037049
0.037997
0.037997
0.037681
0.036100
0.036733
0.037365
0.036100
0.037049
0.037681
0.035152
0.035784
0.035468
0.035468
0.035784
0.036100
0.034836
0.034203
0.034520
0.034836
0.034203
0.034520
0.035152
0.034520
0.034836
0.034203
0.033571
0.034520
0.035152
0.035468
0.033887
0.033255
0.033255
0.033887
0.034203
0.033887
0.033571
0.033255
0.032939
0.034203
0.034520
0.034836
0.034836
0.035152
0.035152
0.034520
0.034836
0.036100
0.035784
0.036100
0.035468
0.036733
0.037049
0.035784
0.036733
0.036733
0.035152
0.036100
0.037365
0.037681
0.036416
0.037365
0.037681
0.036733
0.037997
0.037049
0.037997
0.039262
0.038629
0.037997
0.038313
0.037997
0.038946
0.038946
0.038946
0.038629
0.038313
0.037049
0.037997
0.038313
0.038313
0.037681
0.037365
0.037997
0.037365
0.037049
0.037365
0.037681
0.036416
0.037365
0.036733
0.037049
0.037365
0.036416
0.035468
0.035468
0.034836
0.035468
0.034836
0.035152
0.033887
0.033887
0.034203
0.033887
0.035152
0.034203
0.034203
0.033887
0.033571
0.032939
0.034520
0.034520
0.033887
0.033887
0.034520
0.034203
0.033887
0.032939
0.034836
0.034836
0.034520
0.033887
0.034520
0.034520
0.033887
0.034520
0.033887
0.034520
0.035784
0.035784
0.035152
0.034836
0.035152
0.036733
0.036100
0.037997
0.037049
0.037365
0.037997
0.037365
0.037681
0.036733
0.037049
0.036733
0.037997
0.038629
0.038629
0.037049
0.037681
0.038313
0.039262
0.039578
0.037997
0.038629
0.038313
0.039262
0.039262
0.038629
0.039578
0.039578
0.037997
0.037049
0.037681
0.038946
0.038629
0.037997
0.038629
0.036733
0.036416
0.036416
0.036416
0.036100
0.037049
0.035468
0.036733
0.035468
0.035152
0.035152
0.034520
0.036733
0.035152
0.034203
0.035468
0.035784
0.035152
0.034520
0.033255
0.034836
0.034203
0.034520
0.033255
0.034520
0.033887
0.034836
0.034203
0.034520
0.034836
0.034520
0.033571
0.034203
0.035152
0.033887
0.033571
0.034520
0.034203
0.033887
0.035152
0.034520
0.034836
0.034836
0.034203
0.033255
0.034520
0.034836
0.035784
0.034836
0.034520
0.035468
0.035784
0.036100
0.037049
0.036100
0.035784
0.037365
0.037049
0.038946
0.037997
0.038629
0.038629
0.038946
0.037365
0.037681
0.037681
0.038313
0.039894
0.038629
0.038946
0.039262
0.039578
0.038946
0.039262
0.039894
0.038946
0.038946
0.039262
0.037997
0.038629
0.037997
0.038313
0.039578
0.038946
0.037681
0.037365
0.037365
0.037681
0.037365
0.037049
0.037049
0.035784
0.036416
0.036733
0.035468
0.035784
0.035468
0.035784
0.035468
0.035784
0.035468
0.034836
0.034836
0.033571
0.034203
0.034836
0.033887
0.034203
0.033255
0.035152
0.034203
0.034520
0.035468
0.033571
0.034520
0.034203
0.033887
0.034520
0.035152
0.034203
0.034836
0.035152
0.036100
0.033571
0.034836
0.035152
0.036100
0.035468
0.035468
0.034836
0.036100
0.037365
0.037365
0.037049
0.035784
0.036416
0.036416
0.037997
0.037049
0.036733
0.037997
0.037681
0.037681
0.038629
0.038946
0.038629
0.037997
0.037997
0.039578
0.039894
0.039578
0.039894
0.039578
0.038313
0.039262
0.039578
0.039578
0.039894
0.038946
0.039262
0.038313
0.038629
0.039262
0.038313
0.038629
0.038946
0.038946
0.037997
0.037997
0.038629
0.038313
0.038946
0.038946
0.037049
0.036100
0.036416
0.036733
0.035468
0.034836
0.036100
0.036416
0.036733
0.037049
0.034836
0.035784
0.035468
0.035784
0.035152
0.035784
0.035468
0.036100
0.035468
0.034520
0.034836
0.034520
0.034836
0.034203
0.034203
0.034836
0.034520
0.034520
0.034203
0.034836
0.035468
0.035468
0.035784
0.036100
0.035468
0.035784
0.036416
0.035468
0.035468
0.036100
0.036416
0.035784
0.036416
0.036100
0.037049
0.035784
0.037997
0.038629
0.037997
0.037365
0.037997
0.038946
0.038946
0.038629
0.038629
0.038313
0.038629
0.038313
0.039578
0.039262
0.040210
0.040210
0.040526
0.039894
0.039262
0.039578
0.039894
0.040526
0.041159
0.040843
0.040526
0.038946
0.039578
0.040843
0.040843
0.039262
0.039894
0.039262
0.037997
0.038946
0.038629
0.037997
0.037681
0.037997
0.036733
0.036733
0.036733
0.035784
0.036416
0.035784
0.037997
0.036100
0.036733
0.037049
0.035784
0.034520
0.037049
0.035784
0.035468
0.035152
0.034520
0.034520
0.034520
0.036100
0.034520
0.036100
0.035152
0.034203
0.036416
0.035468
0.035784
0.035468
0.034520
0.036733
0.035152
0.034836
0.034520
0.034203
0.035784
0.035468
0.036100
0.036416
0.036416
0.037365
0.036100
0.036416
0.036733
0.036100
0.036100
0.037365
0.038313
0.036416
0.036733
0.038313
0.038946
0.038629
0.037681
0.039262
0.038629
0.039578
0.037997
0.038946
0.039894
0.039262
0.040843
0.041475
0.040843
0.040843
0.040843
0.041475
0.040843
0.040526
0.040210
0.038946
0.037997
0.038946
0.038946
0.039262
0.037997
0.039578
0.037365
0.037997
0.037997
0.037681
0.037365
0.037365
0.037365
0.037681
0.036416
0.036733
0.037365
0.036416
0.036416
0.035468
0.035468
0.035784
0.035152
0.035468
0.035784
0.034520
0.035468
0.034520
0.035468
0.034520
0.033887
0.033571
0.033887
0.034203
0.034520
0.035152
0.034836
0.034520
0.035468
0.035784
0.035152
0.035152
0.036416
0.035784
0.035468
0.035152
0.034836
0.034836
0.037049
0.036416
0.037049
0.035468
0.036733
0.037049
0.036100
0.036416
0.037365
0.037365
0.037681
0.037997
0.038313
0.037681
0.038629
0.037997
0.039578
0.038629
0.039578
0.040526
0.039894
0.039578
0.039262
0.039578
0.040843
0.041159
0.041159
0.041159
0.040210
0.041159
0.041159
0.040843
0.041159
0.042107
0.040526
0.039894
0.039262
0.039894
0.039578
0.039578
0.040210
0.038946
0.038629
0.038946
0.039262
0.038313
0.037997
0.038313
0.037049
0.038313
0.037365
0.037365
0.036733
0.036100
0.036416
0.037049
0.037365
0.036733
0.035784
0.034836
0.035152
0.035784
0.034520
0.035152
0.035784
0.034203
0.035152
0.035468
0.035784
0.035152
0.035152
0.036100
0.035152
0.033887
0.034520
0.033887
0.034836
0.036416
0.035784
0.035152
0.035784
0.037049
0.035784
0.034836
0.035468
0.037681
0.035468
0.035784
0.037681
0.036416
0.036733
0.037049
0.036733
0.037997
0.037997
0.038313
0.039262
0.038629
0.039578
0.039578
0.039578
0.039894
0.040210
0.041475
0.039578
0.039894
0.039894
0.040210
0.040210
0.041159
0.040526
0.039894
0.039894
0.040526
0.039894
0.040210
0.041159
0.040843
0.039578
0.040210
0.040843
0.040210
0.039578
0.040843
0.038946
0.037681
0.038946
0.040526
0.038946
0.038946
0.039262
0.039262
0.037997
0.038629
0.038313
0.037049
0.036416
0.037049
0.037365
0.036733
0.037049
0.036100
0.035784
0.036100
0.035152
0.035784
0.036100
0.037049
0.035468
0.035152
0.034836
0.035152
0.034520
0.034520
0.035468
0.034203
0.034836
0.034836
0.034836
0.036100
0.037049
0.035784
0.034520
0.034836
0.035152
0.035468
0.036100
0.037049
0.036733
0.036416
0.035784
0.037365
0.036416
0.037049
0.037997
0.037997
0.037997
0.037365
0.037997
0.038946
0.038629
0.039578
0.039262
0.039262
0.039578
0.040210
0.038629
0.039262
0.039262
0.039894
0.040843
0.040843
0.041791
0.040210
0.040526
0.040526
0.040526
0.041475
0.041791
0.041475
0.040210
0.040843
0.039894
0.040526
0.040843
0.040526
0.039262
0.039262
0.039894
0.039578
0.038946
0.039578
0.040210
0.038313
0.039262
0.038629
0.038313
0.038313
0.036416
0.037681
0.037365
0.038313
0.037681
0.037997
0.037365
0.037365
0.036100
0.036100
0.036100
0.036733
0.036733
0.036416
0.035468
0.036100
0.035152
0.035784
0.035784
0.037049
0.035468
0.035152
0.035468
0.036416
0.035468
0.036416
0.037681
0.037365
0.036416
0.036733
0.036416
0.036416
0.037049
0.037681
0.037365
0.037365
0.038313
0.037365
0.036733
0.037681
0.038313
0.038313
0.038313
0.038629
0.038946
0.039894
0.039578
0.038629
0.038629
0.039578
0.038629
0.039578
0.039894
0.040210
0.038946
0.039578
0.039894
0.041159
0.041475
0.040526
0.039894
0.041159
0.040843
0.040210
0.041159
0.041159
0.040526
0.039578
0.039894
0.040526
0.040526
0.041159
0.040210
0.040526
0.040210
0.038946
0.039578
0.038629
0.039262
0.039262
0.039578
0.037681
0.038629
0.037681
0.037997
0.037681
0.037681
0.037681
0.037049
0.036733
0.036733
0.035784
0.036733
0.036416
0.036416
0.036100
0.036100
0.036100
0.035784
0.035152
0.036100
0.035784
0.036100
0.035468
0.035784
0.035468
0.035468
0.035784
0.035152
0.036733
0.038313
0.035784
0.037049
0.037049
0.037049
0.036733
0.037365
0.037365
0.037997
0.037365
0.037681
0.038313
0.038629
0.037365
0.037997
0.038629
0.038313
0.040526
0.039894
0.038946
0.039578
0.038629
0.039894
0.039894
0.041159
0.039894
0.040210
0.039578
0.040843
0.040526
0.041791
0.042739
0.041791
0.041791
0.040843
0.041475
0.040843
0.039894
0.040210
0.040843
0.040526
0.039578
0.040843
0.041475
0.040843
0.040526
0.040210
0.039262
0.038313
0.038946
0.040843
0.039262
0.039578
0.038629
0.039262
0.039262
0.039894
0.038946
0.038313
0.037365
0.037681
0.036733
0.036416
0.037365
0.036416
0.036100
0.036733
0.036416
0.037365
0.038313
0.037681
0.037681
0.035784
0.037049
0.036100
0.036100
0.036416
0.035784
0.036416
0.035784
0.036416
0.036100
0.036100
0.037049
0.036416
0.036733
0.037681
0.036733
0.036100
0.037049
0.037049
0.037365
0.037365
0.037997
0.037997
0.037049
0.038313
0.038946
0.038946
0.038629
0.039262
0.040526
0.038946
0.039578
0.039262
0.040526
0.041159
0.041159
0.039578
0.040210
0.039894
0.040526
0.039894
0.041159
0.041159
0.040843
0.041475
0.040843
0.041159
0.041159
0.041475
0.041475
0.041791
0.041159
0.040843
0.040210
0.041791
0.041159
0.040843
0.041791
0.040526
0.040210
0.039894
0.040843
0.039262
0.039578
0.039578
0.039894
0.039578
0.039894
0.038629
0.037997
0.038946
0.037997
0.039262
0.036733
0.037049
0.037049
0.037049
0.037997
0.037365
0.037365
0.037365
0.037997
0.036416
0.036100
0.035152
0.036733
0.036416
0.037365
0.036733
0.036733
0.035468
0.035468
0.035468
0.036100
0.036733
0.036416
0.037049
0.036733
0.036100
0.037049
0.037997
0.039578
0.038946
0.038629
0.038313
0.038313
0.038313
0.038946
0.038629
0.038629
0.039262
0.039578
0.039894
0.041475
0.040526
0.039262
0.041159
0.041159
0.042107
0.041791
0.042423
0.041475
0.041475
0.042107
0.041475
0.042739
0.042739
0.043056
0.042739
0.041791
0.042739
0.041791
0.042107
0.042107
0.043056
0.042739
0.041791
0.044004
0.043056
0.041475
0.043056
0.042739
0.041159
0.041475
0.041159
0.041791
0.040210
0.041159
0.041791
0.040843
0.041475
0.040843
0.040526
0.040210
0.039894
0.041159
0.039894
0.040843
0.039262
0.038313
0.040210
0.038946
0.038313
0.039578
0.039578
0.040210
0.038313
0.037997
0.038629
0.039578
0.039578
0.038946
0.038313
0.038313
0.038629
0.038313
0.038629
0.039262
0.039894
0.037997
0.038629
0.038313
0.038946
0.039262
0.039578
0.039894
0.039894
0.038629
0.039578
0.039262
0.038946
0.040843
0.040526
0.040843
0.041791
0.042423
0.041475
0.041475
0.041159
0.042423
0.042107
0.042739
0.044004
0.042739
0.043056
0.042423
0.043056
0.043688
0.044004
0.045901
0.043688
0.043372
0.043056
0.044004
0.044952
0.044320
0.044636
0.043688
0.043688
0.043372
0.045269
0.042423
0.044320
0.044004
0.044004
0.044320
0.043056
0.043372
0.044004
0.042739
0.040526
0.040843
0.041475
0.040210
0.041159
0.040526
0.041159
0.040526
0.039262
0.040526
0.040843
0.039894
0.038313
0.038629
0.039894
0.039262
0.039894
0.039578
0.039262
0.038313
0.038946
0.038946
0.039262
0.038946
0.039578
0.040210
0.038946
0.039578
0.039262
0.038313
0.040210
0.039262
0.039578
0.039894
0.039894
0.040526
0.039894
0.041159
0.041791
0.040843
0.041159
0.040843
0.041475
0.041159
0.041159
0.041475
0.041791
0.042107
0.042739
0.042739
0.042107
0.042107
0.043372
0.043372
0.042739
0.043056
0.044004
0.042739
0.043056
0.043372
0.043688
0.044320
0.044952
0.045585
0.045585
0.044952
0.043688
0.044004
0.044952
0.044320
0.044004
0.045269
0.044004
0.044320
0.042739
0.044004
0.043688
0.044004
0.043372
0.043688
0.044320
0.043372
0.043056
0.043056
0.042423
0.041791
0.041159
0.041791
0.042107
0.041475
0.041159
0.041159
0.041475
0.040526
0.040526
0.039894
0.040210
0.041475
0.040843
0.040526
0.041159
0.039894
0.040843
0.040526
0.039894
0.040526
0.041475
0.040843
0.040526
0.039894
0.040843
0.040526
0.038629
0.039578
0.039894
0.040843
0.039894
0.039894
0.040210
0.039262
0.041159
0.041791
0.040843
0.040843
0.040210
0.039894
0.041475
0.041791
0.042107
0.041159
0.041475
0.042423
0.043056
0.041791
0.042739
0.042739
0.043056
0.043056
0.043688
0.043372
0.044636
0.044320
0.042739
0.043688
0.043688
0.046217
0.045585
0.045269
0.043688
0.044004
0.045901
0.044636
0.044952
0.044636
0.044952
0.044004
0.044004
0.044636
0.043056
0.043688
0.043688
0.042423
0.041475
0.043688
0.045269
0.043372
0.042739
0.043056
0.043056
0.042107
0.042423
0.042107
0.041475
0.041791
0.041475
0.041475
0.041159
0.040843
0.040843
0.041475
0.041159
0.040526
0.041159
0.041791
0.042107
0.041159
0.040843
0.038946
0.039894
0.040526
0.039894
0.039578
0.039262
0.039894
0.040526
0.040526
0.040210
0.041475
0.040843
0.040526
0.039894
0.040210
0.039894
0.041791
0.041475
0.041159
0.041475
0.040210
0.041159
0.041791
0.041475
0.041475
0.041159
0.042423
0.043056
0.043056
0.043056
0.042739
0.044320
0.044320
0.043688
0.044004
0.044320
0.045269
0.044952
0.044004
0.043688
0.045901
0.045585
0.047482
0.044952
0.046217
0.045585
0.045269
0.045585
0.045901
0.045269
0.045269
0.044636
0.044320
0.044636
0.044952
0.044636
0.045269
0.044320
0.044004
0.044004
0.044636
0.044004
0.044004
0.044004
0.042739
0.042739
0.044004
0.042739
0.043056
0.042107
0.042739
0.042107
0.042423
0.041791
0.041475
0.041159
0.040843
0.040843
0.041159
0.041475
0.040843
0.041791
0.040843
0.039578
0.041159
0.040843
0.041475
0.041159
0.042423
0.040210
0.039894
0.040843
0.041159
0.043056
0.042107
0.042107
0.040843
0.041159
0.041791
0.040843
0.041475
0.043056
0.043056
0.042423
0.043688
0.043372
0.043056
0.042739
0.042739
0.042739
0.043688
0.044636
0.044952
0.044320
0.045585
0.045269
0.045585
0.044952
0.045901
0.047166
0.045585
0.046217
0.045901
0.046533
0.046849
0.047482
0.046849
0.046849
0.045901
0.047482
0.046849
0.046217
0.047166
0.047482
0.048114
0.046533
0.047166
0.047166
0.046217
0.046217
0.046217
0.047482
0.044952
0.044952
0.045901
0.046849
0.045585
0.045269
0.045269
0.044320
0.045585
0.044004
0.044004
0.044320
0.044004
0.043688
0.043372
0.043056
0.043372
0.042423
0.042423
0.042423
0.042423
0.043688
0.042423
0.042739
0.041475
0.041159
0.041791
0.042423
0.041791
0.040843
0.041475
0.041791
0.041159
0.041475
0.041791
0.042423
0.041791
0.042107
0.041791
0.042107
0.042423
0.043056
0.042107
0.042423
0.042423
0.042739
0.043372
0.044320
0.043688
0.045269
0.044952
0.044636
0.044952
0.045901
0.045269
0.045901
0.044952
0.046533
0.046217
0.045901
0.045585
0.045901
0.045269
0.045585
0.046849
0.046217
0.046849
0.047166
0.047166
0.046217
0.046849
0.046533
0.047482
0.046849
0.047166
0.046217
0.046217
0.045901
0.046849
0.046849
0.045585
0.046533
0.045585
0.044004
0.044952
0.045269
0.045269
0.044636
0.046217
0.044636
0.044952
0.044004
0.044636
0.044320
0.044004
0.043688
0.044004
0.042739
0.043056
0.042739
0.041791
0.041159
0.041791
0.040843
0.041791
0.043056
0.041791
0.041159
0.041159
0.041159
0.042107
0.042423
0.041791
0.041791
0.040210
0.041791
0.041475
0.040210
0.042107
0.042107
0.041475
0.041159
0.042739
0.041475
0.042107
0.042423
0.042739
0.042423
0.043056
0.043372
0.043372
0.044004
0.043688
0.044004
0.044004
0.044320
0.044952
0.044636
0.044004
0.044952
0.046217
0.046849
0.045585
0.045585
0.045901
0.045585
0.045585
0.045901
0.046217
0.046533
0.047482
0.046849
0.045585
0.047166
0.047166
0.046217
0.046849
0.047482
0.047166
0.046217
0.045585
0.046533
0.045901
0.045901
0.046217
0.046533
0.045901
0.044952
0.045901
0.044952
0.044320
0.045269
0.046217
0.045585
0.044320
0.044952
0.044320
0.044320
0.043056
0.044636
0.044320
0.044320
0.044004
0.042739
0.042423
0.041475
0.041159
0.043056
0.042423
0.042739
0.041791
0.041159
0.041475
0.042107
0.041791
0.041475
0.041791
0.041159
0.041475
0.041475
0.041791
0.042739
0.043056
0.042423
0.042107
0.042423
0.042107
0.043372
0.042739
0.043056
0.043688
0.043372
0.044004
0.044004
0.044004
0.044320
0.044636
0.044636
0.045269
0.044320
0.044004
0.044004
0.044636
0.045901
0.045269
0.045269
0.046217
0.046849
0.046533
0.045585
0.046533
0.046849
0.046217
0.046849
0.046849
0.046533
0.047166
0.047482
0.047798
0.048430
0.048114
0.048746
0.048430
0.046217
0.045901
0.047482
0.047482
0.046533
0.046849
0.044636
0.044636
0.045269
0.045585
0.044952
0.044952
0.045269
0.044952
0.044636
0.042739
0.042107
0.044004
0.042739
0.043056
0.044320
0.043056
0.043056
0.043056
0.041475
0.042107
0.041475
0.042423
0.042107
0.042423
0.042423
0.041791
0.040843
0.042739
0.042107
0.041159
0.042739
0.042107
0.041791
0.041159
0.040526
0.041159
0.041791
0.042107
0.041475
0.042107
0.041791
0.041791
0.042739
0.041475
0.042107
0.042423
0.042423
0.043372
0.043688
0.042107
0.042739
0.043688
0.043056
0.044004
0.043688
0.044636
0.044952
0.044952
0.045585
0.045901
0.045585
0.045901
0.044952
0.045585
0.045585
0.046849
0.045901
0.046533
0.047482
0.045901
0.047798
0.046849
0.047482
0.047166
0.046849
0.046533
0.048114
0.046533
0.046533
0.048114
0.047166
0.046217
0.045901
0.045585
0.044636
0.044952
0.046217
0.044636
0.044320
0.045585
0.043056
0.044004
0.043688
0.043688
0.043372
0.044004
0.043372
0.043056
0.042739
0.042739
0.042107
0.042107
0.043056
0.042423
0.042739
0.043056
0.043372
0.042107
0.041791
0.040843
0.041791
0.042423
0.042739
0.043056
0.041791
0.041159
0.041791
0.042423
0.041475
0.042423
0.042107
0.040843
0.043372
0.042739
0.041475
0.043372
0.044004
0.044636
0.043372
0.043688
0.044952
0.044636
0.044952
0.044004
0.044004
0.044320
0.045901
0.045585
0.044952
0.044004
0.046217
0.045585
0.045585
0.045901
0.045585
0.046533
0.045585
0.045585
0.044636
0.045901
0.047798
0.047798
0.048114
0.047166
0.046849
0.046849
0.047798
0.046217
0.046849
0.045901
0.045901
0.044320
0.045585
0.045269
0.046849
0.046217
0.046533
0.045585
0.045585
0.045585
0.046217
0.046217
0.044952
0.045269
0.044320
0.043688
0.045269
0.044320
0.043372
0.043056
0.044004
0.043056
0.044952
0.043056
0.043688
0.042107
0.042739
0.040843
0.041791
0.043372
0.041475
0.040843
0.040526
0.040526
0.040526
0.041791
0.040526
0.041475
0.041159
0.040526
0.039894
0.040210
0.039894
0.041159
0.040843
0.041159
0.042739
0.041475
0.041475
0.041475
0.041791
0.042423
0.043056
0.042423
0.042739
0.043372
0.043372
0.043688
0.043688
0.043688
0.043688
0.044636
0.043688
0.044636
0.044004
0.045585
0.045585
0.046533
0.046217
0.046217
0.045269
0.045901
0.046533
0.045901
0.047166
0.046533
0.047166
0.045585
0.045901
0.046533
0.046533
0.047166
0.046849
0.046533
0.045901
0.044952
0.046533
0.046533
0.045269
0.046533
0.046217
0.045585
0.044004
0.045585
0.045269
0.044320
0.044636
0.044320
0.043372
0.042739
0.044320
0.043372
0.043056
0.043372
0.043056
0.042423
0.042739
0.042423
0.042739
0.041791
0.041159
0.042107
0.043056
0.042423
0.042423
0.041159
0.040843
0.042739
0.042739
0.041791
0.042423
0.041791
0.042107
0.041791
0.042107
0.043056
0.043372
0.043372
0.044004
0.043056
0.042739
0.042739
0.043688
0.044004
0.043688
0.043372
0.042739
0.043372
0.044636
0.044320
0.042739
0.044004
0.045269
0.044636
0.045585
0.045269
0.045585
0.044636
0.046217
0.045901
0.045901
0.047482
0.045585
0.046533
0.045269
0.045901
0.045901
0.047482
0.046217
0.046533
0.047482
0.045901
0.047166
0.047166
0.046849
0.047166
0.046217
0.046217
0.044952
0.045901
0.046533
0.046217
0.046533
0.046217
0.044952
0.045901
0.046849
0.045585
0.044636
0.044952
0.044636
0.044636
0.044636
0.044004
0.044320
0.043372
0.042107
0.043372
0.043056
0.042107
0.042423
0.040526
0.041791
0.041475
0.041475
0.042107
0.042739
0.041791
0.041791
0.040843
0.041791
0.042107
0.042107
0.041791
0.041475
0.040843
0.039894
0.040526
0.040526
0.042107
0.041791
0.040210
0.040210
0.041791
0.041159
0.042423
0.042423
0.042423
0.042423
0.041791
0.042739
0.042423
0.044004
0.044004
0.043372
0.044004
0.043688
0.044004
0.044320
0.043372
0.044952
0.045585
0.046217
0.045901
0.045585
0.045585
0.045269
0.044952
0.046533
0.046849
0.046849
0.047482
0.046217
0.045585
0.045901
0.046533
0.046533
0.045585
0.045901
0.045585
0.045901
0.045901
0.046533
0.046533
0.045269
0.044636
0.045585
0.043688
0.043688
0.044320
0.044320
0.043372
0.044320
0.043372
0.042739
0.042423
0.043056
0.043056
0.042739
0.041475
0.041791
0.041791
0.041159
0.040843
0.040210
0.040526
0.041159
0.039894
0.040210
0.041791
0.041159
0.041475
0.040526
0.040843
0.040843
0.041475
0.041159
0.040210
0.040843
0.040843
0.041159
0.040843
0.040843
0.041791
0.040843
0.040843
0.041791
0.041475
0.042107
0.041475
0.041791
0.041159
0.041475
0.043372
0.042739
0.042423
0.042107
0.043056
0.043372
0.043372
0.043372
0.043688
0.044952
0.043372
0.044320
0.044320
0.044004
0.044004
0.044636
0.045901
0.044952
0.044004
0.045269
0.045585
0.046849
0.045901
0.046533
0.046533
0.046533
0.046849
0.046217
0.045269
0.045901
0.045269
0.045269
0.045585
0.044952
0.045901
0.045901
0.045585
0.044320
0.044320
0.044004
0.044004
0.045269
0.044004
0.043688
0.044004
0.042739
0.042739
0.042107
0.042739
0.041159
0.043688
0.042739
0.042107
0.040526
0.041475
0.041159
0.041159
0.041159
0.041475
0.041475
0.041159
0.040526
0.040526
0.039578
0.040210
0.041159
0.040843
0.040526
0.040526
0.039262
0.041159
0.040210
0.040526
0.041159
0.040843
0.041159
0.041475
0.041475
0.042107
0.041791
0.041475
0.041791
0.042423
0.042107
0.043056
0.043056
0.042739
0.042423
0.043688
0.044004
0.043372
0.044004
0.043372
0.043372
0.043688
0.043688
0.044952
0.045269
0.044320
0.044320
0.044636
0.044004
0.045585
0.045901
0.045269
0.046533
0.045585
0.044952
0.045585
0.045585
0.046533
0.045901
0.045585
0.046217
0.045901
0.044004
0.045269
0.045269
0.044320
0.044636
0.044952
0.042739
0.042739
0.043688
0.044320
0.042739
0.043688
0.044320
0.043056
0.042423
0.042739
0.042423
0.043056
0.041159
0.041475
0.042107
0.043056
0.042107
0.041159
0.041791
0.040526
0.040843
0.041475
0.043056
0.040843
0.040526
0.039578
0.040210
0.040210
0.040526
0.040843
0.040526
0.040210
0.041159
0.039578
0.039262
0.040843
0.041475
0.040210
0.040210
0.039894
0.040526
0.040843
0.041475
0.042107
0.042107
0.041791
0.042107
0.042423
0.042107
0.042739
0.043056
0.043056
0.042107
0.043056
0.044004
0.043372
0.043688
0.044320
0.044636
0.044636
0.044320
0.044004
0.045269
0.043688
0.044004
0.045901
0.045269
0.046217
0.045901
0.044952
0.045269
0.044952
0.046217
0.045269
0.044952
0.045269
0.044320
0.043688
0.043372
0.044636
0.044636
0.044004
0.042739
0.042423
0.042107
0.043372
0.044320
0.043372
0.043372
0.043372
0.042107
0.042739
0.043056
0.042739
0.041475
0.041159
0.041159
0.040526
0.042107
0.040526
0.040210
0.040210
0.039894
0.039894
0.040526
0.041475
0.040843
0.039894
0.039262
0.039894
0.040843
0.040526
0.041159
0.040526
0.039578
0.040526
0.039578
0.039894
0.039578
0.040843
0.040526
0.040526
0.040210
0.039894
0.040843
0.040526
0.041159
0.038946
0.041475
0.042107
0.040526
0.042107
0.041791
0.041159
0.042739
0.041791
0.042423
0.041475
0.040526
0.043372
0.042739
0.043372
0.042739
0.043056
0.043056
0.043688
0.044004
0.043372
0.044636
0.044320
0.044320
0.044004
0.044004
0.042739
0.044004
0.044320
0.044320
0.044952
0.044636
0.044636
0.043372
0.044636
0.043372
0.043688
0.042107
0.043056
0.042739
0.041475
0.041475
0.041475
0.042107
0.042423
0.041159
0.040843
0.040526
0.041791
0.040843
0.041159
0.041159
0.039578
0.040526
0.039894
0.039894
0.038946
0.038313
0.038629
0.038629
0.038946
0.039578
0.040210
0.038629
0.037997
0.038313
0.039578
0.039262
0.038946
0.039578
0.038313
0.038946
0.038946
0.039262
0.039262
0.041159
0.040526
0.039262
0.038946
0.039262
0.039262
0.040843
0.040843
0.040843
0.040210
0.040526
0.041475
0.042423
0.040526
0.041475
0.042107
0.042107
0.041475
0.042739
0.042423
0.042423
0.043688
0.042739
0.043688
0.043056
0.042739
0.043372
0.043372
0.042739
0.043372
0.043372
0.044952
0.044636
0.045269
0.044320
0.044636
0.044004
0.045269
0.044004
0.043056
0.043372
0.043056
0.043056
0.043372
0.044004
0.043372
0.043056
0.043372
0.041791
0.042423
0.042423
0.041475
0.042739
0.042107
0.042107
0.041475
0.041159
0.041791
0.039894
0.040210
0.040526
0.039894
0.038946
0.040210
0.038313
0.039262
0.038946
0.038946
0.039578
0.038946
0.040843
0.039578
0.038313
0.038629
0.038629
0.039578
0.040210
0.039578
0.039578
0.039262
0.038629
0.038946
0.039578
0.039262
0.038313
0.039262
0.039262
0.038946
0.038946
0.039894
0.040843
0.040526
0.040843
0.041159
0.039894
0.041159
0.042107
0.041791
0.043056
0.042739
0.042107
0.042107
0.042739
0.042107
0.042739
0.043056
0.043372
0.042739
0.044952
0.042423
0.043372
0.042739
0.043688
0.043688
0.043688
0.045269
0.042739
0.044004
0.044004
0.043372
0.045269
0.044952
0.044952
0.044952
0.044004
0.042107
0.042739
0.043372
0.043056
0.044004
0.043688
0.042423
0.042107
0.041791
0.041475
0.042739
0.041475
0.042107
0.041159
0.040843
0.041159
0.040843
0.039578
0.040526
0.039894
0.039894
0.039262
0.038946
0.039262
0.037997
0.039262
0.039894
0.039262
0.039578
0.038629
0.038629
0.037681
0.036416
0.038313
0.039262
0.039262
0.039894
0.037997
0.037681
0.037997
0.038946
0.039578
0.039578
0.039894
0.039894
0.039578
0.038946
0.039262
0.039262
0.039262
0.039894
0.038946
0.039262
0.040210
0.039262
0.039894
0.039894
0.041159
0.041475
0.040210
0.042107
0.041791
0.040843
0.041159
0.042423
0.042107
0.041159
0.042107
0.043056
0.041475
0.042739
0.043688
0.043056
0.043056
0.043688
0.043372
0.043056
0.044320
0.044636
0.043372
0.043372
0.043688
0.044320
0.042423
0.043056
0.043372
0.042423
0.042107
0.043056
0.042739
0.041791
0.040843
0.041159
0.042107
0.042423
0.041159
0.041475
0.041159
0.041159
0.040210
0.040210
0.038629
0.039894
0.039894
0.039262
0.038313
0.038629
0.038313
0.038313
0.039262
0.038946
0.040210
0.038629
0.038629
0.038313
0.035784
0.038629
0.038629
0.038313
0.040210
0.039262
0.038313
0.038313
0.038946
0.037997
0.038946
0.038313
0.038313
0.037997
0.039262
0.040210
0.040210
0.038313
0.039262
0.039578
0.039894
0.040843
0.041159
0.039578
0.040843
0.041159
0.041475
0.040843
0.043056
0.042739
0.041475
0.042739
0.042107
0.042739
0.042423
0.042107
0.042739
0.041791
0.043372
0.043688
0.042739
0.044004
0.043056
0.042739
0.043372
0.044320
0.044952
0.044320
0.044636
0.045269
0.043372
0.044320
0.043056
0.044320
0.044636
0.043372
0.043372
0.043688
0.042423
0.040526
0.042423
0.040843
0.041475
0.040526
0.040843
0.040210
0.042107
0.040843
0.041791
0.040210
0.039894
0.040210
0.039262
0.039578
0.040843
0.038313
0.038313
0.038629
0.038629
0.038313
0.039894
0.038629
0.038629
0.037997
0.036100
0.037681
0.037681
0.038946
0.037997
0.037681
0.037997
0.038946
0.037997
0.037681
0.038313
0.038629
0.037997
0.037997
0.037997
0.038946
0.039262
0.039262
0.039262
0.038313
0.039262
0.038946
0.040210
0.040210
0.039578
0.039894
0.041159
0.040843
0.040843
0.041475
0.041791
0.041791
0.042423
0.041791
0.042107
0.042423
0.041159
0.041159
0.042107
0.043056
0.042423
0.043688
0.042423
0.043056
0.042107
0.043688
0.043372
0.043688
0.044320
0.043688
0.042739
0.042107
0.042107
0.042739
0.042423
0.044004
0.043056
0.041791
0.041475
0.042739
0.042107
0.041791
0.041791
0.042107
0.041791
0.041475
0.040843
0.039894
0.039578
0.039578
0.041475
0.039578
0.040210
0.037997
0.038313
0.039262
0.037365
0.037997
0.038313
0.038629
0.038946
0.038629
0.037997
0.036416
0.037997
0.037681
0.038313
0.037997
0.037365
0.037997
0.037365
0.037365
0.037997
0.039578
0.038946
0.037997
0.038313
0.038313
0.038629
0.039262
0.039894
0.039262
0.039262
0.039578
0.040210
0.040526
0.040210
0.039894
0.041475
0.041475
0.041475
0.041475
0.041159
0.041159
0.041159
0.042423
0.041475
0.040843
0.042107
0.042107
0.042423
0.042739
0.044004
0.043372
0.044004
0.043688
0.043056
0.042107
0.043372
0.042423
0.042739
0.042107
0.043688
0.043056
0.042423
0.042107
0.043056
0.042423
0.042423
0.043056
0.042423
0.041791
0.041475
0.041159
0.042107
0.040843
0.041791
0.040843
0.041159
0.039578
0.039578
0.038946
0.039262
0.039578
0.039578
0.039262
0.038629
0.038629
0.037681
0.037681
0.037681
0.038313
0.039262
0.037681
0.037681
0.037365
0.037365
0.038313
0.038313
0.037997
0.038629
0.037681
0.037365
0.038313
0.038313
0.037681
0.038313
0.037681
0.036733
0.037365
0.037049
0.038313
0.038313
0.039262
0.038629
0.040210
0.039262
0.038946
0.039894
0.039262
0.039578
0.039894
0.039578
0.041475
0.040526
0.040843
0.040526
0.040843
0.042423
0.041475
0.041475
0.043056
0.041791
0.041791
0.041159
0.042107
0.044004
0.042739
0.044952
0.043688
0.044004
0.042739
0.043372
0.042423
0.043372
0.042739
0.043372
0.042423
0.042423
0.042107
0.042423
0.041159
0.042739
0.042107
0.040526
0.040843
0.041791
0.040843
0.041159
0.041159
0.042107
0.041159
0.040843
0.041475
0.039578
0.039894
0.040526
0.040210
0.039578
0.040526
0.038629
0.038629
0.038946
0.038313
0.039262
0.038629
0.039894
0.038313
0.038313
0.037997
0.038629
0.038629
0.038629
0.038946
0.037997
0.038629
0.037681
0.037365
0.037997
0.038313
0.038313
0.037997
0.038629
0.038313
0.038313
0.037997
0.038313
0.038629
0.038946
0.039578
0.038946
0.041475
0.041475
0.040843
0.041475
0.041159
0.040210
0.042107
0.041159
0.041475
0.041475
0.041159
0.043056
0.042423
0.042739
0.042739
0.042739
0.041791
0.042423
0.043372
0.044004
0.044636
0.044004
0.044636
0.044004
0.044004
0.043688
0.043056
0.044636
0.044636
0.044004
0.041791
0.042739
0.043688
0.042739
0.043056
0.043688
0.041791
0.041159
0.041791
0.042423
0.042423
0.042739
0.042423
0.041159
0.040843
0.041475
0.040526
0.040843
0.041159
0.040210
0.040526
0.040526
0.040210
0.038629
0.039578
0.039262
0.037997
0.038946
0.039894
0.039894
0.039578
0.039262
0.037681
0.038946
0.038629
0.039578
0.037681
0.037681
0.038313
0.038629
0.037997
0.038946
0.039262
0.039262
0.038313
0.038946
0.039262
0.038946
0.038946
0.040526
0.040843
0.039578
0.039894
0.040210
0.039894
0.040843
0.040210
0.040843
0.041475
0.042107
0.041791
0.042423
0.042423
0.042107
0.042739
0.042423
0.042107
0.043056
0.043688
0.041475
0.041791
0.042423
0.043056
0.043056
0.043056
0.044004
0.043056
0.044004
0.044636
0.043688
0.043688
0.044004
0.042739
0.042739
0.042423
0.043056
0.042739
0.043372
0.043688
0.043372
0.042423
0.043056
0.042739
0.041791
0.041791
0.041475
0.040843
0.041475
0.040210
0.041159
0.039262
0.039578
0.038629
0.039578
0.039894
0.038313
0.038313
0.037365
0.038313
0.036733
0.037997
0.038946
0.040210
0.039262
0.038313
0.037997
0.038629
0.038946
0.039578
0.039578
0.038629
0.038946
0.037997
0.038946
0.039262
0.038629
0.038946
0.038946
0.039262
0.038629
0.039262
0.039262
0.038946
0.039578
0.038946
0.039578
0.039894
0.041159
0.040843
0.040843
0.041159
0.041159
0.042107
0.041475
0.041791
0.041475
0.042107
0.041159
0.042423
0.042107
0.043688
0.042423
0.043056
0.042423
0.041159
0.043688
0.044636
0.044636
0.044320
0.042739
0.044004
0.042739
0.043372
0.043372
0.044320
0.043688
0.043372
0.042739
0.043056
0.042739
0.042423
0.042739
0.042107
0.040526
0.040843
0.041475
0.041159
0.042107
0.041791
0.041475
0.041159
0.041159
0.040843
0.039262
0.040210
0.040526
0.039894
0.038629
0.040210
0.039578
0.038629
0.038629
0.038629
0.038313
0.040210
0.040526
0.038629
0.037997
0.037681
0.037365
0.037049
0.038946
0.040210
0.037997
0.038629
0.037997
0.038313
0.037997
0.038946
0.039262
0.038313
0.037681
0.038946
0.038946
0.037681
0.037997
0.038946
0.038946
0.039262
0.039262
0.038946
0.038313
0.040210
0.040526
0.040526
0.040843
0.039894
0.041475
0.041475
0.041475
0.042107
0.041159
0.042107
0.041791
0.042739
0.042739
0.042423
0.042423
0.043056
0.042107
0.044320
0.044004
0.042739
0.043688
0.042423
0.042107
0.044636
0.044320
0.043056
0.044004
0.042107
0.042107
0.042739
0.043372
0.042107
0.042107
0.041791
0.041159
0.041475
0.042107
0.041791
0.040843
0.041475
0.040526
0.039894
0.041475
0.039894
0.040526
0.039894
0.039894
0.040210
0.038946
0.039262
0.038946
0.039578
0.038629
0.038629
0.038629
0.038629
0.038629
0.037681
0.037997
0.037049
0.037365
0.036733
0.038629
0.037681
0.038313
0.037997
0.037365
0.037997
0.037681
0.038629
0.038629
0.037997
0.038946
0.037997
0.038629
0.038946
0.039578
0.040526
0.039578
0.039262
0.040843
0.040526
0.041475
0.040526
0.041475
0.041159
0.041159
0.040210
0.041159
0.040526
0.042107
0.042423
0.041475
0.042423
0.040843
0.042107
0.041791
0.041475
0.043688
0.043056
0.044320
0.044320
0.043372
0.041791
0.043372
0.043056
0.044004
0.042423
0.043688
0.043056
0.042423
0.041791
0.044004
0.042423
0.042739
0.043056
0.041791
0.040843
0.040526
0.040843
0.041159
0.041791
0.039894
0.040210
0.040843
0.040526
0.041159
0.039262
0.039578
0.040210
0.040526
0.037997
0.038313
0.037997
0.037997
0.038629
0.038313
0.037365
0.037681
0.037997
0.037365
0.037049
0.036733
0.038629
0.037997
0.037049
0.036416
0.037681
0.036733
0.037681
0.036733
0.037049
0.038946
0.037997
0.037681
0.037365
0.037997
0.037997
0.037365
0.037997
0.039894
0.039578
0.038313
0.038313
0.038629
0.038313
0.038629
0.038946
0.040526
0.041159
0.041475
0.040843
0.040526
0.040843
0.042423
0.043372
0.041791
0.041475
0.040526
0.041159
0.040210
0.041475
0.042739
0.043056
0.043056
0.043056
0.043372
0.042423
0.042423
0.043056
0.044004
0.042423
0.042423
0.041791
0.041475
0.042739
0.043056
0.042423
0.043056
0.043056
0.042107
0.041475
0.042107
0.042739
0.041475
0.040843
0.040526
0.040526
0.039262
0.040210
0.039578
0.038946
0.038946
0.039894
0.039262
0.038946
0.037997
0.037997
0.038629
0.038313
0.038313
0.038313
0.038313
0.037681
0.037365
0.037049
0.036733
0.037681
0.038629
0.038313
0.037681
0.037681
0.037365
0.038313
0.038313
0.038946
0.038946
0.037997
0.038946
0.037681
0.038313
0.038946
0.038946
0.038629
0.038313
0.038946
0.038629
0.038946
0.039894
0.039578
0.038946
0.040210
0.040210
0.040210
0.040210
0.040526
0.040843
0.041791
0.041791
0.041475
0.041159
0.041475
0.041475
0.041159
0.041475
0.041791
0.041475
0.043372
0.042423
0.042107
0.042107
0.042739
0.042739
0.043372
0.043056
0.042107
0.041475
0.041791
0.041791
0.043056
0.041791
0.041159
0.042739
0.041475
0.041791
0.040843
0.040843
0.041159
0.041159
0.041791
0.040210
0.040210
0.039578
0.039578
0.039894
0.039262
0.039894
0.038313
0.037681
0.038313
0.037049
0.035784
0.036733
0.037365
0.038313
0.037681
0.038629
0.037365
0.037365
0.037365
0.037997
0.037365
0.037681
0.037997
0.037997
0.037365
0.036733
0.037049
0.037049
0.037365
0.036416
0.037049
0.038946
0.037049
0.037365
0.038629
0.039578
0.037049
0.037681
0.038313
0.037997
0.038629
0.039262
0.038629
0.039262
0.038629
0.039894
0.039578
0.039262
0.040843
0.040843
0.042107
0.042107
0.041791
0.042107
0.043056
0.040526
0.041159
0.043056
0.042739
0.043372
0.042739
0.042423
0.041791
0.042423
0.042423
0.042739
0.043372
0.043688
0.042423
0.041791
0.041159
0.042423
0.041791
0.042107
0.042107
0.042107
0.040526
0.041159
0.041159
0.040210
0.040210
0.040843
0.040210
0.040526
0.040526
0.039894
0.039262
0.039262
0.039262
0.039578
0.039894
0.039262
0.039578
0.039262
0.038313
0.038313
0.038946
0.038629
0.038313
0.038629
0.037365
0.036416
0.038313
0.036416
0.037997
0.037997
0.038946
0.038946
0.037681
0.038313
0.037997
0.037997
0.037681
0.037997
0.037681
0.038313
0.038313
0.039578
0.038946
0.039262
0.038313
0.039262
0.040526
0.040210
0.040210
0.039894
0.040843
0.041475
0.040843
0.041159
0.041159
0.040843
0.042107
0.042423
0.041791
0.043372
0.042739
0.042739
0.042739
0.041475
0.041791
0.042739
0.043688
0.044636
0.043372
0.042739
0.043688
0.042739
0.043056
0.043688
0.043056
0.043372
0.042739
0.041791
0.042739
0.042107
0.041791
0.043372
0.042423
0.042107
0.042107
0.041791
0.041475
0.042107
0.040210
0.040526
0.039578
0.040843
0.040526
0.038946
0.038946
0.039262
0.039262
0.037997
0.037997
0.036733
0.036733
0.037049
0.037365
0.038946
0.038629
0.037681
0.038629
0.037049
0.035784
0.037997
0.037365
0.037681
0.036416
0.036733
0.037049
0.037365
0.035468
0.035784
0.037365
0.037365
0.037365
0.038313
0.037365
0.036733
0.038629
0.039262
0.039262
0.038313
0.038629
0.039262
0.038629
0.038313
0.039578
0.038946
0.039262
0.041159
0.041159
0.040526
0.039578
0.040526
0.041475
0.041475
0.041159
0.041791
0.041791
0.041475
0.040843
0.041159
0.042739
0.043056
0.044004
0.041791
0.043056
0.040526
0.041159
0.042107
0.042107
0.041791
0.041475
0.042739
0.040526
0.041159
0.041475
0.042107
0.042423
0.041475
0.040526
0.040843
0.040843
0.039578
0.039894
0.040210
0.041159
0.039578
0.039578
0.039262
0.038946
0.038313
0.037681
0.038313
0.038946
0.038313
0.036416
0.037997
0.036733
0.037681
0.037681
0.037365
0.038313
0.036416
0.037681
0.037681
0.036733
0.036416
0.037365
0.037049
0.036416
0.036416
0.035784
0.037681
0.037049
0.037365
0.038629
0.037997
0.037681
0.037365
0.037681
0.037681
0.038313
0.038313
0.037681
0.037365
0.037997
0.038946
0.038313
0.039262
0.038313
0.039894
0.040526
0.040843
0.039894
0.039894
0.040843
0.040526
0.041791
0.041159
0.042107
0.042107
0.040526
0.039894
0.041159
0.041791
0.041159
0.042739
0.042739
0.042423
0.042107
0.041475
0.041475
0.042107
0.041791
0.042423
0.042739
0.042107
0.041159
0.042107
0.041475
0.041159
0.041159
0.041791
0.041159
0.041791
0.042107
0.040843
0.041159
0.040843
0.040210
0.039894
0.040210
0.040210
0.038946
0.038313
0.038629
0.038629
0.039262
0.038629
0.037997
0.037365
0.037997
0.037997
0.038313
0.038629
0.037365
0.037997
0.037997
0.036416
0.036733
0.036733
0.036100
0.036733
0.036100
0.037365
0.036416
0.037049
0.037365
0.036416
0.037365
0.037681
0.038629
0.038313
0.038946
0.038313
0.038313
0.038629
0.038629
0.037681
0.038629
0.039262
0.038629
0.038629
0.039578
0.039262
0.040210
0.040843
0.038946
0.039262
0.040526
0.040843
0.040526
0.039894
0.041791
0.041475
0.041159
0.039262
0.040210
0.041159
0.042107
0.041791
0.041159
0.041159
0.040526
0.041159
0.040843
0.041475
0.041159
0.042107
0.041791
0.042107
0.041791
0.042107
0.042107
0.041475
0.042107
0.040526
0.041475
0.040843
0.040843
0.038946
0.039262
0.039262
0.038629
0.038629
0.038946
0.038313
0.037681
0.037681
0.038313
0.038629
0.037365
0.036416
0.036416
0.037049
0.037365
0.036100
0.037365
0.037365
0.037365
0.037365
0.036733
0.036100
0.036416
0.036416
0.037681
0.037365
0.036416
0.036416
0.035784
0.037365
0.037049
0.036733
0.035152
0.036733
0.037681
0.036416
0.036416
0.037681
0.037997
0.036100
0.038313
0.037681
0.038313
0.038629
0.038629
0.039578
0.038946
0.038629
0.038946
0.039262
0.039262
0.039262
0.039262
0.039262
0.040210
0.041159
0.039894
0.040210
0.040526
0.040526
0.041159
0.041475
0.041791
0.041159
0.041159
0.041159
0.040843
0.041159
0.040843
0.041791
0.042423
0.040843
0.039894
0.041475
0.040843
0.040526
0.040526
0.040843
0.039262
0.039578
0.038946
0.039578
0.039262
0.039894
0.039894
0.038629
0.038313
0.038629
0.038313
0.038629
0.037365
0.037365
0.038629
0.037681
0.036733
0.037049
0.034836
0.036100
0.036416
0.036416
0.037681
0.036733
0.036100
0.035784
0.034520
0.035468
0.036416
0.036100
0.037365
0.035152
0.034520
0.034520
0.035468
0.034836
0.036100
0.035468
0.036100
0.035468
0.036733
0.036416
0.037681
0.036416
0.036100
0.036733
0.036733
0.037365
0.036733
0.037997
0.037997
0.037365
0.039578
0.038946
0.038946
0.037997
0.039894
0.039262
0.040526
0.040843
0.040210
0.040843
0.039894
0.039578
0.039894
0.040210
0.041475
0.041791
0.041159
0.041475
0.040210
0.040210
0.041791
0.040526
0.042107
0.040526
0.041475
0.040210
0.038946
0.040210
0.040843
0.039894
0.039894
0.038629
0.038313
0.038629
0.039262
0.038629
0.038946
0.038946
0.038946
0.038946
0.038313
0.038629
0.037681
0.037049
0.037049
0.037681
0.037049
0.036416
0.037049
0.037049
0.037365
0.036733
0.037681
0.036733
0.036416
0.036733
0.035468
0.035784
0.036733
0.037365
0.036416
0.035784
0.035468
0.035784
0.036100
0.036416
0.035784
0.035784
0.035468
0.035784
0.037049
0.037049
0.036733
0.037049
0.036733
0.037049
0.036416
0.037365
0.037681
0.038313
0.037365
0.037997
0.039262
0.038313
0.038313
0.038946
0.039262
0.038946
0.038946
0.039578
0.038946
0.039578
0.039894
0.039894
0.039894
0.039262
0.039578
0.041159
0.041791
0.041791
0.041159
0.041159
0.039894
0.040210
0.041475
0.041159
0.040843
0.041159
0.040526
0.039578
0.040526
0.039578
0.038629
0.038629
0.040843
0.038313
0.038313
0.037997
0.039578
0.039894
0.039578
0.038629
0.039262
0.038313
0.037997
0.037049
0.037681
0.037049
0.036416
0.036416
0.036416
0.036100
0.035468
0.035784
0.035784
0.036100
0.036733
0.036416
0.035152
0.035152
0.036100
0.035152
0.035784
0.035468
0.036100
0.035784
0.034520
0.035468
0.036100
0.035468
0.034520
0.035784
0.036100
0.034836
0.035468
0.035152
0.036416
0.036100
0.037681
0.036100
0.036733
0.036416
0.036100
0.037681
0.037049
0.036733
0.037365
0.037997
0.037997
0.038313
0.037997
0.039262
0.039894
0.039578
0.040526
0.040526
0.040210
0.039894
0.038313
0.039262
0.038946
0.040210
0.040210
0.038946
0.040210
0.039894
0.040526
0.041159
0.039578
0.039894
0.039894
0.039262
0.039894
0.039578
0.040843
0.039578
0.039262
0.039894
0.040526
0.040210
0.039578
0.040526
0.038313
0.038313
0.038946
0.038313
0.037997
0.037365
0.038313
0.038313
0.036416
0.037681
0.037997
0.037049
0.037681
0.037365
0.036416
0.036416
0.035784
0.035784
0.036100
0.035468
0.034520
0.034203
0.034836
0.034520
0.036416
0.035152
0.036100
0.035784
0.034520
0.035468
0.035152
0.035152
0.035784
0.035152
0.035468
0.035468
0.034520
0.034520
0.035784
0.036416
0.035468
0.036733
0.036416
0.037365
0.037681
0.037681
0.037049
0.037681
0.038946
0.037049
0.036733
0.038313
0.038313
0.038313
0.037997
0.037681
0.039894
0.039578
0.040526
0.038629
0.039578
0.040526
0.040526
0.041791
0.040210
0.040843
0.038629
0.039578
0.040526
0.040210
0.040210
0.039262
0.038946
0.038313
0.037681
0.039262
0.038313
0.038946
0.038629
0.038313
0.037997
0.037681
0.038313
0.038946
0.037997
0.038629
0.037681
0.038629
0.037365
0.038629
0.036733
0.037365
0.035468
0.035784
0.036416
0.035784
0.035784
0.034836
0.034520
0.035468
0.035468
0.035152
0.035784
0.035468
0.034203
0.034520
0.034836
0.035152
0.035152
0.035784
0.034836
0.034836
0.034520
0.036100
0.034836
0.036100
0.035468
0.036100
0.035784
0.036100
0.034836
0.035468
0.034836
0.035784
0.035468
0.036100
0.037365
0.036100
0.036733
0.037365
0.036733
0.038629
0.038946
0.037681
0.037681
0.037681
0.037997
0.038629
0.040526
0.039262
0.040526
0.038629
0.038313
0.039262
0.038629
0.038946
0.039578
0.040210
0.039894
0.040210
0.040843
0.039894
0.040526
0.040843
0.039578
0.040843
0.039894
0.039262
0.039894
0.039262
0.039894
0.038946
0.039262
0.037681
0.037681
0.038946
0.038313
0.038313
0.037365
0.037365
0.036100
0.037681
0.036733
0.037049
0.036100
0.036733
0.036100
0.036100
0.035784
0.036100
0.034836
0.034520
0.035152
0.035152
0.035468
0.036100
0.035468
0.035468
0.034836
0.034520
0.033887
0.035784
0.035468
0.033571
0.034836
0.033571
0.034203
0.035468
0.035152
0.035468
0.034836
0.035468
0.035468
0.035152
0.035468
0.036100
0.036100
0.035784
0.036733
0.037049
0.037049
0.037049
0.037365
0.037365
0.038629
0.038946
0.037681
0.037681
0.038313
0.037681
0.037365
0.038313
0.038313
0.037365
0.038313
0.037997
0.037681
0.039262
0.039578
0.040210
0.041159
0.039262
0.040210
0.039894
0.038946
0.039578
0.039894
0.040526
0.041475
0.041791
0.039578
0.039578
0.039894
0.039578
0.039262
0.039578
0.039262
0.038629
0.037681
0.038946
0.039894
0.039262
0.038629
0.037997
0.037997
0.036733
0.037049
0.036416
0.035784
0.034836
0.036733
0.037365
0.036416
0.035152
0.034520
0.033571
0.034203
0.035468
0.036416
0.036416
0.035784
0.035468
0.034836
0.035784
0.036416
0.035152
0.035152
0.034520
0.033887
0.034203
0.033887
0.035468
0.034520
0.035468
0.035152
0.035784
0.035784
0.035784
0.036733
0.036733
0.036100
0.034836
0.034203
0.036733
0.037049
0.037049
0.037681
0.037365
0.036733
0.037365
0.037365
0.037681
0.037997
0.037049
0.037681
0.037997
0.038313
0.037997
0.038629
0.038313
0.036416
0.037681
0.038313
0.039894
0.040210
0.038946
0.039262
0.039262
0.039894
0.039894
0.039262
0.039262
0.038313
0.038313
0.037997
0.038629
0.039262
0.037365
0.038313
0.037997
0.037049
0.037049
0.037681
0.037997
0.037365
0.037049
0.036416
0.036100
0.035468
0.035784
0.036733
0.035468
0.036100
0.037049
0.036100
0.036100
0.034836
0.034203
0.035784
0.034836
0.035152
0.035784
0.035468
0.035468
0.034520
0.033571
0.034520
0.033887
0.034203
0.036416
0.035152
0.033571
0.033887
0.034520
0.033571
0.035152
0.035152
0.034520
0.035152
0.035152
0.035784
0.035152
0.036416
0.036733
0.036416
0.035784
0.035784
0.036733
0.036733
0.035784
0.036100
0.037049
0.037365
0.038313
0.038629
0.037681
0.037681
0.037681
0.037997
0.038313
0.037997
0.037997
0.037997
0.037049
0.037997
0.038946
0.039578
0.041159
0.038629
0.038313
0.037997
0.039578
0.040210
0.041159
0.040526
0.040210
0.039262
0.038629
0.039262
0.038629
0.038629
0.039262
0.038946
0.038313
0.037365
0.037365
0.038629
0.037997
0.037365
0.037365
0.038313
0.037365
0.036100
0.037049
0.035468
0.035468
0.036416
0.035784
0.035152
0.034520
0.034836
0.035152
0.034520
0.035152
0.035784
0.036100
0.035152
0.033887
0.033255
0.033255
0.034836
0.034520
0.034520
0.034520
0.033571
0.034520
0.034836
0.033887
0.034203
0.034520
0.035152
0.034836
0.034836
0.033887
0.034836
0.034520
0.036416
0.035152
0.036416
0.036100
0.036100
0.035468
0.036100
0.035468
0.037365
0.036733
0.037049
0.037365
0.036733
0.037997
0.037365
0.037997
0.038946
0.038629
0.038629
0.038946
0.037049
0.038629
0.038629
0.038629
0.039262
0.038629
0.038946
0.038629
0.038313
0.039894
0.039894
0.038946
0.038629
0.039262
0.037365
0.037997
0.038946
0.038946
0.037365
0.037681
0.037681
0.038313
0.037681
0.037681
0.038313
0.037049
0.036733
0.036733
0.035784
0.035468
0.036416
0.034836
0.034520
0.035468
0.035468
0.034520
0.035152
0.034203
0.034520
0.034203
0.033887
0.034520
0.035152
0.034520
0.033571
0.032939
0.032623
0.033255
0.034836
0.033255
0.033571
0.034836
0.031674
0.033571
0.033571
0.034520
0.034203
0.033571
0.033887
0.034836
0.033571
0.034520
0.035152
0.034520
0.034836
0.034836
0.033571
0.034203
0.034836
0.035468
0.035152
0.036100
0.036416
0.037049
0.036416
0.036416
0.036100
0.035784
0.037681
0.037365
0.038313
0.036733
0.037049
0.036416
0.036733
0.037049
0.038313
0.039262
0.038313
0.037681
0.037049
0.038313
0.038629
0.039262
0.037365
0.038946
0.038946
0.037997
0.037049
0.036733
0.038629
0.038313
0.037681
0.038313
0.036416
0.036733
0.036100
0.037365
0.037049
0.036733
0.037681
0.036100
0.036100
0.034836
0.035468
0.034203
0.034836
0.035468
0.034203
0.033571
0.033887
0.034520
0.034836
0.034520
0.033887
0.034836
0.034520
0.035152
0.034203
0.032306
0.033255
0.032623
0.033887
0.033571
0.031674
0.032623
0.034203
0.032939
0.034203
0.035152
0.034836
0.034836
0.034520
0.034203
0.033887
0.033887
0.034203
0.034836
0.035784
0.035784
0.035784
0.034520
0.037365
0.035784
0.036733
0.036733
0.037365
0.037681
0.036733
0.037997
0.037049
0.037997
0.038313
0.037365
0.037997
0.038313
0.038313
0.038629
0.038946
0.038629
0.038946
0.039894
0.039262
0.038629
0.039262
0.038946
0.039578
0.038946
0.039578
0.039262
0.037997
0.037681
0.038313
0.038313
0.038629
0.038946
0.038629
0.038629
0.037681
0.037997
0.037681
0.037681
0.037997
0.037997
0.036100
0.036100
0.037049
0.035468
0.035784
0.035152
0.035468
0.035152
0.034836
0.035468
0.035152
0.034203
0.034836
0.035152
0.035468
0.035784
0.034836
0.034203
0.032306
0.032939
0.032623
0.035468
0.035784
0.035152
0.034203
0.033887
0.035468
0.035152
0.033887
0.035468
0.034836
0.033887
0.035784
0.034520
0.034836
0.035784
0.036100
0.033571
0.033887
0.033887
0.035468
0.035468
0.035784
0.036100
0.037365
0.036416
0.037365
0.037997
0.037365
0.036733
0.037365
0.037365
0.038313
0.038313
0.038313
0.038313
0.037365
0.037049
0.037997
0.039262
0.039262
0.039262
0.037997
0.038313
0.037049
0.038629
0.039894
0.038313
0.038313
0.038629
0.037365
0.037365
0.038629
0.037681
0.037997
0.037365
0.037049
0.037049
0.037365
0.037681
0.038313
0.038313
0.036733
0.036416
0.036416
0.036733
0.035468
0.035468
0.036416
0.035468
0.034520
0.034836
0.035468
0.034836
0.035468
0.034520
0.034836
0.034836
0.035784
0.034836
0.034836
0.033255
0.034203
0.033887
0.033571
0.033571
0.033255
0.033571
0.034203
0.033887
0.032306
0.034203
0.035152
0.034203
0.035468
0.033571
0.034836
0.034203
0.035152
0.035152
0.034836
0.034203
0.034836
0.034836
0.035468
0.035468
0.035784
0.036416
0.035784
0.036733
0.036733
0.035784
0.037365
0.036100
0.037049
0.037997
0.037681
0.037365
0.038629
0.037997
0.037049
0.037049
0.039578
0.039262
0.038629
0.039578
0.038629
0.037997
0.038629
0.038629
0.039578
0.038629
0.038629
0.038313
0.037997
0.038313
0.037681
0.038629
0.038313
0.037997
0.037365
0.037681
0.037365
0.037365
0.037365
0.036733
0.036100
0.036416
0.036416
0.035468
0.036100
0.034836
0.035152
0.035784
0.034520
0.034520
0.033887
0.033887
0.033255
0.033887
0.033571
0.034203
0.034520
0.034203
0.033571
0.032623
0.033571
0.033887
0.033255
0.034203
0.033571
0.033255
0.033571
0.033255
0.033255
0.033571
0.034520
0.034203
0.034520
0.034203
0.034203
0.035152
0.034203
0.035152
0.034836
0.034836
0.034836
0.036100
0.036733
0.035784
0.035784
0.035784
0.037365
0.037681
0.037049
0.037365
0.036733
0.036733
0.037997
0.038313
0.037681
0.037365
0.036733
0.036416
0.037997
0.038629
0.039578
0.039578
0.037997
0.037681
0.037365
0.039578
0.038629
0.038946
0.038946
0.038629
0.037681
0.037365
0.038629
0.037997
0.037997
0.037681
0.037681
0.037681
0.037049
0.036733
0.037365
0.037049
0.036733
0.037681
0.037365
0.036100
0.035784
0.035784
0.035784
0.035152
0.035152
0.034836
0.034836
0.034836
0.034836
0.034836
0.034520
0.033887
0.034203
0.035468
0.035152
0.034203
0.033255
0.033571
0.034203
0.036100
0.035152
0.033887
0.033255
0.034520
0.034836
0.034203
0.034520
0.034836
0.034520
0.034520
0.034836
0.035152
0.035784
0.035152
0.036100
0.034836
0.034520
0.035468
0.034836
0.035152
0.034836
0.035784
0.036416
0.036733
0.036733
0.036733
0.037049
0.036733
0.037049
0.037997
0.038946
0.037997
0.037365
0.037997
0.037049
0.036100
0.038629
0.039262
0.039578
0.038946
0.038629
0.038629
0.038946
0.039262
0.039262
0.038629
0.038629
0.039894
0.038313
0.037681
0.038629
0.038313
0.038946
0.038629
0.037681
0.037997
0.036733
0.037997
0.037997
0.038313
0.037681
0.036733
0.036100
0.036100
0.036416
0.035152
0.035468
0.036416
0.036733
0.035152
0.034520
0.035468
0.034836
0.034203
0.034520
0.035152
0.036100
0.036100
0.035152
0.034203
0.032306
0.033887
0.034520
0.033571
0.034203
0.034520
0.034836
0.034203
0.033887
0.034520
0.034520
0.033571
0.032939
0.034203
0.033571
0.034203
0.034836
0.034203
0.034203
0.034520
0.033571
0.035152
0.035152
0.035784
0.036100
0.035468
0.036416
0.036733
0.036416
0.035784
0.037365
0.037681
0.037997
0.036733
0.038313
0.038629
0.037681
0.037681
0.037365
0.037681
0.037365
0.038629
0.038629
0.038946
0.037997
0.037365
0.038629
0.038629
0.037997
0.038629
0.037997
0.037681
0.037681
0.039894
0.038629
0.038313
0.038313
0.038946
0.037049
0.037049
0.038313
0.036733
0.036416
0.035784
0.036733
0.037049
0.035784
0.035784
0.035152
0.035468
0.034520
0.035468
0.034836
0.035152
0.034520
0.034836
0.032939
0.034203
0.034203
0.033887
0.034520
0.033571
0.034203
0.033571
0.033571
0.033571
0.033887
0.033571
0.032306
0.032939
0.032306
0.033571
0.034836
0.034836
0.034203
0.033571
0.034520
0.033887
0.033571
0.035468
0.035152
0.036100
0.034520
0.035468
0.035152
0.035152
0.034836
0.035152
0.035784
0.035468
0.037049
0.037049
0.037049
0.035784
0.036100
0.036733
0.037049
0.037049
0.036733
0.038313
0.037997
0.036733
0.037365
0.037681
0.038946
0.039894
0.039894
0.038629
0.038946
0.038313
0.038946
0.037997
0.037997
0.037049
0.037997
0.038629
0.037681
0.037997
0.038313
0.037681
0.037681
0.037049
0.037049
0.036733
0.037997
0.036416
0.035784
0.036416
0.036416
0.036733
0.035152
0.034836
0.035152
0.034520
0.033571
0.033571
0.034520
0.034836
0.035468
0.034836
0.034203
0.033887
0.034520
0.035152
0.034836
0.033571
0.032623
0.032939
0.033255
0.034203
0.034203
0.033887
0.033887
0.033887
0.033571
0.034520
0.034203
0.034836
0.034836
0.034836
0.034203
0.034520
0.033887
0.034520
0.033887
0.034203
0.034203
0.034203
0.034520
0.035152
0.036100
0.036416
0.036733
0.036416
0.036416
0.037681
0.037049
0.036416
0.036733
0.037997
0.037049
0.037365
0.037997
0.037365
0.037997
0.037049
0.038313
0.037997
0.038946
0.037365
0.038629
0.039262
0.039578
0.039894
0.039894
0.038629
0.039262
0.039894
0.037997
0.037365
0.038629
0.038629
0.037997
0.038313
0.037681
0.037365
0.037049
0.036733
0.037049
0.036733
0.036100
0.035784
0.035784
0.036100
0.036416
0.036416
0.034520
0.034520
0.033887
0.034836
0.034836
0.033887
0.033571
0.033255
0.032939
0.034203
0.034836
0.034836
0.034520
0.033887
0.031042
0.034520
0.033887
0.032939
0.033255
0.032939
0.032623
0.033887
0.032939
0.032939
0.033255
0.032623
0.032306
0.033571
0.032939
0.033887
0.033255
0.034203
0.033571
0.035468
0.035784
0.034203
0.035152
0.035468
0.035468
0.036100
0.035152
0.036100
0.036416
0.036733
0.036416
0.036100
0.037681
0.038313
0.038313
0.037365
0.038313
0.037365
0.037049
0.037681
0.037997
0.038313
0.037681
0.037049
0.037365
0.037681
0.038313
0.039578
0.037997
0.038313
0.039262
0.037997
0.037997
0.038946
0.038313
0.037049
0.038629
0.038629
0.036733
0.036100
0.036416
0.037049
0.036416
0.037365
0.037049
0.036416
0.035468
0.034836
0.035152
0.034520
0.035784
0.036100
0.035468
0.035152
0.033571
0.034203
0.033571
0.033887
0.034520
0.034203
0.032939
0.033571
0.033255
0.032939
0.033255
0.033255
0.034520
0.033887
0.033255
0.033255
0.032939
0.033571
0.033255
0.033887
0.033887
0.033887
0.033571
0.035152
0.033887
0.033887
0.034836
0.034520
0.034836
0.034203
0.035468
0.034836
0.036100
0.034836
0.035468
0.035784
0.036733
0.037049
0.037365
0.036733
0.035784
0.037365
0.036733
0.037049
0.037049
0.037365
0.036100
0.036733
0.037681
0.037681
0.037997
0.039262
0.038946
0.038629
0.037365
0.038629
0.039262
0.038946
0.038946
0.038946
0.038946
0.038946
0.038629
0.039578
0.038629
0.038629
0.038313
0.037365
0.037997
0.037365
0.037049
0.036733
0.036100
0.034836
0.035784
0.036733
0.037049
0.036100
0.035152
0.035468
0.036100
0.034203
0.034520
0.034836
0.033887
0.034520
0.034203
0.034836
0.035152
0.035468
0.034203
0.032306
0.032939
0.033571
0.032939
0.033571
0.032939
0.033887
0.033887
0.032939
0.032623
0.032623
0.033887
0.033571
0.032939
0.033887
0.032306
0.033255
0.033571
0.034836
0.034836
0.034520
0.035152
0.034520
0.033887
0.034836
0.035784
0.034836
0.035784
0.035784
0.037365
0.036416
0.036100
0.036733
0.036416
0.036416
0.037365
0.037681
0.037681
0.037365
0.036100
0.036416
0.037365
0.037681
0.039578
0.038313
0.038313
0.037681
0.038313
0.038629
0.038629
0.038313
0.039578
0.038313
0.038313
0.038629
0.038629
0.038313
0.038313
0.037365
0.036733
0.036733
0.035784
0.037049
0.036733
0.036416
0.035468
0.035784
0.034520
0.035152
0.035152
0.033571
0.033887
0.033887
0.035468
0.033571
0.033571
0.033255
0.032939
0.033255
0.034203
0.034520
0.033571
0.034203
0.032939
0.032306
0.031990
0.032623
0.032939
0.032306
0.032939
0.032939
0.033887
0.033255
0.031990
0.032623
0.032623
0.032939
0.032939
0.033571
0.032939
0.033255
0.034203
0.034520
0.033887
0.033571
0.033571
0.033571
0.035152
0.035468
0.035468
0.035784
0.035784
0.035784
0.036100
0.036416
0.035784
0.036416
0.036100
0.036416
0.036100
0.035468
0.037049
0.037049
0.036100
0.038313
0.038946
0.037997
0.039262
0.038313
0.037997
0.036416
0.036100
0.038629
0.037365
0.037049
0.037365
0.037997
0.036416
0.037997
0.037997
0.037365
0.037049
0.036733
0.036100
0.034836
0.036100
0.035468
0.034520
0.035468
0.035784
0.034836
0.035152
0.033887
0.034836
0.034203
0.033571
0.034203
0.034520
0.034520
0.033571
0.033887
0.033887
0.032939
0.032306
0.032306
0.035152
0.033255
0.031990
0.031990
0.033571
0.032623
0.033571
0.033887
0.032623
0.031990
0.031990
0.033255
0.032939
0.032939
0.033571
0.032939
0.033571
0.032939
0.032306
0.034203
0.033887
0.034836
0.035152
0.034203
0.036100
0.034203
0.034203
0.033571
0.033571
0.034203
0.035784
0.036733
0.035784
0.036416
0.035784
0.035468
0.036733
0.037365
0.037365
0.037049
0.036733
0.035152
0.036733
0.036100
0.037681
0.037681
0.036733
0.037049
0.037681
0.037049
0.037681
0.037365
0.037997
0.037049
0.037997
0.036416
0.037049
0.036416
0.037681
0.037049
0.037997
0.036733
0.035784
0.035784
0.036733
0.036733
0.036416
0.035152
0.035152
0.034836
0.034836
0.034203
0.034520
0.033255
0.033887
0.033571
0.032306
0.031990
0.032939
0.032306
0.032306
0.033255
0.031990
0.033571
0.032306
0.031674
0.032623
0.032306
0.031990
0.032939
0.033255
0.031990
0.033255
0.032623
0.031990
0.032306
0.033255
0.033255
0.032623
0.033571
0.032623
0.031990
0.032306
0.033571
0.033571
0.033887
0.034203
0.033887
0.034520
0.034520
0.035152
0.034203
0.035468
0.035468
0.035784
0.035468
0.036100
0.036416
0.036733
0.036733
0.035468
0.036100
0.037365
0.036733
0.036100
0.035784
0.036733
0.037365
0.037681
0.037997
0.037049
0.037049
0.036733
0.037681
0.038629
0.037997
0.037365
0.038629
0.037997
0.037049
0.037997
0.037365
0.037681
0.037365
0.037681
0.037365
0.036733
0.035468
0.035468
0.036416
0.035784
0.036416
0.036416
0.035152
0.034520
0.033887
0.032939
0.034203
0.034203
0.032939
0.032623
0.032939
0.033255
0.032623
0.033571
0.033255
0.032939
0.033571
0.032939
0.032939
0.030726
0.031042
0.031674
0.031990
0.031990
0.031674
0.031990
0.032306
0.031990
0.032623
0.034203
0.033255
0.033571
0.032939
0.032306
0.032939
0.033571
0.034836
0.033887
0.033255
0.034520
0.034836
0.033571
0.035784
0.034520
0.035784
0.035152
0.036416
0.036100
0.035468
0.036416
0.036100
0.036733
0.037681
0.037681
0.037049
0.037365
0.036733
0.037365
0.036733
0.038629
0.039262
0.038946
0.038946
0.037997
0.037681
0.039262
0.038946
0.038313
0.038629
0.037365
0.036416
0.036733
0.037681
0.037997
0.037365
0.037049
0.036733
0.037049
0.035784
0.036416
0.036733
0.036733
0.035784
0.035784
0.035468
0.035152
0.035468
0.035152
0.034520
0.033571
0.034836
0.034203
0.034520
0.033255
0.033255
0.033255
0.033887
0.032623
0.034520
0.033255
0.033255
0.032623
0.031674
0.032623
0.033571
0.032939
0.033255
0.031674
0.031674
0.031674
0.032306
0.033255
0.034203
0.034520
0.034203
0.032939
0.034520
0.032306
0.034203
0.035784
0.033887
0.033571
0.034203
0.034520
0.033887
0.036416
0.034836
0.034836
0.035784
0.034836
0.036100
0.036100
0.034203
0.036733
0.036100
0.036733
0.037049
0.037049
0.037997
0.037681
0.036416
0.036416
0.037681
0.037049
0.039894
0.038313
0.038313
0.037997
0.038946
0.038629
0.037997
0.037365
0.037681
0.037049
0.036733
0.037681
0.037365
0.038313
0.037681
0.037997
0.036733
0.036416
0.037365
0.036100
0.037681
0.037681
0.035468
0.035784
0.035468
0.035468
0.035468
0.034836
0.034520
0.033571
0.034520
0.034836
0.033571
0.033887
0.033571
0.034203
0.033887
0.033887
0.033255
0.033887
0.032623
0.032939
0.031674
0.032939
0.033571
0.032939
0.032623
0.032623
0.033571
0.033571
0.032306
0.033255
0.033887
0.031674
0.033571
0.033571
0.032939
0.032939
0.034836
0.033887
0.033571
0.033887
0.034520
0.034203
0.035784
0.035152
0.034836
0.036100
0.036100
0.036100
0.035152
0.035784
0.037049
0.036416
0.037049
0.037049
0.037997
0.037049
0.037049
0.037049
0.036416
0.035784
0.037365
0.038313
0.038629
0.039578
0.037049
0.038629
0.037997
0.037997
0.038629
0.038313
0.038313
0.038629
0.037997
0.038946
0.037365
0.037997
0.037681
0.037049
0.037049
0.036100
0.037365
0.037049
0.034836
0.035468
0.034836
0.034836
0.035468
0.035784
0.035468
0.034836
0.034203
0.035152
0.034836
0.034203
0.033255
0.033571
0.033255
0.033571
0.032939
0.034836
0.034203
0.032939
0.032939
0.031674
0.033255
0.032939
0.033571
0.032939
0.032623
0.033255
0.032939
0.033571
0.033571
0.032306
0.033887
0.032939
0.033255
0.033255
0.033255
0.032939
0.034203
0.033887
0.033887
0.034836
0.035152
0.035784
0.035784
0.037049
0.036100
0.036100
0.036733
0.036733
0.036733
0.037681
0.037365
0.037681
0.036100
0.037365
0.036733
0.037049
0.037365
0.037365
0.036416
0.037681
0.038313
0.039578
0.037997
0.038629
0.038313
0.038313
0.038629
0.037997
0.038629
0.039578
0.037681
0.037681
0.038946
0.038629
0.038313
0.037681
0.038629
0.037365
0.036100
0.035784
0.036416
0.035468
0.035152
0.035468
0.035784
0.036733
0.036100
0.035152
0.035468
0.035468
0.035784
0.035468
0.034203
0.034203
0.033571
0.033571
0.032939
0.033255
0.034520
0.033887
0.033887
0.031990
0.032939
0.032623
0.033571
0.033887
0.033255
0.033255
0.033255
0.033255
0.034203
0.034203
0.034836
0.033887
0.032939
0.032306
0.033571
0.033255
0.032939
0.034836
0.033887
0.034520
0.035468
0.035152
0.035468
0.036100
0.034520
0.035784
0.035784
0.036416
0.035784
0.035784
0.036416
0.036733
0.036733
0.038946
0.038629
0.037997
0.038629
0.038313
0.037997
0.037997
0.037997
0.038313
0.039578
0.038629
0.038946
0.038629
0.037997
0.039578
0.039262
0.037681
0.039262
0.038946
0.038313
0.037365
0.038313
0.038313
0.037681
0.037997
0.038946
0.037365
0.036733
0.037365
0.037049
0.036416
0.034836
0.034520
0.035152
0.036416
0.035784
0.035152
0.034836
0.035152
0.035152
0.035784
0.034836
0.033887
0.033571
0.032939
0.033255
0.034520
0.034203
0.034520
0.033255
0.033255
0.031990
0.032306
0.033571
0.032939
0.032306
0.033255
0.032306
0.032939
0.033255
0.033571
0.032623
0.033255
0.032623
0.033887
0.033887
0.034836
0.035784
0.035784
0.035152
0.034520
0.034520
0.035152
0.035468
0.035784
0.036100
0.036416
0.035784
0.036416
0.036100
0.035468
0.035152
0.036416
0.037365
0.037049
0.036733
0.037681
0.038313
0.037365
0.037365
0.037365
0.038629
0.039578
0.038313
0.037997
0.037997
0.037681
0.037997
0.039578
0.038946
0.038629
0.038313
0.037681
0.037049
0.037997
0.038313
0.037997
0.038946
0.037365
0.037365
0.037681
0.038313
0.038629
0.037681
0.037365
0.036733
0.036416
0.036100
0.035784
0.034836
0.033571
0.034520
0.035468
0.035152
0.035152
0.034520
0.034520
0.033255
0.034836
0.033887
0.033887
0.033571
0.033887
0.033255
0.032939
0.033887
0.032939
0.033571
0.033887
0.032306
0.033255
0.033887
0.032939
0.033571
0.033887
0.034203
0.034520
0.033255
0.033887
0.032623
0.034203
0.033887
0.034520
0.035468
0.034520
0.034836
0.034520
0.034836
0.034836
0.034203
0.035468
0.035784
0.035784
0.036100
0.035152
0.036100
0.036733
0.037365
0.037997
0.037049
0.037681
0.037681
0.036733
0.037997
0.037997
0.038946
0.039262
0.039262
0.037365
0.038946
0.038946
0.037681
0.037997
0.038313
0.038629
0.037997
0.037365
0.037997
0.038946
0.037681
0.038946
0.037681
0.037997
0.037681
0.037997
0.037997
0.037049
0.037049
0.036100
0.036416
0.035784
0.035468
0.034203
0.034836
0.035468
0.035152
0.036416
0.034836
0.034836
0.034836
0.033887
0.034520
0.033571
0.033571
0.033571
0.033571
0.033571
0.033887
0.033255
0.033571
0.033571
0.033255
0.034203
0.034203
0.034203
0.034520
0.032939
0.034836
0.033887
0.032623
0.033255
0.033255
0.032939
0.033571
0.034520
0.034836
0.034203
0.033887
0.034836
0.035152
0.036416
0.035784
0.035468
0.037681
0.035784
0.036733
0.037049
0.036100
0.037049
0.037049
0.037997
0.039262
0.038629
0.038629
0.037997
0.037365
0.037049
0.037365
0.037997
0.039262
0.037365
0.038313
0.038946
0.037365
0.038946
0.038946
0.037997
0.039262
0.039262
0.037365
0.037681
0.038946
0.038313
0.037365
0.037997
0.037997
0.037997
0.037049
0.036416
0.037049
0.037365
0.036416
0.037049
0.037049
0.036733
0.036416
0.035784
0.035152
0.034836
0.033887
0.033887
0.033571
0.033571
0.033887
0.034520
0.034203
0.034520
0.034520
0.034203
0.033571
0.033571
0.032939
0.032939
0.034836
0.033887
0.033887
0.034203
0.034836
0.033887
0.032939
0.034836
0.035468
0.033887
0.034520
0.033571
0.031990
0.034203
0.034836
0.033887
0.034836
0.035784
0.035152
0.034836
0.034836
0.035468
0.035152
0.037049
0.037365
0.036416
0.035784
0.036733
0.036416
0.036416
0.036416
0.037997
0.037049
0.037681
0.037365
0.036100
0.037049
0.037997
0.037997
0.038629
0.037681
0.037681
0.038313
0.038946
0.038946
0.038946
0.038629
0.038629
0.037997
0.037681
0.037681
0.038313
0.038629
0.036733
0.037997
0.037049
0.036416
0.036733
0.036100
0.037049
0.037049
0.036416
0.036733
0.036416
0.036100
0.036416
0.035152
0.035468
0.033887
0.035152
0.034203
0.034520
0.033571
0.032939
0.032939
0.033571
0.032623
0.034203
0.033571
0.034836
0.033255
0.031674
0.033571
0.033571
0.034520
0.034520
0.033887
0.033255
0.033255
0.032939
0.031990
0.033255
0.034203
0.033255
0.034520
0.034520
0.033887
0.035152
0.035468
0.035152
0.035468
0.035152
0.035784
0.035784
0.036416
0.036733
0.036100
0.037365
0.036733
0.037049
0.037681
0.037049
0.036733
0.037049
0.037997
0.039262
0.037681
0.038629
0.038629
0.037997
0.038313
0.038946
0.039578
0.038629
0.038946
0.038946
0.038946
0.039262
0.038946
0.039262
0.038313
0.038313
0.039262
0.036733
0.037997
0.037997
0.038313
0.038313
0.037681
0.037365
0.037365
0.037365
0.037365
0.037681
0.037681
0.037681
0.037681
0.037049
0.037681
0.036416
0.035152
0.035152
0.036733
0.035152
0.035152
0.035468
0.035468
0.033571
0.033571
0.033255
0.034836
0.035468
0.034520
0.034520
0.033255
0.033571
0.034203
0.035152
0.034836
0.034203
0.034203
0.035152
0.034836
0.034520
0.034836
0.034520
0.034203
0.035468
0.035468
0.035152
0.034203
0.035152
0.034836
0.034203
0.035468
0.034520
0.036416
0.035784
0.035468
0.035468
0.035152
0.035468
0.036733
0.036416
0.036100
0.037997
0.037365
0.037365
0.039262
0.038946
0.037997
0.037997
0.038946
0.039262
0.039894
0.039578
0.040526
0.039894
0.039578
0.040210
0.040210
0.040843
0.039894
0.040210
0.040210
0.039578
0.038313
0.039578
0.039262
0.039578
0.040526
0.038946
0.038313
0.037997
0.037997
0.037681
0.037997
0.037997
0.037681
0.036416
0.036416
0.035784
0.036416
0.037049
0.037049
0.035784
0.037049
0.036416
0.035784
0.035468
0.034836
0.034836
0.033571
0.035468
0.035468
0.035468
0.033887
0.033571
0.032306
0.034203
0.034203
0.034520
0.034836
0.034836
0.034836
0.033255
0.035152
0.034520
0.033887
0.034203
0.033887
0.034520
0.035784
0.034520
0.035468
0.036100
0.036100
0.035784
0.037681
0.036100
0.036100
0.036733
0.036100
0.038313
0.037365
0.037365
0.037365
0.037365
0.037997
0.037681
0.037997
0.038946
0.039578
0.038629
0.038946
0.038629
0.038946
0.037997
0.039894
0.040526
0.040526
0.038313
0.038629
0.039578
0.039578
0.039262
0.039578
0.039262
0.039262
0.039894
0.039578
0.038946
0.038313
0.038946
0.038946
0.038313
0.037997
0.038629
0.038313
0.037365
0.037681
0.037997
0.037049
0.037049
0.036733
0.036416
0.036100
0.035468
0.035468
0.035152
0.036100
0.035152
0.034836
0.035152
0.035784
0.034836
0.034836
0.036416
0.035468
0.034520
0.034836
0.033571
0.035152
0.033887
0.033255
0.033887
0.033887
0.033887
0.034520
0.034203
0.033255
0.035784
0.036100
0.034520
0.034203
0.034836
0.033887
0.036100
0.035468
0.036100
0.035468
0.035152
0.035784
0.035784
0.036416
0.036416
0.037365
0.036733
0.037997
0.037049
0.037049
0.037049
0.036733
0.037681
0.038946
0.038629
0.039262
0.039578
0.038313
0.037049
0.037681
0.038629
0.041159
0.041159
0.040843
0.038629
0.038946
0.038946
0.038313
0.039262
0.039578
0.039578
0.039894
0.039262
0.039262
0.038313
0.039262
0.039894
0.038629
0.037049
0.038313
0.037997
0.037681
0.037997
0.036733
0.037681
0.037681
0.037681
0.036733
0.036100
0.035784
0.035468
0.036733
0.036416
0.035784
0.036416
0.036416
0.035468
0.034836
0.035468
0.036100
0.036416
0.036416
0.035152
0.034203
0.034203
0.033887
0.035468
0.035152
0.034836
0.034836
0.035468
0.034836
0.034836
0.035784
0.035784
0.033887
0.034520
0.035152
0.035468
0.035784
0.037049
0.036416
0.035152
0.035468
0.035784
0.036100
0.036733
0.036416
0.037365
0.037997
0.037681
0.037365
0.037365
0.037049
0.037997
0.037997
0.038313
0.038313
0.039894
0.039578
0.039262
0.037681
0.040210
0.039894
0.040843
0.040526
0.039894
0.039578
0.039262
0.039578
0.039894
0.041159
0.041159
0.040843
0.039894
0.039894
0.039578
0.040843
0.039578
0.039578
0.040843
0.041159
0.039262
0.038629
0.038629
0.039578
0.038313
0.038629
0.037997
0.037365
0.037049
0.036416
0.037365
0.036733
0.036100
0.035784
0.036416
0.035468
0.036100
0.034836
0.034836
0.035784
0.036416
0.036416
0.035784
0.035152
0.035152
0.034203
0.034520
0.035784
0.035784
0.035784
0.034836
0.035152
0.034836
0.036100
0.035784
0.036100
0.035784
0.035152
0.035784
0.035468
0.035468
0.037365
0.037049
0.035468
0.035784
0.037049
0.037997
0.037997
0.037681
0.038629
0.038629
0.038629
0.038946
0.039578
0.039578
0.039894
0.039578
0.040526
0.040843
0.040526
0.041159
0.039894
0.040210
0.039578
0.040843
0.040210
0.042107
0.042107
0.041475
0.040843
0.041791
0.040526
0.040843
0.040843
0.041159
0.040526
0.039894
0.039894
0.039894
0.041475
0.039894
0.040210
0.040210
0.039578
0.039894
0.038946
0.038313
0.038946
0.039578
0.039262
0.040843
0.039262
0.038629
0.037997
0.037365
0.037997
0.038313
0.037049
0.037049
0.037049
0.037365
0.036100
0.036416
0.036733
0.037049
0.036733
0.036416
0.036100
0.034520
0.036416
0.037681
0.037049
0.036100
0.037049
0.037049
0.035784
0.036416
0.037681
0.036733
0.036416
0.035784
0.037049
0.036416
0.037049
0.037365
0.036733
0.037365
0.036100
0.037997
0.038629
0.037365
0.038313
0.038946
0.039262
0.040210
0.039262
0.038946
0.038629
0.040526
0.038946
0.038946
0.039894
0.040210
0.039578
0.040210
0.040526
0.040526
0.040843
0.041159
0.041791
0.043056
0.041791
0.041475
0.041791
0.042107
0.042423
0.043372
0.043372
0.042739
0.042423
0.041791
0.042107
0.041791
0.042739
0.040843
0.040526
0.040526
0.040526
0.041475
0.040843
0.040843
0.040210
0.040210
0.040210
0.041159
0.039578
0.038629
0.039262
0.038629
0.037997
0.037997
0.037997
0.037997
0.037365
0.038946
0.037997
0.036416
0.037997
0.037681
0.037997
0.036416
0.036416
0.037365
0.037997
0.036733
0.037997
0.036416
0.036416
0.036733
0.037049
0.037049
0.038313
0.038313
0.036416
0.037049
0.037997
0.037997
0.037681
0.038946
0.039578
0.037681
0.038313
0.038629
0.038629
0.039578
0.038946
0.039262
0.039894
0.038946
0.040210
0.040526
0.041159
0.041475
0.041159
0.041791
0.040526
0.042423
0.042107
0.042423
0.042107
0.042107
0.044004
0.043056
0.044320
0.041791
0.043056
0.042739
0.042739
0.042423
0.043372
0.043056
0.043056
0.043056
0.043372
0.043056
0.043056
0.044004
0.043372
0.041791
0.042423
0.042107
0.043688
0.042107
0.042107
0.042423
0.041475
0.041159
0.041159
0.041159
0.040843
0.041159
0.038313
0.039578
0.040210
0.039262
0.038946
0.037997
0.037997
0.039262
0.038629
0.038946
0.038946
0.038946
0.038313
0.038629
0.036416
0.036416
0.039262
0.037997
0.038313
0.038313
0.038946
0.038313
0.038313
0.038313
0.038946
0.037681
0.037365
0.037049
0.037049
0.037049
0.038629
0.039262
0.038313
0.038946
0.038946
0.039262
0.039894
0.038946
0.038629
0.039894
0.039578
0.040843
0.039894
0.041475
0.039894
0.041159
0.042107
0.042423
0.042423
0.042423
0.043056
0.042423
0.042107
0.041475
0.042423
0.043056
0.042423
0.042739
0.042107
0.043056
0.043688
0.043688
0.043372
0.042739
0.043372
0.043372
0.041475
0.043372
0.042107
0.042739
0.041791
0.042107
0.041159
0.041475
0.042423
0.040526
0.041475
0.042107
0.041475
0.041475
0.039894
0.039894
0.041159
0.040526
0.039894
0.040843
0.041159
0.039894
0.038946
0.039262
0.039262
0.038313
0.038313
0.039578
0.038946
0.037997
0.038629
0.036100
0.037365
0.038313
0.038313
0.037681
0.037997
0.036733
0.037681
0.038313
0.037997
0.039262
0.038313
0.037681
0.038629
0.037997
0.038313
0.039578
0.039578
0.040210
0.039894
0.039894
0.040526
0.039894
0.039894
0.041159
0.041159
0.040843
0.041791
0.041475
0.040843
0.042739
0.043056
0.042739
0.042739
0.042423
0.042107
0.042739
0.042423
0.042423
0.042423
0.043688
0.044004
0.044320
0.044004
0.043372
0.043372
0.043056
0.044004
0.043372
0.043688
0.043688
0.043688
0.042739
0.043372
0.044004
0.044320
0.044636
0.043688
0.042107
0.042107
0.041791
0.042107
0.041791
0.041475
0.040526
0.040210
0.039578
0.040843
0.041159
0.041159
0.039894
0.040526
0.039894
0.039262
0.038629
0.039894
0.039578
0.039262
0.038629
0.039262
0.040526
0.038629
0.037997
0.037997
0.037997
0.038946
0.038629
0.038629
0.038313
0.038629
0.038313
0.038313
0.037365
0.039894
0.038946
0.039262
0.039578
0.040526
0.038629
0.038629
0.039578
0.039894
0.039262
0.039578
0.039578
0.039578
0.038946
0.040526
0.041159
0.040843
0.040526
0.040526
0.041159
0.041159
0.042423
0.041475
0.041475
0.041791
0.042107
0.042739
0.042423
0.042423
0.042107
0.043688
0.043688
0.044952
0.043372
0.043688
0.043688
0.043056
0.043056
0.043056
0.043056
0.043372
0.043372
0.042739
0.041791
0.043688
0.042423
0.042423
0.043056
0.042739
0.042107
0.043056
0.042107
0.041159
0.041475
0.041159
0.041475
0.041159
0.040526
0.040526
0.040526
0.039578
0.040210
0.040526
0.040843
0.038629
0.038946
0.038629
0.037997
0.038313
0.038946
0.039262
0.038313
0.037997
0.037681
0.037997
0.038629
0.039262
0.038313
0.038629
0.037681
0.037681
0.037049
0.037997
0.038629
0.039262
0.038629
0.038629
0.038946
0.038313
0.038629
0.040526
0.040210
0.039262
0.040210
0.040843
0.040843
0.039262
0.039578
0.040210
0.039578
0.040526
0.040210
0.040843
0.041159
0.041159
0.041791
0.041475
0.042107
0.042423
0.042739
0.041475
0.042423
0.041475
0.042107
0.043688
0.044004
0.043056
0.043056
0.042107
0.043688
0.044004
0.043372
0.043372
0.043372
0.041475
0.042107
0.042739
0.043372
0.043688
0.043372
0.042107
0.042107
0.041791
0.041791
0.043056
0.043056
0.040210
0.041475
0.040843
0.042107
0.042107
0.041475
0.040526
0.039894
0.039894
0.040526
0.038946
0.039894
0.039262
0.039894
0.038946
0.038629
0.038629
0.039894
0.040526
0.038629
0.037681
0.037365
0.039262
0.039262
0.039578
0.039578
0.038629
0.039578
0.039578
0.038946
0.038946
0.039262
0.039894
0.038629
0.037681
0.037997
0.038313
0.038946
0.038629
0.039262
0.039894
0.039894
0.040526
0.040843
0.040210
0.042107
0.041159
0.041159
0.042107
0.041791
0.041791
0.042107
0.042423
0.042423
0.042107
0.041475
0.042739
0.043056
0.042423
0.042107
0.043688
0.044320
0.044636
0.045585
0.044004
0.043688
0.044004
0.043056
0.043688
0.043688
0.044636
0.043688
0.043056
0.043056
0.042107
0.042423
0.043056
0.043688
0.043372
0.042739
0.042423
0.043372
0.042739
0.042423
0.041791
0.041791
0.041475
0.040526
0.040843
0.040210
0.039578
0.039894
0.040210
0.040526
0.039578
0.039262
0.039262
0.038946
0.039262
0.038946
0.039578
0.040210
0.039894
0.039262
0.038629
0.038313
0.038313
0.038946
0.038629
0.038629
0.037997
0.038313
0.037681
0.038313
0.038629
0.038946
0.038629
0.038313
0.039262
0.038629
0.039894
0.040526
0.040843
0.039894
0.039894
0.040843
0.040843
0.040526
0.041791
0.041475
0.041159
0.042107
0.043056
0.043056
0.042739
0.043372
0.043688
0.043372
0.043056
0.043688
0.043688
0.043372
0.043372
0.043056
0.042739
0.043688
0.045269
0.044636
0.043688
0.044636
0.043688
0.043372
0.045269
0.044952
0.044320
0.044004
0.043372
0.043372
0.043372
0.044004
0.044004
0.043372
0.043372
0.042107
0.042423
0.042739
0.042423
0.041159
0.041159
0.041475
0.041475
0.040843
0.039894
0.040843
0.040843
0.039894
0.039894
0.039894
0.039578
0.039578
0.040843
0.038629
0.039262
0.039894
0.040210
0.039894
0.038629
0.038946
0.037049
0.038629
0.038313
0.039262
0.038313
0.038946
0.037997
0.039578
0.039894
0.038946
0.039894
0.038629
0.039894
0.039894
0.039578
0.039578
0.039578
0.039262
0.039578
0.040210
0.040843
0.040843
0.040210
0.040843
0.040526
0.040843
0.040526
0.040843
0.042423
0.041791
0.042423
0.042739
0.041791
0.043372
0.043372
0.043372
0.042739
0.042423
0.042107
0.042739
0.042423
0.044004
0.044636
0.044952
0.043688
0.043688
0.043688
0.044320
0.043372
0.044636
0.044004
0.044952
0.044004
0.044320
0.044004
0.044320
0.044004
0.044004
0.043372
0.044004
0.043372
0.042739
0.042739
0.043056
0.042423
0.042107
0.043056
0.042107
0.041475
0.041791
0.041475
0.041475
0.040526
0.041159
0.040843
0.039262
0.040210
0.040526
0.040210
0.040843
0.040843
0.039262
0.039262
0.038629
0.039262
0.038946
0.040843
0.041475
0.039262
0.039262
0.038629
0.039578
0.040526
0.040526
0.038946
0.039262
0.039262
0.040210
0.039262
0.039894
0.040210
0.040843
0.040526
0.039894
0.040526
0.040843
0.041159
0.041791
0.041159
0.041791
0.041159
0.042423
0.042739
0.042423
0.043372
0.043372
0.044320
0.043688
0.044004
0.041791
0.043372
0.043688
0.043688
0.043056
0.045269
0.045269
0.044636
0.044320
0.045269
0.044952
0.044952
0.045269
0.045585
0.044952
0.044952
0.044320
0.045269
0.044004
0.044636
0.045585
0.045585
0.043372
0.043056
0.044004
0.043688
0.042739
0.042739
0.042423
0.043056
0.042739
0.042107
0.041475
0.041159
0.041159
0.041159
0.040843
0.041475
0.040210
0.040526
0.040526
0.040526
0.040210
0.040526
0.041475
0.041159
0.039262
0.039578
0.039894
0.040210
0.042423
0.041475
0.040526
0.041159
0.040210
0.039578
0.040526
0.040526
0.041475
0.040843
0.040526
0.040526
0.041475
0.040526
0.041791
0.041791
0.040843
0.040526
0.041159
0.041791
0.042739
0.042107
0.042107
0.042423
0.042423
0.044320
0.044320
0.043372
0.044004
0.043688
0.043372
0.042739
0.043688
0.044636
0.044320
0.043372
0.043688
0.045269
0.044952
0.045901
0.045585
0.045901
0.045585
0.045901
0.046849
0.045269
0.045269
0.045901
0.046533
0.044952
0.044320
0.044004
0.044320
0.044952
0.045269
0.044636
0.044004
0.044320
0.044636
0.044320
0.044636
0.044636
0.044320
0.042739
0.043372
0.042107
0.042107
0.041791
0.041475
0.041475
0.042739
0.041475
0.041475
0.042739
0.042107
0.041159
0.041159
0.041791
0.041791
0.041159
0.040526
0.039262
0.040843
0.041475
0.041475
0.041791
0.041159
0.040843
0.041159
0.040843
0.041159
0.041791
0.041159
0.041475
0.040843
0.041159
0.041475
0.042107
0.043056
0.040526
0.041475
0.043688
0.043688
0.042739
0.041475
0.043056
0.043056
0.043372
0.044320
0.044952
0.044004
0.044320
0.044636
0.044952
0.044320
0.045269
0.045269
0.045901
0.045269
0.044952
0.045901
0.045901
0.045901
0.046533
0.046217
0.045585
0.046217
0.045585
0.046849
0.046849
0.046533
0.046217
0.044952
0.045585
0.045901
0.045901
0.046849
0.045901
0.045901
0.044004
0.044952
0.046217
0.044636
0.044952
0.044320
0.044952
0.044320
0.043372
0.043372
0.043688
0.041159
0.042739
0.042739
0.042739
0.041475
0.043372
0.042739
0.041159
0.041791
0.041159
0.042739
0.043056
0.042107
0.042423
0.040526
0.041791
0.042107
0.042423
0.044004
0.042107
0.040843
0.041791
0.042739
0.042739
0.044320
0.042739
0.041791
0.042739
0.043056
0.042423
0.043688
0.042423
0.042739
0.042739
0.043688
0.043688
0.044320
0.043688
0.043688
0.043688
0.044320
0.044952
0.045269
0.046217
0.045585
0.045269
0.045269
0.045269
0.046217
0.046533
0.047166
0.046849
0.045585
0.045585
0.047166
0.049062
0.048746
0.048430
0.047798
0.047166
0.047482
0.047166
0.048430
0.047798
0.046849
0.047482
0.045585
0.046849
0.047482
0.046849
0.048114
0.046849
0.047482
0.046217
0.046533
0.045585
0.046217
0.045269
0.044004
0.045901
0.044952
0.044636
0.044320
0.043372
0.042423
0.043688
0.043056
0.043056
0.042107
0.042423
0.043372
0.044004
0.044004
0.045269
0.044952
0.042107
0.042739
0.042739
0.042107
0.043056
0.043372
0.043688
0.043372
0.042739
0.043056
0.043056
0.043688
0.043372
0.044320
0.043056
0.043688
0.044320
0.044636
0.042739
0.043688
0.044004
0.043688
0.044636
0.045585
0.044636
0.044320
0.045269
0.044952
0.045585
0.046217
0.046849
0.046217
0.045585
0.046217
0.046849
0.047166
0.047798
0.048430
0.047482
0.047482
0.048114
0.047482
0.048114
0.048746
0.049062
0.048430
0.049062
0.048430
0.048746
0.048430
0.048430
0.048746
0.048114
0.048746
0.047482
0.048114
0.048746
0.048114
0.048430
0.049379
0.047166
0.047482
0.048746
0.047482
0.047166
0.045901
0.046533
0.047166
0.046533
0.047166
0.045585
0.044952
0.044952
0.045269
0.046533
0.045269
0.044636
0.044636
0.043688
0.044636
0.044320
0.045269
0.046533
0.045269
0.044320
0.042739
0.044004
0.044636
0.043372
0.042739
0.043056
0.041791
0.043372
0.044320
0.043372
0.044004
0.045269
0.045269
0.044952
0.044636
0.044636
0.044952
0.045901
0.045901
0.046849
0.046533
0.045901
0.046849
0.046533
0.045269
0.046217
0.046533
0.047166
0.047482
0.047798
0.047482
0.047482
0.047482
0.047166
0.048114
0.048114
0.049062
0.049695
0.048114
0.048114
0.048430
0.048746
0.050011
0.050327
0.049695
0.049062
0.049695
0.049062
0.050011
0.049379
0.050011
0.048746
0.048430
0.048746
0.048430
0.048746
0.049695
0.048746
0.050011
0.048746
0.048430
0.048746
0.048430
0.048430
0.048114
0.047798
0.047798
0.047482
0.047166
0.046849
0.045901
0.046533
0.044636
0.045269
0.045269
0.044952
0.045585
0.044952
0.045269
0.045901
0.045901
0.046217
0.045269
0.044320
0.044320
0.045269
0.044636
0.045901
0.044952
0.046217
0.044636
0.044636
0.045269
0.044004
0.045269
0.046217
0.045269
0.044636
0.045585
0.044636
0.045585
0.046849
0.046533
0.045585
0.047166
0.046217
0.046217
0.046533
0.046533
0.047166
0.045901
0.048114
0.047166
0.047482
0.046533
0.047166
0.047166
0.048430
0.048746
0.047798
0.050011
0.048746
0.047798
0.048746
0.048746
0.049695
0.051592
0.050643
0.049695
0.050011
0.050011
0.049379
0.050011
0.048746
0.049379
0.049695
0.050327
0.049062
0.050011
0.049695
0.049379
0.050643
0.048114
0.048430
0.049062
0.048430
0.049062
0.049379
0.047798
0.047166
0.047166
0.048114
0.046849
0.045269
0.045901
0.046849
0.045585
0.045901
0.045901
0.044636
0.045269
0.044636
0.044636
0.046533
0.046217
0.045269
0.045901
0.044952
0.044320
0.044952
0.044636
0.045269
0.045269
0.044004
0.044004
0.044004
0.044952
0.043688
0.045269
0.044636
0.044636
0.045585
0.044952
0.045269
0.044952
0.044952
0.045269
0.046217
0.046533
0.045585
0.046217
0.044952
0.047166
0.046217
0.047482
0.047798
0.048114
0.047482
0.047482
0.047798
0.048430
0.048746
0.048430
0.048114
0.048430
0.047798
0.047482
0.050011
0.050327
0.050959
0.051592
0.050327
0.049695
0.049695
0.049062
0.050327
0.051276
0.050643
0.049379
0.049379
0.050011
0.049379
0.048430
0.048430
0.050327
0.048746
0.048746
0.048114
0.048746
0.048114
0.047482
0.047166
0.047482
0.046849
0.047798
0.047798
0.046533
0.046217
0.046849
0.046533
0.045901
0.046217
0.044004
0.044636
0.046533
0.046217
0.045585
0.046849
0.046533
0.045901
0.045269
0.044320
0.044636
0.046217
0.045585
0.046849
0.044320
0.044952
0.045901
0.044952
0.044636
0.044952
0.045269
0.045269
0.044636
0.044320
0.044952
0.047166
0.046217
0.045585
0.045269
0.045901
0.045585
0.045901
0.047166
0.046217
0.046533
0.047482
0.047166
0.047166
0.047482
0.047798
0.047798
0.049379
0.049379
0.049379
0.048746
0.048746
0.048746
0.048746
0.048746
0.049062
0.049379
0.050327
0.049695
0.049695
0.049695
0.049695
0.049379
0.049695
0.048746
0.049379
0.049379
0.048746
0.049379
0.049379
0.049062
0.050011
0.049379
0.048114
0.046849
0.047798
0.048430
0.048430
0.047482
0.047166
0.046533
0.046849
0.044952
0.044636
0.044636
0.045585
0.044952
0.044952
0.045901
0.044952
0.045585
0.045269
0.044320
0.044636
0.044952
0.046217
0.044636
0.043372
0.043056
0.043056
0.043056
0.044636
0.044004
0.043688
0.044004
0.043688
0.044320
0.043056
0.044636
0.044320
0.044320
0.044636
0.044320
0.044952
0.045585
0.045269
0.045585
0.044320
0.044636
0.044320
0.044952
0.044952
0.045901
0.046533
0.046217
0.046533
0.046849
0.047166
0.046217
0.048430
0.048746
0.048430
0.048430
0.049695
0.048746
0.048746
0.047798
0.049695
0.050011
0.049695
0.050011
0.050011
0.050011
0.049379
0.049695
0.049695
0.049695
0.050011
0.048746
0.048746
0.049695
0.050643
0.049379
0.049062
0.049062
0.049379
0.048430
0.048746
0.047482
0.047798
0.048430
0.048430
0.048114
0.047798
0.047482
0.046217
0.046533
0.045901
0.046217
0.046849
0.046849
0.046217
0.045901
0.045269
0.045269
0.046217
0.044636
0.045269
0.047166
0.044952
0.044636
0.044952
0.044320
0.044636
0.044952
0.045901
0.044636
0.044952
0.044952
0.045585
0.045269
0.044320
0.044952
0.044636
0.044636
0.045269
0.044636
0.044952
0.046533
0.046533
0.046533
0.046533
0.046533
0.046217
0.046849
0.047166
0.048114
0.047482
0.047798
0.048114
0.048430
0.048746
0.048746
0.048114
0.048746
0.049695
0.049379
0.049062
0.049379
0.048114
0.048114
0.049062
0.049695
0.051592
0.049379
0.050643
0.049695
0.049695
0.051908
0.050643
0.051276
0.051276
0.050643
0.050327
0.050959
0.049062
0.049062
0.049379
0.049062
0.049695
0.048430
0.048746
0.048746
0.048746
0.048430
0.048746
0.048746
0.048114
0.048430
0.048430
0.047166
0.048114
0.046217
0.046849
0.046217
0.046849
0.046217
0.045901
0.045901
0.046533
0.046849
0.047798
0.046849
0.045269
0.046217
0.044636
0.045269
0.045901
0.046217
0.046217
0.044952
0.045269
0.045901
0.046217
0.046533
0.046849
0.047482
0.046533
0.046217
0.046217
0.046533
0.046217
0.047166
0.046849
0.047166
0.047482
0.046849
0.047166
0.047166
0.046533
0.047482
0.047482
0.048114
0.048746
0.048746
0.048746
0.050011
0.049379
0.050643
0.050959
0.049379
0.050011
0.050643
0.049062
0.051276
0.051592
0.050959
0.051276
0.051592
0.049695
0.049379
0.050643
0.051276
0.050327
0.051592
0.051908
0.050959
0.050011
0.052224
0.050011
0.050327
0.050011
0.050327
0.048746
0.048430
0.048430
0.048746
0.049062
0.048430
0.048114
0.049062
0.049062
0.048114
0.048114
0.047482
0.047482
0.045901
0.046849
0.046533
0.045901
0.046217
0.046217
0.045901
0.046849
0.047166
0.047166
0.046533
0.045585
0.044320
0.046533
0.044952
0.046217
0.046849
0.045901
0.046217
0.045269
0.045901
0.045901
0.047482
0.046849
0.045585
0.045901
0.047166
0.048114
0.048114
0.048114
0.048430
0.047166
0.047482
0.048114
0.046217
0.048114
0.048114
0.049062
0.049695
0.049062
0.049695
0.049379
0.048430
0.050327
0.050011
0.050011
0.049379
0.050011
0.050643
0.050011
0.050011
0.050959
0.050643
0.049379
0.052224
0.049695
0.050643
0.051276
0.051276
0.050643
0.051276
0.051908
0.051276
0.051592
0.050327
0.050959
0.050959
0.050011
0.050327
0.049695
0.047798
0.048430
0.050011
0.050011
0.050643
0.049695
0.049695
0.048746
0.048746
0.049379
0.049379
0.047482
0.048746
0.047482
0.047166
0.047482
0.046849
0.046849
0.046533
0.046217
0.046849
0.046533
0.047166
0.046849
0.046217
0.045585
0.045269
0.045269
0.045901
0.046849
0.045901
0.045901
0.046533
0.045585
0.044636
0.046217
0.046849
0.046217
0.045901
0.045585
0.045269
0.046217
0.046849
0.046217
0.045901
0.046849
0.046533
0.046849
0.046849
0.047798
0.048114
0.047798
0.048746
0.049062
0.048746
0.050011
0.048746
0.049695
0.050643
0.050643
0.051592
0.050011
0.049062
0.049379
0.049379
0.050327
0.051592
0.051908
0.050643
0.050959
0.050327
0.050959
0.049062
0.050011
0.051276
0.051592
0.050327
0.050327
0.050959
0.052224
0.050327
0.051276
0.051276
0.050011
0.049695
0.050011
0.049695
0.049695
0.050011
0.049062
0.049379
0.048746
0.048430
0.047166
0.047166
0.047166
0.048114
0.047798
0.047482
0.046217
0.045585
0.045901
0.045585
0.046849
0.047166
0.047166
0.047482
0.045901
0.045901
0.045269
0.045269
0.046217
0.046533
0.046533
0.046533
0.045585
0.044320
0.045269
0.044636
0.047166
0.046533
0.046533
0.045901
0.046217
0.046849
0.046217
0.047166
0.047482
0.047482
0.048430
0.047166
0.048430
0.046533
0.048746
0.048746
0.048114
0.048430
0.048746
0.049695
0.048746
0.049379
0.050011
0.050011
0.048746
0.049062
0.050959
0.049695
0.049695
0.050643
0.051592
0.050643
0.052540
0.050643
0.049695
0.050959
0.051592
0.051592
0.051276
0.051276
0.050643
0.050643
0.049379
0.049379
0.050327
0.051276
0.050643
0.050011
0.049695
0.049062
0.049379
0.050011
0.048746
0.048746
0.047798
0.048430
0.048430
0.048114
0.047798
0.047166
0.047482
0.047798
0.047482
0.046533
0.046533
0.045269
0.045269
0.045269
0.045901
0.046217
0.047798
0.046217
0.044952
0.045269
0.045585
0.045269
0.045585
0.046533
0.045269
0.044952
0.045585
0.045269
0.044952
0.045269
0.046849
0.046533
0.045585
0.046533
0.047166
0.047166
0.047166
0.048430
0.046849
0.047166
0.046533
0.047798
0.047166
0.048746
0.048430
0.048430
0.048430
0.048430
0.049379
0.048114
0.049062
0.048114
0.049379
0.049062
0.048746
0.049695
0.048746
0.048746
0.049695
0.049695
0.050327
0.050959
0.050011
0.050959
0.050327
0.051276
0.050959
0.050959
0.050959
0.051276
0.050327
0.050011
0.050327
0.051276
0.051276
0.050643
0.050959
0.049379
0.049695
0.050011
0.049379
0.049379
0.049062
0.050011
0.049379
0.049062
0.048430
0.048114
0.047798
0.047482
0.046217
0.046533
0.046849
0.046217
0.045901
0.046217
0.045269
0.045269
0.046217
0.047166
0.045585
0.045585
0.044320
0.044004
0.045269
0.045901
0.046217
0.045585
0.044636
0.044952
0.045585
0.045269
0.046217
0.045585
0.045585
0.044952
0.046217
0.045901
0.044952
0.046533
0.046849
0.046217
0.047166
0.046533
0.047166
0.047798
0.047482
0.047798
0.047166
0.048114
0.049379
0.049695
0.048114
0.048430
0.048430
0.049695
0.048746
0.049062
0.048746
0.049695
0.049062
0.049379
0.049062
0.049695
0.051276
0.050643
0.050011
0.049379
0.049062
0.050011
0.051592
0.050959
0.051592
0.051592
0.049379
0.050011
0.050011
0.049379
0.048746
0.050643
0.048430
0.047798
0.048746
0.048746
0.049062
0.048430
0.048746
0.046849
0.047482
0.047482
0.047482
0.046533
0.047166
0.046849
0.047482
0.047166
0.047166
0.046849
0.046217
0.046849
0.044952
0.045901
0.047166
0.046217
0.045585
0.044636
0.044320
0.044004
0.046533
0.046217
0.045585
0.045269
0.045269
0.045269
0.045269
0.044320
0.045901
0.046849
0.045901
0.045269
0.045901
0.045585
0.046533
0.046217
0.047482
0.046533
0.046217
0.046849
0.047482
0.047482
0.047482
0.046533
0.047482
0.047482
0.048114
0.046849
0.048114
0.048114
0.048746
0.047798
0.049062
0.048746
0.049062
0.049379
0.048430
0.049695
0.049695
0.050643
0.050643
0.050643
0.050959
0.050011
0.050959
0.051276
0.050959
0.050959
0.050959
0.050011
0.049695
0.049695
0.049695
0.050011
0.050327
0.050327
0.048746
0.049379
0.048430
0.048114
0.049062
0.049062
0.049062
0.048430
0.048746
0.049062
0.046849
0.046533
0.047166
0.046849
0.046217
0.046849
0.046533
0.045585
0.047166
0.046849
0.045585
0.046849
0.046217
0.046217
0.045901
0.044636
0.046849
0.045585
0.045585
0.045269
0.044320
0.044952
0.045585
0.044636
0.045901
0.045901
0.045269
0.045585
0.045901
0.046849
0.045901
0.045585
0.046533
0.047166
0.046533
0.045585
0.047798
0.048114
0.046849
0.047798
0.047166
0.047798
0.047798
0.048430
0.048746
0.048430
0.048746
0.049379
0.049062
0.049695
0.049379
0.049062
0.050011
0.049695
0.049695
0.050011
0.051276
0.050959
0.050327
0.050959
0.050011
0.050643
0.050011
0.051276
0.049379
0.050327
0.050643
0.048430
0.049379
0.049379
0.050011
0.050011
0.049379
0.048430
0.047798
0.050011
0.050643
0.049379
0.049695
0.048430
0.047798
0.048114
0.047166
0.047798
0.047798
0.046217
0.046849
0.048114
0.048430
0.046533
0.045901
0.045585
0.045901
0.045269
0.045901
0.045901
0.044952
0.044952
0.044320
0.044636
0.044636
0.045901
0.045269
0.045269
0.044952
0.044320
0.044952
0.044636
0.044952
0.045901
0.045901
0.045901
0.044952
0.044636
0.045585
0.046533
0.046533
0.045585
0.046217
0.045585
0.046849
0.046849
0.046217
0.047166
0.045901
0.046533
0.047166
0.047166
0.046533
0.048430
0.048430
0.049062
0.048746
0.048746
0.049695
0.049062
0.049062
0.048430
0.049062
0.049695
0.049379
0.050327
0.049062
0.049062
0.050011
0.050959
0.050011
0.050011
0.049695
0.049695
0.048746
0.048430
0.049379
0.049379
0.050011
0.050011
0.049062
0.049062
0.047798
0.048114
0.048746
0.048114
0.047798
0.048114
0.046849
0.046533
0.047166
0.046849
0.046217
0.045901
0.047798
0.046217
0.045585
0.045269
0.045585
0.045585
0.044952
0.045269
0.045585
0.044952
0.044320
0.044636
0.043688
0.045269
0.045269
0.045901
0.046849
0.045585
0.044004
0.044952
0.045901
0.045269
0.044320
0.046217
0.043688
0.044320
0.044636
0.045269
0.046217
0.045585
0.045901
0.045585
0.046217
0.046849
0.046217
0.046217
0.047482
0.046217
0.048430
0.047166
0.046533
0.047482
0.047482
0.047166
0.048430
0.048430
0.048430
0.049695
0.049379
0.048746
0.048746
0.049379
0.050011
0.049695
0.050643
0.049062
0.048430
0.049379
0.048746
0.049695
0.049379
0.048430
0.049695
0.048746
0.048430
0.048114
0.048114
0.049379
0.049062
0.048746
0.048430
0.048114
0.047798
0.048114
0.048746
0.047798
0.046217
0.047482
0.046533
0.046849
0.046217
0.046533
0.046217
0.046533
0.046217
0.045901
0.045585
0.044952
0.044320
0.045585
0.045269
0.044952
0.044952
0.044636
0.044952
0.043688
0.044320
0.043688
0.044636
0.044952
0.045585
0.043688
0.043688
0.044320
0.044004
0.045269
0.043688
0.044004
0.043688
0.044004
0.044952
0.044636
0.044636
0.045585
0.044636
0.045901
0.046533
0.046217
0.046849
0.047166
0.048114
0.047482
0.046533
0.046849
0.046849
0.046533
0.048430
0.047482
0.048114
0.047166
0.047798
0.048746
0.048430
0.047798
0.047798
0.049062
0.049062
0.050959
0.048430
0.048746
0.048430
0.048430
0.049062
0.049379
0.049062
0.049695
0.049695
0.048114
0.048746
0.049695
0.048430
0.049062
0.050011
0.048114
0.049062
0.048430
0.047482
0.048114
0.048430
0.048430
0.048114
0.046849
0.047482
0.047482
0.046533
0.046849
0.046533
0.046849
0.045901
0.045901
0.044952
0.045269
0.045585
0.044636
0.044004
0.045269
0.045901
0.044636
0.044320
0.041791
0.044004
0.045269
0.044636
0.044952
0.045585
0.044636
0.044004
0.044952
0.045269
0.044636
0.045269
0.044004
0.044636
0.044952
0.046217
0.046217
0.046533
0.045585
0.044952
0.044636
0.045901
0.046217
0.047166
0.047482
0.046849
0.047482
0.047798
0.047482
0.047166
0.047798
0.048114
0.047798
0.047798
0.047482
0.048430
0.049379
0.048114
0.048114
0.049695
0.050327
0.050643
0.050643
0.049379
0.049062
0.050327
0.049379
0.050643
0.050011
0.050327
0.050643
0.049379
0.048746
0.050327
0.050327
0.048746
0.049062
0.049062
0.048430
0.048430
0.049695
0.049695
0.048430
0.047482
0.047482
0.047798
0.046849
0.047798
0.046849
0.046533
0.046533
0.046533
0.046849
0.045901
0.045269
0.044952
0.045901
0.045901
0.045901
0.044952
0.045269
0.044952
0.044636
0.042739
0.043688
0.043372
0.044320
0.044636
0.043688
0.044320
0.043688
0.044952
0.043688
0.044952
0.044952
0.045269
0.044952
0.044320
0.044636
0.045269
0.046217
0.045585
0.046217
0.045585
0.046217
0.045585
0.045585
0.046217
0.047166
0.048430
0.048114
0.047482
0.048430
0.048114
0.048746
0.049062
0.049379
0.050011
0.049379
0.048746
0.048430
0.048430
0.049062
0.049062
0.048746
0.049695
0.050327
0.048746
0.047798
0.048430
0.049062
0.049695
0.049695
0.051276
0.050011
0.049062
0.049062
0.048114
0.047798
0.047482
0.048430
0.047798
0.047482
0.047482
0.047166
0.047166
0.046849
0.047166
0.045585
0.046849
0.045901
0.046217
0.044636
0.045269
0.045269
0.044952
0.044952
0.044636
0.044952
0.044320
0.044004
0.043688
0.044636
0.045585
0.044320
0.043056
0.042739
0.043372
0.044636
0.044636
0.044004
0.044636
0.043688
0.044004
0.043688
0.044636
0.045585
0.045901
0.045269
0.045269
0.044320
0.044636
0.045585
0.045901
0.045901
0.045269
0.045901
0.045901
0.045269
0.045901
0.046217
0.045901
0.046849
0.047482
0.046533
0.046849
0.046533
0.047798
0.049062
0.048430
0.048430
0.047798
0.048746
0.047798
0.048430
0.049062
0.049695
0.050011
0.051276
0.049062
0.049695
0.049379
0.049695
0.050011
0.049379
0.049062
0.049695
0.050011
0.049062
0.047798
0.049379
0.049379
0.049062
0.048746
0.048746
0.047798
0.046849
0.048114
0.047166
0.046849
0.048430
0.046533
0.045585
0.046533
0.047166
0.045901
0.045585
0.045585
0.045269
0.046217
0.046533
0.045269
0.045901
0.044952
0.044320
0.044320
0.044952
0.044952
0.044952
0.043688
0.043688
0.043688
0.044636
0.044636
0.044952
0.044952
0.044320
0.044636
0.044952
0.046217
0.045901
0.044952
0.044636
0.045901
0.045585
0.044636
0.046849
0.046533
0.045585
0.045901
0.045269
0.044952
0.046533
0.046849
0.045269
0.047482
0.046533
0.047166
0.046533
0.049379
0.047798
0.048430
0.049062
0.049379
0.048746
0.048430
0.049379
0.048746
0.049062
0.049379
0.049062
0.049695
0.049695
0.050643
0.049379
0.048746
0.049695
0.050327
0.049062
0.050011
0.050011
0.049695
0.049062
0.049695
0.049695
0.049062
0.049695
0.049062
0.047166
0.048114
0.047482
0.047798
0.048114
0.048114
0.047798
0.047482
0.048114
0.046849
0.046849
0.046217
0.047798
0.046533
0.046217
0.046217
0.045585
0.044636
0.044636
0.046217
0.046217
0.046217
0.045585
0.045585
0.044636
0.043372
0.044320
0.045269
0.044952
0.045269
0.044320
0.044636
0.045269
0.045269
0.045585
0.045269
0.044952
0.046533
0.045901
0.045269
0.046533
0.045269
0.045585
0.046849
0.046849
0.045901
0.046849
0.047482
0.047482
0.047166
0.048430
0.048114
0.047166
0.048430
0.048746
0.047482
0.048114
0.047798
0.047798
0.049062
0.049062
0.050327
0.047798
0.048746
0.049695
0.050959
0.049062
0.050643
0.050327
0.050643
0.049695
0.050643
0.050959
0.050959
0.051592
0.050011
0.049062
0.049379
0.050959
0.050327
0.049695
0.050011
0.050643
0.048114
0.048746
0.047482
0.048114
0.048430
0.048746
0.048746
0.048430
0.048430
0.048114
0.046849
0.047166
0.046849
0.046217
0.046849
0.046849
0.045269
0.045901
0.045585
0.046533
0.046533
0.046217
0.044952
0.044952
0.044320
0.044320
0.044004
0.044636
0.045269
0.044636
0.045269
0.044636
0.044320
0.045269
0.044952
0.045585
0.045585
0.046217
0.045585
0.045269
0.045269
0.045269
0.045585
0.046849
0.046533
0.047166
0.047482
0.046533
0.047482
0.047166
0.047166
0.048114
0.048746
0.048430
0.047482
0.047798
0.048114
0.048746
0.048746
0.049695
0.049062
0.049695
0.049379
0.049062
0.049379
0.050011
0.050011
0.049695
0.050327
0.049695
0.049062
0.048746
0.050643
0.049695
0.049695
0.049062
0.050643
0.048430
0.049379
0.049695
0.049379
0.049695
0.048746
0.048430
0.048430
0.049695
0.048114
0.049695
0.047798
0.049379
0.048746
0.047166
0.047482
0.046533
0.046533
0.045585
0.045585
0.046533
0.046849
0.045269
0.045901
0.044636
0.044952
0.044320
0.045269
0.046217
0.046217
0.045901
0.043372
0.042107
0.045269
0.044952
0.045269
0.044004
0.044636
0.044320
0.044636
0.044636
0.043372
0.044004
0.044004
0.044320
0.045269
0.044952
0.045585
0.045901
0.044004
0.045901
0.045901
0.045269
0.045269
0.046217
0.046849
0.047166
0.047166
0.047798
0.048430
0.048114
0.048430
0.047798
0.046533
0.047166
0.048114
0.048114
0.046849
0.048114
0.048746
0.047166
0.048746
0.049379
0.049695
0.050643
0.049695
0.049379
0.049379
0.049062
0.049379
0.049062
0.048746
0.050011
0.048114
0.049379
0.049695
0.049695
0.048746
0.048430
0.048746
0.048746
0.047482
0.048114
0.049379
0.047482
0.046849
0.047482
0.048114
0.047166
0.045269
0.045901
0.047166
0.045901
0.046533
0.046533
0.045269
0.044952
0.044952
0.044320
0.044320
0.045269
0.044952
0.045269
0.045585
0.045269
0.044320
0.044320
0.044320
0.044004
0.043688
0.044004
0.044320
0.044320
0.044636
0.044952
0.045269
0.045901
0.044320
0.045269
0.044004
0.044320
0.044952
0.045585
0.045585
0.044636
0.045269
0.045585
0.045269
0.046217
0.046217
0.046217
0.047166
0.047798
0.046849
0.046533
0.046849
0.047798
0.047798
0.048746
0.047798
0.048114
0.049062
0.049062
0.048430
0.048746
0.049062
0.050011
0.050643
0.049695
0.050327
0.048746
0.050011
0.050327
0.049062
0.050327
0.049379
0.047166
0.047166
0.049062
0.049062
0.049062
0.048746
0.048430
0.047798
0.048114
0.048430
0.049062
0.046533
0.046533
0.047166
0.046849
0.045901
0.046849
0.047166
0.045269
0.046533
0.045585
0.046217
0.046217
0.044636
0.044952
0.045269
0.045269
0.044636
0.044636
0.045901
0.044952
0.044636
0.043688
0.044320
0.044004
0.044636
0.044952
0.044636
0.043056
0.044004
0.043372
0.043372
0.045269
0.045585
0.043688
0.044004
0.045269
0.044636
0.044320
0.044952
0.045901
0.044952
0.044952
0.044952
0.045901
0.045585
0.045585
0.046533
0.046217
0.046217
0.047166
0.046849
0.045269
0.047798
0.047166
0.047166
0.047798
0.047798
0.047798
0.046849
0.046533
0.047482
0.046849
0.048746
0.048746
0.049062
0.047482
0.048114
0.049062
0.049695
0.049695
0.049062
0.047482
0.048114
0.046533
0.046533
0.048746
0.048114
0.048430
0.048430
0.046849
0.047166
0.047166
0.047166
0.047482
0.047166
0.047482
0.047166
0.046849
0.047166
0.045901
0.045901
0.045901
0.044636
0.045585
0.044004
0.043056
0.043688
0.043688
0.044952
0.044952
0.044952
0.045269
0.044952
0.044952
0.043372
0.043056
0.044004
0.044004
0.044636
0.042739
0.043688
0.043056
0.044004
0.043056
0.043372
0.043688
0.044004
0.043056
0.043372
0.044320
0.044952
0.045585
0.044320
0.045269
0.045269
0.045269
0.044320
0.044952
0.045901
0.045901
0.047166
0.045901
0.046849
0.047482
0.047166
0.046849
0.047482
0.048114
0.048114
0.046217
0.047166
0.046849
0.047482
0.046849
0.048114
0.047798
0.050011
0.049379
0.048430
0.049062
0.049062
0.050327
0.050327
0.049062
0.048746
0.049695
0.049062
0.047798
0.049379
0.049062
0.048114
0.048114
0.048114
0.046849
0.046849
0.046849
0.046533
0.046217
0.046533
0.046217
0.045585
0.046533
0.047166
0.046217
0.044952
0.045585
0.045901
0.044004
0.044952
0.043372
0.043056
0.043688
0.044004
0.044636
0.045901
0.044952
0.044004
0.043056
0.041475
0.041791
0.042423
0.043056
0.043372
0.043688
0.042423
0.043056
0.043688
0.044636
0.044004
0.043688
0.044004
0.044004
0.044952
0.044320
0.044952
0.045901
0.044952
0.044952
0.044636
0.044952
0.044952
0.044952
0.045901
0.045901
0.047166
0.046849
0.045585
0.046217
0.045901
0.045585
0.046533
0.048114
0.047482
0.047166
0.047482
0.047482
0.047166
0.046849
0.047482
0.047482
0.048746
0.049062
0.047798
0.047482
0.049695
0.048746
0.048430
0.049379
0.047798
0.047482
0.047166
0.048114
0.047482
0.048114
0.046849
0.048114
0.047166
0.047166
0.046849
0.046217
0.047166
0.045901
0.046533
0.046533
0.046217
0.046533
0.045585
0.045901
0.044636
0.045269
0.044952
0.044004
0.043688
0.045269
0.044004
0.043688
0.043372
0.043372
0.044636
0.043688
0.043056
0.043056
0.041791
0.043056
0.042739
0.042739
0.042739
0.043056
0.043056
0.043688
0.043056
0.044004
0.044004
0.043056
0.043372
0.042739
0.042739
0.042739
0.043372
0.043372
0.044952
0.045585
0.043372
0.045269
0.044952
0.044004
0.044636
0.045269
0.045901
0.046217
0.046849
0.046533
0.046849
0.046849
0.046533
0.047482
0.047166
0.047166
0.047798
0.046849
0.045901
0.047482
0.047798
0.049062
0.048114
0.047482
0.047166
0.047798
0.047798
0.047798
0.047482
0.048430
0.046849
0.048430
0.046533
0.046849
0.047482
0.047482
0.047166
0.046849
0.045269
0.046533
0.046849
0.046217
0.045269
0.045901
0.045269
0.045901
0.045269
0.044320
0.044952
0.044636
0.044636
0.045269
0.045585
0.044320
0.044004
0.044636
0.043688
0.043372
0.044004
0.044004
0.043372
0.043372
0.043372
0.042423
0.044004
0.044952
0.043688
0.044004
0.043688
0.044004
0.044004
0.044320
0.044320
0.044636
0.045901
0.044320
0.043688
0.043372
0.044636
0.045585
0.045901
0.044004
0.045269
0.044952
0.046217
0.046849
0.045269
0.044320
0.046217
0.046849
0.046217
0.045901
0.045901
0.046849
0.046849
0.046533
0.047798
0.047482
0.047482
0.047166
0.046217
0.046533
0.047482
0.048114
0.050011
0.050327
0.048114
0.048430
0.047798
0.048430
0.048430
0.048114
0.048430
0.049062
0.050011
0.048114
0.049695
0.048430
0.047798
0.047482
0.048114
0.047166
0.046533
0.046533
0.046217
0.045901
0.046217
0.045585
0.045585
0.045901
0.044952
0.044320
0.044320
0.043372
0.044636
0.044320
0.044636
0.043372
0.043056
0.043372
0.044952
0.043056
0.044004
0.044636
0.043688
0.043056
0.042107
0.043372
0.043056
0.043688
0.043372
0.043056
0.043688
0.043372
0.043372
0.044320
0.043688
0.044320
0.044320
0.045585
0.044320
0.044952
0.044320
0.046217
0.044952
0.043372
0.045585
0.045585
0.044952
0.044952
0.045901
0.046217
0.046849
0.046849
0.046849
0.046533
0.047482
0.046533
0.046217
0.048430
0.046849
0.047798
0.047798
0.048430
0.047166
0.046217
0.047798
0.048430
0.049062
0.048114
0.047482
0.046849
0.048114
0.048430
0.048430
0.047482
0.049379
0.047798
0.047166
0.049062
0.048430
0.048430
0.047166
0.048114
0.047166
0.047166
0.046849
0.045901
0.046533
0.046217
0.045585
0.044636
0.044636
0.045585
0.044952
0.043372
0.044320
0.043688
0.043688
0.043056
0.045269
0.044004
0.043688
0.042423
0.043372
0.043372
0.044320
0.042107
0.043372
0.042739
0.042423
0.043372
0.044320
0.044004
0.042423
0.042107
0.043688
0.042423
0.043056
0.043056
0.043688
0.043372
0.043372
0.043372
0.043056
0.043688
0.043688
0.043688
0.043688
0.043056
0.044320
0.044952
0.044952
0.045585
0.044320
0.044952
0.044952
0.044952
0.045269
0.046849
0.046533
0.047166
0.047166
0.047482
0.047798
0.047482
0.047482
0.046533
0.046217
0.047482
0.047482
0.047798
0.047798
0.049379
0.048746
0.048430
0.049062
0.048114
0.048430
0.048114
0.047798
0.047482
0.047798
0.047798
0.047798
0.046849
0.046533
0.047482
0.046849
0.046849
0.047166
0.045901
0.045901
0.046217
0.046533
0.046849
0.046533
0.045901
0.045585
0.044320
0.044320
0.045585
0.043688
0.044004
0.043372
0.044952
0.043372
0.043056
0.044004
0.044952
0.043688
0.042739
0.043056
0.042107
0.043688
0.043056
0.043056
0.042423
0.042423
0.044004
0.043688
0.042107
0.043056
0.043688
0.044636
0.043372
0.044004
0.042739
0.043056
0.045269
0.045901
0.044952
0.044004
0.044952
0.045269
0.045585
0.044952
0.046217
0.047166
0.047482
0.046849
0.046217
0.046533
0.046217
0.045901
0.046533
0.047166
0.048114
0.048430
0.047798
0.046533
0.046849
0.047482
0.048430
0.049062
0.049695
0.048746
0.048430
0.048114
0.048430
0.048430
0.048430
0.049062
0.048746
0.047482
0.048114
0.048746
0.048114
0.047482
0.047166
0.048114
0.046217
0.046533
0.046217
0.047166
0.047798
0.046533
0.044952
0.045585
0.045901
0.046533
0.045585
0.044952
0.044952
0.044952
0.044320
0.044952
0.044320
0.044320
0.044004
0.044004
0.043372
0.044320
0.043688
0.042423
0.042739
0.041791
0.043372
0.043056
0.043372
0.043372
0.044952
0.043056
0.043056
0.043688
0.044636
0.044636
0.044320
0.044320
0.044004
0.044636
0.044004
0.044952
0.044952
0.044952
0.044636
0.046217
0.045585
0.046217
0.045901
0.045269
0.044636
0.046217
0.047482
0.046849
0.046849
0.047798
0.046533
0.047482
0.048430
0.048746
0.048746
0.047798
0.047482
0.047166
0.046849
0.047166
0.049379
0.049062
0.048430
0.049379
0.048114
0.047482
0.049062
0.048746
0.049379
0.048430
0.048430
0.048746
0.048114
0.048430
0.047166
0.047166
0.048114
0.047798
0.048430
0.046217
0.046217
0.048430
0.047166
0.046533
0.047166
0.047166
0.046217
0.045585
0.044952
0.044952
0.044004
0.045585
0.045269
0.044636
0.044320
0.043372
0.043372
0.043056
0.044952
0.044320
0.044004
0.043372
0.042739
0.043056
0.043056
0.044004
0.043688
0.043056
0.042739
0.043372
0.042423
0.043688
0.044004
0.043056
0.043056
0.042739
0.044320
0.045269
0.044320
0.044636
0.044636
0.044636
0.044636
0.045585
0.046217
0.045269
0.045585
0.046849
0.045585
0.046849
0.045901
0.046849
0.046533
0.046533
0.047166
0.048114
0.047482
0.048114
0.048114
0.048746
0.048114
0.047166
0.048430
0.048114
0.048430
0.049379
0.049379
0.048430
0.048430
0.049379
0.050011
0.049695
0.050011
0.049695
0.049695
0.049379
0.048430
0.048114
0.048430
0.048746
0.048746
0.048746
0.048114
0.048114
0.048430
0.047798
0.047166
0.047166
0.047482
0.046533
0.046217
0.046849
0.045901
0.045585
0.045901
0.044952
0.044952
0.045269
0.044320
0.044320
0.044952
0.044952
0.045269
0.043688
0.044952
0.044004
0.043056
0.044004
0.044636
0.044636
0.043372
0.044004
0.042423
0.043372
0.044004
0.043688
0.045269
0.044004
0.043372
0.044004
0.043688
0.044004
0.044320
0.044004
0.044004
0.044952
0.045585
0.044952
0.045585
0.046217
0.045585
0.045585
0.046533
0.046533
0.046849
0.046217
0.047166
0.047166
0.047166
0.047798
0.048114
0.047482
0.048430
0.048746
0.048114
0.048114
0.048746
0.048430
0.049062
0.048746
0.048746
0.048746
0.048430
0.048114
0.048430
0.048746
0.047482
0.047798
0.047798
0.049062
0.047798
0.047482
0.048430
0.048114
0.047482
0.046849
0.047166
0.046849
0.046217
0.046849
0.047482
0.047166
0.045901
0.045901
0.045901
0.045269
0.044320
0.044320
0.043056
0.044636
0.044004
0.044320
0.043056
0.042423
0.043056
0.044004
0.043688
0.043372
0.043056
0.041475
0.041791
0.042423
0.043688
0.043688
0.042739
0.042423
0.042423
0.043056
0.042107
0.043372
0.043372
0.043056
0.043372
0.043688
0.044004
0.044004
0.044320
0.044636
0.043688
0.045269
0.044636
0.044952
0.044320
0.044952
0.045269
0.045585
0.046217
0.046217
0.045901
0.045269
0.046217
0.046217
0.046217
0.047482
0.047166
0.047798
0.047482
0.047166
0.047798
0.048114
0.047482
0.048114
0.048746
0.048746
0.048430
0.048430
0.048430
0.048114
0.048746
0.048746
0.047166
0.046849
0.047798
0.048114
0.048114
0.048746
0.048430
0.048114
0.046849
0.048114
0.046849
0.046533
0.046849
0.045901
0.045585
0.046217
0.044952
0.043688
0.044636
0.044004
0.045585
0.044636
0.044952
0.043688
0.044320
0.044636
0.044004
0.042739
0.042739
0.044004
0.043372
0.041791
0.041475
0.042107
0.042423
0.042739
0.042423
0.041791
0.041791
0.042739
0.041791
0.042739
0.043688
0.043056
0.044004
0.043688
0.044004
0.043688
0.044004
0.044320
0.044952
0.044952
0.044636
0.045269
0.045585
0.044320
0.045585
0.045269
0.044636
0.046217
0.044952
0.045269
0.044952
0.047166
0.046217
0.046217
0.046849
0.047166
0.046533
0.047482
0.048114
0.046217
0.048114
0.047482
0.049379
0.048114
0.048114
0.048114
0.047798
0.049062
0.047798
0.048430
0.046849
0.047482
0.047166
0.047166
0.047798
0.048430
0.047166
0.047798
0.047166
0.046217
0.045901
0.046217
0.046217
0.046849
0.045269
0.045901
0.045269
0.044004
0.045269
0.044636
0.044320
0.043372
0.043688
0.043688
0.044320
0.043056
0.044004
0.044004
0.044004
0.043688
0.045269
0.044320
0.042739
0.042423
0.041791
0.043688
0.044004
0.043372
0.043688
0.042739
0.041791
0.041159
0.042739
0.042107
0.042739
0.041475
0.042107
0.043056
0.042423
0.043688
0.043688
0.044004
0.043688
0.043372
0.043372
0.044320
0.042739
0.044004
0.044636
0.045585
0.045585
0.045901
0.045269
0.044952
0.045901
0.045269
0.045585
0.047166
0.046849
0.046849
0.047482
0.048114
0.047166
0.048114
0.048430
0.048430
0.048430
0.048430
0.047482
0.047798
0.047482
0.047166
0.048114
0.047166
0.046849
0.047798
0.047798
0.047482
0.047166
0.047482
0.046533
0.046217
0.045585
0.046217
0.045269
0.046849
0.045901
0.045269
0.044636
0.045269
0.044952
0.045585
0.044320
0.043372
0.042739
0.042423
0.043372
0.043056
0.042739
0.042423
0.043688
0.042739
0.043372
0.043372
0.044004
0.042423
0.041475
0.041159
0.041475
0.041475
0.042423
0.043056
0.042107
0.042739
0.044004
0.043056
0.042739
0.042739
0.043056
0.043056
0.042423
0.042107
0.042739
0.042423
0.043688
0.043688
0.043372
0.043056
0.043372
0.044320
0.044636
0.043688
0.043372
0.044952
0.045901
0.045901
0.045269
0.044952
0.045585
0.045585
0.046217
0.048430
0.048114
0.047482
0.047798
0.045901
0.046217
0.047166
0.047798
0.048746
0.047166
0.046217
0.047482
0.046849
0.047482
0.047166
0.048430
0.047798
0.047798
0.046849
0.048430
0.047482
0.046533
0.047482
0.047166
0.047166
0.045269
0.048114
0.047482
0.045585
0.045585
0.044952
0.045585
0.044952
0.044952
0.044004
0.044320
0.043372
0.044004
0.043688
0.042739
0.042739
0.043372
0.043056
0.043688
0.043688
0.042739
0.044004
0.042107
0.041791
0.042423
0.042107
0.042107
0.042107
0.041475
0.042423
0.041475
0.042107
0.042423
0.043056
0.042423
0.042739
0.042739
0.042423
0.042739
0.043372
0.043372
0.043056
0.043056
0.043056
0.044320
0.042423
0.044004
0.044636
0.044636
0.045269
0.045901
0.045585
0.045269
0.044320
0.045585
0.045269
0.045269
0.046849
0.046217
0.047166
0.046533
0.047166
0.046217
0.046217
0.046849
0.047482
0.048430
0.047482
0.047482
0.046217
0.046533
0.046849
0.048114
0.046849
0.047482
0.046849
0.045585
0.045269
0.046849
0.046849
0.046849
0.045901
0.046217
0.045585
0.045269
0.045585
0.045585
0.045901
0.045585
0.044636
0.044320
0.044952
0.045269
0.044952
0.043688
0.044004
0.043688
0.043688
0.044004
0.043056
0.043688
0.042423
0.042739
0.043372
0.043056
0.042423
0.042423
0.042423
0.041791
0.041159
0.042423
0.044636
0.042739
0.041791
0.040526
0.042107
0.042107
0.043056
0.043688
0.042423
0.041791
0.042423
0.043056
0.043688
0.044636
0.044320
0.043688
0.043688
0.044320
0.044320
0.044636
0.044320
0.045585
0.046533
0.045269
0.045585
0.045901
0.045901
0.046533
0.046533
0.045901
0.047166
0.046849
0.046533
0.047166
0.046533
0.045585
0.045901
0.045901
0.048430
0.048430
0.047482
0.047166
0.046849
0.047798
0.047166
0.047166
0.046849
0.047482
0.047482
0.047798
0.048114
0.048114
0.047166
0.047482
0.046849
0.045901
0.046533
0.046217
0.045901
0.046849
0.045585
0.046217
0.044952
0.045269
0.044004
0.044952
0.044320
0.044320
0.044004
0.044320
0.044320
0.043372
0.044004
0.043688
0.042423
0.043372
0.043372
0.043688
0.043056
0.042739
0.041475
0.043372
0.043056
0.043056
0.043372
0.041791
0.042739
0.042423
0.042107
0.042739
0.043372
0.043372
0.042107
0.042739
0.043372
0.043056
0.044636
0.044004
0.044636
0.043688
0.044320
0.043688
0.044004
0.044004
0.044004
0.043688
0.044952
0.045901
0.045585
0.046217
0.044952
0.045585
0.045585
0.046533
0.046849
0.046849
0.046217
0.046849
0.047166
0.046217
0.047166
0.047798
0.049695
0.048430
0.047482
0.047798
0.047798
0.048746
0.049062
0.047798
0.047798
0.046533
0.046849
0.046533
0.046849
0.046849
0.046217
0.046533
0.046533
0.047482
0.045585
0.045269
0.045901
0.045901
0.044636
0.044952
0.044636
0.045269
0.044320
0.044004
0.044952
0.043372
0.043688
0.044320
0.043372
0.043056
0.044004
0.043688
0.043688
0.041791
0.044004
0.042739
0.043372
0.042423
0.042107
0.042107
0.042739
0.043688
0.043056
0.042739
0.042423
0.043056
0.043056
0.044320
0.043056
0.043056
0.043372
0.043688
0.043372
0.042739
0.043688
0.043688
0.043372
0.044636
0.044952
0.045585
0.043688
0.045269
0.045585
0.044952
0.044952
0.044952
0.045585
0.045585
0.046533
0.046217
0.046849
0.047482
0.046849
0.046849
0.046217
0.045901
0.046217
0.047166
0.047482
0.049379
0.048430
0.049695
0.049379
0.049062
0.048430
0.049062
0.048114
0.048430
0.048114
0.047482
0.047798
0.048430
0.046217
0.045901
0.045585
0.046533
0.046849
0.045901
0.045269
0.045585
0.045585
0.045269
0.044952
0.045585
0.044952
0.044004
0.043688
0.043056
0.042739
0.043688
0.044952
0.043372
0.042107
0.043372
0.042423
0.043056
0.043688
0.044004
0.044004
0.044952
0.043372
0.042107
0.043056
0.043688
0.043688
0.043056
0.043056
0.043372
0.043056
0.042739
0.043688
0.045585
0.044004
0.043688
0.043688
0.043056
0.043372
0.043372
0.044320
0.043372
0.044320
0.044636
0.044004
0.044952
0.044952
0.046217
0.045269
0.046217
0.046217
0.045901
0.045901
0.046217
0.045901
0.044952
0.045901
0.046849
0.046849
0.046533
0.046533
0.046217
0.047482
0.048114
0.048430
0.049062
0.047166
0.047482
0.048746
0.047798
0.049379
0.048114
0.048114
0.048746
0.047482
0.046533
0.047482
0.047166
0.047166
0.047798
0.048430
0.045269
0.045585
0.045901
0.046217
0.046533
0.045901
0.045901
0.046533
0.044636
0.045269
0.043372
0.044004
0.044636
0.044636
0.044952
0.044320
0.044004
0.044004
0.043372
0.043372
0.042739
0.044004
0.043372
0.043056
0.043056
0.041791
0.043056
0.043056
0.042739
0.042739
0.042107
0.043688
0.043056
0.042739
0.043688
0.043688
0.042423
0.043372
0.043688
0.043372
0.042423
0.043056
0.044636
0.044952
0.044004
0.043688
0.044004
0.043372
0.044320
0.045585
0.043688
0.045901
0.046217
0.047482
0.046217
0.046217
0.046217
0.046533
0.046533
0.047166
0.047166
0.047798
0.046849
0.046217
0.047166
0.047798
0.047798
0.048430
0.048430
0.048430
0.047166
0.046849
0.048114
0.048430
0.048114
0.048114
0.048430
0.047166
0.047166
0.046849
0.047166
0.047166
0.047166
0.046217
0.047482
0.046217
0.046533
0.046849
0.046217
0.046533
0.046533
0.045585
0.044952
0.044320
0.044952
0.044636
0.044004
0.045585
0.044320
0.043056
0.044004
0.043688
0.043688
0.042107
0.043688
0.043688
0.042739
0.042423
0.041475
0.042107
0.041159
0.042423
0.043056
0.041791
0.042739
0.043688
0.042107
0.042739
0.042423
0.042739
0.043056
0.043688
0.043372
0.043688
0.044320
0.045585
0.045269
0.043056
0.044320
0.044004
0.044952
0.045269
0.045585
0.044952
0.044636
0.044636
0.045901
0.045901
0.046217
0.046533
0.045901
0.045269
0.046533
0.046217
0.046849
0.046533
0.046849
0.045901
0.047482
0.048114
0.048114
0.047482
0.047482
0.047482
0.047482
0.048114
0.047482
0.048430
0.048430
0.047798
0.047166
0.046533
0.047482
0.047166
0.047166
0.048114
0.047166
0.048114
0.046849
0.047166
0.046217
0.046533
0.045269
0.045901
0.044952
0.045585
0.044320
0.044320
0.044952
0.042739
0.044636
0.044320
0.043688
0.042423
0.043372
0.043688
0.042739
0.042423
0.044004
0.044320
0.042423
0.043056
0.041475
0.043372
0.043688
0.042423
0.042423
0.041475
0.043056
0.043372
0.042423
0.042107
0.043056
0.043372
0.041791
0.042423
0.043056
0.043056
0.044004
0.044320
0.044004
0.043372
0.044004
0.044952
0.045269
0.043688
0.043688
0.044636
0.044952
0.045585
0.046217
0.046217
0.046217
0.046849
0.047798
0.046533
0.047166
0.048114
0.046849
0.047482
0.047166
0.047166
0.048114
0.048746
0.048746
0.048114
0.048114
0.047798
0.048430
0.048430
0.048746
0.049379
0.048430
0.047166
0.047482
0.047798
0.047798
0.046533
0.046533
0.047166
0.046217
0.047166
0.047798
0.046849
0.044952
0.045585
0.045269
0.044636
0.045585
0.044320
0.043372
0.043688
0.043688
0.044636
0.044004
0.044320
0.044320
0.043056
0.043056
0.043372
0.042107
0.043056
0.043372
0.042739
0.042107
0.041791
0.042107
0.043056
0.043372
0.042739
0.041475
0.041791
0.043372
0.042107
0.041791
0.043688
0.043372
0.043372
0.043688
0.042423
0.043056
0.042423
0.043688
0.043688
0.043688
0.043372
0.044004
0.044004
0.043688
0.044636
0.044004
0.044952
0.044320
0.045585
0.046217
0.046533
0.046849
0.046217
0.046849
0.046849
0.047798
0.047482
0.046849
0.045269
0.046533
0.046533
0.047166
0.047166
0.047482
0.048746
0.047482
0.047482
0.049062
0.048430
0.046849
0.047798
0.047798
0.047482
0.047166
0.047166
0.047166
0.047482
0.046533
0.047166
0.046217
0.046533
0.046849
0.046849
0.046217
0.046217
0.045269
0.046217
0.045901
0.046849
0.045269
0.044004
0.043688
0.044320
0.044952
0.045269
0.043688
0.042423
0.044004
0.043056
0.042739
0.043372
0.043056
0.043688
0.043372
0.041791
0.043056
0.043372
0.043056
0.043372
0.043372
0.042423
0.041791
0.042739
0.043688
0.043688
0.043056
0.043372
0.043372
0.042107
0.042423
0.043056
0.043372
0.044004
0.043372
0.044004
0.044636
0.044004
0.044636
0.044636
0.045269
0.046533
0.046849
0.044952
0.045585
0.046533
0.046533
0.047798
0.047166
0.046533
0.047482
0.046533
0.046533
0.047166
0.048114
0.049379
0.048746
0.048430
0.047798
0.047798
0.047482
0.047798
0.048746
0.048114
0.048114
0.047482
0.047482
0.047798
0.047482
0.047798
0.048746
0.046849
0.046849
0.045901
0.046533
0.047166
0.046533
0.046533
0.045901
0.045585
0.045901
0.045269
0.045269
0.044320
0.043372
0.044004
0.043372
0.044636
0.043372
0.043372
0.044320
0.043688
0.042739
0.042423
0.043372
0.043056
0.043688
0.042107
0.041159
0.042739
0.043056
0.043688
0.044004
0.043056
0.043372
0.042739
0.043372
0.043372
0.043688
0.042739
0.042423
0.042107
0.043372
0.043056
0.043056
0.044004
0.043372
0.043688
0.043688
0.044004
0.043688
0.044320
0.044004
0.044636
0.044320
0.045269
0.045585
0.045585
0.045585
0.045901
0.045901
0.046533
0.046217
0.046217
0.046217
0.045901
0.045585
0.046533
0.047166
0.048430
0.047798
0.047166
0.047166
0.048114
0.048114
0.049695
0.048114
0.048746
0.048114
0.047166
0.046533
0.046849
0.047166
0.046849
0.047166
0.046849
0.046533
0.045585
0.045901
0.045901
0.045901
0.046849
0.046849
0.044952
0.046217
0.045585
0.044952
0.044320
0.043372
0.044320
0.044636
0.043056
0.043056
0.042423
0.042107
0.042423
0.043372
0.043372
0.044004
0.044320
0.042739
0.041791
0.043688
0.043056
0.044320
0.044320
0.043056
0.043372
0.043372
0.042739
0.042739
0.042739
0.043688
0.042423
0.042739
0.043372
0.043372
0.043372
0.043688
0.044320
0.044952
0.045901
0.044636
0.044320
0.044320
0.044636
0.044004
0.045269
0.045901
0.045269
0.044952
0.044004
0.045269
0.045901
0.045901
0.047166
0.047166
0.046849
0.046217
0.046849
0.047166
0.048114
0.048430
0.049062
0.048746
0.048114
0.047482
0.048114
0.049062
0.049062
0.049379
0.049379
0.048114
0.049062
0.048114
0.047166
0.046849
0.045269
0.047166
0.045585
0.047166
0.045901
0.045269
0.045901
0.045901
0.044952
0.044952
0.045269
0.045269
0.045269
0.044320
0.044320
0.044952
0.044320
0.044952
0.044004
0.042423
0.041475
0.043372
0.043688
0.043688
0.044320
0.044320
0.042739
0.043372
0.040843
0.041791
0.043372
0.043688
0.042423
0.042423
0.042739
0.043056
0.042739
0.044636
0.043688
0.044004
0.042423
0.042739
0.044320
0.043056
0.043688
0.044320
0.044636
0.044952
0.043688
0.044636
0.045269
0.044952
0.044952
0.044636
0.046217
0.046217
0.045901
0.046533
0.046533
0.046217
0.047166
0.046533
0.047166
0.047482
0.047798
0.047798
0.046849
0.047482
0.047798
0.047798
0.048430
0.048746
0.049379
0.047166
0.047482
0.048746
0.049062
0.047482
0.049062
0.048114
0.046849
0.047166
0.046533
0.046217
0.046849
0.047166
0.046849
0.046217
0.046849
0.045269
0.045901
0.045585
0.045585
0.045901
0.045269
0.044320
0.043688
0.042739
0.044952
0.043688
0.043372
0.042423
0.043056
0.043056
0.043056
0.043056
0.043372
0.044004
0.043372
0.043056
0.042739
0.042107
0.044004
0.043056
0.042739
0.043688
0.043688
0.042739
0.043372
0.043056
0.043056
0.044004
0.044636
0.044004
0.044636
0.044636
0.044320
0.044320
0.043372
0.044004
0.044320
0.044636
0.046217
0.045585
0.044636
0.045901
0.044636
0.045901
0.046849
0.046217
0.046533
0.045585
0.047166
0.047166
0.047798
0.046849
0.046533
0.046849
0.047166
0.047166
0.046849
0.048114
0.049695
0.050011
0.048114
0.047798
0.047798
0.048430
0.049379
0.049062
0.048114
0.048746
0.047798
0.048114
0.048746
0.047482
0.046533
0.047482
0.047482
0.046533
0.046217
0.046217
0.046217
0.046849
0.046533
0.046217
0.046217
0.046533
0.047166
0.045901
0.045269
0.044952
0.045901
0.044636
0.044952
0.044004
0.043372
0.042739
0.043688
0.043372
0.044952
0.044320
0.044004
0.044636
0.043056
0.042423
0.042107
0.043372
0.044320
0.043056
0.041791
0.042739
0.043372
0.044004
0.042739
0.043688
0.042739
0.043372
0.045585
0.044320
0.045269
0.044952
0.044952
0.044004
0.044320
0.044952
0.045901
0.045269
0.045269
0.044952
0.044636
0.046533
0.047166
0.046217
0.044636
0.045585
0.045585
0.046533
0.046533
0.047798
0.046533
0.046849
0.046533
0.048114
0.047482
0.049379
0.049695
0.048114
0.048430
0.048114
0.047166
0.048430
0.048430
0.049379
0.048114
0.047798
0.048430
0.047482
0.046849
0.047798
0.046533
0.048114
0.046533
0.046533
0.047482
0.047166
0.047166
0.047482
0.046217
0.045269
0.046217
0.045585
0.044636
0.044636
0.043688
0.044004
0.044952
0.044636
0.042423
0.042107
0.043688
0.043372
0.043056
0.043688
0.043688
0.043056
0.042107
0.042107
0.042107
0.042739
0.043372
0.042739
0.044320
0.043372
0.042739
0.043688
0.043372
0.042423
0.043372
0.043688
0.043688
0.043056
0.043688
0.043056
0.044636
0.044636
0.043688
0.044320
0.044320
0.044952
0.044952
0.045901
0.046533
0.045585
0.045269
0.046217
0.047166
0.046217
0.046849
0.047166
0.047798
0.046217
0.047482
0.047166
0.046849
0.046849
0.046533
0.047166
0.046533
0.047798
0.048430
0.047166
0.048114
0.048746
0.048114
0.048746
0.048114
0.049062
0.048746
0.048746
0.047798
0.047166
0.047166
0.048114
0.049062
0.047166
0.047798
0.045901
0.045585
0.045901
0.045901
0.045585
0.047798
0.046533
0.045585
0.044320
0.044636
0.044952
0.043688
0.045269
0.044636
0.044320
0.044004
0.044004
0.043688
0.044004
0.044004
0.045269
0.043688
0.044004
0.043056
0.042107
0.042107
0.043056
0.044320
0.044004
0.042423
0.043056
0.043372
0.043372
0.042739
0.043688
0.043056
0.041791
0.042107
0.042107
0.042739
0.043688
0.043056
0.043688
0.043688
0.043688
0.044636
0.043688
0.044636
0.044004
0.045269
0.045269
0.046217
0.046217
0.044952
0.045585
0.046217
0.047482
0.047482
0.047798
0.048114
0.046849
0.046533
0.045901
0.048114
0.048114
0.048114
0.048746
0.047798
0.048430
0.048430
0.050011
0.049062
0.047798
0.048746
0.048430
0.048114
0.047482
0.048114
0.046849
0.046217
0.048114
0.046533
0.046533
0.046217
0.046217
0.046217
0.045585
0.045585
0.046217
0.045585
0.045585
0.045901
0.044320
0.044004
0.045269
0.044320
0.043688
0.043688
0.043372
0.042739
0.044320
0.044004
0.044320
0.044320
0.044320
0.043372
0.043056
0.042107
0.042739
0.042107
0.043372
0.044636
0.043056
0.042423
0.042739
0.042739
0.043372
0.043688
0.043688
0.042739
0.042423
0.043372
0.044004
0.044320
0.044636
0.044004
0.043688
0.044004
0.044636
0.044952
0.045269
0.044636
0.045901
0.045585
0.046849
0.046533
0.046217
0.046849
0.046217
0.046217
0.047798
0.046849
0.047482
0.047166
0.047482
0.047798
0.047166
0.048430
0.049062
0.049379
0.048746
0.048114
0.047166
0.048746
0.048746
0.048746
0.047798
0.048746
0.047482
0.047166
0.048430
0.047798
0.047166
0.047482
0.046849
0.046217
0.047798
0.046533
0.046533
0.046533
0.045585
0.045901
0.045901
0.045585
0.045585
0.045585
0.044952
0.043688
0.044952
0.044636
0.045585
0.044320
0.043688
0.044952
0.044004
0.043372
0.043056
0.043688
0.042739
0.042423
0.041475
0.041475
0.041791
0.042739
0.043056
0.042739
0.042107
0.042107
0.042107
0.041159
0.043688
0.043688
0.042739
0.043056
0.042423
0.043056
0.043056
0.044320
0.042739
0.042739
0.043688
0.042739
0.042739
0.044636
0.044636
0.045269
0.044636
0.045585
0.045585
0.045901
0.045901
0.046849
0.045901
0.046849
0.045585
0.045901
0.047482
0.046533
0.045901
0.044952
0.047166
0.047166
0.047798
0.048430
0.047798
0.047166
0.047166
0.047482
0.048430
0.048430
0.048746
0.049062
0.047798
0.047482
0.047166
0.047482
0.046849
0.045901
0.045585
0.046533
0.045901
0.045901
0.046217
0.045585
0.044320
0.045901
0.044636
0.044320
0.044320
0.044952
0.044952
0.043372
0.043056
0.043688
0.042739
0.042423
0.042423
0.043688
0.042739
0.042739
0.043688
0.044636
0.042739
0.043056
0.041791
0.042423
0.042107
0.043372
0.043372
0.042107
0.042739
0.042423
0.040843
0.042107
0.043056
0.043688
0.043688
0.043688
0.043688
0.041791
0.042739
0.044320
0.043688
0.043688
0.044320
0.043688
0.044320
0.044320
0.044636
0.044004
0.045269
0.045585
0.045269
0.044636
0.045901
0.045901
0.046533
0.047166
0.048114
0.046849
0.046849
0.048114
0.046849
0.047798
0.047166
0.048114
0.049062
0.047798
0.046533
0.047798
0.047482
0.047482
0.047166
0.047482
0.046849
0.047482
0.047798
0.046849
0.047166
0.047798
0.047798
0.047798
0.046849
0.046217
0.046849
0.046217
0.047482
0.046533
0.045901
0.046533
0.046217
0.046217
0.045585
0.044636
0.044004
0.044636
0.043372
0.043688
0.043688
0.042423
0.042107
0.042107
0.042739
0.043056
0.044004
0.042739
0.043056
0.043056
0.041791
0.042423
0.042107
0.042739
0.043688
0.042423
0.043056
0.042107
0.042107
0.044004
0.043688
0.043056
0.042423
0.043056
0.044320
0.043688
0.044320
0.045901
0.044004
0.044004
0.044952
0.045901
0.044952
0.044636
0.046533
0.045585
0.045901
0.046533
0.046217
0.046533
0.046217
0.047482
0.048114
0.047482
0.048114
0.047482
0.047482
0.047166
0.048114
0.048430
0.048746
0.050011
0.049379
0.048746
0.049379
0.047798
0.048114
0.048746
0.048746
0.049062
0.048746
0.048114
0.048746
0.048114
0.047482
0.048114
0.048746
0.048114
0.046849
0.046849
0.047798
0.047482
0.046533
0.046533
0.045585
0.046217
0.045269
0.043688
0.044636
0.044952
0.044636
0.044952
0.045269
0.044952
0.044320
0.043372
0.043372
0.043372
0.043372
0.043372
0.044636
0.043056
0.042423
0.041791
0.042423
0.042107
0.043056
0.042423
0.042423
0.042423
0.043688
0.043372
0.043056
0.043688
0.044004
0.043688
0.044636
0.043372
0.044004
0.044004
0.044952
0.044004
0.043688
0.044952
0.044636
0.045585
0.044952
0.045585
0.044952
0.045269
0.046217
0.046849
0.047166
0.046217
0.046217
0.046849
0.046533
0.046849
0.047798
0.047482
0.044636
0.044952
0.046849
0.047166
0.048114
0.047482
0.048430
0.047166
0.046217
0.047798
0.048114
0.048746
0.047482
0.049379
0.048430
0.047798
0.049379
0.047166
0.047166
0.047166
0.046217
0.046217
0.046217
0.046217
0.045585
0.045901
0.045269
0.046217
0.045901
0.044952
0.045901
0.043688
0.043688
0.044004
0.044636
0.044636
0.044636
0.044004
0.044320
0.043056
0.043372
0.043372
0.043372
0.044004
0.043372
0.044320
0.041791
0.042739
0.043056
0.043056
0.043372
0.041791
0.043056
0.043056
0.042423
0.041791
0.042739
0.041791
0.043372
0.042739
0.043688
0.043372
0.043372
0.044004
0.043372
0.043056
0.043372
0.044320
0.044320
0.043688
0.045585
0.044320
0.045585
0.046533
0.047166
0.045585
0.046849
0.047166
0.046849
0.047166
0.046849
0.046849
0.047798
0.047798
0.047482
0.047482
0.047482
0.048430
0.048430
0.048114
0.048114
0.047482
0.047798
0.048746
0.049062
0.047798
0.047482
0.047482
0.047482
0.047166
0.048746
0.048114
0.046849
0.047482
0.047798
0.047482
0.046217
0.047166
0.046533
0.047482
0.045901
0.045901
0.044636
0.045585
0.045585
0.044636
0.044004
0.044320
0.045269
0.045585
0.043688
0.044636
0.044320
0.044636
0.043688
0.043372
0.044636
0.041791
0.043056
0.042739
0.042423
0.043056
0.044320
0.043372
0.042739
0.042107
0.043688
0.043688
0.042739
0.043688
0.044004
0.043688
0.044320
0.044952
0.044320
0.044004
0.044636
0.044320
0.044320
0.044004
0.044952
0.045585
0.045585
0.046217
0.046217
0.046533
0.045269
0.045585
0.045585
0.045901
0.046849
0.046533
0.047166
0.046849
0.048114
0.047166
0.046217
0.047166
0.047166
0.048114
0.048114
0.049062
0.048746
0.047798
0.047482
0.047166
0.047166
0.047798
0.047166
0.046849
0.046533
0.047166
0.047482
0.047798
0.046849
0.047166
0.047798
0.045269
0.046849
0.045901
0.045901
0.046217
0.046849
0.046849
0.045269
0.045585
0.045585
0.044952
0.044320
0.044636
0.044952
0.044320
0.045901
0.044636
0.044004
0.043372
0.043688
0.044636
0.044636
0.044952
0.044004
0.044636
0.043372
0.043056
0.043372
0.042423
0.044636
0.044004
0.043056
0.043372
0.042739
0.042739
0.043056
0.043056
0.042423
0.043372
0.042423
0.043372
0.043688
0.043688
0.044004
0.043688
0.043372
0.044320
0.044004
0.045269
0.044952
0.045269
0.045269
0.044952
0.045269
0.047482
0.046533
0.046533
0.046217
0.046849
0.046533
0.047166
0.048114
0.046849
0.045269
0.046533
0.046849
0.046849
0.047482
0.048430
0.047482
0.047166
0.046849
0.048114
0.048430
0.047482
0.048746
0.048430
0.047798
0.046849
0.048746
0.048746
0.048430
0.049062
0.048114
0.047482
0.047166
0.046533
0.047798
0.047166
0.046533
0.045901
0.045585
0.045901
0.045585
0.045269
0.045585
0.044952
0.044952
0.044004
0.043688
0.044320
0.044004
0.044320
0.044004
0.043688
0.044320
0.044320
0.043688
0.044004
0.043056
0.043056
0.042739
0.043056
0.043688
0.043056
0.042423
0.043056
0.043688
0.043056
0.043056
0.044004
0.044004
0.043056
0.043372
0.044320
0.042107
0.044952
0.045585
0.044320
0.044004
0.043056
0.043372
0.043372
0.045269
0.044952
0.045269
0.044952
0.046217
0.044952
0.046217
0.046217
0.046217
0.046533
0.045901
0.047798
0.048114
0.046533
0.046217
0.047166
0.048430
0.048430
0.049695
0.047482
0.048430
0.047798
0.048114
0.048746
0.047798
0.048114
0.048746
0.047482
0.047482
0.047482
0.048430
0.048430
0.047482
0.047798
0.045901
0.046533
0.046217
0.046533
0.045585
0.045901
0.044952
0.045269
0.045585
0.044636
0.044636
0.043688
0.044636
0.044004
0.043688
0.043688
0.043056
0.041791
0.042739
0.042739
0.043056
0.044004
0.044636
0.043056
0.042107
0.041475
0.042107
0.042423
0.043056
0.043372
0.042107
0.042107
0.042423
0.041475
0.043372
0.042107
0.043372
0.042739
0.042739
0.043372
0.043056
0.043372
0.043688
0.043688
0.044004
0.043688
0.044004
0.043688
0.043688
0.044320
0.045269
0.045585
0.045901
0.045269
0.045585
0.045269
0.046533
0.046849
0.046533
0.046849
0.046217
0.045901
0.047166
0.046533
0.046217
0.047166
0.048114
0.048746
0.047798
0.048430
0.047482
0.046849
0.046849
0.047798
0.047798
0.047482
0.047798
0.046533
0.045585
0.047166
0.047482
0.048114
0.047798
0.046217
0.046849
0.046217
0.046217
0.047166
0.045901
0.045901
0.045269
0.045585
0.046217
0.045901
0.045269
0.045901
0.044320
0.044004
0.044636
0.044320
0.043688
0.044952
0.043688
0.041791
0.042739
0.043056
0.044636
0.043688
0.043056
0.042423
0.044320
0.043056
0.043688
0.043056
0.042739
0.042423
0.043056
0.042739
0.042739
0.043688
0.044004
0.042423
0.044004
0.044004
0.043688
0.044636
0.045269
0.044636
0.044636
0.044004
0.045585
0.044952
0.045901
0.045585
0.045585
0.046849
0.046217
0.046217
0.045585
0.045585
0.046533
0.046849
0.045585
0.046849
0.048114
0.046533
0.046533
0.046217
0.048114
0.048746
0.049062
0.049379
0.048114
0.047482
0.047166
0.048114
0.047798
0.048746
0.049062
0.048430
0.047798
0.046217
0.047798
0.046533
0.047482
0.047482
0.046533
0.046849
0.047166
0.046217
0.046849
0.046849
0.045901
0.045901
0.045585
0.046217
0.046217
0.044952
0.045269
0.045269
0.044952
0.045269
0.044952
0.044952
0.043688
0.044004
0.044004
0.043372
0.043688
0.044636
0.043056
0.043056
0.043056
0.043056
0.043372
0.042739
0.044636
0.043372
0.044004
0.042423
0.042739
0.042423
0.044004
0.044636
0.044004
0.044004
0.044636
0.044636
0.044320
0.044004
0.045901
0.046217
0.044004
0.045269
0.045585
0.044636
0.045585
0.046217
0.045901
0.045585
0.047482
0.046533
0.046849
0.047482
0.047166
0.047166
0.047482
0.046849
0.048114
0.046533
0.045901
0.048114
0.047798
0.048746
0.049379
0.047798
0.047166
0.047166
0.048114
0.048114
0.047798
0.048430
0.049062
0.048430
0.046217
0.048114
0.048114
0.047798
0.048114
0.048746
0.046533
0.046849
0.047798
0.047166
0.045585
0.046849
0.046533
0.046533
0.045901
0.046217
0.045585
0.044320
0.042739
0.044952
0.045585
0.044320
0.043372
0.043372
0.042739
0.043688
0.042739
0.044004
0.043688
0.044004
0.043056
0.042107
0.042107
0.043056
0.044004
0.043372
0.043056
0.044004
0.043372
0.043372
0.043688
0.043372
0.043688
0.043688
0.043056
0.043056
0.043056
0.043688
0.044004
0.043056
0.043372
0.044004
0.043688
0.043688
0.045269
0.044320
0.044636
0.043688
0.045901
0.046849
0.047482
0.047166
0.046217
0.047482
0.047798
0.047166
0.047482
0.047482
0.048430
0.048114
0.047798
0.048746
0.049062
0.049379
0.048114
0.048746
0.048114
0.047798
0.048430
0.048746
0.049379
0.048114
0.046533
0.047482
0.047166
0.049379
0.048430
0.048430
0.048430
0.047166
0.047798
0.046533
0.046533
0.045901
0.046849
0.046217
0.045585
0.046533
0.046217
0.045901
0.045585
0.044952
0.044636
0.045269
0.044952
0.045269
0.044636
0.043688
0.043372
0.043688
0.043372
0.044320
0.043372
0.043056
0.043056
0.041475
0.042739
0.043688
0.044004
0.044636
0.043688
0.042739
0.043372
0.043372
0.044004
0.044004
0.043372
0.044004
0.042107
0.043372
0.042739
0.044952
0.043372
0.043688
0.042739
0.044320
0.044320
0.044636
0.044320
0.044004
0.044952
0.044952
0.045901
0.046217
0.045585
0.045585
0.045585
0.047482
0.047166
0.046217
0.048114
0.047166
0.045901
0.046849
0.046849
0.047798
0.047482
0.048746
0.049062
0.047798
0.047166
0.048114
0.048430
0.049062
0.048114
0.047166
0.047482
0.046849
0.047166
0.046217
0.047482
0.047482
0.047482
0.046217
0.045269
0.046217
0.046217
0.047166
0.045585
0.045585
0.044320
0.043688
0.044320
0.045269
0.044004
0.043688
0.043688
0.042423
0.043688
0.043372
0.043688
0.043688
0.043372
0.043688
0.044636
0.044004
0.043688
0.042423
0.042107
0.042739
0.042739
0.042739
0.042423
0.041475
0.041159
0.041791
0.043056
0.042107
0.041791
0.043372
0.042739
0.042739
0.042423
0.042107
0.042423
0.043372
0.043372
0.042107
0.043056
0.042423
0.043056
0.043688
0.044952
0.044952
0.044320
0.046217
0.046217
0.045269
0.043372
0.045269
0.045269
0.044952
0.044320
0.045585
0.046217
0.045901
0.044952
0.045269
0.046849
0.046849
0.048114
0.047166
0.046533
0.046533
0.046217
0.046217
0.046849
0.046849
0.047482
0.046849
0.046217
0.046849
0.045901
0.046849
0.047166
0.047798
0.045585
0.046533
0.045585
0.045901
0.045901
0.046217
0.044952
0.044636
0.044636
0.044004
0.043372
0.044004
0.043688
0.044004
0.044004
0.042423
0.042423
0.042739
0.042107
0.043372
0.042107
0.041791
0.042107
0.043056
0.042107
0.041791
0.041475
0.042739
0.042423
0.043372
0.042739
0.042107
0.042423
0.042739
0.043688
0.043056
0.042739
0.043372
0.042739
0.043372
0.043688
0.042107
0.043372
0.043056
0.043372
0.044320
0.043372
0.044004
0.044636
0.044636
0.043688
0.044004
0.045269
0.044952
0.045585
0.045585
0.044952
0.044952
0.045585
0.046217
0.046217
0.046849
0.047166
0.045585
0.046533
0.046849
0.045585
0.047482
0.048114
0.047166
0.047798
0.046849
0.046849
0.048114
0.047798
0.047482
0.046849
0.046217
0.045269
0.046217
0.045585
0.045901
0.046217
0.046217
0.044320
0.045901
0.045585
0.045269
0.045585
0.045269
0.044952
0.044004
0.045901
0.045901
0.045269
0.044004
0.043688
0.044004
0.043688
0.042423
0.041159
0.041159
0.043056
0.041791
0.041791
0.042107
0.043056
0.041791
0.042107
0.042107
0.043056
0.043372
0.042107
0.043056
0.042107
0.040843
0.041475
0.041791
0.042107
0.042423
0.042107
0.041791
0.042423
0.042107
0.042107
0.043372
0.043372
0.042423
0.043372
0.042423
0.043688
0.043688
0.043372
0.044320
0.044636
0.044636
0.043688
0.044320
0.044952
0.044952
0.044004
0.045585
0.045901
0.045585
0.046217
0.045901
0.045901
0.045901
0.047798
0.047166
0.047482
0.048430
0.047482
0.046849
0.046217
0.047166
0.047166
0.047798
0.047798
0.047482
0.046533
0.046533
0.047798
0.047166
0.047798
0.047798
0.046533
0.045585
0.044636
0.046533
0.045901
0.045269
0.044952
0.044636
0.044004
0.045585
0.044636
0.043372
0.043372
0.043056
0.043056
0.042423
0.043056
0.042739
0.042107
0.042423
0.041475
0.041791
0.041475
0.042739
0.041475
0.041475
0.039894
0.040843
0.040526
0.042107
0.041791
0.041159
0.041475
0.041159
0.041791
0.041791
0.042739
0.041791
0.041475
0.040843
0.042107
0.041475
0.042423
0.042423
0.042739
0.042739
0.043056
0.043056
0.042739
0.044004
0.044004
0.043688
0.044320
0.044636
0.044004
0.044320
0.044004
0.044952
0.044636
0.044952
0.045585
0.044952
0.045585
0.044952
0.044952
0.045585
0.046533
0.046533
0.047482
0.046849
0.046217
0.046533
0.045901
0.045901
0.045585
0.046849
0.046849
0.046217
0.045901
0.045269
0.045269
0.046533
0.045269
0.046849
0.044004
0.045269
0.045901
0.044952
0.044952
0.045585
0.044004
0.044004
0.043372
0.044004
0.043372
0.043056
0.042739
0.041791
0.042739
0.043372
0.041791
0.041791
0.041159
0.041791
0.042739
0.041159
0.042107
0.041475
0.042107
0.041159
0.040526
0.042107
0.042107
0.042423
0.041791
0.041791
0.041791
0.043056
0.042423
0.041475
0.042423
0.043056
0.042107
0.042107
0.041791
0.041791
0.043372
0.043056
0.041791
0.042739
0.043372
0.043372
0.044320
0.044320
0.043688
0.044636
0.044952
0.044320
0.045269
0.044636
0.045585
0.044952
0.045585
0.044636
0.044952
0.045585
0.046533
0.045585
0.045585
0.046533
0.047166
0.047798
0.047166
0.046533
0.046533
0.046533
0.047798
0.047166
0.047166
0.046217
0.047482
0.046533
0.046533
0.046533
0.047482
0.045901
0.045585
0.045901
0.044004
0.044004
0.044004
0.044952
0.044320
0.044004
0.044004
0.044320
0.043372
0.043688
0.044004
0.042739
0.043688
0.044320
0.043372
0.042423
0.043056
0.041791
0.042107
0.042423
0.042739
0.042423
0.043056
0.043056
0.040526
0.040843
0.041791
0.041791
0.042739
0.042739
0.043372
0.041475
0.041475
0.039894
0.041159
0.041475
0.042107
0.042107
0.041475
0.039894
0.040843
0.042739
0.042739
0.043372
0.043056
0.043372
0.043372
0.043056
0.043688
0.044320
0.044004
0.044320
0.044952
0.045901
0.044952
0.044952
0.046217
0.047166
0.047482
0.046217
0.045901
0.045585
0.046217
0.045901
0.046217
0.046217
0.047166
0.047798
0.047166
0.045269
0.045269
0.046533
0.047166
0.046849
0.046849
0.047166
0.046533
0.046217
0.046217
0.046217
0.044636
0.046533
0.045585
0.044636
0.044004
0.045901
0.045269
0.046217
0.044636
0.044952
0.043372
0.043056
0.044320
0.042423
0.044004
0.042739
0.043056
0.042739
0.042423
0.041791
0.042107
0.042423
0.042423
0.042423
0.042739
0.043688
0.041791
0.041475
0.040526
0.041475
0.041475
0.042107
0.041159
0.041791
0.041475
0.040526
0.041159
0.041475
0.041475
0.041159
0.041159
0.040843
0.041791
0.041159
0.041791
0.042739
0.043372
0.042107
0.042423
0.042107
0.042423
0.042423
0.043372
0.042739
0.042739
0.043372
0.043688
0.044952
0.044320
0.044004
0.045269
0.045269
0.044004
0.044952
0.044636
0.044004
0.044952
0.044952
0.045269
0.046217
0.046217
0.045901
0.045901
0.045585
0.046217
0.046533
0.046217
0.046217
0.046533
0.045901
0.045585
0.045269
0.045585
0.046217
0.044952
0.045269
0.044636
0.044004
0.045269
0.045269
0.044636
0.044004
0.043688
0.043056
0.043056
0.044004
0.043372
0.043688
0.042739
0.043688
0.043056
0.042739
0.041791
0.041159
0.042107
0.042107
0.040843
0.041791
0.043372
0.042107
0.040526
0.041475
0.039894
0.041475
0.040210
0.041791
0.041475
0.041159
0.040843
0.041159
0.040843
0.041791
0.040843
0.041159
0.040526
0.041791
0.040843
0.041475
0.041791
0.042107
0.041791
0.042423
0.041475
0.042107
0.043688
0.042739
0.043688
0.043688
0.043688
0.044636
0.044636
0.044952
0.044320
0.044320
0.044004
0.045901
0.045585
0.043688
0.044320
0.045901
0.044952
0.045901
0.045585
0.046533
0.046849
0.046217
0.046217
0.046533
0.045901
0.045901
0.045585
0.045901
0.046849
0.046217
0.045269
0.044636
0.045269
0.045269
0.045269
0.045269
0.044636
0.044004
0.044636
0.044320
0.044320
0.045585
0.044004
0.044636
0.044320
0.043056
0.043372
0.043056
0.042739
0.043056
0.042739
0.042423
0.042423
0.040843
0.042107
0.041475
0.042423
0.042423
0.042107
0.041475
0.040843
0.039894
0.040526
0.041159
0.040843
0.041791
0.040526
0.040843
0.042107
0.041159
0.040843
0.041791
0.041475
0.040843
0.041475
0.040843
0.041159
0.042739
0.042107
0.041159
0.041475
0.041791
0.042107
0.041791
0.042739
0.042107
0.042739
0.042739
0.042107
0.043372
0.044320
0.044636
0.043372
0.044004
0.044004
0.044320
0.044952
0.044952
0.044004
0.044320
0.045901
0.045585
0.046533
0.046849
0.046533
0.045901
0.045585
0.044952
0.045585
0.045901
0.045901
0.046849
0.045269
0.044320
0.045269
0.044952
0.044952
0.044952
0.045269
0.043688
0.044636
0.044952
0.043688
0.043688
0.043688
0.043372
0.043688
0.042739
0.042423
0.042107
0.042107
0.041475
0.041159
0.042107
0.040843
0.040843
0.041475
0.041159
0.041475
0.041475
0.041159
0.041159
0.041159
0.040843
0.039894
0.039262
0.040843
0.039578
0.040526
0.039262
0.039578
0.040526
0.039894
0.039578
0.039894
0.040210
0.040526
0.039894
0.040843
0.040526
0.041159
0.042107
0.042739
0.042423
0.041791
0.041159
0.042423
0.042739
0.042423
0.042107
0.042107
0.043056
0.042739
0.043372
0.043056
0.043688
0.043688
0.043056
0.044320
0.043688
0.043688
0.044004
0.043056
0.044004
0.044320
0.044952
0.046217
0.045585
0.045901
0.045901
0.045901
0.044952
0.046533
0.044952
0.045585
0.045269
0.044320
0.045269
0.045269
0.045269
0.045269
0.045585
0.044320
0.043372
0.043372
0.044004
0.044320
0.042423
0.042739
0.043056
0.041791
0.041791
0.042423
0.041475
0.041475
0.041475
0.041791
0.041475
0.040210
0.039894
0.041475
0.040526
0.040210
0.040843
0.041791
0.040843
0.040526
0.040210
0.039262
0.039894
0.040843
0.041159
0.041159
0.040526
0.040210
0.040210
0.040210
0.040843
0.040210
0.040843
0.041475
0.040843
0.040210
0.040843
0.041159
0.040843
0.041159
0.042107
0.040526
0.040526
0.040526
0.041475
0.041475
0.042423
0.042739
0.044636
0.042423
0.043372
0.043688
0.043056
0.044320
0.044952
0.044636
0.044004
0.044004
0.043688
0.043372
0.044004
0.045585
0.045269
0.045269
0.045901
0.044320
0.044636
0.045585
0.045269
0.045269
0.044004
0.044320
0.043056
0.043372
0.044636
0.044320
0.043688
0.044004
0.044004
0.043372
0.042739
0.043372
0.041475
0.041475
0.043372
0.043372
0.041791
0.041791
0.042739
0.041791
0.041159
0.040526
0.041159
0.041159
0.041159
0.040843
0.040843
0.040526
0.040210
0.040843
0.040843
0.042107
0.040210
0.040526
0.038313
0.038629
0.040526
0.040210
0.040210
0.039262
0.038946
0.038946
0.038313
0.039894
0.040526
0.039578
0.041159
0.041475
0.040843
0.040526
0.041159
0.040526
0.040526
0.041475
0.041159
0.040843
0.041475
0.041159
0.041475
0.040843
0.042107
0.043372
0.042739
0.043056
0.041475
0.043056
0.043056
0.044320
0.044636
0.044636
0.044636
0.044636
0.043688
0.044004
0.044952
0.045585
0.046217
0.045269
0.046217
0.045585
0.046533
0.045585
0.045901
0.046217
0.045585
0.045901
0.044952
0.045269
0.045585
0.044952
0.044952
0.044004
0.043056
0.043688
0.043056
0.043056
0.043372
0.042423
0.043688
0.043688
0.043688
0.044004
0.043056
0.042107
0.042107
0.041159
0.041791
0.041475
0.041475
0.040526
0.041159
0.040526
0.040843
0.041791
0.042423
0.041475
0.040843
0.039894
0.040526
0.041159
0.040843
0.041159
0.040526
0.040210
0.041475
0.040526
0.039894
0.040843
0.040526
0.040210
0.040526
0.039894
0.039578
0.040526
0.042107
0.043056
0.042107
0.042423
0.042423
0.041791
0.043056
0.043056
0.043372
0.043372
0.043688
0.044952
0.044320
0.043372
0.043372
0.043372
0.044004
0.044004
0.044320
0.044952
0.044636
0.043372
0.043688
0.044320
0.044952
0.045585
0.045901
0.045901
0.044952
0.045269
0.046217
0.045901
0.044952
0.045269
0.045269
0.044636
0.044004
0.045585
0.044952
0.044952
0.044952
0.044320
0.043372
0.043372
0.044320
0.042423
0.042423
0.044320
0.043372
0.043688
0.043372
0.043372
0.042107
0.042107
0.042423
0.042423
0.042107
0.041791
0.040526
0.041475
0.041475
0.041791
0.041475
0.041475
0.041791
0.041475
0.040843
0.039894
0.038946
0.040526
0.040843
0.039262
0.039578
0.039894
0.041159
0.039262
0.039578
0.040210
0.041791
0.041791
0.041159
0.039262
0.040210
0.040526
0.041159
0.041159
0.040210
0.040843
0.041791
0.041475
0.042423
0.042107
0.042423
0.043056
0.042739
0.043056
0.044952
0.044004
0.044636
0.044004
0.044004
0.043372
0.044004
0.045269
0.044004
0.043688
0.044320
0.045269
0.046217
0.046217
0.045269
0.044636
0.045269
0.045901
0.045901
0.045585
0.045585
0.045901
0.045585
0.045269
0.044952
0.044952
0.045269
0.045269
0.044636
0.044636
0.043056
0.044636
0.044636
0.044004
0.044320
0.044004
0.043688
0.043372
0.042423
0.043056
0.042107
0.042423
0.044004
0.043056
0.042739
0.042423
0.042423
0.041475
0.041791
0.042107
0.041791
0.040843
0.042423
0.040843
0.039894
0.041475
0.040843
0.040526
0.040843
0.040843
0.039578
0.039894
0.040210
0.040210
0.040843
0.040526
0.040210
0.039894
0.040843
0.042107
0.042739
0.041791
0.041475
0.042107
0.042107
0.040843
0.042423
0.043056
0.042107
0.042423
0.042107
0.043372
0.043372
0.043372
0.043688
0.044004
0.044952
0.045269
0.044004
0.044320
0.044004
0.044636
0.043372
0.045269
0.044636
0.046217
0.045901
0.045585
0.044952
0.045585
0.045901
0.046533
0.046533
0.046533
0.046217
0.044320
0.044320
0.046217
0.045585
0.044004
0.044636
0.044004
0.043372
0.043372
0.044320
0.044004
0.044004
0.043056
0.043372
0.043372
0.043372
0.042423
0.041475
0.041159
0.041475
0.042423
0.042107
0.041475
0.041475
0.041791
0.040210
0.041475
0.040526
0.040843
0.041159
0.040210
0.041159
0.040210
0.040210
0.041159
0.040843
0.041159
0.039578
0.039578
0.040843
0.039578
0.040843
0.039578
0.039894
0.040843
0.039894
0.040210
0.038946
0.040526
0.040526
0.040210
0.041159
0.041475
0.041159
0.040526
0.041159
0.041159
0.041475
0.041475
0.042423
0.041475
0.042739
0.042739
0.043688
0.043372
0.044636
0.045269
0.044320
0.044004
0.045269
0.044636
0.043688
0.044004
0.044636
0.045901
0.044004
0.044636
0.045585
0.045585
0.044952
0.044952
0.045901
0.044952
0.045269
0.044636
0.044952
0.045901
0.045269
0.044320
0.044636
0.043688
0.043688
0.042739
0.043688
0.043688
0.043056
0.043372
0.043056
0.042107
0.042107
0.042423
0.041475
0.041159
0.040843
0.040526
0.040210
0.040843
0.039894
0.040210
0.040210
0.040526
0.039578
0.041475
0.042739
0.040210
0.040843
0.039578
0.041159
0.040843
0.039894
0.041475
0.039894
0.041159
0.039578
0.038946
0.040526
0.040526
0.040526
0.040843
0.040526
0.040210
0.040526
0.041159
0.041159
0.040843
0.041475
0.043372
0.042423
0.043372
0.043056
0.042107
0.042423
0.042423
0.042739
0.043056
0.043056
0.043056
0.043688
0.043688
0.043372
0.044320
0.044004
0.043688
0.043056
0.043688
0.044952
0.045269
0.045901
0.045585
0.044952
0.044004
0.043688
0.044636
0.044320
0.045269
0.044952
0.045585
0.045269
0.043688
0.045585
0.044320
0.045269
0.044320
0.043372
0.043688
0.043688
0.044952
0.042739
0.043056
0.043056
0.043056
0.042739
0.042423
0.042739
0.042423
0.041475
0.041791
0.042107
0.041475
0.041159
0.040526
0.042423
0.041791
0.041791
0.041159
0.042423
0.041159
0.040843
0.039262
0.039578
0.040843
0.039894
0.040526
0.041475
0.039894
0.040210
0.040843
0.039578
0.040843
0.041159
0.041159
0.040526
0.041159
0.041159
0.039894
0.040843
0.041159
0.041791
0.041791
0.041159
0.042423
0.042107
0.042739
0.043056
0.044004
0.043688
0.044004
0.043688
0.043056
0.044004
0.044320
0.043688
0.046217
0.045269
0.045585
0.045585
0.044952
0.044636
0.045269
0.046217
0.046533
0.046849
0.046533
0.046533
0.044636
0.045585
0.045901
0.045269
0.044952
0.045585
0.045585
0.045269
0.044952
0.045585
0.044636
0.045585
0.044004
0.043688
0.044320
0.044320
0.044320
0.043688
0.044320
0.043372
0.043372
0.042107
0.042107
0.043056
0.043056
0.041791
0.040526
0.040843
0.040526
0.041475
0.040526
0.042107
0.040526
0.041791
0.041791
0.041159
0.040843
0.040526
0.040526
0.040210
0.041475
0.041475
0.040843
0.041475
0.040210
0.039894
0.039894
0.040526
0.040843
0.041159
0.039894
0.040843
0.040526
0.040843
0.040843
0.040210
0.040843
0.041475
0.041159
0.041791
0.042423
0.044636
0.042739
0.042107
0.043688
0.043688
0.044320
0.044320
0.044004
0.043372
0.044320
0.045901
0.045901
0.043688
0.045269
0.045901
0.045585
0.045269
0.046217
0.046533
0.046533
0.047166
0.047166
0.046533
0.045269
0.046217
0.045585
0.046533
0.046217
0.046217
0.045585
0.044636
0.045269
0.043688
0.044636
0.045901
0.044952
0.045585
0.044636
0.044952
0.045901
0.044636
0.044952
0.043688
0.044320
0.044952
0.043056
0.042739
0.042739
0.042107
0.042739
0.042423
0.041791
0.040843
0.040843
0.041475
0.041791
0.042107
0.041791
0.040210
0.041159
0.041475
0.039578
0.041791
0.041159
0.042107
0.040526
0.040210
0.040526
0.041159
0.040843
0.040526
0.040843
0.041475
0.041159
0.040526
0.041791
0.042107
0.043688
0.043688
0.042423
0.041791
0.042423
0.043056
0.043056
0.041791
0.042423
0.043372
0.044320
0.044004
0.044952
0.044320
0.044320
0.044004
0.045269
0.044952
0.045269
0.045269
0.045585
0.044952
0.043056
0.044004
0.044636
0.045585
0.046217
0.045585
0.045585
0.045585
0.045901
0.045901
0.045585
0.046533
0.047166
0.046849
0.045901
0.046533
0.046533
0.045269
0.044636
0.044004
0.044004
0.043056
0.044320
0.045269
0.044636
0.044320
0.044004
0.044636
0.042739
0.042423
0.042423
0.042739
0.043056
0.041791
0.042107
0.041791
0.042423
0.041475
0.042423
0.042423
0.042107
0.042423
0.042739
0.041475
0.041475
0.040210
0.041475
0.040526
0.040210
0.041159
0.041159
0.040526
0.040210
0.041475
0.041791
0.042739
0.042107
0.040843
0.043056
0.040843
0.040210
0.041159
0.042423
0.043056
0.043056
0.042107
0.043056
0.042739
0.043056
0.043056
0.043372
0.043372
0.043372
0.043688
0.044320
0.044636
0.043688
0.044636
0.044952
0.045901
0.044320
0.044320
0.044952
0.045585
0.045901
0.045901
0.046217
0.047166
0.045901
0.045269
0.046217
0.045585
0.046217
0.045269
0.046849
0.044636
0.045901
0.045269
0.045269
0.045269
0.045269
0.044004
0.043688
0.044320
0.044004
0.044952
0.043688
0.043056
0.042423
0.044004
0.044004
0.042739
0.043056
0.042107
0.041791
0.041475
0.041475
0.042107
0.041159
0.041475
0.041159
0.040843
0.041159
0.040843
0.041159
0.041475
0.040526
0.039578
0.039578
0.039578
0.039578
0.040526
0.040843
0.041475
0.040843
0.040526
0.041475
0.040526
0.040210
0.041475
0.041475
0.040843
0.041159
0.040526
0.041475
0.042423
0.041791
0.041791
0.042739
0.042107
0.041475
0.044004
0.043372
0.043056
0.043372
0.043372
0.043056
0.043688
0.044004
0.043688
0.043372
0.044320
0.044320
0.045585
0.044636
0.044952
0.044004
0.045585
0.046217
0.046217
0.047166
0.045901
0.045901
0.045901
0.045901
0.045585
0.045585
0.046849
0.046849
0.046217
0.046533
0.044952
0.046533
0.046849
0.045901
0.046217
0.044636
0.044636
0.044320
0.044320
0.043056
0.044636
0.043688
0.043688
0.042739
0.043688
0.043056
0.043372
0.041791
0.042423
0.042423
0.042423
0.041475
0.041791
0.040843
0.041159
0.040526
0.039894
0.040526
0.039578
0.040526
0.039894
0.038946
0.040526
0.040843
0.041791
0.041159
0.038946
0.039578
0.040843
0.040210
0.041475
0.041475
0.040843
0.040843
0.041475
0.042739
0.041159
0.041159
0.042107
0.042423
0.042107
0.043056
0.042739
0.041791
0.043372
0.043056
0.043056
0.043056
0.043372
0.044636
0.043372
0.045269
0.044004
0.045269
0.045269
0.046217
0.044952
0.045585
0.045269
0.044636
0.044952
0.045901
0.046533
0.047166
0.045901
0.046533
0.045901
0.046217
0.046217
0.046849
0.046533
0.046533
0.045585
0.045269
0.045269
0.045585
0.044636
0.045269
0.044636
0.044636
0.043688
0.044004
0.044320
0.043688
0.044320
0.043056
0.044004
0.043372
0.043056
0.043056
0.042107
0.042107
0.042423
0.041791
0.041475
0.041159
0.042107
0.040843
0.040526
0.040843
0.041475
0.040843
0.041475
0.039894
0.038313
0.040843
0.039894
0.040210
0.040526
0.039578
0.039894
0.039894
0.040526
0.040526
0.040210
0.041159
0.039894
0.041159
0.040210
0.041159
0.041159
0.041159
0.041791
0.042107
0.041791
0.042739
0.042107
0.041791
0.042423
0.042107
0.042739
0.043688
0.043688
0.043372
0.044004
0.044636
0.044004
0.044004
0.044320
0.043056
0.043688
0.043056
0.043056
0.044004
0.044636
0.044952
0.045901
0.045269
0.044952
0.045269
0.045269
0.045585
0.045269
0.044952
0.045269
0.045901
0.044636
0.044320
0.043688
0.044004
0.044952
0.044636
0.043372
0.044320
0.043688
0.044004
0.043688
0.043372
0.043056
0.043056
0.041475
0.042107
0.043056
0.041791
0.042107
0.042423
0.042423
0.042107
0.042107
0.042739
0.041791
0.041159
0.041159
0.042107
0.042107
0.041475
0.041159
0.040526
0.040843
0.040526
0.040843
0.041791
0.041475
0.042423
0.041475
0.041159
0.040843
0.041475
0.041791
0.040210
0.041159
0.041791
0.040210
0.041475
0.042423
0.040843
0.041475
0.042423
0.042423
0.042107
0.044004
0.043372
0.043056
0.042739
0.044320
0.043372
0.044320
0.044320
0.045269
0.045585
0.044320
0.044004
0.044320
0.045269
0.045269
0.043688
0.044636
0.045269
0.046217
0.048114
0.046217
0.045901
0.045585
0.044952
0.045901
0.046217
0.047166
0.045901
0.045901
0.045269
0.044004
0.044636
0.044636
0.045585
0.045269
0.044952
0.044636
0.044320
0.044952
0.044004
0.043688
0.044004
0.044952
0.043688
0.043372
0.043372
0.043056
0.043056
0.043372
0.043372
0.043056
0.041475
0.041791
0.041791
0.040843
0.042107
0.041475
0.042423
0.042739
0.042107
0.040843
0.039262
0.040210
0.040843
0.041791
0.041159
0.041475
0.040210
0.039894
0.040526
0.040526
0.041475
0.041159
0.040526
0.041159
0.041791
0.041791
0.041159
0.040843
0.041475
0.042423
0.041791
0.042423
0.043056
0.043056
0.041475
0.043688
0.043688
0.043372
0.043056
0.043372
0.043688
0.044320
0.043688
0.044320
0.044320
0.046849
0.044952
0.044952
0.045585
0.044952
0.046217
0.047798
0.047798
0.047166
0.046533
0.047482
0.047482
0.046533
0.046849
0.046217
0.046217
0.046217
0.044952
0.046217
0.045901
0.046533
0.045585
0.044952
0.044636
0.044952
0.045585
0.044636
0.044952
0.044004
0.044004
0.043372
0.043688
0.042423
0.042423
0.041791
0.040843
0.042423
0.042423
0.042423
0.041159
0.041159
0.041475
0.040843
0.040526
0.042739
0.042107
0.041475
0.040526
0.039894
0.040526
0.041159
0.040210
0.040210
0.040843
0.040210
0.041159
0.040843
0.041159
0.041159
0.041475
0.041159
0.040526
0.041159
0.040526
0.041475
0.041159
0.042423
0.041475
0.041475
0.042107
0.042107
0.042423
0.042107
0.042739
0.043372
0.042107
0.043056
0.043372
0.043688
0.043056
0.043056
0.044004
0.044004
0.044636
0.044636
0.043688
0.043688
0.044636
0.045585
0.046217
0.046533
0.046217
0.045585
0.045585
0.045901
0.045901
0.046217
0.045901
0.046217
0.044952
0.044636
0.044636
0.044952
0.045269
0.044952
0.044320
0.044636
0.044636
0.044004
0.044636
0.044004
0.043688
0.044004
0.043688
0.043056
0.044004
0.043056
0.042423
0.042739
0.041475
0.042423
0.041159
0.041475
0.041475
0.040210
0.040526
0.041159
0.041475
0.041791
0.041475
0.042107
0.040210
0.039578
0.039578
0.040210
0.040526
0.041159
0.040210
0.040526
0.041159
0.041159
0.040210
0.040210
0.041159
0.039578
0.041791
0.040526
0.041159
0.041475
0.042423
0.041475
0.041791
0.041791
0.041791
0.042423
0.041159
0.041475
0.042423
0.043688
0.043372
0.043372
0.043372
0.043372
0.043688
0.044636
0.044004
0.044320
0.043372
0.043688
0.044320
0.044004
0.044636
0.044952
0.047166
0.045269
0.045901
0.044320
0.046217
0.044952
0.044320
0.045901
0.045901
0.045585
0.044952
0.045585
0.044320
0.044952
0.044004
0.044636
0.044004
0.043688
0.044004
0.044320
0.043372
0.044636
0.044004
0.043688
0.042739
0.043056
0.041791
0.042107
0.041475
0.041475
0.042423
0.042739
0.041791
0.040843
0.041159
0.040843
0.040843
0.040843
0.041475
0.040210
0.039894
0.039894
0.037049
0.039262
0.039578
0.039894
0.040210
0.039578
0.039578
0.040526
0.040210
0.039578
0.040210
0.039262
0.038313
0.041475
0.040843
0.040843
0.041159
0.041475
0.040843
0.040843
0.041791
0.042423
0.042423
0.043372
0.043056
0.042107
0.043056
0.042739
0.041475
0.042739
0.043688
0.044636
0.044636
0.044636
0.045269
0.043372
0.044004
0.044004
0.044952
0.044004
0.044636
0.045585
0.045269
0.044952
0.044952
0.044636
0.045901
0.045901
0.045269
0.045901
0.044636
0.044320
0.043056
0.044320
0.044320
0.044952
0.044004
0.044004
0.043372
0.043372
0.042739
0.044636
0.043056
0.043056
0.043372
0.044004
0.043688
0.042739
0.041475
0.040526
0.042107
0.041475
0.041791
0.040843
0.040210
0.040526
0.040210
0.040210
0.040210
0.041475
0.042107
0.041159
0.039578
0.039262
0.040526
0.039262
0.039578
0.039578
0.039262
0.038946
0.039894
0.039894
0.039578
0.039578
0.040843
0.039894
0.040843
0.041159
0.039578
0.041159
0.041475
0.041475
0.039262
0.041159
0.041159
0.042107
0.042423
0.043056
0.042107
0.042107
0.042739
0.044320
0.043372
0.042107
0.043688
0.043688
0.043688
0.043688
0.044952
0.044636
0.044004
0.044636
0.044004
0.045269
0.045901
0.046217
0.044004
0.044636
0.044952
0.044004
0.044636
0.044636
0.045585
0.045585
0.044636
0.043372
0.043688
0.045269
0.045269
0.045269
0.044320
0.043688
0.044004
0.043688
0.043372
0.043372
0.042739
0.041791
0.042107
0.042739
0.042107
0.042423
0.041159
0.042107
0.041475
0.041791
0.041791
0.040843
0.041475
0.040843
0.040526
0.039894
0.039894
0.039894
0.038946
0.038946
0.038946
0.039578
0.038629
0.039894
0.040526
0.040843
0.040526
0.039894
0.040210
0.039262
0.040526
0.040843
0.040210
0.040210
0.040843
0.040843
0.041791
0.042107
0.041791
0.041791
0.042423
0.041475
0.042107
0.041475
0.041791
0.042107
0.043056
0.044320
0.044004
0.044004
0.043372
0.043372
0.043056
0.044320
0.044004
0.044636
0.044952
0.044952
0.044636
0.043688
0.044952
0.045901
0.046533
0.044952
0.045269
0.044320
0.044952
0.044636
0.045269
0.044952
0.044952
0.044636
0.044320
0.044320
0.044952
0.044636
0.045585
0.045269
0.044636
0.044952
0.044004
0.043688
0.044004
0.042423
0.042107
0.042423
0.043688
0.042739
0.042107
0.041475
0.042107
0.042739
0.043372
0.040843
0.039894
0.040843
0.039894
0.038946
0.040526
0.040526
0.041791
0.041159
0.040526
0.038946
0.038629
0.038629
0.039894
0.041159
0.039578
0.038629
0.038946
0.038313
0.040210
0.039894
0.039894
0.039578
0.038946
0.039894
0.039894
0.041159
0.041791
0.042107
0.041791
0.042423
0.041791
0.042423
0.041475
0.041159
0.041791
0.042107
0.043372
0.043688
0.043372
0.042107
0.043056
0.043688
0.043688
0.044320
0.044320
0.044636
0.043688
0.043056
0.043688
0.043688
0.045585
0.045269
0.044636
0.045901
0.044004
0.044636
0.044952
0.045585
0.044636
0.045269
0.045585
0.045269
0.044320
0.044636
0.044320
0.044320
0.044952
0.045269
0.044320
0.043688
0.043688
0.044320
0.042423
0.042739
0.042107
0.042423
0.041791
0.041159
0.040843
0.041475
0.039262
0.040843
0.039578
0.041475
0.039578
0.039578
0.039894
0.040210
0.041159
0.041475
0.040210
0.040526
0.039262
0.038313
0.039578
0.040843
0.038629
0.038946
0.039262
0.038629
0.037997
0.038313
0.039262
0.041475
0.040210
0.039578
0.039894
0.039578
0.040843
0.039578
0.039578
0.040526
0.038946
0.039578
0.040526
0.040526
0.039894
0.040843
0.041159
0.040843
0.041159
0.041791
0.041159
0.041159
0.043056
0.041791
0.042107
0.043056
0.044004
0.043372
0.043056
0.042107
0.043372
0.043372
0.043688
0.044004
0.042107
0.043372
0.043688
0.042423
0.044320
0.043688
0.043372
0.043688
0.043688
0.041159
0.042423
0.043056
0.043056
0.043688
0.043688
0.042423
0.042107
0.042423
0.042107
0.042423
0.041791
0.041159
0.042107
0.042107
0.041791
0.041791
0.040210
0.039894
0.040843
0.040526
0.040843
0.039578
0.038946
0.039578
0.038946
0.039262
0.039578
0.040526
0.039578
0.039262
0.039578
0.038629
0.038946
0.038946
0.038946
0.038313
0.037997
0.038313
0.038629
0.039262
0.040526
0.040843
0.039894
0.037997
0.038946
0.039578
0.038946
0.039894
0.041475
0.040526
0.040210
0.041475
0.040526
0.040210
0.040210
0.040526
0.042423
0.042107
0.041791
0.042423
0.042423
0.042423
0.042107
0.043056
0.044320
0.044636
0.043688
0.043372
0.043372
0.043372
0.043372
0.043372
0.045585
0.044636
0.043056
0.043056
0.043372
0.044004
0.043688
0.044004
0.043372
0.044636
0.044320
0.043372
0.044320
0.043688
0.043056
0.044320
0.042739
0.042423
0.042423
0.042739
0.042107
0.041159
0.041791
0.041791
0.040843
0.040843
0.040210
0.041475
0.039894
0.039262
0.040843
0.039894
0.040526
0.039262
0.038629
0.038313
0.038629
0.040210
0.038629
0.038313
0.038629
0.038313
0.037049
0.037365
0.037365
0.038629
0.037365
0.037681
0.036733
0.037681
0.037365
0.038629
0.037997
0.038946
0.038313
0.037681
0.037997
0.037997
0.039578
0.039578
0.038946
0.038946
0.038629
0.039894
0.040526
0.039894
0.039578
0.040843
0.041159
0.041791
0.041475
0.041159
0.041475
0.040526
0.040843
0.042423
0.042423
0.042739
0.043056
0.041791
0.041475
0.042423
0.043056
0.043688
0.044320
0.043688
0.042739
0.043372
0.043372
0.043688
0.044004
0.043688
0.044636
0.042739
0.043056
0.043372
0.044004
0.043372
0.043372
0.043056
0.041475
0.041159
0.041475
0.041159
0.042739
0.041791
0.040210
0.041791
0.040843
0.041159
0.039578
0.039894
0.039894
0.040210
0.040210
0.038946
0.038313
0.040526
0.038629
0.038629
0.038629
0.040210
0.039894
0.038629
0.037681
0.038313
0.037049
0.038313
0.040210
0.039578
0.038313
0.037997
0.038629
0.039262
0.038629
0.040526
0.039894
0.039262
0.038946
0.037997
0.037681
0.037997
0.038946
0.039894
0.039578
0.039578
0.038946
0.040526
0.039894
0.040526
0.040526
0.039894
0.041475
0.041159
0.041791
0.040843
0.041475
0.042739
0.043372
0.042423
0.042423
0.042423
0.042739
0.042739
0.042107
0.043056
0.043688
0.044636
0.043372
0.043372
0.043056
0.042739
0.044636
0.042739
0.044320
0.044320
0.042739
0.043056
0.042423
0.041159
0.042423
0.042423
0.043056
0.042423
0.041791
0.041791
0.041159
0.042107
0.041475
0.040843
0.040843
0.039894
0.039262
0.040210
0.040210
0.039578
0.039578
0.038629
0.039262
0.038313
0.037681
0.039262
0.038629
0.038313
0.038313
0.038629
0.037365
0.035784
0.036733
0.036733
0.037365
0.038313
0.037997
0.038313
0.037681
0.037681
0.038313
0.038629
0.038313
0.038313
0.037365
0.038313
0.038946
0.038946
0.039578
0.039894
0.040210
0.038629
0.039262
0.039894
0.040526
0.038629
0.039262
0.039894
0.039578
0.040526
0.041159
0.041475
0.041159
0.042107
0.041159
0.040843
0.042739
0.043056
0.041791
0.041791
0.042423
0.042423
0.043056
0.042423
0.043688
0.044004
0.044004
0.043688
0.043056
0.044636
0.044636
0.043056
0.043688
0.043372
0.042739
0.042107
0.041791
0.042739
0.042423
0.042423
0.041475
0.041159
0.040843
0.040843
0.041159
0.040843
0.041475
0.041475
0.040210
0.039894
0.039578
0.039578
0.038946
0.038629
0.039578
0.038313
0.039578
0.037365
0.037681
0.037365
0.037681
0.037365
0.038629
0.037681
0.037681
0.037365
0.037049
0.037049
0.038946
0.038629
0.037997
0.038313
0.038946
0.038629
0.038313
0.037997
0.037997
0.038313
0.037365
0.037997
0.037365
0.037681
0.038313
0.038946
0.037997
0.038313
0.039262
0.039262
0.038629
0.039894
0.038629
0.039578
0.039578
0.039578
0.040843
0.041475
0.041475
0.041475
0.041791
0.041791
0.041791
0.041791
0.041791
0.043056
0.042107
0.042423
0.043056
0.044320
0.043688
0.043688
0.042423
0.041475
0.041475
0.042739
0.043056
0.042107
0.041791
0.042739
0.042423
0.042107
0.042423
0.043056
0.041791
0.042739
0.041791
0.040526
0.041159
0.040210
0.041159
0.041159
0.039262
0.039894
0.039894
0.039262
0.037997
0.038946
0.038629
0.039262
0.038946
0.038946
0.037997
0.037681
0.038313
0.038313
0.039262
0.039262
0.038946
0.037681
0.038629
0.037049
0.037997
0.038313
0.038313
0.039578
0.037681
0.037997
0.037049
0.037997
0.037049
0.037997
0.038629
0.038629
0.038629
0.038313
0.039262
0.038629
0.038629
0.039894
0.039578
0.040210
0.040843
0.040526
0.040526
0.040526
0.040210
0.040843
0.039894
0.042107
0.040210
0.041791
0.042107
0.040843
0.042107
0.042739
0.042107
0.041475
0.042423
0.041791
0.042107
0.043056
0.044952
0.045269
0.043372
0.042739
0.044004
0.043056
0.043688
0.044004
0.044004
0.043372
0.043372
0.042107
0.042739
0.043688
0.043372
0.042739
0.043056
0.042107
0.042739
0.042107
0.039578
0.041791
0.041159
0.039894
0.039894
0.041475
0.040526
0.040210
0.039578
0.039262
0.039578
0.038629
0.040526
0.039578
0.040210
0.039578
0.039262
0.039262
0.038946
0.041159
0.039578
0.037681
0.038313
0.037365
0.037681
0.038313
0.037997
0.038313
0.038313
0.038629
0.037681
0.038313
0.037681
0.037997
0.037049
0.037681
0.038629
0.038313
0.038946
0.039578
0.039578
0.038313
0.038946
0.039578
0.039578
0.039578
0.040843
0.041791
0.041475
0.041791
0.043056
0.042107
0.041159
0.042107
0.042107
0.043688
0.042739
0.042423
0.042739
0.041791
0.041159
0.041791
0.042107
0.042739
0.044004
0.043372
0.043372
0.042739
0.042739
0.042423
0.041791
0.042739
0.042423
0.043056
0.042107
0.042423
0.043688
0.042423
0.042739
0.043056
0.042423
0.041475
0.042423
0.042107
0.040526
0.042107
0.041791
0.041791
0.041791
0.040843
0.040526
0.040526
0.039894
0.040843
0.040526
0.039894
0.038946
0.039262
0.038629
0.039578
0.039578
0.040210
0.039578
0.040210
0.038946
0.038313
0.038313
0.038629
0.038946
0.037997
0.037681
0.037049
0.038629
0.037997
0.038946
0.038313
0.038629
0.038629
0.037997
0.039262
0.039578
0.038313
0.039262
0.039578
0.039894
0.039578
0.039578
0.039894
0.040843
0.039578
0.041791
0.041159
0.041159
0.041159
0.041159
0.041159
0.041791
0.041159
0.041791
0.042107
0.041791
0.043056
0.043372
0.042423
0.041475
0.041791
0.043056
0.043056
0.043688
0.042423
0.043372
0.042423
0.043688
0.044004
0.043372
0.044320
0.044004
0.043372
0.043056
0.043372
0.043372
0.042739
0.043372
0.042423
0.041475
0.041791
0.041791
0.042423
0.042423
0.041159
0.041475
0.041475
0.041159
0.040526
0.040526
0.040843
0.039578
0.040526
0.040843
0.039894
0.038629
0.039578
0.038313
0.038629
0.038313
0.038946
0.039578
0.038313
0.037997
0.039262
0.037681
0.037997
0.038313
0.038313
0.037365
0.037681
0.037997
0.038946
0.037997
0.038313
0.039262
0.038629
0.038629
0.038629
0.038946
0.039578
0.040210
0.040210
0.038946
0.039578
0.039262
0.038946
0.040843
0.040526
0.039894
0.040843
0.041475
0.040843
0.041791
0.041791
0.041791
0.040526
0.042739
0.042423
0.042739
0.041791
0.041791
0.042107
0.042107
0.042423
0.043056
0.043372
0.043056
0.043372
0.043688
0.043056
0.042739
0.043688
0.042739
0.043372
0.044004
0.043372
0.042739
0.042739
0.042739
0.043688
0.043056
0.042107
0.041475
0.040526
0.041159
0.042739
0.041159
0.041791
0.042107
0.040843
0.040526
0.040210
0.039894
0.041475
0.040526
0.040210
0.039262
0.038946
0.038946
0.038946
0.038629
0.038313
0.039578
0.038313
0.038946
0.038313
0.037681
0.037365
0.037365
0.039262
0.039578
0.038313
0.038629
0.038629
0.038313
0.038946
0.037997
0.039578
0.038946
0.038313
0.039578
0.038313
0.038313
0.039894
0.040526
0.038313
0.038946
0.039578
0.040210
0.040526
0.040526
0.041791
0.039894
0.041475
0.041791
0.042423
0.040843
0.042423
0.042423
0.041791
0.041475
0.042423
0.042107
0.043056
0.042739
0.043372
0.043056
0.042423
0.044636
0.043688
0.042739
0.044320
0.043372
0.043372
0.044636
0.044004
0.043056
0.044004
0.043688
0.043372
0.044636
0.043688
0.043688
0.042739
0.042739
0.041475
0.041791
0.043372
0.042107
0.042423
0.041475
0.040843
0.042423
0.041475
0.040526
0.041475
0.040526
0.038946
0.039578
0.039894
0.038946
0.038629
0.038629
0.038313
0.038313
0.039262
0.040210
0.039894
0.038313
0.038946
0.037681
0.038313
0.038629
0.038313
0.038313
0.036416
0.038313
0.038629
0.038313
0.038946
0.039578
0.038629
0.038313
0.040210
0.039262
0.038629
0.039262
0.040526
0.039262
0.039262
0.038313
0.039894
0.038946
0.040210
0.040843
0.039578
0.040843
0.041475
0.041475
0.041159
0.041475
0.042423
0.042739
0.043056
0.042423
0.043056
0.042739
0.043688
0.041475
0.042107
0.043056
0.044320
0.044952
0.043688
0.043688
0.043056
0.043688
0.043056
0.044320
0.043372
0.043688
0.042423
0.042423
0.043688
0.043056
0.043056
0.043056
0.044004
0.043056
0.042107
0.043056
0.042107
0.041791
0.040526
0.040526
0.040843
0.041791
0.040526
0.040210
0.039894
0.040210
0.038946
0.040210
0.039262
0.038629
0.038946
0.039262
0.037997
0.037365
0.038313
0.038946
0.039262
0.037997
0.037997
0.037997
0.038313
0.038313
0.038629
0.037997
0.037997
0.037049
0.038629
0.037997
0.037997
0.039578
0.039262
0.037681
0.038946
0.039894
0.038629
0.039262
0.039894
0.039894
0.040843
0.038629
0.039578
0.040526
0.040210
0.040526
0.040843
0.041475
0.042739
0.042423
0.042107
0.041475
0.041791
0.041475
0.042107
0.043056
0.042739
0.042107
0.042423
0.041475
0.043056
0.043688
0.044636
0.043056
0.043056
0.042423
0.043056
0.043056
0.043372
0.044636
0.044004
0.044004
0.044004
0.043372
0.043688
0.043056
0.043688
0.044004
0.042739
0.042739
0.043372
0.042423
0.042423
0.041791
0.042423
0.042107
0.041475
0.041159
0.041159
0.040526
0.039578
0.040526
0.039578
0.039262
0.039578
0.039262
0.038946
0.039578
0.038313
0.040210
0.040843
0.039262
0.039262
0.038946
0.037681
0.038313
0.038313
0.038629
0.038629
0.037365
0.037681
0.038313
0.038946
0.038313
0.038313
0.037997
0.038629
0.038946
0.038946
0.038629
0.038946
0.040843
0.040210
0.040843
0.040210
0.039894
0.041159
0.040526
0.041791
0.040843
0.041475
0.042107
0.041475
0.041475
0.042423
0.041791
0.042107
0.042423
0.043056
0.044004
0.043056
0.042107
0.042423
0.042739
0.043688
0.044952
0.043688
0.041475
0.043688
0.044004
0.043688
0.044004
0.044004
0.044004
0.043688
0.042739
0.042739
0.044004
0.044320
0.043372
0.043372
0.042739
0.040843
0.041475
0.041791
0.043372
0.042739
0.041791
0.041791
0.042739
0.041791
0.041475
0.041791
0.040843
0.040843
0.040843
0.041159
0.039262
0.039578
0.040210
0.039262
0.039262
0.040210
0.039262
0.039578
0.038946
0.039262
0.037365
0.039262
0.038629
0.039894
0.039262
0.038629
0.038313
0.039578
0.040210
0.040210
0.040843
0.040843
0.039894
0.040843
0.039262
0.039894
0.040210
0.040526
0.039894
0.040843
0.040526
0.041475
0.041159
0.041159
0.042107
0.041159
0.041159
0.042107
0.042107
0.041791
0.041791
0.042423
0.042107
0.044004
0.044952
0.043688
0.043688
0.043688
0.043056
0.042423
0.043372
0.044004
0.044636
0.043372
0.044004
0.044952
0.044636
0.044636
0.044952
0.044636
0.044320
0.045269
0.043372
0.044320
0.044004
0.044320
0.044004
0.044320
0.043056
0.043056
0.042423
0.043372
0.044320
0.042739
0.041159
0.042107
0.041791
0.040210
0.041159
0.041159
0.040843
0.041475
0.040210
0.041159
0.039578
0.039578
0.038946
0.039894
0.038946
0.039894
0.040210
0.038946
0.038313
0.037681
0.037997
0.039262
0.039578
0.039894
0.038629
0.038946
0.038946
0.037681
0.037997
0.039262
0.039578
0.038629
0.038629
0.039262
0.038946
0.038313
0.038629
0.041159
0.040526
0.038946
0.039894
0.039578
0.041159
0.041159
0.041159
0.040843
0.041791
0.042423
0.041159
0.042739
0.042739
0.042739
0.042739
0.043688
0.043056
0.042739
0.042423
0.041159
0.041791
0.043372
0.044320
0.045269
0.043372
0.043372
0.044004
0.043688
0.044320
0.043688
0.044004
0.043688
0.043372
0.042107
0.043056
0.044004
0.043372
0.044320
0.043372
0.043056
0.043372
0.043688
0.042107
0.041475
0.041475
0.041791
0.041791
0.039894
0.039894
0.040843
0.040210
0.040526
0.040526
0.039894
0.040210
0.038946
0.039894
0.039262
0.038629
0.038629
0.039262
0.038313
0.039578
0.038946
0.037681
0.037681
0.039262
0.039262
0.038946
0.039894
0.038313
0.038946
0.038313
0.038629
0.038629
0.038946
0.039262
0.040210
0.039894
0.038946
0.038629
0.039578
0.037997
0.039894
0.040526
0.039262
0.038313
0.039578
0.039894
0.040843
0.041159
0.041159
0.041475
0.041475
0.042423
0.041475
0.041159
0.043056
0.042107
0.041791
0.042423
0.042739
0.041475
0.041791
0.043688
0.044004
0.044952
0.044636
0.043688
0.043688
0.043688
0.043056
0.044320
0.044320
0.044004
0.043056
0.043372
0.043372
0.044004
0.043372
0.043688
0.043056
0.043056
0.042107
0.041791
0.042107
0.041475
0.041791
0.042423
0.041159
0.040843
0.041159
0.040843
0.039262
0.039578
0.040526
0.040526
0.040210
0.040526
0.039894
0.039578
0.039262
0.038946
0.038629
0.039578
0.038629
0.037997
0.038629
0.036416
0.037681
0.037365
0.037997
0.038313
0.037997
0.036733
0.036733
0.037997
0.037365
0.037365
0.038313
0.037365
0.037997
0.038629
0.037049
0.038946
0.038313
0.038629
0.038629
0.039894
0.040526
0.038946
0.040210
0.040210
0.039894
0.041475
0.041159
0.040843
0.041475
0.041475
0.041475
0.042107
0.042107
0.042423
0.041159
0.042107
0.041791
0.042423
0.042423
0.043372
0.043688
0.043688
0.043688
0.042739
0.042739
0.043056
0.043372
0.043372
0.044004
0.042739
0.044636
0.042423
0.043056
0.044004
0.042423
0.043056
0.042423
0.041475
0.040843
0.041475
0.041159
0.041791
0.042739
0.040843
0.041791
0.041159
0.040526
0.040526
0.039894
0.040210
0.040526
0.039894
0.039894
0.038946
0.038629
0.038629
0.038313
0.038946
0.040843
0.039262
0.038629
0.037997
0.037365
0.038313
0.038946
0.039578
0.038629
0.037997
0.038313
0.037997
0.038313
0.039578
0.039262
0.038629
0.038629
0.038313
0.038629
0.038946
0.038629
0.039578
0.039894
0.038946
0.039894
0.039262
0.039578
0.040210
0.040210
0.040526
0.040526
0.040210
0.041475
0.041791
0.041475
0.043372
0.043056
0.042423
0.043372
0.043688
0.043372
0.044004
0.043688
0.043056
0.042739
0.044952
0.044320
0.043056
0.044004
0.043688
0.043688
0.044004
0.044320
0.044004
0.044320
0.043688
0.042423
0.043056
0.042423
0.043056
0.043056
0.042107
0.042739
0.042423
0.042107
0.041475
0.041791
0.041475
0.042107
0.042107
0.041475
0.041791
0.040843
0.040843
0.040526
0.039894
0.040210
0.039894
0.039578
0.039262
0.039262
0.037365
0.039262
0.040843
0.040210
0.038629
0.038946
0.038946
0.036733
0.038629
0.038629
0.038629
0.038313
0.039262
0.037997
0.037365
0.037997
0.038946
0.039262
0.037681
0.037681
0.039262
0.039262
0.039578
0.039578
0.040526
0.040210
0.040526
0.040210
0.040526
0.040526
0.041159
0.041475
0.040843
0.041475
0.042107
0.041791
0.040526
0.041791
0.041159
0.043372
0.042423
0.043372
0.043056
0.042739
0.042107
0.043688
0.042423
0.042107
0.044004
0.043056
0.042423
0.042423
0.042107
0.043056
0.043056
0.043372
0.043372
0.043056
0.043372
0.042739
0.043372
0.043372
0.043372
0.044004
0.043372
0.043056
0.042739
0.042423
0.042107
0.042423
0.042739
0.042107
0.042739
0.042423
0.040843
0.040843
0.041475
0.039894
0.039894
0.040210
0.041475
0.039578
0.039262
0.038946
0.039894
0.038629
0.038629
0.040210
0.039894
0.038629
0.037681
0.037997
0.039262
0.039578
0.039894
0.039578
0.039894
0.038946
0.038313
0.038629
0.040210
0.039578
0.038946
0.038629
0.039578
0.039262
0.039578
0.039578
0.040210
0.039894
0.040843
0.041159
0.040526
0.041159
0.041475
0.041475
0.041791
0.041159
0.042739
0.042107
0.041475
0.042739
0.044636
0.043372
0.043372
0.043688
0.043688
0.044320
0.043056
0.043688
0.043688
0.043372
0.044320
0.044320
0.044320
0.044320
0.044952
0.045901
0.044952
0.045901
0.044004
0.044320
0.043688
0.044636
0.043688
0.043056
0.043372
0.044004
0.042423
0.042107
0.043372
0.043372
0.043056
0.043688
0.044004
0.041791
0.041475
0.041791
0.042423
0.041159
0.042423
0.042107
0.040526
0.040843
0.040843
0.040526
0.040526
0.040210
0.040526
0.039894
0.040526
0.040526
0.039894
0.038629
0.038946
0.039578
0.039578
0.040843
0.039578
0.039894
0.040526
0.038946
0.039894
0.039894
0.038946
0.039262
0.040526
0.040843
0.039894
0.039894
0.042107
0.041159
0.040210
0.040526
0.041159
0.041475
0.041475
0.041791
0.041791
0.041159
0.043056
0.044004
0.042739
0.043688
0.044004
0.044004
0.044952
0.044636
0.045269
0.045269
0.044636
0.043688
0.044004
0.044952
0.045585
0.044952
0.046217
0.044636
0.044636
0.045585
0.045269
0.046533
0.044952
0.044952
0.044636
0.045269
0.044320
0.044004
0.044636
0.044320
0.044952
0.044320
0.044636
0.044004
0.044004
0.044636
0.044004
0.044004
0.043688
0.043688
0.042423
0.043372
0.043372
0.042107
0.042423
0.042107
0.042423
0.040526
0.040526
0.040843
0.040210
0.039894
0.039894
0.041159
0.041159
0.040526
0.041159
0.039262
0.040210
0.041159
0.041159
0.040526
0.039894
0.040843
0.040526
0.039578
0.040526
0.040843
0.040210
0.039894
0.040843
0.041159
0.040843
0.042107
0.042423
0.040843
0.040843
0.042107
0.042107
0.042423
0.041791
0.043056
0.043372
0.043372
0.042739
0.043056
0.043056
0.043688
0.044004
0.044636
0.044952
0.044636
0.044636
0.044952
0.044636
0.043688
0.045585
0.044952
0.046533
0.046533
0.045585
0.046217
0.045901
0.046217
0.046217
0.045585
0.045269
0.044320
0.044320
0.044952
0.045585
0.044004
0.045585
0.045269
0.044004
0.043372
0.043688
0.043372
0.044636
0.044320
0.043372
0.043372
0.045585
0.043688
0.043056
0.043688
0.042423
0.042423
0.043056
0.042107
0.042423
0.041791
0.041475
0.041159
0.040843
0.041475
0.042423
0.042423
0.041791
0.041159
0.042107
0.041159
0.041159
0.041791
0.042423
0.040843
0.040526
0.039262
0.040843
0.040843
0.042107
0.041159
0.041159
0.040843
0.042107
0.041159
0.042107
0.041791
0.042107
0.041791
0.042107
0.041791
0.041791
0.043056
0.044320
0.042423
0.042739
0.043688
0.043056
0.044004
0.042739
0.044952
0.044636
0.045269
0.044952
0.045585
0.045585
0.045269
0.044952
0.044952
0.044952
0.047482
0.048114
0.046533
0.045269
0.046533
0.046533
0.047482
0.047798
0.048430
0.047798
0.046533
0.046217
0.046533
0.046217
0.045269
0.045901
0.045901
0.044952
0.044320
0.044004
0.044004
0.044320
0.044952
0.043688
0.044004
0.044004
0.043372
0.043372
0.043372
0.043056
0.042423
0.041791
0.042423
0.042107
0.041791
0.041475
0.041159
0.041791
0.042739
0.042423
0.041475
0.041159
0.041475
0.041791
0.040843
0.039894
0.041475
0.041159
0.040526
0.041159
0.041791
0.041159
0.041791
0.041791
0.042107
0.042107
0.041159
0.042739
0.041791
0.042423
0.043372
0.041791
0.042739
0.041791
0.041475
0.042739
0.041791
0.043056
0.042423
0.043688
0.043372
0.043372
0.044004
0.044952
0.044320
0.044636
0.046217
0.046217
0.044952
0.045901
0.043688
0.045585
0.045901
0.046217
0.046849
0.045269
0.046217
0.045901
0.046217
0.046533
0.046217
0.046849
0.046533
0.045901
0.044952
0.044320
0.045269
0.044320
0.044952
0.044004
0.044004
0.045269
0.045585
0.044952
0.045269
0.044636
0.044320
0.044004
0.043688
0.044004
0.043056
0.042423
0.042739
0.041159
0.042739
0.042423
0.042107
0.041791
0.041159
0.042739
0.042107
0.042107
0.042739
0.042739
0.040843
0.040843
0.040526
0.041475
0.040843
0.040843
0.042107
0.041159
0.041791
0.041159
0.041791
0.040210
0.042423
0.042107
0.042107
0.043688
0.042739
0.041475
0.041791
0.042107
0.041791
0.042107
0.041475
0.042739
0.043372
0.042739
0.044004
0.042739
0.043056
0.043372
0.044636
0.044636
0.044004
0.044952
0.045585
0.045585
0.044004
0.046217
0.046849
0.044952
0.045585
0.045901
0.046217
0.046217
0.046849
0.047482
0.047166
0.047482
0.048114
0.047482
0.046849
0.047482
0.046849
0.045585
0.046217
0.048746
0.047482
0.046533
0.046849
0.046533
0.044636
0.044636
0.045585
0.045585
0.045901
0.043688
0.044320
0.044636
0.044004
0.043372
0.044320
0.043688
0.043056
0.043056
0.043688
0.042423
0.042107
0.041791
0.041791
0.041159
0.041791
0.042423
0.043056
0.042107
0.041475
0.041791
0.042423
0.041475
0.042423
0.042107
0.040210
0.041159
0.042107
0.041791
0.041791
0.042107
0.042107
0.042107
0.042107
0.044004
0.043688
0.042739
0.043372
0.042423
0.043372
0.043056
0.043056
0.043056
0.043372
0.042739
0.044320
0.044004
0.045269
0.045901
0.044952
0.044004
0.044636
0.045585
0.046849
0.045585
0.045269
0.046849
0.045901
0.045585
0.045269
0.045901
0.047166
0.047482
0.046533
0.046533
0.046849
0.047166
0.046849
0.047482
0.047166
0.046533
0.046217
0.044636
0.047482
0.047798
0.046217
0.046533
0.046849
0.045901
0.046533
0.046217
0.045585
0.045269
0.045269
0.044952
0.044636
0.044636
0.044952
0.043056
0.042739
0.044320
0.043056
0.043688
0.043688
0.042107
0.042423
0.042423
0.042107
0.043372
0.044004
0.043056
0.043056
0.042107
0.043056
0.041475
0.042423
0.043056
0.043056
0.042107
0.042107
0.042423
0.042739
0.042423
0.044004
0.044320
0.044004
0.043688
0.043056
0.043688
0.043372
0.043372
0.044320
0.044952
0.045269
0.045269
0.045269
0.045269
0.044952
0.045585
0.044952
0.044004
0.045585
0.046849
0.045901
0.046217
0.045901
0.046217
0.047166
0.047798
0.047482
0.047166
0.047166
0.046533
0.047798
0.048430
0.049379
0.048430
0.047798
0.046849
0.048746
0.049062
0.048746
0.048114
0.047798
0.047798
0.047482
0.048746
0.049379
0.047798
0.047482
0.047166
0.047482
0.047166
0.047166
0.046849
0.046849
0.046849
0.046849
0.046849
0.047482
0.045269
0.044952
0.044952
0.044952
0.044636
0.044004
0.044004
0.044952
0.044320
0.044004
0.043056
0.042107
0.043688
0.044004
0.043688
0.043372
0.041791
0.041475
0.042423
0.041791
0.043056
0.042739
0.042739
0.041475
0.043372
0.043056
0.043372
0.043372
0.043688
0.043372
0.043372
0.043372
0.043688
0.043056
0.044320
0.045269
0.044636
0.044636
0.045269
0.045269
0.044636
0.044320
0.044320
0.045585
0.045901
0.045901
0.046849
0.045901
0.045585
0.046533
0.047482
0.047798
0.047798
0.047482
0.047482
0.046849
0.047798
0.047798
0.049062
0.049062
0.048746
0.047482
0.048430
0.048430
0.048430
0.049695
0.048114
0.048746
0.047798
0.048114
0.047482
0.046849
0.048430
0.048430
0.048746
0.048114
0.046217
0.046533
0.047166
0.047482
0.047482
0.047166
0.047166
0.047482
0.045901
0.044952
0.045585
0.044952
0.046217
0.045585
0.044952
0.044004
0.043688
0.045901
0.044320
0.044004
0.044636
0.044320
0.044004
0.043056
0.043056
0.044320
0.043372
0.044004
0.044004
0.042739
0.043056
0.043688
0.043688
0.043688
0.044636
0.044636
0.043056
0.043372
0.045269
0.044952
0.044320
0.045901
0.044952
0.044636
0.044952
0.046217
0.046849
0.044952
0.044952
0.046849
0.045269
0.045585
0.046533
0.046217
0.046849
0.047166
0.047482
0.048430
0.047798
0.047482
0.047166
0.047166
0.047166
0.046533
0.048114
0.049062
0.050327
0.048430
0.048114
0.049379
0.047798
0.048430
0.049062
0.048430
0.049379
0.048746
0.047798
0.048430
0.049379
0.049379
0.050327
0.048746
0.047482
0.047166
0.046849
0.047482
0.046849
0.046217
0.046217
0.046217
0.045269
0.045901
0.045585
0.045901
0.044952
0.045901
0.044320
0.045269
0.045269
0.043372
0.043056
0.042739
0.044320
0.044636
0.045269
0.044004
0.043688
0.043056
0.042107
0.044004
0.044004
0.043688
0.043688
0.042739
0.043372
0.043688
0.043688
0.044004
0.044004
0.043688
0.044004
0.043372
0.043688
0.043688
0.044952
0.044636
0.044952
0.044952
0.044952
0.045901
0.045901
0.046217
0.045901
0.046217
0.046533
0.046533
0.047482
0.047482
0.047482
0.046849
0.047798
0.047482
0.047482
0.047166
0.047798
0.047166
0.047798
0.047482
0.049695
0.049062
0.049379
0.047798
0.047482
0.047798
0.048746
0.049062
0.049062
0.047482
0.048114
0.047482
0.048746
0.049379
0.047798
0.048114
0.048114
0.047798
0.047798
0.047482
0.048430
0.047798
0.046217
0.045901
0.045585
0.046217
0.045901
0.044636
0.044636
0.044952
0.044636
0.044636
0.044952
0.045901
0.045585
0.044320
0.043688
0.044320
0.043372
0.043688
0.043688
0.044004
0.044004
0.043688
0.044636
0.043688
0.042739
0.043056
0.043372
0.044636
0.044952
0.043688
0.043372
0.043688
0.043056
0.043372
0.043688
0.044320
0.044320
0.044952
0.044952
0.044952
0.044320
0.044004
0.045585
0.044952
0.044636
0.044320
0.045585
0.046217
0.046849
0.045901
0.045585
0.046217
0.047166
0.047798
0.047482
0.047166
0.048114
0.048430
0.048430
0.046849
0.047798
0.048114
0.048746
0.049379
0.048746
0.048430
0.048114
0.049062
0.048746
0.048746
0.048746
0.049062
0.049062
0.048746
0.048114
0.048746
0.049062
0.048746
0.048430
0.046533
0.047798
0.047798
0.047482
0.047166
0.047482
0.047798
0.045901
0.045269
0.044952
0.045269
0.044636
0.044952
0.044636
0.044952
0.044636
0.043688
0.044636
0.043688
0.044636
0.044004
0.044636
0.044952
0.044636
0.043688
0.042739
0.042739
0.042423
0.043372
0.043372
0.042423
0.043372
0.044320
0.043688
0.043688
0.043372
0.045269
0.044952
0.044320
0.045269
0.044952
0.044320
0.044952
0.044952
0.044320
0.045269
0.044952
0.045585
0.045901
0.045269
0.045585
0.045269
0.046217
0.046533
0.047482
0.046849
0.046849
0.047482
0.047798
0.046849
0.046849
0.047482
0.048430
0.047166
0.047482
0.048746
0.048746
0.049379
0.048430
0.048430
0.047798
0.049062
0.049379
0.048746
0.048430
0.048430
0.048114
0.047166
0.047798
0.048746
0.048746
0.048430
0.049062
0.047166
0.047798
0.046849
0.048114
0.046533
0.047166
0.046217
0.046217
0.046849
0.045901
0.045901
0.045901
0.045901
0.044952
0.045901
0.045585
0.044952
0.044320
0.045269
0.044636
0.043688
0.043688
0.044952
0.044952
0.044636
0.043056
0.043372
0.043688
0.045585
0.044320
0.042739
0.043372
0.043056
0.043688
0.043372
0.043372
0.042739
0.044636
0.044004
0.044636
0.044636
0.045269
0.044636
0.044952
0.045585
0.045269
0.045269
0.046217
0.045901
0.046217
0.045585
0.046533
0.046533
0.047482
0.047482
0.047166
0.046217
0.047798
0.047798
0.047482
0.047482
0.048746
0.047482
0.047166
0.047798
0.048430
0.048114
0.048746
0.048746
0.048430
0.048746
0.046849
0.048114
0.049379
0.048114
0.048746
0.047798
0.047482
0.048114
0.048746
0.048430
0.047482
0.047482
0.047482
0.048114
0.048114
0.048430
0.047166
0.046849
0.048114
0.046849
0.047482
0.046849
0.045585
0.045901
0.046217
0.045269
0.046217
0.045901
0.045585
0.045901
0.044952
0.045269
0.045269
0.044952
0.046533
0.044636
0.044636
0.044004
0.043372
0.044320
0.044636
0.043688
0.044636
0.044004
0.043688
0.043688
0.044952
0.044636
0.045269
0.044636
0.043688
0.044636
0.045269
0.043372
0.044004
0.044952
0.044952
0.044636
0.045585
0.046533
0.045901
0.046217
0.045901
0.046217
0.046533
0.047166
0.046849
0.046217
0.045901
0.046849
0.048114
0.048430
0.048114
0.048114
0.048746
0.047798
0.047166
0.047798
0.048746
0.049695
0.050327
0.049379
0.049062
0.049379
0.049062
0.049695
0.049695
0.049695
0.049379
0.047798
0.047798
0.047166
0.048430
0.048114
0.048430
0.048430
0.047798
0.046533
0.047798
0.048746
0.047482
0.046849
0.046533
0.046217
0.045901
0.045901
0.045901
0.045585
0.045269
0.045585
0.045585
0.045269
0.044320
0.044636
0.044636
0.044320
0.044004
0.044636
0.044320
0.043372
0.044320
0.043056
0.043056
0.044004
0.044320
0.043056
0.043372
0.043056
0.043688
0.044004
0.044004
0.043688
0.044636
0.044004
0.043688
0.044004
0.044004
0.044320
0.044320
0.045585
0.045269
0.044320
0.045269
0.045901
0.046533
0.045901
0.046533
0.047166
0.047166
0.047166
0.047798
0.047166
0.047166
0.047482
0.047798
0.046849
0.048114
0.048114
0.047166
0.046849
0.046849
0.048430
0.048746
0.049062
0.048430
0.050011
0.049062
0.048746
0.048746
0.048114
0.049062
0.050011
0.049695
0.046849
0.048746
0.049062
0.048746
0.047166
0.049062
0.047482
0.047166
0.047166
0.047798
0.047482
0.048430
0.047166
0.047166
0.046533
0.046849
0.046849
0.046217
0.045901
0.045585
0.046217
0.045269
0.045269
0.044320
0.044004
0.045585
0.045269
0.044004
0.044952
0.044636
0.045269
0.043056
0.044636
0.044636
0.044636
0.044004
0.044004
0.044004
0.044004
0.044004
0.043688
0.043688
0.044004
0.044320
0.044320
0.045901
0.044952
0.045269
0.045269
0.045269
0.044004
0.044952
0.045269
0.045269
0.045901
0.045901
0.046849
0.046533
0.047166
0.047166
0.047482
0.048114
0.047482
0.047482
0.048746
0.049379
0.047798
0.048746
0.049379
0.049062
0.048746
0.049695
0.049062
0.049379
0.050327
0.049695
0.049062
0.049062
0.049695
0.050959
0.049062
0.050643
0.050643
0.050011
0.049379
0.050327
0.050011
0.050011
0.049379
0.049695
0.048746
0.048746
0.046533
0.046849
0.047798
0.047482
0.047798
0.048746
0.047798
0.048114
0.046849
0.046849
0.045585
0.045585
0.046217
0.047166
0.046217
0.046533
0.044952
0.045901
0.044952
0.045901
0.044952
0.044636
0.044636
0.043372
0.044636
0.044636
0.044636
0.045269
0.044636
0.043372
0.045269
0.044320
0.045585
0.046217
0.045269
0.044636
0.044952
0.045269
0.045269
0.045585
0.046217
0.047166
0.045901
0.046533
0.047798
0.047166
0.046849
0.047166
0.047166
0.047482
0.048114
0.049062
0.049062
0.047482
0.048430
0.048430
0.048114
0.048746
0.049379
0.050643
0.049379
0.049379
0.049062
0.049695
0.051592
0.050959
0.050011
0.050327
0.050327
0.049379
0.050643
0.051276
0.050959
0.050327
0.049062
0.049062
0.050327
0.049379
0.050643
0.050643
0.050643
0.049062
0.048430
0.049062
0.048430
0.048746
0.049695
0.048746
0.049062
0.049062
0.048114
0.047798
0.047482
0.047482
0.046849
0.046849
0.045901
0.046533
0.047166
0.046533
0.044952
0.046217
0.046217
0.047166
0.046217
0.045269
0.044952
0.045585
0.045269
0.045269
0.046533
0.046533
0.044952
0.045269
0.044636
0.045901
0.046217
0.047166
0.046217
0.046849
0.046533
0.045585
0.045901
0.047166
0.047166
0.046849
0.045901
0.046849
0.047482
0.047482
0.047798
0.047798
0.047798
0.049379
0.049062
0.049379
0.048430
0.049379
0.050327
0.050643
0.049379
0.050327
0.050011
0.049695
0.049695
0.050011
0.050327
0.051592
0.052224
0.051592
0.050643
0.050643
0.050959
0.051592
0.051592
0.051276
0.052540
0.050959
0.051908
0.051276
0.050959
0.050011
0.050643
0.051592
0.050643
0.050327
0.049062
0.049695
0.050643
0.049379
0.049379
0.049379
0.049379
0.049062
0.048746
0.048114
0.046849
0.047482
0.047482
0.047798
0.047482
0.046849
0.046533
0.046849
0.047482
0.046849
0.047482
0.047482
0.046849
0.044952
0.045585
0.045585
0.046533
0.046217
0.046533
0.045901
0.046849
0.046217
0.046217
0.047482
0.047482
0.047482
0.046849
0.046849
0.047482
0.045901
0.047482
0.047166
0.048114
0.046849
0.047482
0.048746
0.048114
0.049695
0.048746
0.048746
0.050327
0.050643
0.049379
0.050959
0.050011
0.049695
0.050327
0.050643
0.050327
0.049695
0.050011
0.050327
0.049695
0.050643
0.051592
0.051908
0.052224
0.052856
0.052540
0.052540
0.051276
0.052856
0.051908
0.052224
0.052540
0.050327
0.051592
0.051908
0.052224
0.051276
0.051908
0.050959
0.049379
0.050643
0.050959
0.050643
0.050327
0.050959
0.050959
0.050011
0.049695
0.049695
0.049379
0.048430
0.050011
0.049062
0.048430
0.048114
0.048430
0.048114
0.048746
0.048430
0.048746
0.047798
0.048430
0.047482
0.046533
0.045269
0.047482
0.048114
0.047482
0.047482
0.047798
0.047166
0.047166
0.046217
0.046849
0.048114
0.046849
0.047482
0.047482
0.048430
0.048114
0.047798
0.048114
0.048746
0.048430
0.047482
0.048746
0.049695
0.050327
0.049695
0.049379
0.049695
0.050643
0.050643
0.050011
0.051276
0.051276
0.051908
0.052224
0.052224
0.051592
0.052540
0.050643
0.051908
0.052540
0.052224
0.053805
0.053489
0.053805
0.052856
0.053172
0.051908
0.052224
0.054121
0.051908
0.052224
0.051592
0.051908
0.052856
0.051592
0.052224
0.051592
0.050959
0.050643
0.050327
0.050327
0.051592
0.050011
0.050643
0.049379
0.050327
0.050643
0.050011
0.050011
0.049695
0.049695
0.050011
0.048430
0.049379
0.047166
0.048746
0.047798
0.047166
0.048430
0.048430
0.049062
0.049379
0.048114
0.048114
0.048430
0.047798
0.048114
0.048430
0.047482
0.047166
0.047166
0.047482
0.048430
0.047798
0.049062
0.048746
0.048430
0.048114
0.047798
0.049379
0.048114
0.048114
0.049379
0.049695
0.049379
0.049695
0.050327
0.049695
0.050327
0.051592
0.051276
0.051592
0.052224
0.050643
0.050327
0.051276
0.052540
0.052540
0.051908
0.052856
0.052540
0.052224
0.050959
0.052540
0.052856
0.054437
0.055069
0.054121
0.053489
0.053172
0.052540
0.053172
0.054121
0.054437
0.054437
0.052540
0.052856
0.051908
0.054121
0.053172
0.054121
0.053489
0.053172
0.052856
0.052540
0.052856
0.051908
0.051908
0.051908
0.051276
0.050327
0.050959
0.050327
0.050327
0.050643
0.051276
0.050959
0.049062
0.050643
0.050327
0.051276
0.049695
0.050011
0.050643
0.050327
0.050643
0.049062
0.049062
0.049062
0.048746
0.047482
0.048746
0.048114
0.047798
0.048430
0.047798
0.048114
0.049695
0.050011
0.050327
0.050327
0.050011
0.050327
0.052224
0.052224
0.051908
0.050643
0.050643
0.051276
0.051276
0.052540
0.051276
0.052856
0.051592
0.053172
0.053489
0.053805
0.054121
0.053489
0.054753
0.054121
0.052856
0.053489
0.053489
0.053172
0.052540
0.054121
0.054753
0.054753
0.054753
0.054121
0.053805
0.053489
0.054121
0.054753
0.055069
0.054753
0.053805
0.053805
0.053805
0.052856
0.053805
0.054437
0.054437
0.054437
0.053805
0.053172
0.053172
0.052856
0.053489
0.053172
0.053805
0.053489
0.053805
0.053489
0.053172
0.052540
0.051276
0.051276
0.051592
0.051908
0.050643
0.051592
0.050959
0.051276
0.051908
0.051276
0.050643
0.050011
0.050643
0.049695
0.050643
0.050327
0.050327
0.050959
0.050327
0.048746
0.050643
0.050011
0.051276
0.051908
0.049062
0.050327
0.050643
0.050011
0.050011
0.051592
0.051276
0.051276
0.051276
0.051592
0.051908
0.051592
0.052540
0.052856
0.052224
0.052540
0.051908
0.052540
0.053489
0.052856
0.052540
0.052856
0.055069
0.053805
0.054753
0.054437
0.054437
0.052856
0.053489
0.055385
0.055385
0.056334
0.055385
0.054753
0.055385
0.056334
0.056650
0.055702
0.056650
0.056650
0.055385
0.055385
0.056334
0.056018
0.055702
0.055385
0.056018
0.054437
0.054437
0.054437
0.053805
0.054437
0.054753
0.053805
0.053805
0.054121
0.053805
0.051908
0.050959
0.051908
0.051276
0.052224
0.052540
0.050959
0.049695
0.050643
0.050643
0.051276
0.051276
0.051276
0.050643
0.050959
0.049695
0.050011
0.051908
0.051276
0.052856
0.051592
0.051276
0.050011
0.050327
0.050959
0.050959
0.051592
0.051276
0.051276
0.051908
0.051908
0.051908
0.052856
0.053172
0.051592
0.051276
0.052224
0.052540
0.053172
0.052856
0.053489
0.054753
0.054753
0.054121
0.054437
0.055385
0.055069
0.055069
0.055385
0.055385
0.056334
0.055385
0.055385
0.055385
0.056334
0.056018
0.056018
0.058863
0.056334
0.056650
0.056018
0.056018
0.056334
0.056334
0.056650
0.056650
0.054437
0.054753
0.055069
0.056018
0.056018
0.055702
0.054753
0.055385
0.055069
0.055069
0.056650
0.055069
0.056650
0.055385
0.055069
0.054437
0.054121
0.054121
0.053805
0.052224
0.052856
0.054437
0.054437
0.053172
0.052540
0.052224
0.051908
0.052224
0.051592
0.052224
0.052856
0.050959
0.050643
0.050959
0.050643
0.050959
0.051592
0.052224
0.050959
0.051276
0.051592
0.051908
0.052224
0.051592
0.053172
0.052224
0.052856
0.052856
0.052540
0.054121
0.052856
0.053489
0.052540
0.052856
0.054121
0.053489
0.053805
0.054121
0.054437
0.054121
0.054753
0.054437
0.054437
0.055069
0.056018
0.056334
0.055069
0.054753
0.056966
0.056966
0.056018
0.055385
0.056334
0.056334
0.057599
0.057282
0.057282
0.057282
0.056650
0.057915
0.058231
0.057282
0.057282
0.057599
0.058231
0.057282
0.057599
0.057915
0.056334
0.056334
0.056018
0.056650
0.056650
0.056650
0.056650
0.056334
0.054753
0.055702
0.055385
0.055385
0.055069
0.054437
0.053489
0.054753
0.052224
0.052856
0.053172
0.052540
0.052224
0.053172
0.052856
0.053489
0.052224
0.052540
0.052224
0.052224
0.050327
0.053172
0.052856
0.053805
0.051592
0.052540
0.050959
0.052856
0.052540
0.052224
0.053172
0.053172
0.052856
0.051592
0.052540
0.052540
0.054437
0.053805
0.054121
0.054121
0.053489
0.054437
0.053489
0.054437
0.054437
0.054437
0.053805
0.055069
0.054437
0.055069
0.055069
0.055702
0.056334
0.056018
0.055069
0.056018
0.055702
0.055702
0.055069
0.055702
0.056650
0.057282
0.058231
0.057282
0.057599
0.056966
0.057915
0.057599
0.058547
0.057282
0.057915
0.057599
0.056650
0.056650
0.057599
0.057282
0.057282
0.057915
0.056966
0.056334
0.055385
0.055385
0.056018
0.055069
0.056018
0.055069
0.054121
0.054121
0.054437
0.053489
0.055069
0.053805
0.054437
0.054121
0.052856
0.052540
0.052540
0.052856
0.052856
0.053172
0.053805
0.053805
0.053805
0.051592
0.052540
0.053489
0.053172
0.052540
0.052224
0.051908
0.052224
0.052540
0.053172
0.053489
0.053489
0.052540
0.052856
0.052540
0.052224
0.052540
0.054437
0.054437
0.053805
0.053805
0.053805
0.054437
0.055702
0.055069
0.054437
0.054753
0.056334
0.056018
0.055069
0.056018
0.056334
0.056966
0.056650
0.057282
0.057282
0.057599
0.057599
0.056966
0.058231
0.059179
0.059812
0.060128
0.059179
0.059179
0.058547
0.059179
0.058547
0.059179
0.059495
0.059179
0.057599
0.058547
0.059179
0.058231
0.058231
0.056966
0.058547
0.056966
0.057915
0.057282
0.056966
0.057599
0.056966
0.056650
0.056966
0.056966
0.056334
0.056018
0.056966
0.054753
0.054121
0.054437
0.054121
0.054437
0.054121
0.053805
0.055702
0.054753
0.055385
0.054753
0.055385
0.054121
0.053489
0.051908
0.053489
0.053805
0.053489
0.053172
0.052856
0.052540
0.052856
0.052224
0.053489
0.053489
0.053805
0.054753
0.053805
0.053489
0.053489
0.054437
0.055069
0.054753
0.054753
0.055385
0.055385
0.056018
0.056018
0.055702
0.056650
0.056966
0.057282
0.056966
0.056966
0.057599
0.058863
0.058547
0.057915
0.057915
0.059495
0.058231
0.056966
0.056650
0.056966
0.058547
0.059495
0.059812
0.058863
0.058231
0.058231
0.058547
0.058547
0.059812
0.059812
0.058863
0.057599
0.057915
0.058863
0.057915
0.058547
0.059495
0.057915
0.056334
0.056650
0.057915
0.057282
0.057282
0.057599
0.057599
0.057282
0.056966
0.057599
0.056966
0.056650
0.056334
0.056650
0.055069
0.055069
0.055069
0.054437
0.054753
0.054437
0.054121
0.055069
0.055385
0.055069
0.055069
0.054121
0.054437
0.053489
0.055385
0.055702
0.054753
0.054753
0.053805
0.054437
0.055385
0.055385
0.055069
0.054753
0.055069
0.054753
0.054437
0.055385
0.055385
0.054753
0.055385
0.056018
0.056018
0.056966
0.056650
0.057282
0.056650
0.056966
0.056650
0.057599
0.057599
0.057915
0.057282
0.058231
0.057915
0.056966
0.058547
0.058231
0.057282
0.056966
0.057599
0.059179
0.059812
0.060128
0.059812
0.058547
0.058863
0.059179
0.060128
0.059179
0.059495
0.060128
0.060128
0.058547
0.058863
0.059812
0.059179
0.059179
0.058547
0.057915
0.058547
0.058231
0.059495
0.059495
0.057599
0.056966
0.056966
0.056650
0.056334
0.056650
0.056018
0.056966
0.055069
0.055385
0.056334
0.054753
0.056018
0.056650
0.054753
0.054753
0.056018
0.056650
0.055069
0.055702
0.055385
0.055069
0.055702
0.056334
0.057282
0.055069
0.054437
0.056334
0.054753
0.055069
0.055702
0.055702
0.056334
0.054753
0.054753
0.055702
0.056650
0.056966
0.055702
0.056650
0.057599
0.056966
0.056018
0.056650
0.056018
0.056966
0.056650
0.057599
0.057915
0.057599
0.056966
0.057915
0.058231
0.058231
0.057915
0.058231
0.058231
0.058231
0.058231
0.057599
0.060128
0.060128
0.061392
0.061076
0.061076
0.059495
0.060128
0.059495
0.060444
0.060128
0.059812
0.060128
0.058863
0.059179
0.059495
0.059812
0.059179
0.060444
0.059179
0.059179
0.058863
0.059179
0.059179
0.058231
0.059179
0.057599
0.057599
0.057599
0.057282
0.056650
0.056650
0.056966
0.057599
0.056018
0.056018
0.055702
0.056650
0.056966
0.056650
0.056334
0.056650
0.055385
0.056966
0.055702
0.054437
0.055069
0.055702
0.056334
0.056334
0.056018
0.055702
0.054753
0.055069
0.055069
0.056018
0.054437
0.056334
0.055702
0.056018
0.056966
0.057282
0.056650
0.056650
0.056018
0.057599
0.057599
0.057599
0.057915
0.059179
0.057599
0.058547
0.058547
0.058863
0.057915
0.058547
0.058863
0.059495
0.059495
0.060128
0.059179
0.059495
0.060128
0.060444
0.061076
0.062025
0.061708
0.060444
0.060760
0.059495
0.060444
0.061392
0.061076
0.060444
0.061708
0.060128
0.059812
0.060444
0.061076
0.060128
0.061076
0.060128
0.059495
0.059495
0.059495
0.059812
0.060128
0.059812
0.059495
0.058863
0.059179
0.058863
0.058863
0.058547
0.058231
0.058231
0.058863
0.059179
0.058547
0.057599
0.057282
0.057282
0.058231
0.057915
0.058547
0.057599
0.056650
0.057282
0.056018
0.057599
0.056650
0.056650
0.056650
0.056018
0.055702
0.055702
0.056966
0.056966
0.057915
0.057915
0.057282
0.055702
0.056966
0.058231
0.057282
0.057599
0.057599
0.058231
0.056966
0.057599
0.058547
0.058863
0.059812
0.058547
0.059495
0.059495
0.059179
0.059812
0.059812
0.059179
0.060128
0.059812
0.060128
0.060444
0.061392
0.061076
0.060444
0.060444
0.061076
0.061392
0.063289
0.063289
0.061076
0.061392
0.062025
0.061392
0.060760
0.061392
0.062341
0.061708
0.060128
0.061392
0.062341
0.061392
0.062025
0.060128
0.060444
0.060128
0.061076
0.062025
0.061392
0.061076
0.059812
0.059812
0.059179
0.059179
0.059179
0.058863
0.059179
0.059495
0.059179
0.058231
0.057599
0.057915
0.057915
0.057915
0.059179
0.057599
0.057599
0.057915
0.056966
0.056650
0.055702
0.057915
0.056966
0.056334
0.056018
0.056650
0.057282
0.056966
0.057282
0.059179
0.056334
0.056966
0.058231
0.056650
0.056650
0.056334
0.056966
0.058863
0.057599
0.057282
0.059179
0.058231
0.059495
0.059179
0.059179
0.059812
0.059179
0.059179
0.059495
0.059812
0.060444
0.060760
0.061392
0.060760
0.061392
0.061392
0.061392
0.061076
0.060128
0.061708
0.062341
0.064238
0.062025
0.062025
0.061708
0.062025
0.062657
0.062973
0.062025
0.062973
0.062341
0.062025
0.061076
0.062341
0.062341
0.061076
0.062973
0.061392
0.061392
0.060760
0.062025
0.060128
0.060128
0.060760
0.060444
0.060128
0.059495
0.058863
0.058863
0.058231
0.058547
0.059812
0.059179
0.059179
0.057282
0.058231
0.058547
0.057599
0.058547
0.059179
0.059495
0.058863
0.058231
0.056650
0.057282
0.058231
0.058231
0.057599
0.056650
0.056966
0.058231
0.056966
0.056966
0.057915
0.057599
0.057282
0.057282
0.057915
0.058231
0.059179
0.059179
0.058863
0.059812
0.058863
0.059179
0.060444
0.059179
0.059812
0.059812
0.060128
0.060760
0.060128
0.062025
0.060760
0.061076
0.061076
0.061076
0.062025
0.062025
0.062025
0.062657
0.062025
0.061708
0.061392
0.063605
0.062341
0.062657
0.061392
0.062341
0.062341
0.063605
0.061708
0.062657
0.062025
0.061392
0.062025
0.062341
0.062341
0.061708
0.061708
0.062657
0.062025
0.061392
0.061076
0.061392
0.061708
0.060760
0.060760
0.061076
0.061076
0.060444
0.060128
0.059179
0.058863
0.058547
0.058863
0.058547
0.058231
0.058547
0.058863
0.058547
0.058547
0.057915
0.058231
0.057282
0.057915
0.056650
0.058547
0.057915
0.058863
0.057915
0.057915
0.057282
0.057282
0.058231
0.058863
0.058863
0.057915
0.057599
0.057599
0.057915
0.057599
0.058547
0.059179
0.058863
0.058547
0.059179
0.059179
0.059179
0.059179
0.060760
0.059812
0.061076
0.060128
0.060760
0.060128
0.059812
0.059495
0.061708
0.062341
0.062341
0.062341
0.062025
0.062657
0.061392
0.062341
0.061076
0.061708
0.062025
0.063289
0.062973
0.062341
0.063922
0.063922
0.063922
0.063605
0.062341
0.063605
0.061708
0.062025
0.062973
0.062973
0.061708
0.062973
0.061076
0.061076
0.062025
0.061076
0.060760
0.060760
0.060760
0.059812
0.059812
0.059812
0.060128
0.059495
0.058863
0.058231
0.060128
0.059179
0.058863
0.058547
0.057599
0.056650
0.057599
0.058231
0.058231
0.057282
0.057599
0.056650
0.057599
0.057282
0.058547
0.058231
0.057282
0.056966
0.056966
0.057282
0.057282
0.058231
0.057915
0.057599
0.057915
0.058231
0.058547
0.058231
0.058231
0.058863
0.057915
0.058547
0.058231
0.058863
0.059495
0.058547
0.059179
0.060128
0.060444
0.060444
0.059179
0.060444
0.060444
0.060128
0.061076
0.061076
0.059495
0.060128
0.060128
0.061076
0.060128
0.061708
0.062657
0.062657
0.061708
0.062657
0.061392
0.060760
0.062341
0.062341
0.061708
0.062025
0.062025
0.062025
0.061076
0.060760
0.062341
0.062341
0.061392
0.062025
0.062341
0.061076
0.060760
0.062025
0.061708
0.061708
0.060444
0.059495
0.059495
0.059179
0.059495
0.058547
0.059179
0.059812
0.059179
0.059812
0.059495
0.058863
0.057599
0.058547
0.058231
0.058547
0.058547
0.057915
0.057599
0.056966
0.058547
0.057599
0.057282
0.057599
0.058231
0.057915
0.057599
0.057915
0.058231
0.057915
0.058547
0.057599
0.058547
0.058863
0.058547
0.059179
0.059495
0.059179
0.058231
0.058231
0.059495
0.060128
0.059495
0.059812
0.059812
0.060760
0.060760
0.060760
0.061076
0.060760
0.060760
0.060444
0.061708
0.061076
0.062657
0.060444
0.061392
0.061392
0.062025
0.061392
0.062341
0.062973
0.063289
0.062657
0.062025
0.062657
0.062973
0.062341
0.062973
0.062341
0.062025
0.062025
0.061708
0.062657
0.062973
0.062973
0.061708
0.061392
0.060760
0.062025
0.060760
0.061392
0.061708
0.060760
0.061076
0.060444
0.060128
0.059495
0.059179
0.060128
0.060128
0.059812
0.060444
0.059495
0.058231
0.057915
0.058231
0.059179
0.058231
0.058231
0.058547
0.058547
0.056334
0.056018
0.058231
0.059179
0.058547
0.057282
0.058547
0.056334
0.056966
0.057915
0.059812
0.059812
0.059179
0.059495
0.058547
0.058863
0.058547
0.059179
0.059495
0.058863
0.059179
0.060128
0.058863
0.059812
0.059812
0.059812
0.061076
0.061392
0.061392
0.062973
0.062341
0.062657
0.061708
0.061392
0.061392
0.062025
0.061076
0.061392
0.061076
0.062025
0.062657
0.064238
0.064870
0.063289
0.062973
0.063289
0.063605
0.063605
0.062973
0.063289
0.062341
0.062973
0.062025
0.062025
0.062341
0.062973
0.062341
0.062341
0.062025
0.062657
0.062657
0.062025
0.062341
0.061076
0.061076
0.062341
0.061392
0.061392
0.060444
0.059179
0.059495
0.061076
0.059812
0.059812
0.058863
0.060444
0.058863
0.058547
0.057915
0.059812
0.059179
0.058547
0.059179
0.057599
0.057282
0.059179
0.058547
0.058547
0.058547
0.057599
0.057915
0.057599
0.056650
0.057599
0.057915
0.059179
0.057915
0.058863
0.058863
0.059495
0.059495
0.059812
0.060128
0.059495
0.059495
0.060128
0.060760
0.060760
0.059495
0.060760
0.061392
0.061708
0.062025
0.062025
0.061392
0.060444
0.062341
0.062341
0.062025
0.062341
0.062341
0.062025
0.062025
0.063605
0.062657
0.063605
0.063605
0.064238
0.063605
0.063289
0.063605
0.063289
0.062973
0.063605
0.062973
0.063605
0.063289
0.063289
0.063605
0.062973
0.062973
0.062657
0.062657
0.061392
0.063605
0.062025
0.061392
0.060760
0.061708
0.061708
0.059179
0.060128
0.059495
0.060128
0.059179
0.061076
0.060128
0.058547
0.058547
0.059179
0.057599
0.059179
0.059812
0.058863
0.058863
0.058231
0.059495
0.057282
0.058547
0.058231
0.058547
0.058547
0.057915
0.057282
0.056018
0.056966
0.058547
0.058547
0.057599
0.058547
0.057915
0.059179
0.057915
0.059179
0.058863
0.059179
0.060128
0.060128
0.059495
0.059495
0.060760
0.061076
0.061708
0.061392
0.061392
0.060128
0.062025
0.061392
0.060444
0.062657
0.062341
0.062973
0.062973
0.062341
0.062341
0.062657
0.063605
0.062973
0.063289
0.062973
0.063289
0.063922
0.063605
0.062657
0.063922
0.063922
0.064554
0.064554
0.063605
0.062341
0.063922
0.063922
0.063605
0.062657
0.063922
0.063605
0.062973
0.062025
0.062657
0.062973
0.061708
0.061076
0.061392
0.060444
0.060760
0.061708
0.061076
0.060444
0.059495
0.060760
0.059812
0.060760
0.060128
0.059179
0.058863
0.060128
0.060128
0.059812
0.058863
0.058231
0.057915
0.059179
0.058863
0.058863
0.060128
0.059179
0.058547
0.057915
0.058547
0.057599
0.058863
0.058547
0.057915
0.058547
0.059179
0.059812
0.060444
0.061392
0.060444
0.060760
0.061392
0.061076
0.060444
0.060760
0.062025
0.061076
0.061708
0.061708
0.062341
0.061708
0.061708
0.061708
0.062973
0.063289
0.063922
0.063605
0.063605
0.062341
0.062973
0.062657
0.063289
0.063922
0.065502
0.063922
0.064554
0.064238
0.064554
0.064238
0.065818
0.066135
0.064870
0.064554
0.064238
0.064870
0.064870
0.063922
0.062973
0.064554
0.063922
0.062973
0.062657
0.062657
0.063922
0.062341
0.062025
0.062341
0.062341
0.061392
0.060444
0.061392
0.061076
0.060128
0.061392
0.061708
0.059812
0.060128
0.059812
0.059812
0.060128
0.059495
0.060760
0.060128
0.059495
0.058547
0.057915
0.058863
0.060128
0.059495
0.058547
0.059179
0.059179
0.058863
0.058231
0.058863
0.058231
0.058231
0.058547
0.059179
0.059812
0.059495
0.060444
0.060760
0.058863
0.060760
0.060444
0.060128
0.060444
0.061392
0.061076
0.062025
0.062657
0.062025
0.061392
0.062341
0.061392
0.062657
0.063922
0.064238
0.064238
0.062973
0.062341
0.062973
0.062341
0.062657
0.062657
0.064870
0.064554
0.063289
0.063605
0.063605
0.063922
0.064238
0.063605
0.062973
0.063605
0.063605
0.063289
0.063922
0.064238
0.062973
0.063605
0.063605
0.062973
0.062341
0.062657
0.062973
0.062341
0.062341
0.062025
0.062657
0.062025
0.060760
0.060444
0.060760
0.059495
0.060128
0.059495
0.059812
0.059495
0.059179
0.059495
0.059812
0.059812
0.060128
0.059179
0.059179
0.059179
0.058547
0.059179
0.059495
0.059179
0.058547
0.058547
0.057915
0.058547
0.058547
0.058547
0.059179
0.058231
0.058547
0.058231
0.058863
0.059495
0.060128
0.060128
0.059812
0.060760
0.060444
0.061708
0.060444
0.061708
0.062341
0.062025
0.062973
0.062341
0.062973
0.062341
0.063289
0.063289
0.062973
0.063289
0.063922
0.064554
0.063289
0.063605
0.063605
0.063289
0.063922
0.064870
0.064870
0.064870
0.064554
0.064238
0.065502
0.065818
0.064238
0.064554
0.063605
0.064870
0.064238
0.064554
0.064870
0.063922
0.063605
0.063289
0.063289
0.062973
0.062973
0.062973
0.062973
0.062341
0.063289
0.062657
0.062657
0.061708
0.062025
0.061392
0.061708
0.061708
0.061708
0.060760
0.060444
0.060444
0.060128
0.059812
0.060128
0.061076
0.060128
0.060128
0.058547
0.058863
0.059495
0.059812
0.059495
0.059812
0.059495
0.059495
0.059495
0.058231
0.059495
0.059179
0.059812
0.059179
0.059495
0.060128
0.060128
0.061708
0.061708
0.061392
0.060760
0.059812
0.060444
0.059812
0.060760
0.061392
0.061076
0.061708
0.062025
0.061392
0.062341
0.061708
0.062341
0.062025
0.062657
0.063605
0.063289
0.063605
0.063289
0.062341
0.063289
0.063605
0.064238
0.064870
0.064554
0.063605
0.063605
0.062973
0.064554
0.064238
0.064554
0.064554
0.065186
0.063605
0.063922
0.064554
0.064870
0.064238
0.064238
0.063289
0.063605
0.063922
0.063922
0.062657
0.062341
0.062341
0.062973
0.061708
0.062025
0.061076
0.061392
0.060444
0.061708
0.061708
0.060128
0.061076
0.061076
0.060128
0.060444
0.060444
0.061076
0.061708
0.060128
0.060444
0.058863
0.059812
0.060444
0.059812
0.060444
0.059495
0.059812
0.059179
0.059495
0.060128
0.061076
0.060760
0.060128
0.058547
0.060128
0.059812
0.060760
0.061708
0.061708
0.060760
0.060760
0.060760
0.061708
0.062341
0.062657
0.062973
0.062657
0.063605
0.062973
0.062657
0.062657
0.062973
0.062973
0.063922
0.063922
0.063605
0.062973
0.065186
0.062973
0.063289
0.063922
0.064554
0.065502
0.065186
0.064870
0.066767
0.065818
0.065818
0.066451
0.066135
0.065502
0.065818
0.064554
0.064238
0.065186
0.066135
0.064554
0.064870
0.064238
0.063289
0.063289
0.063289
0.064238
0.063289
0.063605
0.062025
0.062657
0.063605
0.062657
0.062657
0.062341
0.062025
0.061392
0.061076
0.060128
0.061392
0.059812
0.059495
0.061076
0.060444
0.061076
0.060444
0.060444
0.060128
0.059812
0.060760
0.061076
0.061392
0.061076
0.061076
0.060760
0.061076
0.060128
0.061076
0.062025
0.061708
0.059812
0.061392
0.060444
0.060760
0.061076
0.061076
0.060760
0.061076
0.061708
0.061708
0.062025
0.061708
0.061708
0.062657
0.063922
0.063922
0.062973
0.063289
0.064238
0.063605
0.063289
0.064554
0.065502
0.064238
0.065186
0.063922
0.065502
0.064870
0.064554
0.066135
0.067083
0.064870
0.065818
0.064554
0.065186
0.066135
0.067083
0.066135
0.066135
0.065186
0.065186
0.065818
0.065502
0.064870
0.065502
0.064554
0.064554
0.064870
0.064238
0.064238
0.064554
0.064870
0.063289
0.064238
0.063289
0.063922
0.063289
0.062341
0.062025
0.062025
0.062973
0.062657
0.061708
0.062025
0.061708
0.061708
0.061076
0.062341
0.062973
0.060444
0.061076
0.059495
0.059812
0.060760
0.061392
0.061392
0.060128
0.060444
0.060760
0.060128
0.061392
0.061392
0.061076
0.060128
0.059495
0.060444
0.061076
0.061076
0.062025
0.062657
0.062657
0.063289
0.062025
0.062657
0.062973
0.061708
0.062657
0.062657
0.063289
0.063605
0.063922
0.064554
0.064870
0.064870
0.065502
0.066451
0.065818
0.066135
0.065186
0.064554
0.063605
0.064870
0.065818
0.066451
0.066767
0.066135
0.067399
0.067083
0.067083
0.067083
0.067715
0.067399
0.067399
0.065818
0.065502
0.067399
0.066767
0.066451
0.066451
0.065502
0.063605
0.063922
0.065186
0.064870
0.064554
0.063922
0.064554
0.064238
0.063605
0.062025
0.062341
0.062657
0.062341
0.062341
0.061392
0.060760
0.061076
0.062973
0.061708
0.060760
0.061708
0.062657
0.061708
0.061392
0.060444
0.060128
0.061708
0.061076
0.062341
0.061076
0.061076
0.061076
0.060128
0.061392
0.061708
0.061392
0.061076
0.061708
0.061392
0.061708
0.062973
0.063605
0.062341
0.063289
0.062657
0.062657
0.062657
0.063289
0.062341
0.063289
0.063922
0.064870
0.064870
0.063922
0.064238
0.064238
0.063289
0.064238
0.064554
0.065818
0.064554
0.064870
0.064238
0.064870
0.065818
0.065502
0.067399
0.066135
0.066451
0.066135
0.066451
0.067399
0.067399
0.067083
0.065502
0.065818
0.064870
0.065502
0.065502
0.066135
0.065186
0.065502
0.065186
0.065502
0.065502
0.064554
0.063922
0.063922
0.064554
0.064870
0.065186
0.063605
0.063922
0.063289
0.063922
0.062973
0.063289
0.062025
0.062341
0.063289
0.062973
0.062341
0.062025
0.061076
0.063289
0.062973
0.062657
0.062025
0.060444
0.061076
0.061392
0.062025
0.061392
0.060760
0.061076
0.061708
0.060760
0.061076
0.061708
0.061708
0.061392
0.061392
0.061708
0.061708
0.062657
0.063289
0.062341
0.061708
0.062025
0.062657
0.062973
0.062025
0.062657
0.063289
0.064238
0.064238
0.063922
0.065502
0.064870
0.064238
0.064554
0.066135
0.065818
0.066451
0.065818
0.064870
0.064870
0.065818
0.065502
0.066451
0.066767
0.066451
0.065502
0.066135
0.066451
0.066767
0.065818
0.066135
0.066451
0.066135
0.064870
0.065186
0.065818
0.066135
0.065818
0.065502
0.064554
0.064238
0.064238
0.064870
0.063922
0.064554
0.064554
0.064870
0.064238
0.064870
0.063289
0.062973
0.062657
0.062657
0.061708
0.062973
0.062025
0.062341
0.062657
0.060760
0.061392
0.061708
0.062657
0.061392
0.061076
0.060444
0.061076
0.061708
0.062025
0.061392
0.060444
0.060444
0.060444
0.059812
0.060128
0.061392
0.061708
0.060128
0.061392
0.061076
0.061708
0.061708
0.062025
0.062341
0.062025
0.062341
0.062341
0.063289
0.064238
0.063605
0.063605
0.063605
0.063605
0.063605
0.064870
0.064554
0.063922
0.064870
0.066451
0.064554
0.065186
0.065186
0.064554
0.065502
0.064870
0.065502
0.066135
0.066767
0.065818
0.066135
0.065502
0.065818
0.065186
0.065818
0.066451
0.065502
0.065502
0.064870
0.065818
0.065502
0.065502
0.065502
0.066135
0.065818
0.065818
0.064238
0.065186
0.064870
0.064870
0.064554
0.063922
0.063922
0.062973
0.063605
0.062341
0.062025
0.063289
0.062973
0.062973
0.061708
0.061392
0.061708
0.062025
0.061708
0.062025
0.062657
0.062341
0.062025
0.061392
0.060760
0.061392
0.061708
0.062025
0.061708
0.061076
0.060760
0.061708
0.060760
0.061708
0.062341
0.061076
0.062657
0.062025
0.061708
0.061076
0.062341
0.062341
0.061708
0.062025
0.062973
0.063289
0.062973
0.062025
0.063605
0.062973
0.063605
0.063922
0.062973
0.063922
0.064870
0.064870
0.064870
0.067399
0.066451
0.065502
0.066451
0.067083
0.066451
0.065818
0.066451
0.067399
0.067083
0.066767
0.066135
0.066767
0.067399
0.066767
0.067083
0.066767
0.066451
0.066135
0.065818
0.065818
0.067083
0.067083
0.066767
0.066135
0.066135
0.064870
0.065186
0.066135
0.065502
0.064870
0.064870
0.065502
0.065502
0.064870
0.065186
0.062973
0.062657
0.063605
0.062973
0.063289
0.062341
0.061708
0.062657
0.061076
0.061708
0.062973
0.062341
0.062973
0.061392
0.061076
0.062025
0.062341
0.062657
0.061708
0.062973
0.062657
0.062025
0.061076
0.061392
0.062973
0.061708
0.061392
0.061392
0.062341
0.061708
0.063289
0.063922
0.064238
0.062973
0.063605
0.062657
0.061708
0.062025
0.063605
0.063289
0.063289
0.063605
0.063289
0.063922
0.063289
0.063922
0.064554
0.065818
0.066135
0.065186
0.064870
0.065502
0.064870
0.065818
0.065818
0.067083
0.066767
0.065818
0.065186
0.065502
0.065818
0.064238
0.065502
0.066451
0.066135
0.064554
0.065186
0.065502
0.064870
0.064554
0.064870
0.065186
0.065502
0.065818
0.065186
0.065186
0.064238
0.064554
0.063922
0.064554
0.064238
0.063605
0.063922
0.062341
0.063289
0.063605
0.063289
0.062657
0.062973
0.062341
0.062025
0.063289
0.062341
0.062341
0.064238
0.062341
0.062025
0.061076
0.062025
0.061392
0.062341
0.062341
0.062341
0.061076
0.061392
0.061076
0.061392
0.061708
0.062025
0.061708
0.062025
0.062657
0.062025
0.063289
0.063289
0.063605
0.063289
0.062341
0.064238
0.062341
0.064870
0.064554
0.064870
0.063605
0.064554
0.064238
0.065186
0.064554
0.065502
0.066451
0.065502
0.064554
0.065502
0.066767
0.065502
0.065818
0.065818
0.065818
0.067083
0.067715
0.066451
0.066767
0.065818
0.065818
0.065502
0.066135
0.066135
0.067399
0.066135
0.067083
0.065818
0.066451
0.065818
0.067083
0.066767
0.066135
0.065502
0.065818
0.064870
0.064554
0.065186
0.064870
0.064238
0.065186
0.064554
0.063289
0.062973
0.062341
0.064238
0.063605
0.062341
0.062973
0.062341
0.062025
0.062973
0.062973
0.063289
0.062341
0.062973
0.062657
0.062025
0.061708
0.061076
0.062025
0.062973
0.062657
0.062973
0.062025
0.060760
0.062025
0.062341
0.063605
0.062341
0.062657
0.062973
0.062341
0.061392
0.063922
0.062657
0.062657
0.062973
0.062341
0.062341
0.063289
0.064870
0.064554
0.065818
0.063289
0.064870
0.065186
0.064554
0.064870
0.064870
0.066135
0.066451
0.067083
0.065502
0.066451
0.066135
0.065818
0.066135
0.067399
0.067399
0.067715
0.069296
0.067715
0.066767
0.067715
0.068031
0.068031
0.067715
0.067715
0.066135
0.067399
0.066767
0.066451
0.065186
0.065818
0.065502
0.065502
0.065502
0.066451
0.065502
0.066451
0.065502
0.064238
0.064238
0.065186
0.063922
0.064238
0.063922
0.063289
0.063289
0.063289
0.063289
0.062657
0.063605
0.062657
0.062657
0.062025
0.063605
0.063289
0.062341
0.062341
0.061392
0.062657
0.062025
0.062341
0.061392
0.062341
0.061392
0.062025
0.061392
0.063922
0.064554
0.063289
0.063605
0.062025
0.061708
0.062657
0.063922
0.063922
0.062657
0.062973
0.063605
0.063922
0.064870
0.064554
0.064870
0.064238
0.064554
0.065186
0.064870
0.064238
0.064870
0.065186
0.066135
0.066767
0.066767
0.066135
0.066767
0.066451
0.066451
0.066451
0.066451
0.068348
0.068664
0.067715
0.068980
0.068664
0.068664
0.067083
0.067715
0.068031
0.068664
0.067083
0.067715
0.066451
0.066451
0.067399
0.067715
0.067083
0.066767
0.066767
0.065186
0.066135
0.067083
0.067083
0.065502
0.066135
0.064870
0.066451
0.064870
0.064238
0.065502
0.063605
0.064870
0.064554
0.062973
0.063289
0.061708
0.062025
0.062341
0.063289
0.063605
0.062657
0.062025
0.062341
0.060444
0.062025
0.062657
0.063289
0.062025
0.062025
0.061708
0.062025
0.062973
0.063922
0.062973
0.063289
0.063922
0.063605
0.063289
0.063922
0.063605
0.063605
0.063289
0.064554
0.063289
0.064554
0.064870
0.063922
0.064554
0.064238
0.065818
0.066135
0.065502
0.065818
0.065818
0.066135
0.066767
0.065502
0.065818
0.066767
0.065502
0.064870
0.065502
0.065502
0.067715
0.068980
0.067399
0.067083
0.067083
0.068031
0.066767
0.067399
0.068031
0.067715
0.067399
0.067715
0.067083
0.067399
0.067399
0.067399
0.066767
0.067399
0.066451
0.067715
0.066451
0.066451
0.066451
0.065818
0.065818
0.064554
0.064870
0.064554
0.065502
0.064238
0.063605
0.064238
0.064238
0.063605
0.063605
0.062973
0.064870
0.063605
0.062657
0.063605
0.064554
0.062341
0.062025
0.061392
0.061076
0.062025
0.061708
0.061708
0.062025
0.062025
0.062973
0.061708
0.061708
0.062973
0.062025
0.063289
0.062657
0.063605
0.062973
0.064238
0.064238
0.063605
0.063605
0.064554
0.064554
0.064554
0.064238
0.065502
0.065502
0.064554
0.064870
0.066135
0.064870
0.064870
0.066767
0.067399
0.066451
0.066767
0.067399
0.067399
0.067083
0.066767
0.068031
0.068664
0.069296
0.068664
0.068664
0.068031
0.068348
0.068031
0.068348
0.066767
0.068348
0.067715
0.067715
0.067715
0.067715
0.068980
0.068348
0.068031
0.068031
0.066451
0.067083
0.066767
0.066135
0.066451
0.065818
0.065502
0.064870
0.066135
0.065818
0.064238
0.064554
0.064238
0.064870
0.064238
0.063605
0.063289
0.062973
0.063605
0.063289
0.062973
0.064238
0.064870
0.064554
0.064554
0.062341
0.063922
0.063605
0.062657
0.063605
0.063922
0.063289
0.062341
0.063289
0.063922
0.064870
0.064238
0.063922
0.064238
0.064870
0.063922
0.063922
0.064238
0.064870
0.064238
0.064554
0.066767
0.065186
0.064238
0.064554
0.065818
0.066135
0.066135
0.066451
0.066451
0.066135
0.066451
0.067399
0.066451
0.068348
0.068031
0.068031
0.066767
0.067399
0.067399
0.067399
0.068664
0.069928
0.068031
0.068348
0.068031
0.068348
0.069612
0.068980
0.068348
0.068348
0.068031
0.067083
0.068348
0.066767
0.067083
0.068980
0.068031
0.066135
0.067083
0.068031
0.067399
0.066451
0.065818
0.064870
0.065186
0.065818
0.065818
0.066135
0.065818
0.065818
0.065502
0.064554
0.065502
0.063922
0.063605
0.062973
0.063289
0.063922
0.063922
0.064870
0.064554
0.064554
0.063289
0.063605
0.064238
0.063922
0.063605
0.063605
0.062973
0.063605
0.063922
0.062973
0.063922
0.064238
0.063605
0.063605
0.062973
0.063605
0.062657
0.063605
0.063605
0.065186
0.064238
0.064238
0.063922
0.065502
0.064554
0.064238
0.064554
0.065502
0.065818
0.065818
0.066451
0.066451
0.067399
0.067083
0.066451
0.067715
0.067399
0.066451
0.067399
0.067083
0.067715
0.068348
0.069296
0.067715
0.068980
0.068664
0.068980
0.068980
0.068348
0.068348
0.067399
0.068031
0.067715
0.068348
0.068664
0.068664
0.067715
0.067083
0.067083
0.066135
0.067083
0.067715
0.067715
0.067715
0.067083
0.066767
0.066135
0.066767
0.066135
0.065186
0.065502
0.065818
0.064238
0.063605
0.065502
0.064554
0.064870
0.063922
0.064238
0.064238
0.064870
0.065502
0.064554
0.064238
0.063922
0.063922
0.064238
0.063605
0.062973
0.063289
0.063289
0.064238
0.063922
0.062973
0.064870
0.063289
0.063289
0.064238
0.063922
0.063922
0.064870
0.064554
0.063922
0.064870
0.064870
0.066135
0.065818
0.066767
0.066135
0.067715
0.066451
0.067715
0.068348
0.068348
0.067399
0.067399
0.068664
0.068980
0.068348
0.068664
0.068980
0.067083
0.065502
0.068348
0.068664
0.068664
0.068980
0.069296
0.067399
0.067715
0.068031
0.068980
0.069612
0.067715
0.068348
0.068348
0.068664
0.068664
0.068031
0.068664
0.068980
0.067715
0.067399
0.067083
0.068664
0.067399
0.066767
0.066767
0.067399
0.066767
0.066767
0.066135
0.066767
0.065502
0.065818
0.065186
0.067083
0.065502
0.066135
0.065502
0.064238
0.064238
0.064554
0.065818
0.066135
0.064238
0.064870
0.063289
0.063922
0.063605
0.064870
0.064870
0.063605
0.064238
0.063289
0.063922
0.063922
0.064554
0.063605
0.063922
0.064870
0.064554
0.063922
0.064870
0.064238
0.064238
0.064870
0.065502
0.066135
0.066135
0.067083
0.067083
0.067083
0.067399
0.067399
0.067715
0.066767
0.067083
0.068031
0.068664
0.068348
0.068031
0.068980
0.068664
0.068664
0.068664
0.068031
0.068980
0.070245
0.071509
0.069612
0.068348
0.068980
0.069296
0.070561
0.070877
0.069296
0.069612
0.069296
0.069612
0.069928
0.069612
0.068664
0.068664
0.069296
0.068348
0.067715
0.068664
0.068348
0.068664
0.068664
0.067399
0.066767
0.068031
0.067083
0.067083
0.066767
0.066135
0.065502
0.066135
0.066135
0.065502
0.065818
0.065502
0.065818
0.065186
0.065818
0.065818
0.066135
0.066451
0.065502
0.064870
0.064554
0.065818
0.065186
0.065186
0.064870
0.065186
0.065186
0.064870
0.065186
0.065818
0.065818
0.065502
0.065502
0.065818
0.065502
0.066767
0.066767
0.066767
0.065502
0.066451
0.066767
0.066767
0.066767
0.067083
0.068031
0.068031
0.067715
0.068348
0.068031
0.068031
0.068664
0.068980
0.069296
0.068664
0.070245
0.068664
0.069296
0.069296
0.069928
0.070561
0.071825
0.070561
0.071193
0.071825
0.071825
0.071509
0.070877
0.072141
0.071825
0.070245
0.070245
0.071825
0.070877
0.069928
0.071509
0.070877
0.068980
0.068664
0.069928
0.068980
0.068980
0.068664
0.068980
0.067715
0.068980
0.068664
0.066767
0.066451
0.067399
0.067083
0.066767
0.067399
0.068348
0.067399
0.068031
0.067399
0.067399
0.067083
0.067083
0.067715
0.066451
0.066135
0.065502
0.066451
0.066451
0.066135
0.066767
0.066135
0.064870
0.065186
0.066135
0.066135
0.065502
0.065818
0.065818
0.065818
0.066135
0.067399
0.067083
0.066767
0.067083
0.067083
0.067715
0.067715
0.067715
0.068348
0.068348
0.068348
0.068348
0.069612
0.069296
0.069612
0.068980
0.067715
0.068664
0.069928
0.069296
0.069928
0.070245
0.067715
0.068980
0.070877
0.070245
0.070561
0.071193
0.070561
0.069928
0.071193
0.070877
0.070561
0.070561
0.069612
0.069296
0.069612
0.070245
0.071193
0.069296
0.070245
0.070561
0.070561
0.068980
0.069296
0.068664
0.068031
0.068980
0.069612
0.068980
0.067083
0.068348
0.068031
0.067083
0.067083
0.066767
0.068031
0.066451
0.067399
0.066451
0.065502
0.065502
0.065818
0.065818
0.066135
0.065818
0.064554
0.065818
0.064238
0.065818
0.066767
0.065818
0.065818
0.066135
0.063922
0.065186
0.065186
0.065818
0.066135
0.065186
0.066135
0.065502
0.066135
0.067399
0.066767
0.067083
0.066451
0.066767
0.067715
0.067715
0.067715
0.068031
0.067399
0.069296
0.068031
0.068664
0.068664
0.068031
0.068664
0.068348
0.068980
0.070561
0.069612
0.069928
0.070561
0.069928
0.069612
0.068664
0.069928
0.070561
0.070877
0.071825
0.070877
0.070561
0.071193
0.071825
0.072141
0.070877
0.072141
0.070877
0.069612
0.070245
0.070245
0.070877
0.069296
0.069612
0.068980
0.069296
0.069612
0.069612
0.068980
0.068980
0.068664
0.068980
0.068348
0.067083
0.068348
0.067715
0.068664
0.068031
0.067399
0.067715
0.066767
0.066767
0.065186
0.065818
0.066767
0.067083
0.068031
0.067399
0.066135
0.064870
0.065186
0.064554
0.066767
0.066135
0.065186
0.065186
0.065502
0.064554
0.065186
0.066135
0.066451
0.065818
0.067083
0.067399
0.066767
0.066451
0.067083
0.066767
0.066135
0.067715
0.067715
0.066767
0.067083
0.067399
0.067715
0.068348
0.068664
0.068664
0.068664
0.068980
0.068664
0.070245
0.068980
0.068348
0.069928
0.068980
0.070561
0.068980
0.069612
0.069612
0.070561
0.070561
0.069928
0.069928
0.071509
0.069928
0.070245
0.070561
0.070245
0.069928
0.070245
0.070245
0.069928
0.070561
0.069612
0.069612
0.070561
0.068980
0.069296
0.068980
0.068980
0.069612
0.068348
0.068664
0.068348
0.068664
0.068348
0.067715
0.067399
0.067083
0.068031
0.068348
0.068031
0.066767
0.067083
0.065818
0.066767
0.066767
0.067399
0.067399
0.067399
0.065818
0.065186
0.064238
0.064870
0.065186
0.065186
0.066135
0.065502
0.064870
0.065502
0.065186
0.066135
0.067399
0.066767
0.066767
0.066767
0.066767
0.066135
0.066135
0.068348
0.066767
0.066767
0.066767
0.067399
0.067399
0.067715
0.068980
0.068348
0.068980
0.069296
0.070561
0.068348
0.068980
0.068980
0.069928
0.069296
0.070245
0.071193
0.070877
0.069928
0.069928
0.070245
0.071825
0.072774
0.072774
0.072141
0.072141
0.072141
0.072141
0.072141
0.071509
0.071825
0.071825
0.070877
0.069928
0.071193
0.071509
0.070877
0.072774
0.071193
0.069296
0.070245
0.070561
0.069296
0.069296
0.069612
0.068980
0.068980
0.069296
0.069296
0.068664
0.068348
0.068348
0.068348
0.067083
0.067399
0.067083
0.065818
0.066451
0.066451
0.065818
0.067083
0.066451
0.065818
0.065502
0.064870
0.065502
0.064870
0.066135
0.065502
0.065818
0.065818
0.065502
0.067083
0.066135
0.067715
0.067715
0.066451
0.066451
0.066451
0.066767
0.066767
0.066767
0.068664
0.068031
0.067083
0.067083
0.068664
0.067083
0.067083
0.067715
0.069296
0.068348
0.068664
0.068031
0.068664
0.068980
0.069296
0.068980
0.068980
0.069928
0.070245
0.070245
0.069296
0.069928
0.071193
0.071509
0.072141
0.071825
0.070561
0.070561
0.071825
0.071509
0.071193
0.070877
0.071193
0.072141
0.070877
0.071509
0.070877
0.071825
0.072458
0.071825
0.069296
0.069612
0.070561
0.071193
0.070561
0.070561
0.069612
0.068664
0.069612
0.069928
0.069612
0.068031
0.068348
0.067715
0.068980
0.068348
0.068348
0.067399
0.068348
0.068348
0.068031
0.067715
0.068664
0.069296
0.068664
0.066767
0.067083
0.067083
0.066767
0.067399
0.066135
0.066767
0.067083
0.068664
0.067715
0.067715
0.068031
0.067715
0.068664
0.066451
0.068031
0.067399
0.067083
0.067715
0.067715
0.067083
0.067715
0.067715
0.068348
0.068980
0.068348
0.069612
0.069612
0.069296
0.069928
0.069296
0.069296
0.069928
0.070561
0.069928
0.070561
0.070561
0.071509
0.070561
0.070877
0.071825
0.071825
0.072458
0.072458
0.071825
0.071825
0.070245
0.072458
0.071825
0.073090
0.071509
0.072458
0.071509
0.071825
0.071509
0.072458
0.071509
0.073090
0.071509
0.070245
0.070877
0.070561
0.070561
0.071193
0.070877
0.070561
0.070561
0.070245
0.068980
0.069612
0.068664
0.068664
0.068348
0.069612
0.067399
0.068348
0.068031
0.067399
0.068031
0.068664
0.068031
0.067715
0.068664
0.067399
0.065818
0.066135
0.068031
0.067083
0.068031
0.067399
0.066767
0.067083
0.066135
0.067399
0.068348
0.066767
0.067715
0.066767
0.067399
0.067399
0.068348
0.067715
0.067715
0.068031
0.068980
0.068031
0.067715
0.069612
0.068980
0.068664
0.070245
0.068664
0.068664
0.069612
0.069928
0.070561
0.069612
0.070877
0.070245
0.068980
0.070561
0.071509
0.071193
0.070245
0.070877
0.073090
0.072141
0.071193
0.071825
0.071193
0.071509
0.071509
0.072141
0.071509
0.071825
0.071509
0.071825
0.072458
0.071193
0.071193
0.071193
0.070877
0.069928
0.069612
0.070877
0.069928
0.071193
0.070561
0.069928
0.069612
0.069296
0.068348
0.068664
0.066767
0.068031
0.068031
0.067083
0.067715
0.067399
0.067083
0.065818
0.066767
0.066767
0.066767
0.065186
0.066135
0.064870
0.065818
0.065186
0.066135
0.067715
0.066767
0.066451
0.065818
0.067083
0.065818
0.065818
0.066767
0.067399
0.067083
0.067083
0.067399
0.067083
0.067083
0.067399
0.068980
0.068031
0.067715
0.066767
0.068348
0.068348
0.068348
0.069612
0.069296
0.068664
0.068980
0.069612
0.069928
0.069296
0.070245
0.070877
0.069612
0.071193
0.070561
0.069928
0.068664
0.070561
0.071193
0.071509
0.073406
0.072458
0.071193
0.070561
0.070877
0.071509
0.071193
0.071509
0.070877
0.071825
0.070561
0.071825
0.071509
0.070245
0.070561
0.071193
0.070245
0.071825
0.070245
0.070245
0.070245
0.070245
0.069612
0.068664
0.069928
0.068980
0.069612
0.067715
0.068348
0.068348
0.068031
0.068348
0.068664
0.068031
0.067399
0.068031
0.068031
0.068031
0.068348
0.068031
0.066451
0.067083
0.066451
0.068031
0.066767
0.066767
0.067083
0.067083
0.066135
0.067083
0.067399
0.066767
0.068031
0.067715
0.067399
0.066767
0.068348
0.067715
0.067715
0.068664
0.068348
0.068031
0.068031
0.068031
0.068348
0.069296
0.069296
0.070561
0.069296
0.068980
0.069296
0.070561
0.070561
0.070877
0.069928
0.069928
0.070561
0.071509
0.071509
0.071193
0.070561
0.071825
0.071825
0.071825
0.071509
0.072141
0.070877
0.069928
0.072141
0.073090
0.072141
0.071825
0.071825
0.070877
0.070877
0.071193
0.069928
0.071509
0.071825
0.070877
0.069612
0.069296
0.069612
0.070561
0.071193
0.070245
0.070877
0.069928
0.069928
0.070561
0.068031
0.068031
0.068031
0.069296
0.068980
0.068348
0.068664
0.068348
0.068348
0.068031
0.067399
0.067083
0.068031
0.067399
0.068031
0.065186
0.067715
0.068031
0.065502
0.066767
0.067399
0.066135
0.066767
0.068664
0.067083
0.067083
0.067399
0.067715
0.067399
0.065818
0.068031
0.068664
0.067715
0.068031
0.068664
0.068031
0.067715
0.069296
0.068664
0.069612
0.069296
0.069612
0.070877
0.070245
0.071193
0.071193
0.070877
0.070561
0.070561
0.071193
0.071193
0.070877
0.071193
0.070245
0.071193
0.071825
0.072141
0.071509
0.072458
0.071825
0.070877
0.071825
0.073090
0.071193
0.070561
0.072458
0.072141
0.072774
0.071825
0.071825
0.071193
0.071825
0.071509
0.069928
0.069928
0.070561
0.070245
0.069928
0.069612
0.070245
0.070561
0.069296
0.068664
0.067399
0.068348
0.068980
0.068664
0.068980
0.067715
0.068348
0.068348
0.068664
0.067399
0.067083
0.068348
0.068348
0.067399
0.067399
0.066135
0.066767
0.066767
0.067399
0.067399
0.067399
0.068031
0.067399
0.066135
0.066451
0.067715
0.068031
0.066451
0.066767
0.066767
0.066767
0.067715
0.067715
0.067715
0.068031
0.067715
0.067083
0.068980
0.069612
0.068664
0.068980
0.070245
0.071193
0.071825
0.070561
0.070877
0.071509
0.070877
0.071509
0.071825
0.071825
0.071509
0.071825
0.070877
0.072774
0.072141
0.072141
0.073406
0.073090
0.072774
0.071825
0.072458
0.073722
0.072141
0.072141
0.072458
0.072458
0.071825
0.072774
0.073090
0.072141
0.072458
0.072774
0.071193
0.070561
0.070877
0.072141
0.071193
0.071825
0.070877
0.069928
0.069928
0.069928
0.070245
0.068664
0.069296
0.068980
0.069296
0.069296
0.067715
0.067399
0.068031
0.069296
0.068031
0.068980
0.069612
0.068348
0.068031
0.067715
0.066767
0.067715
0.068348
0.068664
0.066451
0.066767
0.067715
0.067083
0.066767
0.068348
0.068664
0.068031
0.067715
0.068031
0.068348
0.068348
0.069296
0.068031
0.068031
0.067715
0.068348
0.068664
0.068664
0.068980
0.068348
0.069612
0.069928
0.070561
0.070245
0.070245
0.071193
0.072141
0.071825
0.070561
0.071509
0.071825
0.071825
0.070877
0.069928
0.071193
0.072141
0.072774
0.071825
0.071193
0.072141
0.071509
0.071825
0.072141
0.072141
0.072141
0.073406
0.071509
0.071193
0.071825
0.071509
0.071509
0.071825
0.071509
0.070561
0.070877
0.071825
0.071825
0.071193
0.070877
0.071193
0.070561
0.069928
0.070245
0.070245
0.068980
0.070245
0.069296
0.069612
0.069296
0.067715
0.067399
0.068348
0.068664
0.068031
0.068664
0.067715
0.068031
0.066451
0.066451
0.066767
0.068031
0.067399
0.066451
0.067083
0.067399
0.066135
0.066135
0.066451
0.067083
0.067399
0.066451
0.066767
0.067715
0.067399
0.067715
0.067715
0.069612
0.070245
0.068664
0.068031
0.068980
0.068980
0.068664
0.069296
0.068980
0.069612
0.069928
0.070877
0.070561
0.069612
0.071193
0.071193
0.070877
0.071193
0.072141
0.072141
0.072774
0.072458
0.072141
0.073406
0.073090
0.071825
0.070877
0.071193
0.071509
0.072458
0.072141
0.071509
0.071193
0.071193
0.070561
0.072141
0.072458
0.071509
0.072141
0.071193
0.071193
0.069928
0.070561
0.071509
0.071509
0.069928
0.071193
0.070877
0.070877
0.069928
0.069296
0.069296
0.069296
0.068664
0.068664
0.068980
0.067715
0.066767
0.067083
0.067083
0.068031
0.069296
0.069612
0.068348
0.068664
0.066767
0.067083
0.067083
0.068348
0.067399
0.067715
0.067399
0.068348
0.067399
0.068031
0.067399
0.068031
0.067715
0.067399
0.066767
0.066451
0.067399
0.068031
0.068348
0.066767
0.067715
0.068664
0.068348
0.068348
0.067715
0.069296
0.069612
0.069612
0.069296
0.069296
0.068980
0.070245
0.069928
0.070561
0.071509
0.070561
0.070877
0.071193
0.070877
0.071825
0.071193
0.072458
0.072458
0.072141
0.071825
0.070561
0.071825
0.072458
0.072141
0.071509
0.071509
0.070877
0.070245
0.071193
0.072774
0.072141
0.072141
0.071509
0.070877
0.070245
0.070877
0.071509
0.070877
0.070877
0.070877
0.070561
0.069296
0.069296
0.068980
0.068348
0.069296
0.068664
0.068031
0.068664
0.067399
0.067399
0.068031
0.067399
0.068348
0.068031
0.068664
0.068031
0.067715
0.066767
0.066135
0.067399
0.067083
0.067715
0.068348
0.067715
0.066767
0.066451
0.067399
0.067715
0.068664
0.067399
0.068980
0.067399
0.068031
0.067083
0.068664
0.069296
0.069296
0.068664
0.068664
0.069296
0.069928
0.070245
0.068980
0.070561
0.069928
0.070561
0.070245
0.070561
0.070877
0.070877
0.072774
0.072458
0.071509
0.071509
0.071509
0.070877
0.071193
0.072141
0.073090
0.072141
0.071509
0.072458
0.072458
0.071509
0.073090
0.072774
0.072774
0.072458
0.073406
0.072458
0.072141
0.071509
0.073406
0.072458
0.070245
0.072141
0.070561
0.070561
0.071193
0.072141
0.071193
0.071509
0.070561
0.070561
0.071509
0.070561
0.070245
0.068980
0.068980
0.069612
0.069296
0.068031
0.068348
0.067715
0.068348
0.067083
0.067715
0.068031
0.067399
0.067715
0.067083
0.066135
0.067399
0.068348
0.067715
0.067083
0.066135
0.066135
0.068031
0.068031
0.067399
0.068348
0.068348
0.067399
0.068664
0.067399
0.067715
0.069296
0.068664
0.068664
0.068980
0.069612
0.068664
0.068664
0.069296
0.070561
0.069612
0.070245
0.069928
0.070877
0.070877
0.070877
0.071193
0.070561
0.071825
0.071509
0.070561
0.070877
0.072141
0.071509
0.073090
0.073406
0.072774
0.073090
0.072458
0.072774
0.073090
0.072774
0.072774
0.073722
0.073406
0.072458
0.073090
0.073090
0.073090
0.072774
0.072458
0.071509
0.073090
0.071509
0.071825
0.072141
0.072141
0.072458
0.072141
0.071193
0.069928
0.069612
0.071509
0.070245
0.069296
0.068348
0.069296
0.069928
0.068664
0.068031
0.067715
0.066451
0.067083
0.068348
0.068664
0.068664
0.068031
0.068348
0.066451
0.068031
0.068348
0.068664
0.068664
0.067399
0.066767
0.066767
0.066451
0.066767
0.067715
0.067715
0.067083
0.066767
0.068031
0.068348
0.068031
0.068348
0.069296
0.069296
0.068664
0.068980
0.069296
0.070245
0.070877
0.070877
0.071509
0.071509
0.071193
0.071509
0.070245
0.071509
0.071509
0.071825
0.072141
0.071193
0.071825
0.072458
0.071509
0.071193
0.070877
0.072458
0.074038
0.073090
0.072458
0.073090
0.072458
0.072141
0.072458
0.072458
0.071825
0.073090
0.072141
0.073090
0.072774
0.072141
0.072141
0.072458
0.071193
0.070561
0.071509
0.072141
0.071825
0.071825
0.070561
0.070561
0.070877
0.071509
0.070877
0.070561
0.068348
0.069928
0.069296
0.068980
0.068031
0.069296
0.068031
0.068664
0.068664
0.069928
0.069296
0.068348
0.068348
0.067399
0.066767
0.067715
0.067083
0.067399
0.067715
0.068348
0.067399
0.068031
0.067083
0.068664
0.068980
0.068664
0.068348
0.066451
0.067715
0.068664
0.069928
0.069296
0.068980
0.070245
0.069612
0.068980
0.069296
0.069296
0.069296
0.071509
0.071509
0.069928
0.070877
0.069928
0.070877
0.071193
0.070877
0.072141
0.072141
0.071509
0.072774
0.071825
0.071509
0.072141
0.071825
0.072774
0.072458
0.073090
0.072774
0.072141
0.073406
0.073722
0.073722
0.072141
0.073090
0.072141
0.072458
0.072774
0.073406
0.072774
0.072458
0.072141
0.071825
0.072141
0.072774
0.071825
0.071193
0.070877
0.071509
0.070245
0.070245
0.068980
0.069928
0.069928
0.069296
0.070245
0.068980
0.068664
0.068031
0.070245
0.069928
0.069296
0.068664
0.069928
0.069612
0.068664
0.068664
0.066451
0.067399
0.066767
0.067083
0.067399
0.067399
0.067083
0.068348
0.068031
0.068031
0.067715
0.067399
0.068348
0.067715
0.068348
0.067715
0.068664
0.068664
0.067399
0.068664
0.068664
0.068980
0.068664
0.067715
0.069296
0.069296
0.070877
0.070561
0.070245
0.072141
0.070877
0.070877
0.071509
0.072141
0.072774
0.071825
0.072458
0.071825
0.071193
0.072458
0.073090
0.073722
0.074987
0.073722
0.071825
0.072774
0.073090
0.073090
0.072458
0.073722
0.072774
0.072774
0.072141
0.072774
0.072458
0.072458
0.073090
0.071825
0.072141
0.071509
0.071825
0.072141
0.072774
0.072458
0.070877
0.070245
0.070877
0.070561
0.070561
0.069928
0.070245
0.069928
0.069612
0.070245
0.069928
0.068348
0.068664
0.067715
0.068664
0.069296
0.069296
0.068031
0.068348
0.068980
0.067715
0.068348
0.068664
0.068980
0.068980
0.069296
0.068664
0.068348
0.068031
0.068664
0.068664
0.067399
0.068348
0.068664
0.068980
0.068348
0.069296
0.069296
0.068980
0.069928
0.069296
0.070245
0.070877
0.070561
0.070561
0.070877
0.070877
0.071509
0.071825
0.072458
0.073406
0.072458
0.073090
0.072774
0.073722
0.073722
0.073722
0.073406
0.072141
0.073722
0.074355
0.074671
0.074038
0.073406
0.073722
0.073090
0.073406
0.073406
0.074355
0.073090
0.073406
0.073406
0.072458
0.073406
0.072774
0.074038
0.073090
0.071509
0.071509
0.071825
0.072141
0.071825
0.071825
0.071509
0.071193
0.069612
0.070561
0.069928
0.071509
0.069296
0.069612
0.070877
0.069612
0.069928
0.068980
0.068348
0.069296
0.068664
0.068031
0.069928
0.069296
0.068664
0.068664
0.068031
0.068348
0.069612
0.068664
0.068031
0.067399
0.068031
0.068980
0.069296
0.069612
0.070245
0.068664
0.068664
0.068348
0.069612
0.068980
0.069296
0.068980
0.070561
0.067715
0.068980
0.069296
0.069612
0.071193
0.069612
0.069928
0.070561
0.070877
0.071509
0.071825
0.071509
0.071825
0.072458
0.071825
0.071825
0.072141
0.073090
0.072458
0.072458
0.072141
0.073406
0.073722
0.074355
0.073090
0.073090
0.072774
0.073090
0.073406
0.073406
0.073406
0.073406
0.073406
0.071825
0.072141
0.074038
0.073406
0.073406
0.072458
0.071509
0.072458
0.073406
0.071509
0.071193
0.072141
0.072141
0.071825
0.071825
0.071509
0.070561
0.069928
0.069296
0.069612
0.068980
0.068980
0.070245
0.068664
0.069296
0.068664
0.068348
0.068980
0.068664
0.068664
0.068664
0.068348
0.068348
0.068980
0.068031
0.068664
0.068031
0.067715
0.068348
0.068664
0.068348
0.068664
0.068031
0.067715
0.068031
0.068664
0.068348
0.068980
0.068664
0.069612
0.069296
0.069612
0.069296
0.069296
0.069612
0.069296
0.069612
0.071193
0.071193
0.071193
0.071193
0.071193
0.071193
0.072141
0.072458
0.071825
0.072141
0.073090
0.073090
0.072141
0.071825
0.073406
0.073090
0.073722
0.073090
0.072141
0.073406
0.072774
0.073722
0.073090
0.072458
0.073722
0.074671
0.072774
0.073090
0.074355
0.072774
0.072141
0.072774
0.072141
0.072458
0.073406
0.071509
0.071825
0.071509
0.070877
0.070245
0.069296
0.069296
0.068664
0.068348
0.068980
0.069612
0.068664
0.067399
0.068031
0.067715
0.067399
0.066767
0.067399
0.068031
0.068664
0.068031
0.068031
0.066135
0.067399
0.067715
0.068980
0.068348
0.067083
0.066451
0.067399
0.067399
0.067399
0.067715
0.067399
0.068031
0.068348
0.068664
0.068348
0.068980
0.069612
0.069928
0.067715
0.068980
0.068348
0.068664
0.069928
0.070561
0.069928
0.071193
0.071509
0.071193
0.069612
0.069928
0.071509
0.071193
0.071825
0.072141
0.071509
0.072141
0.071825
0.072458
0.072458
0.071509
0.072141
0.075619
0.074038
0.073406
0.073090
0.073722
0.072774
0.073090
0.073722
0.073090
0.073722
0.073090
0.073090
0.073722
0.072774
0.073406
0.073406
0.072774
0.073406
0.072458
0.073406
0.072774
0.071509
0.071825
0.071509
0.070877
0.072141
0.069928
0.069612
0.070245
0.070561
0.071509
0.070877
0.069612
0.069612
0.070245
0.069296
0.070877
0.069612
0.070245
0.068980
0.069296
0.069612
0.068031
0.068664
0.068348
0.068348
0.067399
0.067715
0.068348
0.068664
0.069612
0.069296
0.069612
0.069296
0.068664
0.069296
0.069928
0.068980
0.070561
0.070561
0.068980
0.069928
0.070245
0.070877
0.071825
0.071509
0.071193
0.070877
0.070561
0.070877
0.072141
0.071509
0.071509
0.072774
0.073722
0.072774
0.073722
0.072774
0.072774
0.073090
0.073090
0.074038
0.073722
0.074671
0.074355
0.074038
0.074038
0.074038
0.074038
0.074355
0.073406
0.074671
0.074038
0.073406
0.074038
0.073722
0.074355
0.072774
0.072458
0.073090
0.072458
0.071825
0.073090
0.072774
0.072458
0.071825
0.072141
0.072458
0.071825
0.072141
0.070561
0.069612
0.069612
0.071825
0.069928
0.070877
0.069296
0.069612
0.069296
0.069928
0.068664
0.069612
0.070245
0.069612
0.067715
0.067715
0.068980
0.069296
0.069612
0.069928
0.068980
0.069612
0.068031
0.068980
0.069296
0.070245
0.069296
0.069296
0.068980
0.068980
0.070245
0.070245
0.068980
0.070561
0.069612
0.070245
0.070245
0.070561
0.070561
0.070561
0.071825
0.071825
0.070561
0.071825
0.070877
0.071825
0.072458
0.072458
0.072458
0.073090
0.072141
0.072458
0.072458
0.071825
0.071509
0.073406
0.074355
0.075303
0.074671
0.074355
0.073406
0.074355
0.074355
0.073722
0.073722
0.075935
0.074038
0.074355
0.073406
0.072774
0.074038
0.074038
0.074038
0.072774
0.072458
0.072774
0.072141
0.072458
0.073090
0.071825
0.072774
0.071509
0.071509
0.070877
0.070877
0.069296
0.069612
0.070561
0.070877
0.068980
0.069296
0.070245
0.069928
0.069612
0.069612
0.070245
0.068980
0.069296
0.068031
0.068348
0.068980
0.069296
0.070245
0.068980
0.068980
0.067715
0.068348
0.068664
0.069612
0.068664
0.068980
0.069928
0.070245
0.069928
0.070245
0.070877
0.071193
0.069612
0.071825
0.071193
0.069928
0.070245
0.071509
0.070561
0.071193
0.072458
0.072458
0.071509
0.073090
0.074355
0.073406
0.073090
0.073406
0.073406
0.074355
0.073722
0.073722
0.072458
0.072141
0.073722
0.074671
0.073722
0.073406
0.073722
0.073722
0.074355
0.074355
0.074671
0.074038
0.073722
0.074038
0.074038
0.074355
0.074671
0.073406
0.074038
0.072774
0.073090
0.072141
0.072458
0.073722
0.072774
0.072141
0.073406
0.071193
0.071509
0.071193
0.071193
0.069928
0.071193
0.071825
0.070561
0.070877
0.069296
0.069612
0.069296
0.069296
0.071509
0.072141
0.070877
0.070245
0.069296
0.069296
0.069612
0.069612
0.070245
0.069296
0.068980
0.069928
0.070245
0.069296
0.069928
0.069296
0.070561
0.070561
0.070245
0.069296
0.068664
0.072458
0.071825
0.070561
0.070561
0.070877
0.071509
0.070877
0.071193
0.071193
0.071509
0.072141
0.071825
0.070877
0.073090
0.072774
0.073406
0.074038
0.074038
0.073722
0.074355
0.074038
0.073090
0.074038
0.073406
0.073722
0.074671
0.074355
0.074671
0.074038
0.074038
0.074355
0.074355
0.075303
0.074671
0.075303
0.073722
0.075619
0.075303
0.073406
0.074038
0.073722
0.073722
0.073406
0.073406
0.073722
0.073406
0.074038
0.073406
0.073090
0.072458
0.072458
0.071825
0.071193
0.071509
0.071825
0.072141
0.071509
0.071193
0.070245
0.070561
0.070245
0.070561
0.069612
0.071193
0.071509
0.070561
0.070561
0.069296
0.069928
0.070561
0.069612
0.070245
0.070561
0.072141
0.070877
0.069928
0.070245
0.069928
0.070245
0.069928
0.069928
0.069928
0.068980
0.070245
0.070877
0.070877
0.070245
0.071825
0.070561
0.071825
0.071825
0.071825
0.072774
0.072458
0.072458
0.072458
0.073090
0.072458
0.073406
0.071825
0.074038
0.074355
0.073090
0.073090
0.072774
0.073722
0.074038
0.074038
0.074671
0.074671
0.075303
0.075303
0.074355
0.073406
0.074355
0.074671
0.074355
0.074671
0.074671
0.074671
0.075303
0.074355
0.074987
0.074671
0.074987
0.073406
0.073722
0.072458
0.073090
0.073090
0.073722
0.073090
0.073090
0.072774
0.071825
0.072774
0.070561
0.071509
0.071193
0.070561
0.071193
0.071193
0.071825
0.070561
0.070245
0.070877
0.071193
0.071509
0.070877
0.070245
0.070245
0.069928
0.069928
0.070245
0.070245
0.068980
0.069296
0.070245
0.069296
0.070561
0.071509
0.071193
0.069612
0.070561
0.069612
0.071193
0.071193
0.070877
0.070877
0.070561
0.070245
0.071509
0.070561
0.070877
0.071825
0.071193
0.071825
0.072458
0.072774
0.073090
0.072774
0.074038
0.073406
0.074038
0.073722
0.074987
0.073406
0.074355
0.074671
0.073722
0.074671
0.074987
0.075619
0.074987
0.075619
0.074355
0.074671
0.075619
0.075619
0.075935
0.074355
0.074671
0.075303
0.074355
0.076251
0.074987
0.074987
0.074355
0.074987
0.074355
0.074355
0.075619
0.074671
0.074671
0.074038
0.073406
0.073406
0.073722
0.073406
0.072141
0.073406
0.072458
0.072774
0.072774
0.070245
0.070877
0.071825
0.070561
0.070877
0.071193
0.070877
0.072141
0.070561
0.069928
0.070245
0.070561
0.070877
0.070877
0.070561
0.069612
0.069612
0.069928
0.070245
0.070877
0.071193
0.070245
0.069612
0.071193
0.071509
0.071509
0.072774
0.071193
0.070877
0.071509
0.070245
0.070245
0.071193
0.070877
0.071825
0.071825
0.071509
0.072141
0.072774
0.071825
0.072141
0.072774
0.072774
0.074038
0.073406
0.073090
0.073406
0.072774
0.072458
0.074038
0.074355
0.074987
0.074671
0.073722
0.073722
0.075303
0.074671
0.074671
0.074987
0.074038
0.075619
0.073406
0.074987
0.074038
0.074038
0.075303
0.075619
0.074671
0.074038
0.074987
0.074987
0.073722
0.074671
0.073090
0.072141
0.072774
0.071825
0.073090
0.072141
0.072458
0.071509
0.071509
0.071193
0.071193
0.070877
0.070561
0.071193
0.069928
0.069296
0.070561
0.071193
0.071825
0.070561
0.069296
0.071193
0.069296
0.070245
0.069928
0.069612
0.069296
0.068980
0.068980
0.069928
0.070245
0.070561
0.069928
0.068980
0.069296
0.070561
0.071193
0.070877
0.071193
0.070561
0.069928
0.072141
0.070561
0.071509
0.071825
0.072458
0.072458
0.072774
0.073090
0.073406
0.073090
0.073406
0.074355
0.073722
0.073406
0.074038
0.073406
0.072774
0.073406
0.073406
0.072458
0.074355
0.075619
0.074987
0.073406
0.074671
0.074038
0.074038
0.075303
0.074987
0.075303
0.074671
0.074038
0.074038
0.073406
0.074671
0.074038
0.074038
0.074038
0.073406
0.074355
0.073722
0.073090
0.072774
0.071825
0.072458
0.072774
0.072458
0.071825
0.072458
0.070245
0.070561
0.070877
0.069612
0.069612
0.069928
0.071509
0.070245
0.069928
0.070561
0.070561
0.069928
0.069612
0.068348
0.068664
0.068980
0.069296
0.070877
0.068031
0.069296
0.069296
0.069612
0.068980
0.069296
0.069928
0.069928
0.070561
0.070245
0.070245
0.068664
0.071509
0.069612
0.069928
0.070877
0.070561
0.071509
0.072141
0.071825
0.072141
0.071193
0.071825
0.071825
0.073090
0.072141
0.073090
0.072458
0.072774
0.073406
0.073406
0.074987
0.073722
0.072774
0.073722
0.073722
0.073406
0.075303
0.074038
0.073722
0.074671
0.074038
0.074355
0.074671
0.074671
0.075619
0.073722
0.073722
0.074671
0.074355
0.074355
0.075303
0.075619
0.074671
0.074671
0.073406
0.073722
0.074038
0.074355
0.073406
0.073406
0.073090
0.072774
0.072141
0.071825
0.071193
0.071193
0.071509
0.071825
0.071509
0.070561
0.070245
0.070561
0.070561
0.069928
0.071825
0.071193
0.070245
0.069612
0.069612
0.070245
0.070561
0.071193
0.071193
0.069612
0.070245
0.069928
0.068980
0.069928
0.071825
0.071193
0.070877
0.070561
0.069612
0.070245
0.071509
0.071825
0.071509
0.070561
0.071825
0.071509
0.072141
0.072458
0.072141
0.071509
0.072141
0.072458
0.073406
0.072774
0.072774
0.071509
0.073090
0.073722
0.074987
0.075303
0.074038
0.073722
0.074038
0.073406
0.075619
0.075303
0.075619
0.075303
0.075303
0.075303
0.075619
0.075935
0.076568
0.075935
0.075303
0.075619
0.075619
0.074355
0.074671
0.074671
0.074671
0.074038
0.073722
0.074671
0.074987
0.074671
0.073722
0.072774
0.072458
0.072458
0.073090
0.073090
0.071509
0.070877
0.071509
0.071825
0.072141
0.070561
0.070877
0.070877
0.070245
0.069296
0.070561
0.071509
0.071509
0.068980
0.068664
0.068664
0.068348
0.069296
0.070245
0.069928
0.069612
0.068980
0.068664
0.068664
0.068980
0.070245
0.070561
0.069612
0.069928
0.070877
0.069928
0.070561
0.070877
0.071193
0.070245
0.071193
0.071509
0.071509
0.070561
0.071509
0.071509
0.073406
0.073090
0.072458
0.072458
0.072458
0.072774
0.073090
0.074038
0.074355
0.075303
0.073722
0.074038
0.073722
0.072458
0.074987
0.075935
0.075935
0.075619
0.074987
0.074671
0.074987
0.075303
0.074987
0.075619
0.076251
0.075303
0.074671
0.074671
0.074355
0.074671
0.074671
0.074987
0.073722
0.073406
0.073406
0.074355
0.073090
0.073722
0.072141
0.072774
0.072458
0.072458
0.072141
0.071509
0.071825
0.072141
0.070561
0.071193
0.071193
0.069928
0.070245
0.070877
0.071193
0.069928
0.072458
0.070877
0.069928
0.068980
0.068980
0.069296
0.069928
0.070561
0.070245
0.069928
0.068980
0.070245
0.068980
0.070877
0.071825
0.069928
0.070561
0.070561
0.070877
0.069928
0.071509
0.073090
0.071193
0.071509
0.071825
0.072458
0.072141
0.072141
0.072141
0.072458
0.071825
0.073722
0.073722
0.072774
0.073090
0.074038
0.071193
0.074355
0.074987
0.074355
0.074038
0.074038
0.074355
0.074671
0.074355
0.075935
0.074355
0.075619
0.074671
0.075303
0.074671
0.075619
0.075303
0.074987
0.074671
0.074355
0.075619
0.074987
0.074987
0.074671
0.075303
0.074355
0.074038
0.074038
0.074038
0.073722
0.073722
0.074355
0.074038
0.073406
0.073722
0.072458
0.071509
0.072458
0.072141
0.072458
0.071825
0.071825
0.072458
0.071825
0.071825
0.070561
0.072141
0.072141
0.072141
0.070561
0.070245
0.070245
0.070877
0.071509
0.071193
0.070877
0.070561
0.070877
0.070245
0.070561
0.069928
0.071509
0.070561
0.070245
0.069928
0.070561
0.070877
0.071509
0.071509
0.070561
0.070561
0.072141
0.072141
0.071825
0.072141
0.072458
0.072774
0.072141
0.073722
0.073722
0.074038
0.073722
0.074038
0.073722
0.073406
0.074355
0.073722
0.072774
0.073090
0.073406
0.073406
0.075303
0.074987
0.075935
0.075935
0.074987
0.075303
0.074987
0.076251
0.074987
0.076251
0.075619
0.073406
0.074038
0.074671
0.074671
0.075619
0.074671
0.074671
0.073406
0.074987
0.074671
0.074671
0.074671
0.074038
0.072774
0.072458
0.072458
0.073090
0.071193
0.071825
0.071825
0.071825
0.071825
0.071825
0.071193
0.071509
0.070877
0.070877
0.070245
0.070245
0.070877
0.070245
0.069296
0.069296
0.069928
0.070561
0.070877
0.070245
0.068980
0.068980
0.069928
0.069928
0.069612
0.070245
0.071193
0.068980
0.070561
0.070245
0.070245
0.070245
0.071509
0.071509
0.071825
0.070877
0.070877
0.071825
0.072774
0.073090
0.073090
0.073722
0.073722
0.072774
0.073090
0.074038
0.073406
0.073406
0.073722
0.074671
0.073722
0.074038
0.075619
0.073406
0.073406
0.075303
0.075619
0.075619
0.074038
0.074671
0.075303
0.075303
0.075303
0.076251
0.076251
0.075303
0.074987
0.074038
0.074987
0.074671
0.074671
0.075935
0.074987
0.074987
0.073090
0.072774
0.073406
0.073722
0.073722
0.073090
0.073090
0.073406
0.072774
0.072774
0.072458
0.071509
0.071193
0.070561
0.071509
0.070877
0.070877
0.070245
0.070245
0.071193
0.072458
0.072458
0.071509
0.070561
0.071193
0.069612
0.070561
0.072458
0.071193
0.069928
0.070561
0.071193
0.071509
0.070561
0.071509
0.070561
0.071509
0.070877
0.071509
0.072458
0.071825
0.072458
0.073406
0.070877
0.072141
0.072458
0.071825
0.072458
0.073406
0.073722
0.074355
0.074671
0.074355
0.073406
0.074038
0.074038
0.074038
0.074038
0.073406
0.075303
0.074038
0.074038
0.074038
0.073722
0.074355
0.074987
0.074987
0.074671
0.074671
0.075935
0.074671
0.074671
0.075935
0.074671
0.074987
0.074987
0.075619
0.075303
0.076251
0.074355
0.074671
0.075303
0.074671
0.074038
0.073722
0.074038
0.074987
0.074038
0.073722
0.073406
0.072774
0.071825
0.072141
0.071825
0.072774
0.071509
0.072458
0.072141
0.071193
0.071825
0.070561
0.071193
0.070561
0.071825
0.071509
0.071193
0.070245
0.069928
0.069612
0.072458
0.071193
0.071825
0.071193
0.069928
0.069296
0.070561
0.070877
0.070245
0.071825
0.071193
0.070245
0.070877
0.071193
0.070561
0.070245
0.071193
0.072141
0.072458
0.070877
0.071509
0.071509
0.073090
0.071825
0.072458
0.074038
0.074671
0.075303
0.074355
0.074987
0.074671
0.075619
0.074671
0.074671
0.074987
0.074671
0.074987
0.074671
0.075619
0.075935
0.075935
0.076884
0.076251
0.076568
0.075935
0.075935
0.076251
0.075935
0.076251
0.075303
0.074671
0.075303
0.074355
0.075303
0.076251
0.076251
0.074987
0.074038
0.074355
0.074038
0.073406
0.075303
0.074355
0.074355
0.074671
0.073722
0.073722
0.073722
0.072774
0.072141
0.073406
0.072141
0.071193
0.070877
0.070877
0.071825
0.071193
0.071825
0.072141
0.072458
0.069928
0.070561
0.069612
0.071509
0.071825
0.070877
0.072141
0.071193
0.071509
0.070877
0.070245
0.071193
0.071509
0.071509
0.070877
0.071825
0.072458
0.070877
0.071825
0.071825
0.072458
0.073090
0.071509
0.073090
0.072774
0.072141
0.072458
0.072774
0.072774
0.072458
0.074355
0.074355
0.074355
0.074355
0.075303
0.074038
0.074987
0.075935
0.075303
0.074987
0.074987
0.075303
0.075935
0.076568
0.076884
0.075619
0.075619
0.075619
0.076568
0.076884
0.077200
0.076251
0.076251
0.076568
0.074987
0.077516
0.076568
0.075935
0.075935
0.076568
0.075303
0.074987
0.075303
0.074987
0.074671
0.074671
0.074038
0.073406
0.074355
0.074671
0.074355
0.073722
0.073090
0.073722
0.072774
0.072458
0.073406
0.071825
0.071509
0.071193
0.072141
0.072458
0.072458
0.071509
0.071509
0.071193
0.072141
0.071509
0.071825
0.072458
0.071193
0.070877
0.071193
0.072141
0.071509
0.072458
0.072141
0.071825
0.071193
0.071825
0.071825
0.071509
0.072141
0.072774
0.072458
0.073406
0.073406
0.073090
0.073090
0.072458
0.074038
0.072774
0.073722
0.074355
0.073722
0.073406
0.073722
0.074671
0.074987
0.074671
0.074355
0.074671
0.073722
0.074987
0.075303
0.075303
0.075303
0.076568
0.076251
0.076568
0.075619
0.075619
0.076251
0.075935
0.076884
0.076251
0.075619
0.074987
0.075935
0.075303
0.075935
0.075303
0.075303
0.074987
0.073406
0.075619
0.074038
0.074355
0.073722
0.075303
0.074987
0.073722
0.074355
0.073406
0.072458
0.073406
0.073406
0.073722
0.072141
0.071825
0.070877
0.071825
0.070877
0.070877
0.071825
0.072458
0.071509
0.070877
0.071193
0.069928
0.071509
0.070561
0.071193
0.069612
0.071509
0.071193
0.072141
0.070561
0.071193
0.071825
0.070877
0.071509
0.071509
0.071509
0.070561
0.072141
0.071509
0.072141
0.072774
0.072774
0.073090
0.073406
0.074671
0.074355
0.074038
0.074038
0.075619
0.074355
0.073090
0.074038
0.074038
0.076568
0.074987
0.074987
0.074355
0.075619
0.075935
0.074987
0.075619
0.076251
0.075935
0.077832
0.075935
0.075935
0.075619
0.075619
0.075935
0.076884
0.075935
0.077200
0.075303
0.074987
0.075935
0.076568
0.075619
0.075303
0.076251
0.074355
0.073722
0.074355
0.075303
0.075303
0.074355
0.074038
0.074355
0.074671
0.074671
0.072774
0.072774
0.073722
0.073090
0.072141
0.072774
0.072141
0.071509
0.071825
0.071193
0.072141
0.072458
0.073090
0.072141
0.072458
0.070561
0.070877
0.070877
0.071825
0.072774
0.071825
0.071193
0.071509
0.072141
0.071193
0.071509
0.072141
0.072141
0.072141
0.072141
0.072141
0.072774
0.072458
0.072774
0.072774
0.072458
0.073090
0.073090
0.073406
0.073090
0.073406
0.074038
0.074038
0.074671
0.074671
0.074038
0.074987
0.074671
0.076251
0.075619
0.076251
0.075935
0.075935
0.074671
0.075935
0.075619
0.075619
0.077200
0.076251
0.076251
0.076884
0.076568
0.075303
0.075935
0.075303
0.075303
0.075303
0.074987
0.075935
0.075935
0.074355
0.074987
0.075303
0.075935
0.074671
0.074355
0.073722
0.073722
0.074038
0.075303
0.073722
0.073406
0.073722
0.072774
0.072141
0.072141
0.072774
0.073406
0.072774
0.072458
0.072458
0.071193
0.071193
0.070561
0.070877
0.071509
0.071509
0.071193
0.070245
0.070561
0.071193
0.071509
0.071509
0.071509
0.071193
0.070245
0.071193
0.070561
0.071193
0.070245
0.071509
0.072141
0.071825
0.070877
0.072458
0.073090
0.072458
0.070877
0.071193
0.072458
0.072141
0.073722
0.073722
0.073406
0.072774
0.074355
0.074038
0.074355
0.075303
0.074671
0.075303
0.074987
0.074987
0.075303
0.075619
0.075303
0.074038
0.074355
0.075303
0.077516
0.077200
0.077516
0.076884
0.076251
0.076251
0.077200
0.076884
0.076251
0.077200
0.076251
0.075619
0.075619
0.075935
0.075935
0.074671
0.076251
0.076251
0.074987
0.075303
0.075303
0.075303
0.074987
0.074987
0.074671
0.074671
0.074038
0.074038
0.073722
0.073722
0.073722
0.073406
0.073406
0.074038
0.073406
0.072141
0.072458
0.071509
0.072458
0.073090
0.072458
0.071193
0.071509
0.071509
0.071193
0.071193
0.070245
0.071509
0.071825
0.071193
0.070877
0.069928
0.071509
0.072774
0.071825
0.072141
0.073090
0.072141
0.073406
0.073406
0.074038
0.073406
0.072458
0.072774
0.074355
0.074355
0.074987
0.074355
0.074671
0.074671
0.074038
0.075619
0.074987
0.074355
0.074355
0.075935
0.075619
0.075935
0.076568
0.076251
0.075619
0.074038
0.075935
0.076884
0.077516
0.078781
0.078464
0.077200
0.076884
0.077200
0.077200
0.077516
0.078148
0.078781
0.076884
0.075935
0.075935
0.076568
0.076568
0.077200
0.075619
0.075303
0.074671
0.075619
0.076884
0.076884
0.075935
0.074671
0.075619
0.075935
0.075619
0.074987
0.074038
0.073090
0.073406
0.073722
0.073722
0.072458
0.072141
0.072774
0.071825
0.072774
0.073090
0.073090
0.072458
0.072141
0.070877
0.072458
0.073090
0.072458
0.071825
0.070245
0.072141
0.071509
0.071509
0.072141
0.072458
0.071825
0.072458
0.072141
0.072458
0.072141
0.071509
0.072141
0.073722
0.074355
0.073406
0.072774
0.073090
0.072774
0.073406
0.074038
0.074671
0.074355
0.073722
0.073722
0.075303
0.075303
0.075619
0.075303
0.074987
0.075619
0.076568
0.075935
0.075303
0.075619
0.076884
0.077200
0.078148
0.076568
0.076568
0.077200
0.077200
0.077516
0.076884
0.077200
0.078464
0.077516
0.076884
0.077200
0.077832
0.077516
0.077200
0.075935
0.074987
0.075935
0.075935
0.076568
0.075619
0.074987
0.075619
0.074987
0.074355
0.074355
0.072458
0.072774
0.073406
0.073090
0.073090
0.072774
0.072141
0.073090
0.071509
0.070877
0.072141
0.071193
0.072774
0.072458
0.072458
0.071825
0.071825
0.072774
0.072774
0.072458
0.071825
0.071825
0.073090
0.072141
0.072141
0.073090
0.072141
0.071193
0.070877
0.071509
0.072141
0.072774
0.071825
0.072458
0.073090
0.073090
0.072774
0.074038
0.072774
0.072458
0.074038
0.074355
0.075619
0.075619
0.074987
0.074355
0.074355
0.075303
0.075935
0.076251
0.076251
0.076251
0.076251
0.075935
0.075619
0.077832
0.076884
0.077832
0.077516
0.076568
0.075303
0.075935
0.077516
0.076568
0.077200
0.077516
0.076251
0.076884
0.076251
0.077200
0.077516
0.077832
0.077832
0.077516
0.075303
0.076251
0.075619
0.076251
0.075935
0.075935
0.075935
0.075303
0.074671
0.074987
0.074355
0.073722
0.074355
0.074355
0.073406
0.074038
0.073722
0.072141
0.072141
0.072774
0.072458
0.073406
0.073722
0.071825
0.072458
0.072141
0.072774
0.072774
0.073090
0.072458
0.072774
0.072141
0.072774
0.073406
0.071825
0.072141
0.073406
0.072458
0.073090
0.072774
0.073406
0.073406
0.074355
0.074671
0.073406
0.074671
0.073722
0.073406
0.074038
0.073406
0.074355
0.074355
0.075303
0.075935
0.075619
0.074987
0.075619
0.074987
0.076884
0.076251
0.076884
0.077516
0.076884
0.076884
0.078464
0.077516
0.077832
0.078148
0.078464
0.077516
0.077516
0.078464
0.078464
0.077832
0.077200
0.077516
0.077200
0.075935
0.077200
0.076568
0.076884
0.077200
0.077200
0.076568
0.076251
0.076251
0.076251
0.075619
0.075619
0.075303
0.076251
0.074987
0.074671
0.074038
0.074038
0.074671
0.074671
0.074038
0.073406
0.073090
0.073090
0.072458
0.072458
0.072141
0.072774
0.073722
0.072458
0.072458
0.071193
0.073090
0.073406
0.073406
0.073090
0.072774
0.072141
0.072774
0.073090
0.073090
0.072774
0.073090
0.072774
0.072458
0.073090
0.072458
0.072141
0.074355
0.074671
0.074038
0.072774
0.073406
0.073406
0.074671
0.074355
0.075935
0.075619
0.074987
0.075935
0.075935
0.075303
0.075303
0.075619
0.076251
0.076568
0.075935
0.075935
0.077516
0.077200
0.077200
0.077516
0.079097
0.079413
0.078781
0.078781
0.078781
0.078464
0.078781
0.078464
0.077516
0.078464
0.078148
0.077832
0.077516
0.077200
0.077200
0.077516
0.077516
0.076568
0.076884
0.076884
0.076568
0.076568
0.076884
0.077516
0.076568
0.075619
0.075935
0.074671
0.074038
0.074671
0.074987
0.074355
0.073722
0.074038
0.073406
0.073406
0.073722
0.073406
0.073090
0.073406
0.074038
0.073722
0.073406
0.071825
0.072458
0.073090
0.072141
0.074038
0.073406
0.072458
0.072774
0.073406
0.073406
0.073722
0.073406
0.072458
0.073406
0.073722
0.073722
0.074987
0.074355
0.072774
0.074987
0.074671
0.075303
0.074671
0.075619
0.074671
0.076251
0.075619
0.076568
0.077200
0.076884
0.075619
0.077832
0.078148
0.077516
0.077200
0.076251
0.077200
0.076251
0.076568
0.078148
0.077516
0.078781
0.077832
0.078781
0.077200
0.076251
0.077516
0.078148
0.078148
0.077832
0.076884
0.076884
0.076568
0.078148
0.078464
0.077516
0.077200
0.077516
0.076568
0.075303
0.077200
0.077200
0.076251
0.075935
0.075935
0.074671
0.075303
0.075935
0.074355
0.074038
0.074038
0.074355
0.074355
0.073722
0.074038
0.073406
0.073406
0.074038
0.074038
0.074038
0.074038
0.073406
0.072774
0.071509
0.073090
0.072774
0.073090
0.073722
0.073090
0.071509
0.072141
0.072458
0.072774
0.073406
0.073722
0.074355
0.074038
0.073406
0.074038
0.073406
0.074671
0.074355
0.073722
0.073090
0.074355
0.074987
0.075619
0.074987
0.076251
0.074987
0.074671
0.075303
0.075935
0.075303
0.076568
0.076251
0.077200
0.076884
0.077200
0.076884
0.076251
0.075935
0.077832
0.077516
0.078464
0.079097
0.077832
0.077832
0.077516
0.077832
0.077832
0.078148
0.079413
0.078464
0.077832
0.076251
0.078148
0.078148
0.078148
0.077516
0.077832
0.076884
0.076568
0.075935
0.075935
0.076884
0.076251
0.076884
0.075619
0.074987
0.074671
0.074355
0.074355
0.074671
0.074038
0.075619
0.074355
0.073722
0.074038
0.074355
0.073406
0.073722
0.074671
0.074355
0.074355
0.072774
0.072458
0.073090
0.073406
0.073406
0.073722
0.072774
0.074038
0.073722
0.074038
0.073722
0.073090
0.073722
0.073722
0.073406
0.073406
0.073090
0.074671
0.074987
0.074671
0.074038
0.074355
0.073722
0.073090
0.074038
0.075619
0.074671
0.074671
0.074987
0.075619
0.075303
0.075303
0.075303
0.075303
0.076568
0.076568
0.076251
0.076884
0.077200
0.075619
0.076884
0.077516
0.077832
0.080045
0.077832
0.076884
0.077832
0.077832
0.077832
0.078781
0.077516
0.078148
0.078464
0.078148
0.078148
0.078148
0.077516
0.079097
0.077832
0.076884
0.075619
0.074987
0.075619
0.075935
0.075303
0.075619
0.075303
0.075935
0.076251
0.075303
0.074038
0.074355
0.075619
0.075303
0.074038
0.074671
0.073406
0.074038
0.073406
0.072458
0.074038
0.074355
0.073090
0.072141
0.072774
0.072141
0.072458
0.073090
0.072141
0.072141
0.072774
0.072141
0.072458
0.073722
0.074038
0.074987
0.073722
0.074355
0.074355
0.073722
0.073406
0.074987
0.074671
0.074987
0.074671
0.073406
0.074671
0.075303
0.074671
0.075619
0.074987
0.076251
0.076251
0.076251
0.076251
0.076884
0.075619
0.076251
0.076251
0.076884
0.077832
0.076568
0.076251
0.075935
0.076568
0.077832
0.078148
0.077832
0.078464
0.077200
0.077832
0.077516
0.076884
0.076884
0.078148
0.078148
0.076884
0.076568
0.077200
0.076568
0.076568
0.076251
0.076884
0.076884
0.075935
0.075935
0.075935
0.075935
0.075619
0.074987
0.074038
0.074355
0.075303
0.074355
0.074355
0.074671
0.074671
0.075303
0.074355
0.072774
0.072458
0.073406
0.073722
0.073090
0.073406
0.073406
0.073722
0.072774
0.071825
0.072141
0.074038
0.073090
0.073406
0.072458
0.071825
0.073406
0.072141
0.071825
0.073090
0.072774
0.072141
0.072458
0.072774
0.073722
0.074671
0.074355
0.074355
0.074355
0.073090
0.074038
0.073722
0.075619
0.075303
0.074671
0.075303
0.075935
0.075935
0.075619
0.075935
0.075303
0.076568
0.075619
0.075619
0.075935
0.076251
0.077516
0.075935
0.076568
0.076884
0.076568
0.077832
0.078148
0.076251
0.076884
0.077832
0.078148
0.078148
0.077832
0.077832
0.078464
0.076568
0.076568
0.077832
0.077832
0.077832
0.076884
0.074987
0.075619
0.075935
0.074987
0.076251
0.075303
0.075619
0.074987
0.074355
0.074987
0.074671
0.073406
0.073406
0.074355
0.073090
0.074355
0.073406
0.074355
0.072774
0.072774
0.072458
0.074355
0.074671
0.073722
0.073406
0.072141
0.073406
0.073722
0.073406
0.073722
0.073406
0.073406
0.073722
0.074038
0.073090
0.074355
0.074987
0.072774
0.073090
0.072774
0.072458
0.073722
0.074987
0.075303
0.074038
0.075303
0.074671
0.074355
0.074987
0.075303
0.074671
0.075619
0.075303
0.075935
0.076568
0.075935
0.075935
0.076251
0.076251
0.077832
0.076884
0.076884
0.076884
0.077200
0.076884
0.076884
0.077200
0.079097
0.076884
0.077516
0.077200
0.076884
0.078781
0.079097
0.079097
0.079413
0.080361
0.078148
0.076884
0.077832
0.078148
0.078781
0.079097
0.077832
0.075935
0.077516
0.077832
0.078781
0.077200
0.076568
0.076568
0.076568
0.075935
0.075935
0.074355
0.074355
0.075935
0.075935
0.074038
0.075303
0.074671
0.074038
0.072458
0.074038
0.073722
0.074671
0.074038
0.073406
0.072458
0.072141
0.072141
0.072774
0.073722
0.072458
0.072458
0.072141
0.073722
0.072458
0.073090
0.073090
0.073090
0.073406
0.074355
0.073406
0.073722
0.074671
0.074038
0.073406
0.074671
0.074987
0.075619
0.075935
0.074987
0.074987
0.075303
0.075619
0.076251
0.076568
0.075935
0.077516
0.077516
0.076568
0.076884
0.078148
0.077832
0.077832
0.076884
0.075935
0.076884
0.078148
0.079097
0.078781
0.077516
0.076568
0.077832
0.078148
0.078781
0.078464
0.077516
0.078464
0.077516
0.076884
0.079097
0.078148
0.078464
0.078781
0.077516
0.076251
0.077516
0.076884
0.076884
0.076884
0.077832
0.076884
0.075303
0.076568
0.076568
0.075619
0.075303
0.074671
0.075303
0.074671
0.074987
0.074671
0.074355
0.073722
0.073722
0.073406
0.074038
0.074355
0.073090
0.073406
0.072774
0.072458
0.073090
0.074355
0.074671
0.073722
0.072774
0.073090
0.072774
0.073722
0.075303
0.074987
0.074038
0.073090
0.074038
0.073722
0.073722
0.075303
0.075303
0.076251
0.075303
0.074987
0.075303
0.075619
0.075619
0.075619
0.075935
0.075935
0.076568
0.077832
0.075935
0.077200
0.076884
0.078464
0.077516
0.078464
0.077200
0.077516
0.077832
0.077832
0.078464
0.078781
0.078781
0.078148
0.078781
0.078781
0.078781
0.079413
0.078781
0.079097
0.078464
0.079097
0.078148
0.078464
0.076884
0.079097
0.078464
0.078464
0.077200
0.078148
0.078148
0.077516
0.076568
0.076884
0.076251
0.077200
0.075935
0.076568
0.076251
0.074987
0.074355
0.076251
0.075935
0.075619
0.074671
0.074671
0.073722
0.074671
0.074671
0.074987
0.076251
0.074038
0.074671
0.072141
0.073090
0.072774
0.073722
0.073722
0.074355
0.073406
0.073722
0.073406
0.074355
0.073722
0.074671
0.073722
0.074355
0.074671
0.074038
0.074355
0.075619
0.076251
0.074987
0.076251
0.075303
0.076251
0.075619
0.076884
0.074987
0.077200
0.077516
0.076884
0.075935
0.076884
0.078148
0.075619
0.078148
0.076884
0.076884
0.077516
0.077832
0.077832
0.077516
0.078464
0.079097
0.080678
0.077516
0.078148
0.078781
0.079097
0.079413
0.079413
0.077832
0.078148
0.078148
0.078781
0.078464
0.079413
0.079413
0.078464
0.079097
0.077832
0.077516
0.077832
0.077832
0.077200
0.076884
0.076884
0.076251
0.075935
0.076251
0.075619
0.075619
0.075619
0.075619
0.075935
0.075935
0.074987
0.075619
0.074987
0.074987
0.074987
0.074671
0.074671
0.074671
0.074987
0.072458
0.072141
0.074038
0.074038
0.074038
0.073090
0.073722
0.072774
0.074038
0.074038
0.074355
0.074987
0.074038
0.074038
0.073722
0.074355
0.074671
0.075303
0.074671
0.074987
0.074671
0.075935
0.075619
0.075935
0.075935
0.075619
0.074987
0.075303
0.076251
0.076251
0.076251
0.075303
0.076568
0.076251
0.076568
0.077200
0.076568
0.076568
0.077516
0.077516
0.078148
0.077832
0.078781
0.078148
0.079097
0.079413
0.077516
0.078781
0.079413
0.079097
0.078781
0.079097
0.077516
0.078148
0.078148
0.077516
0.077832
0.077516
0.078148
0.077516
0.078148
0.077516
0.077516
0.076884
0.077200
0.076251
0.075935
0.075303
0.075303
0.075619
0.075935
0.075619
0.076251
0.075303
0.074671
0.074355
0.075303
0.075619
0.075303
0.074355
0.075619
0.075303
0.073406
0.073722
0.073090
0.073722
0.074038
0.073722
0.074987
0.074671
0.073722
0.074671
0.074355
0.073722
0.074671
0.073406
0.073722
0.074671
0.074038
0.074038
0.076251
0.075303
0.076251
0.076251
0.075619
0.074987
0.075935
0.076251
0.076884
0.076251
0.076568
0.076884
0.076568
0.077200
0.077832
0.078148
0.077832
0.079097
0.078148
0.077832
0.078464
0.078148
0.077200
0.078148
0.078148
0.079097
0.079729
0.079097
0.078781
0.078148
0.078781
0.079413
0.080045
0.080045
0.079729
0.079097
0.078148
0.078781
0.079729
0.078781
0.079097
0.079413
0.077832
0.078148
0.077516
0.078148
0.077200
0.077200
0.077516
0.077516
0.077200
0.076251
0.076251
0.075619
0.075935
0.075935
0.075935
0.075935
0.074987
0.075619
0.074987
0.074987
0.075619
0.074987
0.075619
0.073722
0.073090
0.074038
0.074355
0.074355
0.073722
0.074038
0.074038
0.074671
0.074671
0.074671
0.073406
0.074355
0.074355
0.073406
0.074355
0.074038
0.074355
0.075303
0.075619
0.075619
0.074987
0.075619
0.075619
0.074987
0.075619
0.075619
0.075935
0.077200
0.076884
0.076884
0.077516
0.077200
0.077200
0.076884
0.078148
0.078781
0.078148
0.078148
0.077832
0.077516
0.077516
0.078148
0.078781
0.079097
0.079097
0.079097
0.078464
0.079413
0.079413
0.079729
0.079097
0.079413
0.079097
0.078781
0.078464
0.078781
0.079729
0.078464
0.077832
0.077200
0.077516
0.077200
0.078464
0.078781
0.078148
0.078464
0.077200
0.077832
0.076884
0.075619
0.074987
0.074987
0.074987
0.075303
0.074671
0.074987
0.074987
0.074038
0.074038
0.074038
0.074355
0.074038
0.074038
0.072458
0.074038
0.072774
0.074355
0.074355
0.074987
0.072774
0.073406
0.074355
0.073722
0.073722
0.074355
0.074671
0.073722
0.074355
0.074671
0.073406
0.074987
0.074987
0.074671
0.074671
0.074987
0.074671
0.075935
0.075619
0.076568
0.077200
0.076251
0.076884
0.076251
0.077200
0.077200
0.078148
0.077516
0.077516
0.077516
0.078148
0.076884
0.077516
0.078781
0.076251
0.078464
0.079097
0.079729
0.079413
0.079729
0.079413
0.079097
0.078781
0.078464
0.077832
0.077832
0.078148
0.077516
0.078781
0.078464
0.078148
0.079097
0.077832
0.078464
0.077200
0.077200
0.078464
0.078148
0.077516
0.076884
0.077832
0.076251
0.075935
0.075303
0.075303
0.074671
0.074671
0.074671
0.074671
0.074987
0.074038
0.074987
0.074038
0.074038
0.076251
0.075935
0.075619
0.074987
0.074355
0.073722
0.074987
0.074987
0.074987
0.073722
0.073090
0.073090
0.074038
0.073406
0.074355
0.074987
0.074671
0.074038
0.074355
0.074355
0.074671
0.074987
0.074987
0.075303
0.074987
0.074987
0.075303
0.075935
0.076568
0.077516
0.077516
0.076568
0.076251
0.076251
0.076251
0.076884
0.076884
0.077200
0.077832
0.078464
0.078781
0.078148
0.078148
0.077516
0.077516
0.077516
0.078464
0.080361
0.079729
0.078148
0.078781
0.079097
0.079097
0.079097
0.079413
0.079729
0.078464
0.077516
0.078781
0.078464
0.079097
0.079097
0.079097
0.077832
0.077200
0.076884
0.077832
0.077200
0.076568
0.077516
0.076568
0.075935
0.075619
0.076568
0.076251
0.075935
0.075935
0.075619
0.075619
0.074987
0.075303
0.074987
0.074987
0.073406
0.073406
0.074355
0.073722
0.073406
0.072458
0.073090
0.072774
0.074355
0.074038
0.073406
0.073406
0.073722
0.073722
0.074671
0.074671
0.074987
0.075303
0.074038
0.073090
0.074355
0.074671
0.074038
0.075619
0.074038
0.074355
0.074355
0.075303
0.074671
0.074671
0.075935
0.076251
0.076568
0.076568
0.076251
0.076251
0.075935
0.077516
0.077516
0.077516
0.076884
0.076251
0.077832
0.077200
0.076884
0.077516
0.078464
0.079413
0.078464
0.079097
0.078464
0.079097
0.079413
0.078781
0.078464
0.077516
0.079097
0.078464
0.077200
0.078148
0.078781
0.077832
0.079729
0.077832
0.077516
0.076251
0.077200
0.076884
0.077200
0.076884
0.076568
0.075935
0.076251
0.075619
0.075303
0.075303
0.075619
0.074987
0.075303
0.074038
0.074355
0.073722
0.074038
0.074038
0.074671
0.074987
0.074671
0.074671
0.074987
0.073090
0.074038
0.074038
0.074671
0.073722
0.073722
0.074671
0.074671
0.074038
0.074038
0.074038
0.073406
0.074671
0.073406
0.073722
0.074671
0.075303
0.074671
0.074038
0.074987
0.074987
0.074987
0.075303
0.075619
0.076568
0.075303
0.077516
0.075935
0.077200
0.078148
0.077832
0.077200
0.078464
0.077832
0.078781
0.079097
0.077516
0.077516
0.077832
0.078781
0.079097
0.079413
0.079729
0.080045
0.078148
0.079097
0.079097
0.079413
0.078781
0.080045
0.080361
0.079097
0.078781
0.079413
0.079097
0.080361
0.079097
0.078148
0.078148
0.076884
0.077832
0.077832
0.077516
0.077200
0.077516
0.076884
0.077200
0.076568
0.076251
0.075303
0.074671
0.075303
0.075935
0.075303
0.075935
0.074987
0.074355
0.074987
0.074355
0.074987
0.074355
0.074038
0.074355
0.073090
0.074671
0.074038
0.074038
0.074671
0.074355
0.074038
0.074038
0.073722
0.073722
0.074987
0.074671
0.075303
0.074987
0.074987
0.074355
0.075619
0.074987
0.074038
0.074987
0.075303
0.075619
0.075935
0.075935
0.076251
0.075935
0.076884
0.075619
0.076568
0.077516
0.078148
0.078148
0.078464
0.077516
0.077516
0.078464
0.078148
0.077832
0.077832
0.078781
0.079097
0.079413
0.080045
0.078464
0.079097
0.078781
0.078781
0.078781
0.080045
0.079729
0.079729
0.080045
0.077516
0.077516
0.078781
0.079097
0.079097
0.077832
0.077516
0.078148
0.076884
0.078464
0.078781
0.077832
0.077832
0.077516
0.075935
0.076568
0.076568
0.077200
0.076251
0.075619
0.074987
0.074987
0.074987
0.075935
0.073722
0.074355
0.074671
0.074038
0.074671
0.074671
0.074355
0.074355
0.074355
0.074671
0.074355
0.074038
0.074038
0.072774
0.072774
0.072458
0.072774
0.073722
0.074355
0.073722
0.074038
0.074355
0.073406
0.074355
0.075303
0.075303
0.074671
0.074671
0.076568
0.075303
0.076568
0.076884
0.076568
0.076568
0.076251
0.076884
0.076884
0.077832
0.076884
0.076568
0.076568
0.078148
0.077832
0.078464
0.078148
0.077832
0.077832
0.078464
0.079729
0.079413
0.077832
0.078781
0.078781
0.077832
0.078148
0.078781
0.079729
0.078781
0.077832
0.077832
0.078464
0.079097
0.078148
0.079097
0.078781
0.077200
0.077200
0.077200
0.078148
0.077832
0.077516
0.076251
0.076884
0.077516
0.076568
0.076568
0.077200
0.075935
0.076251
0.075619
0.075935
0.074671
0.074038
0.075303
0.073722
0.074987
0.074355
0.075303
0.074355
0.074355
0.074355
0.072774
0.074038
0.073722
0.074355
0.074671
0.073722
0.074038
0.074355
0.073090
0.074038
0.074987
0.074671
0.074671
0.074987
0.074671
0.073722
0.075935
0.075303
0.074987
0.076568
0.075935
0.075619
0.075619
0.075935
0.076884
0.076884
0.076251
0.077200
0.077832
0.077516
0.077516
0.077832
0.078464
0.078148
0.078781
0.079413
0.078464
0.077516
0.077200
0.078781
0.080045
0.079413
0.080045
0.078464
0.079097
0.078464
0.079729
0.079413
0.079097
0.079729
0.079097
0.078781
0.078148
0.078781
0.078781
0.077832
0.077516
0.078464
0.077516
0.076884
0.077200
0.077832
0.076884
0.077516
0.076884
0.077516
0.077832
0.076568
0.077200
0.076568
0.075619
0.075619
0.075935
0.075619
0.074987
0.073722
0.074355
0.074355
0.074038
0.073722
0.074671
0.073722
0.073722
0.073406
0.075303
0.074671
0.075303
0.074671
0.073722
0.073406
0.074038
0.074671
0.073090
0.075303
0.073090
0.074038
0.074355
0.074987
0.074671
0.074355
0.075303
0.074671
0.074355
0.074038
0.075303
0.075619
0.077200
0.076568
0.077200
0.076251
0.075935
0.076251
0.076568
0.076568
0.077516
0.077200
0.076568
0.078464
0.078464
0.078464
0.078464
0.077516
0.076251
0.077516
0.079413
0.079729
0.078781
0.078464
0.078148
0.080045
0.080045
0.078781
0.079413
0.078464
0.078781
0.077832
0.078148
0.078148
0.079097
0.078781
0.077516
0.077200
0.077200
0.078148
0.078148
0.077832
0.077516
0.076251
0.076568
0.076568
0.076568
0.076568
0.076884
0.075619
0.074355
0.074671
0.074987
0.074987
0.074987
0.074355
0.074355
0.074355
0.074355
0.075935
0.074355
0.074671
0.074038
0.073406
0.073090
0.074671
0.074987
0.074355
0.074355
0.075303
0.073406
0.073090
0.074987
0.074671
0.075303
0.075935
0.074671
0.074038
0.073722
0.074987
0.075935
0.075303
0.074987
0.076251
0.075619
0.075935
0.075619
0.075935
0.075619
0.077200
0.077516
0.075935
0.075619
0.077200
0.076884
0.077516
0.077832
0.078464
0.078464
0.078464
0.078464
0.077832
0.077516
0.080045
0.080678
0.080361
0.079729
0.078781
0.080045
0.079097
0.078148
0.078148
0.078148
0.078464
0.077200
0.077200
0.079097
0.078781
0.077832
0.077200
0.076251
0.077832
0.077200
0.076884
0.078464
0.077516
0.077200
0.078148
0.077200
0.076884
0.075935
0.076251
0.074671
0.075619
0.074671
0.074987
0.075619
0.075303
0.074671
0.074038
0.074038
0.074038
0.075935
0.075303
0.074987
0.074671
0.073722
0.073722
0.074355
0.074987
0.074355
0.073406
0.074671
0.073722
0.073722
0.074671
0.075303
0.074987
0.074987
0.074355
0.073406
0.073722
0.075619
0.076251
0.075619
0.076251
0.075935
0.076568
0.075303
0.076251
0.076884
0.075935
0.076251
0.077200
0.077516
0.077516
0.076568
0.077516
0.077832
0.078148
0.078464
0.078464
0.078464
0.078464
0.077516
0.077516
0.078781
0.080045
0.079729
0.078464
0.079097
0.077200
0.079097
0.079097
0.078464
0.079097
0.079097
0.077832
0.078148
0.078464
0.079097
0.079097
0.078781
0.079729
0.078148
0.078781
0.078464
0.078781
0.078148
0.076568
0.078464
0.076884
0.075619
0.077200
0.076884
0.077516
0.076251
0.076251
0.075935
0.076884
0.075619
0.075303
0.075303
0.074355
0.074987
0.075935
0.076884
0.075303
0.074671
0.074671
0.075619
0.074355
0.073406
0.073090
0.073722
0.074671
0.074671
0.073406
0.073406
0.074987
0.074671
0.073722
0.073722
0.073722
0.074671
0.074987
0.073722
0.075935
0.075303
0.075935
0.075619
0.074671
0.075303
0.076568
0.077516
0.075935
0.077516
0.076884
0.076568
0.077832
0.077516
0.077832
0.077832
0.078464
0.078148
0.078464
0.077516
0.078148
0.078464
0.078148
0.078148
0.080045
0.078781
0.077516
0.078148
0.078464
0.079729
0.080678
0.079729
0.078781
0.079097
0.078148
0.079097
0.078148
0.077832
0.077200
0.078464
0.078464
0.078148
0.078781
0.077832
0.077516
0.076884
0.076568
0.077200
0.077200
0.075935
0.075935
0.075935
0.076251
0.076568
0.075935
0.075935
0.075619
0.075303
0.074355
0.074671
0.076568
0.075619
0.076568
0.075303
0.074987
0.074355
0.073406
0.075619
0.074355
0.074038
0.074038
0.073722
0.073722
0.073090
0.073722
0.074038
0.074038
0.075619
0.073722
0.074038
0.074671
0.074671
0.074987
0.074038
0.074038
0.074987
0.074987
0.074355
0.075619
0.075619
0.075935
0.075619
0.076568
0.075935
0.076568
0.075935
0.075935
0.076884
0.078148
0.078464
0.078464
0.079097
0.079413
0.078464
0.078148
0.078781
0.079413
0.080678
0.079413
0.080361
0.079097
0.079413
0.079097
0.078781
0.079413
0.079413
0.078781
0.078148
0.078148
0.078148
0.078148
0.078148
0.078148
0.077200
0.077516
0.077832
0.077516
0.078464
0.076568
0.077832
0.076884
0.076884
0.076568
0.076884
0.075303
0.074987
0.076251
0.076251
0.076251
0.074987
0.075303
0.075303
0.073722
0.074355
0.074987
0.075935
0.075619
0.074355
0.074987
0.074355
0.073722
0.074038
0.074671
0.074671
0.074671
0.074355
0.074987
0.074671
0.075619
0.075619
0.074355
0.074038
0.074671
0.074671
0.074355
0.074671
0.074987
0.074355
0.074987
0.074355
0.075619
0.075303
0.075935
0.076884
0.075935
0.077516
0.076884
0.078464
0.077832
0.077516
0.076884
0.077832
0.078464
0.078464
0.078464
0.079413
0.077832
0.077200
0.078464
0.079413
0.080361
0.080994
0.080361
0.078781
0.079413
0.078464
0.079413
0.079729
0.079097
0.078464
0.078464
0.077516
0.078781
0.077832
0.078781
0.079729
0.078148
0.077516
0.078148
0.078148
0.077516
0.077516
0.077516
0.077200
0.078148
0.076568
0.076568
0.075935
0.075619
0.076884
0.077200
0.075935
0.075935
0.076568
0.075619
0.074671
0.074671
0.074987
0.075619
0.074987
0.074671
0.074355
0.074038
0.074671
0.074671
0.074355
0.074038
0.074355
0.073406
0.072774
0.073090
0.074038
0.075619
0.075303
0.073090
0.074987
0.075303
0.074355
0.074987
0.074987
0.075619
0.074987
0.074987
0.075619
0.076568
0.075303
0.075935
0.076884
0.077200
0.076884
0.077200
0.076568
0.077200
0.078148
0.076568
0.078464
0.078781
0.078148
0.078781
0.078148
0.078781
0.079097
0.078464
0.079413
0.080361
0.080045
0.079097
0.078781
0.079097
0.079729
0.079413
0.080361
0.080045
0.079413
0.078464
0.079729
0.079413
0.079729
0.079413
0.078781
0.078464
0.079097
0.077516
0.078781
0.078464
0.078781
0.078148
0.078464
0.076251
0.077832
0.076884
0.076568
0.076568
0.075303
0.076251
0.075619
0.074987
0.075303
0.074671
0.074987
0.074038
0.075303
0.076884
0.075303
0.074671
0.074355
0.074038
0.074671
0.074987
0.075935
0.075303
0.074987
0.074671
0.074355
0.074671
0.074987
0.074671
0.074987
0.073722
0.075303
0.075303
0.074671
0.075619
0.075935
0.074671
0.075935
0.076251
0.075303
0.075935
0.076251
0.076568
0.077516
0.077200
0.078148
0.077832
0.077832
0.076251
0.077832
0.078148
0.078148
0.078464
0.078464
0.078148
0.079413
0.079097
0.078464
0.078781
0.080678
0.079097
0.079413
0.079729
0.080045
0.080678
0.079729
0.080045
0.080361
0.080361
0.080045
0.080045
0.079413
0.079413
0.080361
0.078781
0.078464
0.078781
0.079097
0.079097
0.079097
0.078781
0.078781
0.078148
0.077516
0.077516
0.077200
0.077200
0.077516
0.076568
0.076568
0.076251
0.076884
0.075619
0.075619
0.075619
0.074987
0.074671
0.075619
0.074987
0.074987
0.074671
0.073722
0.074987
0.075303
0.075303
0.074987
0.073722
0.074987
0.074671
0.074038
0.074355
0.075619
0.074671
0.074355
0.074987
0.074987
0.074987
0.076884
0.077832
0.076251
0.076251
0.075935
0.076884
0.076568
0.077516
0.077200
0.077200
0.077200
0.077832
0.078148
0.078148
0.078148
0.078148
0.078464
0.078464
0.078148
0.079729
0.079097
0.078781
0.078464
0.079729
0.079097
0.079729
0.080361
0.080045
0.079413
0.079413
0.079729
0.080045
0.080678
0.080994
0.080678
0.079729
0.079097
0.080045
0.080361
0.080045
0.079413
0.080045
0.078781
0.079097
0.078464
0.079097
0.078148
0.077516
0.078781
0.078148
0.077832
0.076568
0.075935
0.076251
0.076251
0.075935
0.075619
0.074987
0.074987
0.075303
0.075935
0.075303
0.075303
0.076251
0.076884
0.074038
0.074987
0.074038
0.074987
0.074355
0.074987
0.074987
0.074355
0.075303
0.074038
0.074038
0.073722
0.074987
0.074038
0.074038
0.074987
0.075303
0.075619
0.074355
0.075619
0.074671
0.074355
0.075619
0.075619
0.075935
0.076884
0.076251
0.076568
0.076884
0.077200
0.077832
0.078148
0.077516
0.077832
0.078148
0.079729
0.078464
0.079413
0.079097
0.078464
0.078781
0.078464
0.079413
0.079729
0.080361
0.078464
0.078464
0.078781
0.079413
0.079413
0.080994
0.080361
0.080045
0.080678
0.079413
0.080045
0.079729
0.079729
0.079729
0.080045
0.079729
0.078464
0.078781
0.077516
0.078148
0.078464
0.077516
0.077516
0.078148
0.078781
0.077516
0.076251
0.076884
0.077200
0.075935
0.076251
0.075619
0.075303
0.076568
0.075935
0.075935
0.075619
0.077516
0.076568
0.075619
0.074038
0.073722
0.074987
0.074671
0.075303
0.073722
0.074355
0.074671
0.073722
0.074671
0.074987
0.075935
0.075935
0.076251
0.076251
0.074987
0.074671
0.076251
0.076884
0.076568
0.076568
0.076251
0.076251
0.075935
0.075935
0.076884
0.077200
0.077516
0.078148
0.077832
0.077200
0.077832
0.077832
0.078464
0.079413
0.077832
0.078464
0.078148
0.077832
0.078464
0.078781
0.078781
0.080678
0.079729
0.079729
0.080045
0.079097
0.079729
0.080361
0.080045
0.080361
0.080678
0.080045
0.080045
0.079729
0.078781
0.079729
0.079413
0.078781
0.077832
0.077516
0.078464
0.076884
0.077200
0.077200
0.075935
0.076568
0.077200
0.077200
0.076251
0.075935
0.076568
0.076251
0.075935
0.075935
0.075303
0.075619
0.075619
0.074671
0.075303
0.075303
0.076568
0.074671
0.074671
0.073090
0.074671
0.074671
0.074671
0.074987
0.074987
0.074355
0.075619
0.075935
0.075619
0.075303
0.075303
0.075619
0.074987
0.075619
0.074671
0.076251
0.076251
0.076568
0.076568
0.075935
0.076884
0.078464
0.077200
0.076884
0.076568
0.078148
0.077516
0.077516
0.078464
0.077516
0.078781
0.079097
0.079097
0.078464
0.078781
0.079097
0.078781
0.077832
0.078781
0.079413
0.080361
0.080361
0.079729
0.079097
0.079413
0.080361
0.079413
0.080994
0.079413
0.079097
0.079097
0.078464
0.079097
0.079413
0.079413
0.079729
0.080361
0.079413
0.079097
0.077516
0.078464
0.078781
0.077832
0.077516
0.077832
0.077516
0.076568
0.075935
0.076568
0.076884
0.076884
0.075935
0.075935
0.074671
0.075619
0.074671
0.075303
0.076251
0.076251
0.076568
0.075619
0.074987
0.074355
0.074987
0.074355
0.074355
0.075935
0.074671
0.074038
0.073722
0.073090
0.074038
0.075303
0.075935
0.074355
0.074038
0.074987
0.074671
0.075619
0.075303
0.075619
0.075303
0.075935
0.076884
0.075303
0.075935
0.076884
0.076251
0.076568
0.076568
0.076884
0.078464
0.077200
0.079097
0.078148
0.077832
0.078464
0.078464
0.079097
0.079413
0.077516
0.079413
0.079097
0.080045
0.081310
0.079729
0.078781
0.079729
0.080994
0.081310
0.080045
0.081626
0.081310
0.080045
0.079729
0.079413
0.080994
0.080994
0.080994
0.080678
0.079413
0.078148
0.078781
0.078781
0.079413
0.078781
0.078781
0.078148
0.078148
0.077516
0.077516
0.077832
0.076568
0.077200
0.076568
0.077200
0.075619
0.076568
0.075619
0.075303
0.076568
0.075935
0.076251
0.075935
0.075303
0.075303
0.075303
0.074987
0.074987
0.075935
0.075935
0.074671
0.074355
0.075303
0.075303
0.075303
0.076251
0.074355
0.075303
0.074671
0.075935
0.075619
0.076568
0.077200
0.076568
0.076884
0.076251
0.076568
0.076251
0.077200
0.077200
0.077200
0.076884
0.078148
0.078781
0.078148
0.078148
0.077200
0.079729
0.079097
0.079097
0.080045
0.079729
0.078148
0.078464
0.078781
0.079413
0.080045
0.080045
0.079729
0.079097
0.078781
0.079413
0.079413
0.080361
0.078781
0.079413
0.078148
0.078148
0.079413
0.078781
0.080361
0.080045
0.079729
0.079097
0.079097
0.078148
0.078781
0.077832
0.078781
0.077200
0.077832
0.077516
0.077516
0.076884
0.076568
0.075935
0.076568
0.076251
0.076884
0.076568
0.076251
0.075935
0.076884
0.076251
0.076884
0.076251
0.075935
0.075303
0.074987
0.074671
0.074038
0.075935
0.075619
0.075303
0.074987
0.075935
0.075619
0.075619
0.075303
0.075303
0.074355
0.074355
0.075303
0.074987
0.076568
0.076884
0.078464
0.076568
0.076251
0.078148
0.076884
0.077516
0.077516
0.077516
0.078148
0.078464
0.077516
0.078464
0.078148
0.079097
0.080678
0.079413
0.079413
0.079729
0.078464
0.079413
0.079097
0.079729
0.080678
0.080994
0.081942
0.080678
0.080361
0.080994
0.080361
0.080045
0.080045
0.079413
0.080045
0.080045
0.080994
0.079729
0.080994
0.080361
0.081310
0.080361
0.079413
0.079413
0.079097
0.079097
0.078464
0.079097
0.078781
0.077516
0.078148
0.077516
0.077516
0.076251
0.076884
0.075303
0.076251
0.076568
0.076251
0.074671
0.075619
0.075935
0.076568
0.076884
0.077516
0.075935
0.075619
0.074671
0.074987
0.077200
0.075303
0.076568
0.075935
0.074038
0.075303
0.074987
0.075619
0.076251
0.075303
0.075935
0.076884
0.076251
0.076884
0.076251
0.076568
0.078148
0.077516
0.077516
0.077516
0.077200
0.077832
0.078148
0.078781
0.078464
0.078148
0.077832
0.077516
0.078148
0.079413
0.080361
0.079729
0.080361
0.080045
0.080361
0.079729
0.079413
0.080045
0.079413
0.080361
0.081626
0.080678
0.079729
0.080361
0.081310
0.081310
0.081626
0.080678
0.080045
0.079729
0.080678
0.079729
0.080361
0.079413
0.079729
0.080045
0.078464
0.079413
0.079097
0.078781
0.078464
0.077832
0.077516
0.077200
0.076884
0.077516
0.077516
0.077516
0.076568
0.077516
0.077200
0.076884
0.075619
0.076251
0.074987
0.074987
0.074038
0.074987
0.075619
0.074671
0.074987
0.075303
0.073406
0.074355
0.075619
0.074671
0.075619
0.075935
0.074038
0.074671
0.075619
0.075935
0.075303
0.074987
0.074671
0.075619
0.074987
0.074987
0.075935
0.076568
0.076884
0.074987
0.076568
0.076884
0.077516
0.076884
0.077200
0.078148
0.077832
0.078464
0.078781
0.078464
0.078464
0.079097
0.078781
0.079413
0.078781
0.079413
0.079097
0.078781
0.078781
0.079413
0.080361
0.081310
0.080678
0.081310
0.079413
0.079413
0.080678
0.080361
0.080678
0.080994
0.079413
0.078781
0.077832
0.078464
0.079729
0.079729
0.079729
0.079413
0.078464
0.078148
0.078464
0.079413
0.079097
0.078148
0.077832
0.078148
0.077200
0.077832
0.078464
0.077516
0.077200
0.077516
0.076568
0.076568
0.076568
0.075619
0.075619
0.076251
0.075935
0.076884
0.076884
0.075619
0.074987
0.073722
0.075619
0.076251
0.077200
0.076568
0.074987
0.074355
0.073722
0.075619
0.076568
0.076251
0.076568
0.076251
0.075619
0.074987
0.076251
0.077516
0.076884
0.075935
0.076251
0.076884
0.077200
0.077832
0.077832
0.078464
0.077516
0.078781
0.078464
0.078148
0.078464
0.078464
0.078148
0.078781
0.078464
0.078464
0.078781
0.080045
0.079729
0.078464
0.079729
0.079413
0.080045
0.081626
0.079097
0.079413
0.079413
0.079097
0.079729
0.079413
0.080045
0.082258
0.080045
0.079413
0.080678
0.079413
0.079413
0.079729
0.078781
0.078781
0.077832
0.078148
0.078781
0.079097
0.077200
0.078464
0.077516
0.078148
0.077516
0.078148
0.076568
0.076884
0.076568
0.077200
0.076568
0.076251
0.076251
0.076568
0.075619
0.075303
0.074671
0.076568
0.073722
0.074355
0.073722
0.074671
0.074671
0.074987
0.074987
0.074671
0.074987
0.075619
0.075935
0.074671
0.075935
0.075935
0.074671
0.074987
0.075619
0.075619
0.076251
0.078148
0.077200
0.075935
0.075619
0.076251
0.076568
0.077200
0.076568
0.076884
0.077516
0.077832
0.077516
0.078781
0.076568
0.078464
0.078464
0.079097
0.078464
0.077832
0.079413
0.079413
0.078464
0.079729
0.077832
0.080361
0.080361
0.081626
0.080678
0.080361
0.081310
0.080678
0.081626
0.080045
0.080994
0.080994
0.080994
0.080678
0.080361
0.080045
0.080678
0.080045
0.080361
0.079413
0.078781
0.079729
0.078781
0.078464
0.078781
0.078464
0.078781
0.078464
0.077200
0.077516
0.077516
0.077516
0.075935
0.074987
0.076568
0.075303
0.075619
0.074671
0.074987
0.075303
0.076251
0.075303
0.075619
0.074987
0.074987
0.074987
0.076884
0.075303
0.074355
0.074355
0.073722
0.074038
0.074987
0.076251
0.076251
0.075303
0.074671
0.074671
0.075619
0.074987
0.074987
0.076884
0.076884
0.076251
0.076568
0.076568
0.075935
0.076568
0.076884
0.076884
0.077516
0.077832
0.078148
0.077832
0.077832
0.077832
0.079413
0.080045
0.078781
0.079729
0.079729
0.079097
0.079097
0.078781
0.079729
0.080678
0.079729
0.080361
0.079729
0.079413
0.080678
0.080045
0.079413
0.079729
0.079729
0.079097
0.079097
0.079413
0.078781
0.078781
0.079413
0.079413
0.078148
0.077832
0.078464
0.078464
0.078464
0.078781
0.078464
0.077200
0.077200
0.077832
0.076251
0.076568
0.076251
0.077516
0.076884
0.076884
0.075619
0.075935
0.076568
0.076568
0.076884
0.077516
0.076884
0.075619
0.075619
0.074987
0.076568
0.076251
0.076568
0.076568
0.075619
0.075303
0.075935
0.074671
0.074987
0.075935
0.075935
0.074987
0.075619
0.075619
0.075935
0.076884
0.076568
0.076568
0.075935
0.076884
0.077200
0.077832
0.076568
0.076251
0.077516
0.077516
0.077516
0.077516
0.079097
0.078464
0.077516
0.078148
0.078464
0.078781
0.080045
0.080361
0.079729
0.078781
0.080045
0.079729
0.080045
0.080994
0.080678
0.079729
0.080361
0.081310
0.080994
0.080361
0.081626
0.081942
0.081310
0.078148
0.080045
0.079729
0.080678
0.080678
0.081626
0.079413
0.079413
0.079729
0.078148
0.079097
0.078781
0.078464
0.077832
0.077516
0.078148
0.077516
0.077516
0.076884
0.076884
0.076568
0.076568
0.075935
0.076251
0.076568
0.075935
0.077516
0.075935
0.076568
0.076251
0.076568
0.076251
0.074987
0.075619
0.075935
0.076568
0.074987
0.074987
0.074038
0.074355
0.075935
0.075619
0.075303
0.075619
0.075619
0.074987
0.075935
0.075935
0.077516
0.077832
0.077200
0.077200
0.077200
0.077832
0.077516
0.076568
0.077832
0.079097
0.078148
0.079413
0.078781
0.078464
0.079097
0.078781
0.078781
0.080361
0.080045
0.080361
0.080045
0.079729
0.080678
0.080994
0.081310
0.081310
0.080678
0.079729
0.080361
0.079413
0.080361
0.081626
0.080994
0.080678
0.080678
0.080678
0.079729
0.080045
0.079413
0.079413
0.079729
0.080045
0.079413
0.079097
0.078148
0.078464
0.078464
0.078464
0.079097
0.078148
0.078464
0.079413
0.077832
0.076568
0.077832
0.076884
0.076568
0.076884
0.077200
0.076568
0.077200
0.076251
0.076251
0.076251
0.076568
0.075935
0.075303
0.074671
0.076251
0.075935
0.076568
0.077200
0.074671
0.075619
0.076251
0.076251
0.076251
0.076251
0.076251
0.075935
0.075935
0.076568
0.076884
0.077516
0.076884
0.077832
0.076884
0.076884
0.077516
0.077200
0.077200
0.077516
0.078148
0.077832
0.078464
0.078148
0.080678
0.077832
0.079413
0.079729
0.080361
0.080361
0.080045
0.080361
0.079729
0.079413
0.079729
0.080678
0.081942
0.081942
0.080678
0.079097
0.081310
0.080361
0.080361
0.080045
0.080361
0.081942
0.080678
0.079413
0.082258
0.080678
0.081310
0.081626
0.080994
0.080361
0.079729
0.080678
0.081310
0.080678
0.080045
0.078781
0.078781
0.080361
0.079729
0.077832
0.078781
0.078148
0.079097
0.078781
0.078464
0.078148
0.076568
0.077200
0.076884
0.075935
0.077832
0.078781
0.077200
0.076568
0.076884
0.077200
0.076884
0.076568
0.077832
0.077516
0.076251
0.075935
0.076568
0.076884
0.075935
0.076884
0.076568
0.076884
0.077200
0.077200
0.077832
0.077832
0.077516
0.078148
0.076251
0.078464
0.079413
0.078781
0.079097
0.077516
0.079097
0.077832
0.078781
0.079413
0.080045
0.079097
0.080045
0.080678
0.080678
0.081310
0.080361
0.080361
0.079729
0.080994
0.081626
0.080994
0.080994
0.081626
0.080045
0.079413
0.081310
0.081942
0.081626
0.081310
0.081626
0.081626
0.080994
0.081310
0.081310
0.082258
0.080361
0.080361
0.079097
0.079097
0.080361
0.080045
0.079413
0.079729
0.078148
0.078781
0.079729
0.079097
0.078148
0.076568
0.078148
0.078464
0.076884
0.077516
0.078148
0.077516
0.077200
0.076884
0.077832
0.078148
0.077200
0.077516
0.075935
0.075619
0.076568
0.076251
0.076251
0.076251
0.076251
0.075935
0.075935
0.075619
0.075619
0.076884
0.076251
0.075303
0.076884
0.077832
0.077832
0.078148
0.079097
0.077832
0.077832
0.078464
0.078464
0.079097
0.079097
0.079097
0.078464
0.078781
0.079413
0.078781
0.079097
0.080045
0.080045
0.079413
0.080994
0.080361
0.079729
0.080994
0.080045
0.080361
0.080045
0.081310
0.082574
0.082258
0.080994
0.081942
0.081626
0.081942
0.081310
0.082891
0.082258
0.081310
0.081942
0.081626
0.081310
0.080361
0.079729
0.081626
0.081310
0.081310
0.079729
0.080678
0.080361
0.080045
0.079413
0.079413
0.079413
0.079413
0.079413
0.079097
0.078464
0.077832
0.078148
0.078464
0.077832
0.077832
0.077516
0.076251
0.076251
0.077200
0.077200
0.078781
0.078464
0.077200
0.076884
0.075303
0.075619
0.076568
0.077200
0.076251
0.076884
0.075303
0.076251
0.075935
0.077200
0.076884
0.077200
0.077516
0.076568
0.076884
0.076568
0.078464
0.078464
0.078148
0.076568
0.076251
0.078148
0.078464
0.078464
0.077832
0.077832
0.077516
0.079097
0.079413
0.080045
0.079097
0.079413
0.080678
0.080678
0.080678
0.080045
0.080994
0.080994
0.079729
0.079413
0.079097
0.082574
0.080678
0.081942
0.081310
0.080994
0.081626
0.082258
0.082258
0.082258
0.082574
0.081942
0.080045
0.081626
0.081310
0.080994
0.080678
0.081626
0.079729
0.079413
0.079729
0.080361
0.080045
0.080361
0.079413
0.079413
0.079729
0.078781
0.078464
0.078464
0.078464
0.078464
0.078148
0.077200
0.077516
0.077832
0.078148
0.077516
0.076884
0.076251
0.077832
0.076251
0.076251
0.075619
0.075935
0.075935
0.076884
0.077200
0.075619
0.075303
0.074987
0.075619
0.075935
0.076568
0.076884
0.075619
0.074987
0.075619
0.075935
0.075619
0.076884
0.077832
0.077516
0.076884
0.076884
0.077516
0.078781
0.078464
0.079097
0.079097
0.078148
0.079097
0.080045
0.079729
0.079413
0.080361
0.081626
0.079413
0.080994
0.080994
0.080361
0.080361
0.080994
0.080994
0.081626
0.081942
0.081310
0.081626
0.080678
0.080994
0.081310
0.081942
0.081942
0.081626
0.081626
0.080361
0.080361
0.080678
0.080361
0.080994
0.080361
0.080678
0.080361
0.080361
0.080361
0.079413
0.080045
0.079097
0.078781
0.077832
0.079097
0.078464
0.078464
0.077832
0.078148
0.077200
0.077516
0.077516
0.077200
0.076568
0.076568
0.076884
0.076251
0.076884
0.076884
0.075619
0.075935
0.075303
0.075303
0.075935
0.076251
0.075619
0.076568
0.075619
0.075935
0.075619
0.077200
0.077832
0.075619
0.076251
0.075619
0.076884
0.076884
0.077200
0.077516
0.077200
0.077200
0.076884
0.078148
0.078464
0.078464
0.077832
0.078781
0.079413
0.078781
0.079413
0.080678
0.079413
0.081626
0.080045
0.080678
0.080045
0.079729
0.079413
0.080361
0.079097
0.080994
0.080994
0.082574
0.081310
0.081310
0.080994
0.080361
0.080994
0.080361
0.080678
0.082258
0.081310
0.080994
0.080678
0.081310
0.081626
0.080994
0.081310
0.081310
0.080045
0.079729
0.080361
0.080678
0.080678
0.080361
0.079413
0.079097
0.078464
0.078464
0.078464
0.078781
0.078464
0.078464
0.077200
0.077516
0.077516
0.076251
0.076884
0.075935
0.076251
0.077200
0.076568
0.076251
0.075935
0.074355
0.076884
0.076568
0.075935
0.077200
0.075619
0.075935
0.075935
0.075935
0.075303
0.075619
0.076251
0.076884
0.076884
0.077516
0.077200
0.077832
0.078148
0.078148
0.078464
0.078781
0.078148
0.077516
0.078464
0.079097
0.078781
0.080994
0.079729
0.078464
0.079097
0.079413
0.080045
0.080678
0.080678
0.080994
0.080045
0.079729
0.079729
0.080045
0.080045
0.080678
0.081942
0.082258
0.082891
0.081942
0.080994
0.081310
0.082574
0.082258
0.082258
0.081942
0.081942
0.081310
0.081942
0.081626
0.081310
0.080361
0.080045
0.080045
0.079413
0.080045
0.080045
0.079413
0.079097
0.079413
0.079097
0.078781
0.078464
0.077200
0.076884
0.077516
0.078781
0.078148
0.077832
0.077200
0.076884
0.077200
0.076884
0.076568
0.077200
0.078148
0.076251
0.076251
0.074987
0.075619
0.077516
0.076251
0.076568
0.076884
0.076251
0.075935
0.076251
0.076251
0.076568
0.076251
0.075619
0.075619
0.076884
0.076568
0.076884
0.077832
0.078148
0.077516
0.077832
0.076884
0.077200
0.077832
0.077200
0.076884
0.078464
0.079729
0.078781
0.079413
0.078464
0.079097
0.079729
0.081310
0.080045
0.080045
0.080045
0.079729
0.079097
0.080994
0.081310
0.082574
0.081942
0.081310
0.080994
0.080045
0.081942
0.082258
0.081942
0.082258
0.081310
0.080678
0.080678
0.081626
0.081626
0.081942
0.081310
0.081942
0.080361
0.080361
0.079729
0.080361
0.080045
0.080678
0.080045
0.080045
0.078464
0.078781
0.078781
0.077832
0.077516
0.078464
0.077516
0.078781
0.077832
0.076568
0.076884
0.076568
0.076884
0.077200
0.078148
0.076568
0.077200
0.076251
0.074987
0.075619
0.076251
0.075619
0.076568
0.076251
0.076568
0.076251
0.075303
0.076568
0.076251
0.076884
0.076884
0.076568
0.076884
0.077516
0.077516
0.076884
0.077200
0.076884
0.077200
0.077516
0.078148
0.077516
0.076884
0.078464
0.078148
0.078781
0.078464
0.078781
0.079097
0.080361
0.081310
0.080994
0.080361
0.080678
0.080361
0.079729
0.079413
0.081626
0.081626
0.081310
0.080678
0.081310
0.080361
0.081626
0.081310
0.080994
0.080361
0.081942
0.081942
0.080361
0.079413
0.081626
0.080361
0.079097
0.080678
0.079729
0.079729
0.080045
0.080045
0.079729
0.079097
0.079413
0.079729
0.079729
0.078781
0.079097
0.078148
0.077832
0.078148
0.078148
0.078148
0.077832
0.077200
0.075619
0.076251
0.076251
0.077200
0.076884
0.077832
0.076568
0.076884
0.075303
0.076568
0.075619
0.077200
0.076568
0.076884
0.076568
0.077200
0.076568
0.076251
0.076568
0.076884
0.076884
0.075935
0.077200
0.076568
0.077516
0.078464
0.078148
0.077516
0.078464
0.077832
0.077832
0.077200
0.078781
0.077832
0.077832
0.078464
0.078464
0.079413
0.080045
0.078148
0.079097
0.079729
0.080045
0.080994
0.080994
0.080994
0.080045
0.080045
0.080045
0.081310
0.081942
0.080678
0.080045
0.080994
0.080994
0.081942
0.081310
0.081626
0.081626
0.080361
0.080045
0.081942
0.080678
0.081310
0.081310
0.080045
0.080045
0.078781
0.079729
0.079097
0.078464
0.078781
0.080045
0.079413
0.079097
0.078781
0.078464
0.077832
0.078148
0.078148
0.078148
0.077200
0.076884
0.075303
0.075619
0.075303
0.077200
0.077200
0.077516
0.076251
0.075303
0.075619
0.076884
0.075619
0.076251
0.076568
0.076884
0.075619
0.075619
0.076568
0.077200
0.077516
0.076884
0.074987
0.075935
0.075935
0.075619
0.077200
0.076568
0.075935
0.077516
0.076251
0.077516
0.076884
0.077516
0.077516
0.077516
0.077832
0.079729
0.078781
0.079413
0.079097
0.078781
0.079413
0.080678
0.080361
0.080045
0.081310
0.081310
0.080045
0.079413
0.079729
0.080361
0.082574
0.082258
0.080994
0.080678
0.080994
0.080994
0.082258
0.081310
0.080994
0.080361
0.079413
0.080678
0.081310
0.081942
0.081310
0.080361
0.080045
0.080361
0.078464
0.079413
0.080045
0.077832
0.079413
0.079097
0.078464
0.078464
0.078148
0.078148
0.078148
0.076568
0.078148
0.076568
0.076568
0.077200
0.076251
0.076884
0.077832
0.077200
0.077832
0.077832
0.077200
0.076568
0.075303
0.076884
0.076251
0.077832
0.075303
0.075619
0.075935
0.074987
0.074671
0.075619
0.076884
0.074355
0.076251
0.076568
0.076884
0.075935
0.076568
0.077832
0.077200
0.077832
0.076568
0.076568
0.077516
0.077516
0.077516
0.078148
0.078781
0.078781
0.079729
0.078464
0.078781
0.078464
0.081310
0.080678
0.081310
0.080045
0.080678
0.079729
0.081310
0.080678
0.081310
0.083207
0.081942
0.080994
0.080678
0.080994
0.081310
0.081626
0.080678
0.081626
0.080678
0.081310
0.080678
0.081310
0.080994
0.080994
0.080678
0.079729
0.078464
0.079413
0.079413
0.078781
0.079413
0.079097
0.078464
0.078464
0.078464
0.077516
0.077516
0.077832
0.077516
0.077516
0.077832
0.076568
0.075935
0.075935
0.075935
0.075303
0.076884
0.077832
0.076251
0.076251
0.075935
0.076251
0.076568
0.076251
0.076251
0.075935
0.074987
0.075935
0.074671
0.076251
0.076251
0.076251
0.075303
0.075619
0.075619
0.076568
0.076251
0.077832
0.076568
0.077516
0.076251
0.077516
0.076251
0.077516
0.078781
0.077832
0.077200
0.077516
0.077832
0.078148
0.079413
0.078464
0.078464
0.079413
0.079413
0.081626
0.080045
0.079097
0.078781
0.078781
0.079413
0.080678
0.080361
0.080994
0.081626
0.081310
0.080678
0.081310
0.081626
0.081942
0.080994
0.080361
0.079729
0.080045
0.080361
0.080361
0.080678
0.081626
0.080361
0.080994
0.079729
0.080361
0.079729
0.080361
0.079097
0.079097
0.078781
0.079413
0.078464
0.077516
0.077832
0.077832
0.077832
0.077516
0.077516
0.076568
0.077200
0.076251
0.076568
0.076251
0.077516
0.077516
0.076884
0.076568
0.075303
0.075303
0.076251
0.076251
0.075935
0.075619
0.075935
0.074671
0.075303
0.075303
0.076251
0.076884
0.076568
0.076884
0.076884
0.075935
0.076251
0.076884
0.076884
0.076568
0.077516
0.077516
0.078148
0.079413
0.077516
0.078464
0.078781
0.077832
0.077516
0.078464
0.078781
0.078464
0.078781
0.078464
0.079097
0.079413
0.080361
0.079729
0.078148
0.079413
0.080045
0.081626
0.081942
0.080361
0.080045
0.080994
0.080045
0.081626
0.082258
0.081942
0.081310
0.081310
0.080045
0.080678
0.080678
0.080361
0.080994
0.080994
0.081310
0.080361
0.080045
0.078148
0.079413
0.079097
0.078781
0.078781
0.077832
0.079097
0.078148
0.078148
0.077832
0.078464
0.076884
0.076884
0.077832
0.078148
0.077516
0.076568
0.076251
0.076884
0.076884
0.075619
0.075619
0.076568
0.074671
0.075619
0.076884
0.074987
0.075935
0.075935
0.075303
0.073722
0.075303
0.076251
0.076884
0.074671
0.076568
0.076251
0.076251
0.076884
0.078464
0.077516
0.076884
0.076251
0.077200
0.078464
0.078148
0.078148
0.078781
0.079413
0.079097
0.079097
0.079729
0.080045
0.079097
0.078464
0.080994
0.080994
0.081626
0.080678
0.080678
0.080678
0.080045
0.079729
0.080678
0.082574
0.080994
0.080994
0.081626
0.081310
0.081942
0.081942
0.081310
0.080045
0.081310
0.080678
0.080678
0.080994
0.079097
0.079097
0.079729
0.079729
0.079413
0.079097
0.079729
0.078781
0.080361
0.078148
0.080678
0.080045
0.079097
0.079097
0.079729
0.079097
0.078464
0.078148
0.077200
0.077200
0.075935
0.075619
0.075303
0.074987
0.076884
0.077516
0.076568
0.076251
0.075935
0.074987
0.074987
0.076568
0.076251
0.076251
0.075303
0.076251
0.075935
0.075619
0.076251
0.076568
0.076251
0.076251
0.077200
0.076251
0.075935
0.076568
0.076568
0.078148
0.076884
0.078148
0.077200
0.077516
0.078781
0.079413
0.078148
0.078464
0.079097
0.079413
0.078781
0.079097
0.079413
0.079729
0.079097
0.079729
0.079729
0.081626
0.080678
0.079097
0.080045
0.080994
0.081310
0.081626
0.080994
0.080994
0.080361
0.080994
0.080994
0.080678
0.080994
0.079097
0.079729
0.079413
0.080045
0.080361
0.080994
0.080045
0.080678
0.079729
0.080045
0.079413
0.079413
0.078148
0.078781
0.077832
0.078464
0.078464
0.078781
0.078148
0.078148
0.076568
0.076568
0.076884
0.077516
0.075935
0.077200
0.075303
0.075619
0.076884
0.077516
0.077200
0.076251
0.076251
0.074671
0.075935
0.075619
0.075303
0.075935
0.075935
0.075303
0.076251
0.075935
0.075619
0.076568
0.077200
0.076568
0.076568
0.076884
0.077832
0.077516
0.077200
0.078464
0.077832
0.077832
0.077516
0.077200
0.078148
0.077832
0.078464
0.079097
0.079729
0.079097
0.079413
0.078781
0.079729
0.079413
0.080361
0.080361
0.080045
0.079729
0.080678
0.079729
0.080045
0.080045
0.080994
0.081942
0.080678
0.080994
0.080045
0.080361
0.080994
0.081626
0.081942
0.081942
0.081626
0.080361
0.080361
0.080678
0.079729
0.079413
0.079729
0.079097
0.080361
0.079413
0.080045
0.079097
0.079729
0.078781
0.077832
0.078148
0.078781
0.077832
0.076884
0.077516
0.076884
0.076884
0.076884
0.075935
0.075935
0.075619
0.075303
0.075303
0.075935
0.076568
0.075303
0.075303
0.074355
0.074038
0.074671
0.074987
0.074671
0.074355
0.074671
0.075619
0.074987
0.074987
0.075303
0.075619
0.075935
0.075619
0.075619
0.075619
0.076568
0.077200
0.076251
0.076568
0.077200
0.076251
0.076568
0.077200
0.077832
0.076568
0.077832
0.078148
0.077832
0.076884
0.077516
0.079097
0.077832
0.079097
0.080045
0.078781
0.079097
0.079097
0.079413
0.079413
0.079729
0.080361
0.081310
0.080045
0.081310
0.080045
0.079413
0.080678
0.080678
0.079729
0.080045
0.079729
0.077832
0.079097
0.079413
0.080678
0.079413
0.080361
0.080045
0.079729
0.077516
0.078148
0.078464
0.076884
0.077832
0.078148
0.078464
0.076884
0.076884
0.076884
0.076568
0.075303
0.077516
0.076568
0.075303
0.075935
0.074671
0.074987
0.074987
0.076251
0.076568
0.076251
0.075935
0.074987
0.074038
0.074987
0.075303
0.075619
0.075619
0.074671
0.074671
0.075619
0.075303
0.074671
0.075619
0.076251
0.075935
0.076884
0.076568
0.075303
0.077200
0.075935
0.075303
0.075935
0.077516
0.076884
0.075935
0.076568
0.076568
0.077200
0.076884
0.077200
0.077516
0.078464
0.077516
0.077516
0.078781
0.078781
0.079413
0.079413
0.079413
0.079097
0.078148
0.079097
0.079413
0.079729
0.080361
0.079413
0.079097
0.079729
0.079413
0.079729
0.080361
0.079729
0.079413
0.079729
0.078464
0.079729
0.079413
0.080361
0.079729
0.079729
0.078148
0.077200
0.077832
0.077832
0.077516
0.077832
0.077832
0.077832
0.078464
0.075935
0.076568
0.075935
0.077516
0.076568
0.076884
0.076568
0.076568
0.075619
0.075619
0.075303
0.074987
0.075619
0.074987
0.075303
0.074355
0.073090
0.072774
0.074671
0.074355
0.074355
0.073406
0.073090
0.073090
0.073722
0.073722
0.074355
0.074038
0.073406
0.073090
0.073406
0.074038
0.074671
0.074671
0.074671
0.074987
0.073722
0.074987
0.074671
0.075619
0.074987
0.075303
0.076251
0.076251
0.076251
0.076568
0.076251
0.077516
0.077200
0.076884
0.077832
0.078148
0.077200
0.076884
0.077832
0.078148
0.078464
0.079097
0.079097
0.077832
0.077832
0.077200
0.078781
0.078464
0.078464
0.079729
0.078464
0.078781
0.078148
0.078781
0.078781
0.078781
0.078781
0.079413
0.078781
0.077832
0.077516
0.078148
0.079097
0.078781
0.077832
0.076251
0.076251
0.076884
0.076884
0.075619
0.075619
0.076251
0.075935
0.074355
0.075303
0.074671
0.074987
0.074987
0.074038
0.075935
0.076568
0.075303
0.074671
0.074671
0.073406
0.074987
0.075935
0.074671
0.074038
0.073722
0.073722
0.073722
0.074355
0.074355
0.075619
0.075303
0.075303
0.075619
0.074671
0.075303
0.075303
0.075303
0.075303
0.074671
0.075303
0.074987
0.076251
0.074987
0.075935
0.076568
0.076884
0.076884
0.077516
0.077516
0.078464
0.078148
0.078464
0.079413
0.078781
0.079413
0.079413
0.079097
0.079097
0.080361
0.080361
0.081310
0.080361
0.080361
0.080045
0.079413
0.080361
0.080045
0.079729
0.080678
0.080361
0.079413
0.079413
0.080045
0.078781
0.080361
0.079413
0.078781
0.078781
0.078148
0.079729
0.078781
0.077516
0.077832
0.077832
0.077516
0.076884
0.075935
0.076568
0.076568
0.076251
0.076251
0.075303
0.073722
0.074355
0.074987
0.074671
0.074355
0.074987
0.076251
0.074987
0.074038
0.074355
0.072458
0.073406
0.074038
0.073406
0.074987
0.073406
0.073406
0.073722
0.074355
0.074355
0.076251
0.074987
0.074987
0.075935
0.074987
0.074671
0.075619
0.074987
0.075303
0.075619
0.074671
0.074987
0.075303
0.075935
0.076568
0.075935
0.075619
0.077832
0.077516
0.076884
0.076568
0.077200
0.078148
0.077832
0.077832
0.076251
0.078148
0.078781
0.077516
0.078464
0.078464
0.078148
0.079729
0.078464
0.077200
0.078148
0.078464
0.079097
0.079729
0.079413
0.079413
0.078781
0.078464
0.079097
0.078781
0.079097
0.078148
0.077832
0.075935
0.076884
0.077516
0.077516
0.078148
0.076884
0.076884
0.076884
0.076251
0.074355
0.074355
0.075619
0.074987
0.075303
0.074987
0.074355
0.074671
0.073722
0.073722
0.073406
0.075303
0.074671
0.074671
0.073722
0.074038
0.072774
0.072774
0.072458
0.074355
0.074671
0.073090
0.073406
0.074355
0.073722
0.074038
0.073722
0.073722
0.074671
0.074671
0.074671
0.074355
0.074355
0.074355
0.074987
0.074038
0.074671
0.074671
0.074987
0.075619
0.074671
0.076568
0.075303
0.076251
0.075935
0.076251
0.075935
0.075619
0.076251
0.076884
0.077516
0.077516
0.077200
0.077516
0.077200
0.077516
0.078464
0.079729
0.079097
0.079097
0.077516
0.078148
0.078781
0.078464
0.079729
0.077516
0.079413
0.078781
0.078148
0.079413
0.079097
0.078464
0.078464
0.077516
0.079097
0.078148
0.078148
0.078148
0.077516
0.076884
0.076884
0.076884
0.076251
0.076251
0.075303
0.075935
0.075935
0.076251
0.075935
0.075935
0.074355
0.074038
0.074671
0.074987
0.074355
0.074987
0.075303
0.074038
0.074671
0.074355
0.072458
0.073090
0.073406
0.074355
0.074355
0.073722
0.074355
0.073722
0.073722
0.074987
0.075303
0.073406
0.073406
0.074671
0.074987
0.074671
0.074355
0.075619
0.075303
0.074987
0.075935
0.075619
0.074987
0.076568
0.077200
0.076568
0.076884
0.077832
0.077832
0.078781
0.078781
0.078148
0.077516
0.078464
0.079097
0.077832
0.078148
0.079729
0.078464
0.079097
0.080678
0.080678
0.080678
0.079097
0.079097
0.078781
0.079413
0.080678
0.079729
0.079413
0.079413
0.078781
0.078148
0.079097
0.079097
0.079097
0.078781
0.078464
0.077200
0.077832
0.077200
0.078464
0.077832
0.078148
0.077516
0.077200
0.077200
0.076884
0.077200
0.076251
0.075303
0.076251
0.075935
0.074987
0.074355
0.075619
0.073722
0.074987
0.074671
0.076568
0.075619
0.075303
0.075303
0.074671
0.074987
0.074987
0.075619
0.074355
0.074355
0.073722
0.074671
0.074987
0.074671
0.075303
0.074987
0.074355
0.074671
0.074038
0.074038
0.075619
0.076251
0.074987
0.074987
0.075935
0.074987
0.074987
0.075303
0.075935
0.076884
0.075935
0.077200
0.076884
0.077516
0.076884
0.077516
0.078148
0.078148
0.079729
0.079097
0.078148
0.078781
0.077200
0.078781
0.079413
0.079413
0.079413
0.079729
0.080045
0.079097
0.079413
0.078148
0.079413
0.079097
0.079097
0.078148
0.078464
0.078148
0.078781
0.078148
0.079729
0.079097
0.077832
0.077200
0.078148
0.076884
0.078148
0.078148
0.077200
0.077832
0.077516
0.075935
0.076568
0.076568
0.075935
0.076568
0.076568
0.076568
0.075619
0.074987
0.075303
0.074987
0.075303
0.075303
0.074671
0.074987
0.074671
0.073406
0.072774
0.074038
0.076251
0.075303
0.074671
0.074355
0.074038
0.074355
0.073722
0.074987
0.073722
0.073406
0.074038
0.074355
0.074671
0.074355
0.075619
0.075935
0.074355
0.074671
0.075619
0.075935
0.074987
0.075935
0.075619
0.076568
0.076251
0.076884
0.076884
0.076251
0.077516
0.077516
0.077832
0.077516
0.077516
0.079097
0.077832
0.076568
0.077200
0.078781
0.078464
0.078148
0.078781
0.078148
0.078464
0.077516
0.078781
0.078781
0.078464
0.079097
0.079413
0.077832
0.078148
0.078464
0.077200
0.078781
0.078148
0.077832
0.077516
0.077516
0.076251
0.078464
0.077516
0.076568
0.076251
0.075619
0.075303
0.075303
0.076251
0.074987
0.074671
0.074987
0.074038
0.073722
0.074038
0.074355
0.073406
0.073722
0.073406
0.075303
0.073406
0.073406
0.072774
0.072458
0.072774
0.073406
0.074038
0.073406
0.074038
0.071825
0.073406
0.072774
0.073406
0.072774
0.073406
0.072458
0.073406
0.073406
0.073406
0.074355
0.074355
0.074038
0.074355
0.074355
0.074038
0.074038
0.074355
0.074671
0.074987
0.075935
0.076568
0.076568
0.076251
0.076884
0.076568
0.076884
0.075935
0.076568
0.076568
0.076568
0.076884
0.076568
0.076884
0.076884
0.078781
0.078464
0.078464
0.077200
0.077200
0.077516
0.078148
0.077200
0.078464
0.077832
0.076884
0.077200
0.076568
0.076884
0.077200
0.077516
0.077200
0.076884
0.075935
0.076251
0.075935
0.076251
0.075619
0.075619
0.076251
0.075303
0.074987
0.074355
0.075303
0.074671
0.074038
0.074038
0.074038
0.073722
0.072141
0.072458
0.072141
0.073090
0.074038
0.072774
0.071509
0.072774
0.071193
0.070877
0.072458
0.072774
0.072458
0.071509
0.072458
0.071825
0.071825
0.072458
0.072774
0.072774
0.071193
0.072141
0.072141
0.072141
0.074038
0.074038
0.074038
0.073722
0.073090
0.074987
0.074038
0.074671
0.075619
0.073722
0.074038
0.074987
0.075619
0.076251
0.075619
0.076251
0.075935
0.076884
0.075303
0.075619
0.075935
0.076884
0.075303
0.078148
0.076884
0.075935
0.077832
0.075619
0.076568
0.075619
0.076251
0.077200
0.076568
0.077200
0.077832
0.077516
0.076251
0.076251
0.076568
0.077832
0.077832
0.077516
0.076884
0.077200
0.075935
0.076568
0.077516
0.075935
0.075619
0.075303
0.076251
0.074671
0.073722
0.073722
0.074038
0.074355
0.074355
0.073722
0.072458
0.072458
0.073090
0.072141
0.072141
0.073406
0.073090
0.072458
0.072774
0.072774
0.072141
0.072774
0.072774
0.073406
0.072458
0.073406
0.073090
0.073090
0.072458
0.073090
0.073090
0.072774
0.072458
0.073090
0.073090
0.072774
0.074355
0.073722
0.072458
0.073406
0.072774
0.073406
0.074038
0.074038
0.074038
0.073722
0.074987
0.075619
0.074987
0.075619
0.074671
0.074671
0.075935
0.075619
0.076568
0.076568
0.076568
0.076251
0.076884
0.076251
0.077516
0.078781
0.077832
0.077832
0.077200
0.076568
0.077516
0.078148
0.077516
0.076568
0.076884
0.076568
0.076884
0.077200
0.076568
0.076884
0.077200
0.077200
0.076568
0.076251
0.075935
0.075303
0.076251
0.075303
0.074671
0.074671
0.074987
0.074038
0.074355
0.073722
0.072774
0.074355
0.073090
0.073722
0.073406
0.072458
0.073722
0.072141
0.072141
0.073722
0.073722
0.071825
0.071825
0.072458
0.070877
0.071509
0.071825
0.072774
0.071193
0.071193
0.071509
0.072141
0.073406
0.073090
0.072774
0.072774
0.071509
0.072774
0.074038
0.074038
0.074671
0.073722
0.074355
0.074038
0.074355
0.074671
0.074355
0.074038
0.074987
0.074987
0.075303
0.074987
0.075619
0.075935
0.074671
0.076568
0.075935
0.075935
0.075935
0.076251
0.075303
0.076251
0.077200
0.076884
0.078148
0.077200
0.077200
0.077516
0.076884
0.076884
0.076568
0.077832
0.077516
0.077200
0.077516
0.076568
0.076884
0.077200
0.077832
0.077832
0.077516
0.076568
0.076568
0.076568
0.076568
0.077200
0.075935
0.076251
0.074671
0.075619
0.075303
0.075303
0.074671
0.074671
0.074038
0.074038
0.075303
0.073406
0.073722
0.073090
0.072774
0.073406
0.073406
0.073406
0.072774
0.072774
0.071193
0.072141
0.072141
0.071825
0.072774
0.071193
0.072774
0.071825
0.070877
0.071509
0.071825
0.072458
0.070877
0.071825
0.071193
0.070561
0.072774
0.073090
0.073406
0.074038
0.074671
0.074671
0.075303
0.074355
0.074038
0.074038
0.074355
0.074987
0.075303
0.074671
0.075619
0.074987
0.077200
0.076568
0.076568
0.076568
0.076568
0.075619
0.076251
0.076884
0.076251
0.076251
0.077516
0.076568
0.076251
0.076884
0.077516
0.077516
0.076251
0.076251
0.076251
0.075303
0.075303
0.076251
0.075619
0.076884
0.076884
0.075935
0.076251
0.075303
0.076251
0.074355
0.076251
0.076251
0.075619
0.074987
0.075303
0.074355
0.073722
0.074355
0.072774
0.072774
0.072774
0.073406
0.073406
0.072141
0.072141
0.072141
0.072141
0.072458
0.072774
0.072141
0.072458
0.072774
0.071825
0.072141
0.073406
0.073722
0.070877
0.071509
0.071509
0.071193
0.071193
0.071825
0.071825
0.071193
0.071509
0.072774
0.072774
0.071509
0.073406
0.072141
0.073406
0.073090
0.073406
0.073406
0.074355
0.074038
0.074355
0.074355
0.074355
0.075303
0.075619
0.074987
0.075935
0.076251
0.075935
0.075303
0.075935
0.075303
0.075935
0.075619
0.075935
0.076884
0.077200
0.077200
0.076884
0.076251
0.075619
0.074987
0.076568
0.076251
0.075935
0.076251
0.076251
0.076251
0.075619
0.076251
0.074987
0.075935
0.075619
0.074671
0.074987
0.075303
0.075303
0.074987
0.074671
0.074355
0.074038
0.074038
0.074355
0.073406
0.073722
0.073090
0.073406
0.073090
0.071825
0.072458
0.071825
0.071825
0.071509
0.071825
0.071193
0.072774
0.071825
0.071509
0.070877
0.070877
0.071825
0.071509
0.071825
0.071509
0.070561
0.070877
0.071825
0.070877
0.070245
0.071509
0.071509
0.071509
0.070877
0.070561
0.071825
0.072141
0.071825
0.071825
0.072141
0.072141
0.073090
0.073090
0.073722
0.073406
0.074355
0.073722
0.074355
0.073722
0.073722
0.074987
0.074987
0.074987
0.074987
0.074671
0.075303
0.074671
0.074671
0.074355
0.075619
0.075619
0.076884
0.076251
0.075303
0.074671
0.075935
0.076568
0.075619
0.075935
0.075619
0.076251
0.075619
0.075303
0.076884
0.075619
0.075619
0.075619
0.074038
0.074671
0.074671
0.075303
0.074671
0.073722
0.074671
0.074987
0.074987
0.073722
0.072774
0.072774
0.073090
0.073722
0.073406
0.073406
0.073406
0.072141
0.072774
0.071509
0.070877
0.072458
0.072141
0.073406
0.072458
0.071509
0.070245
0.071193
0.070245
0.071509
0.071825
0.071193
0.071193
0.070561
0.069928
0.070245
0.069928
0.071193
0.070245
0.071193
0.071193
0.071825
0.072141
0.072458
0.071509
0.071825
0.071825
0.072774
0.073406
0.072458
0.073406
0.073406
0.074038
0.075619
0.074355
0.074038
0.074355
0.074671
0.074987
0.076251
0.075619
0.073406
0.075303
0.074671
0.074038
0.073722
0.074987
0.075619
0.076251
0.076884
0.075619
0.076251
0.076568
0.076251
0.076568
0.076884
0.075935
0.075303
0.074671
0.074671
0.074355
0.075303
0.074671
0.074038
0.073722
0.074038
0.074355
0.074671
0.074987
0.074355
0.073406
0.074038
0.074038
0.073090
0.071509
0.071509
0.072141
0.072774
0.072141
0.071825
0.071509
0.070561
0.071509
0.070877
0.070561
0.069928
0.072141
0.070877
0.070245
0.069296
0.069296
0.069928
0.070877
0.070877
0.069928
0.070245
0.070561
0.070245
0.069296
0.069928
[truncated: 7,198,306 more chars]
