# Supplementary material for: Forces applied during classical touch assays for Caenorhabditis elegans
Source: PLoS One. 2017 May 19;12(5):e0178080. doi: 10.1371/journal.pone.0178080 (PMC5438190; doi:10.1371/journal.pone.0178080)
Supplement: S2 Data — These text files contain raw voltage data collected as described in the Methods section. The analysis scripts in S1 Analysis Code were used to process these data. (ZIP) [file pone.0178080.s004.zip › RawDataFiles/Subject8.txt]

frequency=5000
Gain=1000
2016-10-18 15:56:59
Cantilever 2A
0.024087
0.023454
0.023454
0.023770
0.024403
0.024719
0.025035
0.024719
0.023138
0.023454
0.025351
0.025351
0.024719
0.025035
0.023454
0.024403
0.025351
0.025667
0.025983
0.025351
0.024403
0.023454
0.022506
0.022822
0.024403
0.023454
0.023138
0.024403
0.022506
0.023454
0.023454
0.023138
0.022822
0.022822
0.022506
0.021873
0.021873
0.021557
0.019977
0.020925
0.020925
0.019660
0.019977
0.020293
0.019028
0.018712
0.018712
0.018396
0.019344
0.019028
0.018396
0.017447
0.017131
0.016815
0.017447
0.018080
0.017447
0.017131
0.017764
0.016815
0.017447
0.017447
0.017131
0.017447
0.017447
0.016815
0.015867
0.016183
0.016499
0.016815
0.016815
0.018396
0.018080
0.017764
0.017447
0.017764
0.016815
0.017131
0.017131
0.016499
0.017764
0.018080
0.017764
0.018080
0.017131
0.019028
0.018396
0.018712
0.018712
0.018396
0.018712
0.017447
0.017447
0.018396
0.019344
0.019028
0.018712
0.018080
0.016499
0.017764
0.018712
0.018712
0.017447
0.017131
0.017447
0.017447
0.016815
0.017131
0.016183
0.016183
0.015867
0.015550
0.015550
0.014286
0.014918
0.015234
0.014918
0.013337
0.013654
0.012705
0.012073
0.011124
0.013021
0.012073
0.011124
0.010492
0.010808
0.009860
0.010492
0.009544
0.008595
0.010492
0.009544
0.008595
0.008911
0.008279
0.006698
0.007647
0.007331
0.007963
0.007647
0.007014
0.005750
0.006066
0.006382
0.007014
0.005750
0.006698
0.005434
0.005117
0.005117
0.004485
0.006382
0.006066
0.004801
0.005434
0.004801
0.005750
0.005117
0.003537
0.005117
0.003853
0.005434
0.006066
0.004485
0.003853
0.004169
0.004169
0.005434
0.004801
0.005750
0.004169
0.004485
0.004169
0.003221
0.002588
0.003221
0.004169
0.004801
0.003537
0.003221
0.002904
0.002272
0.003853
0.003221
0.002272
0.001956
0.001956
0.001956
0.001008
0.001324
0.000691
0.001008
0.000691
-0.001522
-0.001838
-0.002470
-0.002470
-0.004050
-0.003734
-0.004050
-0.005631
-0.005947
-0.005947
-0.006896
-0.008160
-0.008476
-0.009108
-0.010373
-0.011321
-0.011953
-0.011637
-0.012586
-0.011953
-0.012902
-0.014482
-0.013218
-0.014482
-0.015747
-0.017960
-0.018908
-0.017644
-0.017960
-0.017327
-0.020173
-0.021437
-0.021753
-0.021753
-0.021437
-0.022069
-0.021753
-0.021753
-0.023334
-0.023650
-0.024914
-0.024914
-0.023650
-0.024914
-0.025547
-0.024914
-0.026179
-0.027443
-0.028392
-0.028075
-0.028708
-0.028392
-0.029024
-0.029024
-0.030604
-0.030604
-0.032185
-0.033133
-0.033450
-0.033450
-0.033133
-0.034082
-0.035978
-0.036611
-0.038191
-0.039140
-0.040404
-0.039772
-0.041669
-0.043249
-0.045146
-0.045778
-0.047043
-0.047359
-0.048939
-0.050836
-0.052733
-0.054946
-0.056842
-0.058739
-0.060320
-0.060952
-0.062532
-0.065378
-0.067590
-0.069803
-0.071384
-0.073913
-0.077074
-0.078338
-0.081500
-0.085293
-0.088138
-0.090983
-0.092564
-0.093828
-0.092880
-0.091299
-0.088454
-0.087190
-0.084345
-0.079919
-0.074861
-0.071384
-0.066642
-0.061900
-0.058739
-0.055578
-0.050836
-0.048939
-0.042933
-0.038191
-0.032185
-0.027443
-0.023650
-0.018592
-0.013850
-0.008476
-0.003418
0.001640
0.005434
0.009227
0.013021
0.016815
0.019344
0.022190
0.024719
0.027248
0.029777
0.031674
0.032939
0.035784
0.038313
0.039894
0.042739
0.044952
0.046533
0.048746
0.050643
0.052540
0.053489
0.053172
0.055069
0.055385
0.056650
0.056650
0.057282
0.057599
0.058231
0.059495
0.059812
0.060444
0.059179
0.058547
0.057599
0.058231
0.057282
0.057282
0.056334
0.055069
0.055069
0.053172
0.053172
0.051276
0.052224
0.049695
0.047798
0.045901
0.045585
0.043688
0.040843
0.040210
0.038946
0.037365
0.035784
0.035784
0.033255
0.031674
0.031042
0.030093
0.028829
0.028829
0.027564
0.026300
0.025351
0.025983
0.026300
0.025983
0.027248
0.026616
0.025983
0.026300
0.025983
0.025983
0.026932
0.028829
0.030410
0.029145
0.029145
0.030726
0.031042
0.030410
0.032939
0.033255
0.034203
0.033887
0.035784
0.035152
0.036100
0.036733
0.037997
0.038313
0.037997
0.038313
0.039578
0.039578
0.039578
0.040526
0.040210
0.040526
0.041475
0.041475
0.041159
0.040843
0.042739
0.042107
0.041791
0.042107
0.043056
0.041475
0.041475
0.041159
0.041475
0.042107
0.043372
0.041475
0.042423
0.040843
0.041475
0.041159
0.041791
0.041159
0.040843
0.038313
0.039262
0.038946
0.040843
0.040210
0.040210
0.039578
0.038313
0.038313
0.037997
0.039262
0.038313
0.037997
0.036733
0.036733
0.035784
0.034520
0.035152
0.034520
0.034203
0.034203
0.034203
0.033887
0.034203
0.031990
0.032623
0.033255
0.032939
0.032306
0.033255
0.032623
0.032306
0.030726
0.030726
0.032306
0.031358
0.031358
0.031674
0.031358
0.030410
0.031358
0.030726
0.031990
0.032623
0.031358
0.032623
0.031358
0.030726
0.031042
0.033255
0.032623
0.032623
0.033571
0.033255
0.032623
0.033887
0.033571
0.033887
0.034203
0.033571
0.033571
0.033887
0.034203
0.035152
0.035468
0.034520
0.035468
0.035468
0.036416
0.036733
0.034836
0.036100
0.036733
0.036733
0.037681
0.037365
0.037365
0.036733
0.036100
0.037365
0.036733
0.036733
0.037365
0.037997
0.036416
0.036100
0.036733
0.036416
0.037049
0.035784
0.037049
0.036733
0.035784
0.035468
0.035784
0.035468
0.035468
0.032623
0.034520
0.033571
0.033255
0.033887
0.033255
0.032306
0.033571
0.033255
0.032939
0.032623
0.032939
0.032939
0.031042
0.032623
0.033571
0.031358
0.032306
0.031042
0.031042
0.033255
0.032939
0.032939
0.032623
0.031674
0.030410
0.031042
0.031358
0.031674
0.032306
0.032306
0.032306
0.031990
0.031990
0.033571
0.032623
0.032306
0.033255
0.033887
0.033255
0.034520
0.032623
0.033887
0.034836
0.034836
0.033887
0.034520
0.034203
0.035152
0.034836
0.034520
0.034836
0.036416
0.036733
0.037997
0.036416
0.037049
0.036416
0.037681
0.037365
0.038313
0.039262
0.038313
0.037365
0.037365
0.037365
0.037681
0.038629
0.037681
0.037681
0.037365
0.035468
0.037681
0.036733
0.036733
0.037049
0.036416
0.034836
0.035784
0.036100
0.035152
0.035152
0.035152
0.034836
0.035468
0.034836
0.035784
0.035152
0.033887
0.033571
0.034836
0.035152
0.033571
0.033255
0.032306
0.032306
0.032623
0.033255
0.033255
0.034203
0.033571
0.033255
0.032623
0.033255
0.032306
0.033571
0.033887
0.032623
0.032306
0.033255
0.032623
0.033255
0.033887
0.033887
0.033887
0.032939
0.033571
0.033887
0.034836
0.035152
0.035152
0.034836
0.034520
0.034836
0.035468
0.035784
0.036416
0.036416
0.037365
0.037365
0.037049
0.037681
0.037997
0.037681
0.037997
0.038946
0.038629
0.038313
0.038946
0.037997
0.037681
0.038313
0.038629
0.038629
0.040843
0.038629
0.038946
0.038946
0.038313
0.039894
0.038946
0.040526
0.040843
0.039262
0.038629
0.038629
0.039578
0.039578
0.040526
0.039894
0.038946
0.038629
0.039578
0.039262
0.038629
0.038313
0.038629
0.037681
0.037681
0.037365
0.037365
0.036733
0.037049
0.035468
0.036416
0.036100
0.034836
0.035468
0.037365
0.036100
0.036416
0.036100
0.037365
0.035784
0.036100
0.035468
0.034520
0.034836
0.037681
0.037049
0.036416
0.036416
0.036416
0.035784
0.035468
0.037365
0.037681
0.037681
0.037997
0.037997
0.037049
0.037681
0.037997
0.038946
0.038629
0.038629
0.038629
0.038946
0.038313
0.040526
0.040210
0.040210
0.040843
0.040843
0.041475
0.040210
0.041791
0.041791
0.043688
0.042739
0.043372
0.043372
0.043688
0.043688
0.043688
0.044320
0.044636
0.046217
0.045901
0.046217
0.046217
0.045901
0.046217
0.046533
0.046217
0.047798
0.047166
0.047482
0.047166
0.047798
0.048430
0.048430
0.046849
0.047482
0.047482
0.048114
0.048114
0.049062
0.050327
0.049695
0.049062
0.048114
0.049062
0.050327
0.050643
0.050959
0.051592
0.050959
0.050959
0.051908
0.050011
0.051908
0.051276
0.051908
0.052856
0.053489
0.053805
0.052856
0.053489
0.052540
0.055069
0.054121
0.054121
0.054121
0.054753
0.054437
0.054437
0.056018
0.056018
0.056966
0.057915
0.058863
0.058547
0.058863
0.059179
0.061708
0.061708
0.062341
0.063289
0.063605
0.064554
0.064870
0.064870
0.066135
0.065818
0.067399
0.067715
0.068664
0.068980
0.068664
0.069928
0.071193
0.070561
0.071193
0.071509
0.070877
0.071193
0.071509
0.071825
0.072141
0.073406
0.072774
0.072458
0.072458
0.072774
0.073090
0.072141
0.071825
0.071825
0.072141
0.071193
0.070877
0.071825
0.071193
0.071825
0.071193
0.071509
0.070245
0.070877
0.070561
0.070877
0.069612
0.068980
0.069296
0.068031
0.067715
0.068348
0.067399
0.067083
0.065502
0.066767
0.065818
0.065502
0.064554
0.064238
0.064238
0.064238
0.063289
0.064554
0.064238
0.063605
0.061076
0.061076
0.062025
0.059812
0.062341
0.062657
0.060444
0.059812
0.060128
0.059812
0.058863
0.059812
0.060128
0.059495
0.059812
0.058547
0.058231
0.058547
0.058547
0.059495
0.058231
0.058863
0.058863
0.057599
0.056966
0.057915
0.057599
0.057599
0.056966
0.057599
0.057599
0.056334
0.056650
0.056334
0.056966
0.056966
0.056334
0.056650
0.055702
0.054121
0.054121
0.054753
0.055069
0.056334
0.055385
0.053805
0.053805
0.054437
0.055702
0.055702
0.054121
0.054437
0.054121
0.052224
0.053172
0.053489
0.052856
0.052856
0.052856
0.051276
0.051908
0.051908
0.051276
0.051276
0.050011
0.049379
0.049379
0.050011
0.048746
0.048114
0.047482
0.048114
0.047166
0.046533
0.046217
0.045269
0.044952
0.044004
0.044636
0.043372
0.043688
0.044004
0.043372
0.043688
0.040843
0.041475
0.042107
0.042423
0.042423
0.042423
0.040843
0.040843
0.040843
0.040526
0.040210
0.039578
0.040843
0.040526
0.040210
0.041159
0.040843
0.042107
0.041475
0.040210
0.040526
0.040843
0.039578
0.040843
0.040526
0.041791
0.041475
0.040843
0.041791
0.040843
0.040843
0.039578
0.041159
0.041791
0.042107
0.041791
0.042423
0.040843
0.041475
0.040526
0.040526
0.041475
0.042739
0.042107
0.041791
0.040843
0.040843
0.040843
0.040843
0.041475
0.041475
0.041791
0.040526
0.039894
0.038629
0.039578
0.039578
0.039578
0.038629
0.038946
0.038313
0.038946
0.038313
0.037997
0.037681
0.037049
0.035784
0.037049
0.036416
0.036100
0.035152
0.034520
0.035468
0.034836
0.034203
0.032939
0.033571
0.032939
0.032939
0.032939
0.033887
0.033571
0.031990
0.030726
0.031042
0.031042
0.031042
0.031042
0.031042
0.031042
0.031990
0.030726
0.030726
0.031990
0.031674
0.031042
0.031674
0.031358
0.031990
0.031990
0.032306
0.031990
0.032623
0.031358
0.032306
0.031990
0.032306
0.032623
0.032306
0.032623
0.032939
0.032306
0.033571
0.033571
0.033571
0.033255
0.033887
0.033571
0.033887
0.033571
0.033887
0.034520
0.033887
0.034203
0.034836
0.035152
0.037681
0.035784
0.034836
0.034520
0.035152
0.035468
0.035468
0.034836
0.035152
0.035152
0.032939
0.034520
0.033571
0.033571
0.034520
0.033571
0.033255
0.032939
0.033255
0.032306
0.032939
0.032306
0.031358
0.031674
0.030726
0.030410
0.026616
0.029145
0.029777
0.029461
0.029461
0.029145
0.028513
0.028513
0.028196
0.027248
0.028196
0.027880
0.027880
0.026616
0.026300
0.025351
0.027248
0.026616
0.027248
0.026616
0.026932
0.025351
0.026300
0.025983
0.025983
0.027248
0.027880
0.026616
0.026300
0.027564
0.027248
0.028513
0.028513
0.026932
0.027564
0.028196
0.028196
0.027564
0.028513
0.028513
0.029461
0.028513
0.028513
0.029145
0.028829
0.028196
0.029145
0.029461
0.030093
0.030410
0.030726
0.031042
0.030726
0.029777
0.029145
0.030093
0.030726
0.031674
0.031358
0.030410
0.031358
0.031042
0.031042
0.031358
0.030093
0.030410
0.029777
0.031042
0.030410
0.029145
0.029461
0.029777
0.029145
0.028196
0.028513
0.029777
0.029145
0.029461
0.029777
0.029145
0.028196
0.026932
0.027248
0.027564
0.026616
0.026616
0.025667
0.026300
0.026932
0.026300
0.025983
0.025035
0.025983
0.024403
0.024719
0.026932
0.024719
0.024403
0.023454
0.023138
0.023770
0.023454
0.024719
0.024403
0.023454
0.022506
0.024403
0.024087
0.023770
0.024087
0.024719
0.024403
0.024087
0.023770
0.024087
0.025035
0.025035
0.023770
0.024719
0.025035
0.024719
0.025035
0.024403
0.024719
0.025983
0.025983
0.025351
0.026300
0.026300
0.025667
0.025983
0.026616
0.025983
0.027248
0.027248
0.026932
0.026616
0.026932
0.027880
0.027880
0.029145
0.028513
0.028513
0.026932
0.027880
0.027248
0.026616
0.026300
0.027564
0.027564
0.026932
0.025667
0.025667
0.026300
0.026616
0.025983
0.026932
0.026300
0.026300
0.025351
0.025035
0.024087
0.024403
0.025035
0.023138
0.024087
0.024719
0.021873
0.022506
0.022506
0.022822
0.021557
0.021241
0.022506
0.021557
0.019028
0.020293
0.020609
0.021873
0.021241
0.021241
0.020925
0.018712
0.021241
0.020293
0.020293
0.019028
0.019344
0.019660
0.019660
0.020609
0.020609
0.019977
0.019977
0.020609
0.019344
0.019977
0.020609
0.020293
0.020609
0.019977
0.018396
0.019344
0.020609
0.020293
0.020609
0.020925
0.021241
0.021873
0.021557
0.021241
0.021873
0.022190
0.020925
0.021241
0.023138
0.021873
0.021873
0.021873
0.021241
0.019977
0.021873
0.021873
0.022822
0.022190
0.020925
0.020925
0.020293
0.020925
0.022822
0.021557
0.020293
0.020293
0.019977
0.019977
0.019660
0.020293
0.020609
0.019977
0.019977
0.019344
0.018712
0.018712
0.018080
0.018080
0.018080
0.016815
0.016815
0.015234
0.015234
0.015550
0.014918
0.014286
0.013970
0.013021
0.013337
0.012705
0.012389
0.012389
0.011757
0.012389
0.012073
0.012389
0.010492
0.010492
0.010176
0.010176
0.010176
0.008911
0.010176
0.008911
0.008911
0.009544
0.008911
0.008911
0.009860
0.008911
0.007963
0.008279
0.008595
0.008595
0.008595
0.008279
0.008595
0.009544
0.007647
0.008911
0.009860
0.008279
0.007963
0.009544
0.007963
0.008911
0.009227
0.009544
0.007331
0.008279
0.009860
0.007963
0.007963
0.007963
0.008279
0.007647
0.005434
0.006698
0.006698
0.006698
0.007014
0.006382
0.006382
0.005750
0.006066
0.005434
0.006382
0.004169
0.004801
0.004801
0.004169
0.003853
0.001956
0.002904
0.002904
0.001640
0.000375
0.000375
0.000059
-0.001205
-0.001205
-0.000889
-0.000573
-0.001205
-0.002154
-0.003418
-0.004050
-0.004683
-0.005315
-0.005315
-0.005631
-0.005631
-0.006579
-0.008160
-0.008792
-0.009424
-0.009741
-0.008792
-0.009741
-0.010689
-0.012270
-0.011637
-0.012586
-0.012586
-0.011953
-0.013218
-0.015115
-0.014799
-0.016063
-0.016063
-0.017327
-0.016695
-0.016695
-0.017011
-0.017644
-0.018276
-0.017960
-0.017960
-0.018908
-0.019540
-0.019856
-0.019856
-0.020489
-0.021121
-0.020489
-0.022069
-0.021753
-0.020805
-0.021753
-0.023334
-0.022069
-0.023650
-0.023650
-0.024914
-0.025863
-0.027759
-0.026179
-0.026495
-0.028392
-0.029972
-0.029340
-0.029656
-0.029656
-0.029340
-0.029656
-0.029024
-0.029972
-0.028392
-0.026495
-0.026179
-0.024282
-0.022701
-0.022069
-0.021437
-0.020489
-0.018592
-0.018276
-0.017011
-0.015747
-0.015115
-0.013534
-0.013850
-0.011953
-0.012270
-0.012270
-0.011637
-0.011005
-0.009741
-0.008792
-0.008160
-0.008160
-0.006896
-0.006263
-0.005631
-0.004683
-0.004367
-0.004683
-0.003734
-0.002154
-0.000257
0.000059
0.002272
0.001956
0.003537
0.004485
0.005434
0.006382
0.008911
0.009227
0.011124
0.011757
0.010808
0.012389
0.014286
0.015550
0.017764
0.018712
0.018396
0.019028
0.020293
0.022822
0.024719
0.025035
0.025351
0.025983
0.027564
0.028196
0.029145
0.030726
0.032306
0.033571
0.034520
0.035784
0.037365
0.038313
0.037049
0.038313
0.038313
0.040210
0.040526
0.041475
0.042107
0.041791
0.042107
0.043056
0.044636
0.045585
0.045901
0.044952
0.044952
0.045269
0.044952
0.045585
0.046217
0.047166
0.045585
0.045585
0.045585
0.045269
0.044952
0.043688
0.043688
0.043056
0.043056
0.043056
0.044004
0.043056
0.043372
0.041791
0.041475
0.040526
0.040843
0.040843
0.039894
0.038946
0.038629
0.038946
0.038629
0.037365
0.036416
0.035468
0.035468
0.035152
0.035152
0.035468
0.034203
0.033255
0.033255
0.032623
0.031674
0.031674
0.032306
0.031990
0.030410
0.029777
0.030410
0.029777
0.030726
0.031042
0.031042
0.030726
0.030410
0.030410
0.029777
0.030726
0.032623
0.031042
0.031042
0.031358
0.031674
0.030726
0.032939
0.031358
0.031990
0.033255
0.032939
0.034203
0.034520
0.034203
0.035152
0.035784
0.035784
0.036733
0.035784
0.036100
0.037049
0.037049
0.036733
0.037365
0.038946
0.040210
0.039262
0.038629
0.038313
0.039578
0.040210
0.040210
0.040843
0.040526
0.039578
0.038946
0.039894
0.040526
0.040526
0.040843
0.041475
0.040526
0.039894
0.040526
0.039894
0.040210
0.040843
0.041475
0.040526
0.040843
0.039578
0.038629
0.038313
0.038629
0.038629
0.038313
0.037997
0.037049
0.036733
0.036416
0.036416
0.036416
0.036416
0.038313
0.037049
0.035784
0.034520
0.034836
0.034836
0.035784
0.036733
0.036100
0.035784
0.036100
0.034836
0.035468
0.034520
0.035152
0.034520
0.034520
0.034836
0.034836
0.034520
0.034203
0.034520
0.033887
0.033887
0.033887
0.033887
0.033571
0.034203
0.033887
0.034520
0.034836
0.034520
0.034203
0.035468
0.035152
0.035152
0.035468
0.035152
0.036733
0.036416
0.035468
0.034520
0.034520
0.035468
0.035784
0.036100
0.035152
0.035468
0.034520
0.034836
0.035784
0.036733
0.035784
0.035784
0.035784
0.034203
0.034836
0.035784
0.035468
0.034836
0.034520
0.034203
0.034520
0.033571
0.033887
0.033887
0.034203
0.033571
0.033255
0.032623
0.033887
0.032939
0.032939
0.032939
0.032939
0.032306
0.032623
0.031990
0.032623
0.030726
0.030726
0.031358
0.031042
0.032306
0.031042
0.030726
0.030726
0.030410
0.031674
0.031042
0.030726
0.031042
0.029461
0.029777
0.030410
0.029777
0.029461
0.031358
0.031042
0.031358
0.031358
0.030726
0.031674
0.031674
0.032939
0.032939
0.033255
0.031990
0.032306
0.033255
0.033255
0.032939
0.033255
0.033887
0.033887
0.035152
0.034520
0.034520
0.035152
0.034836
0.034836
0.034836
0.035468
0.035152
0.035784
0.035784
0.036100
0.036100
0.036416
0.036100
0.037049
0.036100
0.036100
0.036100
0.036100
0.036733
0.036733
0.037365
0.035784
0.035152
0.034836
0.035468
0.035784
0.035152
0.035784
0.035152
0.034520
0.034520
0.035468
0.035468
0.034520
0.034836
0.033571
0.033887
0.034203
0.032623
0.031674
0.031990
0.032623
0.031674
0.031990
0.030726
0.031674
0.031358
0.031990
0.031042
0.031674
0.032306
0.030093
0.031358
0.030410
0.029777
0.030093
0.031990
0.030726
0.031042
0.029777
0.029777
0.031674
0.030726
0.031674
0.031990
0.030726
0.030410
0.029777
0.031042
0.031674
0.030726
0.032306
0.031674
0.031990
0.031990
0.031358
0.032623
0.032939
0.032623
0.033887
0.033887
0.033571
0.033255
0.032623
0.033255
0.034203
0.034203
0.034203
0.033887
0.034203
0.032939
0.034520
0.033887
0.035152
0.036100
0.036416
0.035468
0.035468
0.034520
0.036100
0.036100
0.035784
0.035468
0.035468
0.035468
0.035152
0.035468
0.036416
0.035468
0.035468
0.034836
0.034520
0.033255
0.033255
0.033887
0.033571
0.034836
0.034203
0.033571
0.034520
0.033255
0.032306
0.032939
0.032939
0.032306
0.031358
0.031042
0.031674
0.031042
0.031674
0.031042
0.030726
0.031674
0.031990
0.030726
0.030093
0.029777
0.030410
0.029461
0.029461
0.031674
0.030410
0.029461
0.030410
0.029461
0.029777
0.029777
0.030410
0.030410
0.030093
0.030726
0.030093
0.030410
0.031990
0.031674
0.030093
0.030726
0.030410
0.031358
0.031042
0.031990
0.031990
0.032623
0.032306
0.033571
0.034203
0.032939
0.032306
0.034836
0.033887
0.033887
0.033887
0.033571
0.033887
0.033887
0.034203
0.035152
0.035152
0.036733
0.035152
0.035152
0.035152
0.035152
0.035152
0.035784
0.036100
0.035468
0.035152
0.035152
0.034520
0.033571
0.034836
0.034520
0.034520
0.033571
0.033255
0.033887
0.033571
0.033887
0.033887
0.033255
0.032623
0.032623
0.031990
0.032623
0.031674
0.031674
0.033255
0.032623
0.031674
0.031042
0.030726
0.031674
0.030726
0.031042
0.030410
0.031990
0.031042
0.031042
0.030093
0.030093
0.031358
0.031042
0.031358
0.030726
0.031990
0.030410
0.031358
0.030726
0.030726
0.031674
0.031042
0.030410
0.029461
0.030410
0.029777
0.031358
0.031042
0.031674
0.031990
0.031990
0.031358
0.031674
0.032306
0.031674
0.032306
0.031990
0.033255
0.032623
0.032939
0.032939
0.033255
0.033571
0.034203
0.033255
0.033255
0.034203
0.033571
0.033255
0.033887
0.034836
0.035152
0.036733
0.035152
0.035152
0.034836
0.034836
0.033571
0.035468
0.035784
0.034836
0.035468
0.034520
0.034203
0.034836
0.035784
0.034520
0.034203
0.033887
0.033571
0.034836
0.033571
0.032939
0.032939
0.032939
0.032623
0.031990
0.032623
0.031358
0.030726
0.031358
0.031990
0.030410
0.030093
0.030410
0.030410
0.031358
0.030410
0.029461
0.030410
0.030410
0.030410
0.030410
0.029461
0.030726
0.029777
0.031042
0.030093
0.030410
0.029145
0.028513
0.028196
0.029461
0.030410
0.030093
0.028513
0.029777
0.030093
0.029777
0.031674
0.031358
0.031674
0.030093
0.030726
0.030726
0.031042
0.031042
0.031674
0.032623
0.031674
0.033571
0.033887
0.032939
0.032623
0.033571
0.033571
0.034520
0.033571
0.033887
0.034203
0.032623
0.033887
0.033887
0.033887
0.034203
0.036416
0.035468
0.033887
0.033571
0.034203
0.035152
0.034203
0.035468
0.036100
0.035784
0.034203
0.034520
0.035468
0.035152
0.034520
0.034836
0.033571
0.033571
0.033571
0.033571
0.033255
0.032939
0.034203
0.033887
0.032306
0.033255
0.032306
0.031358
0.031358
0.032623
0.031358
0.031990
0.031042
0.030410
0.030093
0.029461
0.029777
0.031358
0.031042
0.029777
0.029461
0.030410
0.028513
0.029777
0.031990
0.031042
0.030726
0.029461
0.029777
0.030726
0.029145
0.030726
0.030410
0.030410
0.030093
0.030410
0.030410
0.031042
0.031042
0.031990
0.031358
0.031358
0.031674
0.031674
0.032306
0.031674
0.033255
0.033255
0.032306
0.033255
0.034203
0.032306
0.032623
0.032623
0.033571
0.033571
0.033571
0.033887
0.033887
0.033571
0.033887
0.033571
0.033887
0.035468
0.034203
0.034203
0.034203
0.033887
0.034203
0.034203
0.034203
0.034836
0.034203
0.033571
0.034203
0.034203
0.033571
0.034203
0.034520
0.033571
0.033887
0.033255
0.032939
0.031990
0.032939
0.032939
0.033255
0.032623
0.033255
0.032623
0.031674
0.031042
0.030726
0.031990
0.031674
0.030093
0.029145
0.029777
0.029777
0.031042
0.030410
0.031042
0.030726
0.030410
0.030410
0.029145
0.031042
0.029777
0.030410
0.029777
0.029777
0.029777
0.029461
0.029777
0.030410
0.030726
0.030093
0.030410
0.031042
0.030726
0.031674
0.032939
0.031674
0.031990
0.031674
0.031358
0.030410
0.031990
0.032939
0.032623
0.031990
0.031042
0.031990
0.032306
0.032939
0.033571
0.032623
0.034203
0.034836
0.034203
0.032939
0.033255
0.033571
0.033255
0.032306
0.033255
0.033887
0.034203
0.034836
0.033887
0.034520
0.034836
0.035152
0.034203
0.035784
0.035468
0.033887
0.033255
0.034203
0.033571
0.033887
0.034520
0.033255
0.034520
0.033887
0.033571
0.033887
0.033571
0.033887
0.033255
0.032306
0.032306
0.031674
0.032306
0.031042
0.031674
0.030726
0.030410
0.031042
0.030093
0.030726
0.030093
0.029461
0.030726
0.031042
0.030726
0.028829
0.028829
0.028829
0.028829
0.028513
0.030726
0.030093
0.029461
0.027880
0.028829
0.029145
0.030726
0.029777
0.030093
0.029145
0.030093
0.030093
0.028196
0.028513
0.030093
0.031042
0.029145
0.029777
0.030410
0.030726
0.031042
0.031358
0.031358
0.031358
0.031674
0.031990
0.032623
0.032306
0.032306
0.033571
0.031990
0.033255
0.032623
0.032939
0.032623
0.032306
0.033255
0.032939
0.034520
0.035152
0.033887
0.033255
0.034203
0.034520
0.033887
0.033887
0.034836
0.034203
0.034520
0.034203
0.035152
0.032939
0.033887
0.034520
0.033887
0.032623
0.033255
0.032939
0.032939
0.033887
0.032623
0.032623
0.031358
0.031990
0.031042
0.031042
0.030093
0.030093
0.030093
0.030726
0.030410
0.030093
0.030093
0.030093
0.028829
0.029461
0.029777
0.030726
0.029145
0.029461
0.029145
0.029461
0.028513
0.029461
0.029461
0.028196
0.028513
0.027880
0.029145
0.027564
0.029461
0.029461
0.029145
0.028196
0.029145
0.029145
0.028513
0.029461
0.028829
0.030726
0.030726
0.029777
0.030093
0.031042
0.031042
0.030410
0.031674
0.031358
0.030726
0.031990
0.030726
0.031358
0.032623
0.032306
0.032623
0.032623
0.033887
0.033255
0.032623
0.033255
0.033887
0.034520
0.034520
0.034203
0.033571
0.034203
0.034203
0.034836
0.034520
0.034203
0.034520
0.034520
0.033887
0.034203
0.032939
0.033887
0.033887
0.032939
0.033571
0.032306
0.032939
0.033887
0.033255
0.033571
0.032306
0.032306
0.031990
0.032623
0.031358
0.031990
0.031042
0.030726
0.031990
0.031674
0.030093
0.029777
0.029777
0.030093
0.030410
0.029777
0.030726
0.029461
0.028829
0.029145
0.028196
0.029461
0.028829
0.028829
0.028513
0.028513
0.028513
0.027880
0.028196
0.028829
0.029145
0.030093
0.029145
0.029145
0.028196
0.028513
0.030093
0.030093
0.030726
0.029461
0.031042
0.031358
0.031674
0.031358
0.031042
0.030726
0.031674
0.032306
0.033255
0.031042
0.031990
0.032306
0.032306
0.033571
0.033887
0.033255
0.033255
0.033571
0.031358
0.033887
0.034203
0.035784
0.034836
0.034203
0.032939
0.032939
0.034203
0.035468
0.034203
0.034203
0.034520
0.034520
0.032939
0.034836
0.033887
0.033887
0.033887
0.033571
0.033255
0.032939
0.033887
0.032623
0.032306
0.031674
0.031990
0.031990
0.031358
0.030726
0.031042
0.030410
0.031358
0.030726
0.031042
0.029461
0.030726
0.030093
0.030093
0.029461
0.028829
0.031042
0.029777
0.028513
0.028513
0.027880
0.029145
0.028829
0.029461
0.028513
0.027564
0.028196
0.028513
0.028513
0.029461
0.029145
0.029777
0.029461
0.029145
0.029777
0.029777
0.029145
0.029777
0.030093
0.029777
0.029777
0.029145
0.030410
0.028829
0.030093
0.031042
0.031358
0.032306
0.031990
0.032306
0.032306
0.031990
0.032939
0.033887
0.033887
0.033255
0.033887
0.033571
0.032939
0.033887
0.033887
0.035152
0.035784
0.033255
0.034203
0.033571
0.034836
0.035468
0.034836
0.034203
0.034836
0.034203
0.034520
0.034836
0.034520
0.034836
0.034836
0.034203
0.032939
0.033571
0.033887
0.033255
0.032939
0.032306
0.032306
0.032306
0.032623
0.031358
0.031358
0.030726
0.030726
0.031990
0.030726
0.031358
0.029461
0.030093
0.029777
0.029461
0.030726
0.030410
0.030410
0.029145
0.030093
0.028196
0.029777
0.028196
0.029461
0.029777
0.027564
0.028829
0.027248
0.027564
0.027880
0.028513
0.029461
0.028196
0.029461
0.030410
0.030093
0.030093
0.030726
0.031042
0.030093
0.030410
0.031042
0.030410
0.030410
0.031042
0.031042
0.032306
0.031990
0.031990
0.031990
0.032306
0.032306
0.032306
0.032623
0.033571
0.032939
0.033571
0.032939
0.033255
0.032939
0.034203
0.032623
0.036100
0.034836
0.033571
0.034203
0.033571
0.034203
0.033571
0.033571
0.034520
0.034520
0.033887
0.034203
0.034203
0.034836
0.034836
0.035152
0.033571
0.034203
0.032939
0.033571
0.033571
0.032939
0.032623
0.032306
0.031674
0.032306
0.032939
0.031358
0.030410
0.030410
0.031042
0.030726
0.030726
0.030093
0.031674
0.030410
0.030093
0.030726
0.030093
0.029461
0.029777
0.029145
0.029145
0.029461
0.030726
0.030726
0.030410
0.030093
0.029777
0.028829
0.029145
0.029777
0.029461
0.028829
0.029461
0.029145
0.029777
0.030410
0.030726
0.030093
0.030726
0.030726
0.030726
0.030410
0.031358
0.031990
0.030410
0.031042
0.030726
0.032623
0.031358
0.031358
0.031358
0.031358
0.031990
0.031990
0.032939
0.033887
0.033571
0.033571
0.032306
0.032623
0.033571
0.034836
0.033887
0.033255
0.033255
0.033571
0.033571
0.034203
0.034520
0.033887
0.034836
0.033255
0.031990
0.032939
0.033571
0.034203
0.034203
0.033571
0.032939
0.033255
0.032939
0.032939
0.033255
0.031674
0.032623
0.032623
0.031990
0.031990
0.031990
0.031358
0.031042
0.031990
0.030726
0.031358
0.029777
0.029777
0.029145
0.028829
0.030093
0.030726
0.029461
0.028513
0.028829
0.028196
0.028196
0.029777
0.030093
0.029461
0.029461
0.029461
0.029145
0.029145
0.028196
0.031358
0.030410
0.029145
0.028196
0.029145
0.028829
0.029777
0.028196
0.029461
0.029461
0.030410
0.031358
0.031674
0.030410
0.031674
0.031674
0.031990
0.032939
0.032306
0.032623
0.031674
0.033255
0.033255
0.032623
0.033255
0.032939
0.033255
0.032939
0.033571
0.034520
0.033571
0.034836
0.034203
0.035152
0.034836
0.034520
0.034836
0.034203
0.035468
0.034203
0.033887
0.034203
0.034203
0.033571
0.033255
0.034520
0.035152
0.034520
0.033571
0.033255
0.032939
0.033571
0.032939
0.031990
0.032623
0.032306
0.031990
0.032623
0.031990
0.030726
0.031674
0.031990
0.031042
0.031358
0.030410
0.030726
0.030726
0.029461
0.030093
0.031674
0.031674
0.029777
0.030410
0.028829
0.029461
0.029145
0.030410
0.029777
0.029777
0.029461
0.031042
0.030410
0.030093
0.031042
0.029461
0.029777
0.030410
0.030093
0.030726
0.030410
0.031042
0.031358
0.030410
0.031042
0.031358
0.031674
0.031358
0.030093
0.030093
0.031674
0.031358
0.032939
0.032623
0.031990
0.032623
0.033255
0.032939
0.033255
0.033887
0.034203
0.033571
0.031990
0.033887
0.032939
0.034203
0.033887
0.033571
0.032623
0.034203
0.033571
0.034520
0.035152
0.034836
0.035152
0.033887
0.033887
0.031990
0.033255
0.033887
0.034203
0.034203
0.033887
0.032939
0.032939
0.033887
0.033571
0.033887
0.033255
0.032306
0.031358
0.032623
0.031674
0.031042
0.030410
0.030726
0.029461
0.031358
0.029145
0.029777
0.029777
0.029461
0.029461
0.029461
0.030093
0.029777
0.029777
0.028513
0.028513
0.028513
0.029145
0.028829
0.028196
0.028196
0.028829
0.027564
0.028196
0.029461
0.029461
0.029145
0.029145
0.027880
0.028829
0.028513
0.029145
0.029461
0.029461
0.029461
0.030410
0.031674
0.031358
0.030410
0.030726
0.031358
0.030726
0.031674
0.031674
0.031674
0.032939
0.033255
0.033571
0.032623
0.033571
0.034203
0.033887
0.032623
0.033571
0.033571
0.034520
0.035784
0.034520
0.033887
0.034520
0.035784
0.034520
0.035784
0.035468
0.033571
0.033887
0.034520
0.034203
0.034520
0.034203
0.034203
0.034520
0.034520
0.032623
0.033255
0.033887
0.033571
0.033255
0.032939
0.033255
0.032939
0.031990
0.031674
0.030726
0.030726
0.031674
0.031042
0.030726
0.029777
0.029777
0.030726
0.030410
0.029777
0.031042
0.031042
0.028829
0.029461
0.029461
0.028513
0.029777
0.031042
0.030093
0.030410
0.028513
0.028513
0.029145
0.027564
0.027880
0.030093
0.030726
0.029145
0.030093
0.029461
0.029145
0.029777
0.030093
0.030726
0.029777
0.030410
0.029777
0.030410
0.030410
0.030093
0.031042
0.031674
0.032306
0.031674
0.032306
0.031990
0.031990
0.033255
0.032623
0.033571
0.033571
0.033255
0.031674
0.031990
0.033571
0.034836
0.033255
0.034203
0.035152
0.032939
0.032623
0.035468
0.034203
0.034520
0.033887
0.034520
0.033887
0.033571
0.033887
0.032939
0.033255
0.033887
0.033887
0.031674
0.031358
0.032939
0.032939
0.032623
0.031674
0.031358
0.031674
0.030093
0.031674
0.030093
0.030726
0.030726
0.031042
0.029777
0.031042
0.030410
0.029777
0.031042
0.030410
0.029145
0.030093
0.031042
0.029461
0.029145
0.028196
0.029461
0.029145
0.028829
0.030410
0.028513
0.029461
0.028513
0.030410
0.028829
0.029777
0.030093
0.030093
0.030410
0.030093
0.029461
0.029777
0.030410
0.030410
0.030726
0.031042
0.030726
0.031358
0.031990
0.031674
0.031042
0.031042
0.031674
0.032306
0.033255
0.032939
0.033887
0.033887
0.033887
0.034203
0.033255
0.033571
0.033571
0.033255
0.033571
0.034520
0.035152
0.035152
0.034203
0.034203
0.034836
0.033887
0.034203
0.035152
0.034203
0.035152
0.033571
0.033571
0.034836
0.034520
0.033255
0.033571
0.031990
0.033571
0.032306
0.031674
0.032939
0.032306
0.033571
0.032939
0.033571
0.032306
0.032939
0.031042
0.031674
0.031358
0.031358
0.031042
0.030726
0.030726
0.031042
0.030726
0.031042
0.030410
0.030410
0.030093
0.029777
0.029461
0.030093
0.029461
0.030093
0.030410
0.031042
0.030093
0.028196
0.028829
0.029777
0.029145
0.029461
0.029777
0.030093
0.030410
0.030410
0.030093
0.030410
0.031674
0.031358
0.029777
0.031674
0.031358
0.030726
0.031674
0.031042
0.032939
0.033255
0.033571
0.032939
0.033571
0.032939
0.033887
0.033887
0.033571
0.032623
0.033571
0.033887
0.033571
0.032306
0.032306
0.033887
0.034203
0.034836
0.033571
0.034836
0.034520
0.035468
0.034203
0.035152
0.034520
0.035152
0.036100
0.034520
0.034520
0.034520
0.034836
0.034836
0.035468
0.035152
0.034203
0.033571
0.034520
0.033255
0.033887
0.033255
0.032623
0.033571
0.034203
0.031358
0.033255
0.031990
0.030093
0.031042
0.031358
0.031042
0.031358
0.029461
0.028829
0.030726
0.030726
0.030410
0.030726
0.030093
0.030410
0.029145
0.029461
0.029145
0.030410
0.029777
0.028829
0.030093
0.029777
0.030410
0.030093
0.031042
0.031358
0.031042
0.030410
0.030726
0.030726
0.031990
0.030726
0.031990
0.031358
0.030726
0.031358
0.032306
0.031674
0.031674
0.031042
0.031674
0.032623
0.031674
0.032939
0.033255
0.033571
0.033571
0.034203
0.034520
0.033887
0.032939
0.033887
0.033571
0.034203
0.035784
0.035468
0.035468
0.034203
0.033887
0.034836
0.035152
0.036733
0.037049
0.037049
0.035152
0.034203
0.035152
0.033887
0.035152
0.034203
0.035152
0.035468
0.033255
0.033887
0.034203
0.034520
0.033571
0.033571
0.032939
0.032939
0.032939
0.031990
0.032623
0.032306
0.032306
0.031990
0.031990
0.031042
0.030726
0.031042
0.031674
0.031674
0.030726
0.031042
0.031042
0.030410
0.029777
0.029461
0.029777
0.029777
0.030726
0.031042
0.029777
0.030410
0.030093
0.029777
0.030726
0.031358
0.030093
0.030410
0.030093
0.030410
0.030093
0.030093
0.031042
0.031358
0.031042
0.031358
0.031990
0.031674
0.031674
0.030726
0.030726
0.031358
0.032623
0.031674
0.031990
0.031674
0.032306
0.032623
0.032939
0.033887
0.032623
0.032939
0.033571
0.032623
0.033255
0.034520
0.034520
0.035468
0.034836
0.034520
0.035468
0.034203
0.032939
0.035152
0.034520
0.035152
0.035152
0.033571
0.034203
0.033887
0.034836
0.033887
0.033887
0.032623
0.033255
0.031990
0.032939
0.032623
0.032306
0.030726
0.031358
0.032623
0.031674
0.031674
0.032623
0.031358
0.031990
0.031674
0.031358
0.031042
0.029777
0.030093
0.030093
0.029145
0.030093
0.031674
0.030410
0.028513
0.028196
0.029461
0.029145
0.029777
0.029461
0.027880
0.027564
0.029461
0.028829
0.029145
0.030093
0.030410
0.030726
0.030093
0.030410
0.031042
0.030093
0.031042
0.030726
0.030726
0.030410
0.030410
0.030410
0.031358
0.031042
0.030410
0.030726
0.031990
0.031990
0.032306
0.032939
0.033255
0.032939
0.032939
0.033887
0.034203
0.034203
0.034520
0.034520
0.033255
0.034520
0.035152
0.036416
0.035784
0.034520
0.034520
0.034520
0.035152
0.035152
0.034836
0.034520
0.035152
0.034203
0.033887
0.035784
0.034836
0.034203
0.035468
0.034203
0.032939
0.033571
0.033255
0.032306
0.032623
0.032939
0.032623
0.032623
0.031990
0.031674
0.031358
0.031358
0.031358
0.031674
0.031042
0.029777
0.030093
0.029777
0.031042
0.030726
0.030726
0.031358
0.031358
0.031674
0.030093
0.028829
0.031042
0.029777
0.030410
0.029777
0.029777
0.030093
0.030726
0.028513
0.030093
0.031674
0.030093
0.030410
0.030726
0.031042
0.028513
0.031990
0.031990
0.031042
0.031674
0.031358
0.031674
0.032306
0.031358
0.031674
0.031990
0.031358
0.032939
0.031990
0.031990
0.032306
0.031042
0.031990
0.034520
0.032939
0.033887
0.034203
0.032939
0.033571
0.034836
0.034203
0.035468
0.034520
0.033887
0.034203
0.035468
0.035152
0.036416
0.035784
0.035152
0.035152
0.035152
0.034520
0.035784
0.034836
0.035468
0.034520
0.034836
0.033887
0.033571
0.033571
0.033887
0.032939
0.033887
0.033255
0.032939
0.033255
0.031674
0.031358
0.030726
0.031042
0.031042
0.031358
0.029777
0.030410
0.028513
0.029145
0.028829
0.031042
0.031358
0.031042
0.029777
0.029461
0.028513
0.028513
0.029461
0.028196
0.029777
0.029461
0.028829
0.029461
0.028829
0.029145
0.029777
0.030093
0.029461
0.029461
0.030410
0.030093
0.030093
0.030093
0.030726
0.031042
0.030410
0.031674
0.030726
0.030726
0.031990
0.031674
0.031358
0.032623
0.032939
0.032306
0.032306
0.032306
0.032623
0.033255
0.033255
0.033887
0.034836
0.034520
0.032306
0.032939
0.034520
0.034520
0.035152
0.034203
0.034836
0.033571
0.034203
0.035152
0.034836
0.035468
0.033887
0.034520
0.033571
0.035152
0.034836
0.034836
0.036100
0.035152
0.033255
0.033255
0.034520
0.033887
0.032939
0.033571
0.033571
0.033887
0.031990
0.031674
0.031674
0.031358
0.031358
0.031674
0.030410
0.031042
0.030410
0.029777
0.029777
0.030410
0.031042
0.031358
0.031358
0.029145
0.030093
0.028829
0.029461
0.030726
0.031674
0.031042
0.029461
0.030093
0.029145
0.029777
0.029461
0.029461
0.030726
0.028829
0.028829
0.030410
0.030093
0.029777
0.030410
0.030093
0.030726
0.031358
0.030726
0.030093
0.030726
0.031042
0.031358
0.031358
0.031674
0.031990
0.032306
0.031990
0.032623
0.032306
0.032939
0.032939
0.033255
0.034520
0.033255
0.032939
0.032623
0.033571
0.035152
0.035468
0.033887
0.034520
0.034203
0.033255
0.033887
0.035468
0.034203
0.034203
0.034520
0.033571
0.034203
0.033887
0.033887
0.034520
0.033571
0.034520
0.033571
0.032623
0.032623
0.033571
0.032939
0.031990
0.032623
0.032306
0.031674
0.031990
0.031042
0.031042
0.028829
0.030410
0.030410
0.030093
0.030093
0.030093
0.029461
0.030093
0.029777
0.030410
0.031042
0.030093
0.029145
0.028513
0.029777
0.029777
0.030093
0.029145
0.028829
0.029461
0.028513
0.028196
0.028513
0.029461
0.029461
0.028829
0.030410
0.029145
0.027880
0.028829
0.029777
0.029777
0.030410
0.030726
0.032306
0.031042
0.030410
0.030726
0.031042
0.031990
0.031990
0.032623
0.031674
0.033255
0.032306
0.033571
0.033887
0.032623
0.033571
0.032306
0.033255
0.032623
0.032623
0.035152
0.034836
0.035152
0.033255
0.033255
0.034520
0.033887
0.034203
0.034836
0.033887
0.034203
0.033571
0.033887
0.034203
0.032939
0.034836
0.034203
0.032306
0.034203
0.032306
0.033255
0.034203
0.032623
0.032939
0.032623
0.032939
0.032939
0.032306
0.031358
0.030726
0.032306
0.032306
0.031990
0.031990
0.030410
0.031674
0.031042
0.030726
0.030410
0.032306
0.031042
0.031358
0.030093
0.029461
0.031042
0.030093
0.030726
0.031042
0.030726
0.030093
0.030093
0.029145
0.028829
0.029145
0.030726
0.030093
0.030093
0.029461
0.029777
0.030726
0.030410
0.031042
0.030093
0.031042
0.031674
0.031674
0.031042
0.032623
0.032306
0.031358
0.031358
0.031674
0.031674
0.032306
0.032306
0.033571
0.033571
0.034520
0.033571
0.032939
0.033255
0.032306
0.033571
0.034203
0.035152
0.037049
0.034836
0.034520
0.034203
0.033887
0.035152
0.035152
0.034203
0.033887
0.032306
0.031358
0.033571
0.033887
0.034203
0.033571
0.033887
0.031358
0.031990
0.031990
0.032306
0.031990
0.031358
0.031358
0.032939
0.033255
0.031358
0.031674
0.031358
0.031358
0.030410
0.030726
0.031042
0.030093
0.030093
0.029777
0.029145
0.029461
0.029145
0.030410
0.029461
0.028513
0.027880
0.028513
0.029145
0.029777
0.030093
0.030093
0.030093
0.029461
0.029461
0.028829
0.029461
0.030410
0.030410
0.030726
0.030093
0.030726
0.030093
0.031674
0.031990
0.031358
0.031358
0.030726
0.030410
0.032306
0.032306
0.031990
0.032306
0.033571
0.032939
0.033255
0.033887
0.033255
0.033887
0.032623
0.032939
0.034836
0.033571
0.034836
0.034203
0.032939
0.034203
0.035784
0.035784
0.034520
0.034520
0.034836
0.033887
0.035468
0.035152
0.036733
0.035468
0.034520
0.034203
0.033571
0.034836
0.034203
0.033887
0.034836
0.033887
0.033255
0.032939
0.033887
0.033571
0.034520
0.034520
0.033255
0.032939
0.033255
0.031990
0.032623
0.032306
0.031674
0.031674
0.030726
0.030410
0.030093
0.030726
0.030093
0.029777
0.030726
0.031990
0.029777
0.030093
0.030410
0.029461
0.029145
0.030093
0.030410
0.030726
0.029145
0.029777
0.030093
0.028829
0.030410
0.031358
0.031358
0.030410
0.030410
0.030726
0.031674
0.031042
0.031674
0.031042
0.031358
0.031674
0.031042
0.031990
0.031674
0.032306
0.032306
0.033255
0.033887
0.033887
0.033571
0.033571
0.034836
0.034203
0.034836
0.034836
0.035152
0.034836
0.033887
0.032939
0.033887
0.034203
0.035468
0.035468
0.034520
0.033255
0.034836
0.033887
0.034836
0.035468
0.034203
0.034203
0.033571
0.033571
0.033887
0.034520
0.033887
0.034203
0.033887
0.033255
0.032939
0.033255
0.032623
0.032623
0.031990
0.031990
0.032306
0.031042
0.032306
0.032623
0.031358
0.031674
0.031674
0.031042
0.030726
0.030410
0.031042
0.030093
0.031358
0.030093
0.031042
0.030410
0.028829
0.029777
0.028513
0.030410
0.029461
0.030726
0.029777
0.029145
0.028513
0.028829
0.028513
0.029145
0.030726
0.029461
0.028829
0.029145
0.030093
0.030410
0.030410
0.030726
0.031042
0.031042
0.031358
0.031674
0.031042
0.032623
0.031674
0.031358
0.031042
0.032306
0.033571
0.033571
0.032623
0.032306
0.033255
0.032939
0.033255
0.033571
0.035152
0.032939
0.032939
0.032939
0.032939
0.035152
0.035468
0.033571
0.034520
0.034520
0.035152
0.035152
0.034836
0.035152
0.035784
0.035152
0.033571
0.034836
0.035152
0.033887
0.035152
0.033571
0.031990
0.033255
0.034203
0.032623
0.033571
0.032623
0.033571
0.032623
0.031990
0.032939
0.032306
0.031358
0.031042
0.031042
0.029777
0.031990
0.030410
0.029461
0.030093
0.029777
0.029461
0.029777
0.031674
0.031042
0.030410
0.029461
0.028829
0.030726
0.031042
0.030410
0.030726
0.030726
0.029777
0.030726
0.029777
0.030726
0.031042
0.030093
0.030093
0.031042
0.031042
0.030093
0.031358
0.031358
0.031042
0.031990
0.032939
0.032939
0.031042
0.032306
0.033255
0.032623
0.033255
0.033887
0.033887
0.033255
0.033255
0.034203
0.034836
0.034203
0.034203
0.033887
0.034520
0.034203
0.033255
0.034520
0.035468
0.036733
0.035468
0.036100
0.035784
0.035468
0.035468
0.035468
0.035152
0.035468
0.034520
0.034836
0.034836
0.035152
0.035152
0.035468
0.034520
0.034203
0.033887
0.033887
0.035152
0.033571
0.033571
0.033255
0.032306
0.032623
0.032306
0.031990
0.032939
0.031674
0.031358
0.032306
0.032306
0.031358
0.030410
0.031358
0.031042
0.031674
0.031358
0.031990
0.031990
0.030726
0.029461
0.029145
0.029461
0.029461
0.031358
0.029777
0.030093
0.030726
0.030726
0.028829
0.030410
0.031042
0.030093
0.030410
0.030093
0.031674
0.029461
0.031358
0.031358
0.030726
0.031674
0.030410
0.031358
0.031358
0.031358
0.031990
0.032623
0.032623
0.032939
0.031358
0.032939
0.033255
0.034203
0.034836
0.033887
0.034520
0.034836
0.035152
0.033571
0.032939
0.034520
0.035152
0.035468
0.034836
0.035784
0.034836
0.034836
0.036733
0.034836
0.033887
0.034836
0.034520
0.034520
0.034836
0.035152
0.034836
0.035152
0.034520
0.035468
0.035152
0.034203
0.033571
0.033571
0.032623
0.032939
0.032623
0.033887
0.033255
0.032623
0.032306
0.031358
0.032306
0.031674
0.031042
0.031674
0.031042
0.029777
0.031358
0.030726
0.030093
0.031358
0.031674
0.031042
0.030093
0.029461
0.030410
0.030093
0.029777
0.030093
0.029777
0.030726
0.030726
0.030726
0.030726
0.030410
0.031674
0.030726
0.030726
0.031358
0.031358
0.031674
0.031042
0.031990
0.031990
0.032623
0.031674
0.031674
0.031990
0.032939
0.032623
0.033255
0.033571
0.033887
0.033255
0.031990
0.032306
0.034520
0.033887
0.034836
0.034836
0.033887
0.033887
0.032939
0.034520
0.035152
0.036100
0.035784
0.034836
0.034836
0.035784
0.035152
0.037049
0.034520
0.035152
0.035784
0.034836
0.034520
0.033887
0.034520
0.033887
0.033887
0.034520
0.034203
0.034520
0.035152
0.033571
0.032939
0.032623
0.032623
0.033255
0.031674
0.032306
0.031990
0.031674
0.030726
0.031674
0.030093
0.031042
0.030726
0.030410
0.030410
0.030410
0.030726
0.030410
0.031990
0.031674
0.030093
0.029461
0.029777
0.029145
0.029145
0.031042
0.030410
0.030726
0.029777
0.029777
0.030410
0.031042
0.030726
0.029145
0.030093
0.029461
0.030093
0.030410
0.031042
0.031042
0.031042
0.030726
0.031674
0.031358
0.031674
0.031042
0.032306
0.031674
0.033255
0.032306
0.033887
0.032939
0.033571
0.033887
0.033571
0.033887
0.033887
0.033255
0.034203
0.034520
0.034520
0.035152
0.035152
0.035152
0.034203
0.035152
0.034520
0.034520
0.035468
0.034520
0.036100
0.035784
0.036416
0.035468
0.033887
0.034836
0.034203
0.034836
0.033887
0.033887
0.033571
0.034836
0.033255
0.032623
0.033887
0.033571
0.032623
0.032306
0.032306
0.031358
0.031674
0.031990
0.031990
0.031990
0.031674
0.031042
0.031358
0.031674
0.030726
0.030093
0.030410
0.031674
0.031358
0.031042
0.029777
0.029461
0.029777
0.031358
0.030410
0.030093
0.031042
0.029777
0.029145
0.030410
0.029777
0.029777
0.029777
0.030093
0.029461
0.029777
0.030410
0.031042
0.029777
0.030093
0.031358
0.030093
0.031990
0.031674
0.032623
0.031990
0.031990
0.031990
0.032306
0.032306
0.031990
0.032939
0.033255
0.033255
0.033887
0.034520
0.034836
0.034203
0.033887
0.033571
0.033887
0.034520
0.035784
0.035152
0.034520
0.033571
0.034520
0.035152
0.035784
0.035152
0.034836
0.034836
0.034836
0.034836
0.035152
0.034836
0.034520
0.035152
0.034520
0.034520
0.033255
0.034203
0.032623
0.033255
0.033571
0.034203
0.033887
0.032623
0.033571
0.032306
0.030726
0.031990
0.032939
0.032623
0.031042
0.030093
0.030093
0.030093
0.029777
0.030093
0.030726
0.030726
0.030726
0.029145
0.028513
0.029777
0.030410
0.030410
0.029777
0.028829
0.028513
0.029145
0.029461
0.029145
0.029461
0.028513
0.029145
0.029777
0.030093
0.029145
0.030093
0.030093
0.030410
0.031042
0.031674
0.031674
0.031674
0.031674
0.031674
0.031358
0.031358
0.032623
0.033255
0.031990
0.031990
0.033255
0.032623
0.033255
0.034520
0.034203
0.033255
0.034203
0.032623
0.034203
0.033571
0.035468
0.035784
0.034520
0.034203
0.035152
0.035468
0.036100
0.035468
0.035152
0.035152
0.035468
0.035152
0.035152
0.035468
0.034203
0.033887
0.033887
0.034203
0.033571
0.034520
0.034520
0.034836
0.033571
0.034520
0.033255
0.032623
0.032306
0.031674
0.032623
0.031674
0.031990
0.032306
0.031990
0.031674
0.032623
0.031358
0.030726
0.031042
0.031042
0.031674
0.030726
0.030726
0.030093
0.029461
0.029777
0.030726
0.031042
0.029777
0.028829
0.030410
0.030093
0.030726
0.032306
0.031358
0.029777
0.030410
0.031358
0.031674
0.031042
0.031358
0.030726
0.030726
0.031358
0.031990
0.031674
0.031042
0.031358
0.032306
0.031990
0.033255
0.031990
0.032623
0.032623
0.032939
0.032939
0.034520
0.032939
0.033571
0.033255
0.033887
0.033571
0.032939
0.033571
0.036416
0.037049
0.035152
0.034836
0.033887
0.035468
0.035784
0.035784
0.035784
0.036416
0.036416
0.034520
0.035152
0.034520
0.035468
0.035468
0.034520
0.033887
0.033571
0.033571
0.033887
0.034203
0.034203
0.033887
0.033887
0.032939
0.032623
0.031358
0.031042
0.031042
0.031042
0.031358
0.031990
0.031358
0.029461
0.030093
0.029145
0.030093
0.031042
0.031674
0.030093
0.029461
0.030093
0.029777
0.030093
0.031674
0.030726
0.029777
0.030093
0.030410
0.030410
0.031042
0.030410
0.030410
0.030093
0.030410
0.029777
0.030093
0.030410
0.031990
0.031674
0.030726
0.031042
0.031042
0.030093
0.030726
0.031358
0.030093
0.031674
0.033255
0.032939
0.033887
0.032939
0.033887
0.032623
0.033255
0.033255
0.033887
0.033571
0.033887
0.034203
0.032623
0.033255
0.034836
0.035468
0.035468
0.035152
0.034836
0.034520
0.035152
0.034836
0.033887
0.035152
0.034203
0.033887
0.033571
0.033887
0.034520
0.033887
0.034520
0.034520
0.034836
0.034203
0.034520
0.035152
0.033887
0.033887
0.033255
0.032623
0.032306
0.032939
0.031674
0.031674
0.032306
0.031358
0.030410
0.031674
0.030410
0.030726
0.029777
0.030726
0.030410
0.030093
0.030410
0.030093
0.029777
0.028829
0.029145
0.030410
0.031042
0.030410
0.030093
0.029777
0.030410
0.028829
0.030093
0.029461
0.029145
0.029777
0.030410
0.030410
0.029461
0.031042
0.031358
0.030410
0.030726
0.031042
0.031674
0.031358
0.032623
0.031674
0.032623
0.031990
0.032939
0.032939
0.033255
0.032623
0.032623
0.033571
0.033255
0.032939
0.034203
0.033887
0.033887
0.034203
0.034203
0.035468
0.035152
0.034203
0.034203
0.033255
0.034836
0.034203
0.034203
0.034836
0.034836
0.034520
0.034203
0.033887
0.034836
0.035152
0.034203
0.035152
0.034203
0.033571
0.033887
0.033887
0.033887
0.033571
0.033255
0.033571
0.033571
0.032623
0.032623
0.031990
0.031674
0.030726
0.032306
0.031990
0.032939
0.031358
0.031042
0.031042
0.029777
0.031358
0.033255
0.032306
0.031674
0.030093
0.030093
0.031042
0.028829
0.030410
0.030410
0.030726
0.029777
0.028513
0.028829
0.030093
0.030726
0.029461
0.029461
0.030093
0.031358
0.030726
0.031358
0.031990
0.031990
0.030726
0.031042
0.031990
0.033255
0.031990
0.031990
0.032939
0.032623
0.033887
0.032623
0.032939
0.033255
0.033255
0.033255
0.033571
0.035152
0.034203
0.034520
0.034520
0.033571
0.034203
0.036100
0.037049
0.037049
0.036100
0.036416
0.034520
0.036100
0.036100
0.035784
0.037049
0.035468
0.034520
0.035784
0.034203
0.034520
0.035784
0.033887
0.034520
0.033887
0.032939
0.033571
0.033887
0.033887
0.033255
0.033887
0.033887
0.033887
0.033887
0.031042
0.031042
0.031042
0.031042
0.031990
0.031990
0.031990
0.031042
0.031042
0.031358
0.030410
0.030726
0.031358
0.030726
0.029145
0.028829
0.029461
0.029777
0.030093
0.030410
0.030093
0.029461
0.029145
0.028196
0.029145
0.029777
0.030726
0.031042
0.029777
0.030093
0.029777
0.029145
0.031358
0.030410
0.031990
0.031674
0.031358
0.031674
0.031358
0.032306
0.032623
0.032306
0.032623
0.032939
0.033255
0.032939
0.032623
0.032306
0.032306
0.033571
0.034203
0.033255
0.034520
0.033571
0.033255
0.034520
0.034520
0.035152
0.034836
0.036733
0.033571
0.034203
0.035152
0.034520
0.035784
0.034203
0.034203
0.033887
0.034836
0.033571
0.033571
0.033571
0.034203
0.034520
0.033571
0.032939
0.033571
0.033887
0.034836
0.032939
0.033255
0.032623
0.031990
0.031990
0.032306
0.031674
0.032306
0.032623
0.031358
0.030726
0.030410
0.031358
0.031358
0.030410
0.031358
0.030410
0.030726
0.029777
0.028829
0.028196
0.028513
0.029461
0.030093
0.030093
0.029145
0.030093
0.028829
0.029461
0.028829
0.030726
0.030726
0.030410
0.030410
0.030410
0.031042
0.032306
0.031042
0.031042
0.031042
0.031042
0.031990
0.032939
0.032623
0.031358
0.032939
0.031990
0.032306
0.032939
0.032939
0.033887
0.033255
0.034203
0.032939
0.033255
0.035152
0.034203
0.034203
0.034520
0.034836
0.034836
0.036100
0.035784
0.036100
0.035468
0.035468
0.035468
0.036100
0.035784
0.036416
0.035152
0.035152
0.034203
0.035468
0.035784
0.034836
0.034520
0.034836
0.034836
0.032939
0.034836
0.035152
0.034203
0.033571
0.032939
0.033255
0.033255
0.032306
0.031990
0.031674
0.031042
0.031674
0.031042
0.031042
0.031042
0.031042
0.031042
0.031358
0.031358
0.031674
0.031042
0.030410
0.031358
0.030093
0.030093
0.029145
0.029777
0.030093
0.029145
0.030726
0.029777
0.029461
0.030093
0.029145
0.029145
0.029461
0.030410
0.030093
0.029145
0.030093
0.030726
0.031358
0.031042
0.031674
0.031358
0.031674
0.032623
0.032939
0.031674
0.032623
0.033255
0.034203
0.033571
0.032623
0.032939
0.033887
0.033887
0.034836
0.033887
0.034836
0.033887
0.033887
0.035152
0.036416
0.035152
0.037049
0.035468
0.036416
0.036100
0.035784
0.035468
0.037049
0.036416
0.036100
0.036100
0.035152
0.035784
0.036733
0.035468
0.034836
0.035152
0.033571
0.033571
0.035152
0.034520
0.033255
0.033255
0.033255
0.035152
0.033255
0.032939
0.032623
0.032306
0.032623
0.032939
0.032623
0.032306
0.031042
0.031358
0.031042
0.031042
0.030726
0.031674
0.031042
0.031042
0.031042
0.029461
0.029461
0.030093
0.030410
0.031358
0.030410
0.031358
0.030726
0.030093
0.031042
0.030410
0.030093
0.031042
0.030726
0.030726
0.030093
0.031042
0.031042
0.031358
0.031990
0.031674
0.031990
0.031674
0.032623
0.031990
0.032306
0.032623
0.033571
0.032623
0.033571
0.032623
0.033255
0.032623
0.033255
0.033255
0.033571
0.033255
0.034836
0.033571
0.033571
0.034520
0.036100
0.036416
0.035784
0.036100
0.034836
0.035152
0.036733
0.035468
0.035784
0.035468
0.035152
0.034836
0.034203
0.035784
0.035152
0.034836
0.036100
0.034836
0.035468
0.034203
0.033887
0.034203
0.033255
0.032939
0.033571
0.034520
0.032939
0.033255
0.032306
0.032623
0.032623
0.032306
0.031990
0.031358
0.031358
0.031674
0.031990
0.031358
0.031990
0.032939
0.031674
0.031042
0.031358
0.030410
0.031358
0.031358
0.030726
0.032623
0.031042
0.031358
0.030726
0.029777
0.030726
0.030410
0.030410
0.030093
0.029777
0.031042
0.031042
0.031990
0.031674
0.031990
0.032939
0.031990
0.032623
0.031674
0.032623
0.033255
0.032306
0.033255
0.032623
0.033571
0.033255
0.032939
0.033255
0.034836
0.035468
0.035468
0.034836
0.033887
0.033571
0.033255
0.034203
0.035784
0.036100
0.037049
0.036416
0.034520
0.034520
0.035784
0.035152
0.035152
0.034836
0.035468
0.035784
0.034836
0.035152
0.035468
0.034520
0.034203
0.035152
0.032939
0.033887
0.034520
0.033255
0.034836
0.033571
0.034203
0.033255
0.033571
0.033571
0.033255
0.031358
0.031358
0.031990
0.031358
0.031674
0.030726
0.030410
0.031358
0.030410
0.031358
0.031674
0.031042
0.030410
0.030410
0.030093
0.030093
0.029777
0.031358
0.030726
0.029777
0.030093
0.030410
0.030726
0.029777
0.031042
0.031358
0.030726
0.030410
0.031042
0.031042
0.032306
0.032939
0.031990
0.032939
0.032939
0.032623
0.032623
0.032623
0.032939
0.032623
0.032623
0.032939
0.034203
0.033887
0.033887
0.034203
0.034520
0.034520
0.035784
0.034836
0.034836
0.034836
0.036100
0.034836
0.035468
0.037049
0.036416
0.036100
0.034520
0.036100
0.036416
0.036733
0.036416
0.036416
0.036416
0.037049
0.035468
0.034520
0.036100
0.035468
0.036416
0.035152
0.035468
0.034836
0.034520
0.033887
0.034520
0.034203
0.033887
0.034203
0.033571
0.033571
0.033571
0.032939
0.032623
0.032623
0.032306
0.032306
0.031990
0.031990
0.031358
0.031358
0.031358
0.031358
0.032939
0.031990
0.031358
0.030093
0.030410
0.029145
0.030410
0.030726
0.030410
0.030093
0.030410
0.031990
0.031042
0.030410
0.031042
0.031042
0.032306
0.031674
0.031674
0.031358
0.031674
0.032623
0.032306
0.032623
0.032623
0.033255
0.032939
0.032623
0.032939
0.034203
0.033887
0.033887
0.035152
0.034520
0.034836
0.034836
0.033571
0.034203
0.035784
0.036100
0.035468
0.034836
0.035152
0.035468
0.037049
0.037049
0.036733
0.034836
0.035152
0.036416
0.037049
0.036733
0.036100
0.036416
0.035784
0.035152
0.035468
0.035152
0.035784
0.034836
0.035784
0.035152
0.035468
0.034203
0.034520
0.034836
0.035152
0.034203
0.035468
0.034520
0.033255
0.032623
0.033255
0.031674
0.031358
0.032939
0.032623
0.031674
0.031358
0.031990
0.031042
0.031042
0.031990
0.031674
0.031674
0.031042
0.030093
0.029145
0.030410
0.031358
0.030726
0.030726
0.030093
0.030093
0.030093
0.030726
0.030093
0.032306
0.031042
0.031042
0.030093
0.031358
0.031358
0.031358
0.031358
0.032939
0.033255
0.032306
0.032306
0.033571
0.032623
0.032623
0.033255
0.032939
0.032306
0.033887
0.034203
0.033255
0.032939
0.034203
0.033887
0.033887
0.034836
0.034836
0.035152
0.035468
0.034520
0.035468
0.036416
0.036100
0.035468
0.036100
0.035468
0.035784
0.036733
0.034520
0.035468
0.035784
0.034836
0.035152
0.035468
0.035784
0.034520
0.036733
0.034520
0.034203
0.034203
0.034520
0.034203
0.033887
0.034520
0.033887
0.033255
0.032306
0.032939
0.032623
0.031990
0.031990
0.032623
0.032623
0.031674
0.031990
0.030726
0.031990
0.032623
0.031042
0.030093
0.031990
0.032939
0.031042
0.028196
0.031674
0.030410
0.030726
0.030410
0.031674
0.031358
0.031042
0.031358
0.031990
0.031990
0.030410
0.031042
0.030726
0.030410
0.031674
0.032623
0.032939
0.032306
0.032939
0.033255
0.033255
0.032939
0.033255
0.033887
0.033571
0.033571
0.034203
0.034836
0.034520
0.034203
0.034836
0.035152
0.035784
0.035152
0.034520
0.034520
0.034520
0.035468
0.035468
0.035784
0.036416
0.036416
0.036100
0.035784
0.034520
0.035468
0.036100
0.036416
0.036100
0.035468
0.036100
0.034520
0.034203
0.036416
0.035784
0.036416
0.035784
0.035468
0.036100
0.034520
0.034520
0.035468
0.034836
0.033571
0.033571
0.034203
0.032939
0.033255
0.032623
0.032939
0.033255
0.031674
0.032623
0.031358
0.031674
0.031674
0.031674
0.031674
0.033255
0.032306
0.031674
0.032306
0.029777
0.030410
0.030093
0.031990
0.030410
0.030410
0.030726
0.030410
0.030093
0.030726
0.031990
0.031990
0.031042
0.030726
0.030726
0.030726
0.031674
0.032623
0.031990
0.032306
0.031358
0.032939
0.032623
0.032623
0.032623
0.032939
0.031990
0.033255
0.034836
0.032939
0.032939
0.035468
0.034836
0.035468
0.035784
0.035152
0.034836
0.034836
0.033887
0.034520
0.035468
0.035468
0.037997
0.036100
0.037049
0.035152
0.035784
0.037365
0.037049
0.036733
0.036416
0.036100
0.034836
0.035152
0.035784
0.035152
0.035784
0.036100
0.034203
0.033887
0.034520
0.034203
0.033887
0.032623
0.034203
0.033255
0.033571
0.033887
0.033887
0.032306
0.032306
0.031990
0.032306
0.032306
0.031990
0.031042
0.031674
0.030726
0.031674
0.031042
0.031042
0.031042
0.031358
0.029777
0.029461
0.029777
0.030410
0.031358
0.031042
0.030410
0.030726
0.029777
0.029777
0.029461
0.030726
0.030726
0.030726
0.030093
0.030093
0.031042
0.031042
0.031990
0.031990
0.033255
0.032306
0.033255
0.032306
0.032306
0.033571
0.034836
0.033571
0.033887
0.033887
0.033887
0.034203
0.033571
0.035152
0.035468
0.034203
0.035468
0.034836
0.034520
0.034520
0.035468
0.036100
0.036100
0.035468
0.036416
0.034836
0.035784
0.037049
0.038629
0.037049
0.036416
0.036100
0.035784
0.036100
0.035468
0.036733
0.036100
0.035784
0.035468
0.034203
0.034520
0.034203
0.035152
0.033571
0.034520
0.034203
0.034520
0.034203
0.033571
0.033887
0.033255
0.032306
0.031042
0.031358
0.031674
0.031358
0.031358
0.031042
0.031990
0.032306
0.031674
0.032623
0.032623
0.031042
0.029145
0.030410
0.029777
0.031042
0.030726
0.030093
0.031674
0.030410
0.030726
0.030726
0.031674
0.032306
0.031358
0.031358
0.031674
0.031674
0.032623
0.031990
0.033255
0.031990
0.032306
0.033571
0.032306
0.033887
0.033255
0.033571
0.033571
0.033887
0.034203
0.033255
0.034203
0.035152
0.034520
0.035468
0.036100
0.036100
0.035784
0.035468
0.034836
0.034520
0.035784
0.035468
0.036416
0.034836
0.035784
0.033887
0.035468
0.035784
0.036100
0.036733
0.036100
0.035784
0.035784
0.035468
0.035468
0.035784
0.034520
0.035784
0.034203
0.034203
0.035152
0.033887
0.033255
0.034203
0.034836
0.034203
0.034520
0.033571
0.032623
0.032623
0.032623
0.032623
0.031042
0.032306
0.031042
0.031674
0.031674
0.030410
0.031674
0.032306
0.031990
0.030726
0.029461
0.029777
0.029461
0.029145
0.029145
0.030726
0.029777
0.030093
0.030093
0.030726
0.031674
0.031674
0.031358
0.030726
0.031358
0.031674
0.031674
0.031674
0.031990
0.032939
0.032939
0.032939
0.031358
0.031674
0.032306
0.031990
0.032623
0.033571
0.034520
0.033255
0.033571
0.033887
0.033571
0.033255
0.034203
0.035784
0.035784
0.035784
0.035468
0.034203
0.035152
0.035152
0.036733
0.037365
0.036100
0.035468
0.035468
0.035152
0.034836
0.036100
0.035784
0.036416
0.036100
0.035784
0.034836
0.035152
0.034520
0.033887
0.034836
0.033571
0.033255
0.033887
0.034203
0.033887
0.034520
0.033887
0.033887
0.033571
0.031990
0.032306
0.032306
0.031674
0.032623
0.031674
0.031358
0.031990
0.031674
0.031358
0.031990
0.031674
0.031358
0.031990
0.031042
0.030093
0.029777
0.030410
0.031042
0.031990
0.031042
0.030410
0.030410
0.031990
0.030726
0.031042
0.031674
0.031990
0.031042
0.030726
0.031042
0.031358
0.031990
0.031674
0.031042
0.030410
0.031990
0.033571
0.034203
0.032306
0.032306
0.032939
0.031674
0.034203
0.033255
0.034836
0.034520
0.034520
0.034520
0.035468
0.034836
0.034520
0.034520
0.034836
0.034203
0.033571
0.035468
0.036416
0.036100
0.036100
0.036733
0.035784
0.035152
0.036416
0.036416
0.036100
0.036100
0.035468
0.036100
0.035468
0.035152
0.035152
0.035468
0.035468
0.035468
0.034836
0.034836
0.035152
0.035468
0.034203
0.033887
0.033255
0.033887
0.034520
0.032939
0.033255
0.033255
0.032306
0.032306
0.032623
0.032306
0.032306
0.031674
0.031042
0.030726
0.031042
0.031358
0.030410
0.030093
0.030093
0.029461
0.030410
0.031674
0.031674
0.030726
0.031674
0.031674
0.031042
0.030726
0.032306
0.031990
0.031042
0.030410
0.031042
0.031042
0.031042
0.031358
0.031358
0.031990
0.031042
0.031042
0.031674
0.031990
0.032623
0.032306
0.033571
0.034203
0.033255
0.034520
0.034203
0.034520
0.033571
0.034836
0.035152
0.036100
0.035468
0.035784
0.034836
0.034836
0.035152
0.034836
0.035784
0.037049
0.036100
0.036416
0.035784
0.035468
0.035784
0.036100
0.036100
0.036733
0.035784
0.035152
0.034520
0.035152
0.036416
0.034836
0.034520
0.034203
0.033887
0.035152
0.034520
0.033887
0.033887
0.033887
0.033887
0.033255
0.032623
0.032306
0.030726
0.031674
0.031674
0.031042
0.031358
0.031358
0.030726
0.030410
0.030726
0.031042
0.031674
0.031358
0.031358
0.029145
0.029461
0.029461
0.030410
0.031358
0.031358
0.030410
0.030410
0.031358
0.029461
0.030410
0.030726
0.031042
0.030093
0.031042
0.031042
0.031358
0.031674
0.031358
0.032306
0.031042
0.030726
0.031042
0.031990
0.032306
0.032623
0.032623
0.032623
0.033255
0.032623
0.033887
0.033887
0.033887
0.034520
0.034836
0.035468
0.033887
0.033571
0.034520
0.033571
0.035468
0.036100
0.036733
0.036416
0.035152
0.035784
0.034520
0.034203
0.036416
0.036100
0.036100
0.036733
0.036416
0.035468
0.036416
0.036416
0.035784
0.035784
0.036100
0.035468
0.035784
0.034203
0.034836
0.035468
0.034203
0.034203
0.034203
0.033571
0.033887
0.033571
0.033887
0.031358
0.032306
0.032306
0.031042
0.031358
0.031674
0.030726
0.031358
0.030410
0.031042
0.031674
0.030726
0.031042
0.029145
0.029777
0.029777
0.031042
0.031358
0.031358
0.029777
0.030410
0.030410
0.031358
0.031674
0.031674
0.031042
0.031358
0.031358
0.030726
0.030410
0.031042
0.031990
0.031674
0.032306
0.032306
0.032939
0.032306
0.031990
0.032623
0.032939
0.033255
0.033887
0.034203
0.033571
0.034520
0.033571
0.035784
0.035152
0.035468
0.035468
0.034520
0.035784
0.034520
0.035784
0.037049
0.037681
0.035468
0.035468
0.035152
0.035784
0.034836
0.036100
0.035784
0.036733
0.035784
0.034836
0.035784
0.036733
0.036733
0.036733
0.035784
0.036100
0.033887
0.033887
0.034520
0.035468
0.034836
0.035784
0.033887
0.033571
0.033887
0.032939
0.032939
0.031674
0.032306
0.033571
0.032939
0.032306
0.032306
0.031358
0.031042
0.030093
0.030726
0.031358
0.031358
0.031990
0.031042
0.030726
0.031674
0.031674
0.031990
0.031674
0.031674
0.030093
0.031358
0.031042
0.031358
0.031358
0.031990
0.031358
0.031358
0.031674
0.031042
0.031358
0.032623
0.032306
0.031358
0.031358
0.032623
0.033255
0.033571
0.034520
0.032939
0.032623
0.033887
0.034520
0.033887
0.032939
0.033887
0.035468
0.034836
0.035784
0.035152
0.036100
0.034836
0.033887
0.034836
0.035468
0.036416
0.036733
0.036100
0.035152
0.034836
0.035152
0.036100
0.036416
0.035468
0.035784
0.035784
0.035784
0.035784
0.035468
0.034836
0.035152
0.035152
0.034520
0.034203
0.034520
0.034203
0.033887
0.033571
0.033887
0.033887
0.034203
0.033887
0.033255
0.032306
0.031358
0.032306
0.031990
0.031990
0.031674
0.030726
0.030093
0.031358
0.031358
0.032306
0.032306
0.031042
0.030726
0.029777
0.030410
0.031358
0.031042
0.031042
0.030093
0.030410
0.030093
0.030410
0.030726
0.031674
0.031042
0.031358
0.030093
0.030410
0.030726
0.030726
0.031358
0.031990
0.031674
0.032623
0.031990
0.033571
0.034203
0.032939
0.032939
0.033571
0.034520
0.033571
0.033887
0.033571
0.034520
0.033571
0.034520
0.034203
0.034520
0.034836
0.035152
0.034203
0.033887
0.035152
0.036100
0.036733
0.036416
0.037049
0.036733
0.036416
0.036100
0.036733
0.036416
0.035784
0.036100
0.035784
0.035468
0.037049
0.036100
0.036416
0.036100
0.035784
0.034520
0.035468
0.035152
0.035784
0.035152
0.034836
0.034520
0.034520
0.033887
0.033255
0.033887
0.031990
0.032306
0.033571
0.033571
0.032306
0.031990
0.031674
0.031674
0.031990
0.031990
0.032306
0.031990
0.031358
0.030726
0.030093
0.030726
0.031990
0.031990
0.031358
0.031674
0.031674
0.031358
0.031358
0.031990
0.032939
0.032939
0.032623
0.031990
0.032306
0.032623
0.033571
0.033571
0.032306
0.033887
0.033571
0.032623
0.034203
0.033887
0.035468
0.033887
0.035152
0.036416
0.034836
0.036100
0.035152
0.035468
0.036416
0.035784
0.036100
0.037681
0.036416
0.035152
0.035468
0.036733
0.037365
0.037997
0.038313
0.037049
0.037365
0.037049
0.036100
0.037049
0.037049
0.035784
0.037049
0.036100
0.036416
0.037681
0.036100
0.036416
0.036416
0.036100
0.034836
0.035468
0.036100
0.036416
0.035468
0.034836
0.034203
0.034836
0.033571
0.032939
0.032306
0.033255
0.032939
0.033255
0.032306
0.031990
0.032306
0.032306
0.031990
0.031674
0.031042
0.032306
0.033255
0.032623
0.031358
0.030093
0.031674
0.031042
0.030726
0.031042
0.031990
0.030726
0.030726
0.031042
0.032306
0.031358
0.032623
0.031990
0.031042
0.031358
0.031358
0.031674
0.031990
0.032623
0.033255
0.033255
0.032623
0.032939
0.032939
0.033255
0.033571
0.033571
0.035152
0.034836
0.034203
0.034520
0.034520
0.035152
0.035468
0.036416
0.035784
0.035468
0.036100
0.035152
0.035468
0.036100
0.037365
0.037049
0.036100
0.036733
0.036416
0.036100
0.036733
0.037049
0.037365
0.036100
0.036100
0.036100
0.037049
0.036733
0.036416
0.036733
0.036416
0.035784
0.034520
0.035152
0.034520
0.035152
0.034836
0.034203
0.034520
0.034836
0.033255
0.032939
0.032623
0.032623
0.032623
0.032939
0.032623
0.032623
0.032623
0.033255
0.032939
0.032623
0.032306
0.031674
0.031358
0.030410
0.029777
0.031358
0.031042
0.029777
0.030410
0.029777
0.030410
0.030410
0.030726
0.031674
0.031358
0.031358
0.030726
0.032306
0.030726
0.030410
0.031042
0.031990
0.031674
0.031990
0.031674
0.032306
0.033255
0.033571
0.034520
0.033887
0.033571
0.034520
0.034836
0.035152
0.035468
0.034836
0.035784
0.036416
0.036100
0.036733
0.036733
0.035468
0.035468
0.034836
0.036416
0.035468
0.036416
0.036100
0.036416
0.037049
0.036416
0.037049
0.036733
0.036416
0.036416
0.036100
0.034203
0.034520
0.035784
0.036100
0.036100
0.035152
0.035784
0.035784
0.035784
0.036100
0.034836
0.034836
0.034836
0.034203
0.033887
0.034836
0.034520
0.034520
0.032939
0.032939
0.033255
0.032939
0.032623
0.032623
0.032623
0.032306
0.031990
0.032939
0.032306
0.031674
0.032623
0.031674
0.030093
0.032306
0.031042
0.031990
0.031358
0.030726
0.030726
0.031042
0.031042
0.032939
0.032623
0.031990
0.031990
0.031990
0.032939
0.033255
0.032939
0.032623
0.032306
0.033887
0.033571
0.033571
0.033255
0.034203
0.033255
0.034836
0.035468
0.035468
0.035468
0.035468
0.034203
0.034836
0.035468
0.036416
0.035784
0.035152
0.036416
0.036100
0.035784
0.036100
0.036100
0.037365
0.035784
0.037681
0.036733
0.035784
0.037049
0.037365
0.035784
0.036733
0.036733
0.036733
0.035784
0.035468
0.036100
0.037049
0.037049
0.036416
0.035468
0.034836
0.034203
0.035152
0.035152
0.034836
0.034520
0.033887
0.033571
0.033255
0.032939
0.032939
0.031990
0.032623
0.032306
0.032939
0.031358
0.032306
0.031674
0.031358
0.031674
0.031990
0.032623
0.031990
0.031674
0.030726
0.032623
0.032306
0.032623
0.031674
0.031358
0.031990
0.032306
0.031674
0.032623
0.032623
0.031042
0.031990
0.032939
0.030726
0.032306
0.032939
0.032939
0.032623
0.033571
0.031990
0.033255
0.034520
0.033887
0.034203
0.034203
0.034836
0.034203
0.035784
0.035468
0.035152
0.035152
0.035468
0.035152
0.035784
0.035784
0.036100
0.036416
0.035152
0.036416
0.036416
0.036416
0.036733
0.036733
0.036416
0.035468
0.036733
0.037681
0.037049
0.037681
0.037365
0.036733
0.037049
0.037365
0.036733
0.036733
0.036733
0.036733
0.036100
0.036100
0.036100
0.034520
0.034520
0.035784
0.036100
0.035152
0.033887
0.034520
0.033571
0.032939
0.033571
0.032939
0.033887
0.033255
0.032306
0.032306
0.031990
0.031990
0.032623
0.032623
0.032939
0.031990
0.031674
0.031042
0.030726
0.031042
0.031990
0.031674
0.030093
0.032306
0.031042
0.031042
0.030410
0.031990
0.032306
0.031990
0.032306
0.031990
0.031358
0.031990
0.032939
0.033255
0.031674
0.031358
0.032939
0.032623
0.033255
0.033887
0.033571
0.034203
0.034203
0.034520
0.035468
0.035152
0.035152
0.034836
0.033887
0.034836
0.036100
0.035468
0.036100
0.034520
0.035784
0.035468
0.036416
0.037049
0.035784
0.036416
0.035784
0.036100
0.036100
0.037049
0.035784
0.036100
0.035784
0.034836
0.034836
0.035784
0.034836
0.035784
0.035468
0.034836
0.034203
0.035784
0.034203
0.034520
0.034203
0.033255
0.034203
0.033571
0.033255
0.032939
0.032623
0.032306
0.031674
0.032939
0.031990
0.031674
0.030726
0.031674
0.031674
0.031358
0.031674
0.031358
0.031674
0.031042
0.029777
0.029461
0.031674
0.031042
0.031674
0.030726
0.031358
0.030726
0.030410
0.031042
0.031674
0.032306
0.030726
0.031042
0.032306
0.031042
0.031042
0.032623
0.032306
0.032939
0.033255
0.032306
0.032623
0.032939
0.032306
0.032939
0.033887
0.034203
0.034520
0.034520
0.034836
0.034836
0.034520
0.035152
0.035468
0.035152
0.036100
0.035784
0.035468
0.034520
0.034520
0.035152
0.035784
0.034836
0.036416
0.035468
0.035152
0.037049
0.036416
0.036100
0.036416
0.036416
0.034836
0.034203
0.035468
0.036100
0.035152
0.036100
0.034203
0.034520
0.035784
0.036100
0.035152
0.033887
0.033571
0.033571
0.033887
0.034520
0.032939
0.033571
0.032939
0.033887
0.033255
0.034520
0.032939
0.031990
0.031358
0.031358
0.031674
0.031990
0.032623
0.033255
0.031674
0.031990
0.030726
0.031990
0.031990
0.033571
0.032306
0.031990
0.031990
0.031358
0.030410
0.031674
0.031990
0.031358
0.032306
0.032306
0.030410
0.031358
0.032306
0.031990
0.032306
0.033255
0.034520
0.034520
0.033571
0.034203
0.033255
0.033571
0.033887
0.034520
0.035152
0.035152
0.034836
0.033887
0.035152
0.035468
0.035468
0.037049
0.037049
0.036100
0.035784
0.036733
0.037049
0.037997
0.037997
0.037365
0.036733
0.036416
0.037049
0.037049
0.036733
0.037049
0.036100
0.037049
0.036416
0.037049
0.036416
0.036733
0.036100
0.035152
0.036100
0.035152
0.035784
0.035468
0.035468
0.035468
0.034520
0.034520
0.034203
0.035152
0.032623
0.032623
0.032939
0.033571
0.033255
0.031674
0.031042
0.031042
0.032623
0.031990
0.032939
0.033255
0.032623
0.030410
0.031042
0.030410
0.031990
0.030410
0.031358
0.031042
0.030410
0.030093
0.030726
0.030410
0.030726
0.031674
0.031674
0.030726
0.031990
0.030726
0.032306
0.032306
0.032306
0.031990
0.033887
0.033571
0.032623
0.032306
0.033255
0.032939
0.034203
0.033571
0.034520
0.034836
0.033887
0.034836
0.034836
0.034203
0.035468
0.034836
0.036100
0.035468
0.034836
0.034836
0.035784
0.036100
0.037365
0.037997
0.036100
0.036416
0.036416
0.037365
0.037997
0.036733
0.036416
0.037365
0.037049
0.036416
0.036416
0.037365
0.036416
0.037049
0.036100
0.035152
0.036100
0.036100
0.036733
0.035784
0.035468
0.033255
0.036100
0.032939
0.033571
0.033887
0.032623
0.032939
0.033255
0.032623
0.032939
0.032939
0.033255
0.031990
0.031042
0.032306
0.032623
0.033571
0.032306
0.031674
0.030093
0.030093
0.032306
0.032306
0.031674
0.031358
0.030726
0.031042
0.031990
0.032306
0.031990
0.031674
0.031674
0.031358
0.031358
0.030726
0.031990
0.032623
0.032306
0.032939
0.032939
0.033571
0.033571
0.033571
0.032306
0.033571
0.034203
0.033571
0.034520
0.035152
0.033255
0.034520
0.035468
0.035468
0.036416
0.036416
0.036100
0.036100
0.034520
0.034520
0.036416
0.035784
0.036733
0.036416
0.036416
0.036100
0.035784
0.037049
0.036416
0.037049
0.037365
0.037049
0.036100
0.035152
0.036100
0.034836
0.035468
0.036733
0.036100
0.035468
0.034520
0.035152
0.035152
0.034836
0.036416
0.035152
0.035784
0.034203
0.033887
0.034836
0.034203
0.033887
0.033887
0.032623
0.033571
0.032623
0.032306
0.032306
0.031990
0.032306
0.032623
0.032623
0.032939
0.031674
0.030410
0.031358
0.032306
0.031674
0.032306
0.030410
0.030726
0.031990
0.031358
0.031990
0.032939
0.031674
0.031674
0.031674
0.031990
0.031674
0.032939
0.033571
0.032939
0.031042
0.032623
0.032939
0.033255
0.032939
0.032939
0.033887
0.034520
0.034520
0.035152
0.034520
0.035152
0.033887
0.035784
0.036100
0.035468
0.036100
0.036416
0.036733
0.035784
0.035468
0.035784
0.036100
0.036416
0.036733
0.037049
0.037049
0.037681
0.036416
0.036416
0.036733
0.037049
0.036733
0.035468
0.037049
0.036100
0.036100
0.037049
0.036100
0.035152
0.034520
0.035152
0.034836
0.034836
0.035468
0.034836
0.033887
0.033571
0.034520
0.032939
0.033571
0.033571
0.033887
0.033571
0.031990
0.032623
0.032623
0.032306
0.031042
0.031990
0.031990
0.031990
0.032939
0.031358
0.031990
0.031358
0.031674
0.031990
0.031674
0.031358
0.031358
0.031990
0.031674
0.032306
0.032939
0.032939
0.031042
0.032306
0.031358
0.032623
0.033255
0.033255
0.032939
0.032623
0.033571
0.031990
0.031990
0.033255
0.034203
0.033255
0.032623
0.034203
0.034203
0.033887
0.034520
0.034520
0.034520
0.035468
0.035468
0.036100
0.036416
0.035784
0.035784
0.035784
0.036733
0.036416
0.037681
0.037365
0.037049
0.036733
0.037049
0.037997
0.037681
0.038629
0.037997
0.038313
0.035784
0.036416
0.038313
0.037681
0.037681
0.037049
0.036100
0.036100
0.035784
0.035784
0.035784
0.035784
0.034520
0.035468
0.033887
0.034836
0.033887
0.032623
0.033255
0.033255
0.033255
0.033887
0.032306
0.032939
0.031990
0.031674
0.032623
0.034520
0.032939
0.032623
0.031990
0.031674
0.030726
0.032623
0.032306
0.032306
0.030726
0.031358
0.030410
0.031674
0.031674
0.032623
0.031674
0.030410
0.030410
0.031042
0.031674
0.031990
0.033571
0.032623
0.032623
0.032306
0.034203
0.035152
0.033571
0.033887
0.034520
0.034520
0.034520
0.035152
0.034836
0.035152
0.035784
0.036100
0.036100
0.036100
0.036100
0.036100
0.035784
0.034520
0.035468
0.036416
0.038629
0.038629
0.037049
0.038313
0.036100
0.037997
0.037365
0.037997
0.037997
0.038313
0.037997
0.036733
0.036416
0.037997
0.037365
0.036416
0.037365
0.035784
0.034836
0.034836
0.035468
0.035468
0.035152
0.034836
0.035784
0.034520
0.035152
0.035152
0.034203
0.035152
0.034520
0.033887
0.034203
0.031990
0.032939
0.032623
0.032306
0.032306
0.031990
0.033887
0.032306
0.032623
0.031990
0.030410
0.031990
0.031358
0.031358
0.031674
0.032306
0.031674
0.032306
0.032306
0.031358
0.032939
0.032623
0.031674
0.032306
0.032623
0.031358
0.032939
0.032939
0.032623
0.033887
0.033571
0.033571
0.034520
0.034520
0.033255
0.034520
0.033887
0.034836
0.035468
0.035152
0.035784
0.034520
0.036416
0.036733
0.036416
0.036733
0.036416
0.036416
0.035152
0.036100
0.036100
0.037049
0.038629
0.037049
0.036100
0.035784
0.037681
0.038313
0.037681
0.037365
0.037681
0.036416
0.036416
0.036100
0.035468
0.035784
0.037365
0.037365
0.036100
0.034520
0.036100
0.036416
0.036733
0.036100
0.034836
0.036416
0.034836
0.034203
0.034203
0.033887
0.033571
0.033255
0.033571
0.033255
0.033571
0.032939
0.032939
0.031358
0.032306
0.031990
0.032939
0.031990
0.030726
0.030726
0.032306
0.031358
0.031990
0.031990
0.032306
0.032306
0.031674
0.031990
0.031358
0.031674
0.031990
0.031990
0.031042
0.031674
0.031674
0.032623
0.032623
0.032623
0.032939
0.031674
0.033255
0.033571
0.032939
0.033255
0.032939
0.034520
0.035152
0.035468
0.034836
0.034836
0.034836
0.035468
0.036733
0.034520
0.036733
0.036100
0.035152
0.034836
0.036733
0.037681
0.037049
0.037681
0.037365
0.037049
0.036733
0.037049
0.037997
0.038629
0.037681
0.037049
0.037049
0.037365
0.037681
0.037049
0.036100
0.036100
0.036733
0.035784
0.035784
0.034836
0.036733
0.035468
0.036100
0.035468
0.035468
0.033887
0.034520
0.034203
0.032939
0.033571
0.033887
0.033571
0.033255
0.032306
0.031990
0.032306
0.031990
0.031674
0.032939
0.032939
0.031990
0.031990
0.031042
0.031042
0.030726
0.031674
0.032939
0.031358
0.031042
0.031674
0.031042
0.031358
0.032623
0.031990
0.032623
0.032306
0.031674
0.030093
0.031674
0.032939
0.033255
0.032939
0.031990
0.032939
0.033571
0.033571
0.032939
0.033255
0.033571
0.034203
0.034520
0.033887
0.033571
0.034836
0.036416
0.036416
0.035152
0.035152
0.035152
0.034836
0.034520
0.034520
0.035784
0.037049
0.037997
0.037681
0.036100
0.035468
0.036416
0.037681
0.036416
0.036100
0.037365
0.037365
0.036416
0.037681
0.037049
0.036416
0.037365
0.037681
0.036416
0.036416
0.034520
0.035152
0.034520
0.035152
0.034836
0.035468
0.035152
0.035468
0.033571
0.033571
0.032623
0.033887
0.033571
0.033887
0.033887
0.032939
0.032939
0.031674
0.031990
0.032623
0.032623
0.031990
0.031674
0.031674
0.030726
0.032939
0.031990
0.031674
0.031990
0.032306
0.031674
0.031674
0.031358
0.031674
0.031674
0.031358
0.031674
0.031990
0.031358
0.032306
0.032939
0.032939
0.032306
0.032306
0.031990
0.033887
0.034520
0.033571
0.034836
0.034836
0.035468
0.034520
0.035468
0.034836
0.035152
0.033887
0.035784
0.036100
0.036416
0.035468
0.036100
0.035468
0.034520
0.035468
0.037997
0.038946
0.037365
0.037365
0.036416
0.037049
0.037681
0.037365
0.037365
0.037365
0.037997
0.037365
0.036100
0.037365
0.037049
0.036416
0.035784
0.036416
0.034203
0.033255
0.035784
0.034520
0.035152
0.034836
0.034520
0.033887
0.034203
0.033571
0.032623
0.032623
0.032623
0.034520
0.033571
0.033571
0.033887
0.032623
0.033255
0.032623
0.031990
0.032623
0.033887
0.032623
0.031674
0.030726
0.032306
0.031674
0.032623
0.032623
0.031990
0.030410
0.031674
0.031358
0.032306
0.031990
0.031674
0.031358
0.032306
0.031990
0.031990
0.033255
0.033255
0.033887
0.033255
0.033255
0.033571
0.032306
0.033255
0.033255
0.032939
0.033887
0.033571
0.034836
0.035152
0.035468
0.034520
0.034836
0.036100
0.035784
0.036416
0.035784
0.035468
0.034520
0.033571
0.035468
0.035784
0.036733
0.037365
0.037049
0.036100
0.036416
0.037049
0.037365
0.036416
0.036416
0.036416
0.036100
0.037049
0.037681
0.036733
0.036100
0.035784
0.035468
0.034520
0.035152
0.034836
0.035468
0.034203
0.034520
0.035784
0.034520
0.035152
0.033255
0.034203
0.033887
0.033255
0.033887
0.033255
0.032623
0.032623
0.030410
0.031674
0.032939
0.032306
0.032623
0.032623
0.031358
0.030726
0.031674
0.033255
0.032623
0.033571
0.031674
0.031358
0.031674
0.031042
0.032306
0.032306
0.032623
0.031674
0.032306
0.031674
0.031990
0.032939
0.032306
0.033571
0.033255
0.032939
0.033255
0.032306
0.032939
0.033255
0.032939
0.033255
0.034203
0.033571
0.034203
0.032939
0.034520
0.035468
0.035784
0.035152
0.036100
0.036733
0.036416
0.035152
0.037049
0.035784
0.037049
0.037365
0.037365
0.036733
0.036416
0.034836
0.037365
0.036100
0.036416
0.036416
0.035784
0.035468
0.035784
0.035784
0.036733
0.035784
0.036733
0.035152
0.034203
0.035468
0.035152
0.034203
0.034836
0.034520
0.035152
0.034520
0.033887
0.033255
0.033255
0.032623
0.032306
0.033255
0.032939
0.031674
0.031042
0.031674
0.031358
0.032623
0.031674
0.033571
0.031674
0.032306
0.031674
0.031042
0.030410
0.031042
0.031042
0.031358
0.031042
0.031042
0.030093
0.031674
0.031990
0.033255
0.031990
0.031674
0.031042
0.031990
0.031990
0.032939
0.033255
0.032306
0.033255
0.032939
0.032623
0.033571
0.034520
0.034520
0.034203
0.034203
0.034520
0.035152
0.034520
0.035468
0.033571
0.035152
0.034520
0.035468
0.035152
0.036100
0.035468
0.035468
0.035784
0.036733
0.036416
0.036416
0.035784
0.036100
0.035468
0.037681
0.036416
0.036733
0.036416
0.037049
0.036733
0.036100
0.035784
0.036100
0.036100
0.036100
0.035784
0.035468
0.034520
0.035784
0.036100
0.035784
0.033887
0.033887
0.033255
0.034203
0.034203
0.033255
0.032939
0.032623
0.034203
0.033255
0.033571
0.033255
0.032939
0.032939
0.033255
0.033255
0.033255
0.033255
0.032623
0.031990
0.031042
0.031674
0.031042
0.031042
0.032306
0.030093
0.032306
0.031042
0.031358
0.032306
0.032306
0.031042
0.031990
0.031990
0.030726
0.032306
0.032939
0.031990
0.033255
0.032306
0.032939
0.032623
0.032939
0.033571
0.034203
0.033887
0.034836
0.035152
0.036416
0.035152
0.035784
0.035468
0.035784
0.036416
0.035784
0.036733
0.036733
0.037049
0.036100
0.036416
0.037681
0.038946
0.039262
0.037365
0.037365
0.038946
0.037681
0.038313
0.037997
0.037681
0.037365
0.037365
0.036416
0.037365
0.037365
0.036733
0.037681
0.037049
0.035784
0.035468
0.036100
0.037049
0.037049
0.035468
0.036416
0.036416
0.034520
0.034836
0.035152
0.033887
0.034836
0.034836
0.034836
0.034203
0.033571
0.033571
0.034203
0.034203
0.033255
0.033887
0.033571
0.032623
0.032306
0.031674
0.032306
0.031990
0.032939
0.033571
0.032939
0.033255
0.032939
0.031990
0.032306
0.032939
0.033571
0.031358
0.032306
0.032939
0.032306
0.033255
0.035152
0.034836
0.034203
0.033571
0.034520
0.034836
0.034836
0.035784
0.035152
0.034836
0.035152
0.035784
0.036100
0.035468
0.035468
0.037365
0.036100
0.037997
0.037997
0.037997
0.036100
0.037049
0.037365
0.037049
0.038313
0.038946
0.037681
0.037365
0.036733
0.037681
0.037997
0.036416
0.036416
0.036733
0.037365
0.036733
0.036733
0.037365
0.036733
0.036416
0.037049
0.035468
0.034836
0.034836
0.034520
0.035152
0.036100
0.035468
0.034836
0.033887
0.034520
0.034520
0.034520
0.032939
0.033255
0.033255
0.034203
0.032939
0.031990
0.032306
0.032939
0.031990
0.031990
0.033255
0.033887
0.033255
0.031990
0.031358
0.032306
0.032623
0.032306
0.031358
0.031674
0.031674
0.031674
0.031990
0.033255
0.032306
0.032939
0.032939
0.032939
0.032623
0.032939
0.033255
0.032623
0.033255
0.033571
0.032623
0.033887
0.035468
0.034203
0.035152
0.035468
0.034836
0.036100
0.036733
0.036100
0.036416
0.036733
0.037049
0.037049
0.036416
0.037049
0.037049
0.036416
0.035468
0.037049
0.037681
0.038313
0.037997
0.037365
0.037049
0.037365
0.037997
0.038629
0.038313
0.037997
0.038629
0.037365
0.037365
0.037681
0.037997
0.038313
0.037365
0.036733
0.037681
0.036100
0.037365
0.036733
0.036416
0.036416
0.034836
0.035468
0.034520
0.034836
0.034836
0.033887
0.033887
0.034203
0.033887
0.033887
0.032623
0.032623
0.032939
0.032939
0.033887
0.032623
0.034203
0.033571
0.032939
0.031990
0.032306
0.032623
0.032939
0.032623
0.032623
0.031990
0.033571
0.032623
0.032306
0.032306
0.031990
0.032623
0.031674
0.032306
0.031990
0.033255
0.033571
0.034203
0.034203
0.033255
0.034520
0.035152
0.034520
0.034520
0.035152
0.035468
0.035468
0.034520
0.034836
0.035468
0.036416
0.036416
0.036416
0.036416
0.036416
0.036416
0.036100
0.035784
0.036416
0.037997
0.037365
0.037365
0.038313
0.037049
0.036416
0.037997
0.037049
0.036733
0.038629
0.038313
0.037365
0.036733
0.037681
0.037681
0.037049
0.037997
0.037681
0.036100
0.035784
0.035468
0.036100
0.035468
0.035784
0.034836
0.036100
0.034203
0.035152
0.034203
0.034836
0.034203
0.033571
0.034520
0.034520
0.031990
0.032623
0.033571
0.033255
0.033255
0.033571
0.032623
0.031990
0.031042
0.031042
0.031042
0.031990
0.032306
0.032623
0.031674
0.030726
0.031358
0.031042
0.031990
0.031674
0.032939
0.032623
0.032306
0.032306
0.031674
0.031674
0.032623
0.033255
0.032623
0.033571
0.032939
0.032939
0.033255
0.032623
0.033571
0.033887
0.034520
0.035152
0.034836
0.035468
0.036100
0.035152
0.035152
0.035152
0.035468
0.035468
0.034836
0.035468
0.033887
0.035784
0.035784
0.037997
0.037049
0.037049
0.035784
0.035784
0.037997
0.037049
0.037049
0.036416
0.037365
0.036416
0.036733
0.037049
0.036733
0.036100
0.036100
0.035784
0.036416
0.035468
0.035152
0.035468
0.036416
0.035784
0.034836
0.036100
0.034836
0.033887
0.033255
0.033255
0.033887
0.033887
0.032623
0.033571
0.032939
0.032623
0.032623
0.031358
0.031990
0.032623
0.031674
0.032939
0.031358
0.031042
0.031358
0.032306
0.032306
0.031358
0.031358
0.031674
0.031674
0.031358
0.031358
0.031358
0.031358
0.033255
0.033255
0.032623
0.032306
0.034203
0.034203
0.033887
0.032939
0.033887
0.034203
0.033255
0.034203
0.033255
0.033887
0.032939
0.033571
0.034836
0.034203
0.035784
0.035468
0.037049
0.036416
0.037049
0.036733
0.036733
0.035784
0.035152
0.037681
0.037365
0.038629
0.037681
0.038629
0.036733
0.037997
0.038629
0.038629
0.038313
0.037997
0.039262
0.037049
0.037049
0.037049
0.037365
0.037049
0.037681
0.036100
0.036100
0.035468
0.036733
0.035468
0.036100
0.037049
0.035468
0.035468
0.035784
0.034520
0.034203
0.033887
0.035784
0.034203
0.033887
0.033255
0.033887
0.035152
0.034520
0.033887
0.034520
0.035468
0.034520
0.033255
0.033571
0.031990
0.032623
0.032623
0.033255
0.033255
0.031358
0.032939
0.031990
0.033255
0.032306
0.033571
0.032939
0.033255
0.031990
0.032623
0.032623
0.032939
0.032623
0.033571
0.033255
0.032939
0.033571
0.034520
0.034203
0.035152
0.034836
0.035784
0.035152
0.036100
0.035468
0.035468
0.035152
0.036100
0.037049
0.036416
0.036416
0.035784
0.037049
0.035784
0.036100
0.037365
0.037997
0.038629
0.037365
0.036416
0.036100
0.037049
0.038946
0.036733
0.037997
0.038313
0.037997
0.035784
0.037365
0.038946
0.037365
0.036733
0.037365
0.036733
0.035784
0.037049
0.037049
0.035468
0.035152
0.034520
0.035468
0.035468
0.034836
0.034520
0.034520
0.034203
0.034203
0.034520
0.034203
0.033887
0.033255
0.032939
0.032623
0.032939
0.034520
0.032939
0.032623
0.032306
0.031990
0.031990
0.031674
0.031990
0.031990
0.031674
0.031358
0.031990
0.031358
0.031674
0.031990
0.033255
0.032939
0.032623
0.031358
0.031990
0.032306
0.033887
0.032939
0.033255
0.032939
0.033255
0.033255
0.033887
0.033887
0.034836
0.034836
0.035152
0.035468
0.035784
0.035784
0.036100
0.036100
0.036733
0.036733
0.036416
0.035784
0.037365
0.035784
0.035784
0.036416
0.037365
0.038629
0.036416
0.036733
0.036733
0.036100
0.037365
0.038629
0.036733
0.037997
0.036733
0.036100
0.035784
0.037997
0.037365
0.037681
0.037681
0.036416
0.036416
0.036733
0.036416
0.037365
0.036416
0.036416
0.035784
0.035784
0.034836
0.034520
0.035152
0.034836
0.033571
0.034203
0.034203
0.032623
0.031990
0.034203
0.032939
0.033571
0.033255
0.033887
0.033571
0.033255
0.031358
0.030726
0.031674
0.033255
0.032939
0.032939
0.031990
0.031990
0.032623
0.031042
0.032939
0.032623
0.032939
0.032306
0.032306
0.031990
0.032939
0.033887
0.034836
0.033255
0.032939
0.031990
0.032939
0.033255
0.033571
0.034836
0.034520
0.035152
0.034520
0.034836
0.034836
0.034203
0.033887
0.035784
0.035784
0.035468
0.035784
0.036416
0.035468
0.034520
0.036100
0.036416
0.037997
0.037365
0.037681
0.036416
0.037049
0.037681
0.036100
0.036416
0.037049
0.037049
0.036416
0.036100
0.036733
0.037049
0.035468
0.036416
0.036100
0.035468
0.036100
0.036416
0.035468
0.035468
0.035468
0.034520
0.035152
0.034836
0.033887
0.032939
0.033887
0.031990
0.032939
0.032306
0.032939
0.032623
0.033255
0.032306
0.031674
0.032939
0.033887
0.033887
0.032939
0.032939
0.030726
0.031042
0.030726
0.031990
0.031990
0.031042
0.030726
0.031358
0.031990
0.032306
0.032306
0.033571
0.031674
0.032623
0.032623
0.032623
0.032939
0.033571
0.034203
0.033571
0.033255
0.033255
0.034520
0.033571
0.033887
0.034836
0.034520
0.035152
0.035152
0.034203
0.033887
0.034836
0.034520
0.035468
0.036100
0.036100
0.035784
0.034520
0.036733
0.036416
0.036733
0.037365
0.038629
0.037997
0.037049
0.036733
0.037681
0.037049
0.037365
0.038629
0.037365
0.036100
0.035468
0.037365
0.037049
0.036100
0.037681
0.037681
0.036100
0.035784
0.035468
0.035468
0.036100
0.036733
0.035468
0.034203
0.033887
0.035468
0.034203
0.033571
0.033571
0.033887
0.033571
0.032623
0.034203
0.033255
0.033255
0.033571
0.032623
0.033255
0.032939
0.032623
0.032306
0.031042
0.032306
0.031358
0.032306
0.032623
0.032623
0.031674
0.031358
0.031358
0.031674
0.032623
0.032623
0.031358
0.032623
0.031990
0.033255
0.032939
0.032939
0.031990
0.032623
0.032939
0.032623
0.032306
0.033887
0.033887
0.033255
0.034836
0.035468
0.035152
0.035468
0.034836
0.035468
0.035784
0.036100
0.035784
0.035784
0.035468
0.037049
0.036100
0.035468
0.037049
0.037997
0.037681
0.037681
0.037049
0.037049
0.037049
0.037049
0.037049
0.037681
0.037681
0.037365
0.036733
0.036416
0.036416
0.036416
0.037049
0.037997
0.036733
0.037049
0.035468
0.036416
0.035784
0.036733
0.034520
0.034836
0.034520
0.035784
0.033887
0.034203
0.033255
0.032939
0.034520
0.033887
0.033887
0.033255
0.033887
0.032939
0.032939
0.032623
0.033255
0.033887
0.032623
0.031358
0.031042
0.032306
0.033887
0.032306
0.032306
0.031042
0.031990
0.031990
0.031990
0.032939
0.033571
0.032306
0.032623
0.032623
0.032623
0.032939
0.033887
0.032623
0.033255
0.033255
0.032623
0.034520
0.034520
0.034836
0.034836
0.035152
0.034520
0.034836
0.036733
0.035152
0.036416
0.036416
0.035784
0.037049
0.035784
0.036733
0.036416
0.036100
0.035468
0.037365
0.037681
0.038629
0.037365
0.037997
0.037681
0.037365
0.038313
0.038629
0.037997
0.038313
0.039262
0.037681
0.036416
0.037049
0.036416
0.037049
0.037049
0.036100
0.036416
0.036416
0.036100
0.036733
0.037049
0.035784
0.036416
0.035784
0.034836
0.034520
0.034836
0.032623
0.033571
0.033887
0.033571
0.033255
0.033255
0.032306
0.032939
0.032306
0.032306
0.034203
0.032623
0.031990
0.031674
0.032939
0.031990
0.032306
0.031358
0.031990
0.031358
0.031990
0.032939
0.031358
0.032939
0.032306
0.032306
0.031358
0.031674
0.033571
0.032306
0.032939
0.033887
0.033255
0.032939
0.032939
0.034520
0.033887
0.034520
0.034520
0.033571
0.035152
0.035152
0.035468
0.036100
0.037049
0.036416
0.037681
0.036416
0.036733
0.036733
0.037049
0.036100
0.036416
0.037049
0.037049
0.037997
0.038313
0.037049
0.036416
0.037049
0.037681
0.037997
0.037997
0.036733
0.038946
0.036733
0.036733
0.037049
0.036733
0.036733
0.037049
0.036416
0.036416
0.036100
0.036100
0.034836
0.036733
0.036733
0.035784
0.035468
0.035152
0.034836
0.035468
0.033887
0.035152
0.034836
0.034203
0.034203
0.033887
0.033571
0.034520
0.032939
0.032939
0.033887
0.032939
0.032623
0.031674
0.031042
0.031674
0.031990
0.032306
0.033887
0.032623
0.030726
0.032306
0.032623
0.032623
0.031990
0.032306
0.032623
0.031990
0.031990
0.032306
0.031990
0.032623
0.032939
0.032623
0.032939
0.032306
0.032939
0.033571
0.034836
0.034520
0.034520
0.034836
0.034520
0.035784
0.035152
0.035468
0.036100
0.035784
0.036100
0.036416
0.036100
0.037681
0.036416
0.035468
0.037049
0.037681
0.038629
0.036733
0.037681
0.036733
0.037681
0.037997
0.037681
0.037681
0.038313
0.037049
0.035784
0.036100
0.036100
0.036733
0.036416
0.037049
0.035784
0.035784
0.036100
0.035468
0.034836
0.033887
0.034836
0.034520
0.035152
0.034520
0.034520
0.034203
0.034203
0.033571
0.033887
0.032939
0.032623
0.032939
0.031990
0.033571
0.031990
0.033255
0.031674
0.031358
0.031674
0.031042
0.031042
0.031990
0.033255
0.034203
0.033255
0.031990
0.032306
0.032306
0.031674
0.031990
0.032306
0.032306
0.031358
0.032306
0.032623
0.033571
0.033255
0.033887
0.032623
0.032623
0.033887
0.033887
0.033255
0.034203
0.035152
0.035468
0.034836
0.035468
0.035468
0.036100
0.035468
0.034836
0.034836
0.034836
0.036416
0.035784
0.035468
0.036100
0.036100
0.035468
0.037365
0.038629
0.037365
0.036733
0.036733
0.036416
0.036733
0.036416
0.037049
0.036416
0.037365
0.036100
0.034836
0.036416
0.037365
0.036100
0.035784
0.035468
0.034836
0.035468
0.034203
0.035468
0.035152
0.035152
0.034203
0.034203
0.035152
0.033887
0.033571
0.033571
0.033255
0.031990
0.032939
0.031990
0.032623
0.032623
0.031990
0.031990
0.032939
0.032623
0.031674
0.031674
0.031042
0.031042
0.031042
0.032306
0.032623
0.032623
0.032623
0.031674
0.033255
0.032623
0.032306
0.033255
0.032623
0.031674
0.031674
0.032306
0.032306
0.033571
0.034203
0.034836
0.033255
0.032939
0.034203
0.033887
0.034836
0.034520
0.034203
0.033571
0.034203
0.035152
0.035152
0.034836
0.035468
0.035784
0.035784
0.036100
0.036100
0.036100
0.036733
0.036416
0.035784
0.036733
0.038629
0.037997
0.036733
0.035784
0.036733
0.037049
0.037049
0.036733
0.036416
0.036733
0.036416
0.036100
0.036733
0.036100
0.036100
0.036100
0.036100
0.035152
0.035468
0.035468
0.034520
0.035152
0.036100
0.035152
0.035152
0.035152
0.033887
0.033887
0.033255
0.032623
0.033255
0.032939
0.032939
0.031990
0.031358
0.032306
0.032306
0.032623
0.032623
0.032939
0.031990
0.031674
0.031042
0.031674
0.031358
0.032306
0.032939
0.032623
0.031042
0.031674
0.031990
0.031674
0.033255
0.033255
0.032939
0.031674
0.032623
0.032939
0.033255
0.033255
0.033571
0.032623
0.032939
0.031990
0.033255
0.032939
0.033887
0.033255
0.034520
0.033887
0.035152
0.034836
0.035152
0.035152
0.035468
0.035468
0.035784
0.035784
0.036100
0.035468
0.033887
0.036416
0.037049
0.036100
0.037997
0.037049
0.036416
0.034836
0.036100
0.036416
0.035784
0.036100
0.035784
0.036416
0.035152
0.037365
0.037049
0.036733
0.036416
0.036416
0.035784
0.036100
0.035468
0.036416
0.035784
0.034836
0.034836
0.035152
0.033571
0.034520
0.034520
0.032939
0.032939
0.034203
0.032939
0.033571
0.032939
0.031990
0.031674
0.033571
0.033255
0.034520
0.033571
0.032306
0.031990
0.031990
0.030726
0.031042
0.031990
0.033255
0.033255
0.031674
0.031674
0.031990
0.031358
0.032623
0.032939
0.032623
0.032623
0.031990
0.032623
0.033571
0.033255
0.033255
0.032939
0.033255
0.034203
0.033255
0.033887
0.032623
0.033887
0.034520
0.035152
0.034520
0.034836
0.034836
0.033887
0.033887
0.036416
0.036100
0.036416
0.036100
0.035152
0.036100
0.036100
0.036733
0.037365
0.037049
0.037365
0.036416
0.036416
0.036733
0.036733
0.037681
0.036416
0.037365
0.038629
0.037365
0.037365
0.037049
0.036733
0.037365
0.036416
0.036100
0.036100
0.036416
0.036100
0.035468
0.034836
0.034836
0.035784
0.034520
0.033887
0.034203
0.033571
0.032939
0.033571
0.032939
0.032623
0.033255
0.032939
0.032306
0.032306
0.031674
0.032623
0.032623
0.031990
0.031674
0.031674
0.030726
0.031674
0.032939
0.031990
0.032623
0.031990
0.031042
0.031674
0.031042
0.031990
0.031990
0.032623
0.032623
0.032623
0.031990
0.032306
0.033571
0.033887
0.033571
0.034836
0.034520
0.034836
0.035152
0.035152
0.034203
0.035468
0.035468
0.034203
0.034836
0.035784
0.035468
0.034520
0.036733
0.036416
0.035468
0.036100
0.034836
0.035152
0.035468
0.035784
0.036416
0.037049
0.037365
0.036416
0.035468
0.034836
0.037681
0.037365
0.037049
0.037365
0.037365
0.036416
0.036416
0.037049
0.036100
0.036416
0.036733
0.036733
0.034836
0.035468
0.036416
0.035468
0.035468
0.035784
0.035152
0.034520
0.035152
0.034836
0.034203
0.033887
0.033255
0.034203
0.032306
0.031990
0.033255
0.034520
0.033887
0.032939
0.033255
0.034203
0.032939
0.031990
0.031358
0.031358
0.031990
0.031674
0.032306
0.032939
0.032306
0.031358
0.031990
0.031990
0.031358
0.031042
0.031042
0.031674
0.031042
0.031990
0.030726
0.032623
0.032939
0.032939
0.033255
0.034836
0.033571
0.033571
0.032939
0.033255
0.033255
0.033887
0.035468
0.035468
0.033887
0.034203
0.034520
0.035784
0.034836
0.035468
0.036416
0.036100
0.035784
0.036100
0.035784
0.035784
0.037681
0.037365
0.036733
0.036416
0.036416
0.037365
0.037681
0.037049
0.037049
0.037681
0.036100
0.036100
0.036733
0.037049
0.037049
0.037681
0.037049
0.036100
0.036100
0.035468
0.036100
0.036416
0.034836
0.034836
0.035468
0.034203
0.034520
0.033255
0.034203
0.033887
0.033571
0.034203
0.034520
0.032623
0.031674
0.032306
0.033571
0.032623
0.033571
0.033255
0.032623
0.031358
0.031358
0.030410
0.031674
0.032623
0.032939
0.031674
0.031990
0.031990
0.031042
0.031674
0.032939
0.032623
0.032306
0.031042
0.031358
0.032306
0.031674
0.033571
0.033571
0.032939
0.032939
0.032623
0.034203
0.033887
0.033255
0.033571
0.034520
0.034203
0.034836
0.034520
0.035152
0.034836
0.035784
0.034520
0.035468
0.035468
0.035784
0.035784
0.035784
0.035152
0.036733
0.037049
0.037049
0.035784
0.035784
0.036733
0.037049
0.037681
0.037365
0.037049
0.037365
0.037049
0.036100
0.036416
0.035784
0.035784
0.035784
0.035468
0.035152
0.034520
0.034836
0.035152
0.035152
0.035152
0.035468
0.034203
0.033255
0.034203
0.035152
0.033255
0.033571
0.033571
0.033255
0.033571
0.032623
0.031358
0.032306
0.032623
0.031674
0.032623
0.031358
0.031990
0.031990
0.031042
0.030410
0.031358
0.032306
0.032623
0.031042
0.031674
0.031990
0.031042
0.032623
0.031674
0.032306
0.032623
0.032939
0.032623
0.032306
0.032939
0.033571
0.034203
0.034203
0.034520
0.033887
0.033571
0.034520
0.033887
0.034836
0.033887
0.034203
0.035468
0.035468
0.035784
0.035468
0.035468
0.035784
0.036100
0.035784
0.035468
0.036733
0.035784
0.034836
0.036733
0.037049
0.037681
0.037681
0.037681
0.036733
0.036100
0.037997
0.036416
0.036733
0.036733
0.036733
0.035468
0.035468
0.036100
0.036100
0.036416
0.036416
0.035468
0.034520
0.035468
0.035784
0.036100
0.035468
0.035784
0.035468
0.034203
0.035152
0.033887
0.033571
0.033571
0.034203
0.033887
0.033571
0.032623
0.031674
0.032623
0.032939
0.032939
0.033255
0.033571
0.033887
0.033571
0.031674
0.031358
0.033255
0.032623
0.032306
0.032623
0.032306
0.031990
0.032306
0.031358
0.032623
0.031990
0.031674
0.031674
0.033255
0.033571
0.032939
0.033255
0.033571
0.033571
0.033887
0.032939
0.033571
0.033887
0.033887
0.034520
0.034836
0.035468
0.035152
0.034836
0.034836
0.034836
0.035468
0.035152
0.035784
0.037049
0.037365
0.036733
0.036100
0.035468
0.035784
0.037365
0.036100
0.037681
0.036416
0.037049
0.036100
0.037681
0.037049
0.036733
0.037681
0.037049
0.036733
0.036416
0.037049
0.035784
0.037365
0.036733
0.036416
0.036416
0.035468
0.035784
0.036416
0.035468
0.035468
0.035784
0.033887
0.034520
0.034520
0.034520
0.033887
0.033887
0.033887
0.033887
0.033571
0.032623
0.033255
0.033887
0.032939
0.031674
0.032306
0.032306
0.032306
0.031358
0.031042
0.031042
0.031674
0.032939
0.032623
0.031674
0.031358
0.031674
0.031674
0.031674
0.032306
0.033255
0.032623
0.032623
0.033887
0.033571
0.033255
0.032306
0.035152
0.035152
0.033887
0.033255
0.034520
0.035468
0.034203
0.034520
0.034203
0.034520
0.036100
0.035784
0.036416
0.036100
0.036733
0.036100
0.036416
0.036733
0.036416
0.036100
0.035468
0.035152
0.035468
0.036416
0.038313
0.037049
0.037049
0.036416
0.036416
0.037365
0.037681
0.037049
0.037365
0.037049
0.037365
0.037365
0.037365
0.036733
0.037365
0.037997
0.036416
0.036416
0.036733
0.036416
0.035784
0.035784
0.035784
0.034520
0.035784
0.034836
0.034203
0.035152
0.033887
0.034836
0.034203
0.033887
0.031674
0.033255
0.033887
0.032306
0.032939
0.032939
0.032623
0.032623
0.032623
0.033255
0.032623
0.032939
0.032623
0.033255
0.033255
0.032939
0.032623
0.031990
0.031674
0.032306
0.032306
0.032306
0.033255
0.033887
0.032939
0.032306
0.033571
0.033887
0.034203
0.034836
0.034520
0.034520
0.034520
0.033887
0.034836
0.036100
0.035152
0.035468
0.036416
0.035468
0.035468
0.035152
0.036733
0.036100
0.037997
0.037049
0.036416
0.036733
0.036416
0.037049
0.037681
0.038313
0.038946
0.038629
0.038313
0.036733
0.038313
0.038629
0.037365
0.037049
0.037365
0.036416
0.036733
0.037997
0.036100
0.036416
0.037365
0.037049
0.035152
0.035784
0.035784
0.036733
0.035468
0.035784
0.034203
0.034203
0.035468
0.034836
0.033255
0.033887
0.034836
0.033255
0.034520
0.033887
0.032623
0.031674
0.032939
0.032939
0.032939
0.033571
0.032306
0.031358
0.031674
0.031674
0.032623
0.031990
0.032623
0.032306
0.032306
0.031674
0.031990
0.032306
0.031990
0.032939
0.032939
0.032623
0.032623
0.032306
0.032623
0.032306
0.032939
0.034203
0.033571
0.034203
0.033887
0.033255
0.033571
0.034520
0.034520
0.034836
0.035152
0.035784
0.035468
0.035468
0.035152
0.036733
0.037049
0.036100
0.036100
0.036416
0.036100
0.036100
0.036416
0.036733
0.036733
0.037365
0.036100
0.035784
0.035468
0.037681
0.036733
0.036416
0.037681
0.037681
0.036733
0.037681
0.037365
0.036416
0.037049
0.036416
0.037681
0.036100
0.036100
0.037049
0.036416
0.037365
0.036733
0.036733
0.036416
0.036100
0.035784
0.035152
0.034203
0.034836
0.034836
0.035152
0.034203
0.032623
0.031990
0.032306
0.031358
0.032623
0.033571
0.032623
0.032306
0.032939
0.032623
0.033255
0.031990
0.033571
0.033887
0.031990
0.031990
0.032306
0.031674
0.032306
0.033255
0.032939
0.032623
0.032306
0.032623
0.032939
0.033571
0.031990
0.032623
0.032306
0.034203
0.033887
0.034836
0.034520
0.033887
0.034836
0.034836
0.033887
0.035784
0.035468
0.035468
0.035468
0.035468
0.036733
0.036416
0.037049
0.036416
0.036416
0.036733
0.036733
0.037681
0.037997
0.037997
0.037681
0.037681
0.037049
0.037365
0.036733
0.036100
0.037365
0.037997
0.037365
0.035784
0.037049
0.038313
0.037049
0.037049
0.037365
0.037049
0.036100
0.035784
0.037049
0.036416
0.035784
0.035468
0.035468
0.035152
0.033571
0.034520
0.034520
0.033887
0.034520
0.033571
0.033887
0.033255
0.032939
0.032623
0.032306
0.032306
0.033255
0.034203
0.031990
0.031674
0.031990
0.030093
0.030726
0.032939
0.033571
0.032306
0.031990
0.031674
0.031674
0.031674
0.032623
0.033255
0.031674
0.032623
0.033571
0.032939
0.032306
0.033255
0.033887
0.032306
0.032623
0.032623
0.033255
0.033887
0.033887
0.034203
0.034836
0.033255
0.034836
0.036100
0.035468
0.035152
0.034520
0.035468
0.036100
0.036416
0.037365
0.037681
0.036733
0.036733
0.036416
0.037997
0.037681
0.037365
0.037681
0.037997
0.037049
0.038629
0.038946
0.037997
0.038629
0.037997
0.036416
0.038313
0.037681
0.038629
0.037997
0.037365
0.037365
0.035784
0.036733
0.036100
0.036100
0.036100
0.036100
0.035784
0.034836
0.035468
0.034836
0.035468
0.033887
0.034520
0.034836
0.033571
0.033255
0.033255
0.033255
0.033571
0.032939
0.033887
0.032939
0.033571
0.031674
0.032306
0.031358
0.032623
0.033887
0.033887
0.033255
0.033887
0.033255
0.031674
0.032939
0.032939
0.033255
0.033571
0.033887
0.033255
0.033255
0.032939
0.034836
0.034520
0.034520
0.034203
0.033571
0.033887
0.034203
0.034203
0.034203
0.034520
0.034520
0.035152
0.036416
0.035468
0.034520
0.035784
0.036416
0.036100
0.035784
0.035784
0.036733
0.035468
0.035784
0.037049
0.037049
0.038313
0.037997
0.037997
0.036416
0.037049
0.037365
0.038629
0.038946
0.037997
0.038946
0.037997
0.036416
0.037681
0.037049
0.037365
0.037997
0.037365
0.036733
0.035468
0.036733
0.037365
0.036733
0.037049
0.036100
0.035784
0.035468
0.035468
0.034520
0.035784
0.034203
0.034203
0.034520
0.033571
0.033571
0.033887
0.033571
0.033571
0.034203
0.034836
0.033571
0.033887
0.032623
0.031674
0.033255
0.032939
0.034203
0.033255
0.032306
0.032306
0.032623
0.033255
0.031674
0.032306
0.033571
0.032939
0.032623
0.031674
0.032306
0.032939
0.033571
0.034203
0.032939
0.035468
0.035152
0.035152
0.035784
0.033571
0.033571
0.032623
0.034203
0.036100
0.036100
0.036416
0.036100
0.035784
0.037049
0.037049
0.036416
0.038313
0.037365
0.035784
0.036416
0.036733
0.036733
0.038629
0.038629
0.037997
0.037049
0.036733
0.037681
0.037049
0.038946
0.039262
0.038629
0.038313
0.038946
0.038946
0.038313
0.037997
0.037681
0.037049
0.037049
0.035784
0.036416
0.037049
0.037681
0.036416
0.035784
0.035468
0.035152
0.035468
0.034203
0.034203
0.033887
0.034203
0.032939
0.032623
0.034520
0.032623
0.032306
0.033255
0.033255
0.033571
0.034836
0.034203
0.031358
0.031358
0.032623
0.033887
0.033255
0.031990
0.033255
0.033255
0.033571
0.032306
0.033255
0.032939
0.032306
0.033255
0.032306
0.032939
0.033887
0.034836
0.032939
0.034203
0.035152
0.034203
0.034520
0.034203
0.033887
0.034520
0.034520
0.035152
0.036416
0.036100
0.036100
0.036100
0.037049
0.037365
0.037365
0.035784
0.037049
0.037681
0.037681
0.036416
0.036416
0.037049
0.038946
0.037049
0.038629
0.037365
0.037365
0.036733
0.038313
0.037049
0.037365
0.037681
0.037049
0.037365
0.036733
0.037365
0.036416
0.036100
0.035784
0.035784
0.035784
0.036100
0.035784
0.035152
0.035152
0.035468
0.035468
0.035152
0.034836
0.033571
0.033887
0.034203
0.035152
0.033571
0.033887
0.032306
0.032623
0.033571
0.032939
0.032306
0.033571
0.032939
0.033255
0.031358
0.032623
0.032306
0.033255
0.032306
0.032623
0.032306
0.032306
0.031674
0.031674
0.031358
0.032306
0.032939
0.032306
0.031674
0.032623
0.031674
0.033887
0.032939
0.034203
0.033887
0.034203
0.033887
0.034520
0.034520
0.034520
0.033571
0.035468
0.035784
0.035468
0.035784
0.036100
0.036416
0.037365
0.036100
0.036733
0.035468
0.036416
0.035468
0.035468
0.037049
0.038629
0.038629
0.037049
0.037997
0.038313
0.036733
0.037681
0.037681
0.038313
0.038313
0.039262
0.037365
0.037997
0.037997
0.038313
0.037049
0.036100
0.037365
0.037049
0.036100
0.036733
0.037365
0.036733
0.035152
0.035468
0.036100
0.034203
0.035152
0.034203
0.033887
0.032939
0.033571
0.032306
0.032306
0.032306
0.031674
0.030726
0.031674
0.032306
0.032623
0.033571
0.033255
0.031990
0.031042
0.032623
0.031674
0.033887
0.032623
0.031674
0.031990
0.031674
0.032623
0.032623
0.033255
0.032939
0.033571
0.033255
0.032939
0.032623
0.032939
0.033255
0.032939
0.032939
0.034203
0.034520
0.033571
0.033571
0.033887
0.033887
0.034836
0.034836
0.035468
0.035152
0.036100
0.035784
0.035468
0.036100
0.037049
0.036733
0.036733
0.036416
0.036416
0.036100
0.036733
0.037365
0.038946
0.037049
0.036733
0.036100
0.037681
0.038313
0.037997
0.038629
0.038946
0.037997
0.037365
0.036733
0.037681
0.038629
0.037997
0.038629
0.037681
0.036100
0.036100
0.036100
0.035468
0.037049
0.035152
0.035784
0.036100
0.036100
0.034520
0.034520
0.033887
0.033887
0.034203
0.034520
0.034203
0.033571
0.033255
0.033887
0.033255
0.033571
0.033887
0.033255
0.033255
0.031358
0.031674
0.032623
0.033255
0.033887
0.031990
0.033255
0.033255
0.031674
0.031674
0.032306
0.033571
0.033887
0.033571
0.033887
0.033887
0.033571
0.034203
0.035468
0.035152
0.033571
0.034203
0.034520
0.034836
0.034203
0.034520
0.035784
0.036733
0.035152
0.036416
0.036100
0.035152
0.035784
0.036733
0.036416
0.037681
0.036100
0.037049
0.036733
0.037049
0.037997
0.037681
0.037997
0.037365
0.037681
0.037365
0.037049
0.038313
0.037681
0.037681
0.039262
0.038629
0.037049
0.037049
0.037049
0.037049
0.037049
0.038313
0.036100
0.035468
0.036733
0.036416
0.035468
0.034836
0.036416
0.036100
0.035784
0.035784
0.035468
0.034520
0.033571
0.033887
0.034836
0.034520
0.032306
0.032939
0.032939
0.032623
0.032939
0.032939
0.033255
0.033255
0.031674
0.031358
0.030410
0.032306
0.032939
0.033255
0.031990
0.031358
0.032939
0.032306
0.032939
0.031990
0.032939
0.032623
0.033255
0.032939
0.032623
0.032623
0.033571
0.032623
0.032623
0.031990
0.032939
0.032939
0.033571
0.033887
0.034203
0.033571
0.034836
0.035152
0.035468
0.035468
0.034836
0.034520
0.035784
0.036100
0.036416
0.037365
0.037365
0.036733
0.035468
0.036416
0.037049
0.037049
0.037365
0.037049
0.036733
0.036733
0.037681
0.037365
0.038313
0.037681
0.038313
0.036733
0.037049
0.037365
0.037049
0.036733
0.036416
0.037365
0.035468
0.035152
0.036416
0.036100
0.034836
0.036733
0.035468
0.034836
0.034836
0.034203
0.034520
0.033887
0.034203
0.034520
0.032939
0.033255
0.034203
0.033255
0.033255
0.032623
0.032306
0.032306
0.032623
0.032306
0.031674
0.030726
0.031990
0.031674
0.032623
0.033571
0.031990
0.032306
0.031674
0.032306
0.031358
0.031990
0.031358
0.032623
0.031990
0.031674
0.032623
0.032623
0.032623
0.033571
0.033571
0.034520
0.034520
0.035784
0.035468
0.035784
0.035152
0.034836
0.035468
0.035152
0.036100
0.035784
0.035468
0.036416
0.036733
0.037049
0.037049
0.036416
0.036733
0.036733
0.035784
0.036733
0.038313
0.037365
0.036416
0.037997
0.037997
0.037997
0.038946
0.037681
0.037681
0.037049
0.037681
0.037365
0.036733
0.037049
0.036733
0.037049
0.037365
0.036100
0.036100
0.035468
0.036733
0.036416
0.036100
0.035468
0.036100
0.035468
0.034203
0.034203
0.034520
0.033887
0.033571
0.035152
0.033571
0.034203
0.034520
0.033887
0.032306
0.033571
0.032939
0.034203
0.032306
0.032623
0.031674
0.031674
0.031990
0.032306
0.032939
0.031990
0.030410
0.031674
0.032939
0.032306
0.031674
0.032939
0.033571
0.033887
0.033887
0.032623
0.032939
0.034836
0.033571
0.034203
0.035152
0.035152
0.034836
0.035152
0.035152
0.035784
0.035468
0.036416
0.035468
0.036733
0.036416
0.036733
0.035784
0.035784
0.036416
0.036416
0.036733
0.036733
0.037365
0.036416
0.036733
0.037049
0.038313
0.037681
0.037365
0.036100
0.036733
0.037997
0.037997
0.037365
0.037365
0.037681
0.036733
0.037997
0.036416
0.036733
0.037681
0.036416
0.037049
0.036733
0.035468
0.035468
0.035468
0.035784
0.036733
0.035784
0.035468
0.034520
0.034203
0.034520
0.035152
0.033887
0.034203
0.033887
0.033887
0.032939
0.032623
0.033887
0.033571
0.033255
0.034520
0.033887
0.031674
0.031674
0.031358
0.032623
0.032939
0.032306
0.031990
0.031990
0.032306
0.032306
0.031990
0.032623
0.032306
0.033255
0.033887
0.032939
0.032306
0.033255
0.033255
0.034203
0.034203
0.034520
0.033571
0.034203
0.033571
0.033571
0.034203
0.035784
0.035152
0.035152
0.035784
0.033887
0.034520
0.035784
0.036100
0.036100
0.036733
0.037049
0.037049
0.036733
0.036100
0.037681
0.037997
0.038313
0.037681
0.038629
0.037997
0.036733
0.037049
0.038313
0.038629
0.038313
0.037997
0.038313
0.036733
0.038313
0.036733
0.037365
0.036733
0.035784
0.037049
0.036733
0.036733
0.036733
0.037365
0.035784
0.035152
0.035468
0.036100
0.036733
0.035468
0.035152
0.034520
0.034520
0.034203
0.036100
0.034520
0.034203
0.033571
0.034520
0.034520
0.033571
0.034836
0.033887
0.032939
0.031990
0.032939
0.032939
0.032939
0.033255
0.033571
0.032306
0.031990
0.032306
0.032306
0.033887
0.034836
0.033255
0.033255
0.033887
0.033255
0.033255
0.034520
0.034836
0.034203
0.034203
0.034203
0.034836
0.035152
0.034836
0.035468
0.035468
0.035468
0.036416
0.036733
0.036733
0.035784
0.036733
0.036416
0.037049
0.036733
0.037049
0.037365
0.036416
0.036733
0.037365
0.037681
0.039894
0.037365
0.037997
0.037681
0.038313
0.038946
0.038946
0.037997
0.038946
0.037681
0.037365
0.037997
0.037681
0.037997
0.038946
0.038946
0.037365
0.037049
0.036416
0.036733
0.036100
0.037049
0.036733
0.036416
0.036416
0.036100
0.035152
0.034520
0.035152
0.035468
0.036100
0.035784
0.035784
0.034520
0.034520
0.034203
0.034520
0.034203
0.033887
0.033887
0.032306
0.032623
0.032623
0.033255
0.032306
0.031990
0.032623
0.032306
0.032623
0.032623
0.032306
0.033255
0.033571
0.033255
0.032939
0.032939
0.032939
0.032939
0.034203
0.034520
0.033255
0.033887
0.035152
0.034203
0.036100
0.035468
0.036100
0.035784
0.036100
0.036733
0.037365
0.035784
0.037049
0.037997
0.037365
0.036416
0.038313
0.037365
0.037365
0.037365
0.037997
0.037365
0.037997
0.040526
0.039262
0.038313
0.037365
0.037365
0.037997
0.038313
0.038313
0.037997
0.037997
0.037049
0.037681
0.037365
0.038629
0.038313
0.038629
0.037681
0.037681
0.036416
0.036733
0.037365
0.036733
0.036733
0.036416
0.036733
0.035784
0.036733
0.034836
0.033887
0.034520
0.033887
0.033887
0.034203
0.033255
0.033255
0.033571
0.033887
0.033255
0.032939
0.032306
0.032306
0.031358
0.031990
0.032306
0.031990
0.031990
0.031990
0.032306
0.032306
0.032306
0.033255
0.032306
0.031990
0.031990
0.032939
0.031990
0.032306
0.032939
0.032306
0.032939
0.032623
0.032306
0.032306
0.034203
0.032939
0.032939
0.034203
0.034203
0.034836
0.034836
0.035784
0.034836
0.034836
0.034836
0.035468
0.037365
0.036416
0.037997
0.036416
0.035784
0.035468
0.036100
0.037997
0.038313
0.038629
0.037681
0.036416
0.037681
0.037997
0.037681
0.037997
0.037365
0.037997
0.038313
0.038313
0.037049
0.037681
0.038313
0.037049
0.037365
0.036733
0.036416
0.037365
0.037681
0.037049
0.035784
0.035784
0.035152
0.034520
0.033571
0.035784
0.034836
0.034203
0.033887
0.034203
0.034203
0.033571
0.033255
0.034520
0.033571
0.034203
0.033887
0.033887
0.034836
0.032306
0.031990
0.032939
0.032939
0.033255
0.033571
0.033255
0.032306
0.031990
0.032623
0.033887
0.033571
0.033571
0.032306
0.032939
0.032623
0.032306
0.034836
0.033887
0.034836
0.033255
0.033887
0.034203
0.034836
0.034520
0.035152
0.034836
0.035468
0.035152
0.034520
0.034520
0.036100
0.036100
0.036100
0.036100
0.036733
0.037681
0.036416
0.036416
0.035784
0.037049
0.038313
0.037997
0.039894
0.038629
0.038629
0.037681
0.038629
0.038313
0.037997
0.037681
0.037681
0.037681
0.037681
0.037681
0.037997
0.037365
0.037365
0.037997
0.036416
0.037681
0.037365
0.036416
0.037049
0.035784
0.035468
0.035784
0.035468
0.034836
0.034203
0.033887
0.033887
0.035152
0.034203
0.035784
0.033887
0.033571
0.032939
0.033887
0.032939
0.033571
0.035152
0.033571
0.033255
0.032306
0.031674
0.033255
0.031990
0.032623
0.032306
0.031358
0.031990
0.031042
0.032623
0.031990
0.032623
0.031674
0.032306
0.032939
0.033255
0.033255
0.035468
0.035152
0.034836
0.033255
0.034203
0.035152
0.035468
0.034520
0.035152
0.034836
0.035152
0.034203
0.035468
0.035152
0.036733
0.036100
0.037365
0.037049
0.037681
0.037049
0.036733
0.037681
0.036733
0.037681
0.038313
0.038313
0.037681
0.037997
0.037365
0.036733
0.037997
0.037997
0.037681
0.037365
0.037681
0.035784
0.037681
0.037681
0.037365
0.036416
0.037365
0.036416
0.035468
0.035468
0.036416
0.037681
0.035468
0.035468
0.035784
0.036416
0.036100
0.035468
0.034836
0.034520
0.034203
0.033571
0.032939
0.033887
0.033571
0.033571
0.032939
0.032939
0.033887
0.033571
0.034203
0.033887
0.032306
0.031358
0.032939
0.032939
0.032623
0.032623
0.032306
0.031674
0.032306
0.031990
0.032623
0.032306
0.032306
0.032306
0.031674
0.033571
0.033571
0.033571
0.033255
0.034203
0.033887
0.034203
0.034520
0.034836
0.036100
0.035784
0.035152
0.035468
0.036416
0.035468
0.035468
0.037049
0.035468
0.037049
0.036100
0.036100
0.036733
0.037049
0.037997
0.037365
0.037997
0.036733
0.037997
0.037997
0.037681
0.036733
0.038313
0.037681
0.038313
0.038313
0.039262
0.037681
0.037997
0.037049
0.037997
0.038313
0.037997
0.037365
0.037681
0.036733
0.036733
0.036733
0.036416
0.037365
0.036733
0.034520
0.036416
0.034520
0.035468
0.034836
0.033887
0.033887
0.034520
0.033571
0.033255
0.033571
0.032939
0.032939
0.032306
0.033255
0.034836
0.033571
0.032623
0.031990
0.031042
0.031358
0.032623
0.032939
0.033255
0.031674
0.032623
0.031358
0.031358
0.033255
0.034203
0.032939
0.032939
0.032623
0.032623
0.032623
0.032306
0.032623
0.033255
0.033571
0.033887
0.033571
0.034520
0.033571
0.033887
0.033887
0.034203
0.034203
0.034203
0.034520
0.035152
0.035468
0.035152
0.036416
0.035468
0.035784
0.035784
0.036733
0.035468
0.036100
0.036733
0.036733
0.037365
0.037365
0.036733
0.037049
0.036416
0.037049
0.036733
0.036733
0.036733
0.036733
0.035784
0.036416
0.035784
0.035784
0.036416
0.037049
0.035784
0.035468
0.036100
0.034203
0.034836
0.035468
0.035152
0.034836
0.035468
0.036733
0.034520
0.033255
0.033887
0.033887
0.032306
0.033571
0.032939
0.032623
0.032623
0.032939
0.032306
0.032623
0.033571
0.032623
0.031358
0.031674
0.031990
0.031358
0.031990
0.031358
0.031358
0.031358
0.031358
0.031674
0.031042
0.031990
0.031990
0.031358
0.031674
0.032623
0.032939
0.032623
0.033255
0.033887
0.033255
0.033255
0.033887
0.032939
0.032306
0.032623
0.033571
0.033255
0.033887
0.034203
0.035468
0.033571
0.035152
0.035784
0.035152
0.035152
0.034836
0.035468
0.036416
0.035152
0.035784
0.037681
0.036733
0.037997
0.037049
0.037681
0.036100
0.036733
0.037365
0.037365
0.037681
0.037049
0.037049
0.036100
0.036733
0.036416
0.036733
0.037365
0.037365
0.035784
0.036100
0.035784
0.035468
0.034836
0.035152
0.035468
0.035468
0.035152
0.035468
0.035152
0.033571
0.033571
0.033255
0.032623
0.033887
0.032623
0.032306
0.031358
0.031358
0.032623
0.032623
0.033255
0.033571
0.031990
0.031358
0.030093
0.031990
0.031674
0.032306
0.032306
0.031358
0.031990
0.031042
0.030726
0.031358
0.031674
0.032306
0.032306
0.032306
0.031990
0.031990
0.031990
0.031990
0.031674
0.033255
0.032306
0.033255
0.033255
0.032306
0.032939
0.034520
0.033887
0.034520
0.034836
0.034203
0.035784
0.035152
0.036100
0.035784
0.036733
0.035784
0.035468
0.036416
0.035784
0.036416
0.037997
0.037997
0.036416
0.036416
0.036100
0.036100
0.037997
0.037365
0.036416
0.035468
0.037365
0.036733
0.036733
0.036733
0.036100
0.036416
0.036100
0.036100
0.034836
0.034836
0.034520
0.034836
0.033887
0.035152
0.033571
0.034520
0.033571
0.033571
0.033887
0.033255
0.034520
0.033887
0.033571
0.032939
0.032306
0.032939
0.031990
0.032623
0.032623
0.032306
0.031990
0.031674
0.031042
0.030726
0.031990
0.031674
0.031674
0.031042
0.030093
0.030726
0.031674
0.031358
0.031990
0.032306
0.031990
0.033255
0.031042
0.030726
0.031674
0.032306
0.031990
0.032623
0.030726
0.031990
0.032939
0.033571
0.034203
0.034520
0.033571
0.034203
0.034836
0.034836
0.035152
0.036733
0.036100
0.036733
0.035784
0.036416
0.035784
0.036100
0.036416
0.035784
0.035784
0.036100
0.038629
0.037365
0.037049
0.035784
0.036100
0.036416
0.037365
0.037681
0.036416
0.037365
0.036416
0.036416
0.035468
0.036100
0.037049
0.037049
0.035784
0.035468
0.035152
0.034520
0.035784
0.035468
0.034836
0.035152
0.034836
0.034836
0.034520
0.033887
0.031990
0.032939
0.033571
0.033255
0.032623
0.031674
0.033255
0.032306
0.031674
0.032939
0.031674
0.033887
0.032623
0.032306
0.030093
0.031674
0.031358
0.031042
0.032939
0.031042
0.030726
0.031358
0.031990
0.032623
0.033255
0.032623
0.032306
0.032306
0.031990
0.031674
0.032306
0.032306
0.033255
0.033255
0.033255
0.032939
0.033887
0.033255
0.033887
0.034836
0.034203
0.035468
0.035152
0.034836
0.034836
0.035784
0.036100
0.036416
0.035784
0.035468
0.035784
0.034836
0.035152
0.035152
0.035468
0.036100
0.038313
0.037997
0.037049
0.037681
0.037365
0.037049
0.035468
0.036100
0.036416
0.036416
0.035152
0.036733
0.036416
0.034836
0.035784
0.035784
0.035784
0.035152
0.034836
0.035152
0.035468
0.036100
0.035784
0.033571
0.034520
0.034836
0.032306
0.033571
0.033255
0.032306
0.033887
0.033255
0.033255
0.032306
0.032306
0.032306
0.032623
0.032306
0.033887
0.031042
0.032306
0.030726
0.030410
0.032623
0.033255
0.032939
0.031358
0.031990
0.030726
0.031042
0.031358
0.031990
0.032623
0.031990
0.031990
0.031674
0.032306
0.032939
0.033255
0.033255
0.033887
0.032939
0.032939
0.033887
0.033255
0.032623
0.033571
0.033887
0.034836
0.034520
0.034520
0.035468
0.034520
0.035152
0.035468
0.035784
0.035468
0.035784
0.036100
0.035784
0.035468
0.036733
0.037365
0.037049
0.037997
0.037997
0.036416
0.035152
0.037049
0.037365
0.037365
0.037049
0.036733
0.036416
0.035152
0.036100
0.036416
0.036733
0.035784
0.035784
0.033571
0.034836
0.036100
0.035784
0.034203
0.036416
0.034836
0.034203
0.034836
0.034836
0.033571
0.033887
0.033887
0.034520
0.033571
0.033255
0.032623
0.032623
0.032939
0.031674
0.033255
0.033887
0.033571
0.032939
0.031358
0.030410
0.032306
0.032623
0.031674
0.031990
0.031674
0.031358
0.031358
0.030093
0.031674
0.032939
0.032306
0.030726
0.031042
0.032306
0.032306
0.032623
0.032306
0.033887
0.031990
0.032939
0.032939
0.032939
0.033571
0.034520
0.033571
0.033887
0.033571
0.034203
0.035784
0.035468
0.035468
0.035468
0.034836
0.035152
0.034836
0.033887
0.035152
0.034203
0.035784
0.036416
0.037681
0.037049
0.036416
0.034836
0.035784
0.037049
0.036416
0.036100
0.037049
0.037049
0.036733
0.035152
0.035784
0.036416
0.035784
0.035468
0.036100
0.034836
0.035468
0.034520
0.034520
0.035468
0.035468
0.035152
0.034520
0.034836
0.034203
0.031990
0.033255
0.032623
0.032623
0.033887
0.033255
0.031674
0.031042
0.032306
0.031990
0.031990
0.031990
0.032306
0.031674
0.031358
0.031358
0.031358
0.030410
0.031358
0.032939
0.031358
0.031042
0.031674
0.031990
0.031358
0.032306
0.032306
0.031990
0.030726
0.031674
0.032306
0.031990
0.032306
0.033255
0.033255
0.031674
0.031674
0.031674
0.033571
0.032939
0.033255
0.033571
0.033255
0.033571
0.033571
0.033571
0.034836
0.035152
0.034836
0.036100
0.035152
0.034836
0.034836
0.035468
0.035152
0.035784
0.037049
0.038313
0.037049
0.037049
0.036416
0.037365
0.037365
0.037049
0.036100
0.036733
0.037365
0.036733
0.036416
0.037049
0.036416
0.035784
0.035784
0.035468
0.034836
0.035468
0.035152
0.033887
0.034836
0.034520
0.033887
0.034203
0.034520
0.033887
0.032939
0.032939
0.032939
0.032623
0.032306
0.030726
0.031358
0.031358
0.032623
0.032623
0.031674
0.032306
0.031990
0.031358
0.030093
0.030726
0.030410
0.031358
0.030726
0.031358
0.030726
0.030410
0.030726
0.031358
0.031674
0.031358
0.031674
0.031674
0.031674
0.031674
0.031358
0.031990
0.031358
0.031990
0.031674
0.031042
0.032939
0.032623
0.033571
0.032939
0.033255
0.032939
0.033887
0.035468
0.035468
0.034836
0.035468
0.035468
0.034203
0.034520
0.034203
0.035152
0.034836
0.033887
0.036416
0.035784
0.036416
0.036733
0.036733
0.036100
0.034520
0.036100
0.036733
0.036733
0.036733
0.037681
0.036416
0.035152
0.035152
0.035468
0.036100
0.036416
0.034836
0.035152
0.035468
0.034520
0.033887
0.034203
0.034203
0.033255
0.033887
0.033887
0.033255
0.033571
0.032306
0.034203
0.032939
0.032306
0.032623
0.031674
0.032623
0.031042
0.032306
0.032306
0.031674
0.031042
0.030726
0.031042
0.028829
0.031042
0.030410
0.031042
0.030410
0.030093
0.030726
0.030093
0.030093
0.029777
0.031358
0.030726
0.030726
0.030726
0.030726
0.030726
0.032306
0.031042
0.032306
0.031358
0.032306
0.032306
0.032306
0.033255
0.032623
0.033571
0.033255
0.033255
0.034203
0.034520
0.033255
0.033255
0.034520
0.035784
0.036100
0.035468
0.035784
0.033887
0.033887
0.034520
0.035152
0.035468
0.036733
0.035468
0.035784
0.035468
0.036733
0.037365
0.037049
0.037049
0.036416
0.035784
0.034520
0.035468
0.036100
0.034836
0.036416
0.034836
0.035468
0.035468
0.036100
0.035784
0.035152
0.034836
0.034520
0.034836
0.033887
0.033887
0.033255
0.031990
0.032306
0.033571
0.033571
0.033887
0.032939
0.031674
0.032939
0.031990
0.030726
0.031358
0.031674
0.031358
0.031042
0.030093
0.031358
0.030726
0.031358
0.031674
0.031042
0.031358
0.031358
0.031042
0.031674
0.032623
0.031990
0.031674
0.031358
0.032306
0.032306
0.033255
0.032939
0.032939
0.031990
0.032939
0.033887
0.032306
0.033887
0.033887
0.033887
0.033255
0.033571
0.034520
0.034203
0.033887
0.034520
0.034520
0.036100
0.036100
0.035784
0.036416
0.035152
0.033887
0.034836
0.034520
0.036416
0.037365
0.036416
0.036416
0.035784
0.034520
0.036100
0.035468
0.035152
0.036416
0.035152
0.035152
0.036416
0.036416
0.037049
0.035784
0.035784
0.036100
0.034836
0.035784
0.035784
0.035784
0.035152
0.035468
0.034836
0.033887
0.033571
0.033571
0.033887
0.031990
0.033571
0.032939
0.032939
0.032306
0.032623
0.032306
0.032939
0.031674
0.031990
0.033255
0.032939
0.031358
0.031674
0.030410
0.031358
0.033255
0.032306
0.031042
0.031042
0.032623
0.032939
0.031990
0.032306
0.031674
0.031990
0.032939
0.032623
0.032939
0.032939
0.032939
0.034203
0.033571
0.033571
0.033887
0.034520
0.033255
0.034520
0.033571
0.033571
0.034836
0.035152
0.035152
0.035784
0.034836
0.034520
0.035468
0.035152
0.035784
0.036416
0.035784
0.036416
0.036100
0.037997
0.037681
0.038629
0.037997
0.038629
0.037997
0.036733
0.037681
0.037681
0.037365
0.038313
0.037365
0.037365
0.038313
0.037681
0.036733
0.037681
0.037681
0.037365
0.037681
0.037681
0.035784
0.036416
0.036416
0.036733
0.036733
0.035152
0.035152
0.035152
0.033887
0.033887
0.034203
0.033887
0.034520
0.033255
0.033571
0.032306
0.033571
0.032623
0.033887
0.033255
0.033255
0.032306
0.032623
0.031674
0.031674
0.031674
0.032939
0.032939
0.032306
0.031674
0.031674
0.032306
0.031674
0.032623
0.033255
0.032623
0.031358
0.031990
0.032939
0.033571
0.034203
0.033887
0.034520
0.034836
0.033887
0.033571
0.034836
0.035152
0.034520
0.035468
0.034520
0.034520
0.035152
0.036416
0.036733
0.036416
0.036100
0.036416
0.035468
0.036100
0.035784
0.036416
0.036416
0.037365
0.037365
0.039262
0.036733
0.036416
0.037049
0.037049
0.037049
0.037681
0.038313
0.036733
0.036100
0.035784
0.037365
0.036100
0.037365
0.037049
0.035784
0.035468
0.034836
0.036100
0.036100
0.035152
0.035784
0.035152
0.035468
0.034836
0.034836
0.033887
0.033571
0.033571
0.032939
0.032939
0.033255
0.033255
0.031674
0.032623
0.031990
0.031990
0.031990
0.032939
0.031990
0.030093
0.031358
0.031674
0.031358
0.031358
0.032623
0.031042
0.030726
0.031042
0.030726
0.031358
0.032306
0.032306
0.032623
0.031358
0.031674
0.032623
0.032623
0.033571
0.034520
0.034836
0.034203
0.033571
0.033571
0.034203
0.033255
0.033887
0.034203
0.035152
0.035152
0.035468
0.033571
0.034520
0.036416
0.036100
0.036100
0.038313
0.036416
0.035468
0.036100
0.036100
0.036100
0.037049
0.038313
0.038313
0.037681
0.037049
0.037681
0.037365
0.037681
0.037049
0.037681
0.037681
0.037997
0.037049
0.037365
0.037365
0.037049
0.036733
0.035152
0.035152
0.036100
0.036416
0.035468
0.036100
0.035784
0.035468
0.036100
0.035784
0.034836
0.034203
0.033887
0.034203
0.033571
0.033571
0.032623
0.034203
0.033255
0.033571
0.034203
0.033887
0.035784
0.033255
0.032306
0.031358
0.031042
0.031990
0.031990
0.031674
0.031358
0.031990
0.031990
0.031674
0.032306
0.032623
0.032306
0.031674
0.032623
0.032306
0.033255
0.033571
0.033571
0.034520
0.034203
0.032939
0.033571
0.034203
0.034836
0.034836
0.035152
0.034836
0.035784
0.035152
0.036733
0.036733
0.035152
0.035468
0.035784
0.036733
0.037365
0.036416
0.037049
0.036100
0.035784
0.036733
0.037681
0.038629
0.037049
0.036733
0.036416
0.036416
0.036733
0.037997
0.038313
0.037997
0.037365
0.036733
0.036733
0.036416
0.036416
0.036416
0.036100
0.037049
0.035152
0.036100
0.036100
0.034836
0.034203
0.035784
0.034203
0.034836
0.034520
0.034203
0.033887
0.032623
0.032306
0.033571
0.033571
0.032939
0.031990
0.032306
0.032623
0.031674
0.032306
0.033571
0.032623
0.031990
0.031358
0.031358
0.031990
0.031674
0.031674
0.032306
0.031674
0.031674
0.032306
0.031358
0.032623
0.033255
0.032306
0.031358
0.032306
0.031990
0.032939
0.033571
0.032939
0.033255
0.032623
0.033571
0.033887
0.032623
0.032939
0.033887
0.033887
0.033887
0.035784
0.034520
0.034203
0.034520
0.035152
0.035784
0.035152
0.037049
0.036416
0.037049
0.034836
0.036416
0.036100
0.037049
0.037049
0.037365
0.037049
0.036733
0.036100
0.035468
0.035784
0.036100
0.037365
0.036100
0.036733
0.037049
0.037049
0.036100
0.037365
0.036100
0.035152
0.035468
0.034836
0.035468
0.035152
0.034836
0.035468
0.034520
0.034203
0.035152
0.034203
0.033571
0.034203
0.034203
0.033255
0.033887
0.033571
0.031990
0.032939
0.032306
0.032939
0.032939
0.032939
0.032623
0.031358
0.031358
0.030726
0.031674
0.031674
0.031674
0.032939
0.031358
0.031358
0.031990
0.031674
0.031990
0.031674
0.032306
0.031674
0.031358
0.032306
0.032306
0.033255
0.032939
0.033887
0.032623
0.032939
0.032939
0.032306
0.033255
0.033571
0.034203
0.033887
0.035152
0.033887
0.033571
0.033887
0.034836
0.035152
0.035468
0.035784
0.036100
0.035468
0.034836
0.036100
0.036416
0.037997
0.037365
0.037049
0.037681
0.037049
0.036733
0.037365
0.037049
0.037681
0.036733
0.037049
0.036416
0.037681
0.036733
0.036416
0.036100
0.036733
0.036733
0.036100
0.035784
0.035468
0.034520
0.035152
0.034836
0.035468
0.033571
0.034520
0.035152
0.033255
0.033571
0.032623
0.033255
0.033255
0.034203
0.032939
0.033887
0.033571
0.033255
0.032623
0.031990
0.031990
0.033255
0.032306
0.031358
0.031990
0.031990
0.032939
0.032623
0.032306
0.033571
0.032306
0.031990
0.031358
0.032306
0.032306
0.031042
0.031990
0.031990
0.032306
0.032939
0.032939
0.032623
0.032939
0.031358
0.032306
0.032939
0.033571
0.032623
0.033571
0.033255
0.032939
0.034203
0.035152
0.034203
0.034836
0.034520
0.035784
0.035468
0.035152
0.035784
0.036100
0.035152
0.034520
0.034203
0.035784
0.037997
0.037049
0.037681
0.036733
0.036733
0.036416
0.037365
0.037681
0.036416
0.036733
0.035468
0.036416
0.037365
0.037365
0.036416
0.036733
0.036416
0.036416
0.036733
0.036416
0.034203
0.035468
0.035152
0.035152
0.034836
0.035468
0.034203
0.033887
0.032939
0.033255
0.032939
0.033255
0.033255
0.032306
0.032306
0.033255
0.032306
0.032623
0.033571
0.032623
0.032939
0.032306
0.030726
0.032306
0.031990
0.031674
0.031358
0.031990
0.031990
0.031990
0.031358
0.030726
0.032306
0.031990
0.031990
0.031358
0.031358
0.031990
0.032623
0.032939
0.032623
0.033255
0.033255
0.032623
0.033887
0.032306
0.033571
0.033887
0.032623
0.034203
0.034520
0.033255
0.033887
0.033255
0.035152
0.034203
0.037049
0.036100
0.037049
0.036416
0.035152
0.034836
0.036100
0.036733
0.036733
0.037049
0.036416
0.036733
0.037049
0.037049
0.036416
0.036733
0.037049
0.037365
0.035152
0.037365
0.037049
0.037049
0.035784
0.036416
0.036100
0.036100
0.035784
0.034203
0.035152
0.034836
0.035152
0.035468
0.036100
0.033887
0.034203
0.034203
0.033255
0.033571
0.032623
0.032623
0.032939
0.031674
0.032939
0.030726
0.031358
0.031990
0.032306
0.031990
0.031042
0.030410
0.031358
0.033255
0.032306
0.032306
0.030726
0.031674
0.031990
0.032939
0.031042
0.032623
0.031674
0.031674
0.031674
0.032306
0.031990
0.032623
0.031990
0.032939
0.032623
0.032939
0.034203
0.034203
0.034520
0.033887
0.033571
0.032623
0.033571
0.035152
0.034520
0.034836
0.035152
0.034836
0.035784
0.036100
0.036100
0.036416
0.036100
0.035152
0.036733
0.035784
0.037365
0.037681
0.037365
0.037365
0.037365
0.037997
0.037997
0.037681
0.037049
0.037997
0.037049
0.035784
0.036733
0.037049
0.036733
0.037681
0.037681
0.035784
0.035152
0.036100
0.035468
0.035784
0.036416
0.035784
0.035152
0.034836
0.034203
0.033887
0.034836
0.033887
0.034836
0.034836
0.034203
0.033571
0.031674
0.033255
0.031358
0.033255
0.033571
0.033571
0.032306
0.031674
0.032306
0.032623
0.031990
0.033255
0.032939
0.032306
0.031674
0.031990
0.031674
0.031990
0.032306
0.032306
0.032306
0.032939
0.032939
0.032939
0.031990
0.034203
0.033571
0.032623
0.032623
0.032623
0.033255
0.033255
0.033571
0.034520
0.033571
0.034520
0.035468
0.036416
0.035152
0.035152
0.035152
0.036100
0.034520
0.035468
0.037049
0.036100
0.035784
0.035784
0.037049
0.036416
0.038313
0.037681
0.037681
0.037681
0.037681
0.037681
0.037997
0.036733
0.037365
0.037997
0.037365
0.035152
0.036100
0.037365
0.036100
0.035784
0.035468
0.035468
0.036733
0.036733
0.037049
0.035784
0.035784
0.035152
0.034203
0.034836
0.035152
0.033887
0.032939
0.032623
0.033887
0.033255
0.032306
0.031358
0.032623
0.032306
0.032306
0.032623
0.033571
0.032939
0.032306
0.031042
0.030410
0.031358
0.031674
0.032623
0.032623
0.032306
0.032623
0.031674
0.031674
0.031990
0.032939
0.032939
0.032939
0.032306
0.031674
0.031358
0.032306
0.034203
0.033255
0.033255
0.034520
0.034836
0.033571
0.034836
0.034836
0.034203
0.034836
0.034836
0.035152
0.034836
0.034836
0.034836
0.036416
0.035784
0.036100
0.036416
0.037049
0.035784
0.036416
0.037049
0.036416
0.037997
0.039894
0.037997
0.037365
0.038313
0.037997
0.037365
0.038313
0.037681
0.037365
0.037997
0.037049
0.037997
0.037681
0.037997
0.037049
0.037365
0.035784
0.035784
0.036100
0.035152
0.035784
0.035152
0.035152
0.035468
0.034203
0.033887
0.034203
0.034520
0.034203
0.034203
0.033571
0.033571
0.032939
0.032939
0.032306
0.031358
0.033255
0.033571
0.033887
0.032306
0.031990
0.031042
0.031990
0.031042
0.031990
0.032306
0.031358
0.031990
0.031674
0.031990
0.032939
0.032623
0.034203
0.033255
0.032623
0.033887
0.033255
0.033255
0.032939
0.033571
0.034520
0.033887
0.033887
0.033887
0.033887
0.034203
0.034836
0.034520
0.034520
0.034836
0.034203
0.034520
0.035468
0.034836
0.035784
0.035784
0.035152
0.036100
0.035784
0.035468
0.035784
0.036100
0.036733
0.038313
0.037681
0.037049
0.036416
0.037049
0.037365
0.037049
0.036733
0.038946
0.037681
0.036100
0.037681
0.036416
0.036100
0.036100
0.036100
0.035784
0.036100
0.036100
0.035784
0.035784
0.036100
0.035468
0.035784
0.034203
0.034203
0.033255
0.033887
0.031990
0.032939
0.034203
0.033255
0.032939
0.032939
0.031674
0.032306
0.031990
0.033255
0.032623
0.032623
0.031674
0.031990
0.032306
0.031990
0.031674
0.032306
0.031990
0.031358
0.031358
0.031674
0.031042
0.032623
0.033571
0.031990
0.032623
0.031990
0.031990
0.031358
0.032306
0.033255
0.031990
0.033255
0.032306
0.032623
0.033255
0.032623
0.032939
0.033255
0.034203
0.034520
0.034520
0.033887
0.034836
0.034836
0.036416
0.035784
0.035784
0.036416
0.036416
0.034836
0.035784
0.036416
0.036416
0.038313
0.036416
0.037681
0.036733
0.036416
0.035784
0.037365
0.036100
0.037049
0.037049
0.035784
0.036100
0.035784
0.037365
0.036100
0.036100
0.036416
0.035784
0.035152
0.035152
0.035468
0.034836
0.034520
0.033887
0.033887
0.033887
0.035152
0.033571
0.033255
0.032623
0.033255
0.032623
0.032939
0.033255
0.031674
0.031358
0.031674
0.032306
0.033255
0.032306
0.031358
0.031042
0.029777
0.031674
0.031990
0.030093
0.031042
0.031358
0.031042
0.031990
0.031674
0.031042
0.032623
0.032306
0.031358
0.032939
0.031042
0.032306
0.032939
0.033571
0.033255
0.033255
0.033571
0.034520
0.033887
0.033887
0.033571
0.033887
0.033887
0.035152
0.036100
0.034203
0.034836
0.035468
0.036416
0.036100
0.036733
0.036100
0.037049
0.035784
0.037681
0.037365
0.038313
0.039262
0.037681
0.037997
0.036416
0.035784
0.037049
0.036100
0.037365
0.037681
0.036733
0.035784
0.035152
0.035468
0.036100
0.035784
0.037049
0.034836
0.034203
0.035468
0.034203
0.035468
0.035468
0.034203
0.034203
0.034203
0.033255
0.033571
0.033887
0.032939
0.034203
0.033571
0.032306
0.032623
0.032939
0.032306
0.032939
0.031358
0.030410
0.032306
0.031990
0.032623
0.032306
0.030726
0.031042
0.031358
0.031990
0.031990
0.031674
0.031674
0.031674
0.030726
0.031042
0.031990
0.031990
0.031042
0.031042
0.031990
0.031990
0.032306
0.032939
0.031674
0.031674
0.031358
0.031358
0.032623
0.032623
0.033571
0.033255
0.033255
0.033887
0.033255
0.033571
0.035468
0.034836
0.035468
0.035152
0.035468
0.034520
0.035468
0.035784
0.035784
0.035468
0.035784
0.036733
0.037365
0.035784
0.034836
0.035468
0.037049
0.037365
0.037365
0.036733
0.036733
0.036733
0.036100
0.035468
0.037365
0.037049
0.036733
0.037049
0.035468
0.035468
0.035152
0.034520
0.035468
0.035468
0.035152
0.034520
0.034520
0.033571
0.033255
0.033571
0.033255
0.033887
0.033887
0.034203
0.032623
0.032623
0.033571
0.032939
0.031358
0.032306
0.032623
0.032306
0.030093
0.031042
0.030093
0.031358
0.032306
0.032306
0.031042
0.031674
0.031358
0.031042
0.031358
0.032306
0.031358
0.031674
0.032306
0.031674
0.031674
0.031042
0.032623
0.033571
0.032939
0.032623
0.032306
0.032939
0.033887
0.032939
0.033255
0.033571
0.034203
0.034203
0.033887
0.034203
0.034203
0.035784
0.035152
0.035468
0.035468
0.036416
0.035468
0.034836
0.034520
0.034836
0.035468
0.037365
0.036416
0.035152
0.035468
0.035152
0.035784
0.036416
0.035152
0.035468
0.035784
0.035784
0.036100
0.036100
0.035468
0.037049
0.037049
0.035468
0.034520
0.034836
0.035152
0.035152
0.034836
0.035784
0.034520
0.035152
0.034520
0.033571
0.033571
0.033887
0.032623
0.032306
0.032306
0.031674
0.031674
0.031990
0.031042
0.031358
0.031358
0.031990
0.032306
0.032623
0.031358
0.029145
0.031358
0.031674
0.031674
0.031674
0.031042
0.030726
0.030093
0.031358
0.030093
0.031990
0.030410
0.031042
0.030726
0.030410
0.031990
0.033255
0.032623
0.032306
0.031990
0.032939
0.032939
0.033887
0.034520
0.033887
0.034203
0.034520
0.034520
0.034836
0.033887
0.034520
0.034836
0.035468
0.034836
0.034836
0.035468
0.036733
0.035468
0.034836
0.035468
0.034836
0.036733
0.037049
0.036100
0.037049
0.036416
0.036733
0.036416
0.037049
0.036100
0.036100
0.035468
0.034836
0.036416
0.034836
0.035468
0.036100
0.035784
0.033887
0.034520
0.034520
0.034203
0.033887
0.033571
0.033887
0.034203
0.033887
0.033887
0.031990
0.031674
0.031358
0.032306
0.032623
0.032306
0.031674
0.032306
0.031990
0.031042
0.031990
0.032623
0.033571
0.032306
0.031674
0.030093
0.031358
0.031042
0.031990
0.031042
0.030726
0.029777
0.030410
0.030726
0.031042
0.031042
0.031990
0.031358
0.031990
0.031358
0.031358
0.031990
0.031674
0.032623
0.032306
0.032939
0.033255
0.033887
0.033887
0.034836
0.034203
0.034203
0.034836
0.033571
0.034520
0.033571
0.034203
0.035468
0.033887
0.035152
0.035152
0.036416
0.035784
0.035152
0.035468
0.035468
0.035468
0.036416
0.036416
0.034203
0.035784
0.035152
0.036416
0.035468
0.036416
0.035152
0.035784
0.035468
0.035784
0.035152
0.036416
0.035468
0.034520
0.035152
0.035152
0.034836
0.034203
0.035152
0.034203
0.032306
0.033571
0.032306
0.032623
0.032306
0.033255
0.031990
0.032939
0.032939
0.032623
0.032306
0.032306
0.032623
0.031042
0.031674
0.032306
0.031674
0.031990
0.030410
0.030726
0.029777
0.030410
0.029777
0.030726
0.030410
0.031042
0.030410
0.029777
0.029777
0.030093
0.031358
0.031042
0.031042
0.030410
0.029777
0.031358
0.031042
0.031042
0.030726
0.031358
0.031990
0.031674
0.033571
0.034203
0.033255
0.032939
0.033887
0.033887
0.032939
0.033887
0.033887
0.034836
0.032939
0.034836
0.035152
0.036100
0.034836
0.034203
0.035468
0.036100
0.036100
0.036416
0.035784
0.035784
0.035784
0.035468
0.036416
0.036416
0.036416
0.035468
0.036100
0.035784
0.035784
0.036100
0.036100
0.035152
0.035784
0.035152
0.035784
0.034203
0.034520
0.034836
0.034203
0.034520
0.033887
0.033887
0.033255
0.033571
0.032939
0.033571
0.032623
0.033255
0.033255
0.033255
0.032306
0.032306
0.032306
0.032623
0.032306
0.031990
0.031674
0.031358
0.031042
0.029461
0.030410
0.031990
0.033255
0.031042
0.029461
0.031042
0.030410
0.031674
0.030726
0.032306
0.031674
0.031674
0.031358
0.030726
0.030726
0.032306
0.032939
0.032623
0.032939
0.031990
0.032306
0.032623
0.032306
0.032939
0.033255
0.033255
0.034203
0.033887
0.033887
0.033571
0.033887
0.034520
0.033887
0.034203
0.034836
0.035152
0.034203
0.034520
0.034520
0.035468
0.036733
0.036733
0.035468
0.034520
0.035468
0.036100
0.035784
0.035468
0.036416
0.035468
0.036100
0.036416
0.035784
0.036416
0.036416
0.035784
0.034836
0.034203
0.034520
0.034836
0.035468
0.035784
0.033887
0.034520
0.034203
0.034520
0.032939
0.034203
0.033255
0.032623
0.032939
0.033255
0.032939
0.031990
0.031358
0.031674
0.031358
0.031674
0.033255
0.032306
0.031674
0.030410
0.030410
0.031674
0.031990
0.030410
0.031358
0.030410
0.030410
0.031358
0.031042
0.031674
0.032306
0.031358
0.031358
0.031042
0.032306
0.031358
0.032939
0.033255
0.032623
0.031990
0.031674
0.032623
0.033571
0.032939
0.033887
0.034203
0.034203
0.034836
0.033887
0.034836
0.034836
0.034836
0.035152
0.035784
0.035784
0.035784
0.036416
0.036416
0.035468
0.036416
0.037049
0.037997
0.037997
0.036733
0.036416
0.035784
0.037049
0.036733
0.036733
0.037365
0.036733
0.037049
0.036100
0.037049
0.037049
0.036733
0.037049
0.036416
0.034836
0.035468
0.035152
0.035784
0.035784
0.036100
0.033571
0.034520
0.034203
0.034836
0.032939
0.033255
0.032623
0.033255
0.032306
0.032623
0.031674
0.031990
0.032623
0.031990
0.031358
0.032623
0.031990
0.032623
0.030726
0.029777
0.031358
0.031358
0.031674
0.031358
0.031674
0.031358
0.031358
0.031990
0.031674
0.032306
0.032306
0.031042
0.030410
0.031042
0.031358
0.031990
0.032306
0.031990
0.031674
0.033255
0.032939
0.032623
0.033571
0.033571
0.032623
0.032306
0.032306
0.034836
0.035468
0.034520
0.034836
0.034203
0.035468
0.036100
0.035784
0.035784
0.035468
0.036100
0.035784
0.035468
0.037365
0.037365
0.036733
0.037997
0.037049
0.037681
0.036733
0.038313
0.037049
0.037049
0.037365
0.036733
0.036416
0.037681
0.037365
0.037049
0.036100
0.036100
0.035784
0.035784
0.036100
0.036416
0.035784
0.035152
0.035152
0.034203
0.034203
0.033887
0.033887
0.032939
0.032623
0.032306
0.032939
0.031358
0.030726
0.031990
0.031674
0.031042
0.032306
0.032623
0.032306
0.031674
0.029777
0.030410
0.031042
0.031990
0.032306
0.030410
0.031358
0.031358
0.030410
0.030410
0.030093
0.029777
0.030410
0.030093
0.031358
0.031042
0.031358
0.032306
0.031674
0.031358
0.032623
0.032939
0.032623
0.032939
0.032939
0.033571
0.033571
0.033887
0.033255
0.035152
0.034520
0.034520
0.035152
0.035784
0.035784
0.035468
0.035468
0.035152
0.036416
0.035468
0.035784
0.037049
0.037997
0.037365
0.036733
0.035784
0.035468
0.035784
0.036416
0.036416
0.036733
0.036733
0.036416
0.034836
0.035468
0.035152
0.036733
0.036416
0.035468
0.035468
0.035152
0.034836
0.035468
0.035468
0.034836
0.034520
0.034836
0.033887
0.034203
0.032939
0.032623
0.032939
0.032623
0.032939
0.033255
0.032623
0.031990
0.031042
0.031358
0.030726
0.031042
0.031358
0.031358
0.031042
0.031042
0.032306
0.031042
0.033255
0.031990
0.031358
0.031042
0.030410
0.030093
0.031042
0.031990
0.031358
0.031042
0.029461
0.031042
0.031674
0.031674
0.033255
0.033571
0.032939
0.032623
0.032939
0.032623
0.031674
0.033255
0.033255
0.033887
0.033255
0.032306
0.033255
0.033255
0.033887
0.035152
0.035152
0.035468
0.035784
0.035152
0.035468
0.035152
0.035784
0.036733
0.037365
0.037049
0.035784
0.035468
0.035468
0.036416
0.036733
0.037681
0.036100
0.036416
0.036416
0.036100
0.035468
0.034836
0.034836
0.035784
0.035784
0.033255
0.034836
0.034520
0.034836
0.034836
0.033887
0.033887
0.033887
0.033255
0.033255
0.032939
0.031990
0.031990
0.033887
0.032623
0.032623
0.031042
0.031358
0.031358
0.031674
0.032306
0.031042
0.030726
0.031042
0.030410
0.028829
0.030726
0.030093
0.030410
0.031042
0.030410
0.030410
0.031042
0.031042
0.029461
0.029777
0.031358
0.031358
0.031674
0.031990
0.030410
0.032306
0.032306
0.032306
0.031674
0.032623
0.033571
0.032939
0.032939
0.033887
0.033255
0.034203
0.034203
0.033255
0.033255
0.035784
0.035784
0.034836
0.035152
0.035468
0.034520
0.034836
0.035152
0.035152
0.034836
0.035784
0.035784
0.037049
0.035784
0.035784
0.036733
0.035468
0.034836
0.036733
0.035468
0.035784
0.037365
0.035784
0.035784
0.035468
0.035468
0.035784
0.035152
0.035468
0.034836
0.034520
0.034203
0.035784
0.036100
0.036416
0.033887
0.034836
0.033571
0.034520
0.033571
0.032623
0.033571
0.032623
0.032623
0.031990
0.032939
0.031990
0.032623
0.031358
0.032623
0.032939
0.031674
0.031358
0.030726
0.030410
0.030726
0.032623
0.032306
0.031674
0.029777
0.029777
0.029461
0.030093
0.031042
0.030726
0.030093
0.031042
0.031358
0.031042
0.031042
0.032939
0.032939
0.032623
0.032939
0.034520
0.032939
0.033887
0.034203
0.033571
0.033571
0.035468
0.035152
0.034520
0.035152
0.035784
0.034520
0.034520
0.036100
0.035784
0.036416
0.036100
0.035152
0.035468
0.036416
0.037681
0.037997
0.037049
0.036733
0.036733
0.037365
0.037681
0.038629
0.039262
0.038313
0.037997
0.037049
0.035784
0.036416
0.036100
0.037365
0.036733
0.037049
0.035784
0.036416
0.036733
0.034836
0.035152
0.036100
0.035468
0.034520
0.033887
0.034520
0.033255
0.033255
0.033571
0.032306
0.032939
0.032306
0.032306
0.034203
0.033571
0.033255
0.033255
0.032306
0.032623
0.032306
0.032306
0.031358
0.032306
0.032623
0.031990
0.031358
0.031358
0.031990
0.031042
0.030410
0.031042
0.032939
0.033255
0.031990
0.031674
0.031042
0.032623
0.034203
0.034203
0.031990
0.032939
0.032939
0.033887
0.032939
0.034203
0.033887
0.034520
0.034520
0.034520
0.035784
0.036100
0.035784
0.034836
0.036100
0.036733
0.036416
0.035468
0.036733
0.036100
0.035784
0.037049
0.036416
0.037681
0.038313
0.037681
0.037365
0.036100
0.037049
0.036733
0.036416
0.036100
0.037049
0.036100
0.036733
0.037365
0.036733
0.036733
0.036733
0.036100
0.035468
0.035784
0.036100
0.035784
0.035784
0.035468
0.035468
0.035152
0.033571
0.034203
0.033571
0.033887
0.033571
0.032939
0.033255
0.032939
0.033255
0.033255
0.031990
0.031990
0.031674
0.032939
0.031990
0.032306
0.031042
0.031042
0.031042
0.029777
0.031674
0.031674
0.031358
0.031042
0.031990
0.031042
0.031358
0.032306
0.031358
0.031990
0.031674
0.031990
0.031042
0.031674
0.031674
0.031990
0.031990
0.031990
0.031674
0.031358
0.031358
0.032623
0.032306
0.033255
0.033571
0.033571
0.033887
0.034520
0.035152
0.034836
0.034836
0.034836
0.036733
0.034836
0.035468
0.034520
0.034836
0.036416
0.037049
0.038313
0.036100
0.035784
0.036100
0.035784
0.036733
0.037365
0.035784
0.036416
0.036100
0.034520
0.035784
0.035784
0.034836
0.036416
0.034836
0.034203
0.034836
0.035468
0.035152
0.034836
0.034203
0.033887
0.034520
0.034203
0.034520
0.034520
0.032939
0.032939
0.034203
0.033887
0.033571
0.032623
0.033255
0.032939
0.031358
0.031358
0.032623
0.031990
0.032306
0.031990
0.032306
0.031358
0.032306
0.031674
0.031990
0.032939
0.031674
0.031358
0.031042
0.031358
0.032306
0.032306
0.031990
0.032306
0.031990
0.032306
0.032306
0.034203
0.033255
0.031990
0.032306
0.032306
0.032306
0.033255
0.033571
0.032939
0.033255
0.034203
0.033887
0.033571
0.033887
0.034203
0.034520
0.034520
0.035468
0.035152
0.035152
0.036416
0.035784
0.035468
0.036100
0.037049
0.037049
0.036100
0.037365
0.036416
0.037049
0.037681
0.037049
0.037049
0.037681
0.036733
0.036733
0.036733
0.037365
0.036733
0.036100
0.035784
0.034836
0.034836
0.036100
0.034836
0.036416
0.035152
0.035468
0.034836
0.035784
0.036100
0.034836
0.033887
0.033887
0.034203
0.034203
0.033887
0.032623
0.031674
0.032623
0.031990
0.032306
0.032306
0.032306
0.032939
0.032306
0.032306
0.030726
0.031358
0.031358
0.031358
0.030726
0.031042
0.029777
0.030093
0.030410
0.030726
0.032306
0.031990
0.031674
0.030410
0.031990
0.031674
0.031990
0.032306
0.031358
0.031990
0.031674
0.032939
0.033255
0.032623
0.033887
0.033887
0.034520
0.033571
0.033571
0.033887
0.034203
0.034203
0.035784
0.035784
0.037049
0.036416
0.036100
0.035468
0.035152
0.036733
0.037049
0.037681
0.038629
0.037365
0.036416
0.036100
0.037049
0.037365
0.037049
0.037365
0.037049
0.037365
0.035468
0.036100
0.036100
0.037049
0.035468
0.036100
0.035152
0.035784
0.035784
0.036100
0.035468
0.035468
0.034520
0.034203
0.034520
0.034203
0.033887
0.033571
0.033571
0.032623
0.033887
0.031990
0.032939
0.033571
0.032306
0.033255
0.033255
0.033887
0.033887
0.033255
0.032939
0.030410
0.031674
0.032306
0.033887
0.033887
0.032306
0.031358
0.031674
0.032306
0.031042
0.033571
0.032939
0.032623
0.031990
0.033887
0.033887
0.033887
0.032939
0.033571
0.034203
0.034836
0.034520
0.034203
0.034836
0.034836
0.035468
0.036100
0.036100
0.035152
0.035784
0.036416
0.035784
0.037049
0.037365
0.037997
0.037681
0.036416
0.037681
0.037997
0.037681
0.038629
0.038629
0.040210
0.038313
0.037997
0.038629
0.037997
0.038313
0.038313
0.037681
0.038313
0.037681
0.036733
0.037681
0.038946
0.038629
0.038313
0.037681
0.037049
0.036733
0.036416
0.036733
0.036733
0.036100
0.035784
0.037365
0.036416
0.035784
0.035468
0.034836
0.034203
0.035152
0.034203
0.035468
0.034203
0.033887
0.032939
0.034203
0.034520
0.035152
0.034836
0.034836
0.033571
0.032939
0.032306
0.033255
0.034520
0.034203
0.033887
0.033571
0.034203
0.032306
0.032939
0.032623
0.033571
0.033887
0.032939
0.032623
0.031990
0.033255
0.034520
0.034520
0.033571
0.034203
0.034836
0.034203
0.034203
0.034836
0.035152
0.036416
0.036416
0.035784
0.036100
0.035468
0.037049
0.036416
0.037049
0.036416
0.035784
0.037049
0.036733
0.036733
0.037365
0.037049
0.038313
0.038629
0.038629
0.039262
0.038313
0.037681
0.038313
0.038313
0.038313
0.037049
0.037365
0.037365
0.036733
0.038313
0.039262
0.038313
0.038946
0.038946
0.037681
0.036733
0.037365
0.037681
0.036733
0.036733
0.036733
0.036416
0.037049
0.035468
0.036733
0.035468
0.035468
0.035468
0.035152
0.034836
0.034836
0.033571
0.034520
0.034203
0.033255
0.034203
0.033255
0.033571
0.033255
0.032306
0.032939
0.032939
0.034203
0.032939
0.032939
0.032623
0.033571
0.032623
0.034203
0.034520
0.033255
0.032939
0.033571
0.034836
0.034203
0.034520
0.034836
0.035468
0.035468
0.035152
0.035468
0.035784
0.036100
0.036416
0.037365
0.037365
0.037365
0.038313
0.037365
0.036733
0.038946
0.038629
0.038313
0.038629
0.038629
0.037049
0.037997
0.037681
0.038313
0.039262
0.039262
0.040210
0.038629
0.037997
0.038313
0.038313
0.037997
0.038946
0.038313
0.038313
0.037997
0.037997
0.038629
0.038629
0.038313
0.038313
0.038629
0.038313
0.036733
0.037997
0.036733
0.037681
0.037049
0.036416
0.036416
0.036100
0.035468
0.034836
0.035152
0.035468
0.035152
0.034836
0.034836
0.034203
0.034203
0.034520
0.033255
0.033887
0.034836
0.034203
0.032939
0.033887
0.032623
0.033571
0.033255
0.033571
0.033887
0.032939
0.033571
0.033887
0.032939
0.033571
0.034836
0.033571
0.032939
0.034203
0.033887
0.033255
0.033571
0.034836
0.035152
0.034836
0.035468
0.035468
0.035152
0.035152
0.034836
0.034836
0.034520
0.035468
0.036733
0.036100
0.036416
0.037681
0.037365
0.037997
0.038313
0.037365
0.037049
0.038313
0.037049
0.038629
0.038629
0.039578
0.040526
0.037997
0.038313
0.038313
0.038629
0.038629
0.037997
0.038946
0.039262
0.038313
0.038313
0.038629
0.038946
0.038629
0.037365
0.037681
0.037681
0.037049
0.037049
0.036733
0.037049
0.036416
0.035784
0.035784
0.036416
0.035468
0.035784
0.036416
0.035468
0.035468
0.035152
0.034520
0.035468
0.033887
0.032939
0.034520
0.034836
0.034520
0.036100
0.033887
0.033887
0.033571
0.033571
0.032939
0.033887
0.033887
0.032939
0.033887
0.033571
0.032939
0.032623
0.034203
0.033571
0.033255
0.035152
0.034520
0.033571
0.035152
0.035152
0.036100
0.034203
0.034203
0.035468
0.034520
0.034520
0.035784
0.035784
0.036100
0.036416
0.037681
0.036733
0.035468
0.035784
0.036416
0.037365
0.037365
0.038313
0.037365
0.039262
0.036733
0.036733
0.037997
0.037997
0.039262
0.037997
0.038629
0.037681
0.038313
0.039578
0.038313
0.038313
0.039578
0.038629
0.037997
0.037681
0.037681
0.038313
0.038629
0.038313
0.036100
0.036100
0.035468
0.035152
0.037049
0.036733
0.035784
0.036733
0.035784
0.034836
0.035468
0.035468
0.035468
0.034836
0.034520
0.034520
0.034520
0.033887
0.033887
0.035468
0.034520
0.033887
0.034836
0.034836
0.033571
0.032939
0.032306
0.032306
0.032623
0.033887
0.033255
0.033571
0.032623
0.033255
0.033571
0.032939
0.033571
0.033887
0.034203
0.033887
0.033571
0.033255
0.035152
0.035152
0.033887
0.033887
0.033887
0.034520
0.034836
0.035468
0.035152
0.035468
0.035784
0.035784
0.036416
0.035784
0.036100
0.036733
0.037365
0.037049
0.036416
0.037681
0.036733
0.036733
0.037365
0.037997
0.037049
0.037681
0.037049
0.038946
0.037681
0.037365
0.037997
0.038313
0.038313
0.038946
0.037365
0.037997
0.037365
0.037681
0.038313
0.038313
0.037997
0.038313
0.036733
0.037365
0.037365
0.036733
0.038313
0.037049
0.037681
0.037365
0.036733
0.036416
0.035152
0.035784
0.035468
0.034203
0.032939
0.033571
0.033255
0.033887
0.033571
0.034203
0.033255
0.034520
0.034836
0.033887
0.032939
0.032623
0.034520
0.032939
0.033571
0.033571
0.033255
0.032939
0.033571
0.033255
0.034520
0.034520
0.033887
0.032623
0.032623
0.033571
0.033571
0.034203
0.033571
0.033887
0.033571
0.033571
0.033887
0.034836
0.035152
0.034836
0.035468
0.034520
0.036100
0.036100
0.036733
0.036100
0.036100
0.037049
0.036733
0.037049
0.037049
0.037997
0.037365
0.037365
0.037049
0.037049
0.037997
0.038629
0.037681
0.036733
0.038313
0.037365
0.037681
0.037681
0.037049
0.037681
0.038629
0.037365
0.037365
0.037997
0.038313
0.038629
0.038946
0.037681
0.037049
0.037997
0.036416
0.037997
0.037681
0.036416
0.036100
0.036733
0.035784
0.035152
0.036100
0.035152
0.035468
0.034836
0.035784
0.034836
0.034520
0.034203
0.034203
0.032306
0.033571
0.033571
0.032306
0.032623
0.031990
0.032623
0.032623
0.033571
0.034836
0.032939
0.032623
0.033571
0.033571
0.033571
0.033571
0.033255
0.033255
0.033571
0.033255
0.032939
0.032939
0.034203
0.035152
0.034520
0.034836
0.035152
0.034836
0.034836
0.036416
0.034203
0.034836
0.035468
0.035152
0.036416
0.034520
0.036416
0.036416
0.037049
0.037049
0.037365
0.037681
0.037365
0.037681
0.037681
0.037365
0.038313
0.040210
0.038313
0.038313
0.037365
0.037365
0.039578
0.039578
0.038946
0.038629
0.036733
0.037365
0.037681
0.037365
0.037365
0.037365
0.038313
0.037997
0.038629
0.036733
0.037365
0.037681
0.037049
0.036416
0.037049
0.036733
0.037049
0.036100
0.035152
0.035152
0.035784
0.036100
0.034520
0.033887
0.034203
0.034836
0.034203
0.033571
0.033887
0.034836
0.033887
0.033887
0.033571
0.031990
0.033571
0.033255
0.033571
0.033255
0.033887
0.032939
0.033571
0.032939
0.032623
0.032623
0.032939
0.033571
0.032939
0.031990
0.033571
0.035152
0.034836
0.033255
0.034520
0.034836
0.034836
0.034836
0.035152
0.035152
0.036100
0.036100
0.035152
0.035784
0.036416
0.036733
0.036733
0.037049
0.036733
0.037681
0.037997
0.038629
0.037365
0.037997
0.038313
0.038313
0.040526
0.039578
0.039578
0.038629
0.037997
0.038946
0.038629
0.038946
0.038946
0.038313
0.037997
0.038313
0.038629
0.039578
0.038313
0.038629
0.037049
0.037365
0.037365
0.037681
0.038946
0.037681
0.037365
0.037681
0.037997
0.037049
0.036416
0.035784
0.036416
0.034520
0.034836
0.035152
0.035784
0.033255
0.033887
0.034836
0.034836
0.034203
0.033887
0.033571
0.034203
0.032939
0.031990
0.033887
0.032623
0.033887
0.032623
0.031358
0.033255
0.032939
0.033571
0.032306
0.033887
0.033887
0.033887
0.033887
0.034836
0.034203
0.035784
0.035468
0.034836
0.033571
0.035468
0.034836
0.035784
0.034836
0.036100
0.035152
0.036416
0.035468
0.036416
0.036100
0.037681
0.036733
0.038629
0.037365
0.038629
0.038629
0.038946
0.038629
0.037997
0.038946
0.039262
0.039578
0.041159
0.039578
0.039262
0.039578
0.040210
0.038629
0.039894
0.038946
0.038313
0.038629
0.037365
0.038629
0.039262
0.039262
0.038629
0.038313
0.037049
0.037997
0.037997
0.038313
0.036416
0.036733
0.037681
0.037365
0.037049
0.036733
0.037049
0.035468
0.036416
0.035784
0.035152
0.035784
0.034203
0.035152
0.035468
0.035152
0.034520
0.034836
0.034520
0.034520
0.034836
0.032623
0.033571
0.034203
0.034836
0.034836
0.034203
0.033571
0.033571
0.033571
0.033571
0.034836
0.036100
0.035468
0.035152
0.033887
0.034836
0.035152
0.036416
0.036100
0.035784
0.035468
0.036733
0.036416
0.036416
0.036416
0.037049
0.037365
0.037049
0.037997
0.038313
0.037365
0.037681
0.038313
0.037997
0.037997
0.038946
0.038629
0.038946
0.038313
0.038313
0.039894
0.040210
0.040843
0.039894
0.041159
0.039894
0.039262
0.040526
0.038946
0.039262
0.039894
0.039894
0.039262
0.038313
0.038946
0.039262
0.038313
0.037997
0.037681
0.037681
0.038629
0.038313
0.037997
0.037365
0.037997
0.037365
0.037049
0.037049
0.036733
0.036100
0.036100
0.036416
0.035784
0.035152
0.035784
0.035152
0.034203
0.034203
0.034836
0.034520
0.034520
0.035152
0.034520
0.032939
0.032623
0.033887
0.033887
0.033255
0.033255
0.032623
0.033571
0.032623
0.033255
0.033571
0.034520
0.034836
0.035152
0.035152
0.034520
0.034836
0.036100
0.034836
0.033887
0.034203
0.035152
0.036416
0.035784
0.036416
0.036733
0.037049
0.036733
0.037365
0.037365
0.037997
0.037049
0.036733
0.038313
0.038946
0.038946
0.037997
0.038946
0.038313
0.038313
0.038946
0.038946
0.041159
0.039262
0.040210
0.038629
0.039894
0.040843
0.039262
0.038629
0.038946
0.039578
0.039262
0.037049
0.039262
0.039894
0.038629
0.038313
0.038313
0.038629
0.037681
0.037681
0.039262
0.037681
0.036416
0.035784
0.036100
0.037365
0.036416
0.035784
0.034836
0.035468
0.036100
0.036416
0.035784
0.034203
0.034520
0.033887
0.033887
0.033255
0.033571
0.034203
0.035152
0.032306
0.032306
0.032939
0.033887
0.034520
0.033887
0.034520
0.034203
0.034836
0.034203
0.034520
0.034836
0.033887
0.034203
0.035152
0.034836
0.034836
0.036100
0.035784
0.035468
0.034520
0.034203
0.034520
0.035152
0.036416
0.037049
0.036416
0.037365
0.037681
0.037049
0.037681
0.036100
0.037365
0.037997
0.039262
0.039262
0.038629
0.037997
0.037681
0.037681
0.037997
0.038313
0.039262
0.040526
0.039262
0.038313
0.039894
0.038946
0.038629
0.039894
0.039262
0.040526
0.039578
0.038629
0.038629
0.039578
0.039578
0.038629
0.039578
0.037997
0.038629
0.038313
0.037997
0.038313
0.037365
0.036733
0.037365
0.036416
0.035784
0.036733
0.036416
0.035784
0.035784
0.034836
0.035468
0.034520
0.035152
0.035468
0.035152
0.035152
0.034836
0.035152
0.034520
0.035468
0.033571
0.035152
0.034836
0.034520
0.034520
0.033571
0.033255
0.033255
0.033255
0.033571
0.034520
0.035152
0.034203
0.033887
0.034203
0.034520
0.034520
0.035784
0.036416
0.035784
0.035152
0.035784
0.035152
0.035784
0.035784
0.036100
0.035784
0.036733
0.036733
0.036416
0.037681
0.037997
0.038313
0.037681
0.038313
0.037997
0.039262
0.038629
0.037997
0.037681
0.039262
0.039894
0.041159
0.040526
0.039578
0.039262
0.038946
0.038629
0.040843
0.039578
0.039578
0.040210
0.037997
0.038946
0.039578
0.039578
0.040526
0.039894
0.038946
0.038946
0.038629
0.038313
0.037681
0.037997
0.037681
0.037365
0.036416
0.036416
0.036733
0.035152
0.036100
0.036733
0.036416
0.035152
0.035784
0.034520
0.035152
0.034836
0.034203
0.034836
0.035784
0.034836
0.034520
0.033571
0.032939
0.034203
0.034520
0.033887
0.034203
0.033255
0.032623
0.033887
0.033571
0.033887
0.035468
0.035152
0.034203
0.034203
0.033887
0.033571
0.034203
0.035152
0.035152
0.034836
0.035152
0.035784
0.036733
0.036416
0.035784
0.037681
0.036733
0.036733
0.037681
0.036733
0.036733
0.036733
0.037365
0.037365
0.039262
0.038946
0.038946
0.037365
0.037049
0.037997
0.040526
0.040210
0.038629
0.038629
0.038629
0.038629
0.039262
0.038629
0.039262
0.038946
0.039578
0.038629
0.039578
0.039262
0.039262
0.039262
0.039262
0.038313
0.038629
0.037365
0.038313
0.038313
0.038313
0.037365
0.037365
0.037049
0.036733
0.036733
0.035784
0.034836
0.036416
0.036733
0.036100
0.035784
0.035468
0.034520
0.035152
0.034520
0.035468
0.036733
0.034836
0.034836
0.033887
0.032623
0.034520
0.033571
0.035152
0.034203
0.034836
0.033571
0.033887
0.034520
0.035152
0.035152
0.036733
0.034203
0.034520
0.034203
0.034520
0.035468
0.034836
0.035468
0.036100
0.036100
0.036733
0.035784
0.036416
0.036100
0.037365
0.037681
0.037365
0.037365
0.037365
0.037365
0.037365
0.037997
0.037997
0.038313
0.037681
0.038629
0.038629
0.037049
0.038629
0.039578
0.039894
0.039894
0.038629
0.039262
0.037997
0.039262
0.040210
0.039894
0.039578
0.039578
0.040526
0.038946
0.039894
0.038946
0.038629
0.039262
0.038946
0.038946
0.038629
0.039578
0.037365
0.037997
0.038946
0.037049
0.037997
0.037049
0.037365
0.037049
0.036100
0.037365
0.036416
0.036733
0.036416
0.035152
0.036100
0.036100
0.035468
0.035784
0.036416
0.035468
0.035468
0.034520
0.032939
0.034520
0.034520
0.035152
0.034836
0.034520
0.034520
0.033887
0.034203
0.034836
0.034836
0.035468
0.034520
0.033887
0.033571
0.033887
0.034203
0.035784
0.035152
0.033887
0.035152
0.035468
0.036100
0.036100
0.037365
0.035784
0.037049
0.036100
0.036416
0.036416
0.037365
0.037049
0.037997
0.038313
0.037681
0.037681
0.038313
0.038946
0.037997
0.037997
0.039578
0.039578
0.041159
0.039578
0.039894
0.038946
0.038313
0.039578
0.039894
0.039894
0.038629
0.038946
0.038946
0.039578
0.039578
0.039894
0.039578
0.039262
0.038629
0.038946
0.037049
0.038313
0.039262
0.038629
0.037681
0.036416
0.036416
0.036733
0.037049
0.036733
0.036416
0.037049
0.036416
0.037365
0.036100
0.035468
0.034520
0.033887
0.033887
0.034520
0.034520
0.035152
0.034520
0.034520
0.033571
0.033887
0.034203
0.035784
0.034520
0.034520
0.033887
0.034203
0.034203
0.033887
0.034520
0.033887
0.034520
0.035152
0.035468
0.034203
0.035468
0.034520
0.034836
0.035784
0.035468
0.036416
0.036733
0.036100
0.036100
0.036416
0.035784
0.036416
0.037365
0.036416
0.037049
0.038629
0.037681
0.037365
0.037997
0.037365
0.037997
0.037997
0.038629
0.037997
0.039262
0.040526
0.039578
0.038946
0.039578
0.039262
0.039262
0.039262
0.039262
0.039262
0.038946
0.038313
0.038946
0.038629
0.038946
0.039578
0.038629
0.037997
0.037681
0.037365
0.037365
0.037365
0.037997
0.038629
0.037681
0.036733
0.037049
0.036733
0.036100
0.035152
0.035152
0.035468
0.035784
0.035468
0.034203
0.032623
0.034203
0.034520
0.035152
0.035468
0.034520
0.034203
0.033887
0.032623
0.033255
0.035468
0.035152
0.034520
0.034520
0.034203
0.033571
0.035152
0.035152
0.034520
0.034520
0.035152
0.035468
0.035152
0.035152
0.036100
0.035468
0.035152
0.034836
0.035152
0.034836
0.035468
0.035784
0.036416
0.036100
0.036416
0.036733
0.037049
0.035784
0.036416
0.037049
0.038313
0.037681
0.038313
0.038629
0.037365
0.036733
0.037049
0.037049
0.037681
0.039262
0.038946
0.038629
0.037681
0.037681
0.038946
0.039578
0.039894
0.039578
0.038629
0.037681
0.037049
0.039262
0.038629
0.037997
0.038629
0.038313
0.037681
0.037365
0.037997
0.037997
0.037049
0.036733
0.037365
0.036733
0.037681
0.036733
0.034520
0.034836
0.035152
0.034836
0.034203
0.034836
0.034520
0.034520
0.034203
0.033887
0.033887
0.035152
0.035468
0.034836
0.034836
0.033571
0.033887
0.034203
0.034520
0.033887
0.033887
0.034520
0.034520
0.033255
0.033887
0.034836
0.034203
0.034203
0.034836
0.035152
0.034203
0.034520
0.034836
0.035152
0.034520
0.034520
0.035152
0.034203
0.035784
0.036100
0.037049
0.037049
0.037997
0.037365
0.037049
0.037681
0.037681
0.038313
0.037997
0.039262
0.037049
0.037681
0.039578
0.036416
0.037997
0.037681
0.039262
0.040210
0.038629
0.037681
0.038313
0.037365
0.038946
0.038946
0.039262
0.038946
0.038946
0.037997
0.038629
0.039262
0.038629
0.039894
0.039262
0.038946
0.038629
0.037997
0.037365
0.037049
0.037365
0.037049
0.038946
0.036733
0.037365
0.036416
0.035468
0.035784
0.035468
0.036416
0.035784
0.035152
0.035468
0.034836
0.035784
0.034203
0.033887
0.034520
0.034520
0.034203
0.033887
0.033887
0.033887
0.034836
0.034836
0.033887
0.033887
0.034203
0.035152
0.035152
0.034836
0.036416
0.034520
0.035468
0.035784
0.034836
0.036416
0.036100
0.035784
0.035468
0.035784
0.035784
0.035784
0.036100
0.037365
0.036416
0.037365
0.037681
0.036733
0.038313
0.037365
0.038313
0.038313
0.037997
0.038629
0.038313
0.039262
0.038313
0.037365
0.038313
0.038946
0.039262
0.040843
0.040526
0.039894
0.038629
0.037997
0.039894
0.039578
0.038313
0.038629
0.038313
0.037997
0.037681
0.038629
0.038629
0.038946
0.037997
0.038313
0.037681
0.037997
0.038946
0.037997
0.037049
0.036733
0.037049
0.036733
0.035784
0.034836
0.035468
0.035152
0.036100
0.035784
0.035152
0.033887
0.035468
0.034520
0.035152
0.034836
0.035152
0.034836
0.035152
0.034520
0.033571
0.032623
0.033571
0.034836
0.033887
0.033255
0.035152
0.033887
0.033255
0.033887
0.033887
0.034520
0.034836
0.034836
0.034520
0.035468
0.034520
0.034520
0.035152
0.035784
0.034836
0.035784
0.036733
0.036416
0.036100
0.035468
0.036733
0.037049
0.036416
0.037681
0.037049
0.037997
0.037681
0.038313
0.038946
0.039262
0.039262
0.040210
0.038629
0.037681
0.038946
0.039578
0.039894
0.039894
0.039262
0.038946
0.038313
0.039262
0.040210
0.039578
0.038946
0.038946
0.038313
0.039578
0.039578
0.040843
0.038629
0.038629
0.039262
0.038946
0.037365
0.037681
0.037365
0.038313
0.037997
0.037049
0.037365
0.037365
0.036733
0.035784
0.035152
0.035784
0.035784
0.034836
0.034520
0.034203
0.034520
0.033571
0.034520
0.034520
0.034836
0.035468
0.034520
0.035152
0.033887
0.033571
0.033255
0.033887
0.034203
0.032623
0.033255
0.033255
0.033571
0.033887
0.035468
0.035784
0.033571
0.033887
0.034203
0.034836
0.034520
0.035468
0.035468
0.034520
0.034836
0.034836
0.035468
0.035468
0.036100
0.036733
0.036416
0.036733
0.036416
0.037365
0.037049
0.037997
0.037365
0.039262
0.038946
0.039262
0.038313
0.038629
0.038313
0.039262
0.038313
0.039894
0.040526
0.039262
0.038313
0.038946
0.038313
0.038946
0.039578
0.038313
0.039262
0.040210
0.038629
0.039894
0.039578
0.039262
0.038629
0.038629
0.038629
0.037997
0.037997
0.038313
0.037997
0.037997
0.037049
0.036733
0.035468
0.035784
0.036416
0.035468
0.036416
0.037049
0.036733
0.036100
0.035152
0.034836
0.034520
0.035468
0.035152
0.034836
0.035152
0.034520
0.034520
0.031674
0.032623
0.032939
0.035152
0.034836
0.034520
0.033571
0.033571
0.033887
0.034203
0.034520
0.035152
0.035152
0.033887
0.035152
0.035152
0.034836
0.035468
0.035468
0.033887
0.035468
0.035468
0.035784
0.035152
0.035152
0.035784
0.035468
0.036733
0.037997
0.037681
0.036733
0.037365
0.037997
0.037365
0.038629
0.037997
0.039578
0.038946
0.037365
0.038946
0.039262
0.040210
0.039894
0.040526
0.040526
0.039262
0.039578
0.039262
0.039894
0.039578
0.039578
0.039578
0.039262
0.038629
0.039262
0.039262
0.038629
0.039578
0.038313
0.038946
0.037365
0.037681
0.038313
0.038313
0.037365
0.037997
0.037681
0.036733
0.037049
0.035784
0.036100
0.035784
0.036416
0.035152
0.035468
0.034836
0.034203
0.035468
0.034520
0.035468
0.035784
0.034203
0.034520
0.032623
0.033571
0.035152
0.034520
0.035468
0.033887
0.033255
0.034203
0.034203
0.033887
0.033571
0.035468
0.033887
0.034520
0.035468
0.034520
0.033255
0.035784
0.036100
0.034836
0.034836
0.035152
0.035784
0.035152
0.034520
0.034836
0.035468
0.036100
0.036100
0.035784
0.036733
0.037049
0.037681
0.037681
0.037681
0.038629
0.039262
0.037997
0.037681
0.038313
0.038313
0.037681
0.040210
0.039578
0.040210
0.038946
0.038946
0.039262
0.040210
0.038946
0.038946
0.040210
0.039894
0.039262
0.039578
0.039578
0.038946
0.038629
0.038629
0.037997
0.038313
0.038629
0.038629
0.037365
0.037997
0.037365
0.037049
0.037049
0.037365
0.037365
0.035468
0.035784
0.036100
0.035468
0.036100
0.036416
0.036100
0.036416
0.034520
0.035784
0.035468
0.035152
0.033571
0.035152
0.032939
0.035152
0.034836
0.033887
0.033571
0.033887
0.033887
0.033571
0.033887
0.034203
0.035152
0.035468
0.034203
0.034520
0.034836
0.035152
0.037049
0.035468
0.035152
0.036100
0.036416
0.036733
0.037365
0.036416
0.036416
0.036416
0.037049
0.037365
0.037681
0.037997
0.037997
0.038313
0.038629
0.038313
0.038313
0.038946
0.038313
0.038313
0.037681
0.038313
0.039262
0.039262
0.040526
0.039578
0.038629
0.039262
0.039262
0.039894
0.039894
0.038629
0.038313
0.039578
0.039578
0.039578
0.040210
0.040526
0.041159
0.039578
0.039894
0.038313
0.038313
0.038946
0.038946
0.038946
0.038629
0.037997
0.037365
0.036416
0.038313
0.036100
0.036416
0.036416
0.035468
0.035784
0.035468
0.035784
0.036416
0.035784
0.035468
0.034203
0.035784
0.036100
0.034203
0.034203
0.034836
0.033887
0.034836
0.034520
0.034203
0.033571
0.032939
0.034836
0.033571
0.034203
0.035784
0.035784
0.035152
0.035468
0.035468
0.035152
0.036416
0.036733
0.035784
0.036100
0.036416
0.037681
0.037049
0.036416
0.037049
0.038946
0.037997
0.037997
0.038313
0.038629
0.037997
0.037997
0.039262
0.039262
0.039578
0.039894
0.040526
0.039262
0.037997
0.039894
0.039578
0.040526
0.040526
0.040843
0.038629
0.040210
0.041159
0.039894
0.039578
0.041791
0.040210
0.038313
0.038946
0.039894
0.039262
0.039262
0.040843
0.039894
0.039262
0.038946
0.039578
0.038313
0.038946
0.039894
0.039578
0.038313
0.037681
0.037681
0.037049
0.035152
0.036733
0.038313
0.036733
0.037049
0.036416
0.036100
0.036416
0.035468
0.035784
0.035784
0.035784
0.035468
0.034836
0.033887
0.035468
0.036100
0.034836
0.035152
0.035784
0.034520
0.034836
0.034203
0.035784
0.034836
0.035152
0.034836
0.035152
0.035784
0.036416
0.036733
0.037049
0.036416
0.035784
0.035784
0.037049
0.036733
0.036733
0.037049
0.037365
0.037997
0.037681
0.038629
0.039578
0.040210
0.038629
0.037997
0.040526
0.039894
0.039578
0.038946
0.040210
0.039894
0.039894
0.041159
0.040843
0.041159
0.041475
0.039894
0.040843
0.041475
0.041475
0.041159
0.041159
0.041159
0.041159
0.039578
0.039894
0.042107
0.041475
0.040210
0.041159
0.039894
0.039262
0.039578
0.040526
0.039578
0.039578
0.038946
0.038946
0.038946
0.037049
0.038629
0.037365
0.036733
0.037681
0.037681
0.036416
0.036733
0.037049
0.036100
0.036416
0.036733
0.037365
0.036416
0.035784
0.036100
0.035152
0.034836
0.035784
0.036100
0.036416
0.034203
0.035468
0.035468
0.034836
0.035152
0.036733
0.035468
0.036416
0.036416
0.036416
0.035784
0.036100
0.036733
0.035468
0.035784
0.036416
0.037049
0.037365
0.036416
0.037049
0.037365
0.036100
0.037997
0.037997
0.037049
0.037681
0.038629
0.039262
0.038313
0.039894
0.039578
0.039578
0.039894
0.039578
0.039578
0.039894
0.040210
0.042739
0.040210
0.040526
0.039578
0.040843
0.041159
0.042423
0.040210
0.040210
0.039894
0.038946
0.041159
0.040526
0.039262
0.039262
0.039894
0.038629
0.038629
0.039894
0.038629
0.038946
0.038313
0.037997
0.038629
0.037997
0.037997
0.036100
0.037365
0.037049
0.036416
0.036100
0.038313
0.037365
0.035784
0.036416
0.035152
0.035152
0.034836
0.037049
0.036733
0.034520
0.034836
0.034836
0.034836
0.034836
0.036100
0.035784
0.034203
0.034520
0.034520
0.033887
0.036100
0.036100
0.035468
0.035784
0.035784
0.035784
0.035468
0.036100
0.035468
0.036416
0.035152
0.035784
0.037049
0.036416
0.036416
0.037365
0.038313
0.037997
0.038313
0.038946
0.037681
0.038946
0.040526
0.039262
0.039578
0.039894
0.040843
0.039894
0.038946
0.038946
0.040210
0.039894
0.041159
0.040210
0.041475
0.039262
0.038946
0.041475
0.040210
0.041475
0.041159
0.039894
0.040210
0.040843
0.041159
0.040210
0.040210
0.040843
0.040843
0.038629
0.040210
0.040210
0.039578
0.039262
0.039578
0.038313
0.038946
0.038946
0.037681
0.036733
0.037049
0.037681
0.037365
0.036100
0.036100
0.036416
0.037049
0.037365
0.037049
0.037049
0.035784
0.035152
0.035152
0.034520
0.034203
0.035152
0.035152
0.034520
0.035152
0.034836
0.035468
0.034836
0.035468
0.034836
0.036100
0.035468
0.034836
0.033887
0.035468
0.035784
0.037365
0.036416
0.035784
0.036733
0.036100
0.036416
0.037365
0.038313
0.037049
0.036733
0.037681
0.039262
0.037997
0.039894
0.038629
0.038313
0.040210
0.039262
0.040843
0.040210
0.040210
0.039894
0.038946
0.040210
0.040843
0.041159
0.041159
0.040843
0.039578
0.040210
0.039578
0.040526
0.040210
0.040210
0.039894
0.038946
0.039578
0.039894
0.040843
0.040843
0.039894
0.039578
0.038313
0.038946
0.038946
0.040210
0.037997
0.038629
0.037997
0.037681
0.037681
0.037681
0.037997
0.036100
0.035784
0.037681
0.036416
0.036100
0.036100
0.036100
0.036100
0.033887
0.036416
0.037049
0.035468
0.035468
0.034836
0.033571
0.035468
0.034520
0.033887
0.033887
0.033887
0.034836
0.033255
0.032939
0.034520
0.035152
0.034836
0.033571
0.034520
0.034836
0.034836
0.035784
0.037365
0.035468
0.035784
0.036416
0.036100
0.037681
0.037997
0.036100
0.036100
0.037365
0.037049
0.037681
0.037681
0.038946
0.037365
0.037681
0.039578
0.038313
0.038629
0.038313
0.038629
0.037681
0.037997
0.039578
0.039894
0.041159
0.040210
0.040526
0.039578
0.039894
0.040526
0.041159
0.039894
0.039894
0.041159
0.040210
0.039894
0.041159
0.040526
0.039894
0.040843
0.039894
0.038946
0.037365
0.037997
0.038313
0.037365
0.036416
0.037365
0.037365
0.037997
0.036733
0.036100
0.035784
0.037049
0.036416
0.037681
0.036416
0.036416
0.036416
0.036733
0.035468
0.035784
0.036733
0.036416
0.036416
0.034520
0.033887
0.033887
0.035468
0.035784
0.035152
0.035152
0.034836
0.035784
0.035784
0.036100
0.035784
0.035152
0.034836
0.035784
0.035468
0.034520
0.036100
0.036100
0.036416
0.035784
0.036100
0.036416
0.036416
0.036733
0.036733
0.035468
0.036100
0.036733
0.037681
0.037681
0.037681
0.038629
0.038313
0.038313
0.039578
0.038946
0.039578
0.039578
0.038946
0.039262
0.039894
0.040843
0.038629
0.040210
0.039894
0.040210
0.041475
0.041791
0.040526
0.039894
0.039578
0.039578
0.040210
0.038629
0.039894
0.039578
0.039578
0.038946
0.038313
0.038313
0.038946
0.039894
0.038313
0.038946
0.037681
0.038313
0.037997
0.037049
0.037681
0.037681
0.038313
0.037049
0.037365
0.035468
0.035784
0.036733
0.037049
0.036100
0.036100
0.036416
0.035468
0.035468
0.034520
0.035152
0.035784
0.036100
0.035468
0.034836
0.033887
0.034520
0.035468
0.035468
0.034836
0.036416
0.036416
0.034836
0.035152
0.034203
0.035152
0.036100
0.035784
0.037049
0.035468
0.036100
0.037049
0.037681
0.037365
0.037049
0.036733
0.037365
0.038313
0.038629
0.038629
0.037681
0.037681
0.039262
0.038313
0.039578
0.039894
0.040526
0.038946
0.040210
0.040843
0.040210
0.040843
0.041475
0.041159
0.040526
0.041159
0.041475
0.042107
0.041475
0.042107
0.041475
0.039262
0.040526
0.040843
0.040210
0.041475
0.040526
0.040526
0.039578
0.038629
0.040843
0.040526
0.037997
0.039894
0.039578
0.037681
0.037997
0.038313
0.037365
0.036733
0.036416
0.037049
0.035468
0.035784
0.036100
0.036100
0.036416
0.036733
0.037365
0.036733
0.035784
0.036733
0.035784
0.033255
0.036100
0.036100
0.036100
0.035152
0.036100
0.034836
0.034836
0.035784
0.036416
0.035784
0.035152
0.036733
0.036100
0.035468
0.037049
0.037681
0.036416
0.036733
0.037365
0.037365
0.037365
0.038629
0.037997
0.038313
0.037681
0.039894
0.038946
0.037365
0.038313
0.039262
0.039894
0.038629
0.040526
0.039262
0.038313
0.038946
0.039578
0.039578
0.040843
0.040843
0.040526
0.040210
0.040843
0.040843
0.040210
0.040526
0.041791
0.041475
0.040526
0.040843
0.041475
0.040210
0.041159
0.041475
0.040843
0.039894
0.041159
0.040526
0.039578
0.039894
0.039578
0.039578
0.038313
0.039578
0.040210
0.038313
0.038313
0.038313
0.037997
0.037681
0.037997
0.038629
0.037681
0.036416
0.037997
0.038313
0.036733
0.035784
0.037997
0.037049
0.035468
0.035784
0.037049
0.035784
0.035784
0.036100
0.037049
0.035468
0.034520
0.035784
0.035784
0.036416
0.037365
0.036733
0.035784
0.035784
0.036100
0.036100
0.036733
0.038313
0.037365
0.035784
0.037049
0.038313
0.037681
0.037049
0.036416
0.037681
0.037681
0.038946
0.040526
0.038313
0.038313
0.039894
0.039262
0.040210
0.039894
0.040843
0.039578
0.041159
0.040843
0.039894
0.039578
0.041475
0.042423
0.040843
0.040526
0.041791
0.041791
0.040843
0.041475
0.041791
0.040526
0.040210
0.039262
0.039894
0.040526
0.040843
0.041159
0.039894
0.040210
0.041475
0.039578
0.040210
0.038313
0.039578
0.037997
0.037681
0.037365
0.037681
0.038313
0.037049
0.037365
0.036733
0.036733
0.037049
0.036733
0.037049
0.036100
0.037049
0.036100
0.036733
0.037049
0.037997
0.035468
0.034836
0.035784
0.035152
0.034520
0.035152
0.036100
0.035468
0.034836
0.035468
0.035152
0.035152
0.036100
0.036100
0.035468
0.036100
0.035784
0.036416
0.035468
0.037997
0.037997
0.036733
0.037681
0.038313
0.038629
0.037049
0.037681
0.038629
0.036416
0.038946
0.039262
0.037997
0.038313
0.039578
0.039262
0.038946
0.040210
0.041159
0.039578
0.039894
0.039578
0.040526
0.039578
0.041791
0.041159
0.040843
0.040526
0.040526
0.041159
0.041159
0.041791
0.041791
0.040526
0.039894
0.040526
0.040843
0.040526
0.040210
0.040843
0.040210
0.039262
0.040210
0.039894
0.039578
0.038946
0.038313
0.038313
0.038313
0.038313
0.038629
0.037049
0.037365
0.037681
0.038946
0.036416
0.036733
0.037997
0.036416
0.036416
0.036733
0.036733
0.036416
0.035784
0.037049
0.035784
0.035152
0.035152
0.035468
0.036100
0.035468
0.034520
0.036100
0.035784
0.036733
0.036416
0.037681
0.036733
0.036733
0.036416
0.035468
0.036416
0.036733
0.036416
0.037049
0.037365
0.037049
0.037365
0.037681
0.037049
0.037681
0.037681
0.037681
0.037365
0.037997
0.038946
0.037681
0.038313
0.039262
0.039578
0.040843
0.040210
0.039894
0.039262
0.038946
0.040526
0.040843
0.041475
0.041791
0.041159
0.039894
0.039894
0.041159
0.042423
0.041791
0.041791
0.041475
0.041159
0.041159
0.041159
0.040526
0.040526
0.039894
0.040843
0.038629
0.039262
0.040843
0.039578
0.039578
0.040526
0.038629
0.038629
0.038629
0.037997
0.038313
0.036416
0.036733
0.037365
0.036733
0.036733
0.035784
0.036416
0.035784
0.035468
0.036416
0.036100
0.037049
0.035468
0.035152
0.034836
0.035468
0.036416
0.035152
0.034836
0.035152
0.034203
0.034836
0.035468
0.035468
0.035784
0.036416
0.035784
0.035468
0.035784
0.035784
0.036416
0.037049
0.037681
0.036733
0.036733
0.037049
0.036733
0.037681
0.037049
0.037681
0.037997
0.037681
0.038313
0.038946
0.038946
0.038629
0.038629
0.039894
0.039894
0.040210
0.040210
0.039894
0.039262
0.039578
0.039262
0.040843
0.041159
0.040210
0.041159
0.039578
0.040210
0.040210
0.041475
0.040843
0.040526
0.039894
0.040526
0.040843
0.041159
0.039578
0.039894
0.040210
0.039262
0.039578
0.038946
0.040210
0.037997
0.038629
0.038313
0.039578
0.038946
0.038946
0.037997
0.037681
0.037365
0.037365
0.038313
0.037681
0.036733
0.036733
0.036100
0.034520
0.035468
0.035784
0.036100
0.037049
0.035784
0.036416
0.033887
0.035784
0.036100
0.036100
0.036100
0.036100
0.035152
0.036100
0.035468
0.036100
0.035468
0.035784
0.036416
0.036100
0.035152
0.035468
0.037365
0.037365
0.036100
0.036733
0.036416
0.037049
0.037681
0.037997
0.038313
0.038629
0.037997
0.039578
0.039894
0.038629
0.037997
0.040526
0.039578
0.039262
0.039894
0.039262
0.040210
0.038629
0.038313
0.039578
0.039578
0.041791
0.040843
0.041475
0.040843
0.039894
0.040843
0.041159
0.041791
0.041791
0.042107
0.041791
0.041475
0.041159
0.040843
0.041159
0.040843
0.041159
0.041159
0.040210
0.038946
0.040210
0.038946
0.039262
0.038946
0.038946
0.039578
0.039578
0.038313
0.037997
0.037681
0.037997
0.037049
0.036733
0.035784
0.036416
0.036416
0.036733
0.036100
0.036733
0.036733
0.036100
0.036733
0.034836
0.036733
0.036100
0.037365
0.036416
0.035468
0.035152
0.035784
0.035784
0.035784
0.036100
0.036416
0.035784
0.037049
0.036416
0.036733
0.037365
0.037997
0.037997
0.037365
0.037681
0.037365
0.037365
0.037365
0.038946
0.037997
0.038629
0.038946
0.039262
0.038946
0.039578
0.037997
0.038629
0.039262
0.039894
0.039262
0.039894
0.040210
0.040843
0.039894
0.040843
0.041159
0.042423
0.040843
0.041159
0.040526
0.040843
0.041475
0.042739
0.041475
0.041791
0.041159
0.041159
0.042107
0.042107
0.041791
0.042107
0.042107
0.040210
0.039578
0.040210
0.040843
0.040210
0.040526
0.040210
0.038946
0.039578
0.039262
0.037681
0.038629
0.038946
0.038946
0.037049
0.037365
0.037681
0.036100
0.036733
0.036100
0.037049
0.037049
0.037997
0.037365
0.035784
0.035152
0.036733
0.036100
0.036416
0.036733
0.036100
0.035152
0.036416
0.035784
0.035468
0.036416
0.036416
0.036416
0.036100
0.036100
0.036733
0.037049
0.037365
0.037997
0.037049
0.037681
0.038629
0.038629
0.039578
0.038313
0.039262
0.038946
0.038946
0.039578
0.039262
0.040210
0.040843
0.041159
0.040843
0.040843
0.041159
0.041159
0.041475
0.040210
0.041475
0.041791
0.042739
0.042739
0.041791
0.041475
0.040526
0.042107
0.042107
0.042423
0.042107
0.043056
0.041791
0.040526
0.041791
0.041159
0.041791
0.041475
0.041159
0.040526
0.039894
0.040843
0.040843
0.039894
0.039262
0.040526
0.040210
0.039894
0.039894
0.039262
0.037997
0.037997
0.037681
0.039262
0.038629
0.038629
0.037049
0.037049
0.036416
0.037049
0.036416
0.037681
0.037049
0.036100
0.034836
0.035152
0.036100
0.037365
0.037365
0.037049
0.036733
0.036100
0.036416
0.036733
0.036100
0.035784
0.036100
0.037049
0.035784
0.036100
0.036416
0.037681
0.037997
0.037365
0.037365
0.037049
0.037365
0.038629
0.037997
0.037681
0.038629
0.038629
0.039262
0.038629
0.039578
0.039262
0.039894
0.040843
0.040843
0.039894
0.040526
0.041159
0.040526
0.039262
0.040526
0.041475
0.042739
0.041475
0.042107
0.041475
0.039894
0.041791
0.042423
0.040210
0.040843
0.041159
0.041159
0.040843
0.042107
0.041475
0.041791
0.041791
0.040210
0.039578
0.040210
0.039894
0.040843
0.040210
0.039578
0.040210
0.039262
0.038946
0.039262
0.039578
0.037997
0.038313
0.038629
0.039262
0.037681
0.037365
0.037681
0.036416
0.036733
0.036416
0.038313
0.037049
0.037365
0.036733
0.035468
0.036100
0.035152
0.037049
0.037997
0.037049
0.036416
0.036416
0.035468
0.037049
0.037049
0.037049
0.036100
0.036733
0.037049
0.037365
0.037681
0.037681
0.036733
0.037049
0.038313
0.038313
0.037681
0.037997
0.038313
0.037997
0.038313
0.038629
0.038946
0.039578
0.039578
0.040210
0.039894
0.039894
0.040843
0.040843
0.040526
0.039578
0.039894
0.040843
0.040843
0.041791
0.042423
0.041475
0.041475
0.040526
0.041159
0.042107
0.041475
0.041791
0.042107
0.040526
0.041159
0.040210
0.040210
0.041475
0.040843
0.039894
0.040526
0.039894
0.039578
0.039262
0.038629
0.040210
0.039262
0.040210
0.038946
0.039262
0.038946
0.038313
0.037049
0.037365
0.037365
0.038946
0.037365
0.037365
0.037365
0.036416
0.036100
0.037049
0.037681
0.036416
0.035468
0.035152
0.035784
0.035152
0.036733
0.036100
0.035468
0.034520
0.034836
0.034520
0.035468
0.037049
0.036416
0.035784
0.035784
0.036416
0.036100
0.038313
0.037997
0.037681
0.037681
0.037365
0.037365
0.036733
0.038313
0.038629
0.038946
0.038946
0.039578
0.039578
0.038946
0.038629
0.039578
0.040210
0.040210
0.038946
0.039894
0.040843
0.039578
0.039894
0.040526
0.043056
0.042423
0.041791
0.040526
0.041159
0.041475
0.041791
0.042107
0.041475
0.041791
0.041159
0.041791
0.040526
0.040843
0.040843
0.040843
0.040210
0.039894
0.038946
0.038946
0.039262
0.040210
0.039578
0.038946
0.040526
0.039262
0.037681
0.038629
0.039262
0.038946
0.037049
0.037365
0.037681
0.037997
0.037997
0.037365
0.036416
0.036100
0.036733
0.036416
0.037049
0.037049
0.035468
0.034836
0.034836
0.035468
0.037365
0.035784
0.034520
0.036100
0.034836
0.035468
0.035152
0.036416
0.036416
0.036733
0.035468
0.035468
0.036416
0.037365
0.038313
0.036733
0.036100
0.037049
0.038313
0.037681
0.037997
0.037997
0.037365
0.038629
0.039262
0.039262
0.039262
0.039894
0.040210
0.040210
0.040210
0.040210
0.039578
0.039578
0.038946
0.040210
0.039894
0.040526
0.041791
0.042423
0.041475
0.040843
0.040210
0.041159
0.042107
0.042107
0.040843
0.041475
0.040210
0.040210
0.039578
0.040843
0.042107
0.040526
0.040526
0.039578
0.039262
0.038946
0.039262
0.039894
0.039894
0.039262
0.038946
0.039578
0.038946
0.038946
0.038629
0.038629
0.038946
0.038629
0.038629
0.038313
0.037365
0.037997
0.036733
0.037365
0.037365
0.037049
0.037049
0.037365
0.034520
0.035468
0.035784
0.035468
0.036100
0.036733
0.037049
0.036100
0.036733
0.036416
0.036416
0.037365
0.036733
0.036733
0.035784
0.037681
0.036733
0.038313
0.036733
0.037365
0.037997
0.037681
0.038313
0.038946
0.038313
0.038946
0.039262
0.039894
0.040210
0.038946
0.041159
0.040210
0.040526
0.041475
0.042107
0.040526
0.042107
0.042107
0.041159
0.040526
0.042423
0.041791
0.042423
0.043688
0.042739
0.041791
0.040843
0.040843
0.042107
0.042107
0.042423
0.041791
0.041475
0.041159
0.041159
0.040843
0.041159
0.041159
0.042107
0.040843
0.039262
0.041159
0.039262
0.039578
0.038946
0.039262
0.039578
0.038629
0.038313
0.039262
0.037049
0.037365
0.038313
0.037365
0.037997
0.036416
0.036416
0.035784
0.037049
0.036733
0.038629
0.037365
0.037049
0.035468
0.034836
0.036733
0.035784
0.036416
0.037049
0.035468
0.035468
0.035152
0.036416
0.036733
0.036733
0.036100
0.036100
0.037365
0.037997
0.037997
0.037365
0.037997
0.038629
0.037681
0.037365
0.038946
0.038946
0.038946
0.039262
0.038946
0.039578
0.039262
0.040526
0.039894
0.039578
0.039262
0.040843
0.040526
0.039894
0.039894
0.040843
0.042107
0.040210
0.041475
0.040210
0.040526
0.043056
0.041791
0.042107
0.041159
0.041475
0.041791
0.041159
0.041791
0.042107
0.042423
0.040210
0.041159
0.042107
0.041475
0.041475
0.041159
0.039578
0.039578
0.039578
0.040526
0.040210
0.039578
0.039262
0.039578
0.038946
0.039894
0.038946
0.037365
0.037681
0.037365
0.036733
0.036733
0.036416
0.037049
0.036733
0.035784
0.035784
0.036733
0.036733
0.036100
0.037365
0.034520
0.036100
0.036100
0.035468
0.036416
0.035784
0.035468
0.035784
0.035784
0.036100
0.036100
0.037049
0.037365
0.036416
0.036733
0.038313
0.036100
0.037681
0.036733
0.036416
0.037681
0.037049
0.037049
0.037681
0.037681
0.037365
0.037681
0.037681
0.038629
0.037997
0.037997
0.040210
0.038946
0.039578
0.039894
0.039894
0.040210
0.040526
0.039894
0.040210
0.040843
0.040843
0.041475
0.040526
0.041475
0.040526
0.040526
0.040843
0.040526
0.040210
0.040210
0.040210
0.038946
0.040843
0.040210
0.039894
0.039894
0.039894
0.039262
0.038313
0.038946
0.039578
0.039578
0.039578
0.039578
0.038946
0.038946
0.037365
0.038313
0.038313
0.037365
0.037681
0.037049
0.037365
0.036733
0.035784
0.036416
0.036733
0.036416
0.036733
0.036416
0.036733
0.037365
0.036416
0.036100
0.036416
0.036416
0.035784
0.036416
0.035784
0.036100
0.035784
0.036100
0.035152
0.036416
0.035152
0.036416
0.037049
0.036416
0.036733
0.036733
0.036733
0.036733
0.037365
0.037681
0.037997
0.037365
0.037681
0.038629
0.038629
0.038946
0.039262
0.038313
0.038946
0.038629
0.039262
0.039894
0.040526
0.039894
0.040843
0.040526
0.040210
0.039262
0.039894
0.040210
0.042423
0.040843
0.041159
0.040843
0.041475
0.041159
0.042107
0.041475
0.040843
0.040210
0.040526
0.039894
0.041159
0.041791
0.041791
0.041791
0.041159
0.039578
0.040210
0.040210
0.039262
0.039578
0.039894
0.039578
0.038313
0.038946
0.037997
0.037681
0.038313
0.037365
0.038946
0.038313
0.037681
0.037997
0.037049
0.037049
0.037049
0.037049
0.036416
0.036416
0.035784
0.035152
0.034836
0.036733
0.035784
0.036100
0.036416
0.036100
0.035784
0.035468
0.035468
0.035784
0.037365
0.037365
0.037049
0.037049
0.036733
0.037365
0.037365
0.037365
0.037049
0.036733
0.037049
0.036733
0.037681
0.037681
0.037681
0.038629
0.038629
0.037681
0.038629
0.038946
0.038629
0.037365
0.038946
0.040526
0.039262
0.039578
0.039262
0.038946
0.038629
0.039894
0.041159
0.040843
0.042107
0.040526
0.041159
0.040526
0.040843
0.041791
0.041159
0.041159
0.041475
0.041159
0.040210
0.041159
0.041159
0.039894
0.040843
0.040210
0.039262
0.039894
0.038629
0.038946
0.038946
0.038313
0.038946
0.039894
0.037997
0.039578
0.039262
0.037997
0.036733
0.037049
0.037681
0.037049
0.036100
0.036733
0.037049
0.036416
0.037365
0.037049
0.037681
0.037681
0.036416
0.035468
0.035784
0.035784
0.035784
0.035784
0.037049
0.036733
0.035152
0.034520
0.035784
0.036416
0.036100
0.036416
0.037365
0.035784
0.037049
0.036733
0.037049
0.037681
0.037681
0.037049
0.037049
0.036733
0.037997
0.037997
0.037681
0.037681
0.038629
0.037681
0.038313
0.038313
0.038629
0.039894
0.040210
0.039578
0.038946
0.039578
0.039894
0.039578
0.039262
0.040843
0.041475
0.041475
0.041159
0.042107
0.041159
0.041159
0.041159
0.041159
0.041475
0.040526
0.041791
0.040526
0.041475
0.041791
0.040526
0.041791
0.040843
0.040843
0.039578
0.039578
0.040526
0.040526
0.038946
0.038629
0.037997
0.038629
0.038629
0.037997
0.037681
0.036416
0.037049
0.038629
0.036733
0.036416
0.037049
0.036100
0.036100
0.035784
0.034836
0.036416
0.035784
0.035784
0.035152
0.034203
0.035152
0.035152
0.036416
0.036416
0.036733
0.035468
0.035468
0.035152
0.036100
0.036416
0.035784
0.034836
0.035152
0.035152
0.036416
0.037365
0.036416
0.036733
0.037049
0.035784
0.036733
0.036733
0.036733
0.037049
0.037049
0.037681
0.038946
0.039262
0.038629
0.038629
0.039262
0.040210
0.040210
0.040843
0.041159
0.040526
0.039894
0.038946
0.040526
0.040843
0.041791
0.041475
0.041159
0.040526
0.040210
0.041475
0.042423
0.040843
0.041475
0.041791
0.040526
0.039894
0.041791
0.041475
0.040843
0.041475
0.040526
0.038946
0.038946
0.039262
0.039262
0.039578
0.038629
0.038946
0.037681
0.037997
0.037997
0.037365
0.037997
0.038313
0.037365
0.037681
0.037365
0.036733
0.036733
0.037681
0.037681
0.037681
0.038313
0.037681
0.037681
0.036416
0.035468
0.036416
0.036416
0.037365
0.037365
0.036100
0.035784
0.035468
0.036100
0.035152
0.037365
0.037365
0.036416
0.036100
0.035784
0.037681
0.036733
0.037681
0.036733
0.038313
0.037681
0.038313
0.038629
0.037997
0.039262
0.038946
0.038313
0.039262
0.038313
0.039894
0.038629
0.038629
0.039894
0.041159
0.040526
0.040210
0.040210
0.041475
0.038946
0.040526
0.040843
0.041475
0.041475
0.041475
0.040526
0.041159
0.040843
0.041159
0.042107
0.041159
0.040526
0.041159
0.040843
0.040526
0.041791
0.040843
0.041159
0.040843
0.040210
0.038629
0.039894
0.040210
0.038946
0.039578
0.038946
0.038629
0.037997
0.039578
0.037997
0.037997
0.036416
0.037049
0.036733
0.037049
0.036416
0.037681
0.036100
0.035784
0.036416
0.037049
0.037049
0.036733
0.035152
0.035152
0.034203
0.033887
0.035784
0.035152
0.036100
0.035784
0.034836
0.035152
0.035468
0.035468
0.035468
0.034836
0.036100
0.036100
0.035468
0.035784
0.036416
0.036416
0.036100
0.036416
0.037681
0.036416
0.037997
0.037997
0.038313
0.037681
0.037997
0.037997
0.038629
0.039262
0.038946
0.038313
0.038946
0.039578
0.039578
0.040210
0.039894
0.039262
0.038629
0.040210
0.040526
0.040526
0.040526
0.041159
0.039578
0.038313
0.041159
0.040843
0.040843
0.041159
0.041159
0.040210
0.040210
0.040526
0.040526
0.040526
0.040843
0.040210
0.040526
0.039578
0.040210
0.038946
0.037997
0.038313
0.038629
0.037997
0.037997
0.036100
0.036733
0.037365
0.037997
0.037049
0.037681
0.036100
0.037681
0.035784
0.036416
0.037049
0.037365
0.037365
0.036733
0.035784
0.035784
0.034520
0.036416
0.036100
0.036733
0.036100
0.035468
0.034836
0.035468
0.036100
0.037681
0.036733
0.036100
0.036416
0.036733
0.036733
0.036416
0.036733
0.037049
0.037049
0.037997
0.037997
0.037997
0.038946
0.038946
0.038313
0.038313
0.038946
0.039578
0.039894
0.039894
0.039578
0.038629
0.039262
0.040526
0.040843
0.040210
0.039578
0.038946
0.038629
0.040210
0.040526
0.041475
0.041791
0.041475
0.040210
0.040210
0.041159
0.041475
0.041159
0.040843
0.042107
0.040526
0.041475
0.041475
0.040843
0.041475
0.040526
0.039262
0.040526
0.040210
0.039578
0.040526
0.038629
0.039262
0.037997
0.038629
0.038946
0.038313
0.038629
0.037997
0.038629
0.037681
0.037681
0.038313
0.037365
0.037365
0.037049
0.037049
0.037365
0.037997
0.037365
0.036100
0.036416
0.035152
0.035152
0.035784
0.035784
0.037365
0.036100
0.034203
0.036100
0.035152
0.035784
0.037049
0.037365
0.036416
0.036733
0.036416
0.037049
0.037681
0.037049
0.037049
0.037997
0.037049
0.037681
0.037681
0.037365
0.037049
0.037365
0.038313
0.038313
0.039262
0.039578
0.039578
0.039578
0.039262
0.039894
0.041475
0.040843
0.042107
0.040210
0.038946
0.040526
0.040843
0.041475
0.041791
0.041159
0.040843
0.040210
0.040843
0.041159
0.041791
0.041159
0.041475
0.040526
0.039894
0.039894
0.040526
0.041791
0.040526
0.038629
0.037997
0.038946
0.039262
0.038629
0.038629
0.038946
0.039262
0.038629
0.037365
0.035784
0.037365
0.038629
0.036733
0.036416
0.035784
0.036733
0.036733
0.035784
0.035152
0.034836
0.035784
0.036416
0.037997
0.037049
0.036416
0.035152
0.036416
0.035784
0.036100
0.036100
0.036100
0.035468
0.035468
0.035468
0.035784
0.037049
0.036416
0.036416
0.035784
0.035468
0.035152
0.035784
0.037049
0.037049
0.037049
0.037049
0.036733
0.037997
0.036416
0.038313
0.038313
0.037997
0.039262
0.038629
0.039578
0.038313
0.039262
0.038946
0.038313
0.039578
0.039578
0.040843
0.039894
0.039578
0.039262
0.040843
0.041475
0.042423
0.042423
0.041791
0.041159
0.041159
0.041791
0.042423
0.040526
0.041791
0.041159
0.041159
0.041159
0.041159
0.042423
0.042739
0.041475
0.040526
0.040526
0.039262
0.039894
0.038946
0.039894
0.039894
0.038629
0.039262
0.038629
0.038946
0.037997
0.038629
0.038313
0.039578
0.037365
0.037681
0.036416
0.037049
0.036733
0.037365
0.036733
0.037049
0.036733
0.036100
0.036416
0.035784
0.035152
0.036416
0.037049
0.035468
0.035784
0.036100
0.035784
0.035468
0.036416
0.036100
0.035468
0.037049
0.036416
0.037049
0.036100
0.037365
0.037365
0.036100
0.037049
0.037681
0.037997
0.037681
0.037681
0.037681
0.038313
0.037365
0.037681
0.038629
0.039262
0.039578
0.038629
0.039894
0.040210
0.040210
0.039894
0.039262
0.038946
0.040210
0.039894
0.039262
0.041475
0.040210
0.041475
0.040526
0.040843
0.041475
0.041159
0.041475
0.040843
0.041159
0.040843
0.040843
0.040843
0.041791
0.040843
0.042107
0.041475
0.040526
0.040210
0.040843
0.040210
0.040526
0.039894
0.040843
0.039578
0.038946
0.037997
0.038313
0.037365
0.038313
0.038629
0.037681
0.037365
0.036733
0.037049
0.036100
0.036416
0.037997
0.036733
0.036733
0.037049
0.036416
0.035468
0.036100
0.036733
0.036100
0.035152
0.035468
0.034520
0.035152
0.035468
0.035784
0.037049
0.036733
0.036733
0.036416
0.036416
0.037365
0.037681
0.037997
0.036416
0.037049
0.037365
0.036733
0.037681
0.038629
0.038629
0.038313
0.037681
0.038629
0.039262
0.039578
0.038313
0.038629
0.039578
0.039578
0.039578
0.040210
0.039262
0.037997
0.039578
0.040843
0.040843
0.041475
0.041791
0.041159
0.040526
0.040526
0.041791
0.041791
0.042107
0.040526
0.041791
0.041159
0.040210
0.040843
0.042107
0.040843
0.041159
0.041791
0.040526
0.039578
0.039894
0.039894
0.039578
0.039894
0.040210
0.039262
0.038946
0.039262
0.038313
0.038629
0.037365
0.038313
0.037049
0.037049
0.037049
0.038313
0.037365
0.037049
0.037681
0.037681
0.037049
0.036100
0.035784
0.035784
0.035152
0.035152
0.037365
0.036733
0.035784
0.035784
0.036416
0.035784
0.037049
0.037049
0.037049
0.037049
0.037049
0.036733
0.037365
0.037997
0.036100
0.037681
0.036733
0.037365
0.037049
0.037365
0.037365
0.039262
0.037365
0.038313
0.039262
0.039578
0.038946
0.039578
0.039578
0.039578
0.041159
0.040210
0.039578
0.039578
0.040843
0.039262
0.039894
0.041475
0.041791
0.042423
0.041791
0.040210
0.041159
0.041159
0.042423
0.041159
0.041791
0.042107
0.041791
0.040843
0.040843
0.040843
0.040843
0.040843
0.040843
0.040210
0.038629
0.039894
0.040526
0.040210
0.039578
0.038313
0.039578
0.038946
0.038946
0.038946
0.038946
0.038629
0.038313
0.038313
0.038313
0.037365
0.036733
0.036100
0.036733
0.036733
0.037049
0.038313
0.037049
0.035784
0.036416
0.035152
0.036416
0.035468
0.036733
0.036100
0.035152
0.036416
0.035784
0.036416
0.035784
0.037365
0.035784
0.036416
0.036100
0.035784
0.037049
0.037049
0.037997
0.037365
0.037681
0.037997
0.037681
0.037997
0.037681
0.038313
0.037997
0.038313
0.038313
0.038313
0.039262
0.039894
0.039578
0.039894
0.040526
0.041159
0.039894
0.040526
0.040843
0.040210
0.039578
0.041475
0.042423
0.041791
0.041791
0.040843
0.039894
0.040843
0.040843
0.041475
0.040526
0.040843
0.039894
0.040210
0.040526
0.040210
0.041159
0.041159
0.039578
0.039262
0.038629
0.039894
0.040210
0.039894
0.038629
0.038946
0.037997
0.039894
0.038629
0.037681
0.038313
0.038313
0.039262
0.038313
0.038313
0.037997
0.037365
0.036100
0.035784
0.037049
0.037681
0.038629
0.037049
0.036416
0.034520
0.036100
0.036733
0.037049
0.037049
0.036733
0.036416
0.036733
0.036100
0.036416
0.037997
0.037049
0.037365
0.036733
0.036416
0.036733
0.037365
0.038313
0.037681
0.036733
0.037365
0.038313
0.038313
0.038629
0.038629
0.038313
0.039262
0.039578
0.040210
0.038946
0.039262
0.039894
0.041159
0.040843
0.041475
0.041475
0.040843
0.040210
0.040210
0.040210
0.040526
0.041791
0.042423
0.041159
0.041159
0.040526
0.040843
0.042107
0.041159
0.041791
0.041475
0.039894
0.040526
0.040210
0.041159
0.040843
0.041159
0.039578
0.037997
0.039894
0.039894
0.038629
0.039262
0.039894
0.039578
0.040210
0.039262
0.037997
0.039262
0.038313
0.038313
0.038313
0.037681
0.037997
0.037997
0.038313
0.036416
0.037049
0.037365
0.037681
0.037681
0.036100
0.036100
0.035784
0.036100
0.035468
0.036416
0.037365
0.036416
0.036100
0.036416
0.035784
0.036733
0.036733
0.035468
0.036733
0.036100
0.035468
0.036416
0.037049
0.037365
0.037681
0.036733
0.037049
0.037049
0.038313
0.038313
0.038313
0.037681
0.037365
0.038629
0.039578
0.038946
0.038629
0.038946
0.038313
0.039578
0.039262
0.038946
0.040210
0.039262
0.039262
0.039894
0.040526
0.040843
0.041159
0.041159
0.041475
0.040526
0.040526
0.042423
0.042107
0.041159
0.041475
0.040210
0.039894
0.041159
0.041791
0.040843
0.041791
0.041475
0.039894
0.039894
0.040210
0.040526
0.039894
0.039894
0.040210
0.040210
0.038946
0.038946
0.038629
0.038946
0.037997
0.038629
0.038946
0.037681
0.036733
0.037365
0.037365
0.037681
0.038313
0.038313
0.038629
0.037997
0.036416
0.036416
0.036100
0.036100
0.037681
0.037681
0.035784
0.035468
0.036416
0.036416
0.037997
0.037049
0.037365
0.036733
0.037681
0.037365
0.037049
0.037049
0.038629
0.038629
0.038946
0.038313
0.039894
0.039262
0.039894
0.038313
0.039894
0.039578
0.038946
0.040210
0.040210
0.040210
0.040210
0.041791
0.041159
0.041791
0.041791
0.041475
0.041791
0.040210
0.041791
0.041159
0.041159
0.041791
0.042107
0.042107
0.042107
0.042107
0.043056
0.042423
0.041159
0.042107
0.042739
0.042423
0.042107
0.042107
0.043056
0.043056
0.042423
0.043372
0.042107
0.039578
0.041475
0.042739
0.042107
0.041791
0.041475
0.040210
0.040210
0.039578
0.039262
0.038946
0.039578
0.038629
0.038629
0.038629
0.038313
0.038313
0.037997
0.037997
0.038313
0.037681
0.037365
0.037365
0.037997
0.035468
0.036733
0.037681
0.036733
0.037681
0.037365
0.037365
0.037997
0.037049
0.036733
0.036733
0.037049
0.037681
0.037997
0.037681
0.036416
0.037997
0.038313
0.038313
0.039262
0.038946
0.039262
0.039262
0.039894
0.039894
0.039578
0.040526
0.041475
0.040210
0.041159
0.041159
0.042107
0.042107
0.042739
0.041159
0.042107
0.042423
0.041791
0.040526
0.041475
0.043372
0.043372
0.044004
0.043056
0.042423
0.043056
0.043688
0.043372
0.042739
0.044320
0.044004
0.043056
0.042739
0.042423
0.042739
0.043372
0.043688
0.044320
0.042423
0.041159
0.042423
0.041475
0.041791
0.042107
0.041159
0.040526
0.040526
0.040526
0.040526
0.039578
0.040526
0.040210
0.038629
0.039578
0.040210
0.038629
0.039262
0.038946
0.039894
0.038313
0.038946
0.038313
0.036416
0.035784
0.036100
0.035784
0.037681
0.038946
0.037997
0.037365
0.037997
0.037997
0.037681
0.038313
0.037365
0.037681
0.037681
0.038946
0.039262
0.038629
0.039262
0.038313
0.038946
0.038946
0.039894
0.039262
0.040526
0.039894
0.040210
0.040843
0.042423
0.040843
0.041791
0.041475
0.042739
0.042107
0.041791
0.041791
0.043372
0.042739
0.042423
0.042739
0.042739
0.042739
0.043056
0.044636
0.043372
0.043372
0.044952
0.044320
0.043372
0.043688
0.042739
0.044320
0.044320
0.043688
0.043056
0.043372
0.043688
0.043056
0.043688
0.042107
0.041475
0.042423
0.042107
0.042107
0.042739
0.041791
0.041791
0.042423
0.041791
0.041159
0.041475
0.040843
0.039894
0.040526
0.039894
0.039578
0.038946
0.038946
0.038629
0.038629
0.038629
0.039578
0.038946
0.038313
0.038313
0.037681
0.037997
0.037365
0.037681
0.037681
0.037997
0.037681
0.037681
0.038313
0.037365
0.037365
0.037681
0.037997
0.037997
0.038313
0.037049
0.039262
0.039578
0.038946
0.038946
0.040210
0.038629
0.039262
0.039578
0.040843
0.040210
0.041159
0.040210
0.041475
0.041475
0.041475
0.041791
0.042739
0.041475
0.042423
0.042739
0.043372
0.041159
0.042739
0.043056
0.044320
0.045269
0.043056
0.044320
0.043688
0.043688
0.043056
0.044004
0.043688
0.044004
0.043372
0.043688
0.042739
0.044004
0.043688
0.043056
0.043688
0.043056
0.043056
0.042107
0.043372
0.043688
0.042423
0.042423
0.041791
0.041791
0.041159
0.041791
0.041475
0.040210
0.039578
0.039894
0.039262
0.037997
0.038629
0.038629
0.039894
0.037997
0.038313
0.038313
0.038313
0.037049
0.037997
0.037365
0.038313
0.038629
0.037997
0.038946
0.038629
0.038629
0.038629
0.038629
0.038629
0.039578
0.038629
0.037681
0.037365
0.039262
0.039894
0.039894
0.040843
0.039894
0.040526
0.039894
0.039578
0.040526
0.041475
0.041159
0.041159
0.041475
0.041791
0.041475
0.042423
0.042107
0.042423
0.042107
0.043056
0.042739
0.043056
0.043056
0.043372
0.043056
0.042739
0.043688
0.044636
0.044952
0.044636
0.044004
0.044952
0.045269
0.044952
0.044952
0.044636
0.043372
0.043056
0.043056
0.043688
0.044004
0.043688
0.043056
0.042107
0.041475
0.042423
0.043372
0.042739
0.041159
0.041159
0.040843
0.039578
0.040210
0.040843
0.039262
0.039578
0.039578
0.038946
0.039262
0.038313
0.038946
0.038946
0.038946
0.038946
0.039578
0.040526
0.040526
0.038629
0.038946
0.036733
0.037681
0.038629
0.039262
0.039894
0.037997
0.038629
0.038629
0.038946
0.038946
0.039578
0.039894
0.040526
0.039578
0.038946
0.039578
0.039578
0.040843
0.040210
0.040210
0.039894
0.040210
0.040526
0.041475
0.041159
0.041475
0.040843
0.040526
0.043056
0.042107
0.042107
0.041791
0.042107
0.042739
0.044004
0.042423
0.043372
0.042423
0.043056
0.043056
0.043372
0.045269
0.045269
0.044004
0.043372
0.044004
0.044320
0.044636
0.044320
0.044004
0.044320
0.044636
0.043372
0.042423
0.044320
0.043056
0.043056
0.043056
0.041791
0.042107
0.041791
0.042423
0.042739
0.042423
0.042107
0.040843
0.040843
0.040526
0.039894
0.040210
0.040210
0.039894
0.039262
0.039894
0.039894
0.039262
0.039894
0.039578
0.038629
0.039894
0.039894
0.039262
0.038313
0.037997
0.038946
0.038313
0.038313
0.038313
0.038313
0.037997
0.037997
0.037997
0.038313
0.038629
0.040210
0.039262
0.038946
0.038313
0.038313
0.038313
0.038946
0.039578
0.038946
0.038629
0.039262
0.039894
0.041791
0.040210
0.040843
0.042739
0.041475
0.042107
0.042423
0.041791
0.041475
0.041475
0.042423
0.043688
0.043056
0.043056
0.041475
0.041791
0.043056
0.043372
0.043688
0.044952
0.044952
0.044320
0.044004
0.043372
0.044004
0.043056
0.042739
0.044004
0.043056
0.043056
0.043688
0.043372
0.043372
0.043372
0.043372
0.043372
0.042107
0.042107
0.043056
0.042107
0.043688
0.042423
0.042107
0.041475
0.040843
0.040843
0.039894
0.040843
0.040210
0.041159
0.041159
0.040210
0.039894
0.039578
0.040843
0.040210
0.038946
0.039262
0.040526
0.037997
0.038946
0.038313
0.038946
0.038629
0.038313
0.037997
0.037997
0.038946
0.039262
0.037997
0.038313
0.038313
0.038946
0.039894
0.040526
0.038946
0.040210
0.040526
0.039894
0.040210
0.039894
0.039894
0.039894
0.041475
0.039578
0.040843
0.041475
0.041475
0.043372
0.042107
0.042423
0.042423
0.042107
0.042739
0.043688
0.042739
0.043688
0.042107
0.042107
0.042423
0.042423
0.043688
0.043372
0.044004
0.044320
0.043372
0.044320
0.044952
0.045269
0.043688
0.044004
0.045269
0.044004
0.043688
0.044952
0.044320
0.044320
0.044952
0.044636
0.044320
0.043688
0.042739
0.043056
0.043688
0.043056
0.043056
0.043056
0.043056
0.042739
0.041791
0.042107
0.040843
0.040843
0.041159
0.041475
0.039894
0.040843
0.040843
0.040526
0.040843
0.041159
0.040843
0.040526
0.038946
0.038313
0.038946
0.039578
0.040210
0.040843
0.039262
0.039262
0.038313
0.038629
0.038629
0.039578
0.039262
0.038629
0.039894
0.040526
0.039894
0.040210
0.040843
0.040210
0.041159
0.040843
0.040526
0.040843
0.040210
0.040526
0.041475
0.042107
0.042107
0.042423
0.042107
0.042423
0.041791
0.042107
0.043056
0.043056
0.042423
0.043688
0.043056
0.041159
0.043056
0.043372
0.044320
0.045585
0.043688
0.043056
0.044004
0.043688
0.044320
0.044004
0.043688
0.044320
0.045269
0.043056
0.043372
0.043372
0.044004
0.043688
0.043372
0.043372
0.042423
0.042739
0.042739
0.041475
0.039894
0.041475
0.041159
0.041159
0.041159
0.041159
0.040210
0.040210
0.040526
0.040526
0.040843
0.039894
0.040210
0.039262
0.038946
0.040210
0.039894
0.039894
0.039578
0.038629
0.038313
0.038313
0.038946
0.038629
0.038946
0.037997
0.036733
0.038629
0.037997
0.038313
0.038629
0.040210
0.039894
0.038313
0.038629
0.038629
0.038313
0.038313
0.039262
0.038946
0.038629
0.040526
0.040210
0.040210
0.039578
0.041159
0.040526
0.041475
0.041159
0.041791
0.043056
0.041791
0.043056
0.043372
0.042423
0.043372
0.043056
0.043372
0.043372
0.043688
0.042739
0.043372
0.044952
0.044952
0.044320
0.043688
0.044004
0.044636
0.043372
0.043688
0.043372
0.041791
0.042423
0.042107
0.043372
0.042107
0.043056
0.044004
0.042423
0.042423
0.042423
0.042107
0.042107
0.042107
0.042107
0.041791
0.041159
0.040526
0.041159
0.041791
0.040526
0.040526
0.041159
0.041159
0.040526
0.039894
0.039262
0.038629
0.037997
0.038629
0.038946
0.038629
0.038313
0.038313
0.036733
0.038629
0.037997
0.038629
0.038946
0.038313
0.037049
0.037365
0.036733
0.038313
0.037681
0.037997
0.038313
0.037681
0.037997
0.037997
0.039894
0.039262
0.038629
0.039578
0.037997
0.039894
0.039578
0.039262
0.039262
0.040526
0.039894
0.040526
0.041159
0.041791
0.040843
0.039894
0.040843
0.042423
0.042423
0.042423
0.042423
0.043056
0.041791
0.043056
0.042423
0.043056
0.044004
0.043688
0.043688
0.042423
0.042107
0.042739
0.043372
0.043372
0.043688
0.043056
0.043372
0.042739
0.043056
0.044004
0.043056
0.043056
0.041791
0.041159
0.042423
0.041791
0.042107
0.041475
0.040843
0.040526
0.040526
0.040526
0.039262
0.038629
0.038313
0.039262
0.037997
0.039262
0.038946
0.038313
0.037997
0.037049
0.037997
0.038629
0.039894
0.037365
0.037049
0.036100
0.037365
0.037049
0.038313
0.037681
0.036100
0.037049
0.037681
0.036733
0.038629
0.038946
0.038946
0.037997
0.037681
0.037365
0.037681
0.038629
0.038313
0.039262
0.038629
0.038629
0.039578
0.038313
0.039578
0.039578
0.037997
0.039578
0.040210
0.040843
0.040843
0.039894
0.040843
0.042107
0.042107
0.042107
0.042107
0.042107
0.041475
0.041475
0.040843
0.041791
0.042107
0.043056
0.041791
0.041791
0.041791
0.041791
0.043056
0.042423
0.042739
0.043372
0.041791
0.041791
0.041159
0.042739
0.042739
0.042423
0.042107
0.042107
0.041475
0.040843
0.040526
0.039894
0.040526
0.039578
0.040526
0.039578
0.040210
0.039578
0.038946
0.039262
0.038629
0.038313
0.038313
0.037997
0.037997
0.039262
0.038629
0.037997
0.037049
0.037997
0.037997
0.037681
0.037365
0.037681
0.037681
0.037997
0.037365
0.036733
0.036416
0.036100
0.037365
0.036733
0.037681
0.037997
0.037681
0.037049
0.037365
0.036733
0.038313
0.038313
0.038946
0.038629
0.038946
0.039262
0.038946
0.040526
0.039894
0.038946
0.040210
0.039894
0.041475
0.041791
0.041791
0.041475
0.041159
0.042423
0.040843
0.043056
0.042739
0.041475
0.040210
0.041475
0.041475
0.042423
0.043688
0.042423
0.042107
0.041159
0.043372
0.042739
0.042423
0.042107
0.042423
0.041791
0.040843
0.041159
0.041159
0.041791
0.041791
0.042107
0.041475
0.040210
0.040843
0.040843
0.040843
0.041159
0.041475
0.040210
0.040210
0.040210
0.039578
0.039262
0.039578
0.038946
0.039262
0.038946
0.038313
0.038313
0.037049
0.038313
0.037997
0.038629
0.038313
0.038629
0.038313
0.037049
0.037049
0.037049
0.037681
0.037681
0.035468
0.036416
0.036100
0.035784
0.037365
0.038313
0.037997
0.037997
0.037997
0.037049
0.037997
0.038313
0.039262
0.038313
0.038313
0.038629
0.038946
0.039262
0.038946
0.038629
0.038946
0.038313
0.038946
0.039578
0.040526
0.040526
0.039578
0.039894
0.042739
0.041791
0.041475
0.042107
0.041475
0.040526
0.040210
0.040843
0.042423
0.044004
0.043056
0.042423
0.042739
0.042423
0.042423
0.042107
0.041475
0.042107
0.041791
0.041475
0.041791
0.041791
0.043056
0.042423
0.042107
0.042107
0.042423
0.040843
0.041475
0.041791
0.041475
0.039894
0.041791
0.040210
0.039578
0.039262
0.038946
0.038629
0.039894
0.039578
0.038313
0.038629
0.037997
0.037997
0.037049
0.036733
0.037049
0.037997
0.038629
0.037365
0.036733
0.036100
0.036733
0.036733
0.037049
0.037681
0.036733
0.035468
0.035468
0.035468
0.037049
0.036733
0.037049
0.037049
0.037049
0.035468
0.036733
0.037681
0.038313
0.037365
0.038629
0.037049
0.037365
0.037681
0.038629
0.037681
0.038313
0.039262
0.038629
0.039578
0.039894
0.039894
0.039262
0.039894
0.041159
0.041159
0.040843
0.039894
0.039578
0.039894
0.039578
0.040526
0.040526
0.042423
0.041475
0.039894
0.040843
0.041791
0.042107
0.042107
0.042423
0.043372
0.041475
0.040843
0.041159
0.041475
0.041791
0.040526
0.040843
0.040210
0.039894
0.040526
0.040843
0.040526
0.039578
0.039262
0.040210
0.039894
0.038313
0.037997
0.037365
0.038946
0.037997
0.038313
0.037365
0.037049
0.036733
0.036416
0.036416
0.036733
0.037365
0.037365
0.036100
0.035468
0.034836
0.036100
0.035468
0.037681
0.036100
0.035152
0.035468
0.034520
0.034836
0.035784
0.036416
0.035468
0.035152
0.036100
0.035784
0.036100
0.037049
0.035784
0.037049
0.036416
0.037681
0.037681
0.037049
0.036733
0.038629
0.037997
0.038629
0.038629
0.039262
0.037681
0.038629
0.040210
0.039894
0.039262
0.039578
0.040210
0.040526
0.039894
0.039578
0.038946
0.039894
0.041475
0.043056
0.041475
0.041475
0.041159
0.042107
0.043056
0.043372
0.041791
0.041475
0.042107
0.041159
0.040843
0.040843
0.041475
0.041475
0.042107
0.040210
0.039894
0.040210
0.039578
0.040843
0.041159
0.039894
0.039578
0.038629
0.038629
0.038946
0.037997
0.038313
0.037997
0.037681
0.037681
0.036733
0.037365
0.037365
0.037681
0.037997
0.036733
0.037681
0.037997
0.037365
0.036416
0.035784
0.037049
0.036100
0.036416
0.035468
0.035152
0.035152
0.036416
0.036100
0.035784
0.037049
0.036733
0.035468
0.035468
0.037049
0.037681
0.038313
0.037049
0.038313
0.037365
0.037049
0.037049
0.037681
0.037049
0.038629
0.038629
0.038313
0.037997
0.038946
0.040526
0.039894
0.039262
0.040210
0.041475
0.040843
0.041475
0.040843
0.039894
0.038946
0.039578
0.041159
0.041159
0.041791
0.041791
0.040843
0.040210
0.041159
0.041791
0.041475
0.041791
0.041159
0.040210
0.040843
0.040843
0.041475
0.041159
0.040526
0.041159
0.040210
0.038946
0.041159
0.040210
0.040210
0.040526
0.039894
0.039262
0.039262
0.038629
0.037681
0.037681
0.037365
0.037681
0.036416
0.037365
0.037365
0.037049
0.036416
0.035468
0.036733
0.037049
0.036100
0.035784
0.036416
0.034836
0.035468
0.036100
0.036100
0.035784
0.035784
0.034520
0.035784
0.035468
0.035784
0.037049
0.037681
0.036100
0.035468
0.036416
0.037049
0.035152
0.037049
0.036416
0.036416
0.036416
0.036416
0.037365
0.037997
0.037997
0.037365
0.037997
0.039262
0.038946
0.038629
0.038629
0.038946
0.039578
0.040526
0.039262
0.039262
0.039578
0.039262
0.039262
0.039578
0.039894
0.040843
0.042107
0.041791
0.039894
0.039578
0.040526
0.041475
0.042107
0.041475
0.041475
0.040526
0.041791
0.040210
0.040526
0.042107
0.040526
0.041475
0.040210
0.040526
0.040210
0.039262
0.039578
0.039578
0.038946
0.039262
0.038946
0.038629
0.037997
0.037997
0.037681
0.037681
0.037681
0.037365
0.037997
0.036733
0.038629
0.036100
0.036733
0.037997
0.037681
0.037049
0.037049
0.036733
0.036100
0.036100
0.037681
0.036733
0.037049
0.036416
0.035468
0.035152
0.035784
0.036416
0.035152
0.036100
0.035152
0.035468
0.035784
0.036100
0.037049
0.037049
0.036733
0.036733
0.037681
0.036733
0.037049
0.037997
0.038313
0.040526
0.038313
0.038946
0.040210
0.039894
0.040210
0.039578
0.040526
0.039894
0.040526
0.041159
0.040210
0.040526
0.039578
0.040843
0.040843
0.043056
0.040843
0.041791
0.041791
0.040843
0.042739
0.041791
0.041159
0.041791
0.041791
0.041475
0.041159
0.041159
0.041159
0.042107
0.041791
0.040526
0.039894
0.039578
0.039894
0.040526
0.039894
0.040526
0.040210
0.039894
0.039578
0.038313
0.038629
0.039262
0.038629
0.038313
0.038629
0.036733
0.037049
0.037365
0.037049
0.038313
0.037997
0.039262
0.037049
0.037681
0.037049
0.035152
0.037365
0.037681
0.037997
0.037049
0.036100
0.037049
0.036416
0.036100
0.036100
0.036733
0.036416
0.037049
0.036416
0.037365
0.036416
0.037681
0.038313
0.037681
0.038629
0.037681
0.038313
0.038946
0.038946
0.038313
0.039262
0.039262
0.039578
0.039578
0.040210
0.038313
0.039262
0.040843
0.040843
0.040843
0.041475
0.041475
0.041159
0.040526
0.041475
0.041159
0.042739
0.042739
0.043056
0.042107
0.041791
0.043372
0.043056
0.042423
0.042739
0.042107
0.040843
0.041791
0.041159
0.042107
0.041791
0.042107
0.041791
0.041159
0.039262
0.040843
0.040210
0.041475
0.041159
0.040843
0.039578
0.039578
0.039894
0.037997
0.038946
0.038313
0.037997
0.037681
0.037681
0.036733
0.037365
0.037681
0.037365
0.036416
0.037049
0.036733
0.036733
0.037049
0.035468
0.035468
0.034836
0.035468
0.036733
0.036416
0.035468
0.035152
0.034520
0.036416
0.036733
0.036100
0.035468
0.036416
0.036100
0.037049
0.037365
0.037049
0.037365
0.036733
0.037365
0.037049
0.037681
0.038313
0.038313
0.038629
0.038946
0.039578
0.039578
0.040526
0.039262
0.039894
0.039578
0.040210
0.040843
0.042107
0.040526
0.039894
0.039894
0.041159
0.040210
0.042107
0.042739
0.041475
0.042107
0.041475
0.043056
0.042423
0.041791
0.041791
0.043056
0.041791
0.041475
0.041475
0.043056
0.042423
0.042423
0.040843
0.040210
0.040526
0.041475
0.040526
0.040210
0.039578
0.040843
0.040210
0.039578
0.039578
0.038946
0.038629
0.038946
0.038629
0.038313
0.037997
0.037365
0.036100
0.037365
0.036733
0.037049
0.038313
0.038313
0.037997
0.036733
0.036416
0.035152
0.035784
0.037049
0.037365
0.036100
0.036416
0.035784
0.035468
0.036416
0.037681
0.036733
0.036100
0.035784
0.038313
0.037365
0.037997
0.037049
0.037365
0.037365
0.038629
0.038946
0.038313
0.038946
0.038629
0.038313
0.038629
0.038946
0.039262
0.040210
0.039262
0.039578
0.039578
0.040526
0.040843
0.040526
0.040843
0.040843
0.040210
0.040526
0.042423
0.042423
0.042739
0.041791
0.041791
0.041159
0.041475
0.041475
0.041791
0.042107
0.042739
0.042739
0.041791
0.041475
0.041791
0.041475
0.040843
0.042423
0.041791
0.040843
0.040526
0.041475
0.041159
0.039262
0.039262
0.040210
0.039894
0.038946
0.039262
0.037681
0.037049
0.036733
0.037997
0.037049
0.037049
0.036733
0.037049
0.037681
0.037681
0.037049
0.038629
0.036733
0.037049
0.035784
0.034520
0.036100
0.037049
0.037365
0.036733
0.035784
0.035784
0.035784
0.035152
0.036100
0.036416
0.036100
0.036416
0.036100
0.037365
0.036416
0.037681
0.038946
0.037049
0.037681
0.037681
0.038629
0.039262
0.037681
0.037681
0.038313
0.037365
0.038629
0.039894
0.038946
0.038629
0.038313
0.039578
0.040210
0.040526
0.039894
0.039578
0.040210
0.039894
0.041475
0.040843
0.042107
0.042423
0.041791
0.040210
0.040843
0.041159
0.041475
0.042107
0.041475
0.041791
0.040843
0.039262
0.040526
0.039894
0.040526
0.040843
0.040210
0.039894
0.040526
0.039578
0.040210
0.038313
0.039894
0.039894
0.038313
0.037681
0.038629
0.037049
0.037049
0.037681
0.037365
0.036733
0.037049
0.036733
0.035468
0.036100
0.036100
0.037681
0.036733
0.037049
0.036733
0.035784
0.034520
0.035784
0.035468
0.036100
0.036416
0.035784
0.034836
0.035468
0.036100
0.035468
0.035784
0.036416
0.036100
0.035784
0.036416
0.035784
0.037365
0.037997
0.037681
0.037049
0.037365
0.038629
0.037997
0.037681
0.037365
0.039262
0.038946
0.038629
0.038946
0.039578
0.039894
0.038313
0.039578
0.038629
0.039578
0.039894
0.039894
0.040526
0.040526
0.040843
0.042739
0.041791
0.042739
0.042423
0.041791
0.042423
0.042107
0.042107
0.042423
0.042423
0.042423
0.040843
0.041475
0.040843
0.041475
0.040843
0.041791
0.040843
0.040843
0.039578
0.040210
0.040526
0.040526
0.040210
0.038629
0.038946
0.038629
0.038313
0.037997
0.037049
0.037681
0.037681
0.038946
0.038313
0.037365
0.037681
0.037365
0.037681
0.037681
0.038629
0.038313
0.037681
0.035784
0.035152
0.036416
0.037049
0.037049
0.037365
0.036733
0.037681
0.037049
0.037049
0.037049
0.038313
0.037997
0.037049
0.035152
0.036733
0.037049
0.037365
0.038629
0.037997
0.037681
0.037049
0.036733
0.038629
0.038313
0.037365
0.038946
0.038946
0.039578
0.039578
0.039894
0.039894
0.040843
0.040526
0.040526
0.041475
0.041791
0.041475
0.040526
0.040526
0.040526
0.039894
0.040526
0.042423
0.042739
0.040843
0.041475
0.040843
0.041791
0.041475
0.042739
0.042739
0.041159
0.041791
0.041791
0.042107
0.041475
0.042107
0.043688
0.040843
0.040526
0.040526
0.040526
0.041791
0.041475
0.041475
0.040210
0.040526
0.040526
0.039894
0.038946
0.038313
0.037997
0.038629
0.039894
0.038313
0.037997
0.037365
0.036733
0.037365
0.037681
0.038629
0.037997
0.037365
0.036416
0.036416
0.036100
0.037997
0.036733
0.037997
0.036416
0.036733
0.036733
0.036416
0.036416
0.037049
0.037365
0.037049
0.037681
0.036733
0.037681
0.038313
0.037681
0.037681
0.038313
0.038629
0.039262
0.038629
0.038313
0.038629
0.038629
0.038946
0.039894
0.039262
0.038629
0.039578
0.040210
0.041475
0.041475
0.041159
0.040843
0.041791
0.041159
0.040843
0.042107
0.041791
0.042739
0.041791
0.042423
0.041475
0.040526
0.042739
0.042107
0.042739
0.042423
0.041791
0.041791
0.040210
0.041159
0.042107
0.042107
0.041475
0.042107
0.039578
0.040526
0.039262
0.040526
0.040210
0.039894
0.040843
0.041159
0.039578
0.038629
0.039262
0.038946
0.039578
0.039578
0.038629
0.037997
0.037681
0.037049
0.037681
0.037681
0.037049
0.037365
0.037997
0.037049
0.037365
0.035152
0.036733
0.037049
0.037049
0.036733
0.037681
0.036733
0.036100
0.037049
0.037681
0.038313
0.037681
0.036100
0.035784
0.037681
0.037365
0.037049
0.037681
0.037997
0.037365
0.037049
0.037997
0.037049
0.038946
0.039262
0.039578
0.038629
0.038946
0.040210
0.039894
0.040210
0.040210
0.041475
0.041791
0.041159
0.042107
0.041159
0.039262
0.039578
0.041159
0.041475
0.042739
0.041791
0.042423
0.041475
0.041159
0.042107
0.042739
0.043056
0.043372
0.041791
0.041475
0.040526
0.042107
0.040843
0.041475
0.041475
0.041475
0.040526
0.040526
0.042107
0.041159
0.041159
0.041159
0.040526
0.039894
0.040526
0.039262
0.038313
0.038629
0.038313
0.038313
0.038629
0.038946
0.037997
0.037049
0.037049
0.037681
0.037997
0.037997
0.038313
0.038313
0.037049
0.035468
0.036416
0.034836
0.036416
0.037365
0.035152
0.036416
0.036733
0.036100
0.036100
0.036416
0.036100
0.037997
0.035784
0.037365
0.036416
0.036733
0.037049
0.037365
0.037365
0.037681
0.038946
0.038946
0.038946
0.039262
0.039262
0.038946
0.039578
0.039262
0.039894
0.039894
0.040843
0.040526
0.041159
0.041791
0.040526
0.041159
0.041159
0.040526
0.040843
0.040843
0.041475
0.042739
0.042107
0.041159
0.041475
0.042739
0.042107
0.042739
0.041791
0.042107
0.040526
0.040843
0.041159
0.040843
0.041159
0.041475
0.041475
0.039894
0.039262
0.040526
0.039262
0.039578
0.040843
0.039894
0.040210
0.039262
0.038946
0.038313
0.037997
0.037997
0.037997
0.037997
0.037365
0.037681
0.036733
0.036733
0.036416
0.037049
0.036733
0.036733
0.037365
0.035468
0.035152
0.035152
0.036100
0.036100
0.036733
0.036733
0.036416
0.037049
0.036733
0.037049
0.037681
0.037049
0.035784
0.035468
0.036733
0.037365
0.037365
0.037997
0.037681
0.036733
0.037049
0.036733
0.036733
0.038313
0.038313
0.038629
0.039262
0.039262
0.039262
0.040210
0.040210
0.040843
0.040843
0.040526
0.041159
0.041475
0.041791
0.040843
0.041475
0.040210
0.041475
0.041791
0.042739
0.040210
0.041159
0.041159
0.041475
0.041475
0.041475
0.041475
0.042739
0.041475
0.040843
0.041475
0.040843
0.041475
0.041475
0.041791
0.040843
0.041159
0.040210
0.038946
0.040210
0.041159
0.040526
0.040526
0.039262
0.039262
0.039894
0.038313
0.037997
0.038946
0.038313
0.038313
0.038946
0.038313
0.037049
0.037681
0.038629
0.037997
0.037997
0.037365
0.036100
0.035152
0.034520
0.036100
0.036416
0.035784
0.037365
0.036416
0.035152
0.036733
0.035784
0.035468
0.036416
0.037365
0.036100
0.036416
0.035784
0.036733
0.036733
0.038313
0.038313
0.037049
0.036733
0.036733
0.038629
0.038629
0.038946
0.038629
0.038946
0.038629
0.039894
0.039262
0.038629
0.040210
0.041159
0.040210
0.039894
0.038629
0.040526
0.039262
0.039262
0.040210
0.040526
0.041159
0.040526
0.040526
0.040526
0.040210
0.041791
0.041791
0.042739
0.040526
0.041791
0.041159
0.041791
0.042107
0.039894
0.041475
0.040526
0.040526
0.039578
0.039894
0.040210
0.040210
0.039262
0.039578
0.038946
0.038313
0.038946
0.038629
0.037681
0.036416
0.037681
0.038313
0.037365
0.037997
0.037049
0.037049
0.035784
0.037049
0.036733
0.036100
0.036733
0.036100
0.034836
0.034836
0.036100
0.035468
0.035784
0.036416
0.035468
0.035468
0.036733
0.035152
0.035152
0.037365
0.035784
0.037681
0.037049
0.036100
0.036733
0.036416
0.036733
0.037049
0.037681
0.037997
0.038629
0.037997
0.038629
0.039262
0.038629
0.038629
0.038946
0.040210
0.039894
0.038629
0.038629
0.039894
0.039578
0.039578
0.040843
0.040843
0.040526
0.039262
0.039894
0.041159
0.040526
0.041475
0.040843
0.040210
0.040843
0.041475
0.041791
0.041475
0.041159
0.041159
0.040210
0.040210
0.040526
0.040843
0.040843
0.040210
0.040526
0.040526
0.039894
0.040526
0.040526
0.040843
0.039578
0.038946
0.039578
0.038629
0.038946
0.037049
0.037365
0.037365
0.037049
0.036733
0.037049
0.037049
0.037365
0.036416
0.036100
0.037681
0.036733
0.037997
0.036733
0.036733
0.035152
0.036100
0.035468
0.036416
0.035784
0.036100
0.036733
0.037049
0.037049
0.036416
0.037049
0.037049
0.037049
0.036733
0.037365
0.037365
0.037997
0.038629
0.038946
0.037681
0.037681
0.037365
0.037681
0.037997
0.039578
0.039262
0.038313
0.039262
0.039262
0.040210
0.040526
0.038946
0.039262
0.039894
0.039894
0.039894
0.040843
0.039894
0.038946
0.038629
0.040843
0.040843
0.042423
0.042107
0.042107
0.042423
0.041791
0.042739
0.042739
0.041791
0.041791
0.042739
0.040843
0.042107
0.041475
0.040843
0.041475
0.041791
0.039894
0.040210
0.039894
0.041159
0.038313
0.039578
0.039894
0.038946
0.038946
0.038946
0.037365
0.038629
0.037997
0.037681
0.037049
0.037049
0.036416
0.036416
0.036416
0.036416
0.037365
0.037049
0.037365
0.037365
0.036733
0.036100
0.035784
0.036100
0.036100
0.037049
0.036416
0.036100
0.037049
0.036100
0.037049
0.036100
0.035468
0.035468
0.036416
0.035784
0.035152
0.036416
0.037049
0.037049
0.037365
0.038313
0.037681
0.038313
0.037997
0.037997
0.038313
0.039262
0.038946
0.039578
0.039262
0.038629
0.038946
0.038313
0.039578
0.039578
0.039894
0.041159
0.040526
0.039262
0.039894
0.040210
0.041159
0.042107
0.042107
0.042107
0.041475
0.041475
0.040843
0.041159
0.042107
0.041159
0.041791
0.040526
0.040210
0.041159
0.041475
0.040526
0.041159
0.039578
0.038629
0.040843
0.039894
0.038946
0.038629
0.038629
0.038629
0.038629
0.038946
0.040210
0.038946
0.038629
0.038313
0.037365
0.037997
0.037681
0.037049
0.037681
0.037365
0.036100
0.036100
0.037365
0.037997
0.037365
0.035468
0.034203
0.034520
0.034836
0.036100
0.035468
0.035468
0.034836
0.035784
0.035784
0.036733
0.037049
0.037681
0.036416
0.036733
0.036416
0.037365
0.037681
0.037681
0.037997
0.036416
0.037681
0.038946
0.038313
0.038313
0.037681
0.038946
0.038946
0.039262
0.038946
0.039578
0.038629
0.039262
0.039894
0.039578
0.039262
0.039894
0.040210
0.039894
0.039578
0.040210
0.040843
0.042423
0.042423
0.040843
0.041475
0.042107
0.041159
0.042423
0.041159
0.043056
0.042423
0.042423
0.041791
0.042107
0.041159
0.041159
0.041475
0.041475
0.040210
0.041791
0.041159
0.041159
0.041159
0.039894
0.039262
0.039894
0.038946
0.039894
0.037997
0.037049
0.037681
0.037681
0.037365
0.038313
0.036733
0.036733
0.036733
0.036100
0.037681
0.037049
0.037681
0.037681
0.036416
0.034520
0.035152
0.035468
0.036416
0.035784
0.035784
0.035468
0.036733
0.034836
0.034836
0.035152
0.037681
0.035468
0.035468
0.037365
0.037049
0.037049
0.037365
0.037365
0.037049
0.038313
0.037997
0.038629
0.038313
0.038313
0.037365
0.037997
0.038313
0.037681
0.039262
0.038313
0.039262
0.039262
0.039578
0.040526
0.041159
0.039578
0.039894
0.039578
0.040210
0.040843
0.041159
0.041791
0.040843
0.041475
0.040526
0.040526
0.041159
0.042739
0.040843
0.040526
0.040210
0.040526
0.040526
0.041475
0.040526
0.040210
0.039894
0.039262
0.039578
0.040210
0.040526
0.039262
0.038946
0.038629
0.039262
0.038313
0.038313
0.037049
0.037365
0.036733
0.037997
0.037997
0.036733
0.037681
0.036416
0.036733
0.036416
0.037049
0.036733
0.037049
0.036733
0.035784
0.035784
0.035152
0.036100
0.035468
0.035784
0.036100
0.033887
0.034203
0.034836
0.035468
0.035784
0.035152
0.035468
0.035468
0.035152
0.035784
0.035784
0.036100
0.037049
0.035784
0.037365
0.036733
0.037997
0.037681
0.037681
0.037681
0.037681
0.037997
0.038629
0.038946
0.038629
0.039262
0.039262
0.039578
0.038946
0.039894
0.040210
0.040526
0.040526
0.040210
0.039894
0.039894
0.041475
0.041791
0.041159
0.040843
0.039262
0.040843
0.040210
0.040210
0.040210
0.039578
0.039578
0.039894
0.040843
0.040210
0.040210
0.039894
0.039894
0.040843
0.039578
0.039262
0.039578
0.039894
0.038946
0.037997
0.038629
0.038629
0.037997
0.038313
0.037997
0.037049
0.038313
0.037365
0.036733
0.036733
0.036100
0.036733
0.036416
0.036733
0.036733
0.036733
0.035784
0.035152
0.034520
0.035784
0.034520
0.036100
0.035468
0.035468
0.034836
0.034836
0.035784
0.035784
0.036416
0.036100
0.036416
0.037049
0.035784
0.036100
0.037049
0.037049
0.037049
0.037997
0.037049
0.036733
0.037049
0.037365
0.037365
0.038946
0.038313
0.039262
0.038313
0.038629
0.037365
0.038313
0.039578
0.039262
0.041159
0.039578
0.039578
0.039262
0.039262
0.039578
0.039894
0.040843
0.040843
0.039578
0.039894
0.039578
0.041475
0.039578
0.038946
0.039262
0.040210
0.039262
0.038629
0.039262
0.040210
0.039262
0.039578
0.039894
0.037997
0.039578
0.039894
0.038946
0.039578
0.038629
0.037681
0.037997
0.037049
0.036100
0.036416
0.035784
0.035468
0.036733
0.037049
0.037681
0.036733
0.036733
0.035784
0.036100
0.036100
0.037049
0.036416
0.035468
0.035784
0.035468
0.033571
0.035784
0.035152
0.034836
0.034836
0.034203
0.034203
0.035468
0.035784
0.037049
0.036733
0.035784
0.036100
0.036416
0.036733
0.036100
0.036100
0.036733
0.036733
0.036416
0.037365
0.037049
0.036733
0.037681
0.036733
0.037681
0.037997
0.037365
0.038313
0.038629
0.038629
0.039262
0.039894
0.039894
0.040526
0.039262
0.039262
0.038946
0.039262
0.039894
0.039578
0.042107
0.040210
0.039578
0.040526
0.039894
0.040210
0.040210
0.041159
0.040526
0.040526
0.038946
0.038946
0.039578
0.039578
0.040210
0.039262
0.039578
0.038946
0.038629
0.038629
0.039262
0.039578
0.039578
0.037997
0.037681
0.038313
0.037365
0.036733
0.037049
0.037681
0.036100
0.037049
0.036100
0.035152
0.035784
0.036416
0.034520
0.036100
0.036733
0.036416
0.035152
0.034520
0.034836
0.035784
0.035152
0.035152
0.034520
0.034203
0.033887
0.034836
0.034520
0.034203
0.035152
0.035468
0.035152
0.036416
0.035468
0.035784
0.035784
0.035784
0.035784
0.035152
0.036416
0.035784
0.036416
0.034520
0.036733
0.037365
0.037049
0.037365
0.036416
0.037049
0.037049
0.037997
0.037997
0.038946
0.039262
0.039262
0.038946
0.039578
0.038313
0.038946
0.039578
0.040843
0.040843
0.041475
0.039894
0.039894
0.038946
0.038313
0.039262
0.040843
0.038946
0.039894
0.038946
0.039578
0.039578
0.038946
0.038946
0.039894
0.037997
0.039262
0.039578
0.039578
0.038629
0.037365
0.036733
0.037681
0.038313
0.037997
0.037365
0.036100
0.037049
0.037365
0.036416
0.035784
0.034836
0.035152
0.034836
0.036100
0.035152
0.034836
0.035784
0.035152
0.034836
0.034203
0.034203
0.033571
0.035468
0.034836
0.034520
0.033887
0.035152
0.034520
0.034203
0.035468
0.035468
0.034836
0.033571
0.034520
0.034520
0.033887
0.035784
0.036100
0.035152
0.035152
0.036100
0.036733
0.036416
0.037365
0.037049
0.037049
0.036733
0.037997
0.037365
0.038313
0.038313
0.037997
0.038313
0.039578
0.038629
0.038946
0.039262
0.037365
0.038946
0.038313
0.039894
0.040210
0.039578
0.038629
0.037681
0.039262
0.039262
0.039578
0.038946
0.038946
0.038313
0.038313
0.038313
0.039262
0.039262
0.038313
0.038313
0.037365
0.037681
0.036733
0.037681
0.036733
0.037049
0.037681
0.037049
0.036733
0.037049
0.036733
0.037049
0.036100
0.035152
0.035784
0.036416
0.036733
0.035468
0.034836
0.035468
0.035784
0.035784
0.037681
0.035468
0.035152
0.034203
0.035784
0.035152
0.036100
0.035468
0.035784
0.033571
0.035784
0.035784
0.034520
0.035468
0.035784
0.035152
0.034836
0.035468
0.035152
0.034836
0.035784
0.036416
0.036416
0.035152
0.036100
0.036416
0.036100
0.036416
0.036733
0.038629
0.038946
0.038629
0.038313
0.037997
0.038313
0.037681
0.037997
0.039262
0.037997
0.037997
0.037997
0.037997
0.038313
0.038946
0.038946
0.039894
0.039894
0.039262
0.038629
0.038629
0.039578
0.039894
0.040526
0.040526
0.038946
0.037997
0.039262
0.039262
0.039894
0.039894
0.039578
0.037997
0.038313
0.037365
0.037997
0.038313
0.037365
0.037365
0.037997
0.037365
0.036416
0.036733
0.036100
0.035152
0.035784
0.035784
0.035152
0.035152
0.034836
0.034520
0.036416
0.035152
0.035468
0.035468
0.035468
0.034520
0.034836
0.032939
0.033887
0.035152
0.034520
0.033255
0.033887
0.034836
0.033255
0.034836
0.034836
0.034203
0.035468
0.033571
0.034836
0.034836
0.035468
0.035784
0.035152
0.035468
0.035468
0.036100
0.035468
0.036100
0.035784
0.035468
0.037049
0.036416
0.036416
0.037049
0.037365
0.037681
0.037997
0.038629
0.038313
0.038629
0.039262
0.038313
0.038629
0.038629
0.040210
0.039262
0.040526
0.040843
0.040210
0.038946
0.039262
0.040210
0.040526
0.041159
0.040210
0.039578
0.039578
0.038946
0.039262
0.038946
0.039578
0.039894
0.039894
0.038946
0.038313
0.039262
0.038629
0.038629
0.037681
0.038313
0.039262
0.037365
0.036733
0.036416
0.036100
0.036100
0.036733
0.035784
0.034836
0.035468
0.035152
0.034520
0.033887
0.033571
0.035468
0.035468
0.034836
0.033887
0.033571
0.034520
0.033571
0.034520
0.035152
0.034203
0.032939
0.034203
0.033255
0.034203
0.035152
0.035468
0.034520
0.034203
0.035152
0.034836
0.036100
0.035468
0.034836
0.035468
0.035784
0.035784
0.035152
0.036733
0.036733
0.036733
0.037365
0.037049
0.038313
0.038313
0.037997
0.037365
0.038313
0.037997
0.037997
0.038629
0.038946
0.038946
0.038946
0.038313
0.039894
0.039894
0.039262
0.039262
0.039262
0.038946
0.038629
0.039578
0.039578
0.038946
0.039578
0.038946
0.038313
0.038946
0.039578
0.038946
0.039262
0.039894
0.038629
0.037365
0.038313
0.038313
0.037997
0.038629
0.038313
0.037681
0.037997
0.037997
0.037997
0.036733
0.037049
0.036100
0.034520
0.035152
0.035468
0.035152
0.035152
0.034836
0.034836
0.035784
0.035784
0.034836
0.033571
0.032306
0.032939
0.033887
0.035468
0.034520
0.034203
0.034520
0.035152
0.034520
0.032939
0.034836
0.034520
0.034203
0.035152
0.034836
0.035152
0.033887
0.035468
0.035152
0.035784
0.035784
0.036100
0.034836
0.035468
0.035784
0.035152
0.035784
0.036733
0.038313
0.037049
0.037049
0.037681
0.036416
0.037681
0.037365
0.037049
0.038629
0.037997
0.037681
0.038313
0.038313
0.039894
0.040210
0.039262
0.038629
0.038946
0.039262
0.039262
0.040210
0.039894
0.039262
0.040526
0.038629
0.038629
0.037997
0.038629
0.039262
0.039262
0.037997
0.037681
0.037997
0.037997
0.038629
0.038946
0.037049
0.037997
0.036416
0.036733
0.036416
0.036100
0.036100
0.036733
0.034836
0.035468
0.034836
0.035152
0.034203
0.034203
0.034836
0.035152
0.035468
0.034203
0.035468
0.034203
0.033255
0.035152
0.034203
0.033887
0.034203
0.033571
0.033255
0.034520
0.034203
0.035468
0.034520
0.034520
0.035468
0.033887
0.033887
0.033887
0.034836
0.035152
0.034836
0.034203
0.036100
0.034203
0.034520
0.035784
0.036100
0.035152
0.035784
0.036733
0.036733
0.038313
0.038313
0.037365
0.038629
0.038629
0.038629
0.038946
0.038313
0.037997
0.037997
0.039262
0.039578
0.040210
0.040843
0.039578
0.040210
0.039578
0.039894
0.039262
0.039894
0.039894
0.039894
0.039262
0.040843
0.040210
0.039262
0.038313
0.038629
0.038946
0.038629
0.037049
0.037681
0.037681
0.037365
0.037997
0.036416
0.037365
0.035468
0.036733
0.035152
0.036100
0.035784
0.036100
0.036733
0.035468
0.034836
0.035152
0.035468
0.034203
0.033571
0.035784
0.036100
0.034520
0.033571
0.033255
0.034203
0.033571
0.033887
0.034520
0.034520
0.034520
0.034836
0.034203
0.033887
0.034836
0.034520
0.033571
0.034203
0.034520
0.033887
0.035468
0.034836
0.034836
0.034203
0.035468
0.034836
0.035468
0.036733
0.036733
0.035784
0.036733
0.037365
0.036100
0.036416
0.037997
0.038313
0.037681
0.038946
0.037681
0.037681
0.038946
0.038946
0.037681
0.037997
0.038629
0.039894
0.040210
0.039894
0.038313
0.039262
0.038946
0.040210
0.038946
0.039578
0.038946
0.038629
0.038629
0.038313
0.039894
0.039894
0.039578
0.039262
0.038313
0.039262
0.038629
0.038946
0.037997
0.038946
0.037049
0.037049
0.036733
0.036733
0.036733
0.036100
0.035784
0.036100
0.035152
0.035468
0.036100
0.035784
0.034203
0.034520
0.035152
0.034836
0.034203
0.033255
0.033255
0.033255
0.033571
0.033571
0.034520
0.034520
0.034203
0.033571
0.033571
0.034520
0.033255
0.033571
0.033887
0.034203
0.033571
0.035152
0.034520
0.034836
0.036416
0.036100
0.035784
0.036100
0.035784
0.036416
0.036416
0.037049
0.037049
0.036416
0.036733
0.037365
0.037997
0.037681
0.036733
0.037365
0.036733
0.037997
0.038313
0.037365
0.037997
0.036733
0.037997
0.038313
0.040210
0.040526
0.040526
0.040210
0.038946
0.039262
0.039262
0.039262
0.037997
0.039894
0.038629
0.037997
0.038946
0.039894
0.039578
0.039578
0.038946
0.039262
0.039262
0.038629
0.037681
0.038313
0.037049
0.037365
0.036416
0.036416
0.037997
0.035784
0.034836
0.036416
0.035468
0.035468
0.034836
0.036100
0.035468
0.036100
0.035784
0.035152
0.034836
0.033887
0.034203
0.033255
0.034203
0.033571
0.034203
0.035152
0.034203
0.033887
0.034203
0.034203
0.034836
0.033255
0.035152
0.034836
0.034520
0.033887
0.034836
0.034520
0.033571
0.036100
0.035468
0.035784
0.034836
0.034520
0.036100
0.036416
0.036733
0.036416
0.036733
0.036416
0.037365
0.037997
0.037997
0.037049
0.037681
0.038313
0.038629
0.038629
0.038629
0.037997
0.037049
0.037049
0.037997
0.039262
0.039894
0.039262
0.039894
0.039578
0.039578
0.039894
0.040843
0.039894
0.038946
0.039262
0.038313
0.038313
0.038946
0.038629
0.039894
0.039262
0.038313
0.037365
0.038629
0.038313
0.038313
0.037997
0.037997
0.037997
0.038629
0.037365
0.038313
0.037365
0.036416
0.036100
0.036416
0.036733
0.036100
0.037049
0.036416
0.036416
0.035468
0.035784
0.036100
0.036100
0.035468
0.035468
0.033887
0.033887
0.033887
0.034520
0.034836
0.034836
0.034520
0.035152
0.035468
0.035152
0.035468
0.035784
0.035784
0.035152
0.035152
0.035152
0.034836
0.035468
0.035152
0.035468
0.036100
0.036100
0.035784
0.035784
0.036733
0.037365
0.037365
0.037681
0.037997
0.037365
0.037365
0.038629
0.038629
0.038629
0.037997
0.038313
0.038629
0.038629
0.037997
0.038946
0.039262
0.039578
0.040210
0.038946
0.039578
0.039262
0.041475
0.039578
0.038629
0.039894
0.039894
0.039578
0.039578
0.037997
0.038313
0.038946
0.039262
0.038313
0.038313
0.039894
0.038313
0.037681
0.038629
0.037681
0.037365
0.037365
0.037365
0.037365
0.036416
0.035784
0.036416
0.036733
0.035784
0.035152
0.035468
0.034203
0.034203
0.034520
0.035152
0.035152
0.035784
0.035784
0.035468
0.033887
0.034836
0.033571
0.034520
0.036100
0.034520
0.032623
0.032623
0.034520
0.034203
0.034836
0.034520
0.034836
0.034203
0.033887
0.033887
0.035152
0.036416
0.036416
0.035784
0.035468
0.035784
0.037049
0.036733
0.036100
0.035468
0.037681
0.037049
0.038313
0.037681
0.036733
0.037997
0.037997
0.037681
0.038946
0.038313
0.038946
0.038946
0.038629
0.038629
0.037997
0.039578
0.040526
0.038946
0.038946
0.038946
0.039262
0.040210
0.040210
0.039262
0.040210
0.039578
0.039262
0.039578
0.038629
0.039262
0.040526
0.039894
0.038313
0.038629
0.039262
0.038946
0.038946
0.037681
0.037997
0.036733
0.037049
0.037681
0.037049
0.036100
0.035784
0.035784
0.036733
0.037049
0.036416
0.036100
0.035468
0.034203
0.034836
0.035468
0.036416
0.034520
0.034203
0.034520
0.034203
0.033571
0.034836
0.034203
0.034836
0.033887
0.033887
0.034836
0.034520
0.034520
0.035468
0.033255
0.035152
0.035152
0.034203
0.035468
0.036100
0.035784
0.034203
0.035468
0.035784
0.035152
0.035784
0.036416
0.036100
0.037365
0.036100
0.037049
0.038313
0.038629
0.037049
0.037997
0.039262
0.037681
0.038946
0.039262
0.039262
0.038946
0.038629
0.038629
0.040210
0.040526
0.038313
0.039894
0.039262
0.038946
0.039262
0.040210
0.039578
0.039578
0.038946
0.038313
0.038946
0.039262
0.038946
0.038629
0.039262
0.039578
0.038946
0.037681
0.038313
0.038313
0.037681
0.037997
0.037681
0.036733
0.037365
0.036733
0.037049
0.035784
0.036416
0.035152
0.036100
0.034836
0.034203
0.034836
0.033255
0.034203
0.033887
0.034836
0.034203
0.035152
0.033255
0.032306
0.033255
0.034203
0.033887
0.034520
0.033887
0.033255
0.033887
0.033255
0.033571
0.035152
0.035784
0.034203
0.035152
0.034203
0.033887
0.035468
0.035468
0.034836
0.034520
0.035468
0.036100
0.035152
0.036416
0.035468
0.036100
0.037049
0.036416
0.037681
0.037049
0.036733
0.037049
0.037049
0.037997
0.039262
0.038313
0.038629
0.039262
0.037681
0.038629
0.039578
0.039578
0.038629
0.039262
0.038946
0.038313
0.038946
0.038946
0.039262
0.039578
0.039894
0.038313
0.039578
0.038946
0.039262
0.038629
0.039578
0.038313
0.037365
0.037365
0.037049
0.037681
0.037365
0.036100
0.036733
0.036733
0.036733
0.037681
0.036733
0.036733
0.035784
0.036416
0.035152
0.034836
0.035468
0.034836
0.034520
0.034836
0.035152
0.036416
0.035152
0.035784
0.034836
0.033887
0.033887
0.033887
0.034520
0.034836
0.033887
0.033255
0.033887
0.033571
0.033571
0.033887
0.034203
0.034836
0.034520
0.034836
0.035152
0.034520
0.035468
0.034836
0.034203
0.035468
0.036733
0.037365
0.036416
0.036416
0.035784
0.036733
0.036733
0.037681
0.037997
0.037365
0.037681
0.038629
0.037681
0.038946
0.039262
0.038629
0.037681
0.037681
0.038313
0.038629
0.038946
0.040210
0.039262
0.039262
0.039578
0.038629
0.039262
0.040526
0.040210
0.039578
0.039578
0.038313
0.039262
0.039262
0.039262
0.039262
0.038629
0.037681
0.038313
0.038313
0.037681
0.037997
0.036733
0.036416
0.037049
0.036416
0.036416
0.037049
0.036100
0.034836
0.036416
0.035784
0.035468
0.035784
0.034520
0.033887
0.034836
0.034203
0.034203
0.035152
0.034520
0.033571
0.033571
0.033571
0.033887
0.033571
0.034203
0.034203
0.034203
0.033255
0.033571
0.032939
0.033571
0.034203
0.033571
0.033255
0.034203
0.034836
0.034203
0.034836
0.035152
0.035152
0.035152
0.035784
0.035152
0.034203
0.034203
0.035468
0.036733
0.037681
0.037997
0.036416
0.036100
0.037049
0.037049
0.037049
0.037681
0.037365
0.037365
0.038313
0.037365
0.037049
0.037365
0.038313
0.039578
0.039262
0.039262
0.038313
0.037365
0.039578
0.039262
0.039578
0.040843
0.039578
0.037365
0.038313
0.038629
0.038946
0.038629
0.037997
0.036733
0.037997
0.037997
0.036733
0.037997
0.037365
0.037997
0.036416
0.037681
0.037997
0.037049
0.034836
0.035152
0.035784
0.036100
0.036100
0.035784
0.034520
0.033887
0.033887
0.032939
0.034836
0.034203
0.035152
0.033887
0.033255
0.031990
0.033571
0.033255
0.033255
0.033887
0.033887
0.034203
0.033571
0.033887
0.032306
0.035152
0.034836
0.033571
0.034520
0.033571
0.033255
0.034520
0.034520
0.034520
0.035468
0.035784
0.034520
0.034520
0.033887
0.035152
0.035784
0.035152
0.035468
0.035784
0.036100
0.036100
0.036416
0.037997
0.036733
0.037365
0.037365
0.037997
0.037997
0.038313
0.038313
0.038313
0.039894
0.040210
0.038629
0.038313
0.037681
0.037997
0.039894
0.038629
0.039578
0.038946
0.039262
0.038946
0.039262
0.038313
0.039262
0.038313
0.037681
0.038313
0.036416
0.038313
0.037997
0.038313
0.037681
0.037997
0.037997
0.037681
0.036100
0.036100
0.036100
0.035468
0.035468
0.035784
0.035468
0.035784
0.036416
0.036100
0.035152
0.035152
0.036733
0.036100
0.034836
0.035784
0.032939
0.034836
0.033887
0.034836
0.035468
0.034203
0.032939
0.035468
0.033887
0.033255
0.033571
0.035152
0.032939
0.032939
0.033571
0.034836
0.034520
0.036416
0.036100
0.035468
0.035152
0.034836
0.035468
0.035468
0.035468
0.035152
0.036416
0.037049
0.036733
0.037681
0.038313
0.037997
0.037681
0.037997
0.037681
0.039578
0.038313
0.038629
0.037365
0.037681
0.038946
0.039578
0.040210
0.039262
0.038313
0.037997
0.038629
0.038313
0.040526
0.040526
0.039894
0.039262
0.039894
0.039262
0.038629
0.038629
0.039262
0.038629
0.037681
0.038313
0.038313
0.037365
0.037681
0.037997
0.037365
0.037049
0.036100
0.036416
0.037681
0.035784
0.036100
0.035468
0.036416
0.035784
0.034520
0.033887
0.034520
0.034203
0.034520
0.036100
0.035152
0.034520
0.034203
0.033571
0.033887
0.034203
0.035468
0.035468
0.034203
0.034520
0.034203
0.033571
0.034520
0.034203
0.035152
0.034836
0.034836
0.034203
0.034203
0.034836
0.036100
0.036100
0.036733
0.035152
0.035152
0.035468
0.037681
0.037681
0.036733
0.036733
0.037365
0.038313
0.037997
0.037997
0.037997
0.037997
0.038313
0.038946
0.039894
0.039262
0.039262
0.038313
0.039578
0.039262
0.040526
0.040526
0.039894
0.039262
0.038946
0.039894
0.039578
0.040526
0.040843
0.038946
0.039578
0.040526
0.039578
0.039578
0.039578
0.039578
0.040843
0.039262
0.038946
0.038946
0.038946
0.039262
0.038946
0.039262
0.037997
0.037049
0.037997
0.037365
0.036100
0.036416
0.037049
0.037049
0.037681
0.035784
0.036100
0.036733
0.037049
0.036733
0.036100
0.036416
0.035468
0.035468
0.034836
0.032939
0.034520
0.035152
0.035152
0.034836
0.034203
0.035152
0.036416
0.034520
0.034520
0.034836
0.035784
0.033571
0.033571
0.035152
0.035152
0.035152
0.036733
0.035468
0.036416
0.036416
0.036416
0.036733
0.037049
0.037365
0.037049
0.037681
0.037681
0.038946
0.038313
0.038629
0.037681
0.039894
0.039578
0.039578
0.039578
0.039894
0.039894
0.039262
0.039262
0.040210
0.039894
0.039894
0.040210
0.039262
0.038946
0.039894
0.040210
0.041159
0.039894
0.040843
0.039262
0.039262
0.038946
0.039894
0.038946
0.040526
0.039578
0.038946
0.037681
0.038946
0.038946
0.038313
0.038946
0.037997
0.036416
0.037365
0.036416
0.037049
0.035784
0.036416
0.035784
0.037049
0.036416
0.035468
0.035468
0.035784
0.035468
0.034203
0.035784
0.035152
0.033887
0.033887
0.034836
0.035152
0.033571
0.034203
0.034836
0.035152
0.033887
0.033571
0.033571
0.033571
0.034203
0.034203
0.034836
0.034836
0.034203
0.033571
0.036100
0.035468
0.035784
0.035152
0.035468
0.035784
0.036100
0.036416
0.036100
0.035784
0.036100
0.036733
0.037049
0.037681
0.037681
0.037365
0.037681
0.038629
0.038946
0.038946
0.039578
0.039262
0.039578
0.039894
0.039894
0.040843
0.041475
0.040843
0.039894
0.039894
0.040843
0.040526
0.041159
0.039894
0.040526
0.039894
0.038629
0.039578
0.039578
0.039262
0.038313
0.039894
0.037997
0.038946
0.038946
0.038629
0.038313
0.038313
0.037365
0.038313
0.037681
0.037049
0.036100
0.035468
0.035468
0.036416
0.036416
0.036100
0.035152
0.035152
0.034836
0.035152
0.034836
0.036416
0.036416
0.036100
0.034203
0.034203
0.034836
0.036100
0.035152
0.036416
0.034520
0.033255
0.033887
0.034520
0.034836
0.035152
0.035468
0.034836
0.034203
0.035152
0.034520
0.034520
0.036100
0.036100
0.035152
0.034520
0.034520
0.035784
0.035784
0.036100
0.036100
0.037049
0.036416
0.037049
0.038313
0.037681
0.038629
0.039262
0.037997
0.037997
0.038946
0.038946
0.037997
0.037365
0.037997
0.038946
0.039578
0.039894
0.038946
0.039894
0.038946
0.039578
0.040526
0.040210
0.039894
0.039578
0.040526
0.038629
0.039578
0.039262
0.038629
0.039894
0.039262
0.036416
0.037365
0.037049
0.038313
0.036733
0.037681
0.037049
0.036733
0.036733
0.037049
0.036733
0.037049
0.036100
0.037365
0.036416
0.033887
0.035784
0.036416
0.035468
0.035784
0.036100
0.036416
0.035784
0.035468
0.035468
0.033887
0.033255
0.034836
0.036416
0.035784
0.035468
0.034520
0.034520
0.035152
0.035468
0.035784
0.036100
0.034836
0.033571
0.033887
0.034836
0.035468
0.036100
0.035152
0.035468
0.035152
0.036100
0.036100
0.036733
0.036733
0.037997
0.037997
0.038946
0.039894
0.038629
0.038629
0.038946
0.039262
0.038629
0.038946
0.038629
0.038629
0.038946
0.038946
0.038313
0.039578
0.039894
0.040526
0.040843
0.040210
0.039894
0.041159
0.040843
0.040210
0.040843
0.041159
0.040526
0.039894
0.039262
0.039894
0.039894
0.040210
0.041159
0.039262
0.039262
0.038313
0.039262
0.039894
0.038629
0.039262
0.039262
0.038313
0.037365
0.037681
0.037365
0.037049
0.036416
0.036416
0.036733
0.037049
0.036416
0.036100
0.035784
0.034836
0.035784
0.036100
0.035468
0.034520
0.033887
0.033571
0.034203
0.034836
0.034836
0.035784
0.034836
0.034520
0.034836
0.034520
0.034203
0.035152
0.035468
0.033887
0.034836
0.036416
0.035152
0.035784
0.036100
0.035784
0.036416
0.036416
0.037997
0.036416
0.037049
0.037049
0.037365
0.037997
0.037997
0.037681
0.037681
0.037997
0.038313
0.038313
0.037681
0.038629
0.040210
0.040210
0.039578
0.039578
0.040210
0.040843
0.040843
0.042107
0.040526
0.038946
0.040210
0.039894
0.039894
0.040843
0.040210
0.039894
0.040210
0.040210
0.040210
0.040843
0.039894
0.041159
0.040210
0.037997
0.039262
0.038629
0.039262
0.039262
0.038313
0.038629
0.038946
0.037681
0.038629
0.037049
0.037681
0.035784
0.037365
0.035784
0.035784
0.034203
0.035468
0.035468
0.035152
0.034836
0.036100
0.036416
0.034520
0.034836
0.033571
0.033887
0.034520
0.034836
0.035152
0.034520
0.033571
0.035152
0.034520
0.034520
0.035468
0.035784
0.034836
0.035152
0.035468
0.035152
0.035468
0.036100
0.037049
0.036100
0.035784
0.035152
0.035784
0.036733
0.037997
0.037049
0.037997
0.038313
0.038313
0.037997
0.038313
0.037681
0.038313
0.038313
0.038629
0.039262
0.037997
0.037997
0.038313
0.038313
0.038629
0.038313
0.040526
0.039262
0.038629
0.039578
0.039578
0.040210
0.040210
0.039894
0.040843
0.040210
0.038629
0.038629
0.039578
0.040210
0.038946
0.039578
0.037997
0.037997
0.037049
0.037997
0.037365
0.037997
0.037997
0.037365
0.037997
0.037681
0.036733
0.036733
0.036100
0.036100
0.036416
0.035468
0.036100
0.036100
0.035784
0.035784
0.036100
0.037049
0.036100
0.035468
0.034520
0.034520
0.034203
0.034836
0.035468
0.035468
0.034836
0.034836
0.034836
0.033571
0.034836
0.034520
0.034203
0.035468
0.035468
0.034520
0.034836
0.035468
0.035152
0.035784
0.035468
0.035468
0.035784
0.036416
0.036733
0.036100
0.037049
0.037365
0.037365
0.038313
0.036100
0.037049
0.037997
0.037681
0.037997
0.038946
0.038629
0.038313
0.037997
0.037365
0.037681
0.037049
0.038629
0.039894
0.040843
0.040526
0.038946
0.038629
0.040210
0.040526
0.040526
0.040526
0.039578
0.039262
0.038946
0.038946
0.038629
0.038313
0.038946
0.038946
0.037997
0.037681
0.037049
0.037049
0.036733
0.036100
0.037997
0.037997
0.038313
0.037365
0.036733
0.036733
0.035784
0.036733
0.036100
0.035784
0.036416
0.034836
0.035152
0.033571
0.035152
0.034203
0.035152
0.033887
0.033887
0.032939
0.033571
0.033255
0.034520
0.034203
0.033887
0.034520
0.033887
0.034520
0.034836
0.035468
0.034520
0.035152
0.034203
0.035152
0.033887
0.035152
0.035784
0.036100
0.035152
0.035152
0.035784
0.036100
0.036416
0.036416
0.037681
0.036733
0.037997
0.038313
0.037681
0.038313
0.037049
0.038313
0.037997
0.037997
0.037681
0.038629
0.039262
0.038629
0.038629
0.038629
0.039894
0.040843
0.038629
0.039578
0.038946
0.039262
0.039262
0.039578
0.039894
0.040210
0.040210
0.039578
0.040210
0.039262
0.040210
0.039262
0.039578
0.038313
0.037681
0.037997
0.037049
0.037681
0.037997
0.036733
0.037049
0.036100
0.037049
0.035468
0.035468
0.036100
0.035468
0.036416
0.036416
0.034836
0.035468
0.035152
0.036416
0.035152
0.036416
0.036733
0.034836
0.034836
0.033887
0.034203
0.035152
0.036100
0.035784
0.035152
0.035784
0.034836
0.035152
0.035784
0.036100
0.036100
0.034520
0.035152
0.035152
0.035784
0.034836
0.036416
0.036416
0.036100
0.037681
0.036100
0.036733
0.036733
0.037365
0.036416
0.037049
0.038946
0.037997
0.037365
0.036733
0.037049
0.037997
0.038313
0.038313
0.038629
0.038313
0.038629
0.037681
0.037997
0.038629
0.040843
0.040210
0.039894
0.039894
0.041159
0.038629
0.038946
0.040843
0.040210
0.039262
0.038946
0.038946
0.039894
0.041159
0.040210
0.039894
0.040210
0.039894
0.039894
0.039894
0.039262
0.039578
0.039578
0.038629
0.037997
0.038629
0.038313
0.037997
0.037365
0.037365
0.036733
0.036100
0.036416
0.036100
0.035784
0.035468
0.034836
0.034836
0.034520
0.034520
0.035152
0.034203
0.035152
0.034203
0.034520
0.034520
0.034836
0.034520
0.034203
0.034836
0.035152
0.034836
0.034836
0.036100
0.034836
0.035152
0.034836
0.035468
0.035468
0.036733
0.036416
0.035784
0.035784
0.036416
0.035784
0.036733
0.037365
0.036416
0.036416
0.037049
0.038313
0.037049
0.037997
0.037681
0.037681
0.037997
0.038313
0.038629
0.037681
0.038946
0.037997
0.038313
0.038629
0.039578
0.040843
0.041159
0.040210
0.038946
0.040210
0.040843
0.039894
0.040526
0.040843
0.040526
0.040526
0.039578
0.039578
0.040526
0.040210
0.039894
0.039578
0.038629
0.038313
0.038629
0.038313
0.039894
0.037997
0.037681
0.036100
0.037365
0.036733
0.037049
0.035784
0.035468
0.036416
0.035784
0.035784
0.035152
0.035468
0.035784
0.034520
0.034203
0.034520
0.034836
0.033887
0.034520
0.032939
0.033887
0.034520
0.033887
0.033255
0.033887
0.034520
0.034203
0.033255
0.033887
0.034836
0.033887
0.034520
0.033571
0.035152
0.033571
0.034836
0.034836
0.035468
0.035784
0.035152
0.034836
0.036416
0.037049
0.036733
0.037365
0.037049
0.037997
0.037681
0.037365
0.037365
0.037049
0.037365
0.038313
0.038313
0.037997
0.037997
0.038946
0.037365
0.038313
0.038629
0.039894
0.039894
0.039262
0.037681
0.039894
0.039578
0.039894
0.040843
0.040526
0.039894
0.040210
0.038946
0.039578
0.039578
0.039578
0.039262
0.037681
0.037681
0.037681
0.038313
0.038313
0.037681
0.037365
0.037997
0.037049
0.036416
0.035468
0.036416
0.037681
0.036733
0.036733
0.036416
0.036100
0.034836
0.034203
0.035468
0.035152
0.035152
0.036416
0.036100
0.035152
0.034520
0.033571
0.033887
0.033571
0.035468
0.035152
0.034203
0.033887
0.033887
0.034520
0.033571
0.034836
0.035468
0.034520
0.035468
0.035468
0.035152
0.035468
0.035468
0.036733
0.035468
0.036100
0.035784
0.035468
0.037997
0.036100
0.037049
0.037049
0.037681
0.037681
0.036416
0.038629
0.038629
0.037997
0.038629
0.038629
0.038313
0.038629
0.038313
0.038946
0.038946
0.040210
0.040210
0.040210
0.038946
0.040843
0.038946
0.038629
0.039578
0.039578
0.039894
0.039894
0.038946
0.039578
0.039894
0.038946
0.039894
0.039578
0.038946
0.037997
0.037997
0.038629
0.039262
0.039262
0.037997
0.038313
0.038629
0.037681
0.037681
0.036733
0.036416
0.036100
0.036100
0.036416
0.035784
0.034836
0.035152
0.036416
0.035468
0.036100
0.035152
0.035784
0.034836
0.035152
0.033887
0.033255
0.033255
0.035152
0.034836
0.033887
0.032939
0.033887
0.033571
0.032939
0.034836
0.035468
0.035152
0.033887
0.033887
0.034520
0.035152
0.036100
0.035468
0.034836
0.034520
0.035468
0.036100
0.036416
0.036100
0.036733
0.036100
0.036733
0.037365
0.036733
0.035784
0.037049
0.037049
0.037997
0.037997
0.038946
0.039578
0.039262
0.037049
0.038313
0.037997
0.039578
0.039894
0.040210
0.040526
0.039262
0.038313
0.038313
0.038946
0.039578
0.039894
0.038629
0.038313
0.038629
0.039262
0.038946
0.038946
0.039578
0.039894
0.037997
0.037681
0.038946
0.037997
0.038313
0.037365
0.037365
0.037681
0.036416
0.037049
0.036733
0.036100
0.034836
0.036100
0.036416
0.034520
0.034203
0.034520
0.034836
0.034836
0.034520
0.035784
0.035152
0.034520
0.034520
0.033255
0.034203
0.034836
0.033571
0.033887
0.033887
0.033571
0.033571
0.033887
0.033571
0.034203
0.033887
0.033887
0.034203
0.033571
0.034203
0.035152
0.035468
0.035468
0.035468
0.035152
0.035784
0.036733
0.035784
0.037049
0.036733
0.037365
0.037365
0.037997
0.037997
0.038313
0.037997
0.038313
0.038313
0.038629
0.039578
0.038946
0.038313
0.038946
0.037997
0.038946
0.038946
0.040843
0.039578
0.039578
0.040843
0.039894
0.040210
0.040210
0.041475
0.040843
0.039578
0.039578
0.039262
0.039894
0.039578
0.038946
0.040210
0.039262
0.039262
0.038946
0.038629
0.038313
0.038313
0.038629
0.037365
0.037365
0.036733
0.036100
0.036733
0.036100
0.036100
0.035784
0.035784
0.035468
0.035152
0.033571
0.034836
0.034836
0.036416
0.035468
0.034836
0.034520
0.032306
0.033887
0.033571
0.033887
0.033887
0.033255
0.034520
0.034203
0.033887
0.033571
0.034836
0.034836
0.034520
0.034203
0.033887
0.034520
0.035152
0.035784
0.035152
0.034520
0.035468
0.035784
0.035784
0.036733
0.036733
0.036733
0.037681
0.037681
0.037997
0.037997
0.037365
0.037997
0.037049
0.037997
0.038946
0.038313
0.038629
0.038946
0.037997
0.037365
0.039894
0.039578
0.041159
0.039894
0.040210
0.038946
0.040210
0.040843
0.040210
0.039894
0.039578
0.040843
0.038946
0.038629
0.039894
0.039894
0.039578
0.040210
0.038313
0.038629
0.038629
0.037997
0.038313
0.037997
0.038313
0.038313
0.037049
0.037997
0.037365
0.037365
0.036100
0.037365
0.037049
0.035784
0.036416
0.036733
0.036100
0.035784
0.036100
0.036733
0.037681
0.036100
0.036733
0.034520
0.032939
0.034203
0.035468
0.035784
0.034836
0.034836
0.034836
0.034836
0.034520
0.035784
0.036100
0.034836
0.035468
0.036416
0.034836
0.035468
0.036416
0.036416
0.035152
0.036100
0.036733
0.036416
0.035784
0.036416
0.036733
0.037049
0.036416
0.038313
0.038313
0.038313
0.038313
0.037365
0.038629
0.038946
0.040210
0.039262
0.038313
0.038946
0.038629
0.039894
0.040210
0.041475
0.040843
0.040526
0.039578
0.040210
0.040210
0.040526
0.041159
0.040210
0.041159
0.038946
0.038946
0.038629
0.040210
0.039578
0.039578
0.038946
0.038313
0.039578
0.038946
0.038313
0.039894
0.038946
0.038946
0.037681
0.037681
0.037049
0.037997
0.035784
0.037049
0.036733
0.037365
0.036416
0.037049
0.036100
0.036416
0.035784
0.035468
0.036733
0.035784
0.035468
0.035152
0.034836
0.034836
0.034520
0.035784
0.035152
0.035152
0.035784
0.034836
0.034520
0.035152
0.035784
0.036416
0.036100
0.035468
0.034836
0.036416
0.036100
0.037365
0.035784
0.036733
0.037365
0.037049
0.037681
0.036416
0.036733
0.036416
0.037681
0.036416
0.037681
0.037997
0.038313
0.038946
0.039262
0.038629
0.039894
0.039894
0.038313
0.039578
0.038946
0.038946
0.039262
0.039894
0.040843
0.039894
0.040210
0.039262
0.039894
0.040210
0.039578
0.040526
0.041791
0.039894
0.038946
0.039578
0.041159
0.040210
0.040843
0.040526
0.039262
0.037681
0.039262
0.037997
0.038629
0.039578
0.039578
0.039262
0.037997
0.037049
0.037365
0.036416
0.037365
0.037681
0.037049
0.037049
0.036100
0.035784
0.036416
0.036416
0.034836
0.036416
0.037365
0.035468
0.036100
0.035152
0.035152
0.035468
0.035468
0.035784
0.034836
0.035468
0.034520
0.035152
0.036416
0.035784
0.035468
0.035468
0.035468
0.035784
0.036100
0.037049
0.037681
0.037049
0.036100
0.036416
0.037365
0.037365
0.037997
0.038946
0.037049
0.037681
0.037997
0.038946
0.038946
0.039262
0.039262
0.040526
0.041159
0.040843
0.039894
0.040526
0.040210
0.039894
0.040210
0.040843
0.041159
0.042107
0.040526
0.041159
0.040843
0.039894
0.039894
0.040843
0.040210
0.040843
0.041475
0.040526
0.040526
0.040526
0.040843
0.040526
0.040526
0.038629
0.038629
0.038946
0.038946
0.039262
0.038629
0.037997
0.038629
0.039262
0.037365
0.037997
0.037681
0.037681
0.037049
0.037997
0.037365
0.036733
0.036416
0.036733
0.036100
0.035468
0.036416
0.037365
0.036416
0.035784
0.036100
0.035468
0.035784
0.035468
0.036100
0.036100
0.036100
0.035468
0.035152
0.034836
0.035784
0.036733
0.036733
0.034520
0.035468
0.036100
0.036733
0.036416
0.037365
0.037049
0.037049
0.037681
0.037049
0.037997
0.037365
0.036733
0.037049
0.038313
0.039578
0.038313
0.038313
0.039262
0.039262
0.040526
0.041791
0.040526
0.040526
0.040526
0.040210
0.039894
0.039578
0.041791
0.042423
0.042107
0.042423
0.041159
0.040210
0.041159
0.042423
0.042423
0.041159
0.041159
0.040210
0.039262
0.041159
0.041475
0.042107
0.041159
0.040843
0.040210
0.040843
0.040843
0.040526
0.039262
0.038629
0.038946
0.039894
0.038946
0.037681
0.037997
0.037681
0.037681
0.038313
0.037365
0.037049
0.037997
0.037365
0.037049
0.036416
0.036733
0.038313
0.038313
0.036733
0.034836
0.034203
0.036733
0.037365
0.037049
0.036733
0.036733
0.035468
0.036416
0.036100
0.036100
0.037049
0.036100
0.036416
0.037365
0.038313
0.036100
0.038629
0.038629
0.037681
0.038313
0.037997
0.037997
0.038313
0.038629
0.038946
0.038629
0.039578
0.039578
0.039578
0.038629
0.039894
0.040210
0.039578
0.040843
0.040526
0.041475
0.040843
0.041159
0.040526
0.040843
0.041159
0.042107
0.043372
0.042423
0.042423
0.041475
0.041475
0.043372
0.042423
0.042739
0.043056
0.043056
0.041159
0.041791
0.041791
0.042739
0.042107
0.042423
0.041791
0.040526
0.040526
0.041475
0.041475
0.040843
0.040210
0.040526
0.040210
0.039262
0.040526
0.039894
0.039894
0.039894
0.038313
0.038313
0.037365
0.037049
0.036733
0.037681
0.036416
0.037681
0.037681
0.037049
0.037049
0.035152
0.036416
0.037049
0.037681
0.037681
0.037365
0.036100
0.034836
0.036100
0.037365
0.038313
0.039578
0.038313
0.037681
0.037049
0.037681
0.037681
0.039262
0.037365
0.038629
0.037997
0.038946
0.039578
0.039578
0.038629
0.039578
0.038946
0.040843
0.040843
0.040210
0.040526
0.041159
0.042107
0.041791
0.041475
0.042423
0.041791
0.041475
0.040526
0.041475
0.041791
0.042423
0.044004
0.042107
0.042107
0.042739
0.042739
0.044004
0.044004
0.043688
0.042423
0.042423
0.041791
0.042739
0.043056
0.042423
0.041475
0.042107
0.041475
0.041791
0.042423
0.041791
0.041791
0.041159
0.040843
0.041791
0.040843
0.040843
0.040210
0.040526
0.039578
0.038946
0.038946
0.039894
0.039262
0.039578
0.039578
0.039578
0.038946
0.039578
0.039578
0.037997
0.036416
0.037997
0.037997
0.037681
0.038629
0.038946
0.037365
0.037681
0.038629
0.037997
0.038946
0.039894
0.039894
0.040210
0.040526
0.039578
0.038946
0.040210
0.040843
0.041475
0.041159
0.041475
0.042107
0.041475
0.041791
0.041475
0.042107
0.042739
0.042739
0.043688
0.042739
0.042739
0.042739
0.043056
0.044952
0.044636
0.044636
0.045269
0.045269
0.044004
0.045269
0.045585
0.045901
0.047166
0.046849
0.045901
0.044952
0.045901
0.046217
0.046849
0.046217
0.047166
0.046533
0.046533
0.046217
0.047166
0.047798
0.048114
0.047798
0.045585
0.045585
0.046533
0.047166
0.047166
0.046849
0.045901
0.047166
0.046533
0.048114
0.048114
0.048114
0.047166
0.049379
0.049062
0.053805
0.050643
0.039894
0.051908
0.067715
0.050327
0.041791
0.057599
0.056966
0.030726
0.028829
0.050327
0.041475
0.024719
0.043372
0.053172
0.031990
0.033887
0.058231
0.050327
0.038629
0.043372
0.044952
0.037365
0.048430
0.055069
0.027880
0.027564
0.054753
0.042107
0.021557
0.044952
0.057915
0.030410
0.025983
0.057599
0.059495
0.032623
0.035152
0.054753
0.049379
0.038946
0.044004
0.044952
0.040843
0.044320
0.046533
0.034836
0.036733
0.048114
0.038629
0.030093
0.049379
0.051592
0.030726
0.033571
0.055069
0.044952
0.020925
0.039578
0.058547
0.031990
0.023138
0.049062
0.041791
0.020609
0.032939
0.047166
0.032623
0.023454
0.042739
0.044320
0.025351
0.028513
0.047482
0.037997
0.021873
0.033887
0.038946
0.024403
0.023770
0.038946
0.032623
0.017764
0.027880
0.034203
0.023770
0.020609
0.029777
0.031042
0.019660
0.023770
0.031990
0.020609
0.019660
0.032623
0.025351
0.012705
0.025035
0.032623
0.017131
0.013970
0.026932
0.024403
0.008279
0.017447
0.031674
0.017131
0.010492
0.027564
0.027880
0.009860
0.015867
0.030410
0.018712
0.011124
0.024403
0.025983
0.011124
0.018080
0.028196
0.018080
0.013021
0.024719
0.026300
0.010492
0.013337
0.027564
0.018080
0.006382
0.023138
0.025351
0.006066
0.014918
0.028829
0.011757
0.004169
0.031042
0.028513
0.002588
0.009227
0.031990
0.023138
-0.001205
0.013337
0.027564
0.011441
0.003537
0.017447
0.017764
0.006382
0.009860
0.014286
0.004801
0.003537
0.012705
0.012705
0.001956
0.004485
0.012389
0.007331
-0.001522
0.007014
0.005434
-0.002786
0.007647
0.006382
-0.002154
0.000691
0.005750
-0.004999
-0.004050
0.006698
0.009860
-0.004999
-0.007844
-0.002154
0.012389
0.002272
-0.014482
0.006066
0.013970
-0.012270
-0.013218
0.010808
0.004485
-0.015431
-0.002786
0.012705
-0.003734
-0.008160
0.007014
0.002272
-0.008476
0.000375
0.009227
-0.005315
-0.010689
0.004801
0.008911
-0.010373
-0.013534
0.006066
0.002588
-0.014166
-0.003734
0.008279
-0.007844
-0.010057
0.007331
0.000691
-0.015431
-0.004999
0.011124
-0.005947
-0.015115
0.001008
0.002904
-0.007844
-0.005315
0.001324
-0.003418
-0.015747
-0.001522
0.009227
-0.008792
-0.014166
0.005750
0.004485
-0.016063
-0.007528
0.009860
-0.002786
-0.013534
0.000375
0.002272
-0.005315
-0.004683
0.002588
-0.001838
-0.006263
-0.001838
0.001956
-0.006579
-0.009741
-0.001838
-0.002470
-0.007528
-0.005947
-0.002470
-0.006579
-0.010689
-0.004367
-0.006579
-0.010373
-0.004683
-0.002154
-0.007212
-0.007528
-0.001838
-0.005315
-0.011005
-0.008160
-0.001838
-0.004367
-0.008792
-0.005947
-0.003102
-0.010057
-0.009108
-0.001838
-0.004050
-0.010057
-0.007528
-0.004367
-0.004999
-0.007844
-0.002786
-0.002470
-0.008160
-0.008476
-0.004367
-0.006896
-0.004683
-0.004050
-0.005947
-0.005947
-0.003734
-0.004683
-0.006579
-0.002470
-0.002154
-0.004999
-0.001205
0.001008
-0.004367
-0.003734
0.000691
0.000375
-0.006579
-0.004999
0.005434
-0.002470
-0.010373
0.001640
0.004169
-0.009424
-0.005631
0.007963
-0.000573
-0.013218
0.001956
0.007647
-0.021121
-0.011005
0.019660
0.000059
-0.025230
-0.001522
0.010492
-0.007844
-0.010373
0.006382
0.001640
-0.010689
-0.006263
0.001324
-0.007844
-0.010373
-0.004999
-0.007844
-0.015431
-0.009741
-0.006579
-0.014799
-0.016695
-0.004367
-0.005631
-0.018908
-0.012902
-0.001838
-0.011321
-0.024282
-0.012902
0.001008
-0.018276
-0.029024
-0.000573
-0.002470
-0.040720
-0.020489
0.012389
-0.023018
-0.041036
0.003853
0.001956
-0.038191
-0.017644
0.017447
-0.014482
-0.037875
0.001640
-0.000889
-0.039140
-0.015115
0.016499
-0.023018
-0.038824
0.007963
0.008911
-0.044198
-0.024914
0.020925
-0.014799
-0.042617
-0.000573
0.004169
-0.041669
-0.020489
0.014602
-0.023966
-0.036295
0.009544
-0.000573
-0.047043
-0.012902
0.017131
-0.033450
-0.039456
0.009544
-0.005315
-0.038507
-0.012586
0.002272
-0.025863
-0.029656
-0.006263
-0.021121
-0.042933
-0.014799
-0.004999
-0.038507
-0.031869
0.000691
-0.014799
-0.040404
-0.018592
-0.004367
-0.030604
-0.038191
-0.007844
-0.019540
-0.051468
-0.016379
0.000691
-0.044198
-0.038191
0.002904
-0.024598
-0.049255
-0.019856
-0.015115
-0.043565
-0.041669
-0.010689
-0.029024
-0.053997
-0.029656
-0.011953
-0.042933
-0.046094
-0.012902
-0.024282
-0.059055
-0.030288
-0.007528
-0.057158
-0.052733
0.000059
-0.031237
-0.068855
-0.022385
0.000691
-0.055894
-0.044830
0.002904
-0.031237
-0.055894
-0.015431
-0.012902
-0.051784
-0.039456
-0.013218
-0.036927
-0.049255
-0.020173
-0.022385
-0.047991
-0.039772
-0.022069
-0.032501
-0.050520
-0.031869
-0.017960
-0.048939
-0.047359
-0.012902
-0.030604
-0.060636
-0.027759
-0.014166
-0.046727
-0.047043
-0.017327
-0.027443
-0.048623
-0.031237
-0.030288
-0.057475
-0.046410
-0.022701
-0.041985
-0.064745
-0.034714
-0.021753
-0.060636
-0.053997
-0.013218
-0.043249
-0.078655
-0.033450
-0.009741
-0.061584
-0.063797
-0.010689
-0.029024
-0.078338
-0.049572
-0.011005
-0.060952
-0.078971
-0.027443
-0.022069
-0.069803
-0.060952
-0.018592
-0.042301
-0.064429
-0.040088
-0.028075
-0.065378
-0.072964
-0.029972
-0.037875
-0.061584
-0.041036
-0.029024
-0.054946
-0.052417
-0.035030
-0.045778
-0.053681
-0.043249
-0.043565
-0.047991
-0.043249
-0.041669
-0.047991
-0.042933
-0.041036
-0.046410
-0.045778
-0.040088
-0.041352
-0.047991
-0.044514
-0.044198
-0.044198
-0.042617
-0.046727
-0.041669
-0.034398
-0.054629
-0.069171
-0.061584
-0.018592
-0.027127
-0.057475
-0.048307
-0.025863
-0.038507
-0.050520
-0.033450
-0.031237
-0.041352
-0.047359
-0.050836
-0.045146
-0.036295
-0.047359
-0.060636
-0.047991
-0.027443
-0.035662
-0.049888
-0.037559
-0.025863
-0.037875
-0.056210
-0.039140
-0.020489
-0.030604
-0.045462
-0.038507
-0.029972
-0.045462
-0.062532
-0.058107
-0.041985
-0.030921
-0.041985
-0.045778
-0.029656
-0.031237
-0.050204
-0.049255
-0.032817
-0.032501
-0.044514
-0.044198
-0.031237
-0.025230
-0.035662
-0.038191
-0.023334
-0.011953
-0.017644
-0.022385
-0.011005
0.001008
-0.011637
-0.023650
-0.009108
0.008595
0.007014
0.003221
0.015550
0.030410
0.032306
-0.008160
-0.071068
-0.031237
0.005117
-0.041352
-0.049255
-0.007212
-0.011321
-0.032185
-0.015115
-0.008792
-0.031869
-0.032501
-0.026811
-0.012902
-0.014799
-0.022701
-0.021753
-0.018592
-0.009424
-0.003734
0.005750
0.010808
-0.016063
-0.043565
-0.023966
-0.006579
-0.000889
-0.001838
-0.005315
-0.000889
0.013654
0.020293
-0.013534
-0.046410
-0.022069
-0.010373
-0.028075
-0.027759
-0.008160
-0.011321
-0.032501
-0.022069
-0.007844
-0.023334
-0.027443
-0.006579
-0.002786
-0.026495
-0.013218
-0.000257
-0.025863
-0.034082
-0.012902
-0.014482
-0.036295
-0.024914
-0.011005
-0.023966
-0.030921
-0.017011
-0.017960
-0.028075
-0.020805
-0.014799
-0.025230
-0.025547
-0.020173
-0.017327
-0.025863
-0.031237
-0.022069
-0.017327
-0.028075
-0.032185
-0.025547
-0.019224
-0.023018
-0.031553
-0.024282
-0.017644
-0.025863
-0.029340
-0.019856
-0.021753
-0.029024
-0.024282
-0.018908
-0.012270
-0.018276
-0.029656
-0.023018
-0.011953
-0.019540
-0.022069
-0.016379
-0.017644
-0.024282
-0.022069
-0.020805
-0.019224
-0.017011
-0.019224
-0.023966
-0.016379
-0.013850
-0.022701
-0.022069
-0.011321
-0.016063
-0.022385
-0.014799
-0.011637
-0.023650
-0.023334
-0.016695
-0.012586
-0.011321
-0.020805
-0.026179
-0.023018
-0.019856
-0.022385
-0.021121
-0.020173
-0.019224
-0.018592
-0.018276
-0.022069
-0.022385
-0.024598
-0.029656
-0.030288
-0.025230
-0.025863
-0.028075
-0.026811
-0.026811
-0.030921
-0.034082
-0.033450
-0.034714
-0.032817
-0.036611
-0.037243
-0.037243
-0.039140
-0.041036
-0.041985
-0.043565
-0.046094
-0.048623
-0.051468
-0.047675
-0.045462
-0.048623
-0.050520
-0.051468
-0.051152
-0.051152
-0.049255
-0.051152
-0.052417
-0.049572
-0.048623
-0.052101
-0.052101
-0.047043
-0.048623
-0.052417
-0.052101
-0.050520
-0.056210
-0.058423
-0.047359
-0.046727
-0.054946
-0.054629
-0.047043
-0.052417
-0.056210
-0.049255
-0.044514
-0.054313
-0.058107
-0.048307
-0.046727
-0.057158
-0.054313
-0.044198
-0.053049
-0.059687
-0.052417
-0.047675
-0.056842
-0.059687
-0.049572
-0.050520
-0.058423
-0.051784
-0.047991
-0.058107
-0.058739
-0.048939
-0.053049
-0.060952
-0.053049
-0.051152
-0.058107
-0.057158
-0.054629
-0.055578
-0.056210
-0.059055
-0.057475
-0.058739
-0.061584
-0.055894
-0.053681
-0.061900
-0.060003
-0.058423
-0.065378
-0.062216
-0.058423
-0.063481
-0.074545
-0.068855
-0.051784
-0.059371
-0.073597
-0.060003
-0.055262
-0.062216
-0.067590
-0.060952
-0.060952
-0.067590
-0.072016
-0.060952
-0.055578
-0.065694
-0.074545
-0.060952
-0.056526
-0.067590
-0.066326
-0.059055
-0.063165
-0.060636
-0.066958
-0.074229
-0.066326
-0.060320
-0.090035
-0.080867
-0.049888
-0.068539
-0.087190
-0.060636
-0.053997
-0.076442
-0.072016
-0.060952
-0.065378
-0.067274
-0.070119
-0.069487
-0.060636
-0.063481
-0.068539
-0.063481
-0.056842
-0.060003
-0.066642
-0.062216
-0.055262
-0.054313
-0.064745
-0.067590
-0.058423
-0.058423
-0.067906
-0.065378
-0.054629
-0.058107
-0.068855
-0.061584
-0.054946
-0.063797
-0.066326
-0.056210
-0.058739
-0.067274
-0.059687
-0.049255
-0.063165
-0.071700
-0.066642
-0.053997
-0.053365
-0.073280
-0.065378
-0.043565
-0.064113
-0.075809
-0.053049
-0.047675
-0.064745
-0.066958
-0.058107
-0.058423
-0.059055
-0.060636
-0.058739
-0.052733
-0.053681
-0.059371
-0.070752
-0.066326
-0.072332
-0.060003
-0.055578
-0.060636
-0.058739
-0.058739
-0.059371
-0.061584
-0.054946
-0.052733
-0.060636
-0.061900
-0.059687
-0.061584
-0.071700
-0.064745
-0.056210
-0.059055
-0.064113
-0.060003
-0.050204
-0.060320
-0.056526
-0.052733
-0.051468
-0.054629
-0.059055
-0.049888
-0.045462
-0.055578
-0.054313
-0.044514
-0.043249
-0.045146
-0.044198
-0.037875
-0.030604
-0.038191
-0.046094
-0.037875
-0.033450
-0.040404
-0.040088
-0.033766
-0.036295
-0.039456
-0.035346
-0.037875
-0.053997
-0.052733
-0.035978
-0.031237
-0.041985
-0.037559
-0.047359
-0.039140
-0.025230
-0.041669
-0.050520
-0.035030
-0.046410
-0.050204
-0.019856
-0.023966
-0.032817
-0.038191
-0.036927
-0.001838
0.002588
-0.021121
-0.049572
-0.039772
-0.025863
-0.037875
-0.049255
-0.032501
-0.024598
-0.037875
-0.047043
-0.031869
-0.024282
-0.032817
-0.039772
-0.013534
0.006698
-0.005315
-0.006263
0.022506
0.026616
0.022822
0.014286
-0.041036
-0.042933
-0.013218
0.005117
-0.024282
-0.050204
-0.034398
-0.001522
0.004485
-0.049572
-0.046727
-0.008160
-0.010057
-0.041036
-0.015431
0.000375
-0.022385
-0.036295
-0.015431
-0.008476
-0.028075
-0.027127
-0.009741
-0.016379
-0.026179
-0.015747
-0.008160
-0.018276
-0.019856
-0.009741
-0.010057
-0.015115
-0.014166
-0.022069
-0.006896
-0.004999
-0.021121
-0.013534
0.009544
0.011757
-0.000573
-0.037559
-0.020173
0.000691
-0.012270
-0.025863
-0.013218
-0.008476
-0.027443
-0.016695
0.011124
0.020609
-0.023650
-0.018276
0.025351
0.050011
0.031042
-0.048939
-0.030288
0.018080
-0.014482
-0.043249
0.011124
0.026932
-0.043565
-0.025230
0.026932
-0.012902
-0.051152
-0.004367
0.008911
-0.034082
-0.023966
0.001956
-0.012586
-0.024914
-0.009108
-0.006579
-0.016379
-0.008476
-0.003418
-0.016695
-0.018276
-0.004999
0.007014
0.014602
-0.024598
-0.022701
0.008911
-0.008160
-0.028075
-0.004367
0.009860
-0.017327
-0.024598
0.007647
0.003221
-0.024282
-0.006579
0.025667
-0.014482
-0.033450
0.008279
0.012705
-0.017327
-0.009424
0.017764
-0.007844
-0.017644
0.010492
0.005750
-0.020805
-0.001522
0.014286
-0.005947
-0.006896
0.017131
0.004169
-0.015431
0.001324
0.009227
-0.013534
-0.009108
0.016815
0.000375
-0.017011
0.006066
0.017131
-0.003102
-0.014166
0.007647
0.011441
-0.010689
-0.006579
0.013654
0.000059
-0.012586
0.007014
0.006698
-0.011005
-0.002786
0.006382
-0.006579
-0.002470
0.013021
0.000375
-0.013850
0.007014
0.007331
-0.013218
-0.007844
0.008279
-0.004367
-0.006579
0.018080
0.019344
-0.022069
-0.017960
0.007963
-0.005315
-0.018592
-0.000573
0.007331
-0.008160
-0.008160
0.002904
-0.001205
-0.010057
-0.007212
0.004801
0.001956
-0.001205
-0.000889
0.007963
0.004169
-0.010373
-0.007212
0.004801
-0.004050
-0.011637
-0.005631
0.004169
0.005750
-0.003102
-0.007528
0.001324
0.005117
0.000059
-0.002786
-0.001205
0.005117
-0.002470
-0.001205
0.006066
0.000691
0.001008
0.004485
0.012705
0.022822
0.013021
-0.011637
-0.002470
0.009860
0.006066
-0.003102
0.001956
0.009227
0.002904
-0.003734
-0.000889
0.007647
0.007647
0.000059
-0.002154
0.003853
0.000691
-0.005947
-0.004367
-0.000257
0.001640
-0.003418
-0.007844
-0.005947
-0.003102
-0.009108
-0.016379
-0.013534
-0.011321
-0.012902
-0.010689
-0.006579
-0.010057
-0.013218
-0.014166
-0.010373
-0.011321
-0.013534
-0.014482
-0.020489
-0.025547
-0.011637
-0.004683
-0.014482
-0.021753
-0.014482
-0.012902
-0.021437
-0.019540
-0.011637
-0.011953
-0.014799
-0.017011
-0.012270
-0.004999
-0.012902
-0.025863
-0.017960
-0.005631
-0.014799
-0.021753
-0.012586
-0.006579
-0.017327
-0.015747
-0.008792
-0.009741
-0.016695
-0.013850
-0.009741
-0.013534
-0.016379
-0.012586
-0.005947
-0.017011
-0.021121
-0.000573
0.001640
-0.017011
-0.014799
-0.003734
-0.010057
-0.014166
-0.006896
-0.008792
-0.013850
-0.008476
-0.007528
-0.014799
-0.011953
-0.005947
-0.004999
-0.007844
-0.007528
-0.011005
-0.017011
-0.013534
-0.002470
-0.004999
-0.011953
-0.008160
0.000375
-0.004683
-0.010057
-0.007528
-0.004999
-0.007528
-0.012902
-0.006579
-0.007212
-0.013850
-0.015747
-0.004050
-0.003418
-0.012586
-0.014166
-0.011321
-0.011953
-0.009108
-0.006263
-0.008160
-0.007844
-0.009108
-0.013850
-0.014799
-0.013218
-0.012270
-0.012902
-0.012586
-0.011637
-0.011321
-0.013534
-0.014166
-0.010373
-0.008792
-0.011005
-0.010689
-0.008160
-0.007844
-0.007528
-0.006896
-0.004367
-0.000889
0.000375
-0.001522
0.002904
0.006382
0.006698
0.006382
0.008595
0.011124
0.011124
0.012705
0.014286
0.018396
0.019344
0.017764
0.010176
-0.005631
0.000059
0.007647
0.004485
0.002904
0.005117
0.007647
0.006382
0.011757
0.015867
0.007647
0.004169
0.006698
0.015867
0.019660
0.017764
0.019660
0.022190
0.011441
-0.000257
0.007963
0.012389
0.009544
0.005117
0.009860
0.009227
0.004169
0.008911
0.014602
0.008911
0.005434
0.014918
0.012073
-0.000573
0.004169
0.008911
0.007963
0.007331
0.010492
0.011757
0.002904
0.009227
0.021557
0.024403
-0.002786
-0.006896
0.013654
0.012389
-0.001838
0.010808
0.019344
0.001640
-0.000889
0.017131
0.018396
0.004169
-0.002154
0.010176
0.011124
0.003221
0.013654
0.016499
0.005117
0.010492
0.018396
0.013021
0.004485
0.013654
0.021557
0.007647
0.004169
0.020925
0.019660
0.008911
0.014602
0.020293
0.010492
0.010176
0.020609
0.015234
0.008911
0.021873
0.021241
0.014918
0.017447
0.021241
0.019344
0.016499
0.019344
0.021241
0.017447
0.018712
0.024403
0.019344
0.016499
0.025035
0.027248
0.016183
0.021241
0.029461
0.021241
0.014602
0.027248
0.028513
0.015234
0.020293
0.030093
0.022822
0.017447
0.028196
0.026616
0.015867
0.021873
0.030726
0.020609
0.016499
0.026616
0.026616
0.017764
0.020925
0.025667
0.024719
0.024719
0.021873
0.021873
0.024719
0.025035
0.020925
0.021241
0.024719
0.024403
0.020925
0.021557
0.025035
0.022822
0.020609
0.024087
0.024403
0.022822
0.025035
0.022822
0.020293
0.024719
0.025983
0.024087
0.022190
0.023454
0.026616
0.024087
0.023454
0.026932
0.026932
0.026300
0.026616
0.027248
0.029461
0.028829
0.027564
0.025983
0.028196
0.029777
0.028829
0.030093
0.031990
0.031358
0.029461
0.032623
0.033255
0.032306
0.032939
0.034836
0.031674
0.031358
0.033887
0.034836
0.033571
0.035152
0.036416
0.033887
0.032623
0.034203
0.036100
0.034203
0.032939
0.035152
0.034203
0.031990
0.032939
0.034836
0.034836
0.032306
0.033571
0.032306
0.030410
0.031042
0.033887
0.031358
0.030726
0.031674
0.031990
0.028829
0.029777
0.030410
0.028513
0.027564
0.030093
0.030093
0.027248
0.027880
0.030093
0.028513
0.027564
0.028829
0.030093
0.027564
0.027880
0.029777
0.027248
0.026932
0.028513
0.028829
0.027880
0.028196
0.029777
0.027564
0.026300
0.027564
0.030093
0.027248
0.027564
0.029145
0.027564
0.026616
0.029777
0.029145
0.027564
0.027564
0.030410
0.028513
0.027248
0.030726
0.030726
0.028513
0.030093
0.031990
0.030410
0.029145
0.030726
0.030093
0.030410
0.030726
0.031990
0.032623
0.030726
0.032623
0.032939
0.031990
0.031990
0.033887
0.033255
0.032623
0.032306
0.033255
0.033255
0.032939
0.033571
0.032623
0.030726
0.031990
0.032939
0.031358
0.031674
0.032623
0.031674
0.031358
0.030726
0.031990
0.031990
0.031042
0.031990
0.031674
0.029461
0.030726
0.031042
0.029461
0.028196
0.030410
0.029461
0.027564
0.029145
0.029145
0.027880
0.026932
0.028829
0.028513
0.026616
0.028196
0.029145
0.026616
0.025983
0.025983
0.027248
0.025667
0.027564
0.027880
0.026932
0.026932
0.028196
0.027564
0.026932
0.027564
0.029777
0.028196
0.027248
0.028196
0.028513
0.028829
0.028513
0.029145
0.027880
0.027564
0.030410
0.029461
0.027880
0.029145
0.030726
0.030093
0.031358
0.030726
0.031990
0.030093
0.031990
0.033887
0.031990
0.031990
0.032939
0.033571
0.031674
0.031358
0.032939
0.032939
0.031990
0.035468
0.033255
0.032306
0.032306
0.034836
0.033571
0.033255
0.033255
0.034203
0.031358
0.030726
0.033255
0.033255
0.032939
0.032623
0.033887
0.031042
0.030410
0.032623
0.031358
0.031358
0.031990
0.032623
0.029777
0.030726
0.030410
0.029777
0.028513
0.029461
0.030410
0.028513
0.029145
0.030093
0.029145
0.026932
0.028196
0.028513
0.028196
0.028196
0.029461
0.027248
0.025667
0.026932
0.027880
0.026616
0.028513
0.027564
0.026932
0.026932
0.027248
0.027880
0.027248
0.026932
0.028196
0.027564
0.026616
0.028829
0.028829
0.027880
0.028196
0.028513
0.028513
0.027880
0.029461
0.030410
0.030410
0.029145
0.032306
0.030093
0.029145
0.031042
0.031358
0.031042
0.030726
0.032939
0.031674
0.030726
0.033255
0.032939
0.031674
0.031358
0.032306
0.032306
0.033255
0.032939
0.035152
0.032306
0.031990
0.034203
0.033571
0.032623
0.033887
0.033887
0.032939
0.032306
0.034520
0.032939
0.033887
0.033887
0.032939
0.032623
0.031674
0.033887
0.031990
0.031674
0.031042
0.031674
0.030726
0.031042
0.031042
0.030410
0.029777
0.030093
0.030410
0.028513
0.027880
0.029461
0.029461
0.027880
0.028513
0.029461
0.026932
0.027564
0.027880
0.027248
0.026616
0.027564
0.028196
0.027564
0.027248
0.028513
0.027564
0.026616
0.027248
0.027880
0.028196
0.026932
0.027880
0.026300
0.026932
0.027248
0.030093
0.028513
0.028513
0.030093
0.029461
0.028513
0.030093
0.031358
0.029777
0.029461
0.030410
0.031042
0.030726
0.032623
0.032623
0.031358
0.032623
0.032623
0.032623
0.031674
0.032939
0.033255
0.031358
0.031990
0.033887
0.034203
0.032939
0.032939
0.033887
0.032623
0.033887
0.033255
0.034520
0.032939
0.034520
0.033255
0.033255
0.033255
0.032939
0.034203
0.032939
0.032939
0.033255
0.032623
0.031358
0.032306
0.032623
0.032623
0.031674
0.033255
0.030410
0.029777
0.030726
0.030726
0.029461
0.029461
0.030726
0.029777
0.028513
0.030410
0.029145
0.028196
0.029145
0.031042
0.030093
0.028513
0.029461
0.027564
0.027880
0.029461
0.029145
0.028513
0.028513
0.027880
0.030093
0.029145
0.028513
0.029461
0.028829
0.027880
0.027880
0.029145
0.027880
0.028513
0.029461
0.029461
0.029145
0.030093
0.029777
0.029145
0.028196
0.030726
0.030093
0.030410
0.031042
0.031674
0.031674
0.030093
0.032623
0.032623
0.031990
0.031674
0.032623
0.031990
0.031674
0.031042
0.032306
0.033255
0.033571
0.034203
0.033887
0.033255
0.035152
0.034203
0.033255
0.033255
0.033255
0.033255
0.032939
0.033255
0.033887
0.031990
0.033255
0.033255
0.031990
0.031674
0.033255
0.033571
0.031042
0.031042
0.031358
0.031358
0.030726
0.031042
0.030726
0.030410
0.029777
0.029777
0.029777
0.030093
0.029145
0.029777
0.029461
0.028196
0.029145
0.028829
0.029461
0.030410
0.030093
0.027880
0.027564
0.028513
0.027564
0.029145
0.028513
0.027564
0.027564
0.028196
0.028829
0.027880
0.027880
0.028513
0.028513
0.027880
0.027564
0.027880
0.030093
0.029145
0.030093
0.030093
0.029461
0.030726
0.030410
0.030726
0.030093
0.031674
0.031990
0.030410
0.031042
0.032306
0.031674
0.031674
0.032306
0.033255
0.032623
0.033571
0.033255
0.033255
0.031358
0.031358
0.031990
0.032623
0.033887
0.034836
0.034520
0.031990
0.032939
0.033887
0.032623
0.032623
0.032939
0.032939
0.032623
0.032306
0.034520
0.032306
0.033887
0.032939
0.031990
0.032623
0.031674
0.032623
0.032623
0.030410
0.031990
0.031674
0.031674
0.031674
0.030726
0.028513
0.029461
0.029145
0.028513
0.028196
0.029145
0.028196
0.028196
0.028513
0.028196
0.028513
0.029461
0.028829
0.029145
0.027564
0.026932
0.029145
0.029777
0.028196
0.028513
0.028196
0.028196
0.028196
0.028829
0.028513
0.028829
0.028196
0.028829
0.028829
0.029145
0.030093
0.029461
0.028513
0.028829
0.029777
0.029145
0.029145
0.029461
0.030726
0.030093
0.030726
0.031674
0.030410
0.030726
0.031990
0.031358
0.030726
0.031674
0.033887
0.031358
0.031990
0.031990
0.031990
0.031358
0.033887
0.034520
0.034520
0.033887
0.033887
0.033255
0.032939
0.034520
0.035468
0.034520
0.033887
0.034520
0.032939
0.031990
0.032939
0.033571
0.032623
0.033255
0.033571
0.031990
0.032306
0.031990
0.033571
0.033887
0.032939
0.031674
0.031990
0.030093
0.031674
0.031042
0.030410
0.030093
0.031042
0.030093
0.030093
0.029461
0.030410
0.029777
0.029145
0.028829
0.029777
0.029145
0.029777
0.028196
0.027564
0.029145
0.029777
0.028829
0.028829
0.027880
0.028196
0.027880
0.027880
0.028196
0.028829
0.028829
0.028196
0.029777
0.029145
0.028829
0.029777
0.030726
0.029777
0.030093
0.030093
0.030093
0.029145
0.031042
0.030726
0.029145
0.029461
0.031358
0.031042
0.030093
0.031042
0.031358
0.031674
0.032623
0.031674
0.031990
0.031674
0.032939
0.031674
0.032306
0.033887
0.034203
0.033571
0.033571
0.032939
0.033571
0.033255
0.032939
0.033571
0.033571
0.032306
0.032306
0.032939
0.033255
0.032939
0.032306
0.033255
0.032623
0.032939
0.031358
0.030093
0.031358
0.031990
0.031674
0.031358
0.032306
0.032306
0.031674
0.031358
0.031674
0.030410
0.030093
0.029461
0.030410
0.028196
0.029461
0.029461
0.029145
0.030093
0.030093
0.029777
0.028513
0.028829
0.028196
0.028513
0.028829
0.029461
0.029461
0.028196
0.027880
0.027880
0.029145
0.027564
0.028513
0.029145
0.028829
0.027880
0.028829
0.029145
0.029461
0.029461
0.029777
0.029145
0.029145
0.030410
0.029461
0.029145
0.029145
0.030093
0.029777
0.031042
0.031358
0.031358
0.031358
0.031042
0.031990
0.031674
0.031674
0.031990
0.031990
0.032306
0.031990
0.032939
0.031990
0.033255
0.033571
0.033255
0.034520
0.033571
0.033887
0.034520
0.033571
0.033887
0.032939
0.032623
0.032939
0.032306
0.033255
0.033255
0.033255
0.033255
0.031990
0.031990
0.031674
0.032306
0.031990
0.032623
0.031674
0.031358
0.031990
0.031358
0.031042
0.030726
0.030410
0.031042
0.030093
0.030410
0.028513
0.028829
0.030093
0.027248
0.029777
0.029461
0.030093
0.029461
0.028829
0.028513
0.028196
0.028196
0.028196
0.029145
0.029461
0.028196
0.028196
0.028513
0.027880
0.028513
0.028513
0.028513
0.028196
0.027880
0.028513
0.028829
0.030093
0.031042
0.029777
0.030410
0.029777
0.030726
0.031042
0.030410
0.031042
0.031042
0.031674
0.031358
0.031990
0.031674
0.032306
0.031042
0.032939
0.032623
0.032939
0.033571
0.031674
0.031674
0.032939
0.033887
0.033887
0.034203
0.034520
0.035784
0.034203
0.033255
0.033887
0.034520
0.033571
0.032939
0.033887
0.032623
0.034203
0.033887
0.032939
0.032623
0.032306
0.033571
0.031674
0.031674
0.031674
0.031990
0.031990
0.031042
0.030726
0.030726
0.030410
0.031358
0.030410
0.030726
0.030093
0.030410
0.029777
0.030726
0.029461
0.029461
0.028513
0.028513
0.028513
0.028196
0.028829
0.027564
0.027564
0.026932
0.027564
0.027880
0.028829
0.028196
0.028196
0.027880
0.029145
0.028196
0.029777
0.029777
0.029777
0.028829
0.028196
0.027564
0.027564
0.029145
0.029461
0.029461
0.028829
0.030093
0.030410
0.029461
0.029461
0.030410
0.029777
0.030410
0.031358
0.031674
0.032306
0.031358
0.031358
0.031990
0.032939
0.032306
0.032306
0.033255
0.033571
0.032306
0.032306
0.032939
0.034520
0.034203
0.032306
0.033255
0.033571
0.034203
0.033887
0.033571
0.032939
0.033571
0.033571
0.031990
0.032306
0.032306
0.031990
0.032939
0.033571
0.031358
0.031674
0.031990
0.031674
0.031990
0.031990
0.031358
0.032623
0.031042
0.031042
0.030726
0.029461
0.029777
0.030726
0.031042
0.029461
0.028513
0.028513
0.029461
0.028196
0.027564
0.028513
0.029145
0.027564
0.027564
0.026616
0.027564
0.028513
0.028196
0.028829
0.027248
0.027564
0.028513
0.027564
0.027564
0.028196
0.027880
0.028196
0.027564
0.028196
0.029145
0.029461
0.030093
0.029777
0.028829
0.029461
0.030410
0.029145
0.029145
0.029145
0.028829
0.029145
0.030093
0.030410
0.031358
0.029777
0.031358
0.031358
0.031042
0.031990
0.031674
0.032623
0.032306
0.031674
0.031358
0.031990
0.033255
0.033887
0.031990
0.032623
0.031990
0.032939
0.032623
0.033255
0.032623
0.032623
0.032306
0.031674
0.031358
0.032939
0.032623
0.031674
0.031990
0.031674
0.032306
0.032306
0.032306
0.031990
0.031990
0.031358
0.031358
0.030726
0.031042
0.030093
0.029777
0.030093
0.029145
0.029145
0.029777
0.029461
0.029777
0.028829
0.028196
0.027880
0.030093
0.029777
0.029145
0.028196
0.027880
0.026616
0.027880
0.028196
0.029145
0.027880
0.027564
0.027564
0.027248
0.027248
0.027564
0.029145
0.029461
0.028196
0.027880
0.028513
0.029145
0.030410
0.029461
0.030726
0.029777
0.029461
0.030410
0.029777
0.030410
0.030726
0.030726
0.030726
0.031990
0.031674
0.031358
0.031674
0.031358
0.032306
0.031990
0.032623
0.032623
0.032306
0.031358
0.031990
0.031990
0.033255
0.033887
0.034203
0.033571
0.031990
0.032939
0.032306
0.033887
0.032939
0.033571
0.032939
0.032623
0.033887
0.032623
0.032623
0.032939
0.032306
0.032939
0.032939
0.032623
0.031674
0.032939
0.031990
0.031990
0.031042
0.030726
0.030726
0.031042
0.031042
0.029461
0.029777
0.030410
0.030410
0.029461
0.029777
0.028829
0.028513
0.029461
0.028196
0.029777
0.029461
0.028196
0.027564
0.027880
0.028196
0.028196
0.027564
0.026300
0.027564
0.026300
0.026932
0.026616
0.028196
0.029145
0.029145
0.028829
0.028829
0.028196
0.028829
0.030410
0.030093
0.028513
0.029461
0.029145
0.029777
0.029145
0.030726
0.029777
0.028513
0.030093
0.029777
0.030726
0.031990
0.031990
0.031358
0.032306
0.031674
0.032306
0.033255
0.032939
0.032306
0.031042
0.031990
0.033571
0.032939
0.033255
0.034203
0.033255
0.032939
0.033255
0.033255
0.033571
0.033571
0.034203
0.033571
0.033571
0.033255
0.033887
0.033255
0.033255
0.033255
0.032623
0.032623
0.031674
0.032306
0.032939
0.031358
0.031990
0.030726
0.031042
0.030093
0.029461
0.029777
0.029777
0.028829
0.029145
0.028829
0.028829
0.029461
0.029145
0.028829
0.028513
0.029461
0.029145
0.028513
0.027880
0.027248
0.027880
0.028196
0.027248
0.027880
0.027880
0.027564
0.028196
0.027880
0.028513
0.029777
0.028513
0.027248
0.029145
0.028513
0.029145
0.029145
0.028829
0.028196
0.029461
0.029145
0.027880
0.028513
0.030093
0.029145
0.028829
0.029461
0.030093
0.030093
0.030410
0.031358
0.031042
0.031674
0.031990
0.032623
0.031674
0.032306
0.031674
0.031042
0.031042
0.031674
0.032306
0.033887
0.032939
0.033255
0.032306
0.031990
0.032939
0.032623
0.033255
0.032623
0.033255
0.032623
0.031990
0.032306
0.031990
0.032306
0.032939
0.031990
0.032306
0.031674
0.031674
0.032306
0.031358
0.030726
0.031042
0.031358
0.030726
0.031358
0.029461
0.029145
0.030093
0.029145
0.028829
0.028829
0.028829
0.028829
0.028513
0.029461
0.028829
0.030093
0.029145
0.028513
0.027880
0.026932
0.029145
0.028196
0.028196
0.027880
0.027880
0.028829
0.028196
0.028196
0.029777
0.029145
0.028829
0.028196
0.028829
0.028196
0.028829
0.029777
0.028196
0.029461
0.027880
0.029145
0.029461
0.029777
0.030410
0.030726
0.030093
0.030410
0.031358
0.031990
0.030726
0.031674
0.031358
0.033255
0.032939
0.032939
0.032939
0.032939
0.032623
0.032939
0.033571
0.033571
0.035468
0.033887
0.034203
0.033887
0.033887
0.034203
0.033887
0.034203
0.034203
0.034836
0.033255
0.033255
0.033255
0.033571
0.032623
0.033255
0.032939
0.032623
0.031990
0.033887
0.032306
0.033255
0.032623
0.031358
0.031674
0.031990
0.029777
0.029145
0.030410
0.030410
0.029461
0.029145
0.029461
0.029777
0.028513
0.028829
0.028829
0.029461
0.030410
0.029145
0.029461
0.028513
0.027564
0.028829
0.028829
0.029145
0.028513
0.028513
0.027564
0.028196
0.028196
0.028196
0.029777
0.028829
0.028829
0.028513
0.028829
0.027880
0.028829
0.028829
0.028829
0.029461
0.030410
0.029461
0.031042
0.030093
0.030410
0.031674
0.031358
0.030726
0.030726
0.030410
0.032306
0.032939
0.031990
0.031674
0.031990
0.032306
0.032623
0.032306
0.031990
0.032939
0.033255
0.033255
0.033571
0.033887
0.034203
0.033255
0.033887
0.033887
0.033887
0.034836
0.034520
0.034203
0.032306
0.033571
0.034520
0.033255
0.032939
0.033887
0.031674
0.031674
0.032623
0.032623
0.033255
0.032623
0.031358
0.031358
0.032623
0.030726
0.030726
0.030410
0.030726
0.030726
0.029461
0.029145
0.028196
0.028829
0.027880
0.027880
0.028513
0.029145
0.028513
0.028829
0.028196
0.026300
0.028196
0.028829
0.028513
0.029145
0.028829
0.028829
0.028513
0.027880
0.029461
0.029461
0.028829
0.028829
0.028829
0.028513
0.029145
0.030093
0.030726
0.030726
0.030410
0.030726
0.029777
0.031358
0.029461
0.031358
0.030410
0.030410
0.031042
0.031674
0.032306
0.031358
0.031990
0.033571
0.033255
0.034520
0.033255
0.033255
0.032939
0.031990
0.031990
0.033571
0.033571
0.035152
0.033887
0.034520
0.033255
0.034203
0.033887
0.034520
0.034203
0.033887
0.033255
0.033887
0.034520
0.033887
0.033887
0.034203
0.033571
0.032306
0.031990
0.032306
0.032306
0.031674
0.032939
0.031674
0.031990
0.031358
0.031990
0.030410
0.031674
0.031042
0.031674
0.031042
0.031042
0.029461
0.029777
0.029777
0.030093
0.030093
0.030726
0.031358
0.028196
0.029461
0.027880
0.028829
0.028196
0.029777
0.029777
0.028513
0.028196
0.027880
0.028513
0.029145
0.029145
0.030726
0.029145
0.029777
0.028513
0.028196
0.030093
0.029461
0.029461
0.029777
0.030410
0.031042
0.030726
0.031042
0.030410
0.030410
0.030410
0.030726
0.031674
0.031674
0.031042
0.031042
0.031990
0.031674
0.032306
0.033255
0.032623
0.032939
0.031990
0.032939
0.033255
0.033255
0.034520
0.034520
0.034520
0.033571
0.032306
0.034520
0.035152
0.034203
0.033255
0.034520
0.033571
0.032306
0.032939
0.033571
0.033255
0.032939
0.032939
0.032306
0.032623
0.033887
0.033255
0.031990
0.033255
0.032623
0.031990
0.032306
0.031042
0.031358
0.030410
0.029777
0.031042
0.030093
0.031042
0.028829
0.030093
0.028196
0.029461
0.029461
0.030726
0.029461
0.030093
0.029145
0.026932
0.028196
0.028513
0.029145
0.028829
0.027880
0.027880
0.029461
0.029777
0.029461
0.028829
0.028829
0.028196
0.027880
0.027880
0.028196
0.030726
0.029461
0.030093
0.029461
0.029145
0.029461
0.030093
0.030726
0.029777
0.030410
0.031674
0.031042
0.031990
0.032939
0.032623
0.032306
0.032623
0.033571
0.033571
0.033255
0.033571
0.033255
0.033255
0.032939
0.032939
0.034836
0.034836
0.033571
0.033571
0.033887
0.034203
0.034520
0.034836
0.033887
0.034520
0.032939
0.032306
0.033255
0.033887
0.034836
0.035152
0.034520
0.033255
0.032939
0.033255
0.032939
0.033571
0.032623
0.031674
0.031990
0.031042
0.031358
0.031358
0.031990
0.031674
0.032306
0.031042
0.031990
0.029777
0.030093
0.030093
0.029777
0.030093
0.030726
0.030410
0.029777
0.029777
0.028513
0.029461
0.028196
0.029145
0.029461
0.029145
0.029145
0.030093
0.029461
0.028829
0.030410
0.028829
0.028829
0.028829
0.028829
0.028829
0.029461
0.030093
0.030726
0.030093
0.030093
0.030410
0.031042
0.031358
0.031042
0.031674
0.031990
0.031674
0.031674
0.032306
0.031358
0.032306
0.031674
0.033255
0.032939
0.034520
0.034203
0.033887
0.032306
0.033255
0.033571
0.035152
0.035784
0.033571
0.033887
0.033887
0.033571
0.034203
0.033571
0.032939
0.034203
0.033255
0.031358
0.032939
0.033887
0.033887
0.033887
0.034520
0.032306
0.031990
0.032306
0.033571
0.032939
0.031990
0.033255
0.032306
0.032306
0.031674
0.031674
0.030410
0.030726
0.031990
0.030410
0.030093
0.030410
0.030093
0.030093
0.029145
0.028829
0.029461
0.030093
0.028829
0.028513
0.027248
0.028196
0.027880
0.028829
0.029777
0.029461
0.028513
0.029145
0.028513
0.028196
0.028829
0.029777
0.029777
0.028196
0.029145
0.030093
0.030093
0.031042
0.030410
0.029777
0.030410
0.029461
0.031674
0.031358
0.031358
0.032306
0.032306
0.032306
0.032939
0.034203
0.032623
0.033255
0.032306
0.032939
0.033571
0.033571
0.033255
0.033887
0.032939
0.033571
0.034836
0.035152
0.036100
0.036416
0.035468
0.035468
0.035152
0.036100
0.036100
0.034520
0.035152
0.034520
0.035784
0.034203
0.036100
0.036100
0.035784
0.035468
0.034520
0.034203
0.034836
0.036100
0.035468
0.034520
0.034520
0.034520
0.034203
0.034520
0.033255
0.033571
0.032623
0.033571
0.031674
0.030726
0.030726
0.031358
0.030410
0.031358
0.031990
0.032623
0.031674
0.033255
0.032623
0.032623
0.031990
0.033255
0.033571
0.032306
0.034203
0.035152
0.031674
0.028829
0.037681
0.034203
0.022506
0.028829
0.037681
0.026932
0.022506
0.035152
0.036416
0.023770
0.031674
0.036733
0.028196
0.031358
0.031990
0.028513
0.035152
0.037681
0.028513
0.030093
0.038629
0.033571
0.029777
0.035152
0.037997
0.032623
0.032623
0.037365
0.036416
0.031674
0.032939
0.037049
0.033255
0.033255
0.038313
0.035784
0.032306
0.036416
0.037365
0.032623
0.032623
0.036416
0.033887
0.030726
0.033255
0.035784
0.032623
0.033255
0.037681
0.031358
0.029777
0.037365
0.035152
0.027248
0.036100
0.037997
0.028829
0.028196
0.036416
0.031990
0.025667
0.031990
0.036733
0.028196
0.026616
0.033887
0.030726
0.025983
0.029777
0.033255
0.027880
0.027248
0.032623
0.029145
0.025035
0.028196
0.029777
0.025983
0.027564
0.030410
0.027564
0.024403
0.028829
0.029461
0.026616
0.029145
0.031358
0.029461
0.027880
0.029145
0.028196
0.028829
0.029777
0.030726
0.030410
0.029777
0.029461
0.029461
0.030410
0.030093
0.030410
0.030726
0.031358
0.030726
0.032623
0.033255
0.032623
0.031990
0.032939
0.033255
0.032939
0.034520
0.033571
0.032306
0.033571
0.033887
0.035152
0.035468
0.033255
0.033887
0.035784
0.034203
0.033887
0.034520
0.033887
0.032939
0.032623
0.033887
0.033571
0.032939
0.033887
0.034836
0.033255
0.032306
0.032939
0.032623
0.032306
0.032306
0.031990
0.031358
0.031358
0.031358
0.030410
0.030093
0.031042
0.030410
0.029777
0.030093
0.030093
0.028829
0.029145
0.028829
0.028829
0.028196
0.028513
0.028829
0.028513
0.027880
0.027248
0.027564
0.028513
0.029461
0.031358
0.027880
0.026300
0.028513
0.027880
0.025667
0.024719
0.028829
0.027880
0.026300
0.028513
0.028829
0.027248
0.029145
0.030093
0.026932
0.027564
0.032623
0.029461
0.027880
0.031042
0.032939
0.028196
0.028196
0.034836
0.032939
0.026616
0.029777
0.034836
0.029777
0.027564
0.034203
0.031674
0.025351
0.029461
0.034203
0.029145
0.027248
0.034203
0.032939
0.029777
0.031990
0.031674
0.030726
0.031358
0.032306
0.030410
0.031042
0.033887
0.031042
0.028513
0.036733
0.037049
0.024403
0.029461
0.039578
0.028829
0.023770
0.035784
0.033887
0.022506
0.028513
0.035784
0.026932
0.024087
0.031990
0.030726
0.021241
0.025667
0.033571
0.027248
0.021557
0.029145
0.030726
0.021557
0.024403
0.030093
0.026300
0.022190
0.025983
0.028196
0.025983
0.023454
0.024719
0.030410
0.025035
0.020293
0.030093
0.032623
0.019660
0.019977
0.033887
0.027880
0.015867
0.026300
0.032623
0.019660
0.018712
0.029461
0.026932
0.018080
0.022822
0.029461
0.024719
0.019344
0.025667
0.029145
0.023454
0.023770
0.029145
0.028829
0.021873
0.025035
0.029145
0.030093
0.031674
0.030726
0.023454
0.024087
0.028196
0.026300
0.025667
0.026932
0.025667
0.021873
0.024403
0.027880
0.025035
0.023770
0.025035
0.024087
0.022822
0.022822
0.022822
0.022822
0.023454
0.025983
0.022822
0.021557
0.020293
0.020293
0.019977
0.018712
0.019344
0.021241
0.017764
0.018712
0.019977
0.015867
0.014918
0.017131
0.014602
0.012705
0.016815
0.017447
0.013021
0.013970
0.018080
0.012073
0.012389
0.020609
0.014286
0.005750
0.009544
0.018712
0.009544
0.006382
0.011757
0.014602
0.011124
0.008279
0.013021
0.012705
0.008279
0.009544
0.012073
0.005750
0.000059
0.010176
0.015234
0.007647
0.006698
0.011757
0.008911
0.002904
0.005750
0.010176
0.005434
0.001324
0.009860
0.007331
0.002588
0.011441
0.012705
-0.000573
0.005750
0.013021
-0.000257
-0.001205
0.016183
0.011441
-0.004683
0.006698
0.016183
0.002588
0.000375
0.014286
0.007963
-0.003418
0.006698
0.011124
-0.001205
0.003853
0.013337
0.002272
-0.004683
-0.000573
0.001008
-0.001522
-0.004999
-0.000257
-0.001205
-0.004999
-0.006896
-0.002786
0.003537
-0.004683
-0.012586
0.002272
0.001008
-0.016379
-0.008160
0.002904
-0.013850
-0.014482
0.000059
-0.007212
-0.013850
-0.007844
-0.007844
-0.013534
-0.012902
-0.007844
-0.019224
-0.012586
-0.007528
-0.023650
-0.021437
-0.010373
-0.025230
-0.025230
-0.009424
-0.015431
-0.017960
-0.012586
-0.014166
-0.019540
-0.012586
-0.012270
-0.023966
-0.022701
-0.014166
-0.017327
-0.036611
-0.020173
-0.000257
-0.028708
-0.043565
-0.011321
-0.004367
-0.041036
-0.050520
-0.001838
-0.004050
-0.042933
-0.030604
0.002588
-0.025230
-0.043881
-0.013850
-0.010373
-0.036611
-0.029972
-0.019540
-0.030921
-0.034714
-0.021121
-0.029972
-0.035662
-0.027443
-0.020173
-0.039772
-0.040720
-0.026495
-0.028708
-0.040720
-0.038191
-0.032185
-0.042933
-0.043565
-0.026495
-0.039456
-0.046727
-0.029024
-0.032817
-0.048623
-0.039456
-0.028392
-0.041669
-0.050520
-0.033133
-0.030604
-0.051468
-0.050836
-0.046094
-0.039772
-0.048623
-0.054946
-0.052417
-0.040720
-0.048939
-0.064745
-0.052101
-0.043249
-0.062849
-0.068223
-0.043881
-0.044198
-0.071700
-0.062849
-0.039772
-0.072332
-0.086241
-0.044198
-0.050520
-0.081183
-0.059687
-0.048307
-0.065378
-0.069803
-0.065378
-0.046727
-0.053681
-0.072648
-0.068539
-0.051784
-0.060320
-0.079919
-0.066010
-0.060952
-0.071384
-0.074229
-0.071068
-0.067590
-0.060636
-0.065061
-0.075177
-0.072648
-0.060636
-0.068539
-0.082764
-0.070752
-0.061584
-0.086874
-0.084345
-0.055578
-0.075809
-0.096673
-0.069803
-0.073913
-0.078022
-0.073280
-0.076442
-0.079603
-0.074861
-0.078655
-0.087506
-0.082448
-0.080867
-0.078655
-0.084345
-0.088454
-0.087506
-0.085925
-0.090983
-0.087822
-0.083396
-0.098570
-0.110583
-0.077074
-0.085293
-0.121331
-0.141878
-0.108686
-0.072332
-0.100151
-0.118485
-0.075809
-0.077706
-0.113428
-0.099834
-0.081183
-0.104892
-0.105525
-0.078338
-0.097938
-0.133975
-0.142511
-0.091931
-0.100151
-0.133027
-0.098570
-0.075809
-0.116905
-0.119434
-0.090983
-0.110899
-0.119750
-0.106789
-0.102996
-0.113428
-0.114376
-0.100151
-0.109318
-0.120698
-0.108370
-0.124492
-0.121331
-0.096357
-0.108686
-0.128917
-0.107105
-0.103312
-0.131446
-0.139033
-0.148833
-0.126072
-0.107737
-0.138085
-0.145356
-0.108054
-0.110899
-0.139033
-0.127653
-0.111531
-0.123543
-0.128285
-0.122911
-0.125124
-0.121647
-0.122279
-0.133975
-0.131446
-0.117853
-0.127969
-0.137136
-0.124492
-0.121014
-0.135556
-0.133975
-0.123227
-0.125756
-0.132079
-0.130182
-0.127337
-0.134291
-0.134291
-0.126388
-0.132395
-0.137453
-0.139982
-0.138717
-0.139665
-0.138401
-0.131446
-0.135872
-0.140930
-0.135240
-0.133027
-0.142827
-0.144091
-0.134924
-0.134608
-0.138717
-0.135556
-0.137136
-0.139982
-0.140614
-0.139665
-0.140614
-0.142511
-0.141562
-0.139982
-0.139982
-0.141246
-0.139665
-0.139665
-0.139033
-0.136820
-0.132395
-0.130182
-0.128285
-0.125440
-0.120066
-0.117221
-0.118485
-0.119434
-0.117853
-0.113111
-0.108370
-0.110899
-0.120698
-0.125440
-0.122911
-0.125124
-0.137136
-0.121331
-0.109634
-0.115640
-0.128285
-0.109318
-0.089403
-0.113428
-0.120698
-0.108054
-0.115008
-0.125124
-0.117537
-0.110583
-0.105208
-0.115957
-0.119118
-0.104892
-0.110583
-0.116589
-0.108370
-0.098254
-0.102996
-0.110583
-0.111531
-0.103628
-0.111531
-0.118802
-0.114376
-0.105525
-0.108054
-0.108054
-0.111531
-0.109002
-0.102047
-0.101099
-0.106473
-0.106157
-0.099518
-0.095093
-0.107737
-0.105208
-0.082132
-0.091931
-0.119434
-0.109634
-0.096357
-0.100467
-0.108054
-0.110583
-0.111531
-0.109318
-0.105525
-0.104260
-0.104892
-0.106789
-0.099202
-0.099202
-0.109634
-0.108686
-0.095409
-0.095725
-0.112163
-0.107421
-0.093512
-0.105525
-0.093512
-0.081500
-0.085925
-0.071384
-0.041985
-0.080867
-0.136504
-0.112795
-0.087822
-0.098254
-0.111847
-0.097622
-0.091299
-0.111531
-0.110583
-0.085925
-0.097306
-0.125124
-0.105841
-0.084345
-0.105525
-0.122279
-0.105208
-0.095725
-0.099834
-0.104892
-0.092880
-0.097938
-0.111215
-0.105841
-0.080235
-0.067906
-0.060320
-0.067274
-0.127653
-0.126072
-0.094144
-0.095409
-0.100151
-0.085925
-0.101099
-0.106789
-0.083080
-0.091615
-0.093512
-0.077706
-0.089719
-0.092564
-0.068855
-0.071700
-0.072332
-0.050204
-0.055578
-0.066326
-0.050204
-0.047675
-0.049255
-0.055578
-0.118485
-0.126072
-0.097622
-0.105208
-0.109950
-0.083712
-0.088770
-0.100151
-0.079919
-0.088138
-0.117221
-0.116589
-0.116589
-0.119750
-0.108370
-0.111531
-0.117221
-0.106157
-0.109318
-0.116589
-0.108686
-0.111847
-0.122279
-0.127337
-0.135872
-0.138717
-0.133659
-0.137769
-0.140930
-0.134924
-0.138717
-0.144407
-0.138401
-0.139349
-0.143143
-0.141562
-0.144407
-0.147568
-0.146304
-0.149149
-0.151046
-0.145672
-0.142511
-0.146620
-0.148517
-0.149781
-0.154207
-0.156104
-0.159581
-0.161478
-0.161794
-0.160213
-0.146936
-0.136504
-0.150730
-0.161478
-0.156420
-0.161162
-0.164007
-0.145356
-0.138717
-0.154523
-0.156736
-0.146304
-0.158949
-0.164323
-0.158633
-0.169697
-0.164639
-0.155155
-0.170645
-0.177916
-0.151994
-0.134924
-0.145039
-0.151678
-0.155155
-0.160529
-0.158949
-0.150730
-0.148517
-0.151994
-0.155471
-0.155471
-0.151362
-0.150097
-0.161162
-0.172226
-0.172542
-0.176967
-0.186451
-0.192457
-0.197831
-0.202889
-0.205734
-0.205734
-0.168432
-0.133975
-0.152310
-0.176967
-0.164639
-0.173806
-0.192141
-0.184870
-0.196251
-0.209212
-0.190244
-0.151678
-0.148201
-0.162742
-0.172542
-0.178864
-0.182341
-0.167168
-0.171277
-0.188980
-0.173174
-0.159897
-0.170961
-0.170645
-0.173174
-0.176967
-0.172858
-0.192773
-0.200044
-0.175387
-0.175387
-0.196567
-0.197515
-0.181077
-0.182658
-0.192457
-0.197831
-0.176335
-0.152310
-0.158949
-0.178548
-0.173174
-0.168116
-0.173174
-0.178232
-0.179813
-0.186135
-0.199096
-0.210160
-0.216798
-0.191193
-0.157052
-0.177284
-0.210476
-0.197831
-0.196567
-0.192141
-0.170013
-0.183606
-0.207631
-0.187083
-0.179180
-0.190877
-0.184554
-0.192773
-0.204154
-0.198147
-0.196567
-0.179496
-0.170329
-0.192141
-0.195302
-0.176019
-0.181709
-0.190877
-0.178232
-0.183922
-0.194670
-0.184238
-0.183606
-0.197831
-0.206999
-0.190244
-0.175387
-0.190561
-0.206683
-0.198464
-0.193090
-0.202573
-0.200992
-0.196567
-0.194986
-0.193090
-0.198464
-0.204470
-0.210476
-0.215850
-0.220592
-0.218379
-0.200360
-0.188348
-0.198147
-0.213953
-0.217747
-0.212373
-0.203521
-0.207947
-0.209844
-0.194038
-0.192457
-0.207631
-0.206683
-0.213321
-0.222805
-0.197831
-0.189296
-0.208895
-0.207315
-0.191509
-0.206050
-0.211424
-0.194986
-0.198147
-0.216166
-0.215218
-0.199412
-0.205102
-0.205734
-0.187716
-0.197199
-0.216166
-0.197515
-0.184554
-0.208895
-0.204154
-0.199728
-0.227863
-0.235766
-0.210476
-0.206050
-0.216798
-0.218379
-0.216798
-0.198464
-0.192457
-0.214902
-0.231656
-0.226598
-0.215850
-0.209212
-0.214902
-0.237662
-0.233553
-0.201309
-0.205418
-0.224701
-0.227230
-0.225018
-0.220592
-0.218063
-0.226914
-0.236398
-0.231972
-0.230708
-0.229443
-0.219327
-0.224069
-0.242404
-0.237346
-0.231972
-0.242720
-0.235133
-0.212689
-0.213005
-0.218379
-0.219327
-0.212057
-0.209528
-0.214902
-0.222172
-0.225334
-0.224701
-0.225018
-0.227863
-0.231024
-0.230075
-0.230075
-0.228495
-0.223121
-0.216482
-0.220276
-0.221856
-0.220908
-0.219960
-0.221224
-0.220276
-0.220592
-0.221224
-0.219327
-0.219327
-0.219011
-0.216482
-0.213953
-0.215850
-0.211424
-0.206999
-0.206999
-0.205418
-0.200676
-0.199412
-0.196567
-0.192457
-0.188348
-0.184238
-0.179813
-0.176967
-0.173174
-0.166536
-0.162426
-0.157052
-0.150413
-0.146620
-0.142511
-0.135556
-0.130182
-0.125124
-0.119434
-0.114376
-0.108054
-0.102363
-0.096989
-0.091299
-0.084029
-0.076126
-0.071384
-0.065061
-0.058107
-0.054313
-0.047675
-0.041036
-0.035978
-0.028075
-0.022701
-0.017011
-0.012902
-0.017644
-0.019856
-0.011321
-0.001522
0.001008
0.007963
0.015867
0.017447
0.001008
-0.130498
-0.178548
-0.118485
-0.104576
-0.142194
-0.099202
-0.081500
-0.117853
-0.082132
-0.060952
-0.096041
-0.065694
-0.044514
-0.124176
-0.160845
-0.127337
-0.130182
-0.141878
-0.111215
-0.111847
-0.128917
-0.102680
-0.097306
-0.116905
-0.095725
-0.086874
-0.107105
-0.090667
-0.080235
-0.100151
-0.090035
-0.079287
-0.098886
-0.095093
-0.083712
-0.102047
-0.101415
-0.088770
-0.104892
-0.108686
-0.094777
-0.109950
-0.117537
-0.105841
-0.119118
-0.130498
-0.121014
-0.129550
-0.144407
-0.137453
-0.146620
-0.163374
-0.160529
-0.164639
-0.182025
-0.182974
-0.185819
-0.206999
-0.210792
-0.212057
-0.230708
-0.238611
-0.237978
-0.255997
-0.267694
-0.252836
-0.234501
-0.236082
-0.245249
-0.252836
-0.261055
-0.268010
-0.273700
-0.267377
-0.222805
-0.208895
-0.247462
-0.255997
-0.224385
-0.228495
-0.250307
-0.252836
-0.243036
-0.232288
-0.226914
-0.240507
-0.253152
-0.250939
-0.240823
-0.238927
-0.250307
-0.258210
-0.239243
-0.225334
-0.238611
-0.244933
-0.239875
-0.256946
-0.264216
-0.242720
-0.238927
-0.243352
-0.236082
-0.254100
-0.272435
-0.256629
-0.250939
-0.278125
-0.285712
-0.265481
-0.267377
-0.268326
-0.246197
-0.238927
-0.239875
-0.235766
-0.250623
-0.250939
-0.238611
-0.251572
-0.276229
-0.265797
-0.232604
-0.241140
-0.264532
-0.247462
-0.228179
-0.253152
-0.264532
-0.242720
-0.238611
-0.250623
-0.251255
-0.259158
-0.273700
-0.260739
-0.219644
-0.234185
-0.267694
-0.254417
-0.237662
-0.238611
-0.230075
-0.231024
-0.241456
-0.241140
-0.252520
-0.269906
-0.261371
-0.225650
-0.216798
-0.251572
-0.269590
-0.236398
-0.229127
-0.262003
-0.271803
-0.249359
-0.228495
-0.234501
-0.262320
-0.275280
-0.247146
-0.220276
-0.242404
-0.261687
-0.243036
-0.227230
-0.246830
-0.263584
-0.256629
-0.254417
-0.265165
-0.257578
-0.243985
-0.244617
-0.250623
-0.245565
-0.242404
-0.245565
-0.248094
-0.260739
-0.267694
-0.246830
-0.234185
-0.253468
-0.254733
-0.241456
-0.246830
-0.250623
-0.241456
-0.240507
-0.251572
-0.252204
-0.244301
-0.237346
-0.240823
-0.256313
-0.247778
-0.234185
-0.248726
-0.264848
-0.248410
-0.230075
-0.244617
-0.262636
-0.259158
-0.235449
-0.219644
-0.234817
-0.255681
-0.243985
-0.232604
-0.244933
-0.252836
-0.243985
-0.237346
-0.238611
-0.252520
-0.267377
-0.262320
-0.256629
-0.269590
-0.271487
-0.256313
-0.254100
-0.261055
-0.265165
-0.264532
-0.255049
-0.251572
-0.261371
-0.261687
-0.246830
-0.250623
-0.261055
-0.261371
-0.249359
-0.249359
-0.254100
-0.259474
-0.261687
-0.258842
-0.257262
-0.265165
-0.259158
-0.237030
-0.247778
-0.273068
-0.267061
-0.249359
-0.248726
-0.255049
-0.264532
-0.269906
-0.252836
-0.244933
-0.265165
-0.270539
-0.248410
-0.233869
-0.250623
-0.265481
-0.259474
-0.252204
-0.258526
-0.260423
-0.256629
-0.261055
-0.265165
-0.258210
-0.253468
-0.255681
-0.260107
-0.265797
-0.250623
-0.238295
-0.254100
-0.267061
-0.253152
-0.243036
-0.251572
-0.254417
-0.250307
-0.253468
-0.255365
-0.255681
-0.254100
-0.250939
-0.249991
-0.251255
-0.255365
-0.251888
-0.246514
-0.253152
-0.259158
-0.247462
-0.237030
-0.248094
-0.253784
-0.251572
-0.249359
-0.247778
-0.248094
-0.253784
-0.252836
-0.248094
-0.249675
-0.257578
-0.256313
-0.251255
-0.246830
-0.246197
-0.251572
-0.253784
-0.252836
-0.253468
-0.249359
-0.245565
-0.249359
-0.251255
-0.250623
-0.249991
-0.248726
-0.249359
-0.252520
-0.255997
-0.255681
-0.256629
-0.256313
-0.254733
-0.254100
-0.251888
-0.249043
-0.252520
-0.252520
-0.250939
-0.251572
-0.252520
-0.251255
-0.250939
-0.251255
-0.249675
-0.249359
-0.250307
-0.250939
-0.251255
-0.251255
-0.249675
-0.248726
-0.249359
-0.248410
-0.246830
-0.248410
-0.248410
-0.246514
-0.247146
-0.244617
-0.245249
-0.247146
-0.246830
-0.245881
-0.245881
-0.244933
-0.244301
-0.244933
-0.244301
-0.243352
-0.243985
-0.243669
-0.242720
-0.242404
-0.243036
-0.242404
-0.240191
-0.240191
-0.238927
-0.237978
-0.238927
-0.238295
-0.235449
-0.236082
-0.232604
-0.232604
-0.231972
-0.231656
-0.230075
-0.229759
-0.227230
-0.224385
-0.222489
-0.220592
-0.218695
-0.217747
-0.215218
-0.211741
-0.209844
-0.208263
-0.205734
-0.203205
-0.199412
-0.196567
-0.192457
-0.190244
-0.186767
-0.183922
-0.180761
-0.176967
-0.173174
-0.170013
-0.165903
-0.162742
-0.157368
-0.154839
-0.151678
-0.146304
-0.142827
-0.138401
-0.133343
-0.129866
-0.125124
-0.121331
-0.118169
-0.112795
-0.110583
-0.103944
-0.099834
-0.095093
-0.093512
-0.090351
-0.085609
-0.081816
-0.077706
-0.074229
-0.071068
-0.067274
-0.063481
-0.061584
-0.057158
-0.054313
-0.051152
-0.049572
-0.047043
-0.044198
-0.042933
-0.041036
-0.038191
-0.036927
-0.036927
-0.035978
-0.034398
-0.033133
-0.033450
-0.033133
-0.034714
-0.035978
-0.036295
-0.037243
-0.038191
-0.040720
-0.044198
-0.047043
-0.049888
-0.053049
-0.056210
-0.060320
-0.065061
-0.072648
-0.077706
-0.083080
-0.088454
-0.095093
-0.102363
-0.109318
-0.117537
-0.126705
-0.135872
-0.144723
-0.154207
-0.164007
-0.174122
-0.185187
-0.196567
-0.208895
-0.218695
-0.230392
-0.243036
-0.255049
-0.266745
-0.266745
-0.207947
-0.198780
-0.234185
-0.247462
-0.227230
-0.225018
-0.237662
-0.241140
-0.244301
-0.213637
-0.206683
-0.239559
-0.228495
-0.191509
-0.221540
-0.249043
-0.241140
-0.245881
-0.253784
-0.252836
-0.279074
-0.292351
-0.228179
-0.178864
-0.220276
-0.249675
-0.240507
-0.242720
-0.245249
-0.228179
-0.231972
-0.253152
-0.253784
-0.226282
-0.218063
-0.240191
-0.249675
-0.223437
-0.219960
-0.238295
-0.241772
-0.236714
-0.236398
-0.229443
-0.245565
-0.253784
-0.227863
-0.216798
-0.246197
-0.247146
-0.226914
-0.246197
-0.269906
-0.261055
-0.238927
-0.253152
-0.272119
-0.260739
-0.252204
-0.265481
-0.264532
-0.237978
-0.240507
-0.261371
-0.250623
-0.234817
-0.254733
-0.279390
-0.262320
-0.236082
-0.255997
-0.279706
-0.259158
-0.248094
-0.266745
-0.272435
-0.253468
-0.252836
-0.263900
-0.268326
-0.261687
-0.252204
-0.249675
-0.258526
-0.256629
-0.245565
-0.244933
-0.274332
-0.287925
-0.262320
-0.252836
-0.276545
-0.278442
-0.277177
-0.295512
-0.291402
-0.289822
-0.292667
-0.262320
-0.264532
-0.294564
-0.287925
-0.285080
-0.297093
-0.279390
-0.263900
-0.281919
-0.288557
-0.265481
-0.255997
-0.270539
-0.275913
-0.275280
-0.280022
-0.278758
-0.260739
-0.267694
-0.290138
-0.280022
-0.252836
-0.264848
-0.286977
-0.267694
-0.262003
-0.308157
-0.323963
-0.263268
-0.220592
-0.266113
-0.300254
-0.253468
-0.228811
-0.274648
-0.286028
-0.249991
-0.252204
-0.286345
-0.286028
-0.255365
-0.252836
-0.285396
-0.279390
-0.250307
-0.286028
-0.305312
-0.269590
-0.302783
-0.342614
-0.248094
-0.217431
-0.307525
-0.299305
-0.287925
-0.341349
-0.275913
-0.226914
-0.319853
-0.317008
-0.225334
-0.280022
-0.325543
-0.262636
-0.261687
-0.311634
-0.291719
-0.252204
-0.292035
-0.318273
-0.272751
-0.274332
-0.311002
-0.281287
-0.264532
-0.312899
-0.293299
-0.258842
-0.292351
-0.306576
-0.276861
-0.299622
-0.319537
-0.291086
-0.275597
-0.319853
-0.339769
-0.295512
-0.287925
-0.328704
-0.299305
-0.262003
-0.306576
-0.323647
-0.301202
-0.352097
-0.378651
-0.282867
-0.256629
-0.338504
-0.351465
-0.275597
-0.287609
-0.339136
-0.318589
-0.291719
-0.311634
-0.314163
-0.308473
-0.317008
-0.300570
-0.292983
-0.317640
-0.299622
-0.275280
-0.316376
-0.333762
-0.279706
-0.278125
-0.330917
-0.313531
-0.289822
-0.325543
-0.329337
-0.293299
-0.309737
-0.335343
-0.314163
-0.297725
-0.323963
-0.335975
-0.296776
-0.289506
-0.333130
-0.336291
-0.302467
-0.309421
-0.324595
-0.317324
-0.314795
-0.313215
-0.316060
-0.323963
-0.325859
-0.336924
-0.322698
-0.298989
-0.307525
-0.337240
-0.338820
-0.293931
-0.279074
-0.326808
-0.336924
-0.298041
-0.312899
-0.325543
-0.304363
-0.304363
-0.316692
-0.316692
-0.303731
-0.302151
-0.311634
-0.316060
-0.335027
-0.378651
-0.382761
-0.334079
-0.277177
-0.298673
-0.352730
-0.323014
-0.269590
-0.298673
-0.332182
-0.321118
-0.305944
-0.316060
-0.331866
-0.322698
-0.301202
-0.326492
-0.358420
-0.329021
-0.274332
-0.293299
-0.332498
-0.317640
-0.325543
-0.360316
-0.323963
-0.279390
-0.317956
-0.340085
-0.309737
-0.288874
-0.301202
-0.315744
-0.329969
-0.311318
-0.300254
-0.327756
-0.341349
-0.330285
-0.330917
-0.310053
-0.285712
-0.311318
-0.327756
-0.309737
-0.308789
-0.323330
-0.320169
-0.317324
-0.315111
-0.316692
-0.323647
-0.319853
-0.319853
-0.329021
-0.328388
-0.321750
-0.328388
-0.333130
-0.328072
-0.325227
-0.324279
-0.321750
-0.321434
-0.324279
-0.322698
-0.322698
-0.323014
-0.320485
-0.320802
-0.321750
-0.321118
-0.321750
-0.320802
-0.318589
-0.317956
-0.317324
-0.313847
-0.312899
-0.310370
-0.306892
-0.303731
-0.300570
-0.294564
-0.290770
-0.287609
-0.282235
-0.276229
-0.270855
-0.263900
-0.256946
-0.251888
-0.245249
-0.237978
-0.231024
-0.221540
-0.213321
-0.206367
-0.197515
-0.189612
-0.182025
-0.171593
-0.164007
-0.154523
-0.142194
-0.133975
-0.125440
-0.115640
-0.107421
-0.097306
-0.090035
-0.108370
-0.187716
-0.183606
-0.119750
-0.143143
-0.131446
-0.080235
-0.099834
-0.091299
-0.121647
-0.163690
-0.105208
-0.087190
-0.119750
-0.080867
-0.146936
-0.334711
-0.308157
-0.218379
-0.279390
-0.258210
-0.186135
-0.230708
-0.224069
-0.212373
-0.271803
-0.252520
-0.222172
-0.267377
-0.268958
-0.249991
-0.254100
-0.222489
-0.197199
-0.207631
-0.180129
-0.149149
-0.161162
-0.141878
-0.112795
-0.120066
-0.151046
-0.256946
-0.268010
-0.175703
-0.205734
-0.208263
-0.131130
-0.162110
-0.169064
-0.123227
-0.158633
-0.166219
-0.122279
-0.135872
-0.116589
-0.075493
-0.097306
-0.080551
-0.056526
-0.117221
-0.197831
-0.184554
-0.154839
-0.166536
-0.176967
-0.170961
-0.164955
-0.141562
-0.134608
-0.179813
-0.285396
-0.286028
-0.210160
-0.231972
-0.229127
-0.169697
-0.190244
-0.188980
-0.143459
-0.159581
-0.161478
-0.163374
-0.180761
-0.141878
-0.123543
-0.144407
-0.104892
-0.084661
-0.109634
-0.075809
-0.051152
-0.069487
-0.044514
-0.020489
-0.035978
-0.016695
-0.001838
-0.008476
0.010492
0.017764
0.015550
0.033887
0.033255
0.032306
0.055069
0.048746
0.048430
0.070245
0.062025
0.060128
0.082258
0.075619
0.072774
0.093640
0.089214
0.087949
0.103124
0.100279
0.100279
0.112293
0.109447
0.111660
0.117983
0.114189
0.119564
0.121145
0.115454
0.120196
0.121461
0.114506
0.120196
0.119564
0.108815
0.115138
0.112609
0.102176
0.106286
0.102808
0.091743
0.093007
0.086052
0.074987
0.077200
0.069612
0.059495
0.056334
0.046849
0.038313
0.033887
0.022190
0.011757
0.006698
-0.005947
-0.016379
-0.022385
-0.036295
-0.047991
-0.053681
-0.071068
-0.083396
-0.093828
-0.110583
-0.125124
-0.134608
-0.151994
-0.166852
-0.178548
-0.195935
-0.211108
-0.224069
-0.241772
-0.259474
-0.272435
-0.289506
-0.305944
-0.322066
-0.340717
-0.359684
-0.374226
-0.393193
-0.391928
-0.376438
-0.341665
-0.333130
-0.357787
-0.357787
-0.314479
-0.308157
-0.345143
-0.356839
-0.356523
-0.350201
-0.308473
-0.321434
-0.370748
-0.344827
-0.319221
-0.372329
-0.391296
-0.377071
-0.406470
-0.368219
-0.320169
-0.364110
-0.358420
-0.318589
-0.364742
-0.375490
-0.350517
-0.368219
-0.357155
-0.344194
-0.386870
-0.382129
-0.314795
-0.317008
-0.357787
-0.367271
-0.372645
-0.381180
-0.376438
-0.385922
-0.392560
-0.353046
-0.357471
-0.405837
-0.409631
-0.374858
-0.365374
-0.370116
-0.341665
-0.320485
-0.364426
-0.393193
-0.375806
-0.356839
-0.336291
-0.350833
-0.389399
-0.366323
-0.321434
-0.335659
-0.358420
-0.356207
-0.357155
-0.378335
-0.383709
-0.397935
-0.428914
-0.387819
-0.319537
-0.364110
-0.420063
-0.367903
-0.337240
-0.374542
-0.383709
-0.367587
-0.361897
-0.371381
-0.377071
-0.373909
-0.363478
-0.367587
-0.383709
-0.372329
-0.347672
-0.360316
-0.371064
-0.354310
-0.350833
-0.366007
-0.357471
-0.373909
-0.424488
-0.448830
-0.451359
-0.422276
-0.306260
-0.301518
-0.408050
-0.380232
-0.299938
-0.338504
-0.379284
-0.370748
-0.370748
-0.376438
-0.390032
-0.392244
-0.358736
-0.368219
-0.396670
-0.386238
-0.374858
-0.382445
-0.391928
-0.396038
-0.384658
-0.393193
-0.435237
-0.453255
-0.441559
-0.421327
-0.415321
-0.440611
-0.424172
-0.331550
-0.341665
-0.418798
-0.389715
-0.337556
-0.373277
-0.392560
-0.367903
-0.365058
-0.386870
-0.382129
-0.363161
-0.368852
-0.385606
-0.379916
-0.366007
-0.381180
-0.396986
-0.375174
-0.360000
-0.383393
-0.391928
-0.372961
-0.375806
-0.389399
-0.382761
-0.371697
-0.394773
-0.417534
-0.411212
-0.421011
-0.440927
-0.442507
-0.436501
-0.396986
-0.373593
-0.408050
-0.421960
-0.391296
-0.377387
-0.381812
-0.387186
-0.388767
-0.384025
-0.388767
-0.396670
-0.390032
-0.382761
-0.389083
-0.380232
-0.366639
-0.377071
-0.381180
-0.372329
-0.376122
-0.380548
-0.376755
-0.387186
-0.395089
-0.389715
-0.384974
-0.386870
-0.389715
-0.394141
-0.389715
-0.384974
-0.390980
-0.390980
-0.382761
-0.385290
-0.392560
-0.388767
-0.390664
-0.392560
-0.389715
-0.388767
-0.392560
-0.391928
-0.390032
-0.396038
-0.395406
-0.393825
-0.395722
-0.396354
-0.394457
-0.397618
-0.400463
-0.398883
-0.396354
-0.390348
-0.386238
-0.390348
-0.393825
-0.393193
-0.396670
-0.398251
-0.397618
-0.400780
-0.404889
-0.404257
-0.406470
-0.411528
-0.410263
-0.407734
-0.412476
-0.415953
-0.417218
-0.421960
-0.425121
-0.428598
-0.432391
-0.434920
-0.432708
-0.435553
-0.441243
-0.444404
-0.447565
-0.452939
-0.457997
-0.462107
-0.468745
-0.475384
-0.480442
-0.486132
-0.490873
-0.494351
-0.499093
-0.504783
-0.506363
-0.502886
-0.482654
-0.424805
-0.386870
-0.415321
-0.435237
-0.413740
-0.429546
-0.442823
-0.421643
-0.427650
-0.441243
-0.429863
-0.417534
-0.404889
-0.404573
-0.421011
-0.422908
-0.416269
-0.424172
-0.420063
-0.402992
-0.417218
-0.431759
-0.425753
-0.432075
-0.440294
-0.433024
-0.434288
-0.435553
-0.429546
-0.431127
-0.433972
-0.430811
-0.432391
-0.435237
-0.428914
-0.428914
-0.440294
-0.441243
-0.435553
-0.433656
-0.433972
-0.438398
-0.447881
-0.446933
-0.438398
-0.433972
-0.439030
-0.446933
-0.442507
-0.430811
-0.430495
-0.436501
-0.436817
-0.437133
-0.441243
-0.435237
-0.436817
-0.450410
-0.451359
-0.445985
-0.455784
-0.459578
-0.457049
-0.466216
-0.472855
-0.467481
-0.475700
-0.486448
-0.481706
-0.475384
-0.483919
-0.482338
-0.461791
-0.460842
-0.465268
-0.455152
-0.465900
-0.482970
-0.469061
-0.461474
-0.474435
-0.478861
-0.476648
-0.480125
-0.479177
-0.469693
-0.464952
-0.468429
-0.463055
-0.458629
-0.472222
-0.478861
-0.472222
-0.474119
-0.479809
-0.477280
-0.478229
-0.476964
-0.475068
-0.479493
-0.482970
-0.481074
-0.481390
-0.481390
-0.478861
-0.479177
-0.478545
-0.477280
-0.478229
-0.482022
-0.481706
-0.480442
-0.482970
-0.483603
-0.483603
-0.483919
-0.484551
-0.482970
-0.485499
-0.485499
-0.484235
-0.481390
-0.482338
-0.480125
-0.478545
-0.479177
-0.475700
-0.471906
-0.471274
-0.466532
-0.462739
-0.460842
-0.458629
-0.454204
-0.452307
-0.448197
-0.443456
-0.440294
-0.439346
-0.434920
-0.428914
-0.425437
-0.421327
-0.418798
-0.417218
-0.416586
-0.413740
-0.410579
-0.413424
-0.419431
-0.415005
-0.406786
-0.407102
-0.399199
-0.389715
-0.388135
-0.383077
-0.373909
-0.370748
-0.367587
-0.361265
-0.355258
-0.355258
-0.352097
-0.355575
-0.456100
-0.537343
-0.465268
-0.422908
-0.497828
-0.464636
-0.401412
-0.462107
-0.468429
-0.405521
-0.442823
-0.473487
-0.417218
-0.419114
-0.451359
-0.405521
-0.389083
-0.426701
-0.396354
-0.364742
-0.399515
-0.384974
-0.346407
-0.371381
-0.373277
-0.329969
-0.343246
-0.356523
-0.316376
-0.320802
-0.339769
-0.304363
-0.296144
-0.319221
-0.293299
-0.275597
-0.301518
-0.286028
-0.263268
-0.282235
-0.278125
-0.250623
-0.266429
-0.269590
-0.240191
-0.249675
-0.259158
-0.231972
-0.235133
-0.248726
-0.227863
-0.223121
-0.239875
-0.223121
-0.212057
-0.229759
-0.219644
-0.205102
-0.222805
-0.217431
-0.200044
-0.214269
-0.213953
-0.196567
-0.206999
-0.211108
-0.194670
-0.200676
-0.210792
-0.194670
-0.197199
-0.208263
-0.195935
-0.193722
-0.206999
-0.198780
-0.193090
-0.205734
-0.200992
-0.194038
-0.205734
-0.204154
-0.195935
-0.206999
-0.210160
-0.200044
-0.209212
-0.215218
-0.207631
-0.213005
-0.223437
-0.217431
-0.219960
-0.232288
-0.227863
-0.228495
-0.242720
-0.242088
-0.242088
-0.254417
-0.258842
-0.256946
-0.270223
-0.275597
-0.274648
-0.285080
-0.296776
-0.297093
-0.306576
-0.319221
-0.320802
-0.327756
-0.341981
-0.346407
-0.352730
-0.369168
-0.374858
-0.381180
-0.395089
-0.407102
-0.409947
-0.423224
-0.437449
-0.441559
-0.453255
-0.468113
-0.475384
-0.486448
-0.502254
-0.513002
-0.519640
-0.535446
-0.548407
-0.554413
-0.570219
-0.585709
-0.592664
-0.598986
-0.560736
-0.522169
-0.562632
-0.593612
-0.553781
-0.540504
-0.570219
-0.571484
-0.553465
-0.560736
-0.567374
-0.555678
-0.562949
-0.582548
-0.579703
-0.571484
-0.578122
-0.569903
-0.552833
-0.566426
-0.579387
-0.568639
-0.569587
-0.582548
-0.579703
-0.567690
-0.566742
-0.564213
-0.557575
-0.564529
-0.592664
-0.604044
-0.597089
-0.576226
-0.563897
-0.588238
-0.611315
-0.591715
-0.571800
-0.596457
-0.610999
-0.579703
-0.567690
-0.597722
-0.602780
-0.580967
-0.586974
-0.609418
-0.600883
-0.579071
-0.586974
-0.608470
-0.604360
-0.601199
-0.616373
-0.615108
-0.598670
-0.606889
-0.618269
-0.612579
-0.610999
-0.612579
-0.609418
-0.615424
-0.619534
-0.610999
-0.609418
-0.623011
-0.625224
-0.603412
-0.610050
-0.642294
-0.631230
-0.611947
-0.631862
-0.647985
-0.634708
-0.636288
-0.654623
-0.649881
-0.633127
-0.642927
-0.647352
-0.635024
-0.637236
-0.650830
-0.652410
-0.657468
-0.668532
-0.670429
-0.667900
-0.670113
-0.670113
-0.672326
-0.680229
-0.682125
-0.678332
-0.679596
-0.682441
-0.683390
-0.692873
-0.702673
-0.703305
-0.705518
-0.718795
-0.729543
-0.728279
-0.731440
-0.728279
-0.685287
-0.669797
-0.724801
-0.736182
-0.701092
-0.723221
-0.753568
-0.708363
-0.695718
-0.755149
-0.758310
-0.716582
-0.750723
-0.768426
-0.671061
-0.642927
-0.731440
-0.722272
-0.655571
-0.709312
-0.751988
-0.681177
-0.683706
-0.762103
-0.731440
-0.674855
-0.721324
-0.738711
-0.688764
-0.706783
-0.756097
-0.718163
-0.696983
-0.742188
-0.733969
-0.693506
-0.725117
-0.745665
-0.701409
-0.694454
-0.722272
-0.707099
-0.694770
-0.730808
-0.733969
-0.708995
-0.727646
-0.748510
-0.727014
-0.721956
-0.745981
-0.737130
-0.722905
-0.739027
-0.747246
-0.729227
-0.733337
-0.751039
-0.738711
-0.728911
-0.745349
-0.746297
-0.726066
-0.732072
-0.743452
-0.725434
-0.717531
-0.732388
-0.730808
-0.711524
-0.719427
-0.730808
-0.719111
-0.715002
-0.730175
-0.725750
-0.714686
-0.725750
-0.732072
-0.717847
-0.715318
-0.724801
-0.721956
-0.712157
-0.719743
-0.724485
-0.718163
-0.716266
-0.721640
-0.721324
-0.716898
-0.716898
-0.717531
-0.719743
-0.731440
-0.729859
-0.715318
-0.720376
-0.733020
-0.729543
-0.721324
-0.727646
-0.729543
-0.724801
-0.731756
-0.731440
-0.726698
-0.726066
-0.726698
-0.717215
-0.710260
-0.713737
-0.718163
-0.716898
-0.715634
-0.725117
-0.736814
-0.727014
-0.726066
-0.747878
-0.751988
-0.739027
-0.745981
-0.754833
-0.740291
-0.727014
-0.734285
-0.727963
-0.710260
-0.715002
-0.720376
-0.704254
-0.694454
-0.702357
-0.708995
-0.710260
-0.708047
-0.707415
-0.736498
-0.777909
-0.741872
-0.713421
-0.753568
-0.762736
-0.748826
-0.750091
-0.751355
-0.744085
-0.747246
-0.757362
-0.744717
-0.733653
-0.735233
-0.727330
-0.721324
-0.729543
-0.716266
-0.695086
-0.701409
-0.694138
-0.674855
-0.677067
-0.678016
-0.659997
-0.653042
-0.664107
-0.794664
-0.906570
-0.742820
-0.715634
-0.856307
-0.760523
-0.678964
-0.800670
-0.798141
-0.720376
-0.780122
-0.814579
-0.776961
-0.791502
-0.816792
-0.792135
-0.774116
-0.792135
-0.800670
-0.788341
-0.788973
-0.799405
-0.774748
-0.759574
-0.771271
-0.761471
-0.739975
-0.739027
-0.735866
-0.713737
-0.715002
-0.739027
-0.722589
-0.697615
-0.705202
-0.698247
-0.757994
-0.895189
-0.821850
-0.746930
-0.844610
-0.877171
-0.801618
-0.797193
-0.850301
-0.807941
-0.790238
-0.847139
-0.841133
-0.793715
-0.812366
-0.845559
-0.828488
-0.810470
-0.822798
-0.817424
-0.800986
-0.818056
-0.825959
-0.812682
-0.812366
-0.816792
-0.816792
-0.817424
-0.825327
-0.821218
-0.816160
-0.823114
-0.832282
-0.843978
-0.842081
-0.830701
-0.831966
-0.830701
-0.828804
-0.830385
-0.837340
-0.837340
-0.834495
-0.839553
-0.839236
-0.833862
-0.840185
-0.844294
-0.840185
-0.846823
-0.860416
-0.866106
-0.849352
-0.855042
-0.871797
-0.855991
-0.855675
-0.874642
-0.865790
-0.860416
-0.879067
-0.880016
-0.868952
-0.883177
-0.893609
-0.882545
-0.891712
-0.907202
-0.900880
-0.904041
-0.918898
-0.920163
-0.919847
-0.934704
-0.939446
-0.938814
-0.951459
-0.961574
-0.960626
-0.967265
-0.973271
-0.957149
-0.950510
-0.977696
-0.982754
-0.967581
-0.993818
-1.017527
-1.004567
-1.010257
-1.033333
-1.031437
-1.022901
-1.041236
-1.055778
-1.043133
-1.047243
-1.069055
-1.065261
-1.056410
-1.074429
-1.087706
-1.076326
-1.082016
-1.106041
-1.105725
-1.098454
-1.117421
-1.132595
-1.125008
-1.128801
-1.151246
-1.154091
-1.147452
-1.162942
-1.180329
-1.173690
-1.176535
-1.197715
-1.202773
-1.194870
-1.206566
-1.223321
-1.218579
-1.218263
-1.237862
-1.244501
-1.237862
-1.246081
-1.264100
-1.260939
-1.255881
-1.272951
-1.284648
-1.277377
-1.281171
-1.298873
-1.300138
-1.293815
-1.306776
-1.320369
-1.314363
-1.315627
-1.331117
-1.334911
-1.327008
-1.336175
-1.351033
-1.346291
-1.342814
-1.357039
-1.364310
-1.355775
-1.361149
-1.375058
-1.374426
-1.368735
-1.380116
-1.388967
-1.383277
-1.380748
-1.394973
-1.397818
-1.390864
-1.394657
-1.406986
-1.403192
-1.398134
-1.407618
-1.414257
-1.406986
-1.406670
-1.419947
-1.419314
-1.411095
-1.416785
-1.425953
-1.421527
-1.417102
-1.427217
-1.432591
-1.422476
-1.423108
-1.433224
-1.431959
-1.423740
-1.430379
-1.437965
-1.430379
-1.426585
-1.434488
-1.437017
-1.427534
-1.430695
-1.438914
-1.434172
-1.427217
-1.434172
-1.438914
-1.432275
-1.428798
-1.435753
-1.436385
-1.427217
-1.429746
-1.437965
-1.432275
-1.425005
-1.431959
-1.435436
-1.428482
-1.426269
-1.432275
-1.431327
-1.422476
-1.425637
-1.432275
-1.426585
-1.420579
-1.425953
-1.430062
-1.422159
-1.418998
-1.427217
-1.425953
-1.417418
-1.420263
-1.426585
-1.420263
-1.414889
-1.420895
-1.423740
-1.415521
-1.413624
-1.420895
-1.419947
-1.412360
-1.414889
-1.420579
-1.415521
-1.410779
-1.416153
-1.418366
-1.410147
-1.409831
-1.414889
-1.414257
-1.406354
-1.409199
-1.414573
-1.409515
-1.403825
-1.409831
-1.411728
-1.405089
-1.405089
-1.411095
-1.408250
-1.401612
-1.402876
-1.408250
-1.404457
-1.399399
-1.405405
-1.405721
-1.399715
-1.396870
-1.402244
-1.400980
-1.395606
-1.398134
-1.402244
-1.395606
-1.390864
-1.396238
-1.397818
-1.391812
-1.390231
-1.395289
-1.393393
-1.386438
-1.388651
-1.393709
-1.388651
-1.385490
-1.388019
-1.389599
-1.382645
-1.382645
-1.388019
-1.384857
-1.379167
-1.380748
-1.385490
-1.381380
-1.376638
-1.380432
-1.380432
-1.376006
-1.375374
-1.379483
-1.378535
-1.372845
-1.375058
-1.378851
-1.375374
-1.370316
-1.376006
-1.376638
-1.370632
-1.370948
-1.375374
-1.373477
-1.368735
-1.372213
-1.375690
-1.370316
-1.368735
-1.372529
-1.373793
-1.370000
-1.369684
-1.374109
-1.372213
-1.368103
-1.371580
-1.374742
-1.370000
-1.367787
-1.371897
-1.372845
-1.368103
-1.368103
-1.372845
-1.370948
-1.365890
-1.369368
-1.371580
-1.368103
-1.367471
-1.370316
-1.370316
-1.365574
-1.366206
-1.370948
-1.370316
-1.365574
-1.369052
-1.370000
-1.365890
-1.364626
-1.367471
-1.369052
-1.365890
-1.365890
-1.368103
-1.366839
-1.363361
-1.365574
-1.368735
-1.364942
-1.362097
-1.364942
-1.365574
-1.362413
-1.361149
-1.366206
-1.363361
-1.359884
-1.360516
-1.363045
-1.359568
-1.357355
-1.360832
-1.361781
-1.358620
-1.358303
-1.362729
-1.361149
-1.356723
-1.357987
-1.359884
-1.356723
-1.357355
-1.358303
-1.360516
-1.356407
-1.355775
-1.358936
-1.358620
-1.356407
-1.356723
-1.358620
-1.356407
-1.353878
-1.357355
-1.358303
-1.355142
-1.355142
-1.358936
-1.356723
-1.353246
-1.355458
-1.357355
-1.355142
-1.353878
-1.356723
-1.356407
-1.353878
-1.355458
-1.357671
-1.356407
-1.353562
-1.355142
-1.357039
-1.353878
-1.352297
-1.355458
-1.355142
-1.350717
-1.353246
-1.355458
-1.355142
-1.351349
-1.352929
-1.352613
-1.350401
-1.350401
-1.352929
-1.352613
-1.350401
-1.350717
-1.351981
-1.349768
-1.347872
-1.350401
-1.351665
-1.348820
-1.348188
-1.349136
-1.347555
-1.345975
-1.346607
-1.346923
-1.345027
-1.342498
-1.344710
-1.345343
-1.341549
-1.340917
-1.343762
-1.342498
-1.339336
-1.340285
-1.343130
-1.340285
-1.336807
-1.338704
-1.339336
-1.335227
-1.335227
-1.337756
-1.337440
-1.333330
-1.333014
-1.336175
-1.333646
-1.333330
-1.335227
-1.334278
-1.331433
-1.331433
-1.333014
-1.333014
-1.330169
-1.331433
-1.331433
-1.329537
-1.328588
-1.329853
-1.330801
-1.327008
-1.327008
-1.328272
-1.328904
-1.325111
-1.325743
-1.327956
-1.326375
-1.325111
-1.327324
-1.325743
-1.324163
-1.324795
-1.326059
-1.324163
-1.321950
-1.323847
-1.325111
-1.322898
-1.320053
-1.320685
-1.321634
-1.319421
-1.318473
-1.321001
-1.319421
-1.317524
-1.316576
-1.318156
-1.316576
-1.314363
-1.314995
-1.314995
-1.311834
-1.310886
-1.311202
-1.309621
-1.307092
-1.307724
-1.308041
-1.305512
-1.302983
-1.302350
-1.303299
-1.300454
-1.299505
-1.299822
-1.297609
-1.296028
-1.295396
-1.295396
-1.292551
-1.289390
-1.290338
-1.288125
-1.284964
-1.283383
-1.283383
-1.282119
-1.277377
-1.276745
-1.277377
-1.274532
-1.271687
-1.272635
-1.269790
-1.265997
-1.265365
-1.265048
-1.263468
-1.260623
-1.258726
-1.258726
-1.255565
-1.253036
-1.252404
-1.252720
-1.248610
-1.245765
-1.246397
-1.244185
-1.241340
-1.241972
-1.240075
-1.236914
-1.234701
-1.233437
-1.232488
-1.229327
-1.227114
-1.226166
-1.225217
-1.221424
-1.220792
-1.221108
-1.217631
-1.213837
-1.214786
-1.212889
-1.209095
-1.206883
-1.207199
-1.205618
-1.201192
-1.199612
-1.198663
-1.196767
-1.193922
-1.193922
-1.191709
-1.188232
-1.185703
-1.185387
-1.182541
-1.179696
-1.177800
-1.176535
-1.173058
-1.170845
-1.170845
-1.169581
-1.165787
-1.164207
-1.162626
-1.159465
-1.155671
-1.154091
-1.153459
-1.149981
-1.146504
-1.145556
-1.143975
-1.140814
-1.137653
-1.136388
-1.134175
-1.130066
-1.129117
-1.127853
-1.124059
-1.120582
-1.118685
-1.117737
-1.114260
-1.111731
-1.110466
-1.109518
-1.104460
-1.102563
-1.101931
-1.096241
-1.095925
-1.095293
-1.094028
-1.090235
-1.087074
-1.084861
-1.083280
-1.080119
-1.079803
-1.078854
-1.076642
-1.073480
-1.072532
-1.070319
-1.067474
-1.066526
-1.065577
-1.062732
-1.060836
-1.059571
-1.058307
-1.055462
-1.053881
-1.052617
-1.051668
-1.049455
-1.047559
-1.047243
-1.044081
-1.041869
-1.040288
-1.040288
-1.038391
-1.037127
-1.035546
-1.034282
-1.033017
-1.028908
-1.029856
-1.027643
-1.026379
-1.024482
-1.024482
-1.021005
-1.019108
-1.019424
-1.018792
-1.016263
-1.013102
-1.013418
-1.011521
-1.009624
-1.009308
-1.008044
-1.007095
-1.004883
-1.003618
-1.002670
-1.000773
-0.998560
-0.999193
-0.996347
-0.994451
-0.993186
-0.993502
-0.992238
-0.989393
-0.988128
-0.987812
-0.987180
-0.985599
-0.984335
-0.982754
-0.981174
-0.980225
-0.979593
-0.978961
-0.977380
-0.976748
-0.975484
-0.974851
-0.972639
-0.971058
-0.971690
-0.970110
-0.969793
-0.969161
-0.968529
-0.966000
-0.966000
-0.965368
-0.965052
-0.964419
-0.963787
-0.962839
-0.962523
-0.960942
-0.961574
-0.961890
-0.959045
-0.959045
-0.958413
-0.959045
-0.959045
-0.958097
-0.956833
-0.957465
-0.955568
-0.955884
-0.956200
-0.955568
-0.954620
-0.954620
-0.953671
-0.953355
-0.952407
-0.953039
-0.952091
-0.950194
-0.949878
-0.947665
-0.948614
-0.947033
-0.948614
-0.947665
-0.945136
-0.943872
-0.943872
-0.944504
-0.943239
-0.942607
-0.942923
-0.942923
-0.940711
-0.940078
-0.939446
-0.938182
-0.937865
-0.937865
-0.936285
-0.935653
-0.935020
-0.934704
-0.933440
-0.933124
-0.933124
-0.931227
-0.930595
-0.929330
-0.928698
-0.928382
-0.927117
-0.926169
-0.927750
-0.925853
-0.924905
-0.923640
-0.924272
-0.921743
-0.921427
-0.923008
-0.922376
-0.921427
-0.921427
-0.920479
-0.919847
-0.919531
-0.917950
-0.919214
-0.918266
-0.917634
-0.917950
-0.917950
-0.916053
-0.917318
-0.917950
-0.917002
-0.916053
-0.916369
-0.917634
-0.917950
-0.917002
-0.918266
-0.918898
-0.918582
-0.918266
-0.919531
-0.918582
-0.919847
-0.919847
-0.919847
-0.920479
-0.920479
-0.920795
-0.921111
-0.920479
-0.921111
-0.922376
-0.923008
-0.922376
-0.922376
-0.921743
-0.922060
-0.920479
-0.921427
-0.922060
-0.922692
-0.923008
-0.922692
-0.921743
-0.920795
-0.922060
-0.922376
-0.921111
-0.922376
-0.922376
-0.923008
-0.920795
-0.922060
-0.922060
-0.923324
-0.924905
-0.924272
-0.923956
-0.923956
-0.924905
-0.925537
-0.926169
-0.925221
-0.925853
-0.925853
-0.926485
-0.926485
-0.927434
-0.928382
-0.927434
-0.927434
-0.928698
-0.929014
-0.928698
-0.928382
-0.929330
-0.929014
-0.930279
-0.930595
-0.931227
-0.930911
-0.929646
-0.929014
-0.929646
-0.930279
-0.929330
-0.930595
-0.929962
-0.930279
-0.929646
-0.929330
-0.929330
-0.929962
-0.929330
-0.928066
-0.929014
-0.928066
-0.928382
-0.927750
-0.928698
-0.928382
-0.928698
-0.927434
-0.927750
-0.927750
-0.927117
-0.928066
-0.927434
-0.927434
-0.927434
-0.927434
-0.926485
-0.927117
-0.927117
-0.926801
-0.927750
-0.927117
-0.927117
-0.925537
-0.925537
-0.925537
-0.924588
-0.923956
-0.924588
-0.924905
-0.923008
-0.922692
-0.922376
-0.921743
-0.922692
-0.922376
-0.921743
-0.920795
-0.920795
-0.918898
-0.919847
-0.918582
-0.919531
-0.918266
-0.918266
-0.917002
-0.915737
-0.916686
-0.915421
-0.915105
-0.914157
-0.913208
-0.912892
-0.910995
-0.911628
-0.909731
-0.909731
-0.909099
-0.907834
-0.907518
-0.906570
-0.905305
-0.904041
-0.904357
-0.902460
-0.901828
-0.900880
-0.900563
-0.899931
-0.899931
-0.897402
-0.895822
-0.894241
-0.894557
-0.893925
-0.891396
-0.891396
-0.891080
-0.889815
-0.889183
-0.887603
-0.888235
-0.886022
-0.884441
-0.882229
-0.882229
-0.880648
-0.880332
-0.879067
-0.876855
-0.874958
-0.874642
-0.873061
-0.870848
-0.870532
-0.870848
-0.869584
-0.868003
-0.867055
-0.866739
-0.864526
-0.862313
-0.860732
-0.861365
-0.860100
-0.858204
-0.858520
-0.856307
-0.854410
-0.853462
-0.852830
-0.852197
-0.850617
-0.850301
-0.848404
-0.846507
-0.845559
-0.844610
-0.843662
-0.842398
-0.842081
-0.841133
-0.838288
-0.836707
-0.835759
-0.834495
-0.832598
-0.832282
-0.830385
-0.829121
-0.826592
-0.825959
-0.825327
-0.823747
-0.821534
-0.821534
-0.819637
-0.817740
-0.816160
-0.814579
-0.813315
-0.811102
-0.810153
-0.809521
-0.808257
-0.806992
-0.804779
-0.804147
-0.802250
-0.800354
-0.800670
-0.800038
-0.797825
-0.797193
-0.795612
-0.796560
-0.793399
-0.794664
-0.792451
-0.791819
-0.790554
-0.788973
-0.788341
-0.789606
-0.788341
-0.788341
-0.787393
-0.786128
-0.784864
-0.784548
-0.785496
-0.784232
-0.784548
-0.782967
-0.783283
-0.782967
-0.782019
-0.781071
-0.781071
-0.781703
-0.780438
-0.779806
-0.780122
-0.779806
-0.779490
-0.778858
-0.779806
-0.779490
-0.778858
-0.778225
-0.778542
-0.777277
-0.776329
-0.776961
-0.776961
-0.777909
-0.777593
-0.775064
-0.775380
-0.775064
-0.774116
-0.774432
-0.774748
-0.773800
-0.774748
-0.773800
-0.772535
-0.772219
-0.772535
-0.772535
-0.772535
-0.770955
-0.770955
-0.770955
-0.770322
-0.768426
-0.768110
-0.767477
-0.767477
-0.766529
-0.767477
-0.766529
-0.765897
-0.765265
-0.763368
-0.762736
-0.763368
-0.763052
-0.763052
-0.762736
-0.761787
-0.760839
-0.762420
-0.762420
-0.761787
-0.758942
-0.759574
-0.758310
-0.757045
-0.758310
-0.758626
-0.756413
-0.757362
-0.756413
-0.756413
-0.755465
-0.756413
-0.757045
-0.756097
-0.755465
-0.756413
-0.756097
-0.756097
-0.755781
-0.757362
-0.756729
-0.757362
-0.756097
-0.756729
-0.756729
-0.757362
-0.756729
-0.756729
-0.758942
-0.757994
-0.758626
-0.758942
-0.759574
-0.759891
-0.757994
-0.758942
-0.758942
-0.759574
-0.759891
-0.759574
-0.760207
-0.759574
-0.760207
-0.761471
-0.762420
-0.761787
-0.762103
-0.761471
-0.762736
-0.764000
-0.764316
-0.764316
-0.764948
-0.764632
-0.764948
-0.764632
-0.765265
-0.764316
-0.765265
-0.764948
-0.765581
-0.764948
-0.765897
-0.765581
-0.765265
-0.765897
-0.765265
-0.765581
-0.766529
-0.766529
-0.766213
-0.765581
-0.766529
-0.767161
-0.767794
-0.767477
-0.767477
-0.769058
-0.769058
-0.769058
-0.768742
-0.770322
-0.771271
-0.772219
-0.771587
-0.770639
-0.770639
-0.772535
-0.771271
-0.772851
-0.773800
-0.774116
-0.774432
-0.774748
-0.775380
-0.776013
-0.779490
-0.777593
-0.778542
-0.777909
-0.778542
-0.780122
-0.781071
-0.782019
-0.782967
-0.783599
-0.783916
-0.784548
-0.785496
-0.787077
-0.786761
-0.788657
-0.789606
-0.790238
-0.791819
-0.791502
-0.792767
-0.794348
-0.794348
-0.795612
-0.796560
-0.796876
-0.797193
-0.797825
-0.799405
-0.799722
-0.801302
-0.802567
-0.802883
-0.803515
-0.802883
-0.803515
-0.806044
-0.805728
-0.806360
-0.808573
-0.808889
-0.808257
-0.808573
-0.809837
-0.810786
-0.811418
-0.812366
-0.811102
-0.811102
-0.811734
-0.812999
-0.813947
-0.814263
-0.814579
-0.814895
-0.815527
-0.815844
-0.815211
-0.816792
-0.817108
-0.818056
-0.819005
-0.818056
-0.819005
-0.819005
-0.820269
-0.820269
-0.821534
-0.822482
-0.823114
-0.824379
-0.824063
-0.824063
-0.822482
-0.824695
-0.826592
-0.826908
-0.827856
-0.828172
-0.827856
-0.827856
-0.829437
-0.829753
-0.831017
-0.831333
-0.832282
-0.832914
-0.832282
-0.834178
-0.835127
-0.837024
-0.837024
-0.835759
-0.837024
-0.838288
-0.837972
-0.838604
-0.840817
-0.841133
-0.841449
-0.843030
-0.844294
-0.844927
-0.844294
-0.845559
-0.846191
-0.847772
-0.846507
-0.847772
-0.849036
-0.848404
-0.849036
-0.849668
-0.850301
-0.851249
-0.853146
-0.851881
-0.853462
-0.852197
-0.854094
-0.855991
-0.855991
-0.856307
-0.855675
-0.855675
-0.856623
-0.857887
-0.857887
-0.859152
-0.860100
-0.858836
-0.859152
-0.859152
-0.859468
-0.860100
-0.860416
-0.861049
-0.860416
-0.861681
-0.861365
-0.862313
-0.861997
-0.861049
-0.861365
-0.862945
-0.863578
-0.862945
-0.861997
-0.861681
-0.861365
-0.862629
-0.863578
-0.864210
-0.864210
-0.864526
-0.865474
-0.864842
-0.863578
-0.863894
-0.865790
-0.866739
-0.866423
-0.867055
-0.867055
-0.868003
-0.867055
-0.868635
-0.869584
-0.869584
-0.869584
-0.871797
-0.871481
-0.871164
-0.873061
-0.872745
-0.873377
-0.875274
-0.876222
-0.876222
-0.878119
-0.877171
-0.878751
-0.880332
-0.880016
-0.881596
-0.883177
-0.881912
-0.884125
-0.884758
-0.886654
-0.886970
-0.887603
-0.887286
-0.888867
-0.888867
-0.890448
-0.890764
-0.893925
-0.893925
-0.893609
-0.895189
-0.895189
-0.896138
-0.897718
-0.898351
-0.898983
-0.898667
-0.902144
-0.900563
-0.903092
-0.903725
-0.904673
-0.905305
-0.905305
-0.907202
-0.907518
-0.909415
-0.909415
-0.910047
-0.911311
-0.911944
-0.914473
-0.913524
-0.913524
-0.915105
-0.916053
-0.916053
-0.916369
-0.917950
-0.919214
-0.918898
-0.920163
-0.921743
-0.921111
-0.921743
-0.923008
-0.926169
-0.926169
-0.926169
-0.926485
-0.927434
-0.929646
-0.929330
-0.930911
-0.931543
-0.932491
-0.934388
-0.935969
-0.937865
-0.938814
-0.941975
-0.942607
-0.944820
-0.947033
-0.949878
-0.952091
-0.954936
-0.957465
-0.957465
-0.959678
-0.962207
-0.964419
-0.966632
-0.969161
-0.969793
-0.973271
-0.974535
-0.978013
-0.980225
-0.981174
-0.983387
-0.984967
-0.986548
-0.989709
-0.990025
-0.991922
-0.994135
-0.994767
-0.997612
-0.998876
-1.001089
-1.003618
-1.003618
-1.004883
-1.005831
-1.007728
-1.009941
-1.011205
-1.013102
-1.014366
-1.015631
-1.016579
-1.017844
-1.018792
-1.019740
-1.020689
-1.022585
-1.024166
-1.023534
-1.025746
-1.026063
-1.028275
-1.028592
-1.029856
-1.032069
-1.033966
-1.037443
-1.038391
-1.041552
-1.043449
-1.045978
-1.049139
-1.051352
-1.054829
-1.057358
-1.060203
-1.063997
-1.067790
-1.071584
-1.075061
-1.079171
-1.081700
-1.085809
-1.089286
-1.095293
-1.099402
-1.102563
-1.106989
-1.109834
-1.113944
-1.118685
-1.121847
-1.126905
-1.131962
-1.135124
-1.139233
-1.142078
-1.147136
-1.150297
-1.155671
-1.159781
-1.163890
-1.167684
-1.171161
-1.174006
-1.179064
-1.182225
-1.186019
-1.190444
-1.193289
-1.197083
-1.200560
-1.203089
-1.206250
-1.209412
-1.213837
-1.218263
-1.221424
-1.223637
-1.226798
-1.230275
-1.231856
-1.235333
-1.238811
-1.242604
-1.246714
-1.247978
-1.250507
-1.253984
-1.257145
-1.260623
-1.263152
-1.265365
-1.268526
-1.272951
-1.275164
-1.278325
-1.280854
-1.284016
-1.287177
-1.291602
-1.293183
-1.295396
-1.298873
-1.302667
-1.306460
-1.309621
-1.314047
-1.316260
-1.318789
-1.323214
-1.326375
-1.329221
-1.333646
-1.337440
-1.339336
-1.342181
-1.346291
-1.349136
-1.353246
-1.356407
-1.359568
-1.363994
-1.367471
-1.370316
-1.373477
-1.376322
-1.381380
-1.384225
-1.388651
-1.393709
-1.395922
-1.400980
-1.404141
-1.407934
-1.412360
-1.417102
-1.420895
-1.424688
-1.427850
-1.431959
-1.436069
-1.442391
-1.446185
-1.450610
-1.454720
-1.459145
-1.462939
-1.468313
-1.473055
-1.477480
-1.483170
-1.488228
-1.492970
-1.498028
-1.501821
-1.507828
-1.514466
-1.517944
-1.524266
-1.529956
-1.534698
-1.541336
-1.545762
-1.551136
-1.556826
-1.561568
-1.566310
-1.571684
-1.576425
-1.580219
-1.584961
-1.588754
-1.593812
-1.597289
-1.602031
-1.605825
-1.610882
-1.614360
-1.619734
-1.624159
-1.627004
-1.632062
-1.635856
-1.639965
-1.643759
-1.647868
-1.652294
-1.656087
-1.660829
-1.664939
-1.670629
-1.675055
-1.681061
-1.687067
-1.694654
-1.700660
-1.634907
-1.624792
-1.713305
-1.614992
-1.588438
-1.695918
-1.708563
-1.618153
-1.642810
-1.752820
-1.698763
-1.636172
-1.710460
-1.777477
-1.688015
-1.674422
-1.778425
-1.773684
-1.686119
-1.706983
-1.780638
-1.754084
-1.669048
-1.743968
-1.817308
-1.737962
-1.706034
-1.804979
-1.787593
-1.705086
-1.760091
-1.798025
-1.780322
-1.734169
-1.806244
-1.828372
-1.777793
-1.782535
-1.847023
-1.843230
-1.781270
-1.811934
-1.878319
-1.826475
-1.786644
-1.874209
-1.898867
-1.830269
-1.838172
-1.887170
-1.840385
-1.831849
-1.833430
-1.874209
-1.874209
-1.858087
-1.885590
-1.907086
-1.900763
-1.893493
-1.935536
-1.942807
-1.933008
-1.942491
-1.980109
-1.974419
-1.964619
-1.987696
-2.005715
-1.915937
-1.860616
-1.968729
-1.905505
-1.822682
-1.929214
-1.993702
-1.898234
-1.869784
-2.004766
-1.997180
-1.894441
-1.939646
-2.050288
-1.984219
-1.914673
-2.016147
-2.051236
-1.920995
-1.929530
-2.029108
-1.970626
-1.901712
-1.979477
-2.041120
-1.956716
-1.937749
-2.035430
-2.041120
-1.955136
-1.992438
-2.079687
-2.030372
-1.973155
-2.053133
-2.103712
-2.028159
-2.021205
-2.099918
-2.049339
-2.029740
-2.052817
-2.072732
-2.076842
-2.054081
-2.102763
-2.103396
-2.088538
-2.106557
-2.126788
-2.006663
-2.025946
-2.108453
-2.025946
-2.058507
-2.121414
-2.145755
-2.088222
-2.124892
-2.211508
-2.159032
-2.099602
-2.175471
-2.231740
-2.139433
-2.165039
-2.255765
-2.233953
-2.159032
-2.232056
-2.294015
-2.212140
-2.203921
-2.310770
-2.303499
-2.226998
-2.274732
-2.373677
-2.285480
-2.221624
-2.345543
-2.362613
-2.251023
-2.282319
-2.401496
-2.361349
-2.217831
-0.375806
1.864084
-0.360000
-1.596973
1.150848
1.184044
-1.581800
-0.428598
1.829939
-0.273700
-1.597922
1.070862
1.228305
-1.500557
-0.481390
1.782833
-0.213637
-1.597289
1.002573
1.267823
-1.436069
-0.540188
1.750269
-0.131130
-1.596657
0.911522
1.288057
-1.364310
-0.585709
1.713596
-0.061584
-1.589702
0.837858
1.311768
-1.306144
-0.646404
1.673129
0.020293
-1.572316
0.758505
1.326628
-1.241656
-0.694454
1.626338
0.082891
-1.560620
0.689584
1.352236
-1.177800
-0.746614
1.576070
0.146437
-1.541652
0.614024
1.362669
-1.109202
-0.785180
1.530545
0.204292
-1.530272
0.540993
1.377528
-1.041869
-0.828172
1.479961
0.266890
-1.504983
0.467646
1.377212
-0.981174
-0.863261
1.434119
0.326959
-1.484435
0.400938
1.387961
-0.914157
-0.901196
1.379741
0.383866
-1.453455
0.335495
1.386696
-0.850617
-0.928698
1.331370
0.435399
-1.425953
0.271000
1.391122
-0.782335
-0.956833
1.277308
0.486299
-1.394025
0.210615
1.387012
-0.719111
-0.979277
1.229885
0.537515
-1.363045
0.147385
1.382586
-0.652094
-1.000773
1.175507
0.583989
-1.326059
0.091743
1.375947
-0.591715
-1.018792
1.124607
0.626354
-1.290970
0.031674
1.365830
-0.528492
-1.036495
1.067384
0.663659
-1.254617
-0.022701
1.352868
-0.469693
-1.051984
1.013954
0.702546
-1.219527
-0.078338
1.335796
-0.408999
-1.064313
0.954834
0.732264
-1.180961
-0.131446
1.319040
-0.354626
-1.075377
0.902037
0.766408
-1.140814
-0.182341
1.298174
-0.295828
-1.080751
0.844498
0.792017
-1.102247
-0.228811
1.277624
-0.241772
-1.086757
0.791068
0.820470
-1.058623
-0.275597
1.255494
-0.188980
-1.085177
0.737639
0.843233
-1.017844
-0.316692
1.232415
-0.132079
-1.083912
0.687055
0.869790
-0.970426
-0.355891
1.206806
-0.079919
-1.078854
0.636787
0.889707
-0.926169
-0.393193
1.182147
-0.028392
-1.074113
0.583989
0.908360
-0.879700
-0.429863
1.154325
0.021557
-1.063049
0.535618
0.923535
-0.834178
-0.461791
1.126504
0.070245
-1.054829
0.484402
0.937446
-0.789290
-0.494667
1.095205
0.115454
-1.042185
0.435082
0.946930
-0.745349
-0.524698
1.061377
0.156870
-1.031121
0.384498
0.955467
-0.699512
-0.553149
1.028497
0.197337
-1.019424
0.335495
0.959577
-0.659049
-0.581283
0.994037
0.235591
-1.004883
0.286492
0.960841
-0.614476
-0.605941
0.957996
0.273529
-0.987496
0.239069
0.963370
-0.570852
-0.627437
0.921638
0.309887
-0.968213
0.194492
0.962738
-0.526595
-0.646088
0.886862
0.344347
-0.946717
0.152444
0.961790
-0.481390
-0.663158
0.852085
0.379440
-0.923956
0.111028
0.959260
-0.438082
-0.677067
0.817941
0.411687
-0.899615
0.072141
0.955150
-0.392877
-0.690661
0.780635
0.442038
-0.874642
0.032623
0.949776
-0.349252
-0.700460
0.745542
0.470175
-0.847772
-0.003734
0.942821
-0.307208
-0.709312
0.708237
0.496100
-0.822482
-0.040720
0.933020
-0.267694
-0.717531
0.671563
0.520127
-0.797193
-0.075809
0.919742
-0.227863
-0.723853
0.632677
0.539728
-0.770006
-0.111847
0.905831
-0.188980
-0.730175
0.594422
0.558065
-0.743769
-0.145356
0.890340
-0.151678
-0.734917
0.556484
0.576402
-0.716266
-0.176967
0.875797
-0.114692
-0.735866
0.520443
0.593790
-0.687183
-0.207315
0.859041
-0.079287
-0.735549
0.481873
0.608649
-0.658416
-0.235766
0.841020
-0.044198
-0.733969
0.445515
0.622560
-0.627437
-0.262636
0.823632
-0.008160
-0.730175
0.410107
0.635522
-0.595825
-0.286028
0.804979
0.026300
-0.723221
0.376595
0.647852
-0.562632
-0.308789
0.786010
0.061076
-0.714686
0.343715
0.657969
-0.530704
-0.330917
0.766408
0.091743
-0.707731
0.309254
0.665873
-0.499409
-0.350201
0.744594
0.122726
-0.697299
0.277639
0.671247
-0.468745
-0.367903
0.721831
0.151495
-0.688448
0.243811
0.675041
-0.438082
-0.387819
0.697488
0.177103
-0.678332
0.209035
0.677886
-0.408999
-0.404573
0.674092
0.204609
-0.667584
0.176155
0.677254
-0.379916
-0.421960
0.645955
0.227055
-0.655255
0.143908
0.675989
-0.349884
-0.434920
0.622876
0.249818
-0.642294
0.112925
0.673144
-0.320802
-0.448830
0.597268
0.272897
-0.627121
0.083839
0.672196
-0.291719
-0.458945
0.572608
0.293763
-0.611947
0.056018
0.667453
-0.262320
-0.468113
0.547948
0.314945
-0.593928
0.029461
0.665240
-0.231024
-0.474435
0.523289
0.335179
-0.574961
0.005750
0.661446
-0.200992
-0.480758
0.498313
0.354148
-0.556310
-0.019540
0.654807
-0.171593
-0.484551
0.473337
0.371852
-0.537975
-0.041669
0.649117
-0.142827
-0.488661
0.447412
0.387976
-0.518060
-0.065694
0.640264
-0.115324
-0.491822
0.420856
0.400306
-0.499725
-0.089719
0.630147
-0.089719
-0.494667
0.394931
0.412003
-0.480125
-0.112479
0.616237
-0.065378
-0.497196
0.368375
0.422753
-0.462107
-0.133027
0.603591
-0.041352
-0.497512
0.342134
0.432553
-0.443456
-0.154523
0.590629
-0.018908
-0.497512
0.316842
0.441089
-0.422908
-0.174439
0.576086
0.003221
-0.494983
0.291234
0.448361
-0.401728
-0.191193
0.564072
0.028829
-0.490557
0.267839
0.455632
-0.380232
-0.206999
0.551110
0.051276
-0.486132
0.243495
0.463220
-0.358104
-0.220592
0.538148
0.073090
-0.479809
0.221997
0.470491
-0.334079
-0.232920
0.523289
0.096169
-0.471906
0.198602
0.475866
-0.311950
-0.245565
0.510010
0.116719
-0.465268
0.178052
0.478395
-0.289506
-0.255681
0.492622
0.137585
-0.455152
0.155605
0.482505
-0.267061
-0.268010
0.477447
0.155605
-0.447249
0.133475
0.481873
-0.247778
-0.278442
0.461639
0.172677
-0.439662
0.112293
0.482189
-0.227546
-0.287925
0.442670
0.187220
-0.429863
0.090162
0.478395
-0.207947
-0.298041
0.424333
0.202079
-0.421327
0.068031
0.476182
-0.189612
-0.307208
0.404732
0.215674
-0.410263
0.047798
0.473021
-0.170013
-0.314479
0.387660
0.229268
-0.399831
0.029461
0.470175
-0.149149
-0.319221
0.369955
0.243495
-0.386554
0.010176
0.465749
-0.128601
-0.325227
0.352567
0.255509
-0.375174
-0.005631
0.461639
-0.108686
-0.327124
0.336443
0.267206
-0.362529
-0.022069
0.457845
-0.087822
-0.327756
0.317474
0.277956
-0.347672
-0.036611
0.452787
-0.067274
-0.329337
0.302299
0.289969
-0.333130
-0.051468
0.447412
-0.047359
-0.328704
0.285543
0.300086
-0.318905
-0.064745
0.440141
-0.029656
-0.329969
0.266890
0.308622
-0.304047
-0.080867
0.432869
-0.012270
-0.329969
0.249186
0.312732
-0.292667
-0.094144
0.422753
0.001956
-0.329653
0.231798
0.319055
-0.278125
-0.108054
0.412952
0.018396
-0.331233
0.212196
0.324746
-0.264848
-0.121963
0.401887
0.031990
-0.329021
0.195124
0.327907
-0.250939
-0.133659
0.390189
0.046217
-0.326176
0.176787
0.331069
-0.236714
-0.144723
0.379124
0.062025
-0.323647
0.160347
0.335811
-0.220592
-0.154207
0.369639
0.075935
-0.318905
0.145172
0.337076
-0.206999
-0.162110
0.360155
0.090794
-0.312266
0.129681
0.340553
-0.191193
-0.169697
0.350354
0.105653
-0.307841
0.115454
0.343715
-0.175387
-0.176335
0.340553
0.119564
-0.297725
0.103440
0.343715
-0.159581
-0.182025
0.329804
0.132526
-0.291086
0.088265
0.345612
-0.143459
-0.188032
0.317474
0.142959
-0.284448
0.073722
0.344031
-0.131446
-0.194986
0.305777
0.154973
-0.278442
0.059179
0.342766
-0.116905
-0.200360
0.292499
0.162877
-0.272435
0.045585
0.340870
-0.103312
-0.207631
0.279220
0.169832
-0.265481
0.030726
0.335495
-0.091299
-0.211424
0.265942
0.179317
-0.258526
0.017447
0.334230
-0.078022
-0.216166
0.251399
0.185640
-0.250939
0.004169
0.329804
-0.065694
-0.219644
0.240017
0.194492
-0.242088
-0.007212
0.326010
-0.051152
-0.219011
0.227688
0.202079
-0.232604
-0.017327
0.322849
-0.037559
-0.219011
0.216306
0.209667
-0.220592
-0.027443
0.317474
-0.023650
-0.218063
0.206822
0.217887
-0.209212
-0.036295
0.314945
-0.009108
-0.217747
0.195756
0.224842
-0.198780
-0.044830
0.309254
0.003537
-0.215850
0.184375
0.231481
-0.188032
-0.054629
0.305461
0.016183
-0.215850
0.172045
0.235275
-0.177916
-0.062216
0.299770
0.027564
-0.215218
0.159715
0.239701
-0.168116
-0.071068
0.291234
0.037049
-0.213637
0.147069
0.240966
-0.159265
-0.079287
0.284279
0.046533
-0.213953
0.133791
0.243495
-0.150730
-0.088138
0.274794
0.056018
-0.211108
0.122726
0.243179
-0.140930
-0.094460
0.268155
0.065502
-0.209212
0.109763
0.245076
-0.131446
-0.102680
0.260251
0.072774
-0.206050
0.099330
0.247289
-0.121014
-0.108370
0.251715
0.084471
-0.201309
0.088897
0.247921
-0.109002
-0.111847
0.246024
0.094272
-0.195618
0.079097
0.250134
-0.098570
-0.115957
0.238121
0.102808
-0.191193
0.072141
0.249818
-0.086874
-0.119434
0.232114
0.111028
-0.185819
0.062025
0.252031
-0.076442
-0.121963
0.223894
0.120513
-0.176967
0.054121
0.251083
-0.067274
-0.126705
0.215674
0.126203
-0.175387
0.044320
0.250134
-0.056842
-0.129234
0.206189
0.133159
-0.170013
0.034836
0.246657
-0.048307
-0.132711
0.197969
0.139165
-0.164323
0.024087
0.243811
-0.039140
-0.135556
0.187536
0.142327
-0.161162
0.013021
0.240334
-0.031237
-0.139033
0.177103
0.147069
-0.154839
0.005434
0.236856
-0.021437
-0.140614
0.168884
0.151179
-0.149781
-0.002154
0.232114
-0.015431
-0.142511
0.158767
0.155605
-0.142511
-0.010373
0.229901
-0.004367
-0.141878
0.150863
0.159715
-0.136504
-0.017644
0.227055
0.004169
-0.142511
0.144540
0.166038
-0.127337
-0.022701
0.224210
0.012705
-0.141562
0.137268
0.169832
-0.119118
-0.027443
0.221681
0.023138
-0.139665
0.128732
0.173626
-0.113111
-0.031869
0.219152
0.030726
-0.137453
0.123674
0.179317
-0.101415
-0.035662
0.215358
0.039262
-0.135240
0.114822
0.181530
-0.096673
-0.041669
0.210299
0.045901
-0.133659
0.106286
0.183110
-0.088770
-0.047359
0.203976
0.053489
-0.132711
0.096485
0.182794
-0.084661
-0.054629
0.197969
0.058231
-0.132079
0.088897
0.182794
-0.077706
-0.059055
0.192595
0.064554
-0.132395
0.080361
0.182162
-0.072964
-0.065378
0.185640
0.070877
-0.129234
0.071193
0.181213
-0.066010
-0.068855
0.179000
0.074987
-0.127337
0.063289
0.182162
-0.059055
-0.072648
0.174258
0.081942
-0.123227
0.056966
0.181846
-0.051468
-0.074861
0.169832
0.087317
-0.119118
0.052540
0.182794
-0.043881
-0.076126
0.164141
0.093007
-0.114060
0.045269
0.185323
-0.035662
-0.076758
0.159715
0.098698
-0.110899
0.041475
0.184375
-0.027759
-0.078655
0.153076
0.104073
-0.105525
0.034836
0.184691
-0.020805
-0.078022
0.148966
0.108815
-0.099834
0.029777
0.183110
-0.013218
-0.080235
0.142011
0.113241
-0.097622
0.022822
0.180581
-0.007844
-0.083080
0.136636
0.116086
-0.093196
0.017764
0.177420
-0.002154
-0.083712
0.129365
0.119564
-0.090035
0.010176
0.173942
0.001956
-0.086557
0.122409
0.120513
-0.087822
0.002588
0.170464
0.008279
-0.088770
0.116086
0.123990
-0.082448
-0.002786
0.166354
0.013021
-0.087822
0.109763
0.124939
-0.078022
-0.005947
0.165722
0.018712
-0.087506
0.103124
0.127468
-0.073913
-0.010373
0.162244
0.024403
-0.086874
0.099330
0.129997
-0.067906
-0.014166
0.160031
0.030726
-0.084977
0.094904
0.132526
-0.062849
-0.015431
0.159399
0.038946
-0.082764
0.090162
0.136636
-0.054946
-0.018908
0.156870
0.044004
-0.080867
0.083839
0.138533
-0.050836
-0.021753
0.154024
0.050011
-0.079287
0.080045
0.139798
-0.043565
-0.024598
0.150231
0.055069
-0.077706
0.073722
0.139798
-0.039772
-0.028075
0.146753
0.059179
-0.077706
0.067715
0.141695
-0.035662
-0.032185
0.142643
0.062025
-0.077706
0.061076
0.139482
-0.032501
-0.036611
0.135372
0.064238
-0.075177
0.055702
0.137901
-0.029656
-0.040088
0.130945
0.067399
-0.074229
0.050327
0.136952
-0.025547
-0.043249
0.125571
0.070245
-0.072332
0.046533
0.136320
-0.020173
-0.043565
0.122093
0.074355
-0.070119
0.039894
0.135055
-0.015431
-0.045146
0.118299
0.077516
-0.066958
0.036100
0.136636
-0.011321
-0.046094
0.116086
0.081942
-0.063481
0.033571
0.136636
-0.004367
-0.046094
0.112925
0.086368
-0.058739
0.030726
0.136636
0.002272
-0.045146
0.110396
0.090478
-0.055578
0.027564
0.136636
0.007963
-0.043249
0.107866
0.093956
-0.051468
0.023770
0.136952
0.013021
-0.045146
0.104705
0.096485
-0.048623
0.019660
0.133159
0.017447
-0.045778
0.099014
0.095853
-0.047359
0.016499
0.131894
0.018712
-0.048623
0.092691
0.097750
-0.044514
0.011124
0.128416
0.022190
-0.049888
0.086368
0.099963
-0.042301
0.006382
0.125887
0.025351
-0.050204
0.081942
0.100911
-0.038191
0.003853
0.122409
0.027248
-0.051784
0.075619
0.099963
-0.036295
-0.000889
0.120196
0.031674
-0.050204
0.072774
0.101543
-0.034082
-0.002470
0.118616
0.035784
-0.050204
0.069296
0.103757
-0.030288
-0.004683
0.117667
0.040210
-0.047675
0.067083
0.105021
-0.024914
-0.005631
0.117035
0.045901
-0.044514
0.065818
0.107550
-0.019540
-0.006579
0.114822
0.049379
-0.042617
0.063289
0.109131
-0.016063
-0.007212
0.114506
0.054437
-0.040404
0.060444
0.109763
-0.012270
-0.008476
0.112609
0.057282
-0.037875
0.057599
0.111344
-0.007844
-0.010689
0.109447
0.060128
-0.036611
0.053172
0.109763
-0.005631
-0.012902
0.105021
0.060760
-0.037875
0.047482
0.107866
-0.003418
-0.016063
0.100279
0.060444
-0.037875
0.043372
0.106286
-0.002470
-0.018276
0.094904
0.062657
-0.036927
0.038946
0.106602
0.000691
-0.020489
0.092375
0.062973
-0.036927
0.035152
0.104389
0.003221
-0.022385
0.089214
0.065818
-0.033766
0.032306
0.104705
0.006066
-0.023018
0.087317
0.068980
-0.032817
0.029777
0.105337
0.011757
-0.023018
0.084471
0.071825
-0.028708
0.028829
0.104705
0.014918
-0.021753
0.084471
0.076568
-0.024914
0.027248
0.105021
0.019660
-0.021121
0.080994
0.078148
-0.023018
0.025035
0.104073
0.023770
-0.020173
0.080361
0.081626
-0.019540
0.023454
0.103757
0.027564
-0.018592
0.077516
0.082258
-0.016379
0.020609
0.101227
0.029461
-0.020805
0.074355
0.082574
-0.015747
0.018080
0.100595
0.031990
-0.020489
0.070877
0.083523
-0.012586
0.015550
0.099647
0.032306
-0.021437
0.066767
0.081626
-0.013218
0.012389
0.095537
0.033255
-0.023334
0.062341
0.082574
-0.011953
0.009860
0.093956
0.035468
-0.023018
0.058231
0.081310
-0.010689
0.007014
0.091110
0.038629
-0.023334
0.055702
0.081942
-0.007844
0.005117
0.088897
0.040210
-0.021753
0.053489
0.083207
-0.003418
0.004801
0.089214
0.043688
-0.020805
0.053489
0.084155
-0.002154
0.004801
0.087001
0.046533
-0.019856
0.051592
0.085736
0.003221
0.003221
0.087001
0.050011
-0.016063
0.049695
0.088265
0.005117
0.001956
0.086052
0.053489
-0.013218
0.050327
0.089530
0.008911
0.003853
0.085736
0.056334
-0.013218
0.046533
0.088897
0.012389
0.002272
0.084787
0.057915
-0.011953
0.044320
0.089530
0.013021
0.000375
0.080361
0.057282
-0.011321
0.041475
0.087633
0.013337
-0.001205
0.077516
0.057915
-0.012270
0.036100
0.084787
0.015867
-0.002786
0.074038
0.057282
-0.012270
0.033571
0.084471
0.017764
-0.002470
0.072458
0.059179
-0.011953
0.031042
0.082258
0.019344
-0.004367
0.069296
0.060444
-0.009741
0.027880
0.082574
0.020925
-0.004367
0.067083
0.062025
-0.008476
0.026300
0.081942
0.024087
-0.004683
0.066135
0.062341
-0.004999
0.027564
0.082891
0.025351
-0.003734
0.065186
0.066135
-0.001205
0.027880
0.082574
0.030726
-0.002786
0.063922
0.067715
-0.000257
0.026300
0.083523
0.031990
-0.002154
0.064238
0.071193
0.002904
0.025035
0.083523
0.035152
-0.000889
0.062025
0.071193
0.003537
0.022506
0.081626
0.035468
-0.000889
0.059812
0.070561
0.004485
0.023454
0.079413
0.037997
-0.002786
0.056018
0.070245
0.006066
0.020293
0.077832
0.038313
-0.002786
0.053805
0.069296
0.005117
0.017131
0.075619
0.038313
-0.004050
0.051592
0.068980
0.006698
0.014602
0.073090
0.039262
-0.005631
0.046849
0.067715
0.005750
0.013021
0.071825
0.041791
-0.003418
0.045585
0.068664
0.007647
0.012073
0.069612
0.042423
-0.003734
0.044004
0.068980
0.010492
0.011124
0.069296
0.045269
-0.002154
0.044320
0.070245
0.013337
0.011757
0.069928
0.046533
0.000059
0.042423
0.070561
0.015550
0.013021
0.069612
0.048114
0.001956
0.043372
0.073722
0.019344
0.013654
0.067715
0.050011
0.002272
0.042423
0.074038
0.022506
0.013654
0.068664
0.054121
0.005750
0.041475
0.074038
0.023138
0.012705
0.066135
0.053805
0.005117
0.038946
0.073090
0.024719
0.010176
0.064554
0.053805
0.004801
0.036100
0.071193
0.023138
0.009860
0.061392
0.054437
0.004169
0.032939
0.068031
0.023770
0.007647
0.058547
0.052856
0.003221
0.030093
0.066135
0.025351
0.005434
0.056650
0.053172
0.004485
0.028829
0.065186
0.024719
0.006382
0.056334
0.054121
0.004801
0.026300
0.066135
0.025983
0.005117
0.054753
0.055069
0.007014
0.025983
0.065186
0.029145
0.006382
0.054121
0.056018
0.009544
0.027564
0.066767
0.031042
0.007331
0.053805
0.057915
0.012389
0.027564
0.067399
0.034520
0.008595
0.053489
0.059812
0.013021
0.027248
0.067399
0.037365
0.009860
0.051908
0.060760
0.015550
0.028829
0.069296
0.039578
0.011757
0.050959
0.060760
0.016815
0.026932
0.067083
0.040210
0.011757
0.050643
0.062657
0.017764
0.025983
0.066451
0.040843
0.010176
0.047166
0.060760
0.017764
0.023138
0.063289
0.038946
0.009860
0.045269
0.060128
0.017447
0.020609
0.061392
0.039894
0.008279
0.043056
0.057282
0.017131
0.017131
0.058863
0.039578
0.007647
0.040210
0.057915
0.016815
0.017447
0.057282
0.038946
0.008279
0.039578
0.058547
0.017131
0.016815
0.055702
0.040526
0.008279
0.038313
0.056966
0.019028
0.015867
0.054753
0.041791
0.009860
0.038313
0.058863
0.020925
0.016815
0.055702
0.044004
0.010808
0.037681
0.059179
0.025351
0.018396
0.057599
0.046849
0.013337
0.038629
0.061708
0.026932
0.019344
0.056966
0.047798
0.014286
0.037365
0.060760
0.028513
0.020293
0.056966
0.050011
0.016499
0.036416
0.062973
0.029777
0.019660
0.056650
0.050959
0.016499
0.036416
0.061708
0.030093
0.019344
0.054753
0.051276
0.016815
0.035152
0.061076
0.031042
0.017764
0.052224
0.050643
0.016183
0.031990
0.057915
0.030093
0.016183
0.049695
0.049062
0.015550
0.029777
0.055385
0.029777
0.014602
0.046533
0.048430
0.016183
0.028829
0.055069
0.028513
0.012073
0.045585
0.047798
0.014602
0.026932
0.054121
0.029777
0.013337
0.043688
0.047798
0.015867
0.026932
0.055069
0.031990
0.014602
0.044952
0.050643
0.018080
0.026932
0.056018
0.034203
0.016183
0.044952
0.050643
0.019660
0.027880
0.055702
0.035784
0.017447
0.044636
0.052856
0.020609
0.027880
0.055069
0.037997
0.019028
0.044952
0.053172
0.022822
0.028513
0.057599
0.041475
0.019977
0.044952
0.054121
0.023770
0.027880
0.057282
0.040526
0.019344
0.044320
0.054121
0.025667
0.028196
0.056966
0.041159
0.019660
0.043688
0.053489
0.025667
0.027564
0.055385
0.040843
0.018396
0.041159
0.051908
0.022822
0.024403
0.051592
0.038946
0.016499
0.038946
0.051276
0.023138
0.022190
0.049379
0.038313
0.016183
0.036733
0.051276
0.024403
0.021873
0.047798
0.037681
0.015550
0.035784
0.050959
0.024719
0.020925
0.047482
0.040526
0.015867
0.034203
0.050643
0.024719
0.021557
0.046217
0.040526
0.017447
0.035468
0.050643
0.026616
0.019028
0.047482
0.042423
0.018080
0.034836
0.051908
0.028829
0.022822
0.049379
0.044004
0.020925
0.036416
0.051908
0.030093
0.023770
0.049695
0.045585
0.021557
0.036100
0.052540
0.032623
0.025035
0.050327
0.047166
0.024087
0.035784
0.054121
0.034836
0.025351
0.049695
0.048114
0.024403
0.034836
0.052540
0.034520
0.024719
0.048114
0.047482
0.025983
0.034520
0.051908
0.034203
0.023454
0.045901
0.047166
0.023454
0.033571
0.051908
0.033571
0.020925
0.043372
0.044320
0.022506
0.031358
0.050643
0.033255
0.020609
0.042739
0.044636
0.021873
0.029777
0.049695
0.031990
0.019660
0.039894
0.044004
0.020293
0.028513
0.048114
0.031990
0.018712
0.039894
0.043372
0.022190
0.027564
0.047166
0.032939
0.020609
0.039578
0.045269
0.022822
0.028196
0.047166
0.033887
0.021557
0.039894
0.045585
0.025351
0.028829
0.048746
0.036733
0.022506
0.041475
0.047166
0.027564
0.029145
0.049379
0.038946
0.024403
0.040526
0.049379
0.028829
0.029777
0.048430
0.039894
0.025667
0.043372
0.050011
0.030093
0.030093
0.049695
0.041791
0.026300
0.042423
0.051276
0.031042
0.030726
0.049062
0.040843
0.025667
0.039894
0.047482
0.029777
0.030093
0.048430
0.040843
0.025035
0.038313
0.048746
0.030410
0.027248
0.045585
0.038629
0.023454
0.035468
0.046217
0.029145
0.025667
0.043056
0.037681
0.020925
0.034520
0.044320
0.028829
0.026300
0.043056
0.038946
0.021241
0.031674
0.044004
0.027248
0.024403
0.042107
0.037997
0.022190
0.032939
0.044952
0.029777
0.025983
0.043372
0.038629
0.022822
0.031990
0.045269
0.030093
0.025351
0.043056
0.039578
0.023770
0.034836
0.046533
0.031674
0.025667
0.043056
0.041791
0.025983
0.033571
0.046849
0.034203
0.027564
0.044320
0.044004
0.027880
0.034836
0.047798
0.035152
0.026300
0.044320
0.043688
0.029461
0.036416
0.049062
0.036733
0.028196
0.044320
0.045585
0.029777
0.035784
0.049062
0.037049
0.029461
0.043372
0.045901
0.030093
0.034836
0.049062
0.036416
0.027880
0.043056
0.045269
0.028513
0.034203
0.046533
0.036100
0.026616
0.040843
0.042423
0.026932
0.030726
0.044636
0.034520
0.024087
0.038313
0.040210
0.025351
0.029145
0.043372
0.034836
0.024719
0.036416
0.039578
0.024403
0.028513
0.042423
0.034520
0.023770
0.035784
0.040843
0.026616
0.029145
0.042739
0.034520
0.023770
0.035784
0.040210
0.026616
0.026300
0.042107
0.034836
0.024719
0.036733
0.043056
0.027880
0.029145
0.043688
0.037681
0.027880
0.038313
0.044320
0.031990
0.031674
0.045269
0.038629
0.028829
0.039894
0.046217
0.032939
0.031990
0.045269
0.038946
0.029145
0.040526
0.047166
0.034520
0.031990
0.045269
0.040526
0.029777
0.040843
0.046849
0.033887
0.031674
0.044320
0.039894
0.029145
0.039578
0.047166
0.033887
0.030726
0.042739
0.039894
0.029145
0.038313
0.044952
0.033255
0.030093
0.043372
0.038946
0.028196
0.036416
0.042423
0.031042
0.027564
0.040210
0.037365
0.025667
0.034203
0.040843
0.029777
0.026616
0.039578
0.038313
0.026300
0.032623
0.040843
0.030726
0.025983
0.038629
0.037681
0.026300
0.031358
0.039578
0.029777
0.026932
0.039262
0.038313
0.026932
0.031990
0.041791
0.031042
0.026932
0.039262
0.039262
0.027564
0.032939
0.041791
0.033255
0.028513
0.039894
0.039578
0.028513
0.034203
0.042739
0.035468
0.029777
0.040843
0.041791
0.029777
0.035152
0.044004
0.036100
0.031042
0.040526
0.042423
0.033255
0.036733
0.046533
0.037681
0.031674
0.041475
0.043688
0.031990
0.035468
0.045269
0.037049
0.031990
0.041159
0.043372
0.032623
0.035784
0.044636
0.038629
0.030410
0.039894
0.043372
0.030726
0.034203
0.042739
0.036733
0.030410
0.038629
0.040526
0.029461
0.031042
0.040526
0.034203
0.027564
0.036733
0.038946
0.029145
0.030093
0.039894
0.034520
0.027564
0.036416
0.038313
0.027564
0.029145
0.037681
0.032939
0.027248
0.034203
0.037681
0.028829
0.029461
0.038313
0.033887
0.025983
0.034203
0.037681
0.029777
0.029145
0.037997
0.034203
0.028196
0.035468
0.039578
0.030093
0.030726
0.038313
0.035152
0.028196
0.034836
0.039894
0.031358
0.031358
0.041159
0.038946
0.031042
0.037365
0.042107
0.033887
0.032939
0.041159
0.039262
0.029777
0.036733
0.041475
0.034520
0.033571
0.041475
0.041159
0.031990
0.038313
0.043688
0.035152
0.033571
0.042423
0.040843
0.031990
0.037681
0.043056
0.034836
0.032939
0.041475
0.039578
0.031358
0.035784
0.041475
0.034203
0.032306
0.039894
0.037681
0.030093
0.035152
0.040526
0.033255
0.031042
0.038313
0.037681
0.030093
0.032306
0.038629
0.031990
0.028829
0.036733
0.037365
0.029777
0.032939
0.038629
0.031042
0.026616
0.036733
0.035784
0.029777
0.032623
0.038313
0.031674
0.028196
0.036733
0.036100
0.029145
0.031990
0.037997
0.031358
0.028513
0.036416
0.037997
0.029777
0.031358
0.037049
0.032939
0.030093
0.037049
0.037681
0.030410
0.033887
0.041159
0.034520
0.030726
0.037681
0.039894
0.031358
0.035152
0.041791
0.037049
0.032939
0.039578
0.040526
0.033887
0.035468
0.042739
0.037997
0.033255
0.040210
0.039894
0.033571
0.036416
0.042739
0.039894
0.033255
0.038946
0.041475
0.034520
0.035468
0.043056
0.039262
0.033255
0.038629
0.041159
0.033571
0.034520
0.041159
0.037997
0.032939
0.038313
0.040526
0.032939
0.033255
0.040526
0.036416
0.029777
0.035152
0.038313
0.031358
0.030726
0.038313
0.034203
0.029145
0.033887
0.038313
0.031674
0.032306
0.037365
0.032939
0.027880
0.033887
0.036733
0.029777
0.029461
0.036100
0.032623
0.027880
0.031990
0.037681
0.031990
0.030093
0.037049
0.034520
0.028829
0.033571
0.038629
0.032306
0.030093
0.037049
0.036100
0.029777
0.034836
0.038946
0.032939
0.032306
0.038629
0.037681
0.032623
0.036100
0.040210
0.035468
0.033887
0.040210
0.038313
0.032939
0.037365
0.040843
0.035784
0.034520
0.040526
0.041159
0.036100
0.037997
0.040843
0.037049
0.034836
0.041475
0.040843
0.033571
0.038946
0.041791
0.036100
0.034836
0.041475
0.040526
0.033887
0.037365
0.040843
0.037049
0.033571
0.038946
0.038946
0.032939
0.035784
0.039578
0.035152
0.032306
0.037049
0.036733
0.030726
0.033887
0.036733
0.033571
0.030410
0.036100
0.034836
0.030410
0.032939
0.037365
0.032623
0.029777
0.034520
0.033887
0.029145
0.031358
0.036100
0.031042
0.028829
0.034203
0.034520
0.029777
0.031990
0.036733
0.032623
0.029145
0.034203
0.034836
0.031042
0.033255
0.037049
0.033255
0.031042
0.034836
0.036100
0.031358
0.033255
0.038313
0.034520
0.032939
0.037365
0.038946
0.032939
0.034520
0.039262
0.036416
0.034836
0.037997
0.037681
0.033887
0.034836
0.040843
0.037997
0.034520
0.039262
0.040210
0.036733
0.036733
0.041475
0.039262
0.035152
0.038313
0.040843
0.036733
0.036733
0.040210
0.038313
0.033571
0.038629
0.040843
0.035784
0.035152
0.039262
0.037681
0.035152
0.037049
0.038946
0.034836
0.034203
0.037997
0.036733
0.031674
0.035152
0.037681
0.032306
0.033255
0.035784
0.034203
0.031042
0.033255
0.035468
0.031674
0.032623
0.035784
0.033571
0.030093
0.032939
0.036733
0.031674
0.030726
0.035468
0.034203
0.029777
0.032939
0.035152
0.032306
0.031990
0.035468
0.034836
0.030410
0.033571
0.035784
0.031990
0.031990
0.036416
0.035784
0.031674
0.034836
0.037365
0.033887
0.032623
0.037049
0.037049
0.033255
0.035152
0.038313
0.035152
0.033887
0.039262
0.038629
0.034203
0.037049
0.039262
0.036100
0.033887
0.039262
0.038946
0.036733
0.038629
0.041791
0.037049
0.035152
0.040210
0.039578
0.036100
0.037681
0.041475
0.037681
0.035152
0.039262
0.039894
0.036416
0.037997
0.039894
0.036416
0.034203
0.037681
0.038313
0.035468
0.035784
0.038629
0.036416
0.033571
0.036733
0.037365
0.033887
0.035468
0.037049
0.034203
0.033255
0.035468
0.036100
0.032623
0.033571
0.037049
0.034203
0.031990
0.035784
0.035784
0.030093
0.033571
0.035784
0.034520
0.031990
0.035468
0.035784
0.031674
0.031990
0.036416
0.034520
0.032306
0.034203
0.035152
0.032623
0.033255
0.036733
0.035152
0.033255
0.034836
0.037365
0.033571
0.034520
0.037681
0.036733
0.033255
0.036416
0.038629
0.034520
0.034520
0.037997
0.037049
0.036100
0.037681
0.038946
0.035468
0.036416
0.038629
0.036416
0.034520
0.037997
0.040210
0.038313
0.037365
0.039578
0.038629
0.035784
0.039262
0.040526
0.036100
0.037365
0.040526
0.039262
0.035468
0.038629
0.040843
0.038313
0.037365
0.037049
0.037681
0.033255
0.036100
0.038313
0.034520
0.034520
0.038313
0.036100
0.033255
0.035152
0.036416
0.032939
0.031990
0.035784
0.035468
0.031042
0.034203
0.035152
0.033255
0.032306
0.034836
0.034203
0.032306
0.031990
0.033887
0.032306
0.031990
0.035468
0.034836
0.031674
0.033255
0.033887
0.031674
0.030726
0.035152
0.035152
0.031358
0.032623
0.034520
0.032939
0.032306
0.035152
0.035784
0.032623
0.033571
0.036100
0.033887
0.033571
0.036416
0.037049
0.034520
0.035468
0.037049
0.034203
0.033571
0.037365
0.037681
0.035152
0.036733
0.037997
0.035784
0.035152
0.038946
0.038629
0.034520
0.037049
0.040210
0.036416
0.035784
0.037681
0.038629
0.037049
0.038629
0.039262
0.037049
0.036416
0.039578
0.038313
0.036100
0.037997
0.040210
0.037997
0.036100
0.037997
0.037997
0.034520
0.035468
0.038313
0.036733
0.033887
0.035784
0.036733
0.034203
0.034203
0.036733
0.034203
0.033255
0.034203
0.035468
0.031990
0.031358
0.034203
0.033571
0.031358
0.034203
0.034520
0.031990
0.030410
0.033255
0.032623
0.031358
0.033255
0.033571
0.029777
0.031358
0.033887
0.031990
0.030726
0.033571
0.034520
0.031990
0.031674
0.033887
0.032306
0.031674
0.033571
0.034520
0.032306
0.031674
0.034520
0.034520
0.033571
0.034836
0.035152
0.034520
0.034520
0.036416
0.036100
0.034203
0.035468
0.037997
0.034520
0.035468
0.037681
0.036416
0.034520
0.036100
0.037997
0.036733
0.037681
0.038313
0.037681
0.036100
0.036100
0.039578
0.037365
0.037365
0.037997
0.037681
0.036100
0.037365
0.038629
0.036416
0.036733
0.038629
0.037997
0.035784
0.036100
0.037681
0.037049
0.036416
0.037997
0.036100
0.034203
0.035468
0.035784
0.033571
0.032939
0.034520
0.036100
0.032306
0.033571
0.034520
0.032623
0.031990
0.033255
0.032623
0.031990
0.033255
0.032623
0.032306
0.030093
0.032306
0.033255
0.031358
0.033255
0.033571
0.032306
0.031042
0.032306
0.033255
0.031990
0.033571
0.033255
0.032939
0.031358
0.034836
0.035468
0.032623
0.033255
0.035468
0.034203
0.033571
0.035152
0.035468
0.033887
0.033887
0.035152
0.035468
0.034520
0.037049
0.037049
0.033887
0.035152
0.037681
0.036100
0.035468
0.037365
0.037681
0.034203
0.035468
0.037365
0.037997
0.036733
0.037681
0.038313
0.036416
0.036733
0.037997
0.037365
0.037681
0.038629
0.038313
0.036100
0.037365
0.038313
0.037681
0.036733
0.037997
0.037365
0.034836
0.034836
0.037681
0.036416
0.034836
0.036100
0.036416
0.035152
0.034520
0.035152
0.034836
0.033571
0.035152
0.034203
0.032939
0.033255
0.034836
0.033571
0.032306
0.032939
0.034520
0.033255
0.032306
0.034203
0.031674
0.029777
0.031674
0.033571
0.031358
0.030726
0.033255
0.031990
0.029777
0.031990
0.033887
0.032623
0.031674
0.032623
0.032306
0.031358
0.032939
0.033887
0.031990
0.032939
0.034203
0.033571
0.032306
0.033255
0.035784
0.033255
0.034203
0.036100
0.035784
0.034203
0.035468
0.036416
0.035152
0.035784
0.037997
0.037365
0.036416
0.036733
0.037681
0.036100
0.036100
0.038629
0.039894
0.037365
0.037997
0.038313
0.036733
0.037681
0.038946
0.038313
0.036416
0.036733
0.038313
0.036733
0.036100
0.038946
0.037049
0.035784
0.036416
0.038313
0.036100
0.035784
0.037997
0.036733
0.036100
0.036416
0.037049
0.034520
0.034203
0.034836
0.034203
0.032939
0.033571
0.035468
0.033255
0.031674
0.032939
0.032623
0.032623
0.033571
0.035152
0.033255
0.032939
0.032306
0.031674
0.030093
0.033255
0.033571
0.031990
0.029777
0.031990
0.031990
0.031358
0.031674
0.033255
0.031990
0.031990
0.033255
0.033255
0.031990
0.033571
0.033887
0.033255
0.031990
0.033887
0.034520
0.033887
0.033887
0.035152
0.034520
0.033255
0.035784
0.035468
0.034203
0.035468
0.035784
0.037049
0.034520
0.036416
0.037049
0.035152
0.036416
0.037049
0.037049
0.035784
0.038313
0.037681
0.037049
0.036100
0.037997
0.037681
0.037049
0.037997
0.038313
0.037049
0.037049
0.037681
0.037997
0.036733
0.036733
0.037681
0.035468
0.035152
0.035784
0.036733
0.035784
0.035468
0.035784
0.034203
0.033887
0.035468
0.034836
0.033571
0.033887
0.034520
0.034203
0.032623
0.033571
0.032939
0.032623
0.033255
0.032939
0.032623
0.032623
0.033571
0.032939
0.031042
0.030093
0.031674
0.031042
0.031042
0.032939
0.032623
0.031358
0.031042
0.031042
0.031358
0.031990
0.033571
0.032623
0.031990
0.032939
0.032306
0.031674
0.033571
0.033571
0.033571
0.031990
0.033887
0.033571
0.034203
0.033571
0.034203
0.034520
0.035152
0.035784
0.035468
0.035468
0.036100
0.037365
0.035468
0.036100
0.036100
0.037997
0.035468
0.035468
0.036100
0.036416
0.037681
0.038629
0.038946
0.037681
0.036416
0.039262
0.037681
0.037681
0.037365
0.037681
0.037365
0.036416
0.037049
0.037049
0.036100
0.037365
0.037681
0.035784
0.035152
0.036416
0.036416
0.036100
0.035784
0.036416
0.035152
0.034203
0.035784
0.035152
0.035152
0.033255
0.033887
0.032939
0.033255
0.034203
0.033571
0.033571
0.032623
0.032939
0.033571
0.033571
0.033571
0.032623
0.031358
0.032306
0.033255
0.033255
0.032306
0.032623
0.033571
0.031674
0.032306
0.034203
0.033571
0.032939
0.032623
0.033255
0.033255
0.032306
0.033887
0.033571
0.033887
0.033887
0.034203
0.033255
0.032939
0.035152
0.035152
0.035468
0.036100
0.037365
0.036100
0.036100
0.035784
0.035468
0.035784
0.037049
0.037365
0.036100
0.036733
0.037681
0.035152
0.035468
0.037997
0.038629
0.039578
0.037365
0.038313
0.037997
0.038313
0.038313
0.039262
0.038313
0.038946
0.038629
0.037365
0.037997
0.038313
0.038629
0.038313
0.037997
0.037681
0.037049
0.035784
0.037365
0.037997
0.036100
0.036733
0.037365
0.035784
0.036100
0.036733
0.036100
0.033887
0.034203
0.035784
0.034520
0.033887
0.034520
0.034520
0.033887
0.033571
0.033887
0.033571
0.034203
0.033255
0.032623
0.032306
0.032306
0.033255
0.032306
0.031990
0.031674
0.031674
0.030726
0.032623
0.032623
0.032939
0.032623
0.032939
0.032306
0.031674
0.032623
0.034203
0.034203
0.033571
0.031990
0.033887
0.033887
0.034203
0.034203
0.035468
0.033571
0.034520
0.035784
0.035784
0.034836
0.035784
0.035784
0.036733
0.035784
0.037049
0.036100
0.035784
0.036416
0.035784
0.035784
0.037049
0.038313
0.037049
0.036100
0.037681
0.036416
0.037681
0.038946
0.038946
0.037997
0.036733
0.037365
0.038313
0.037997
0.037997
0.037997
0.037681
0.036416
0.037365
0.036733
0.037049
0.037049
0.037049
0.035784
0.036416
0.035784
0.035784
0.034836
0.034203
0.035152
0.034836
0.034203
0.034836
0.033887
0.034836
0.033887
0.034203
0.033255
0.032306
0.034520
0.033887
0.031990
0.031358
0.031042
0.032306
0.031990
0.032623
0.033887
0.031674
0.032306
0.033255
0.032939
0.031990
0.033255
0.032939
0.031990
0.034203
0.033571
0.031990
0.033571
0.033255
0.032939
0.032939
0.034203
0.034836
0.034203
0.034520
0.033887
0.033571
0.034836
0.035784
0.036416
0.035152
0.033571
0.036100
0.036733
0.037365
0.035784
0.036733
0.036100
0.035468
0.035152
0.036733
0.037049
0.037365
0.037997
0.037365
0.036100
0.036100
0.036733
0.037997
0.038313
0.036733
0.037365
0.036100
0.036416
0.036416
0.035468
0.036100
0.037997
0.037365
0.034520
0.036100
0.036100
0.034520
0.035468
0.036733
0.036416
0.035152
0.035468
0.034836
0.033887
0.034203
0.034203
0.033887
0.033571
0.034203
0.032939
0.031990
0.032623
0.033887
0.033255
0.033571
0.032939
0.033887
0.033255
0.032306
0.031990
0.031990
0.031990
0.033255
0.031990
0.031674
0.031674
0.032939
0.032623
0.032623
0.033255
0.032939
0.032623
0.033887
0.032623
0.033571
0.032939
0.035152
0.033571
0.033571
0.033571
0.034203
0.034203
0.035152
0.034836
0.033887
0.035784
0.035152
0.035152
0.035468
0.035784
0.036733
0.037049
0.035468
0.036100
0.035784
0.036733
0.035468
0.036416
0.037681
0.038313
0.038629
0.037365
0.037997
0.036733
0.037049
0.037997
0.038313
0.036416
0.038313
0.037049
0.037049
0.037365
0.037681
0.036733
0.036733
0.036733
0.036100
0.035468
0.035468
0.035784
0.036100
0.035468
0.035468
0.035784
0.035152
0.033571
0.035152
0.033571
0.033255
0.033571
0.034520
0.033571
0.032939
0.033887
0.033571
0.033887
0.033255
0.032306
0.033571
0.033255
0.032939
0.031674
0.031358
0.032939
0.032306
0.032623
0.032939
0.032623
0.033255
0.031990
0.032306
0.033571
0.032939
0.032306
0.033887
0.032939
0.033571
0.033571
0.034520
0.033887
0.034203
0.033887
0.034203
0.033887
0.035152
0.035784
0.035784
0.035152
0.036100
0.036416
0.035784
0.036100
0.036733
0.036100
0.035468
0.037365
0.037681
0.037365
0.037049
0.037365
0.036100
0.037365
0.038629
0.038946
0.037997
0.037997
0.038313
0.037681
0.037681
0.038313
0.038313
0.037997
0.037681
0.036733
0.036733
0.037365
0.038313
0.037681
0.037049
0.037049
0.037049
0.035468
0.036733
0.037365
0.035784
0.036416
0.036100
0.035784
0.034836
0.035152
0.035468
0.035152
0.034520
0.033571
0.033887
0.033255
0.033887
0.035152
0.033571
0.033255
0.033571
0.033571
0.034520
0.033255
0.033887
0.031674
0.033571
0.032939
0.033887
0.032939
0.031358
0.031674
0.032939
0.032939
0.031990
0.033571
0.032939
0.033571
0.032939
0.033571
0.033255
0.032623
0.034520
0.033255
0.033255
0.032939
0.034520
0.035784
0.036100
0.035468
0.034520
0.035152
0.035468
0.036416
0.037049
0.036733
0.035784
0.036733
0.037365
0.037049
0.037997
0.036733
0.037365
0.037365
0.036416
0.037049
0.037997
0.038946
0.038313
0.037997
0.037365
0.037997
0.038629
0.038629
0.038946
0.038946
0.038313
0.037681
0.037049
0.036733
0.037681
0.038629
0.036416
0.036733
0.036416
0.036416
0.036100
0.036733
0.036100
0.036100
0.036416
0.036416
0.036100
0.034203
0.033887
0.034520
0.033887
0.034203
0.033887
0.033255
0.033255
0.033255
0.033255
0.034203
0.034203
0.034520
0.033255
0.031990
0.031990
0.031358
0.031674
0.033255
0.033571
0.031674
0.032306
0.032306
0.032939
0.032939
0.033887
0.034520
0.031990
0.033255
0.034203
0.034520
0.033255
0.033887
0.034520
0.033255
0.033887
0.033255
0.034203
0.034203
0.034836
0.035152
0.035468
0.036100
0.036100
0.036733
0.035784
0.035784
0.036733
0.036733
0.036416
0.037049
0.037681
0.037365
0.036416
0.036733
0.036733
0.037681
0.039578
0.038629
0.038313
0.037365
0.037365
0.038313
0.039262
0.038313
0.040526
0.038629
0.037049
0.037365
0.037997
0.037049
0.037049
0.037365
0.036733
0.036416
0.037997
0.038313
0.037365
0.036100
0.036100
0.035784
0.035152
0.035468
0.035468
0.035468
0.033887
0.033887
0.034203
0.034203
0.033887
0.033571
0.032939
0.032623
0.032939
0.034203
0.034203
0.033571
0.032939
0.031990
0.031674
0.033571
0.032623
0.033255
0.032939
0.033887
0.032939
0.033255
0.032623
0.033255
0.031990
0.033571
0.032623
0.033255
0.032939
0.032623
0.033887
0.032939
0.033255
0.034203
0.032939
0.034203
0.035152
0.034203
0.033887
0.034836
0.035152
0.036733
0.035784
0.035784
0.036100
0.036100
0.036733
0.037365
0.037049
0.035784
0.036733
0.034836
0.035468
0.035784
0.037365
0.037365
0.037997
0.037997
0.037049
0.036100
0.036733
0.037365
0.036733
0.037997
0.037365
0.036416
0.037365
0.037365
0.037049
0.036733
0.037365
0.037049
0.037049
0.036100
0.035468
0.037049
0.036416
0.036733
0.035784
0.035152
0.035152
0.034520
0.034203
0.033571
0.033571
0.034836
0.033887
0.033255
0.031990
0.032306
0.032939
0.032939
0.033571
0.033255
0.033887
0.032939
0.033571
0.031990
0.032623
0.032939
0.032306
0.032306
0.031674
0.032623
0.031990
0.031674
0.031674
0.032623
0.032939
0.032623
0.031990
0.031358
0.031990
0.032939
0.033571
0.033255
0.032939
0.032623
0.032623
0.033571
0.033255
0.034203
0.035152
0.035152
0.035152
0.035152
0.035468
0.036416
0.035784
0.035784
0.036733
0.036416
0.036733
0.036733
0.036416
0.036733
0.035784
0.037365
0.037049
0.037681
0.036416
0.036733
0.036416
0.036733
0.037365
0.038313
0.036733
0.037365
0.037681
0.037049
0.036416
0.036733
0.037049
0.036100
0.036733
0.036416
0.035468
0.035784
0.036100
0.035468
0.035468
0.035152
0.035152
0.034203
0.034203
0.034203
0.034203
0.033887
0.033571
0.032939
0.033571
0.031990
0.032623
0.033255
0.031990
0.031674
0.032306
0.032623
0.031674
0.031990
0.031042
0.031042
0.031358
0.032939
0.032306
0.030410
0.030410
0.031990
0.030410
0.031042
0.031358
0.031358
0.031042
0.031990
0.032939
0.032306
0.033255
0.034520
0.032623
0.032939
0.033887
0.034203
0.033887
0.033887
0.034520
0.035152
0.034836
0.035468
0.034520
0.035152
0.035784
0.035468
0.035784
0.035152
0.036100
0.036416
0.036100
0.036100
0.035152
0.035784
0.037049
0.037049
0.037681
0.037681
0.037997
0.037997
0.036733
0.037681
0.037681
0.037365
0.037681
0.037049
0.037365
0.037049
0.036733
0.036733
0.036416
0.036733
0.035468
0.036100
0.035468
0.035784
0.035152
0.036100
0.035152
0.034520
0.034520
0.034203
0.033255
0.033571
0.033255
0.033571
0.034203
0.034836
0.033887
0.032306
0.032939
0.032623
0.032623
0.032939
0.032939
0.031990
0.032623
0.031674
0.031674
0.032623
0.031990
0.032939
0.032306
0.031674
0.031674
0.031990
0.032306
0.032306
0.032623
0.031674
0.031358
0.031990
0.032623
0.032939
0.034836
0.034203
0.033887
0.033571
0.034836
0.033887
0.033887
0.035152
0.034520
0.035152
0.036100
0.034836
0.036100
0.036733
0.036416
0.037049
0.036733
0.035152
0.036100
0.036416
0.036416
0.036733
0.036100
0.037365
0.037365
0.037681
0.037997
0.039262
0.037997
0.037997
0.037681
0.037997
0.038313
0.037049
0.037365
0.035784
0.037997
0.037681
0.037049
0.037681
0.037997
0.036100
0.035468
0.035468
0.036416
0.035784
0.036416
0.036416
0.035468
0.035468
0.035784
0.034836
0.033255
0.034520
0.034203
0.034520
0.034203
0.032939
0.032939
0.031990
0.033571
0.032623
0.034203
0.034203
0.033571
0.033887
0.033255
0.031674
0.031990
0.032623
0.031990
0.032306
0.031042
0.031358
0.031358
0.032306
0.033255
0.032623
0.032306
0.031990
0.033255
0.032623
0.033887
0.033887
0.033255
0.032939
0.034203
0.033571
0.033887
0.034203
0.035152
0.034520
0.033887
0.034520
0.035468
0.035784
0.034836
0.035152
0.036733
0.036416
0.036733
0.037681
0.036733
0.037365
0.036100
0.035784
0.036100
0.036416
0.038313
0.037997
0.037681
0.037049
0.037049
0.038313
0.038629
0.037681
0.036733
0.037365
0.037049
0.036416
0.037049
0.037365
0.037049
0.036733
0.036733
0.035152
0.035784
0.035468
0.036416
0.036100
0.034520
0.034836
0.035468
0.034203
0.035152
0.035152
0.034203
0.034836
0.034836
0.035152
0.034520
0.032306
0.032623
0.032939
0.031674
0.032623
0.033571
0.033571
0.032623
0.031674
0.031358
0.032306
0.031990
0.033571
0.032623
0.032939
0.031674
0.031674
0.032939
0.031674
0.032623
0.033255
0.033255
0.033255
0.033887
0.033887
0.033887
0.034203
0.033571
0.033571
0.034203
0.034203
0.034836
0.033887
0.035468
0.034836
0.034520
0.035784
0.036100
0.036733
0.036100
0.035784
0.036733
0.036733
0.037681
0.037681
0.037681
0.037365
0.037049
0.037365
0.037681
0.037997
0.037997
0.037681
0.037997
0.037997
0.038946
0.039894
0.039262
0.038946
0.039578
0.038313
0.037997
0.038313
0.037681
0.037681
0.037365
0.038629
0.037681
0.036733
0.035152
0.035468
0.035152
0.035784
0.034836
0.035468
0.035468
0.035152
0.034203
0.034520
0.032939
0.034203
0.034203
0.034203
0.033255
0.033571
0.032939
0.033571
0.032306
0.032939
0.035152
0.033571
0.032623
0.032306
0.031990
0.032939
0.032939
0.033255
0.032623
0.032623
0.032306
0.032306
0.032939
0.033887
0.034203
0.032623
0.033255
0.032939
0.033255
0.033887
0.034836
0.033887
0.033571
0.033571
0.034203
0.032939
0.034203
0.034520
0.034520
0.034836
0.035152
0.035152
0.036100
0.036100
0.035152
0.035784
0.036100
0.036733
0.035784
0.036416
0.036733
0.035468
0.036100
0.037049
0.036416
0.038629
0.037681
0.037997
0.037997
0.037681
0.038629
0.038629
0.038629
0.038629
0.036733
0.038313
0.036416
0.036733
0.037365
0.036416
0.037681
0.036416
0.034836
0.035784
0.036416
0.036733
0.037049
0.036100
0.036100
0.036100
0.036416
0.036416
0.035468
0.034520
0.034836
0.034836
0.034203
0.034520
0.033571
0.033255
0.032623
0.032939
0.033255
0.033571
0.033887
0.032939
0.032306
0.031042
0.031990
0.034203
0.032306
0.031358
0.032939
0.033255
0.032623
0.033255
0.032939
0.032939
0.032623
0.032306
0.032306
0.033255
0.032939
0.033887
0.033887
0.034203
0.034203
0.033887
0.033571
0.034520
0.034520
0.035152
0.035468
0.035152
0.034836
0.035152
0.034836
0.035784
0.036416
0.036416
0.036733
0.036416
0.036416
0.036733
0.037049
0.035468
0.037681
0.037365
0.038313
0.036733
0.037997
0.037049
0.037681
0.037997
0.038313
0.037997
0.037681
0.037681
0.037681
0.036416
0.037049
0.036733
0.037997
0.037681
0.037997
0.037681
0.036733
0.036416
0.036416
0.036416
0.036416
0.037049
0.037049
0.037049
0.035784
0.035468
0.034836
0.035152
0.033571
0.034520
0.033255
0.033255
0.032939
0.032623
0.033255
0.033571
0.033887
0.034203
0.032939
0.031990
0.032306
0.032306
0.032306
0.033255
0.032939
0.032623
0.031674
0.032623
0.032939
0.033255
0.032939
0.031990
0.032939
0.032939
0.032939
0.032939
0.033887
0.034836
0.034203
0.032623
0.033255
0.032939
0.034520
0.033571
0.034203
0.034520
0.034836
0.034520
0.035468
0.035468
0.035468
0.034203
0.035468
0.037049
0.037049
0.034836
0.034836
0.035784
0.034836
0.035468
0.037365
0.037681
0.037681
0.037365
0.037049
0.037049
0.037997
0.038313
0.037997
0.037049
0.037365
0.037049
0.036733
0.037049
0.037049
0.037049
0.036733
0.037681
0.035784
0.036100
0.036733
0.036733
0.037049
0.036733
0.035784
0.035152
0.035152
0.034203
0.034520
0.035152
0.033887
0.033571
0.033571
0.033887
0.033255
0.032306
0.032939
0.032306
0.032623
0.032623
0.033571
0.032306
0.033255
0.031990
0.032623
0.032939
0.031990
0.031990
0.031674
0.030726
0.031674
0.031358
0.032623
0.031990
0.031674
0.032306
0.031042
0.031674
0.032306
0.032306
0.033255
0.033571
0.033255
0.033571
0.033255
0.033887
0.034836
0.033255
0.033571
0.033255
0.033255
0.034836
0.035152
0.034836
0.035152
0.035468
0.036100
0.036416
0.036733
0.036100
0.036416
0.035784
0.036733
0.037049
0.036100
0.037997
0.036100
0.036733
0.036733
0.037681
0.037365
0.037365
0.037681
0.037049
0.037997
0.036416
0.036416
0.037049
0.038313
0.036733
0.036100
0.036416
0.036416
0.034520
0.035468
0.036416
0.036100
0.035468
0.035784
0.035468
0.035152
0.034836
0.034836
0.034836
0.034836
0.034520
0.033887
0.033255
0.032623
0.033255
0.033571
0.032939
0.034203
0.033571
0.031674
0.032306
0.031358
0.031042
0.032939
0.033571
0.032939
0.032306
0.031358
0.030410
0.031990
0.031674
0.032623
0.031990
0.031990
0.033887
0.033255
0.031990
0.032939
0.034203
0.034520
0.034203
0.034520
0.034520
0.034836
0.034203
0.034203
0.035152
0.033887
0.034203
0.034836
0.035468
0.035152
0.035784
0.037049
0.036733
0.037049
0.036416
0.037997
0.037681
0.036733
0.036416
0.037365
0.036100
0.036733
0.037365
0.036416
0.035468
0.037365
0.037997
0.037997
0.037365
0.037681
0.037997
0.037365
0.037049
0.037997
0.037365
0.037997
0.037681
0.037049
0.036416
0.035784
0.036416
0.036416
0.036733
0.035784
0.035784
0.035468
0.035468
0.035152
0.035152
0.034203
0.034520
0.033887
0.034836
0.035152
0.033255
0.032939
0.032623
0.033887
0.032939
0.033255
0.034520
0.033571
0.033571
0.032306
0.032939
0.031990
0.032939
0.032306
0.031674
0.032306
0.032939
0.031358
0.032623
0.033887
0.032623
0.032623
0.032306
0.033571
0.033255
0.033255
0.033571
0.033887
0.033255
0.034836
0.033571
0.034203
0.035468
0.034520
0.034836
0.035784
0.035468
0.036733
0.036100
0.035468
0.034836
0.036416
0.036100
0.036416
0.036100
0.036100
0.037365
0.036416
0.036100
0.037365
0.037681
0.037365
0.037049
0.036100
0.036416
0.036416
0.036733
0.037681
0.036733
0.037997
0.037365
0.037365
0.037997
0.037049
0.037049
0.037365
0.036416
0.036100
0.036733
0.036100
0.035784
0.035784
0.036100
0.035784
0.036100
0.035152
0.035784
0.035468
0.034836
0.034520
0.034836
0.034836
0.034203
0.033887
0.033255
0.033571
0.032939
0.031990
0.033571
0.033887
0.031990
0.031358
0.031990
0.031990
0.032623
0.033255
0.033571
0.031358
0.031358
0.033255
0.031042
0.031042
0.031990
0.033255
0.032306
0.031674
0.032623
0.033571
0.033887
0.033571
0.032939
0.033571
0.035152
0.034203
0.032939
0.033887
0.033571
0.033255
0.034520
0.034520
0.035468
0.035152
0.035152
0.035152
0.036416
0.036416
0.036733
0.035784
0.036733
0.037365
0.036416
0.036416
0.037365
0.037365
0.038946
0.037681
0.037365
0.038629
0.037997
0.038313
0.037681
0.036733
0.038313
0.037365
0.037365
0.037049
0.037049
0.036733
0.038313
0.036416
0.034836
0.035468
0.035468
0.036100
0.035784
0.035468
0.035468
0.035468
0.035152
0.035152
0.035152
0.034520
0.033571
0.033887
0.033571
0.033571
0.032306
0.033255
0.033571
0.033255
0.033255
0.032939
0.033887
0.032939
0.031042
0.031358
0.030726
0.032306
0.032623
0.032306
0.031042
0.031358
0.031042
0.031674
0.029461
0.031358
0.031042
0.031042
0.030726
0.030093
0.030093
0.030410
0.031674
0.032939
0.032623
0.033255
0.033255
0.033571
0.032939
0.033571
0.033255
0.033887
0.034520
0.034836
0.035152
0.034520
0.036100
0.036100
0.036100
0.035468
0.035152
0.035468
0.036100
0.036416
0.034836
0.036100
0.037049
0.038313
0.037997
0.037997
0.037997
0.037365
0.037049
0.036733
0.037681
0.037681
0.038313
0.037681
0.037049
0.036733
0.037365
0.037681
0.037997
0.037365
0.037365
0.036733
0.036100
0.037365
0.037049
0.035468
0.035784
0.034520
0.034203
0.034520
0.033887
0.035152
0.034836
0.034520
0.032939
0.034520
0.033255
0.032623
0.031990
0.032623
0.032939
0.033255
0.033255
0.032306
0.031042
0.031042
0.031358
0.031358
0.032306
0.031990
0.031358
0.032306
0.031042
0.031674
0.032623
0.032623
0.032939
0.032623
0.032939
0.032623
0.032623
0.032306
0.033571
0.034203
0.032939
0.034203
0.033887
0.033887
0.033887
0.033887
0.033571
0.034520
0.034203
0.034836
0.033887
0.035152
0.035468
0.035468
0.035784
0.035468
0.036733
0.036100
0.036416
0.035468
0.037681
0.037681
0.037681
0.038629
0.038313
0.037365
0.037365
0.037997
0.038629
0.037997
0.037681
0.037365
0.036416
0.037681
0.037681
0.037049
0.037365
0.037049
0.037049
0.036100
0.035784
0.036100
0.036416
0.035784
0.036416
0.035152
0.035468
0.035152
0.032939
0.033887
0.034203
0.033255
0.033255
0.032939
0.033571
0.032623
0.032623
0.031990
0.031674
0.031990
0.033571
0.033887
0.031674
0.031358
0.030726
0.030726
0.031358
0.032306
0.032623
0.031674
0.031674
0.032306
0.032306
0.031990
0.031674
0.032623
0.032306
0.032939
0.032939
0.031042
0.031674
0.033571
0.032939
0.031990
0.032939
0.033571
0.033571
0.034203
0.034520
0.034203
0.033887
0.034520
0.035152
0.034836
0.037049
0.035784
0.035468
0.036100
0.035784
0.036733
0.036733
0.035152
0.035152
0.035784
0.036733
0.038629
0.038629
0.037681
0.037997
0.037049
0.036733
0.037365
0.037681
0.038313
0.037681
0.037997
0.036416
0.037365
0.037681
0.037681
0.037049
0.037681
0.035784
0.035468
0.034836
0.035784
0.036100
0.035468
0.035468
0.035468
0.035468
0.035784
0.034520
0.034203
0.033255
0.035152
0.034520
0.033255
0.033571
0.033255
0.033571
0.032623
0.032939
0.033571
0.033887
0.033255
0.031674
0.033255
0.031042
0.032939
0.032623
0.032306
0.032623
0.031674
0.032306
0.031674
0.031042
0.032306
0.031674
0.031990
0.031990
0.031358
0.032939
0.032939
0.033887
0.033255
0.033887
0.033571
0.034203
0.033571
0.033887
0.033887
0.034836
0.034520
0.035468
0.035784
0.036100
0.036100
0.036100
0.037049
0.036416
0.037049
0.036416
0.035784
0.035784
0.036416
0.035784
0.037681
0.037997
0.038313
0.039262
0.037997
0.037997
0.037365
0.037997
0.038313
0.038946
0.038313
0.037997
0.036733
0.036416
0.037365
0.037049
0.037681
0.036733
0.036733
0.036733
0.036100
0.036733
0.037049
0.036733
0.036100
0.037049
0.037997
0.036733
0.035784
0.035784
0.035152
0.034520
0.034836
0.034520
0.035152
0.034836
0.034520
0.033571
0.034520
0.033887
0.034203
0.033887
0.033571
0.032939
0.031358
0.033887
0.032939
0.032939
0.032623
0.032306
0.033255
0.033255
0.032939
0.032623
0.034203
0.033255
0.032939
0.032623
0.033255
0.032939
0.033887
0.033571
0.033255
0.034203
0.034203
0.034203
0.034203
0.034520
0.034203
0.035152
0.035152
0.035468
0.036416
0.036416
0.036416
0.036733
0.036733
0.036733
0.036100
0.035784
0.036416
0.036733
0.035468
0.035784
0.037681
0.037681
0.038629
0.038629
0.036733
0.036416
0.037997
0.037681
0.037997
0.038313
0.037049
0.038629
0.036100
0.037049
0.037049
0.036100
0.036416
0.036733
0.035784
0.035784
0.036100
0.036733
0.036416
0.035784
0.036100
0.035784
0.035784
0.035152
0.034836
0.035152
0.033887
0.033887
0.033887
0.035152
0.035152
0.032939
0.032306
0.032939
0.032623
0.033255
0.032939
0.032306
0.031990
0.031358
0.031042
0.031990
0.033255
0.032623
0.032623
0.031674
0.031358
0.031358
0.032306
0.033571
0.033255
0.031990
0.032623
0.031674
0.032939
0.034520
0.033887
0.034203
0.033887
0.034520
0.034203
0.033887
0.034520
0.034836
0.033887
0.033571
0.034203
0.034520
0.035152
0.035152
0.035468
0.035468
0.037049
0.036733
0.035784
0.036100
0.035784
0.036416
0.036733
0.037681
0.037365
0.038946
0.038313
0.039262
0.037681
0.037997
0.038946
0.038313
0.037997
0.037997
0.038629
0.037049
0.037365
0.038946
0.038313
0.037681
0.037049
0.037049
0.037681
0.036733
0.036733
0.037049
0.037049
0.036733
0.036416
0.036733
0.036733
0.036416
0.035152
0.035468
0.035152
0.035152
0.035152
0.033887
0.034203
0.033887
0.032306
0.033571
0.033887
0.034520
0.033887
0.033887
0.031990
0.031042
0.033255
0.032623
0.032623
0.032939
0.032623
0.031990
0.031674
0.032939
0.032306
0.032939
0.032939
0.033571
0.031674
0.031990
0.032623
0.033571
0.033887
0.032623
0.033255
0.033255
0.033887
0.035152
0.034520
0.035152
0.034520
0.036416
0.036416
0.035784
0.036100
0.036733
0.036100
0.036100
0.036733
0.036416
0.036416
0.035468
0.036100
0.035784
0.037049
0.036733
0.037997
0.037365
0.038313
0.037049
0.036416
0.037049
0.037365
0.037049
0.037997
0.037049
0.036100
0.036733
0.036733
0.036416
0.036100
0.036733
0.036100
0.036733
0.035784
0.035784
0.035468
0.035152
0.035784
0.034520
0.034520
0.033887
0.034836
0.033571
0.032939
0.034203
0.034203
0.034203
0.033255
0.033255
0.032939
0.033571
0.033255
0.033571
0.033255
0.033255
0.032623
0.033887
0.032306
0.033255
0.031990
0.031674
0.032623
0.032306
0.031358
0.031358
0.031358
0.032623
0.033571
0.033255
0.032939
0.032939
0.032939
0.032623
0.033571
0.033571
0.033571
0.033571
0.034203
0.034203
0.033255
0.034836
0.034836
0.034520
0.034836
0.036416
0.035152
0.035468
0.035152
0.035784
0.036100
0.036100
0.035784
0.036100
0.036416
0.036733
0.036416
0.037049
0.037365
0.037681
0.038313
0.037997
0.036100
0.036733
0.038313
0.037049
0.037049
0.036733
0.037049
0.037049
0.036100
0.036416
0.036733
0.037365
0.036416
0.037365
0.035152
0.035152
0.035784
0.035784
0.036100
0.036416
0.034203
0.034836
0.033571
0.033887
0.034836
0.033887
0.034520
0.033255
0.032939
0.033887
0.033571
0.031674
0.032623
0.032623
0.033255
0.032623
0.032939
0.032306
0.031990
0.030410
0.030726
0.031358
0.031674
0.031674
0.030410
0.031358
0.030726
0.030410
0.031042
0.032306
0.032306
0.032939
0.032306
0.032623
0.030726
0.031674
0.032623
0.033255
0.031990
0.031674
0.032623
0.033571
0.033255
0.032939
0.032939
0.033571
0.033571
0.033887
0.034520
0.034203
0.034836
0.033887
0.035152
0.035784
0.036100
0.035784
0.034203
0.034836
0.034836
0.035784
0.036733
0.037365
0.036100
0.036416
0.035784
0.036100
0.036733
0.036416
0.036100
0.036100
0.035468
0.037049
0.035784
0.035468
0.035468
0.037049
0.036416
0.036416
0.036733
0.035152
0.035468
0.035784
0.035152
0.035468
0.034520
0.033255
0.033255
0.033571
0.033571
0.032939
0.034203
0.033571
0.033255
0.031990
0.031990
0.031990
0.031674
0.032623
0.032623
0.032939
0.032623
0.031990
0.031674
0.031674
0.031990
0.032306
0.032939
0.032306
0.032306
0.031674
0.031358
0.031358
0.031042
0.031358
0.032623
0.032623
0.031674
0.031990
0.031674
0.031674
0.033255
0.032306
0.032939
0.031990
0.032306
0.032623
0.032939
0.033887
0.032939
0.032939
0.033887
0.034203
0.034836
0.034836
0.033255
0.035468
0.035152
0.034520
0.035152
0.034520
0.034836
0.034836
0.034836
0.036416
0.037365
0.035152
0.036416
0.036733
0.035784
0.037049
0.036733
0.037681
0.037365
0.036733
0.036416
0.035784
0.036100
0.036416
0.035152
0.036733
0.036100
0.035468
0.035468
0.035468
0.034520
0.034836
0.034836
0.034203
0.034203
0.034203
0.033571
0.032939
0.032939
0.033571
0.032623
0.032623
0.031042
0.031358
0.032306
0.031674
0.031358
0.032306
0.033255
0.032623
0.032306
0.031674
0.030726
0.031990
0.031358
0.030726
0.030726
0.031674
0.031674
0.032623
0.032623
0.032306
0.032306
0.031990
0.030726
0.030410
0.031042
0.032306
0.032306
0.032939
0.031674
0.031990
0.031358
0.031358
0.033571
0.033255
0.032939
0.033255
0.032623
0.034203
0.033571
0.033887
0.034836
0.035784
0.035784
0.035468
0.036416
0.035784
0.036733
0.036416
0.035468
0.035468
0.035784
0.037049
0.037997
0.037049
0.037049
0.037365
0.037365
0.037681
0.037365
0.037049
0.037365
0.037049
0.035468
0.036416
0.036100
0.036416
0.036733
0.036733
0.035152
0.034520
0.036100
0.036416
0.035468
0.035468
0.034836
0.034203
0.033571
0.033255
0.033887
0.033571
0.033255
0.032939
0.032306
0.033255
0.032939
0.032306
0.032623
0.032306
0.032939
0.032623
0.031990
0.031674
0.031674
0.030093
0.031358
0.031042
0.031358
0.031674
0.031990
0.031358
0.031674
0.031042
0.031990
0.031358
0.032306
0.031674
0.031674
0.031990
0.032306
0.031990
0.033887
0.033887
0.032939
0.033255
0.034203
0.033571
0.034203
0.034203
0.034836
0.035152
0.034836
0.033887
0.034520
0.034836
0.035468
0.035784
0.035468
0.036416
0.035784
0.035468
0.036416
0.035468
0.035784
0.035152
0.035468
0.036733
0.035468
0.035784
0.035468
0.036733
0.036416
0.036733
0.036733
0.036733
0.037365
0.035152
0.036416
0.036416
0.036733
0.036416
0.037049
0.036100
0.036100
0.035784
0.036733
0.036416
0.035152
0.035152
0.035152
0.033571
0.034520
0.034520
0.034520
0.033887
0.035152
0.034203
0.032939
0.031990
0.031042
0.032306
0.031990
0.033887
0.033255
0.034203
0.032306
0.031990
0.030726
0.031358
0.031990
0.032306
0.032623
0.031042
0.031358
0.031990
0.032306
0.031358
0.031990
0.033255
0.031358
0.031042
0.032939
0.032623
0.033887
0.034520
0.033571
0.033255
0.032306
0.032939
0.032306
0.032306
0.033887
0.034203
0.033887
0.034836
0.034836
0.033887
0.033255
0.034520
0.035784
0.036416
0.035152
0.035152
0.035468
0.036416
0.035152
0.034520
0.035784
0.036100
0.037049
0.035784
0.036733
0.034520
0.035784
0.036733
0.036733
0.036416
0.037681
0.036416
0.035784
0.036416
0.037049
0.037365
0.036100
0.036100
0.035784
0.034836
0.033255
0.034203
0.035468
0.034836
0.033887
0.034203
0.034836
0.033571
0.033255
0.033255
0.032306
0.031358
0.032306
0.031990
0.031674
0.031042
0.031674
0.031990
0.032306
0.031042
0.031990
0.031358
0.031674
0.031042
0.030093
0.031042
0.031674
0.030410
0.031042
0.030726
0.031042
0.031358
0.031358
0.030410
0.032623
0.031674
0.030093
0.030410
0.031042
0.031990
0.033255
0.033571
0.032623
0.031990
0.031990
0.031674
0.032306
0.032623
0.033255
0.033255
0.032939
0.033255
0.034203
0.034203
0.034520
0.033571
0.034836
0.034836
0.035468
0.036416
0.035468
0.034836
0.034203
0.033887
0.034520
0.036416
0.036416
0.036416
0.036100
0.034836
0.036100
0.035468
0.036100
0.036100
0.034836
0.035784
0.034836
0.035784
0.034836
0.034520
0.035468
0.034836
0.034520
0.034203
0.035784
0.035468
0.033571
0.034203
0.033887
0.034203
0.034520
0.033255
0.032939
0.032623
0.032623
0.033255
0.032939
0.032623
0.031990
0.032623
0.031990
0.031674
0.032623
0.031990
0.032939
0.031674
0.031358
0.031042
0.031358
0.031358
0.032623
0.032306
0.031042
0.031358
0.031042
0.031990
0.032623
0.032939
0.032306
0.030726
0.030726
0.031674
0.031990
0.032306
0.032623
0.032306
0.032306
0.031990
0.033571
0.032939
0.033255
0.032939
0.033255
0.033887
0.035468
0.034520
0.034520
0.034836
0.034836
0.034520
0.035784
0.035784
0.035784
0.035152
0.035152
0.034203
0.035152
0.035468
0.035784
0.036100
0.034836
0.035468
0.035152
0.036416
0.036416
0.036733
0.036100
0.036100
0.036416
0.035152
0.035468
0.034520
0.034520
0.036733
0.036100
0.034520
0.034836
0.035152
0.035784
0.035784
0.034203
0.033887
0.035152
0.034203
0.033887
0.032623
0.032623
0.031990
0.032623
0.032306
0.031990
0.032623
0.031990
0.031990
0.031674
0.031990
0.031990
0.032939
0.031042
0.031358
0.030410
0.030093
0.031042
0.030726
0.031674
0.031358
0.030410
0.031674
0.029777
0.030726
0.032306
0.031674
0.032306
0.032306
0.032623
0.031674
0.031674
0.033255
0.032939
0.032306
0.032306
0.033887
0.033255
0.033571
0.033887
0.033571
0.034520
0.035152
0.034520
0.034203
0.034203
0.033887
0.034520
0.036100
0.035784
0.035152
0.035152
0.035468
0.034836
0.034203
0.034836
0.035784
0.036416
0.035784
0.036416
0.035784
0.036733
0.036416
0.036416
0.036100
0.035152
0.036100
0.035784
0.035468
0.035784
0.036100
0.035468
0.035152
0.034203
0.035784
0.035152
0.035152
0.035152
0.034836
0.036100
0.033571
0.034203
0.034203
0.034203
0.033255
0.033255
0.033571
0.032939
0.032939
0.032623
0.032939
0.032939
0.032939
0.032306
0.030726
0.032306
0.032306
0.031358
0.031990
0.030093
0.030726
0.030410
0.031358
0.031674
0.031990
0.031358
0.030726
0.031042
0.030726
0.031358
0.032306
0.032306
0.031674
0.030726
0.031042
0.031990
0.032623
0.032939
0.031674
0.032939
0.032623
0.032623
0.033571
0.033887
0.034203
0.034203
0.034520
0.034520
0.034203
0.035152
0.035152
0.034836
0.036100
0.037049
0.035152
0.035468
0.035784
0.035784
0.035152
0.035468
0.036100
0.037365
0.037681
0.037049
0.036733
0.037365
0.036416
0.035784
0.036416
0.037365
0.035152
0.035468
0.035784
0.036100
0.035468
0.036100
0.036416
0.035468
0.033571
0.036100
0.034836
0.034520
0.034520
0.034203
0.032939
0.033887
0.034203
0.033255
0.032306
0.033255
0.032939
0.032623
0.031990
0.032623
0.032306
0.031674
0.032306
0.031990
0.032623
0.031990
0.031042
0.030726
0.028829
0.029145
0.029461
0.030093
0.030726
0.031042
0.030093
0.031042
0.031358
0.029777
0.031358
0.031358
0.031674
0.031674
0.031990
0.031358
0.031990
0.032306
0.032623
0.031358
0.031674
0.032306
0.031990
0.033887
0.031674
0.032306
0.033255
0.033571
0.034203
0.034836
0.034520
0.033887
0.034836
0.035468
0.034836
0.035152
0.035152
0.035784
0.035784
0.035152
0.036733
0.036416
0.037049
0.036416
0.035468
0.035784
0.035784
0.036733
0.037365
0.037681
0.036733
0.037365
0.035468
0.035784
0.035784
0.035784
0.035152
0.036100
0.035468
0.035152
0.035468
0.034203
0.034203
0.033887
0.033571
0.034836
0.034520
0.033887
0.033887
0.033255
0.033255
0.032306
0.032306
0.031990
0.032939
0.031358
0.031358
0.031990
0.032306
0.031042
0.031358
0.031042
0.031042
0.030410
0.030410
0.031358
0.031674
0.031358
0.031042
0.031042
0.031358
0.029461
0.030410
0.031042
0.031042
0.031674
0.031358
0.031674
0.031358
0.031990
0.033255
0.032939
0.032306
0.032939
0.032623
0.032623
0.032939
0.032623
0.032939
0.033887
0.033887
0.035152
0.035468
0.035468
0.035468
0.034203
0.035152
0.034520
0.034836
0.035152
0.036416
0.035784
0.035152
0.035468
0.036416
0.036733
0.035468
0.035784
0.034836
0.033887
0.035152
0.036100
0.036100
0.035784
0.036100
0.035784
0.034203
0.034836
0.036100
0.035152
0.035468
0.035468
0.034836
0.034836
0.035152
0.034836
0.034520
0.034203
0.033887
0.034520
0.032939
0.033255
0.033255
0.032939
0.031990
0.033255
0.032623
0.032623
0.031674
0.032939
0.031990
0.032306
0.031674
0.031990
0.031358
0.031990
0.031042
0.030410
0.031042
0.031674
0.031674
0.030726
0.030093
0.030093
0.031674
0.030410
0.031042
0.031990
0.029777
0.029777
0.031358
0.030410
0.031358
0.031674
0.031990
0.032939
0.031990
0.031674
0.031674
0.032623
0.033571
0.033887
0.034836
0.034836
0.035784
0.035152
0.034836
0.035784
0.034836
0.035784
0.035468
0.034836
0.036100
0.036100
0.035152
0.034836
0.036100
0.036100
0.036733
0.037997
0.036100
0.036100
0.034836
0.036416
0.037997
0.038313
0.038313
0.036733
0.036416
0.035468
0.035784
0.036100
0.035784
0.037049
0.034836
0.034836
0.034836
0.035784
0.035152
0.036100
0.034836
0.034203
0.034836
0.033887
0.034520
0.034203
0.033255
0.032306
0.032623
0.032623
0.032306
0.033255
0.033255
0.033571
0.032306
0.032939
0.033571
0.034203
0.032939
0.031674
0.030726
0.032306
0.031990
0.031990
0.031674
0.031358
0.031042
0.031042
0.031674
0.031042
0.031990
0.031358
0.030726
0.031042
0.031990
0.030410
0.031990
0.031990
0.032939
0.032623
0.031990
0.034203
0.033571
0.033255
0.033571
0.033887
0.034203
0.034520
0.034203
0.033887
0.034836
0.034836
0.035468
0.036416
0.037365
0.036416
0.036100
0.036100
0.035152
0.036416
0.037681
0.037997
0.037681
0.036733
0.036100
0.036733
0.036733
0.038313
0.037997
0.037049
0.037049
0.035784
0.034836
0.036100
0.036416
0.037365
0.036416
0.037681
0.035468
0.034836
0.035468
0.035468
0.034520
0.034836
0.034836
0.034203
0.033887
0.033255
0.033887
0.033887
0.033255
0.033255
0.031990
0.032939
0.032306
0.032623
0.031042
0.032623
0.031674
0.032306
0.031674
0.032623
0.031990
0.031042
0.031042
0.032306
0.031990
0.031990
0.031358
0.031674
0.031042
0.030726
0.031990
0.032306
0.032939
0.031990
0.032306
0.032306
0.031358
0.032623
0.031990
0.032306
0.031358
0.032623
0.033887
0.034520
0.033887
0.033887
0.033571
0.033887
0.034203
0.033571
0.034203
0.034836
0.034203
0.035152
0.034836
0.035468
0.035784
0.035784
0.035784
0.034203
0.034520
0.035468
0.036100
0.036733
0.035468
0.036416
0.036416
0.036100
0.036416
0.037365
0.037681
0.036416
0.035784
0.035784
0.036733
0.036733
0.036100
0.036100
0.036416
0.037049
0.036416
0.035152
0.034836
0.036100
0.035152
0.033887
0.033887
0.033571
0.032939
0.033255
0.032939
0.033571
0.033255
0.033887
0.032623
0.031358
0.032306
0.032939
0.031358
0.032306
0.031990
0.033255
0.032306
0.032939
0.031358
0.031674
0.032623
0.032623
0.032623
0.032939
0.031674
0.031674
0.033255
0.032623
0.031990
0.033571
0.032306
0.032939
0.032306
0.032623
0.032623
0.032623
0.034203
0.033571
0.033571
0.033255
0.033571
0.033571
0.033571
0.033887
0.033887
0.034203
0.034203
0.035468
0.034203
0.035152
0.034836
0.035468
0.034520
0.034520
0.035152
0.036416
0.036100
0.035152
0.036100
0.036733
0.037365
0.037365
0.037681
0.035468
0.035152
0.036416
0.036733
0.036733
0.036416
0.037681
0.036416
0.036416
0.035468
0.036416
0.036100
0.036100
0.036416
0.036100
0.035468
0.036100
0.035468
0.036100
0.036733
0.034836
0.035152
0.036100
0.034203
0.034520
0.033255
0.031990
0.033255
0.033255
0.032939
0.033887
0.032623
0.032623
0.031674
0.033255
0.032306
0.031358
0.031990
0.030093
0.030410
0.031042
0.031042
0.031358
0.030726
0.031358
0.031990
0.032306
0.031990
0.031990
0.033255
0.032306
0.031674
0.031674
0.031990
0.031358
0.031674
0.032939
0.033887
0.032939
0.033255
0.033887
0.034520
0.035468
0.034520
0.035468
0.035784
0.035784
0.035784
0.035468
0.034836
0.034836
0.035468
0.036416
0.036733
0.037365
0.036416
0.036733
0.035152
0.036733
0.037997
0.037997
0.038629
0.037681
0.036733
0.037049
0.036100
0.037681
0.037049
0.037049
0.037049
0.036733
0.035784
0.036416
0.035784
0.036100
0.035468
0.037365
0.035784
0.035468
0.035152
0.035468
0.035152
0.035784
0.036100
0.034520
0.036100
0.036100
0.034520
0.034520
0.033887
0.034203
0.032939
0.034203
0.032623
0.033255
0.032939
0.032623
0.032306
0.033571
0.032306
0.031990
0.031674
0.031042
0.030726
0.031990
0.032623
0.031990
0.030726
0.031674
0.031358
0.031990
0.031358
0.031358
0.031674
0.031990
0.032306
0.031990
0.032623
0.032623
0.032623
0.032306
0.032939
0.031674
0.032939
0.033255
0.032939
0.033571
0.033887
0.034520
0.035152
0.034836
0.036416
0.034520
0.035784
0.036100
0.036100
0.036100
0.035152
0.037049
0.036100
0.036100
0.036733
0.036416
0.036733
0.037681
0.038313
0.037997
0.036733
0.036733
0.038313
0.037049
0.037049
0.036733
0.037997
0.036733
0.037049
0.037681
0.036416
0.036100
0.036100
0.035152
0.034836
0.034520
0.036416
0.035784
0.036100
0.035784
0.034520
0.034836
0.034520
0.033571
0.033255
0.033571
0.033255
0.033255
0.033255
0.033255
0.032939
0.031358
0.030726
0.031990
0.031990
0.033255
0.032939
0.031990
0.031674
0.031042
0.032623
0.032306
0.031358
0.031674
0.030726
0.030410
0.031042
0.031042
0.031674
0.031358
0.031674
0.032623
0.031990
0.030410
0.031674
0.031042
0.031042
0.031358
0.032939
0.032306
0.032623
0.034520
0.033887
0.032623
0.033887
0.034520
0.033255
0.032939
0.035152
0.034520
0.034836
0.036416
0.037049
0.034520
0.034836
0.037049
0.035468
0.035468
0.035784
0.037049
0.036100
0.036100
0.036100
0.036416
0.036416
0.037049
0.036416
0.037365
0.036416
0.037049
0.037049
0.036416
0.037049
0.037681
0.036733
0.037681
0.036733
0.036100
0.034836
0.036416
0.036100
0.035468
0.036100
0.035784
0.034520
0.034520
0.033887
0.032939
0.032306
0.031674
0.032939
0.032306
0.031674
0.031674
0.031358
0.031042
0.031990
0.031990
0.032623
0.031990
0.031358
0.031358
0.030410
0.030726
0.031358
0.032623
0.030726
0.029777
0.031674
0.031042
0.030726
0.031674
0.032939
0.032306
0.031990
0.031990
0.032306
0.031358
0.033255
0.033255
0.032939
0.031990
0.032939
0.034203
0.032306
0.032939
0.033571
0.032939
0.033255
0.035152
0.034203
0.033887
0.034520
0.035468
0.035152
0.035468
0.035784
0.036733
0.036733
0.035784
0.035468
0.035152
0.035784
0.037681
0.039262
0.037049
0.036100
0.036416
0.036416
0.037049
0.037365
0.036733
0.037681
0.036733
0.035784
0.036416
0.035152
0.035468
0.036100
0.036416
0.033887
0.035468
0.035784
0.035468
0.035152
0.035468
0.035468
0.035152
0.034520
0.034203
0.033571
0.033255
0.032939
0.033887
0.032939
0.033571
0.031042
0.032306
0.031674
0.031674
0.031990
0.032306
0.031990
0.031990
0.031042
0.031358
0.030093
0.030410
0.030726
0.031042
0.031042
0.031042
0.031358
0.030726
0.031042
0.031042
0.031674
0.032306
0.031042
0.031358
0.030726
0.031674
0.031990
0.033255
0.033571
0.032623
0.031990
0.032306
0.034203
0.033255
0.032306
0.034203
0.034836
0.034836
0.034520
0.035152
0.034520
0.036100
0.036100
0.034836
0.034836
0.035152
0.036100
0.034836
0.035152
0.036100
0.037681
0.037997
0.036100
0.037049
0.037365
0.036733
0.037681
0.038313
0.036416
0.036733
0.037049
0.036416
0.034836
0.036733
0.037049
0.036416
0.036100
0.036100
0.036416
0.035468
0.035784
0.035784
0.034520
0.034520
0.035784
0.033255
0.034203
0.035152
0.034836
0.033887
0.032939
0.033887
0.032306
0.031990
0.032306
0.033887
0.032306
0.031990
0.033255
0.033571
0.031674
0.032306
0.031990
0.030410
0.030726
0.033571
0.031990
0.031358
0.031358
0.032939
0.031674
0.030410
0.031990
0.033255
0.031674
0.033255
0.033255
0.031042
0.031358
0.033255
0.034520
0.032306
0.032939
0.033887
0.032306
0.031674
0.032623
0.033887
0.033887
0.033887
0.035152
0.033571
0.033255
0.035468
0.034520
0.034203
0.033255
0.035784
0.036100
0.034203
0.036416
0.036100
0.034836
0.034836
0.038313
0.037681
0.035468
0.036733
0.037997
0.036416
0.035468
0.037365
0.037049
0.036100
0.037997
0.038313
0.034836
0.034203
0.036733
0.036416
0.034520
0.035784
0.034836
0.034520
0.033887
0.035784
0.035784
0.032306
0.033255
0.034203
0.032939
0.033571
0.034203
0.032306
0.030726
0.032306
0.032939
0.031042
0.030093
0.033571
0.031674
0.029461
0.032939
0.033255
0.030726
0.030726
0.031990
0.031990
0.029777
0.031990
0.032306
0.029461
0.029461
0.031358
0.031358
0.028513
0.031042
0.032623
0.029145
0.028513
0.031990
0.031674
0.030093
0.031990
0.032939
0.031358
0.031042
0.032939
0.032623
0.030410
0.033255
0.033887
0.031358
0.031990
0.034203
0.033571
0.031990
0.034520
0.034203
0.033571
0.034520
0.037365
0.034520
0.033571
0.037049
0.036100
0.034836
0.036416
0.037681
0.036733
0.034520
0.036733
0.037681
0.035152
0.035468
0.037681
0.035784
0.033571
0.035152
0.035784
0.034520
0.035784
0.036733
0.035468
0.033887
0.035784
0.035784
0.034203
0.034836
0.035152
0.034203
0.032939
0.034203
0.034203
0.032306
0.031990
0.032939
0.033887
0.032306
0.033255
0.032939
0.031674
0.031674
0.032939
0.032623
0.031358
0.031674
0.031990
0.030726
0.029461
0.031674
0.032306
0.029777
0.031042
0.032623
0.029777
0.029145
0.030410
0.030093
0.030410
0.031042
0.031990
0.031358
0.029461
0.031358
0.031042
0.031042
0.031042
0.033255
0.031674
0.030726
0.032939
0.033255
0.031674
0.031674
0.034520
0.033255
0.033571
0.035784
0.034836
0.032306
0.034836
0.035468
0.035468
0.034836
0.035784
0.035152
0.033255
0.035152
0.035784
0.035468
0.035784
0.036416
0.035152
0.033887
0.035468
0.037365
0.035152
0.035784
0.036733
0.034836
0.032939
0.035784
0.036733
0.035784
0.035152
0.036100
0.036416
0.033571
0.035468
0.036100
0.033571
0.033255
0.033887
0.032939
0.031674
0.032306
0.033887
0.031674
0.031042
0.032306
0.032939
0.030410
0.031358
0.033255
0.029777
0.029777
0.031990
0.033255
0.030093
0.031990
0.032939
0.030410
0.028829
0.031674
0.031990
0.029777
0.030093
0.031358
0.029145
0.029461
0.031990
0.031358
0.030410
0.030093
0.032939
0.031042
0.030093
0.031990
0.032939
0.030726
0.031674
0.033571
0.032306
0.030410
0.032623
0.034203
0.032306
0.032623
0.034520
0.033571
0.032306
0.033887
0.034520
0.032306
0.033255
0.036733
0.035468
0.033255
0.035784
0.036100
0.033571
0.034836
0.037365
0.036100
0.034520
0.037365
0.037049
0.034836
0.035784
0.037681
0.037049
0.035468
0.036100
0.037681
0.034836
0.035152
0.036733
0.036416
0.034203
0.035784
0.036733
0.033255
0.033887
0.036416
0.035152
0.032306
0.035468
0.035784
0.033887
0.032623
0.034836
0.034520
0.031358
0.033255
0.035152
0.030726
0.029777
0.032306
0.031990
0.031358
0.032623
0.033571
0.031358
0.029777
0.031358
0.031358
0.030093
0.031042
0.032306
0.030093
0.030093
0.031990
0.031358
0.028196
0.030410
0.033571
0.031042
0.029777
0.032623
0.032306
0.029777
0.032623
0.034836
0.032306
0.029777
0.033255
0.032306
0.031358
0.032939
0.035468
0.032623
0.031990
0.033887
0.034836
0.032939
0.033571
0.034520
0.034203
0.033255
0.035152
0.035784
0.033255
0.035152
0.035152
0.034203
0.034520
0.036733
0.038946
0.035152
0.035468
0.037681
0.036733
0.035468
0.038629
0.037681
0.035468
0.034836
0.037365
0.037365
0.035152
0.036100
0.036416
0.034203
0.034203
0.034836
0.033887
0.032306
0.034836
0.035468
0.032939
0.032939
0.034836
0.033255
0.032623
0.035152
0.034836
0.031990
0.031990
0.034203
0.032306
0.029777
0.031674
0.032623
0.030726
0.031358
0.032939
0.031990
0.029145
0.030726
0.032306
0.029461
0.030726
0.032306
0.031042
0.029777
0.031042
0.031358
0.030410
0.030726
0.032306
0.031358
0.031042
0.032306
0.032623
0.030726
0.031674
0.032939
0.031674
0.031358
0.032623
0.034836
0.032939
0.031990
0.033887
0.032306
0.031674
0.034520
0.034836
0.033887
0.034203
0.036416
0.035152
0.033887
0.034520
0.035784
0.034520
0.034203
0.034203
0.035784
0.035152
0.037365
0.036733
0.035152
0.033887
0.037997
0.037049
0.035468
0.036733
0.037997
0.036733
0.035152
0.036733
0.037997
0.035468
0.036416
0.036733
0.035468
0.033887
0.036100
0.035468
0.032623
0.033887
0.034520
0.032623
0.033887
0.033571
0.032939
0.031990
0.032623
0.033887
0.031990
0.031674
0.033255
0.032939
0.029777
0.030093
0.033255
0.031042
0.030410
0.031674
0.030726
0.028829
0.030093
0.033255
0.030410
0.030093
0.032306
0.031042
0.029461
0.031358
0.032939
0.031674
0.029777
0.032623
0.031674
0.030726
0.031042
0.031358
0.031990
0.031042
0.032623
0.031674
0.030410
0.032306
0.033887
0.032623
0.032306
0.034520
0.034836
0.033571
0.033255
0.033255
0.033887
0.032939
0.035784
0.034836
0.034203
0.034836
0.035784
0.034520
0.032939
0.036100
0.036100
0.036100
0.035784
0.038629
0.036416
0.034203
0.036733
0.037681
0.035468
0.035784
0.038629
0.034520
0.034203
0.036416
0.036733
0.035152
0.036100
0.037049
0.034520
0.032939
0.033571
0.035784
0.033255
0.033571
0.035152
0.033571
0.032939
0.033255
0.034520
0.030093
0.031674
0.032939
0.032306
0.030410
0.031358
0.032306
0.030093
0.030726
0.032306
0.031674
0.030410
0.031990
0.031674
0.029777
0.030726
0.031674
0.031358
0.030726
0.029777
0.031674
0.029777
0.030093
0.031674
0.031990
0.030726
0.031990
0.031358
0.029461
0.030410
0.032306
0.032623
0.031674
0.032623
0.032623
0.031674
0.032939
0.033255
0.032306
0.032623
0.033255
0.034836
0.033255
0.033255
0.034520
0.034520
0.033887
0.034520
0.036416
0.035468
0.034203
0.036100
0.034836
0.034520
0.035468
0.036100
0.036100
0.035784
0.035784
0.034836
0.035152
0.036733
0.036733
0.034836
0.035152
0.035784
0.033571
0.034520
0.035784
0.036100
0.034836
0.034836
0.034836
0.034203
0.033255
0.032939
0.034520
0.033255
0.032306
0.032306
0.032939
0.032623
0.032939
0.032306
0.032306
0.031674
0.031358
0.031674
0.030726
0.031358
0.031674
0.029777
0.029461
0.031674
0.031358
0.030410
0.029777
0.029777
0.030726
0.028829
0.031358
0.031990
0.029145
0.030093
0.031674
0.029461
0.029461
0.031358
0.031990
0.030410
0.031042
[truncated: 5,048,025 more chars]
