# Supplementary material for: Forces applied during classical touch assays for Caenorhabditis elegans
Source: PLoS One. 2017 May 19;12(5):e0178080. doi: 10.1371/journal.pone.0178080 (PMC5438190; doi:10.1371/journal.pone.0178080)
Supplement: S1 Analysis Code — The matlab code used to do all data analysis is contained in this zip file. Also requires S2 Data. (ZIP) [file pone.0178080.s005.zip]

Archive with 77 entries (64 files):
- AnalysisCodeAndData/
- AnalysisCodeAndData/.DS_Store
- __MACOSX/
- __MACOSX/AnalysisCodeAndData/
- __MACOSX/AnalysisCodeAndData/._.DS_Store
- AnalysisCodeAndData/AnalysisMain.m
- __MACOSX/AnalysisCodeAndData/._AnalysisMain.m
- AnalysisCodeAndData/AnalysisOptions.m
- __MACOSX/AnalysisCodeAndData/._AnalysisOptions.m
- AnalysisCodeAndData/AnalyzedData/
- AnalysisCodeAndData/AnalyzedData/SubjectB.mat
- AnalysisCodeAndData/AnalyzedData/SubjectC.mat
- AnalysisCodeAndData/AnalyzedData/SubjectD.mat
- AnalysisCodeAndData/AnalyzedData/SubjectE.mat
- AnalysisCodeAndData/AnalyzedData/SubjectF.mat
- AnalysisCodeAndData/AnalyzedData/SubjectG.mat
- AnalysisCodeAndData/AnalyzedData/SubjectH.mat
- AnalysisCodeAndData/AnalyzedData/SubjectI.mat
- AnalysisCodeAndData/AnalyzedData/SubjectJ.mat
- AnalysisCodeAndData/AnalyzedData/SubjectK.mat
- AnalysisCodeAndData/AnalyzedData/SubjectL.mat
- AnalysisCodeAndData/AnalyzedData/SubjectM.mat
- AnalysisCodeAndData/AnalyzedData/SubjectO.mat
- AnalysisCodeAndData/Cantilevers/
- AnalysisCodeAndData/Cantilevers/Cantilever2A.mat
- AnalysisCodeAndData/Cantilevers/Cantilever3B.mat
- AnalysisCodeAndData/Cantilevers/Cantilever9B.mat
- AnalysisCodeAndData/filter_1400HzBandstop.m
- __MACOSX/AnalysisCodeAndData/._filter_1400HzBandstop.m
- AnalysisCodeAndData/filter_5HzHighPass.m
- __MACOSX/AnalysisCodeAndData/._filter_5HzHighPass.m
- AnalysisCodeAndData/filter_60HzBandStop.m
- __MACOSX/AnalysisCodeAndData/._filter_60HzBandStop.m
- AnalysisCodeAndData/HairMechanics/
- AnalysisCodeAndData/HairMechanics/.DS_Store
- __MACOSX/AnalysisCodeAndData/HairMechanics/
- __MACOSX/AnalysisCodeAndData/HairMechanics/._.DS_Store
- AnalysisCodeAndData/HairMechanics/ALN_Bend1_ProcessedData.mat
- AnalysisCodeAndData/HairMechanics/AN-HS9A.mat
- AnalysisCodeAndData/HairMechanics/BCP_Bend2_ProcessedData.mat
- AnalysisCodeAndData/HairMechanics/BLP_Bend2_ProcessedData.mat
- AnalysisCodeAndData/HairMechanics/EAM_Bend10_ProcessedData.mat
- AnalysisCodeAndData/HairMechanics/GetHairStiffness.m
- __MACOSX/AnalysisCodeAndData/HairMechanics/._GetHairStiffness.m
- AnalysisCodeAndData/HairMechanics/HairLengths.mat
- __MACOSX/AnalysisCodeAndData/HairMechanics/._HairLengths.mat
- AnalysisCodeAndData/HairMechanics/HairMechData.mat
- AnalysisCodeAndData/HairMechanics/HairMechPlotsSubmitted.m
- __MACOSX/AnalysisCodeAndData/HairMechanics/._HairMechPlotsSubmitted.m
- AnalysisCodeAndData/HairMechanics/HM_VolHair2_ProcessedData.mat
- AnalysisCodeAndData/HairMechanics/RawData/
- AnalysisCodeAndData/HairMechanics/RawData/.DS_Store
- __MACOSX/AnalysisCodeAndData/HairMechanics/RawData/
- __MACOSX/AnalysisCodeAndData/HairMechanics/RawData/._.DS_Store
- AnalysisCodeAndData/HairMechanics/RawData/HM_ALN_2.txt
- AnalysisCodeAndData/HairMechanics/RawData/HM_BCP_1.txt
- AnalysisCodeAndData/HairMechanics/RawData/HM_BLP_1.txt
- AnalysisCodeAndData/HairMechanics/RawData/HM_EAM_1.txt
- AnalysisCodeAndData/HairMechanics/RawData/HM_VolHair2.txt
- AnalysisCodeAndData/HairMechanics/SensitivityCalc.m
- __MACOSX/AnalysisCodeAndData/HairMechanics/._SensitivityCalc.m
- AnalysisCodeAndData/MiriamAxes.m
- __MACOSX/AnalysisCodeAndData/._MiriamAxes.m
- AnalysisCodeAndData/ParsedData/
- AnalysisCodeAndData/ParsedData/.DS_Store
- __MACOSX/AnalysisCodeAndData/ParsedData/
- __MACOSX/AnalysisCodeAndData/ParsedData/._.DS_Store
- AnalysisCodeAndData/ParseRawData.m
- __MACOSX/AnalysisCodeAndData/._ParseRawData.m
- AnalysisCodeAndData/PlotData.m
- __MACOSX/AnalysisCodeAndData/._PlotData.m
- AnalysisCodeAndData/ProcessData.m
- __MACOSX/AnalysisCodeAndData/._ProcessData.m
- AnalysisCodeAndData/RawDataFiles/
- AnalysisCodeAndData/RawDataFiles/.DS_Store
- __MACOSX/AnalysisCodeAndData/RawDataFiles/
- __MACOSX/AnalysisCodeAndData/RawDataFiles/._.DS_Store
