# Supplementary material for: Forces applied during classical touch assays for Caenorhabditis elegans
Source: PLoS One. 2017 May 19;12(5):e0178080. doi: 10.1371/journal.pone.0178080 (PMC5438190; doi:10.1371/journal.pone.0178080)
Supplement: S1 Analysis Code — The matlab code used to do all data analysis is contained in this zip file. Also requires S2 Data. (ZIP) [file pone.0178080.s005.zip › AnalysisCodeAndData/AnalysisMain.m]

% Analyze Hair Touch Data
% Copyright Adam Nekimken, 2016

clear all
close all

options = AnalysisOptions;

ParseRawData(options);

ProcessData(options);

PlotData(options)
