# Supplementary material for: Forces applied during classical touch assays for Caenorhabditis elegans
Source: PLoS One. 2017 May 19;12(5):e0178080. doi: 10.1371/journal.pone.0178080 (PMC5438190; doi:10.1371/journal.pone.0178080)
Supplement: S1 Analysis Code — The matlab code used to do all data analysis is contained in this zip file. Also requires S2 Data. (ZIP) [file pone.0178080.s005.zip › AnalysisCodeAndData/filter_5HzHighPass.m]

function y = filter_5HzHighPass(x)
%DESIGNEDFILTER11 Filters input x and returns output y.

% MATLAB Code
% Generated by MATLAB(R) 8.3 and the DSP System Toolbox 8.6.
% Generated on: 10-Oct-2016 13:29:34

%#codegen

% To generate C/C++ code from this function use the codegen command. Type
% 'help codegen' for more information.

persistent Hd;

if isempty(Hd)
    
    % The following code was used to design the filter coefficients:
    % % Equiripple Highpass filter designed using the FIRPM function.
    %
    % % All frequency values are in Hz.
    % Fs = 5000;  % Sampling Frequency
    %
    % Fstop = 1;               % Stopband Frequency
    % Fpass = 5;               % Passband Frequency
    % Dstop = 0.0001;          % Stopband Attenuation
    % Dpass = 0.057501127785;  % Passband Ripple
    % dens  = 20;              % Density Factor
    %
    % % Calculate the order from the parameters using FIRPMORD.
    % [N, Fo, Ao, W] = firpmord([Fstop, Fpass]/(Fs/2), [0 1], [Dstop, Dpass]);
    %
    % % Calculate the coefficients using the FIRPM function.
    % b  = firpm(N, Fo, Ao, W, {dens});
    
    Hd = dsp.FIRFilter( ...
        'Numerator', [0.00868328376300357 -0.000238394720480684 ...
        -0.000235400900102107 -0.000231877884906506 -0.000228954101078997 ...
        -0.000225570344259003 -0.000222716535465707 -0.000219467564627612 ...
        -0.000216681832093715 -0.000213562367461358 -0.000210844339845177 ...
        -0.000207850187746167 -0.000205197914513662 -0.000202324016142471 ...
        -0.000199738412090136 -0.000196979818375175 -0.000194460093550315 ...
        -0.000191810060400755 -0.000189357281017505 -0.000186809521261371 ...
        -0.000184425320825202 -0.00018197154220646 -0.000179658850934334 ...
        -0.000177289676132436 -0.000175053400027568 -0.000172756416006928 ...
        -0.000170604507864787 -0.000168364373001489 -0.000166310234557561 ...
        -0.00016410376801297 -0.000162168382770588 -0.000159961791638977 ...
        -0.000158185166495476 -0.00015591891288678 -0.000154374802374035 ...
        -0.000151928387127678 -0.000150787757812699 -0.000147826748670283 ...
        -0.000147618529132524 -0.000142083811700069 -0.000144092746126928 ...
        -0.000149594347967999 -0.000136615848502891 -0.000137294487815546 ...
        -0.000133009940269617 -0.000134142628776458 -0.000131300403200708 ...
        -0.000132166103558068 -0.000129543793002352 -0.000130002628181789 ...
        -0.000127297966935108 -0.000127415505232739 -0.000124601151008002 ...
        -0.000124503938989542 -0.000121635309965418 -0.000121443535545118 ...
        -0.000118586121453795 -0.000118394795268627 -0.000115599759666378 ...
        -0.000115470438270886 -0.000112765955917774 -0.000112731676062607 ...
        -0.000110127354746564 -0.000110199012119455 -0.000107689772085747 ...
        -0.000107862971681176 -0.000105436108055644 -0.000105697202498858 ...
        -0.000103335906854427 -0.000103665735777357 -0.00010135609384852 ...
        -0.000101734189926119 -9.94661785392495e-05 -9.98665751241097e-05 ...
        -9.76422172987433e-05 -9.80326314559537e-05 -9.58759320758725e-05 ...
        -9.61883170586787e-05 -9.42004457132949e-05 -9.41073238037342e-05 ...
        -9.36456945689621e-05 -9.18442150291276e-05 -8.91343602771833e-05 ...
        -9.17396512491927e-05 -8.91157177652105e-05 -9.0249152260614e-05 ...
        -8.71587292519013e-05 -8.79842530068023e-05 -8.49920315709578e-05 ...
        -8.59693749721482e-05 -8.32065023821095e-05 -8.43794225694912e-05 ...
        -8.17647381618701e-05 -8.30447455696901e-05 -8.04628608092111e-05 ...
        -8.17676888273299e-05 -7.91483533196929e-05 -8.04434546427374e-05 ...
        -7.77660239508484e-05 -7.90573411901054e-05 -7.6336499107684e-05 ...
        -7.76526418421746e-05 -7.49155407379188e-05 -7.62870037178149e-05 ...
        -7.35575922253451e-05 -7.50068767002801e-05 -7.22982594406006e-05 ...
        -7.38345713590971e-05 -7.1147489929276e-05 -7.27699214329043e-05 ...
        -7.00960345073287e-05 -7.1794613486032e-05 -6.91184008141819e-05 ...
        -7.08822700933136e-05 -6.81886848756866e-05 -7.0007194039911e-05 ...
        -6.7278371204692e-05 -6.91498514827889e-05 -6.63636033536662e-05 ...
        -6.83168189222071e-05 -6.56117367325132e-05 -6.66268144512742e-05 ...
        -6.52858123163572e-05 -6.67596973839265e-05 -6.35734190501269e-05 ...
        -6.52899162842308e-05 -6.24992196150119e-05 -6.46043450458717e-05 ...
        -6.18818458319281e-05 -6.39912798689567e-05 -6.11106605640322e-05 ...
        -6.3143192493039e-05 -6.01386451140806e-05 -6.21779367481467e-05 ...
        -5.9149121082797e-05 -6.1277219974427e-05 -5.82767706506224e-05 ...
        -6.05126103622404e-05 -5.75342552110054e-05 -5.98541140144037e-05 ...
        -5.68646591483673e-05 -5.92328994953725e-05 -5.62002390313172e-05 ...
        -5.85935663774141e-05 -5.5503442048853e-05 -5.79174438968275e-05 ...
        -5.47717246894059e-05 -5.72157951718185e-05 -5.40261540490812e-05 ...
        -5.65150929783734e-05 -5.32920652842343e-05 -5.58382199436373e-05 ...
        -5.25884628189973e-05 -5.52010718289208e-05 -5.19207199805719e-05 ...
        -5.46034477944182e-05 -5.12806895836129e-05 -5.40440012307703e-05 ...
        -5.06461373798113e-05 -5.35450853521504e-05 -4.99196386916434e-05 ...
        -5.29897246906469e-05 -4.9855676206548e-05 -5.19146811662142e-05 ...
        -4.88662696859118e-05 -5.17589985962772e-05 -4.85650257700492e-05 ...
        -5.1306400080503e-05 -4.78516432473224e-05 -5.05987766940587e-05 ...
        -4.7144445544226e-05 -5.00465922710493e-05 -4.66434250422292e-05 ...
        -4.96569128863382e-05 -4.62328698956491e-05 -4.92784013663928e-05 ...
        -4.57813578949679e-05 -4.88350630115237e-05 -4.52722217234797e-05 ...
        -4.83560187930514e-05 -4.47570030369065e-05 -4.78969889169696e-05 ...
        -4.42816931759154e-05 -4.7486215617779e-05 -4.38522916364846e-05 ...
        -4.71093697900795e-05 -4.34399924186071e-05 -4.67313411790805e-05 ...
        -4.30091432576117e-05 -4.63208305312889e-05 -4.25368151057645e-05 ...
        -4.58673755194206e-05 -4.20234773753961e-05 -4.53790739105304e-05 ...
        -4.14816512756232e-05 -4.48761132072472e-05 -4.09334987770965e-05 ...
        -4.43800413352958e-05 -4.03905978548206e-05 -4.39134206875302e-05 ...
        -3.98071043627112e-05 -4.36248242804895e-05 -3.91957854739912e-05 ...
        -4.28662113851954e-05 -3.9110919111093e-05 -4.25724659220634e-05 ...
        -3.84250497376415e-05 -4.19401908682e-05 -3.78865432743901e-05 ...
        -4.15734218099077e-05 -3.75115249734106e-05 -4.11990050112444e-05 ...
        -3.70232644732145e-05 -4.06898743638491e-05 -3.64453678797756e-05 ...
        -4.015735989397e-05 -3.59051179171039e-05 -3.96956825361889e-05 ...
        -3.54393258508892e-05 -3.92874563511962e-05 -3.49968973694158e-05 ...
        -3.88730173766942e-05 -3.45275676469062e-05 -3.84209916581536e-05 ...
        -3.4021641058166e-05 -3.79417008561985e-05 -3.35033919995637e-05 ...
        -3.74644033948756e-05 -3.29987120217263e-05 -3.70070150394394e-05 ...
        -3.25163340264029e-05 -3.65680804781002e-05 -3.20449095835485e-05 ...
        -3.61301895038446e-05 -3.15681998961452e-05 -3.56800646163129e-05 ...
        -3.10749798892254e-05 -3.52086606872886e-05 -3.05672219467106e-05 ...
        -3.47182530207757e-05 -3.00565401628413e-05 -3.42761390963701e-05 ...
        -2.93633871810251e-05 -3.39783678245081e-05 -2.9003223527916e-05 ...
        -3.32386918576689e-05 -2.84471851131974e-05 -3.2899433081709e-05 ...
        -2.80941740603285e-05 -3.24793220735449e-05 -2.75509893653971e-05 ...
        -3.1938145589661e-05 -2.70025238415038e-05 -3.14697141095312e-05 ...
        -2.65336450495421e-05 -3.10416747535697e-05 -2.60500495932304e-05 ...
        -3.05565446183576e-05 -2.54925378549381e-05 -3.00084101806676e-05 ...
        -2.48998641056128e-05 -2.94564015240934e-05 -2.43271247760147e-05 ...
        -2.89362477478053e-05 -2.37865308262056e-05 -2.84390713656002e-05 ...
        -2.32544689675926e-05 -2.79348163489991e-05 -2.27040402092896e-05 ...
        -2.7406417962771e-05 -2.21299087202746e-05 -2.68577311255956e-05 ...
        -2.15436010404593e-05 -2.63053965062838e-05 -2.09624351711323e-05 ...
        -2.57594550845237e-05 -2.039023836833e-05 -2.52190071216695e-05 ...
        -1.98256794972785e-05 -2.4669145463512e-05 -1.92720663908363e-05 ...
        -2.40743815437659e-05 -1.86831320068281e-05 -2.36433009096653e-05 ...
        -1.78826161615153e-05 -2.30159888978704e-05 -1.74378537487509e-05 ...
        -2.24637592493601e-05 -1.67371057732971e-05 -2.17772717046393e-05 ...
        -1.60908235227098e-05 -2.12274539078479e-05 -1.55281815735277e-05 ...
        -2.06691377465579e-05 -1.48924664019306e-05 -2.00315712647502e-05 ...
        -1.42079101544548e-05 -1.93878651020652e-05 -1.3546837733431e-05 ...
        -1.8775408401042e-05 -1.29022621332569e-05 -1.81544128139752e-05 ...
        -1.22257967295348e-05 -1.74894933420219e-05 -1.15057548261357e-05 ...
        -1.67914727839618e-05 -1.07683544187221e-05 -1.60929490334554e-05 ...
        -1.00438395144616e-05 -1.54137800799181e-05 -9.33775172123155e-06 ...
        -1.47469808257924e-05 -8.63612258664301e-06 -1.4075174674349e-05 ...
        -7.92089497316787e-06 -1.33842538369803e-05 -7.18812412909531e-06 ...
        -1.2677805852209e-05 -6.4438681572636e-06 -1.19619859720467e-05 ...
        -5.70365090297959e-06 -1.12211355936846e-05 -5.02516289535021e-06 ...
        -1.04585074530441e-05 -4.19932719086725e-06 -9.90997649344528e-06 ...
        -3.44297715977438e-06 -9.07570973313598e-06 -2.64748666213323e-06 ...
        -8.39688693487792e-06 -1.93949056810611e-06 -7.66903959522452e-06 ...
        -1.1236808387997e-06 -6.87271226975445e-06 -3.14149075386274e-07 ...
        -6.13201818860005e-06 4.37503454499601e-07 -5.41958402017797e-06 ...
        1.19869330231622e-06 -4.6718993215275e-06 2.00040527104248e-06 ...
        -3.89714113565771e-06 2.80819657820969e-06 -3.13340589526713e-06 ...
        3.59913597747669e-06 -2.38168590946963e-06 4.38967896134243e-06 ...
        -1.61748085476533e-06 5.20352754402429e-06 -8.24870252078702e-07 ...
        6.04402361713811e-06 -1.38355919828395e-08 6.89312880158717e-06 ...
        7.96679278710869e-07 7.73512865459426e-06 1.59502127119939e-06 ...
        8.56639911365272e-06 2.38832157472041e-06 9.4014551068828e-06 ...
        3.18781834002623e-06 1.02543604701792e-05 4.00362207865618e-06 ...
        1.11045563877595e-05 4.91444500298077e-06 1.19041034985886e-05 ...
        5.74164736502704e-06 1.29205279367589e-05 6.58329818443511e-06 ...
        1.37437389786991e-05 7.42119495200857e-06 1.4690877498894e-05 ...
        8.34273440925459e-06 1.56177861907381e-05 9.19836017555214e-06 ...
        1.65064760927453e-05 1.00747974340891e-05 1.74520915787451e-05 ...
        1.10065180501188e-05 1.84243122442654e-05 1.19320445283388e-05 ...
        1.93693674793842e-05 1.28292005482174e-05 2.030072854439e-05 ...
        1.37331451419589e-05 2.12538234094665e-05 1.46627915408214e-05 ...
        2.22268685296832e-05 1.5602083409809e-05 2.31998144566331e-05 ...
        1.65347906494092e-05 2.41651807175885e-05 1.74645026182586e-05 ...
        2.51364174557646e-05 1.84077391001987e-05 2.61261273333141e-05 ...
        1.93705325245313e-05 2.7135661209124e-05 2.03469872394597e-05 ...
        2.81516945125207e-05 2.13204813408604e-05 2.91680495383778e-05 ...
        2.22776138265917e-05 3.01955612544489e-05 2.32404214684114e-05 ...
        3.11497148690199e-05 2.43106602843189e-05 3.21595292304011e-05 ...
        2.52203349079612e-05 3.32137919325374e-05 2.62860015402727e-05 ...
        3.42858054481894e-05 2.727333805949e-05 3.53056925897558e-05 ...
        2.82871226172417e-05 3.63890088949603e-05 2.93424175548485e-05 ...
        3.74659728620715e-05 3.03624690733773e-05 3.8510152384328e-05 ...
        3.13743688668749e-05 3.95727544142343e-05 3.24198189141829e-05 ...
        4.06661734025724e-05 3.34803612176425e-05 4.17554542743685e-05 ...
        3.45247459560313e-05 4.28276700654342e-05 3.55602794272566e-05 ...
        4.390207960086e-05 3.66073559249637e-05 4.49931860663889e-05 ...
        3.7671348702756e-05 4.60963531355618e-05 3.87400163233171e-05 ...
        4.71988259378255e-05 3.98066226403358e-05 4.83003457060246e-05 ...
        4.08739545136249e-05 4.94079539211229e-05 4.19539125044841e-05 ...
        5.05317593405382e-05 4.30446570073149e-05 5.16820776191957e-05 ...
        4.41125580981679e-05 5.28512509426873e-05 4.5239396736181e-05 ...
        5.39018472593807e-05 4.63613207830314e-05 5.50828256684722e-05 ...
        4.74391042306072e-05 5.61621098287673e-05 4.85164586032585e-05 ...
        5.73175116410093e-05 4.9649500119169e-05 5.84661723847462e-05 ...
        5.07421375929489e-05 5.95904590508461e-05 5.18473495177265e-05 ...
        6.07497272785847e-05 5.29833957837313e-05 6.1918282247438e-05 ...
        5.41064996170917e-05 6.30630002964033e-05 5.52106151172127e-05 ...
        6.42044721638225e-05 5.6328843104207e-05 6.53695170355395e-05 ...
        5.74693288312581e-05 6.65475954268115e-05 5.86125819568295e-05 ...
        6.77210911104252e-05 5.97488078752832e-05 6.88894020134735e-05 ...
        6.08862779078999e-05 7.00661721003041e-05 6.20368251525286e-05 ...
        7.12551773770878e-05 6.31979700543442e-05 7.24516381660742e-05 ...
        6.43626533366473e-05 7.36433957571691e-05 6.55258146242118e-05 ...
        7.48311054511744e-05 6.66768018038918e-05 7.60615891806597e-05 ...
        6.77929493908213e-05 7.72647229038031e-05 6.90249768548213e-05 ...
        7.84408170848787e-05 7.01590520918572e-05 7.96547423877352e-05 ...
        7.13646243977005e-05 8.08647880816896e-05 7.25071794204305e-05 ...
        8.20303227814937e-05 7.36584159212318e-05 8.32361201195647e-05 ...
        7.48385184310064e-05 8.44413423280951e-05 7.59993357394399e-05 ...
        8.56309064123889e-05 7.71618331562667e-05 8.68395849523794e-05 ...
        7.83502785725613e-05 8.80677613463968e-05 7.95429725211627e-05 ...
        8.92851102520676e-05 8.07180415926127e-05 9.04884795366427e-05 ...
        8.188930147409e-05 9.16978110160187e-05 8.30722339767746e-05 ...
        9.29194564271704e-05 8.42643020481204e-05 9.41432596548503e-05 ...
        8.54518186323081e-05 9.53591603405724e-05 8.66338817722231e-05 ...
        9.65716265184484e-05 8.78157346990423e-05 9.77865396618186e-05 ...
        8.90082984560146e-05 9.90015269801828e-05 9.02149458254751e-05 ...
        0.000100219783292937 9.13801045996021e-05 0.000101492676394021 ...
        9.25460224629509e-05 0.000102670440310475 9.37576053360728e-05 ...
        0.000103921210978833 9.49393308923562e-05 0.000105117431080138 ...
        9.61248389480353e-05 0.000106363009094867 9.73446526726412e-05 ...
        0.000107598043546745 9.85276450985846e-05 0.000108806865907176 ...
        9.97113684141609e-05 0.000110034465609897 0.000100912620742327 ...
        0.000111266229476988 0.000102104226670354 0.000112483300366012 ...
        0.000103286777802022 0.000113703624833531 0.000104483424765477 ...
        0.000114940712383793 0.000105689855050544 0.000116175837989867 ...
        0.000106884458943837 0.000117394632222454 0.000108063183157268 ...
        0.000118601701832576 0.000109237093402475 0.000119810321024323 ...
        0.000110414309339981 0.000121019128102384 0.000111589015184093 ...
        0.000122223767049629 0.00011275611758717 0.000123415970157667 ...
        0.000113924376018711 0.000124585074843941 0.000115103913441034 ...
        0.000125784669526395 0.000116219922986808 0.000127005771401337 ...
        0.000117405432530707 0.000128175156487219 0.000118534695954875 ...
        0.0001293669345116 0.000119706164890792 0.000130554025977205 ...
        0.000120836584884503 0.000131711241910019 0.000121974602650626 ...
        0.000132896862515783 0.000123130724693957 0.000134075593504344 ...
        0.000124263340996372 0.000135231200126963 0.000125384540070385 ...
        0.000136387642397459 0.000126511549073947 0.000137545641776917 ...
        0.000127630265670587 0.000138686924461604 0.000128731099468481 ...
        0.000139817361697321 0.000129831114515451 0.000140953868623763 ...
        0.000130938083307678 0.000142094072048318 0.000132042562555528 ...
        0.000143224444289613 0.000133131029385468 0.000144339000668191 ...
        0.000134207673159638 0.00014544604898115 0.0001352770974413 ...
        0.000146553201683573 0.000136344970380459 0.000147650885242724 ...
        0.000137431200406389 0.000148713309393896 0.000138496269622508 ...
        0.000149828728732597 0.000139517892601227 0.000150890016038237 ...
        0.000140580961619724 0.000151987283929358 0.000141616624531915 ...
        0.000153040514770305 0.000142645408222276 0.000154116433298502 ...
        0.00014368778403567 0.000155174007731726 0.000144694503644524 ...
        0.00015620507777422 0.000145696788968782 0.000157245825116299 ...
        0.0001467078077765 0.000158283997209231 0.000147704712731323 ...
        0.00015930297041135 0.000148685877160421 0.000160314765213751 ...
        0.000149667504823985 0.000161328177456799 0.000150644867227297 ...
        0.000162329353472279 0.000151605739642623 0.00016331533061291 ...
        0.000152555673594162 0.000164296149397301 0.000153506285193346 ...
        0.000165281512862364 0.000154458312643182 0.000166262236024401 ...
        0.000155400371252723 0.000167233361627061 0.000156322265425821 ...
        0.00016819554910366 0.000157231217866636 0.000169125397095508 ...
        0.000158170708618841 0.000170042095456918 0.000159052956957668 ...
        0.000170992674526433 0.000159956893528048 0.0001718920850075 ...
        0.000160818165907315 0.000172801229598125 0.000161702026411127 ...
        0.000173702413564071 0.00016255162438117 0.000174575936109185 ...
        0.000163399560443171 0.000175461660397254 0.00016425075129765 ...
        0.000176330911566262 0.000165073243318422 0.00017717293385048 ...
        0.00016587928547492 0.000178009288836085 0.000166684553290119 ...
        0.000178841832739458 0.00016747827412857 0.000179655669887608 ...
        0.000168252218135918 0.000180454945678463 0.000169018594516678 ...
        0.000181249570870113 0.000169778512887765 0.000182033695623023 ...
        0.000170523633007559 0.00018279849374471 0.00017124760818272 ...
        0.000183546268742376 0.00017196158092293 0.000184286611514033 ...
        0.000172667620833196 0.000185027864500469 0.00017335411179948 ...
        0.000185767604837202 0.000174039903875203 0.000186448297386255 ...
        0.000174729299200826 0.000187147160962526 0.000175361512463266 ...
        0.000187811901507664 0.000176016030359077 0.000188489641124343 ...
        0.000176639809212927 0.000189126471772676 0.000177248132413393 ...
        0.000189771278974141 0.000177858996696183 0.00019039656674264 ...
        0.000178437982842314 0.000190997490189001 0.000179008961435234 ...
        0.000191599989470229 0.000179578718705273 0.000192190568573917 ...
        0.000180126257432899 0.000192754371732315 0.000180649886386028 ...
        0.000193301649809385 0.000181164010868884 0.000193840629882896 ...
        0.000181665154910082 0.0001943603217893 0.000182144949989017 ...
        0.000194860537061455 0.000182608806220965 0.000195347688825012 ...
        0.000183063319783243 0.000195825809323134 0.000183504518696506 ...
        0.00019628278144887 0.000183926123850664 0.000196717240408375 ...
        0.000184322225082818 0.000197148384769187 0.000184684078572376 ...
        0.000197565220164746 0.00018507214550464 0.000197938865509181 ...
        0.000185423779830979 0.000198332684946961 0.000185769337746392 ...
        0.000198675402413413 0.000186074056978081 0.000199014276073139 ...
        0.000186384190758476 0.000199337181305588 0.00018665798330349 ...
        0.000199628464943987 0.00018691936177429 0.000199918391977347 ...
        0.000187172883597354 0.000200186359794539 0.000187396245168319 ...
        0.000200426916679782 0.000187601431935704 0.000200657788185446 ...
        0.000187799917038059 0.000200878274352145 0.000187980167442232 ...
        0.000201073278361272 0.000188133455746884 0.000201245805791164 ...
        0.00018827021957592 0.000201403617611984 0.000188390554365579 ...
        0.000201542306121948 0.000188489843222893 0.000201656789547352 ...
        0.000188565042254248 0.000201751577452262 0.000188627755233424 ...
        0.000201828287717281 0.000188680170308866 0.000201887280169466 ...
        0.000188699131543172 0.000201948630892414 0.000188682470912182 ...
        0.000201956499952995 0.000188676162722277 0.00020195498278816 ...
        0.000188618642347173 0.00020192703423969 0.000188570374772634 ...
        0.000201896661872901 0.000188487723332591 0.00020182285509849 ...
        0.000188380342916283 0.000201742364450803 0.000188262918521119 ...
        0.000201635464034827 0.000188109901695649 0.000201499111049076 ...
        0.000187940219674296 0.000201353429887812 0.000187758766221478 ...
        0.000201187946022781 0.000187550280081439 0.000200993109858065 ...
        0.00018731583103933 0.000200779380586063 0.000187068626670239 ...
        0.000200553386535705 0.00018680361387107 0.000200303112119255 ...
        0.000186511991485097 0.00020002759840935 0.000186196759821276 ...
        0.000199730064472379 0.00018586219208817 0.000199413696698904 ...
        0.000185503334851932 0.00019906846079707 0.000185122228495084 ...
        0.000198689254900932 0.000184725674910983 0.000198296500858624 ...
        0.000184283982006558 0.000197905923782038 0.000183840734390289 ...
        0.000197461579764808 0.000183368401437858 0.000197019343862453 ...
        0.000182875356468365 0.000196528030925924 0.00018234498096594 ...
        0.000196026975078591 0.000181812962667978 0.000195507004334177 ...
        0.000181245414361681 0.000194953402382992 0.00018065825119185 ...
        0.000194387936157392 0.000180053814775767 0.000193793951466969 ...
        0.000179414816658621 0.000193167983098429 0.000178751217395286 ...
        0.000192523761399714 0.000178071310371946 0.000191860074768005 ...
        0.000177365351099616 0.000191164622923799 0.000176627273512077 ...
        0.000190442516865578 0.000175868285792815 0.000189700964150091 ...
        0.000175087525320854 0.000188935874354747 0.000174280858098935 ...
        0.000188141933013445 0.00017344368961527 0.000187324871929323 ...
        0.000172583563379801 0.00018648186334272 0.000171709344633042 ...
        0.000185598783827742 0.000170809701259043 0.000184710214583617 ...
        0.000169857503563841 0.000183788135426639 0.000168910950199197 ...
        0.000182846175443449 0.000167920030355245 0.000181880383887638 ...
        0.000166927206356067 0.000180901429464262 0.000165896683957816 ...
        0.000179877733135045 0.000164837174794785 0.000178840239617939 ...
        0.000163762518143054 0.000177774896800403 0.000162652641464862 ...
        0.000176678398147069 0.000161520883950376 0.000175564469284552 ...
        0.000160368723941047 0.000174423192630443 0.000159183654499281 ...
        0.000173247340550384 0.000157967011236179 0.000172046059085098 ...
        0.000156730407151815 0.000170824966640554 0.000155468634107108 ...
        0.000169573368018163 0.000154175601232052 0.00016829308482439 ...
        0.000152855438761916 0.000166987862818498 0.000151513447241944 ...
        0.000165662105394722 0.000150141519073649 0.000164310971182923 ...
        0.000148739946110674 0.000162924008159824 0.000147329926284553 ...
        0.000161501043372102 0.000145879507713328 0.000160078002619954 ...
        0.000144402714858644 0.000158600968460824 0.000142897008677703 ...
        0.000157114742552057 0.00014136367456957 0.000155583470661326 ...
        0.000139794931449641 0.000154038036598994 0.000138216928855769 ...
        0.000152468100145438 0.000136599578553045 0.000150859313907694 ...
        0.000134954485348085 0.000149229549547811 0.000133285051211749 ...
        0.000147567479799268 0.0001315797175703 0.000145872333808117 ...
        0.000129847369736467 0.000144154706481979 0.000128093815883613 ...
        0.000142413014418351 0.000126310606636366 0.000140636589478328 ...
        0.000124493063311488 0.000138831350573848 0.000122652108669766 ...
        0.000137002924080436 0.000120785699863315 0.000135147623375377 ...
        0.000118890893824868 0.000133259646255874 0.000116963924652933 ...
        0.000131348374605552 0.000115005526856116 0.000129417339879514 ...
        0.000113022852587307 0.000127439699981403 0.000111026749642597 ...
        0.000125438681667222 0.000108976648062514 0.000123411413634734 ...
        0.000106919416208314 0.000121352865533961 0.000104815456610029 ...
        0.000119264062816841 0.000102695974193358 0.000117151770267958 ...
        0.000100534747857121 0.000114994554683083 9.83430008460674e-05 ...
        0.000112820721133012 9.61340121755212e-05 0.00011061912758066 ...
        9.38903181609553e-05 0.000108385198416282 9.16208954885789e-05 ...
        0.000106128459429963 8.9326130267195e-05 0.00010384142822719 ...
        8.6997697636946e-05 0.000101520040848214 8.46377524343427e-05 ...
        9.91724413602619e-05 8.22564739928476e-05 9.68028103075868e-05 ...
        7.98476351154043e-05 9.4400392081822e-05 7.7406451469723e-05 ...
        9.19676552393002e-05 7.49362592204379e-05 8.95067583537454e-05 ...
        7.24437897013612e-05 8.70194535966339e-05 6.99193427777012e-05 ...
        8.4507679725364e-05 6.73535094229365e-05 8.19700003014704e-05 ...
        6.4773310630712e-05 7.93856227930726e-05 6.21652241278354e-05 ...
        7.6793798922649e-05 5.95227362750734e-05 7.41540762612842e-05 ...
        5.68549758475372e-05 7.15006406472309e-05 5.41590510900549e-05 ...
        6.88060333551089e-05 5.14290824777555e-05 6.60934807472593e-05 ...
        4.86838092976189e-05 6.33527341194946e-05 4.58982329354012e-05 ...
        6.05731437306525e-05 4.30843696398001e-05 5.77725031856044e-05 ...
        4.02477799614986e-05 5.4943297941406e-05 3.73797484643595e-05 ...
        5.20843911777468e-05 3.44854674527839e-05 4.92013201203695e-05 ...
        3.15670602334403e-05 4.62914240865327e-05 2.861682314276e-05 ...
        4.33452119160907e-05 2.56312708424046e-05 4.03694799154385e-05 ...
        2.26211148712501e-05 3.73683068021018e-05 1.9583509587377e-05 ...
        3.43389991275885e-05 1.65167884757707e-05 3.12736815398153e-05 ...
        1.34221416205701e-05 2.81803409376419e-05 1.02969564591303e-05 ...
        2.50735179674984e-05 7.13474234194196e-06 2.19301880074212e-05 ...
        3.96235915847616e-06 1.87540970903234e-05 7.44709628370455e-07 ...
        1.55579580823374e-05 -2.48395219886944e-06 1.23300437091136e-05 ...
        -5.75304177689453e-06 9.07435042187414e-06 -9.03807220992577e-06 ...
        5.7961402190235e-06 -1.23597687619004e-05 2.478965992135e-06 ...
        -1.57086626538499e-05 -8.54734312230503e-07 -1.90758506234819e-05 ...
        -4.21687380084711e-06 -2.24782846429684e-05 -7.61256637909638e-06 ...
        -2.59085427863042e-05 -1.10329725215697e-05 -2.936452264384e-05 ...
        -1.44815028343862e-05 -3.28501444624909e-05 -1.79599094871771e-05 ...
        -3.63639388123088e-05 -2.14624199485051e-05 -3.98983007708689e-05 ...
        -2.49870489648759e-05 -4.34610940241453e-05 -2.85444446092506e-05 ...
        -4.70554388382069e-05 -3.21308034111668e-05 -5.06790029329883e-05 ...
        -3.5743432764996e-05 -5.43223775900056e-05 -3.93858943420103e-05 ...
        -5.79892551650358e-05 -4.30568676467786e-05 -6.16961957940265e-05 ...
        -4.67412378831452e-05 -6.54266445074692e-05 -5.04673397984087e-05 ...
        -6.917590521811e-05 -5.42052455432343e-05 -7.29602919472465e-05 ...
        -5.79834761989688e-05 -7.67665183297423e-05 -6.17767351044973e-05 ...
        -8.05991399089298e-05 -6.56071908157976e-05 -8.4462873462552e-05 ...
        -6.94561872652765e-05 -8.83430609008042e-05 -7.33323968861895e-05 ...
        -9.22598613183885e-05 -7.72432381985873e-05 -9.62015428450688e-05 ...
        -8.11726493171836e-05 -0.000100163492183422 -8.51278680995468e-05 ...
        -0.000104154216869535 -8.91110887858357e-05 -0.000108170906514978 ...
        -9.3118746624238e-05 -0.00011221108046394 -9.71504375780535e-05 ...
        -0.000116278463730541 -0.000101212284731179 -0.000120374271344736 ...
        -0.000105296259969285 -0.000124488888143328 -0.000109400999572182 ...
        -0.000128627488478574 -0.000113528195954321 -0.000132794440528104 ...
        -0.000117686980527819 -0.000136983683854007 -0.000121877587974667 ...
        -0.000141191572691661 -0.000126083535148506 -0.000145438844602933 ...
        -0.000130312719388248 -0.000149698136860734 -0.000134575213178779 ...
        -0.000153993501087511 -0.000138852344896581 -0.000158301287287917 ...
        -0.000143157963345889 -0.000162643327425646 -0.000147487265205653 ...
        -0.000166999342730658 -0.000151836103133269 -0.000171386261947582 ...
        -0.000156217655458443 -0.000175795980251497 -0.000160613496735349 ...
        -0.000180221918448322 -0.000165034601521114 -0.000184678608194311 ...
        -0.000169484369239841 -0.000189158263341044 -0.000173954066425588 ...
        -0.000193658184353575 -0.000178445560512411 -0.000198181127894418 ...
        -0.000182961417181746 -0.000202728381883579 -0.000187498685019257 ...
        -0.000207293827152364 -0.000192055626749922 -0.000211884584934376 ...
        -0.000196640185405793 -0.00021649984218902 -0.00020124633592059 ...
        -0.000221139086536049 -0.000205867870868635 -0.000225795608114827 ...
        -0.000210512075338946 -0.000230466166221331 -0.000215188716064736 ...
        -0.000235163607142938 -0.000219873618501209 -0.000239887112749916 ...
        -0.00022459000670945 -0.00024462215429244 -0.000229318112116893 ...
        -0.000249387505763721 -0.00023407630342159 -0.000254168575853268 ...
        -0.000238844856516606 -0.000258969820270394 -0.000243642108052888 ...
        -0.000263794639610045 -0.000248452425942719 -0.000268630968973861 ...
        -0.000253283350311883 -0.000273495684928487 -0.000258140690609926 ...
        -0.00027837836572186 -0.000263011084555673 -0.000283276344711641 ...
        -0.000267902236841568 -0.000288197710822719 -0.000272816308632977 ...
        -0.000293140421214275 -0.000277750316901195 -0.000298100922935147 ...
        -0.00028270144437503 -0.000303080925747232 -0.000287675422078813 ...
        -0.000308082035486294 -0.000292665224269752 -0.000313096865390683 ...
        -0.000297672866839392 -0.000318130279625162 -0.000302696898062834 ...
        -0.000323189418128293 -0.00030773955523158 -0.000328267447809838 ...
        -0.000312804904987003 -0.000333348777998274 -0.000317885745339567 ...
        -0.000338458016843936 -0.000322977270579871 -0.000343576448195219 ...
        -0.000328096166004039 -0.000348719097807331 -0.000333223233605985 ...
        -0.000353870888959467 -0.000338372009658702 -0.000359048655059581 ...
        -0.000343537095029868 -0.000364234688638259 -0.000348714830151018 ...
        -0.000369442860778764 -0.000353915840786682 -0.000374665797748309 ...
        -0.000359124350281631 -0.00037989820084969 -0.000364350176934331 ...
        -0.000385152286319447 -0.000369595193242175 -0.000390420291658783 ...
        -0.000374851735534717 -0.000395700243436222 -0.000380121430994678 ...
        -0.000400994478871314 -0.000385407659870385 -0.000406305916249671 ...
        -0.000390708299744255 -0.00041162756846545 -0.000396020472967796 ...
        -0.000416965225549356 -0.000401349971644547 -0.000422314612674572 ...
        -0.000406693119240586 -0.000427677246217691 -0.000412041532454727 ...
        -0.000433054590942868 -0.000417398552244803 -0.000438443016806101 ...
        -0.000422782773636618 -0.00044384265117611 -0.000428170689148795 ...
        -0.000449261610694555 -0.000433576259773469 -0.000454682072162956 ...
        -0.000438988654634021 -0.000460122820298644 -0.000444420062548933 ...
        -0.000465570957372808 -0.000449855282363561 -0.000471031738642008 ...
        -0.000455310231601631 -0.000476507678355414 -0.000460771020900107 ...
        -0.000481987878861127 -0.00046624341116109 -0.000487485846342785 ...
        -0.000471731051376341 -0.000492991243882557 -0.000477221814436355 ...
        -0.000498502112584896 -0.000482722724874 -0.000504024944468153 ...
        -0.000488234838035421 -0.000509557875996659 -0.000493755795746757 ...
        -0.000515097055541588 -0.000499281877008339 -0.000520644316520554 ...
        -0.000504820345941988 -0.00052620258025602 -0.000510365013718672 ...
        -0.000531766390950679 -0.000515920788705218 -0.000537336233267705 ...
        -0.000521486245735261 -0.000542919506614568 -0.000527056417154322 ...
        -0.000548516732117805 -0.000532631973642897 -0.000554108191362384 ...
        -0.000538218539462325 -0.000559714359012817 -0.000543805389105178 ...
        -0.000565324782651953 -0.000549409647630626 -0.000570945675778399 ...
        -0.000555012572382569 -0.000576566250276873 -0.000560625731538387 ...
        -0.000582199600290627 -0.00056624322884708 -0.000587830487294068 ...
        -0.00057186250659461 -0.000593471599541694 -0.000577493240492387 ...
        -0.000599116912086177 -0.000583122068731009 -0.000604762345991775 ...
        -0.000588757926766406 -0.000610418174078908 -0.000594401217961797 ...
        -0.000616076672647396 -0.000600045410917146 -0.000621736723470676 ...
        -0.000605691755016557 -0.000627400009194207 -0.000611343983737937 ...
        -0.00063307055972534 -0.000616999999159534 -0.000638740451179536 ...
        -0.000622656514939699 -0.000644416196914882 -0.000628317645483251 ...
        -0.000650092141798238 -0.000633985225615211 -0.000655767399186611 ...
        -0.000639652981334345 -0.000661447162583575 -0.000645315365970624 ...
        -0.00066713337651418 -0.000650989762569112 -0.000672814901274216 ...
        -0.000656658118154382 -0.000678503054757363 -0.000662326792779903 ...
        -0.000684181126297638 -0.000667992424517877 -0.000689866303164546 ...
        -0.000673663567266255 -0.000695546784058002 -0.000679327625848749 ...
        -0.000701227679938018 -0.000684998069760964 -0.000706910505254029 ...
        -0.000690662312176673 -0.000712585791627462 -0.000696325847667918 ...
        -0.000718266009944991 -0.000701992299348428 -0.000723942500932677 ...
        -0.000707651984328138 -0.000729615097967256 -0.000713311993344596 ...
        -0.000735289027559106 -0.000718972243893665 -0.000740962514432326 ...
        -0.000724630722242542 -0.00074663101327974 -0.000730282296020223 ...
        -0.00075229621799146 -0.000735934851517909 -0.000757960828012272 ...
        -0.000741580491523587 -0.000763621793846797 -0.000747223693145196 ...
        -0.000769274620023684 -0.000752866843401186 -0.000774922072399605 ...
        -0.000758505101094954 -0.000780571720715751 -0.000764131980961946 ...
        -0.000786207831847836 -0.000769760517232756 -0.000791843866793366 ...
        -0.000775377533197303 -0.000797475364406223 -0.000780997174647912 ...
        -0.000803102309796419 -0.000786602828319698 -0.000808717229252788 ...
        -0.00079220593587719 -0.000814331699068886 -0.000797801496862468 ...
        -0.000819933082820063 -0.000803388175444627 -0.000825533077112445 ...
        -0.000808974435203948 -0.000831125771910914 -0.000814547752701514 ...
        -0.000836707185220517 -0.000820115865431379 -0.000842285743049031 ...
        -0.000825677946220371 -0.000847854077960715 -0.000831229033387117 ...
        -0.000853412201935596 -0.000836769979599555 -0.000858960846668655 ...
        -0.000842304533987612 -0.000864504512173573 -0.000847829720399409 ...
        -0.000870033638156608 -0.000853342315674663 -0.000875556050421268 ...
        -0.000858842582529317 -0.00088106826934525 -0.000864335219836449 ...
        -0.000886565783616892 -0.000869820092548133 -0.000892050417285739 ...
        -0.000875288235042414 -0.000897531442126036 -0.000880752147073045 ...
        -0.000902994003936461 -0.000886201671761396 -0.000908451147512817 ...
        -0.00089163837007102 -0.000913890081571447 -0.000897063319913564 ...
        -0.000919325405532708 -0.00090248165884167 -0.000924744761511434 ...
        -0.000907881659592871 -0.000930152216294611 -0.000913274565013767 ...
        -0.000935548345917211 -0.000918648841719483 -0.000940924867656796 ...
        -0.000924009961410372 -0.000946293363457787 -0.000929361017572762 ...
        -0.000951645521875429 -0.000934693255768807 -0.000956981582441388 ...
        -0.000940012775880583 -0.000962304707262916 -0.000945318195420608 ...
        -0.000967613579866798 -0.000950608676700982 -0.00097290371632912 ...
        -0.000955878886649484 -0.000978177880033886 -0.000961138649933579 ...
        -0.000983437688380315 -0.000966379232010664 -0.00098868424714957 ...
        -0.000971601135114851 -0.000993912936863964 -0.000976808890051297 ...
        -0.000999121077015662 -0.000982003640412162 -0.0010043168888426 ...
        -0.000987173591940844 -0.00100949041461894 -0.000992333846679974 ...
        -0.00101464789609977 -0.000997471417851135 -0.00101978928702958 ...
        -0.00100259677920104 -0.00102491196542179 -0.00100769595412277 ...
        -0.00103001156507028 -0.00101278055119565 -0.00103509827713845 ...
        -0.00101784549270957 -0.00104016026474913 -0.00102288913389542 ...
        -0.00104520736719705 -0.00102791820437604 -0.00105023326873236 ...
        -0.00103292086957181 -0.00105523473223001 -0.00103790506415228 ...
        -0.00106021984674946 -0.00104286998264703 -0.00106518250792908 ...
        -0.00104781288445189 -0.00107012401601381 -0.00105273403594869 ...
        -0.00107504389534344 -0.00105763737502872 -0.00107994711479006 ...
        -0.00106251906313021 -0.00108482244665189 -0.00106737863403616 ...
        -0.00108967762885608 -0.00107221311467889 -0.00109451405494862 ...
        -0.00107702488028712 -0.00109932724215885 -0.00108181705129859 ...
        -0.00110411209274527 -0.00108658191396234 -0.00110888108321171 ...
        -0.00109132604003194 -0.00111361855288752 -0.00109604582207854 ...
        -0.00111833573813412 -0.00110073927371426 -0.00112302309420254 ...
        -0.0011054090125719 -0.00112769290020196 -0.00111005757087284 ...
        -0.00113233314169487 -0.00111467500024694 -0.00113694867864281 ...
        -0.00111927244885693 -0.00114154078293124 -0.00112384010211595 ...
        -0.00114610260506447 -0.00112838357032984 -0.00115064484127369 ...
        -0.00113290491060973 -0.00115515876874868 -0.00113739575095127 ...
        -0.00115964505944686 -0.001141861604753 -0.00116410550957377 ...
        -0.0011463006961773 -0.00116854032773698 -0.00115071395723581 ...
        -0.00117294508294406 -0.00115509550974908 -0.00117732371907379 ...
        -0.00115945638859803 -0.00118167378101472 -0.00116378937263546 ...
        -0.00118599776119287 -0.00116809044468665 -0.00119029446703045 ...
        -0.00117236185209283 -0.00119456020394658 -0.00117661061408957 ...
        -0.00119880043244979 -0.00118082268194906 -0.00120301047879294 ...
        -0.00118501228865547 -0.00120719057649404 -0.00118916923371166 ...
        -0.00121134316394589 -0.00119330147852886 -0.00121546484192461 ...
        -0.00119739739120995 -0.0012195537479804 -0.00120146836565545 ...
        -0.00122361862188971 -0.0012055087336334 -0.00122764797287811 ...
        -0.00120951668809843 -0.00123165079544959 -0.00121349834806519 ...
        -0.00123562117165084 -0.00121744300263146 -0.00123955702915546 ...
        -0.00122135892903376 -0.00124346572394824 -0.00122524422491531 ...
        -0.0012473410513404 -0.00122909688317356 -0.0012511842363052 ...
        -0.00123291526515606 -0.00125499320121316 -0.00123670372709848 ...
        -0.00125877422482296 -0.00124045705033143 -0.00126251624294889 ...
        -0.00124417959947433 -0.0012662242599214 -0.00124786916882863 ...
        -0.00126990265347276 -0.00125152488803364 -0.00127355037741411 ...
        -0.00125514899343647 -0.00127715806196926 -0.0012587373121986 ...
        -0.00128073992050586 -0.00126229169695799 -0.00128428279944534 ...
        -0.00126581355859872 -0.00128779470571137 -0.00126929932859177 ...
        -0.00129126796829024 -0.00127275218429051 -0.00129471276223165 ...
        -0.00127617266291941 -0.00129811750185086 -0.00127955236330022 ...
        -0.00130148775847087 -0.00128290219255846 -0.00130482477603932 ...
        -0.00128621275419733 -0.00130812193905413 -0.00128948917610101 ...
        -0.00131138893300729 -0.00129273249445023 -0.0013146168349452 ...
        -0.00129593531917555 -0.00131780772516183 -0.00129910344588175 ...
        -0.0013209626249659 -0.00130223503540772 -0.00132408346144858 ...
        -0.0013053321664682 -0.00132716472610674 -0.00130838725432702 ...
        -0.00133021265008791 -0.00131141000226553 -0.00133322107854707 ...
        -0.00131439732983699 -0.00133619091437943 -0.00131734499397238 ...
        -0.00133912376799917 -0.00132025237609073 -0.00134201833993713 ...
        -0.00132312973230849 -0.00134487631271595 -0.00132596203408336 ...
        -0.00134769737136125 -0.00132875979202585 -0.00135047825204168 ...
        -0.0013315161082455 -0.00135322254270583 -0.00133423758177145 ...
        -0.00135592634348093 -0.00133691438381657 -0.00135858927211365 ...
        -0.00133955733035768 -0.00136121853747059 -0.00134216014250549 ...
        -0.00136380304324351 -0.00134472152029608 -0.00136635203948587 ...
        -0.00134724797897339 -0.00136886042223232 -0.00134973002031425 ...
        -0.00137132735196598 -0.00135217641896819 -0.00137375940516443 ...
        -0.00135458409130891 -0.00137615041452562 -0.00135695234307624 ...
        -0.00137850206717648 -0.00135927820522175 -0.00138081148942767 ...
        -0.00136156786285448 -0.00138308640287299 -0.00136381286235802 ...
        -0.00138531827703732 -0.0013660192785242 -0.00138750774300196 ...
        -0.00136818676825736 -0.00138965762702676 -0.00137031298919982 ...
        -0.00139176922419226 -0.00137239772298954 -0.00139383111088769 ...
        -0.00137444133933953 -0.00139585777452286 -0.00137644221509696 ...
        -0.00139784061763389 -0.00137840377375175 -0.00139978467980708 ...
        -0.0013803215011375 -0.0014016835214131 -0.00138219925864173 ...
        -0.00140354614746141 -0.00138403685535457 -0.00140536201853964 ...
        -0.00138582773896326 -0.00140713762891603 -0.00138758273770035 ...
        -0.00140887386249566 -0.00138929227425426 -0.00141056393501931 ...
        -0.00139096123002753 -0.00141221701126009 -0.0013925900279682 ...
        -0.00141382414161978 -0.00139417253322361 -0.00141538893766059 ...
        -0.00139571465398236 -0.00141691096828039 -0.00139721410153506 ...
        -0.00141839345698245 -0.00139867371867227 -0.00141982824761704 ...
        -0.00140008539751998 -0.00142122508036101 -0.00140145519845167 ...
        -0.00142257799128481 -0.00140278344521675 -0.00142388621494678 ...
        -0.00140406793214575 -0.00142515166239882 -0.00140530616451066 ...
        -0.00142637547809947 -0.00140650993579446 -0.0014275547176166 ...
        -0.00140766574573729 -0.00142869214578186 -0.00140878030762684 ...
        -0.0014297845366011 -0.00140985004595367 -0.00143083705947031 ...
        -0.00141088086705292 -0.00143184543302381 -0.0014118639105238 ...
        -0.00143280979789913 -0.00141280894085731 -0.00143373568598153 ...
        -0.00141370886096606 -0.00143461215069778 -0.00141456283555069 ...
        -0.00143544874098307 -0.00141537742684273 -0.00143624017124593 ...
        -0.00141614311991002 -0.00143698585017364 -0.00141686852849871 ...
        -0.00143769100122581 -0.00141754905116049 -0.00143834964264149 ...
        -0.00141818594416402 -0.00143896429913258 -0.00141877517350428 ...
        -0.0014395318240666 -0.00141932679861542 -0.00144005944754578 ...
        -0.00141982984506365 -0.00144054321815619 -0.00142028928197424 ...
        -0.00144098214181398 -0.00142070641853968 -0.00144137789420343 ...
        -0.00142107975325746 -0.0014417341198121 -0.00142140688554426 ...
        -0.00144203903756598 -0.00142169309182811 -0.00144230446915528 ...
        -0.00142193503832613 -0.00144252512913655 -0.00142213547730273 ...
        -0.00144270323746995 -0.00142228862249704 -0.00144283340033924 ...
        -0.00142239909800679 -0.00144292424913888 -0.00142246650667493 ...
        -0.00144296622229908 0.998577514448911 -0.00144296622229908 ...
        -0.00142246650667493 -0.00144292424913888 -0.00142239909800679 ...
        -0.00144283340033924 -0.00142228862249704 -0.00144270323746995 ...
        -0.00142213547730273 -0.00144252512913655 -0.00142193503832613 ...
        -0.00144230446915528 -0.00142169309182811 -0.00144203903756598 ...
        -0.00142140688554426 -0.0014417341198121 -0.00142107975325746 ...
        -0.00144137789420343 -0.00142070641853968 -0.00144098214181398 ...
        -0.00142028928197424 -0.00144054321815619 -0.00141982984506365 ...
        -0.00144005944754578 -0.00141932679861542 -0.0014395318240666 ...
        -0.00141877517350428 -0.00143896429913258 -0.00141818594416402 ...
        -0.00143834964264149 -0.00141754905116049 -0.00143769100122581 ...
        -0.00141686852849871 -0.00143698585017364 -0.00141614311991002 ...
        -0.00143624017124593 -0.00141537742684273 -0.00143544874098307 ...
        -0.00141456283555069 -0.00143461215069778 -0.00141370886096606 ...
        -0.00143373568598153 -0.00141280894085731 -0.00143280979789913 ...
        -0.0014118639105238 -0.00143184543302381 -0.00141088086705292 ...
        -0.00143083705947031 -0.00140985004595367 -0.0014297845366011 ...
        -0.00140878030762684 -0.00142869214578186 -0.00140766574573729 ...
        -0.0014275547176166 -0.00140650993579446 -0.00142637547809947 ...
        -0.00140530616451066 -0.00142515166239882 -0.00140406793214575 ...
        -0.00142388621494678 -0.00140278344521675 -0.00142257799128481 ...
        -0.00140145519845167 -0.00142122508036101 -0.00140008539751998 ...
        -0.00141982824761704 -0.00139867371867227 -0.00141839345698245 ...
        -0.00139721410153506 -0.00141691096828039 -0.00139571465398236 ...
        -0.00141538893766059 -0.00139417253322361 -0.00141382414161978 ...
        -0.0013925900279682 -0.00141221701126009 -0.00139096123002753 ...
        -0.00141056393501931 -0.00138929227425426 -0.00140887386249566 ...
        -0.00138758273770035 -0.00140713762891603 -0.00138582773896326 ...
        -0.00140536201853964 -0.00138403685535457 -0.00140354614746141 ...
        -0.00138219925864173 -0.0014016835214131 -0.0013803215011375 ...
        -0.00139978467980708 -0.00137840377375175 -0.00139784061763389 ...
        -0.00137644221509696 -0.00139585777452286 -0.00137444133933953 ...
        -0.00139383111088769 -0.00137239772298954 -0.00139176922419226 ...
        -0.00137031298919982 -0.00138965762702676 -0.00136818676825736 ...
        -0.00138750774300196 -0.0013660192785242 -0.00138531827703732 ...
        -0.00136381286235802 -0.00138308640287299 -0.00136156786285448 ...
        -0.00138081148942767 -0.00135927820522175 -0.00137850206717648 ...
        -0.00135695234307624 -0.00137615041452562 -0.00135458409130891 ...
        -0.00137375940516443 -0.00135217641896819 -0.00137132735196598 ...
        -0.00134973002031425 -0.00136886042223232 -0.00134724797897339 ...
        -0.00136635203948587 -0.00134472152029608 -0.00136380304324351 ...
        -0.00134216014250549 -0.00136121853747059 -0.00133955733035768 ...
        -0.00135858927211365 -0.00133691438381657 -0.00135592634348093 ...
        -0.00133423758177145 -0.00135322254270583 -0.0013315161082455 ...
        -0.00135047825204168 -0.00132875979202585 -0.00134769737136125 ...
        -0.00132596203408336 -0.00134487631271595 -0.00132312973230849 ...
        -0.00134201833993713 -0.00132025237609073 -0.00133912376799917 ...
        -0.00131734499397238 -0.00133619091437943 -0.00131439732983699 ...
        -0.00133322107854707 -0.00131141000226553 -0.00133021265008791 ...
        -0.00130838725432702 -0.00132716472610674 -0.0013053321664682 ...
        -0.00132408346144858 -0.00130223503540772 -0.0013209626249659 ...
        -0.00129910344588175 -0.00131780772516183 -0.00129593531917555 ...
        -0.0013146168349452 -0.00129273249445023 -0.00131138893300729 ...
        -0.00128948917610101 -0.00130812193905413 -0.00128621275419733 ...
        -0.00130482477603932 -0.00128290219255846 -0.00130148775847087 ...
        -0.00127955236330022 -0.00129811750185086 -0.00127617266291941 ...
        -0.00129471276223165 -0.00127275218429051 -0.00129126796829024 ...
        -0.00126929932859177 -0.00128779470571137 -0.00126581355859872 ...
        -0.00128428279944534 -0.00126229169695799 -0.00128073992050586 ...
        -0.0012587373121986 -0.00127715806196926 -0.00125514899343647 ...
        -0.00127355037741411 -0.00125152488803364 -0.00126990265347276 ...
        -0.00124786916882863 -0.0012662242599214 -0.00124417959947433 ...
        -0.00126251624294889 -0.00124045705033143 -0.00125877422482296 ...
        -0.00123670372709848 -0.00125499320121316 -0.00123291526515606 ...
        -0.0012511842363052 -0.00122909688317356 -0.0012473410513404 ...
        -0.00122524422491531 -0.00124346572394824 -0.00122135892903376 ...
        -0.00123955702915546 -0.00121744300263146 -0.00123562117165084 ...
        -0.00121349834806519 -0.00123165079544959 -0.00120951668809843 ...
        -0.00122764797287811 -0.0012055087336334 -0.00122361862188971 ...
        -0.00120146836565545 -0.0012195537479804 -0.00119739739120995 ...
        -0.00121546484192461 -0.00119330147852886 -0.00121134316394589 ...
        -0.00118916923371166 -0.00120719057649404 -0.00118501228865547 ...
        -0.00120301047879294 -0.00118082268194906 -0.00119880043244979 ...
        -0.00117661061408957 -0.00119456020394658 -0.00117236185209283 ...
        -0.00119029446703045 -0.00116809044468665 -0.00118599776119287 ...
        -0.00116378937263546 -0.00118167378101472 -0.00115945638859803 ...
        -0.00117732371907379 -0.00115509550974908 -0.00117294508294406 ...
        -0.00115071395723581 -0.00116854032773698 -0.0011463006961773 ...
        -0.00116410550957377 -0.001141861604753 -0.00115964505944686 ...
        -0.00113739575095127 -0.00115515876874868 -0.00113290491060973 ...
        -0.00115064484127369 -0.00112838357032984 -0.00114610260506447 ...
        -0.00112384010211595 -0.00114154078293124 -0.00111927244885693 ...
        -0.00113694867864281 -0.00111467500024694 -0.00113233314169487 ...
        -0.00111005757087284 -0.00112769290020196 -0.0011054090125719 ...
        -0.00112302309420254 -0.00110073927371426 -0.00111833573813412 ...
        -0.00109604582207854 -0.00111361855288752 -0.00109132604003194 ...
        -0.00110888108321171 -0.00108658191396234 -0.00110411209274527 ...
        -0.00108181705129859 -0.00109932724215885 -0.00107702488028712 ...
        -0.00109451405494862 -0.00107221311467889 -0.00108967762885608 ...
        -0.00106737863403616 -0.00108482244665189 -0.00106251906313021 ...
        -0.00107994711479006 -0.00105763737502872 -0.00107504389534344 ...
        -0.00105273403594869 -0.00107012401601381 -0.00104781288445189 ...
        -0.00106518250792908 -0.00104286998264703 -0.00106021984674946 ...
        -0.00103790506415228 -0.00105523473223001 -0.00103292086957181 ...
        -0.00105023326873236 -0.00102791820437604 -0.00104520736719705 ...
        -0.00102288913389542 -0.00104016026474913 -0.00101784549270957 ...
        -0.00103509827713845 -0.00101278055119565 -0.00103001156507028 ...
        -0.00100769595412277 -0.00102491196542179 -0.00100259677920104 ...
        -0.00101978928702958 -0.000997471417851135 -0.00101464789609977 ...
        -0.000992333846679974 -0.00100949041461894 -0.000987173591940844 ...
        -0.0010043168888426 -0.000982003640412162 -0.000999121077015662 ...
        -0.000976808890051297 -0.000993912936863964 -0.000971601135114851 ...
        -0.00098868424714957 -0.000966379232010664 -0.000983437688380315 ...
        -0.000961138649933579 -0.000978177880033886 -0.000955878886649484 ...
        -0.00097290371632912 -0.000950608676700982 -0.000967613579866798 ...
        -0.000945318195420608 -0.000962304707262916 -0.000940012775880583 ...
        -0.000956981582441388 -0.000934693255768807 -0.000951645521875429 ...
        -0.000929361017572762 -0.000946293363457787 -0.000924009961410372 ...
        -0.000940924867656796 -0.000918648841719483 -0.000935548345917211 ...
        -0.000913274565013767 -0.000930152216294611 -0.000907881659592871 ...
        -0.000924744761511434 -0.00090248165884167 -0.000919325405532708 ...
        -0.000897063319913564 -0.000913890081571447 -0.00089163837007102 ...
        -0.000908451147512817 -0.000886201671761396 -0.000902994003936461 ...
        -0.000880752147073045 -0.000897531442126036 -0.000875288235042414 ...
        -0.000892050417285739 -0.000869820092548133 -0.000886565783616892 ...
        -0.000864335219836449 -0.00088106826934525 -0.000858842582529317 ...
        -0.000875556050421268 -0.000853342315674663 -0.000870033638156608 ...
        -0.000847829720399409 -0.000864504512173573 -0.000842304533987612 ...
        -0.000858960846668655 -0.000836769979599555 -0.000853412201935596 ...
        -0.000831229033387117 -0.000847854077960715 -0.000825677946220371 ...
        -0.000842285743049031 -0.000820115865431379 -0.000836707185220517 ...
        -0.000814547752701514 -0.000831125771910914 -0.000808974435203948 ...
        -0.000825533077112445 -0.000803388175444627 -0.000819933082820063 ...
        -0.000797801496862468 -0.000814331699068886 -0.00079220593587719 ...
        -0.000808717229252788 -0.000786602828319698 -0.000803102309796419 ...
        -0.000780997174647912 -0.000797475364406223 -0.000775377533197303 ...
        -0.000791843866793366 -0.000769760517232756 -0.000786207831847836 ...
        -0.000764131980961946 -0.000780571720715751 -0.000758505101094954 ...
        -0.000774922072399605 -0.000752866843401186 -0.000769274620023684 ...
        -0.000747223693145196 -0.000763621793846797 -0.000741580491523587 ...
        -0.000757960828012272 -0.000735934851517909 -0.00075229621799146 ...
        -0.000730282296020223 -0.00074663101327974 -0.000724630722242542 ...
        -0.000740962514432326 -0.000718972243893665 -0.000735289027559106 ...
        -0.000713311993344596 -0.000729615097967256 -0.000707651984328138 ...
        -0.000723942500932677 -0.000701992299348428 -0.000718266009944991 ...
        -0.000696325847667918 -0.000712585791627462 -0.000690662312176673 ...
        -0.000706910505254029 -0.000684998069760964 -0.000701227679938018 ...
        -0.000679327625848749 -0.000695546784058002 -0.000673663567266255 ...
        -0.000689866303164546 -0.000667992424517877 -0.000684181126297638 ...
        -0.000662326792779903 -0.000678503054757363 -0.000656658118154382 ...
        -0.000672814901274216 -0.000650989762569112 -0.00066713337651418 ...
        -0.000645315365970624 -0.000661447162583575 -0.000639652981334345 ...
        -0.000655767399186611 -0.000633985225615211 -0.000650092141798238 ...
        -0.000628317645483251 -0.000644416196914882 -0.000622656514939699 ...
        -0.000638740451179536 -0.000616999999159534 -0.00063307055972534 ...
        -0.000611343983737937 -0.000627400009194207 -0.000605691755016557 ...
        -0.000621736723470676 -0.000600045410917146 -0.000616076672647396 ...
        -0.000594401217961797 -0.000610418174078908 -0.000588757926766406 ...
        -0.000604762345991775 -0.000583122068731009 -0.000599116912086177 ...
        -0.000577493240492387 -0.000593471599541694 -0.00057186250659461 ...
        -0.000587830487294068 -0.00056624322884708 -0.000582199600290627 ...
        -0.000560625731538387 -0.000576566250276873 -0.000555012572382569 ...
        -0.000570945675778399 -0.000549409647630626 -0.000565324782651953 ...
        -0.000543805389105178 -0.000559714359012817 -0.000538218539462325 ...
        -0.000554108191362384 -0.000532631973642897 -0.000548516732117805 ...
        -0.000527056417154322 -0.000542919506614568 -0.000521486245735261 ...
        -0.000537336233267705 -0.000515920788705218 -0.000531766390950679 ...
        -0.000510365013718672 -0.00052620258025602 -0.000504820345941988 ...
        -0.000520644316520554 -0.000499281877008339 -0.000515097055541588 ...
        -0.000493755795746757 -0.000509557875996659 -0.000488234838035421 ...
        -0.000504024944468153 -0.000482722724874 -0.000498502112584896 ...
        -0.000477221814436355 -0.000492991243882557 -0.000471731051376341 ...
        -0.000487485846342785 -0.00046624341116109 -0.000481987878861127 ...
        -0.000460771020900107 -0.000476507678355414 -0.000455310231601631 ...
        -0.000471031738642008 -0.000449855282363561 -0.000465570957372808 ...
        -0.000444420062548933 -0.000460122820298644 -0.000438988654634021 ...
        -0.000454682072162956 -0.000433576259773469 -0.000449261610694555 ...
        -0.000428170689148795 -0.00044384265117611 -0.000422782773636618 ...
        -0.000438443016806101 -0.000417398552244803 -0.000433054590942868 ...
        -0.000412041532454727 -0.000427677246217691 -0.000406693119240586 ...
        -0.000422314612674572 -0.000401349971644547 -0.000416965225549356 ...
        -0.000396020472967796 -0.00041162756846545 -0.000390708299744255 ...
        -0.000406305916249671 -0.000385407659870385 -0.000400994478871314 ...
        -0.000380121430994678 -0.000395700243436222 -0.000374851735534717 ...
        -0.000390420291658783 -0.000369595193242175 -0.000385152286319447 ...
        -0.000364350176934331 -0.00037989820084969 -0.000359124350281631 ...
        -0.000374665797748309 -0.000353915840786682 -0.000369442860778764 ...
        -0.000348714830151018 -0.000364234688638259 -0.000343537095029868 ...
        -0.000359048655059581 -0.000338372009658702 -0.000353870888959467 ...
        -0.000333223233605985 -0.000348719097807331 -0.000328096166004039 ...
        -0.000343576448195219 -0.000322977270579871 -0.000338458016843936 ...
        -0.000317885745339567 -0.000333348777998274 -0.000312804904987003 ...
        -0.000328267447809838 -0.00030773955523158 -0.000323189418128293 ...
        -0.000302696898062834 -0.000318130279625162 -0.000297672866839392 ...
        -0.000313096865390683 -0.000292665224269752 -0.000308082035486294 ...
        -0.000287675422078813 -0.000303080925747232 -0.00028270144437503 ...
        -0.000298100922935147 -0.000277750316901195 -0.000293140421214275 ...
        -0.000272816308632977 -0.000288197710822719 -0.000267902236841568 ...
        -0.000283276344711641 -0.000263011084555673 -0.00027837836572186 ...
        -0.000258140690609926 -0.000273495684928487 -0.000253283350311883 ...
        -0.000268630968973861 -0.000248452425942719 -0.000263794639610045 ...
        -0.000243642108052888 -0.000258969820270394 -0.000238844856516606 ...
        -0.000254168575853268 -0.00023407630342159 -0.000249387505763721 ...
        -0.000229318112116893 -0.00024462215429244 -0.00022459000670945 ...
        -0.000239887112749916 -0.000219873618501209 -0.000235163607142938 ...
        -0.000215188716064736 -0.000230466166221331 -0.000210512075338946 ...
        -0.000225795608114827 -0.000205867870868635 -0.000221139086536049 ...
        -0.00020124633592059 -0.00021649984218902 -0.000196640185405793 ...
        -0.000211884584934376 -0.000192055626749922 -0.000207293827152364 ...
        -0.000187498685019257 -0.000202728381883579 -0.000182961417181746 ...
        -0.000198181127894418 -0.000178445560512411 -0.000193658184353575 ...
        -0.000173954066425588 -0.000189158263341044 -0.000169484369239841 ...
        -0.000184678608194311 -0.000165034601521114 -0.000180221918448322 ...
        -0.000160613496735349 -0.000175795980251497 -0.000156217655458443 ...
        -0.000171386261947582 -0.000151836103133269 -0.000166999342730658 ...
        -0.000147487265205653 -0.000162643327425646 -0.000143157963345889 ...
        -0.000158301287287917 -0.000138852344896581 -0.000153993501087511 ...
        -0.000134575213178779 -0.000149698136860734 -0.000130312719388248 ...
        -0.000145438844602933 -0.000126083535148506 -0.000141191572691661 ...
        -0.000121877587974667 -0.000136983683854007 -0.000117686980527819 ...
        -0.000132794440528104 -0.000113528195954321 -0.000128627488478574 ...
        -0.000109400999572182 -0.000124488888143328 -0.000105296259969285 ...
        -0.000120374271344736 -0.000101212284731179 -0.000116278463730541 ...
        -9.71504375780535e-05 -0.00011221108046394 -9.3118746624238e-05 ...
        -0.000108170906514978 -8.91110887858357e-05 -0.000104154216869535 ...
        -8.51278680995468e-05 -0.000100163492183422 -8.11726493171836e-05 ...
        -9.62015428450688e-05 -7.72432381985873e-05 -9.22598613183885e-05 ...
        -7.33323968861895e-05 -8.83430609008042e-05 -6.94561872652765e-05 ...
        -8.4462873462552e-05 -6.56071908157976e-05 -8.05991399089298e-05 ...
        -6.17767351044973e-05 -7.67665183297423e-05 -5.79834761989688e-05 ...
        -7.29602919472465e-05 -5.42052455432343e-05 -6.917590521811e-05 ...
        -5.04673397984087e-05 -6.54266445074692e-05 -4.67412378831452e-05 ...
        -6.16961957940265e-05 -4.30568676467786e-05 -5.79892551650358e-05 ...
        -3.93858943420103e-05 -5.43223775900056e-05 -3.5743432764996e-05 ...
        -5.06790029329883e-05 -3.21308034111668e-05 -4.70554388382069e-05 ...
        -2.85444446092506e-05 -4.34610940241453e-05 -2.49870489648759e-05 ...
        -3.98983007708689e-05 -2.14624199485051e-05 -3.63639388123088e-05 ...
        -1.79599094871771e-05 -3.28501444624909e-05 -1.44815028343862e-05 ...
        -2.936452264384e-05 -1.10329725215697e-05 -2.59085427863042e-05 ...
        -7.61256637909638e-06 -2.24782846429684e-05 -4.21687380084711e-06 ...
        -1.90758506234819e-05 -8.54734312230503e-07 -1.57086626538499e-05 ...
        2.478965992135e-06 -1.23597687619004e-05 5.7961402190235e-06 ...
        -9.03807220992577e-06 9.07435042187414e-06 -5.75304177689453e-06 ...
        1.23300437091136e-05 -2.48395219886944e-06 1.55579580823374e-05 ...
        7.44709628370455e-07 1.87540970903234e-05 3.96235915847616e-06 ...
        2.19301880074212e-05 7.13474234194196e-06 2.50735179674984e-05 ...
        1.02969564591303e-05 2.81803409376419e-05 1.34221416205701e-05 ...
        3.12736815398153e-05 1.65167884757707e-05 3.43389991275885e-05 ...
        1.9583509587377e-05 3.73683068021018e-05 2.26211148712501e-05 ...
        4.03694799154385e-05 2.56312708424046e-05 4.33452119160907e-05 ...
        2.861682314276e-05 4.62914240865327e-05 3.15670602334403e-05 ...
        4.92013201203695e-05 3.44854674527839e-05 5.20843911777468e-05 ...
        3.73797484643595e-05 5.4943297941406e-05 4.02477799614986e-05 ...
        5.77725031856044e-05 4.30843696398001e-05 6.05731437306525e-05 ...
        4.58982329354012e-05 6.33527341194946e-05 4.86838092976189e-05 ...
        6.60934807472593e-05 5.14290824777555e-05 6.88060333551089e-05 ...
        5.41590510900549e-05 7.15006406472309e-05 5.68549758475372e-05 ...
        7.41540762612842e-05 5.95227362750734e-05 7.6793798922649e-05 ...
        6.21652241278354e-05 7.93856227930726e-05 6.4773310630712e-05 ...
        8.19700003014704e-05 6.73535094229365e-05 8.4507679725364e-05 ...
        6.99193427777012e-05 8.70194535966339e-05 7.24437897013612e-05 ...
        8.95067583537454e-05 7.49362592204379e-05 9.19676552393002e-05 ...
        7.7406451469723e-05 9.4400392081822e-05 7.98476351154043e-05 ...
        9.68028103075868e-05 8.22564739928476e-05 9.91724413602619e-05 ...
        8.46377524343427e-05 0.000101520040848214 8.6997697636946e-05 ...
        0.00010384142822719 8.9326130267195e-05 0.000106128459429963 ...
        9.16208954885789e-05 0.000108385198416282 9.38903181609553e-05 ...
        0.00011061912758066 9.61340121755212e-05 0.000112820721133012 ...
        9.83430008460674e-05 0.000114994554683083 0.000100534747857121 ...
        0.000117151770267958 0.000102695974193358 0.000119264062816841 ...
        0.000104815456610029 0.000121352865533961 0.000106919416208314 ...
        0.000123411413634734 0.000108976648062514 0.000125438681667222 ...
        0.000111026749642597 0.000127439699981403 0.000113022852587307 ...
        0.000129417339879514 0.000115005526856116 0.000131348374605552 ...
        0.000116963924652933 0.000133259646255874 0.000118890893824868 ...
        0.000135147623375377 0.000120785699863315 0.000137002924080436 ...
        0.000122652108669766 0.000138831350573848 0.000124493063311488 ...
        0.000140636589478328 0.000126310606636366 0.000142413014418351 ...
        0.000128093815883613 0.000144154706481979 0.000129847369736467 ...
        0.000145872333808117 0.0001315797175703 0.000147567479799268 ...
        0.000133285051211749 0.000149229549547811 0.000134954485348085 ...
        0.000150859313907694 0.000136599578553045 0.000152468100145438 ...
        0.000138216928855769 0.000154038036598994 0.000139794931449641 ...
        0.000155583470661326 0.00014136367456957 0.000157114742552057 ...
        0.000142897008677703 0.000158600968460824 0.000144402714858644 ...
        0.000160078002619954 0.000145879507713328 0.000161501043372102 ...
        0.000147329926284553 0.000162924008159824 0.000148739946110674 ...
        0.000164310971182923 0.000150141519073649 0.000165662105394722 ...
        0.000151513447241944 0.000166987862818498 0.000152855438761916 ...
        0.00016829308482439 0.000154175601232052 0.000169573368018163 ...
        0.000155468634107108 0.000170824966640554 0.000156730407151815 ...
        0.000172046059085098 0.000157967011236179 0.000173247340550384 ...
        0.000159183654499281 0.000174423192630443 0.000160368723941047 ...
        0.000175564469284552 0.000161520883950376 0.000176678398147069 ...
        0.000162652641464862 0.000177774896800403 0.000163762518143054 ...
        0.000178840239617939 0.000164837174794785 0.000179877733135045 ...
        0.000165896683957816 0.000180901429464262 0.000166927206356067 ...
        0.000181880383887638 0.000167920030355245 0.000182846175443449 ...
        0.000168910950199197 0.000183788135426639 0.000169857503563841 ...
        0.000184710214583617 0.000170809701259043 0.000185598783827742 ...
        0.000171709344633042 0.00018648186334272 0.000172583563379801 ...
        0.000187324871929323 0.00017344368961527 0.000188141933013445 ...
        0.000174280858098935 0.000188935874354747 0.000175087525320854 ...
        0.000189700964150091 0.000175868285792815 0.000190442516865578 ...
        0.000176627273512077 0.000191164622923799 0.000177365351099616 ...
        0.000191860074768005 0.000178071310371946 0.000192523761399714 ...
        0.000178751217395286 0.000193167983098429 0.000179414816658621 ...
        0.000193793951466969 0.000180053814775767 0.000194387936157392 ...
        0.00018065825119185 0.000194953402382992 0.000181245414361681 ...
        0.000195507004334177 0.000181812962667978 0.000196026975078591 ...
        0.00018234498096594 0.000196528030925924 0.000182875356468365 ...
        0.000197019343862453 0.000183368401437858 0.000197461579764808 ...
        0.000183840734390289 0.000197905923782038 0.000184283982006558 ...
        0.000198296500858624 0.000184725674910983 0.000198689254900932 ...
        0.000185122228495084 0.00019906846079707 0.000185503334851932 ...
        0.000199413696698904 0.00018586219208817 0.000199730064472379 ...
        0.000186196759821276 0.00020002759840935 0.000186511991485097 ...
        0.000200303112119255 0.00018680361387107 0.000200553386535705 ...
        0.000187068626670239 0.000200779380586063 0.00018731583103933 ...
        0.000200993109858065 0.000187550280081439 0.000201187946022781 ...
        0.000187758766221478 0.000201353429887812 0.000187940219674296 ...
        0.000201499111049076 0.000188109901695649 0.000201635464034827 ...
        0.000188262918521119 0.000201742364450803 0.000188380342916283 ...
        0.00020182285509849 0.000188487723332591 0.000201896661872901 ...
        0.000188570374772634 0.00020192703423969 0.000188618642347173 ...
        0.00020195498278816 0.000188676162722277 0.000201956499952995 ...
        0.000188682470912182 0.000201948630892414 0.000188699131543172 ...
        0.000201887280169466 0.000188680170308866 0.000201828287717281 ...
        0.000188627755233424 0.000201751577452262 0.000188565042254248 ...
        0.000201656789547352 0.000188489843222893 0.000201542306121948 ...
        0.000188390554365579 0.000201403617611984 0.00018827021957592 ...
        0.000201245805791164 0.000188133455746884 0.000201073278361272 ...
        0.000187980167442232 0.000200878274352145 0.000187799917038059 ...
        0.000200657788185446 0.000187601431935704 0.000200426916679782 ...
        0.000187396245168319 0.000200186359794539 0.000187172883597354 ...
        0.000199918391977347 0.00018691936177429 0.000199628464943987 ...
        0.00018665798330349 0.000199337181305588 0.000186384190758476 ...
        0.000199014276073139 0.000186074056978081 0.000198675402413413 ...
        0.000185769337746392 0.000198332684946961 0.000185423779830979 ...
        0.000197938865509181 0.00018507214550464 0.000197565220164746 ...
        0.000184684078572376 0.000197148384769187 0.000184322225082818 ...
        0.000196717240408375 0.000183926123850664 0.00019628278144887 ...
        0.000183504518696506 0.000195825809323134 0.000183063319783243 ...
        0.000195347688825012 0.000182608806220965 0.000194860537061455 ...
        0.000182144949989017 0.0001943603217893 0.000181665154910082 ...
        0.000193840629882896 0.000181164010868884 0.000193301649809385 ...
        0.000180649886386028 0.000192754371732315 0.000180126257432899 ...
        0.000192190568573917 0.000179578718705273 0.000191599989470229 ...
        0.000179008961435234 0.000190997490189001 0.000178437982842314 ...
        0.00019039656674264 0.000177858996696183 0.000189771278974141 ...
        0.000177248132413393 0.000189126471772676 0.000176639809212927 ...
        0.000188489641124343 0.000176016030359077 0.000187811901507664 ...
        0.000175361512463266 0.000187147160962526 0.000174729299200826 ...
        0.000186448297386255 0.000174039903875203 0.000185767604837202 ...
        0.00017335411179948 0.000185027864500469 0.000172667620833196 ...
        0.000184286611514033 0.00017196158092293 0.000183546268742376 ...
        0.00017124760818272 0.00018279849374471 0.000170523633007559 ...
        0.000182033695623023 0.000169778512887765 0.000181249570870113 ...
        0.000169018594516678 0.000180454945678463 0.000168252218135918 ...
        0.000179655669887608 0.00016747827412857 0.000178841832739458 ...
        0.000166684553290119 0.000178009288836085 0.00016587928547492 ...
        0.00017717293385048 0.000165073243318422 0.000176330911566262 ...
        0.00016425075129765 0.000175461660397254 0.000163399560443171 ...
        0.000174575936109185 0.00016255162438117 0.000173702413564071 ...
        0.000161702026411127 0.000172801229598125 0.000160818165907315 ...
        0.0001718920850075 0.000159956893528048 0.000170992674526433 ...
        0.000159052956957668 0.000170042095456918 0.000158170708618841 ...
        0.000169125397095508 0.000157231217866636 0.00016819554910366 ...
        0.000156322265425821 0.000167233361627061 0.000155400371252723 ...
        0.000166262236024401 0.000154458312643182 0.000165281512862364 ...
        0.000153506285193346 0.000164296149397301 0.000152555673594162 ...
        0.00016331533061291 0.000151605739642623 0.000162329353472279 ...
        0.000150644867227297 0.000161328177456799 0.000149667504823985 ...
        0.000160314765213751 0.000148685877160421 0.00015930297041135 ...
        0.000147704712731323 0.000158283997209231 0.0001467078077765 ...
        0.000157245825116299 0.000145696788968782 0.00015620507777422 ...
        0.000144694503644524 0.000155174007731726 0.00014368778403567 ...
        0.000154116433298502 0.000142645408222276 0.000153040514770305 ...
        0.000141616624531915 0.000151987283929358 0.000140580961619724 ...
        0.000150890016038237 0.000139517892601227 0.000149828728732597 ...
        0.000138496269622508 0.000148713309393896 0.000137431200406389 ...
        0.000147650885242724 0.000136344970380459 0.000146553201683573 ...
        0.0001352770974413 0.00014544604898115 0.000134207673159638 ...
        0.000144339000668191 0.000133131029385468 0.000143224444289613 ...
        0.000132042562555528 0.000142094072048318 0.000130938083307678 ...
        0.000140953868623763 0.000129831114515451 0.000139817361697321 ...
        0.000128731099468481 0.000138686924461604 0.000127630265670587 ...
        0.000137545641776917 0.000126511549073947 0.000136387642397459 ...
        0.000125384540070385 0.000135231200126963 0.000124263340996372 ...
        0.000134075593504344 0.000123130724693957 0.000132896862515783 ...
        0.000121974602650626 0.000131711241910019 0.000120836584884503 ...
        0.000130554025977205 0.000119706164890792 0.0001293669345116 ...
        0.000118534695954875 0.000128175156487219 0.000117405432530707 ...
        0.000127005771401337 0.000116219922986808 0.000125784669526395 ...
        0.000115103913441034 0.000124585074843941 0.000113924376018711 ...
        0.000123415970157667 0.00011275611758717 0.000122223767049629 ...
        0.000111589015184093 0.000121019128102384 0.000110414309339981 ...
        0.000119810321024323 0.000109237093402475 0.000118601701832576 ...
        0.000108063183157268 0.000117394632222454 0.000106884458943837 ...
        0.000116175837989867 0.000105689855050544 0.000114940712383793 ...
        0.000104483424765477 0.000113703624833531 0.000103286777802022 ...
        0.000112483300366012 0.000102104226670354 0.000111266229476988 ...
        0.000100912620742327 0.000110034465609897 9.97113684141609e-05 ...
        0.000108806865907176 9.85276450985846e-05 0.000107598043546745 ...
        9.73446526726412e-05 0.000106363009094867 9.61248389480353e-05 ...
        0.000105117431080138 9.49393308923562e-05 0.000103921210978833 ...
        9.37576053360728e-05 0.000102670440310475 9.25460224629509e-05 ...
        0.000101492676394021 9.13801045996021e-05 0.000100219783292937 ...
        9.02149458254751e-05 9.90015269801828e-05 8.90082984560146e-05 ...
        9.77865396618186e-05 8.78157346990423e-05 9.65716265184484e-05 ...
        8.66338817722231e-05 9.53591603405724e-05 8.54518186323081e-05 ...
        9.41432596548503e-05 8.42643020481204e-05 9.29194564271704e-05 ...
        8.30722339767746e-05 9.16978110160187e-05 8.188930147409e-05 ...
        9.04884795366427e-05 8.07180415926127e-05 8.92851102520676e-05 ...
        7.95429725211627e-05 8.80677613463968e-05 7.83502785725613e-05 ...
        8.68395849523794e-05 7.71618331562667e-05 8.56309064123889e-05 ...
        7.59993357394399e-05 8.44413423280951e-05 7.48385184310064e-05 ...
        8.32361201195647e-05 7.36584159212318e-05 8.20303227814937e-05 ...
        7.25071794204305e-05 8.08647880816896e-05 7.13646243977005e-05 ...
        7.96547423877352e-05 7.01590520918572e-05 7.84408170848787e-05 ...
        6.90249768548213e-05 7.72647229038031e-05 6.77929493908213e-05 ...
        7.60615891806597e-05 6.66768018038918e-05 7.48311054511744e-05 ...
        6.55258146242118e-05 7.36433957571691e-05 6.43626533366473e-05 ...
        7.24516381660742e-05 6.31979700543442e-05 7.12551773770878e-05 ...
        6.20368251525286e-05 7.00661721003041e-05 6.08862779078999e-05 ...
        6.88894020134735e-05 5.97488078752832e-05 6.77210911104252e-05 ...
        5.86125819568295e-05 6.65475954268115e-05 5.74693288312581e-05 ...
        6.53695170355395e-05 5.6328843104207e-05 6.42044721638225e-05 ...
        5.52106151172127e-05 6.30630002964033e-05 5.41064996170917e-05 ...
        6.1918282247438e-05 5.29833957837313e-05 6.07497272785847e-05 ...
        5.18473495177265e-05 5.95904590508461e-05 5.07421375929489e-05 ...
        5.84661723847462e-05 4.9649500119169e-05 5.73175116410093e-05 ...
        4.85164586032585e-05 5.61621098287673e-05 4.74391042306072e-05 ...
        5.50828256684722e-05 4.63613207830314e-05 5.39018472593807e-05 ...
        4.5239396736181e-05 5.28512509426873e-05 4.41125580981679e-05 ...
        5.16820776191957e-05 4.30446570073149e-05 5.05317593405382e-05 ...
        4.19539125044841e-05 4.94079539211229e-05 4.08739545136249e-05 ...
        4.83003457060246e-05 3.98066226403358e-05 4.71988259378255e-05 ...
        3.87400163233171e-05 4.60963531355618e-05 3.7671348702756e-05 ...
        4.49931860663889e-05 3.66073559249637e-05 4.390207960086e-05 ...
        3.55602794272566e-05 4.28276700654342e-05 3.45247459560313e-05 ...
        4.17554542743685e-05 3.34803612176425e-05 4.06661734025724e-05 ...
        3.24198189141829e-05 3.95727544142343e-05 3.13743688668749e-05 ...
        3.8510152384328e-05 3.03624690733773e-05 3.74659728620715e-05 ...
        2.93424175548485e-05 3.63890088949603e-05 2.82871226172417e-05 ...
        3.53056925897558e-05 2.727333805949e-05 3.42858054481894e-05 ...
        2.62860015402727e-05 3.32137919325374e-05 2.52203349079612e-05 ...
        3.21595292304011e-05 2.43106602843189e-05 3.11497148690199e-05 ...
        2.32404214684114e-05 3.01955612544489e-05 2.22776138265917e-05 ...
        2.91680495383778e-05 2.13204813408604e-05 2.81516945125207e-05 ...
        2.03469872394597e-05 2.7135661209124e-05 1.93705325245313e-05 ...
        2.61261273333141e-05 1.84077391001987e-05 2.51364174557646e-05 ...
        1.74645026182586e-05 2.41651807175885e-05 1.65347906494092e-05 ...
        2.31998144566331e-05 1.5602083409809e-05 2.22268685296832e-05 ...
        1.46627915408214e-05 2.12538234094665e-05 1.37331451419589e-05 ...
        2.030072854439e-05 1.28292005482174e-05 1.93693674793842e-05 ...
        1.19320445283388e-05 1.84243122442654e-05 1.10065180501188e-05 ...
        1.74520915787451e-05 1.00747974340891e-05 1.65064760927453e-05 ...
        9.19836017555214e-06 1.56177861907381e-05 8.34273440925459e-06 ...
        1.4690877498894e-05 7.42119495200857e-06 1.37437389786991e-05 ...
        6.58329818443511e-06 1.29205279367589e-05 5.74164736502704e-06 ...
        1.19041034985886e-05 4.91444500298077e-06 1.11045563877595e-05 ...
        4.00362207865618e-06 1.02543604701792e-05 3.18781834002623e-06 ...
        9.4014551068828e-06 2.38832157472041e-06 8.56639911365272e-06 ...
        1.59502127119939e-06 7.73512865459426e-06 7.96679278710869e-07 ...
        6.89312880158717e-06 -1.38355919828395e-08 6.04402361713811e-06 ...
        -8.24870252078702e-07 5.20352754402429e-06 -1.61748085476533e-06 ...
        4.38967896134243e-06 -2.38168590946963e-06 3.59913597747669e-06 ...
        -3.13340589526713e-06 2.80819657820969e-06 -3.89714113565771e-06 ...
        2.00040527104248e-06 -4.6718993215275e-06 1.19869330231622e-06 ...
        -5.41958402017797e-06 4.37503454499601e-07 -6.13201818860005e-06 ...
        -3.14149075386274e-07 -6.87271226975445e-06 -1.1236808387997e-06 ...
        -7.66903959522452e-06 -1.93949056810611e-06 -8.39688693487792e-06 ...
        -2.64748666213323e-06 -9.07570973313598e-06 -3.44297715977438e-06 ...
        -9.90997649344528e-06 -4.19932719086725e-06 -1.04585074530441e-05 ...
        -5.02516289535021e-06 -1.12211355936846e-05 -5.70365090297959e-06 ...
        -1.19619859720467e-05 -6.4438681572636e-06 -1.2677805852209e-05 ...
        -7.18812412909531e-06 -1.33842538369803e-05 -7.92089497316787e-06 ...
        -1.4075174674349e-05 -8.63612258664301e-06 -1.47469808257924e-05 ...
        -9.33775172123155e-06 -1.54137800799181e-05 -1.00438395144616e-05 ...
        -1.60929490334554e-05 -1.07683544187221e-05 -1.67914727839618e-05 ...
        -1.15057548261357e-05 -1.74894933420219e-05 -1.22257967295348e-05 ...
        -1.81544128139752e-05 -1.29022621332569e-05 -1.8775408401042e-05 ...
        -1.3546837733431e-05 -1.93878651020652e-05 -1.42079101544548e-05 ...
        -2.00315712647502e-05 -1.48924664019306e-05 -2.06691377465579e-05 ...
        -1.55281815735277e-05 -2.12274539078479e-05 -1.60908235227098e-05 ...
        -2.17772717046393e-05 -1.67371057732971e-05 -2.24637592493601e-05 ...
        -1.74378537487509e-05 -2.30159888978704e-05 -1.78826161615153e-05 ...
        -2.36433009096653e-05 -1.86831320068281e-05 -2.40743815437659e-05 ...
        -1.92720663908363e-05 -2.4669145463512e-05 -1.98256794972785e-05 ...
        -2.52190071216695e-05 -2.039023836833e-05 -2.57594550845237e-05 ...
        -2.09624351711323e-05 -2.63053965062838e-05 -2.15436010404593e-05 ...
        -2.68577311255956e-05 -2.21299087202746e-05 -2.7406417962771e-05 ...
        -2.27040402092896e-05 -2.79348163489991e-05 -2.32544689675926e-05 ...
        -2.84390713656002e-05 -2.37865308262056e-05 -2.89362477478053e-05 ...
        -2.43271247760147e-05 -2.94564015240934e-05 -2.48998641056128e-05 ...
        -3.00084101806676e-05 -2.54925378549381e-05 -3.05565446183576e-05 ...
        -2.60500495932304e-05 -3.10416747535697e-05 -2.65336450495421e-05 ...
        -3.14697141095312e-05 -2.70025238415038e-05 -3.1938145589661e-05 ...
        -2.75509893653971e-05 -3.24793220735449e-05 -2.80941740603285e-05 ...
        -3.2899433081709e-05 -2.84471851131974e-05 -3.32386918576689e-05 ...
        -2.9003223527916e-05 -3.39783678245081e-05 -2.93633871810251e-05 ...
        -3.42761390963701e-05 -3.00565401628413e-05 -3.47182530207757e-05 ...
        -3.05672219467106e-05 -3.52086606872886e-05 -3.10749798892254e-05 ...
        -3.56800646163129e-05 -3.15681998961452e-05 -3.61301895038446e-05 ...
        -3.20449095835485e-05 -3.65680804781002e-05 -3.25163340264029e-05 ...
        -3.70070150394394e-05 -3.29987120217263e-05 -3.74644033948756e-05 ...
        -3.35033919995637e-05 -3.79417008561985e-05 -3.4021641058166e-05 ...
        -3.84209916581536e-05 -3.45275676469062e-05 -3.88730173766942e-05 ...
        -3.49968973694158e-05 -3.92874563511962e-05 -3.54393258508892e-05 ...
        -3.96956825361889e-05 -3.59051179171039e-05 -4.015735989397e-05 ...
        -3.64453678797756e-05 -4.06898743638491e-05 -3.70232644732145e-05 ...
        -4.11990050112444e-05 -3.75115249734106e-05 -4.15734218099077e-05 ...
        -3.78865432743901e-05 -4.19401908682e-05 -3.84250497376415e-05 ...
        -4.25724659220634e-05 -3.9110919111093e-05 -4.28662113851954e-05 ...
        -3.91957854739912e-05 -4.36248242804895e-05 -3.98071043627112e-05 ...
        -4.39134206875302e-05 -4.03905978548206e-05 -4.43800413352958e-05 ...
        -4.09334987770965e-05 -4.48761132072472e-05 -4.14816512756232e-05 ...
        -4.53790739105304e-05 -4.20234773753961e-05 -4.58673755194206e-05 ...
        -4.25368151057645e-05 -4.63208305312889e-05 -4.30091432576117e-05 ...
        -4.67313411790805e-05 -4.34399924186071e-05 -4.71093697900795e-05 ...
        -4.38522916364846e-05 -4.7486215617779e-05 -4.42816931759154e-05 ...
        -4.78969889169696e-05 -4.47570030369065e-05 -4.83560187930514e-05 ...
        -4.52722217234797e-05 -4.88350630115237e-05 -4.57813578949679e-05 ...
        -4.92784013663928e-05 -4.62328698956491e-05 -4.96569128863382e-05 ...
        -4.66434250422292e-05 -5.00465922710493e-05 -4.7144445544226e-05 ...
        -5.05987766940587e-05 -4.78516432473224e-05 -5.1306400080503e-05 ...
        -4.85650257700492e-05 -5.17589985962772e-05 -4.88662696859118e-05 ...
        -5.19146811662142e-05 -4.9855676206548e-05 -5.29897246906469e-05 ...
        -4.99196386916434e-05 -5.35450853521504e-05 -5.06461373798113e-05 ...
        -5.40440012307703e-05 -5.12806895836129e-05 -5.46034477944182e-05 ...
        -5.19207199805719e-05 -5.52010718289208e-05 -5.25884628189973e-05 ...
        -5.58382199436373e-05 -5.32920652842343e-05 -5.65150929783734e-05 ...
        -5.40261540490812e-05 -5.72157951718185e-05 -5.47717246894059e-05 ...
        -5.79174438968275e-05 -5.5503442048853e-05 -5.85935663774141e-05 ...
        -5.62002390313172e-05 -5.92328994953725e-05 -5.68646591483673e-05 ...
        -5.98541140144037e-05 -5.75342552110054e-05 -6.05126103622404e-05 ...
        -5.82767706506224e-05 -6.1277219974427e-05 -5.9149121082797e-05 ...
        -6.21779367481467e-05 -6.01386451140806e-05 -6.3143192493039e-05 ...
        -6.11106605640322e-05 -6.39912798689567e-05 -6.18818458319281e-05 ...
        -6.46043450458717e-05 -6.24992196150119e-05 -6.52899162842308e-05 ...
        -6.35734190501269e-05 -6.67596973839265e-05 -6.52858123163572e-05 ...
        -6.66268144512742e-05 -6.56117367325132e-05 -6.83168189222071e-05 ...
        -6.63636033536662e-05 -6.91498514827889e-05 -6.7278371204692e-05 ...
        -7.0007194039911e-05 -6.81886848756866e-05 -7.08822700933136e-05 ...
        -6.91184008141819e-05 -7.1794613486032e-05 -7.00960345073287e-05 ...
        -7.27699214329043e-05 -7.1147489929276e-05 -7.38345713590971e-05 ...
        -7.22982594406006e-05 -7.50068767002801e-05 -7.35575922253451e-05 ...
        -7.62870037178149e-05 -7.49155407379188e-05 -7.76526418421746e-05 ...
        -7.6336499107684e-05 -7.90573411901054e-05 -7.77660239508484e-05 ...
        -8.04434546427374e-05 -7.91483533196929e-05 -8.17676888273299e-05 ...
        -8.04628608092111e-05 -8.30447455696901e-05 -8.17647381618701e-05 ...
        -8.43794225694912e-05 -8.32065023821095e-05 -8.59693749721482e-05 ...
        -8.49920315709578e-05 -8.79842530068023e-05 -8.71587292519013e-05 ...
        -9.0249152260614e-05 -8.91157177652105e-05 -9.17396512491927e-05 ...
        -8.91343602771833e-05 -9.18442150291276e-05 -9.36456945689621e-05 ...
        -9.41073238037342e-05 -9.42004457132949e-05 -9.61883170586787e-05 ...
        -9.58759320758725e-05 -9.80326314559537e-05 -9.76422172987433e-05 ...
        -9.98665751241097e-05 -9.94661785392495e-05 -0.000101734189926119 ...
        -0.00010135609384852 -0.000103665735777357 -0.000103335906854427 ...
        -0.000105697202498858 -0.000105436108055644 -0.000107862971681176 ...
        -0.000107689772085747 -0.000110199012119455 -0.000110127354746564 ...
        -0.000112731676062607 -0.000112765955917774 -0.000115470438270886 ...
        -0.000115599759666378 -0.000118394795268627 -0.000118586121453795 ...
        -0.000121443535545118 -0.000121635309965418 -0.000124503938989542 ...
        -0.000124601151008002 -0.000127415505232739 -0.000127297966935108 ...
        -0.000130002628181789 -0.000129543793002352 -0.000132166103558068 ...
        -0.000131300403200708 -0.000134142628776458 -0.000133009940269617 ...
        -0.000137294487815546 -0.000136615848502891 -0.000149594347967999 ...
        -0.000144092746126928 -0.000142083811700069 -0.000147618529132524 ...
        -0.000147826748670283 -0.000150787757812699 -0.000151928387127678 ...
        -0.000154374802374035 -0.00015591891288678 -0.000158185166495476 ...
        -0.000159961791638977 -0.000162168382770588 -0.00016410376801297 ...
        -0.000166310234557561 -0.000168364373001489 -0.000170604507864787 ...
        -0.000172756416006928 -0.000175053400027568 -0.000177289676132436 ...
        -0.000179658850934334 -0.00018197154220646 -0.000184425320825202 ...
        -0.000186809521261371 -0.000189357281017505 -0.000191810060400755 ...
        -0.000194460093550315 -0.000196979818375175 -0.000199738412090136 ...
        -0.000202324016142471 -0.000205197914513662 -0.000207850187746167 ...
        -0.000210844339845177 -0.000213562367461358 -0.000216681832093715 ...
        -0.000219467564627612 -0.000222716535465707 -0.000225570344259003 ...
        -0.000228954101078997 -0.000231877884906506 -0.000235400900102107 ...
        -0.000238394720480684 0.00868328376300357]);
end

y = step(Hd,x);


% [EOF]
