# Supplementary material for: Forces applied during classical touch assays for Caenorhabditis elegans
Source: PLoS One. 2017 May 19;12(5):e0178080. doi: 10.1371/journal.pone.0178080 (PMC5438190; doi:10.1371/journal.pone.0178080)
Supplement: S1 Analysis Code — The matlab code used to do all data analysis is contained in this zip file. Also requires S2 Data. (ZIP) [file pone.0178080.s005.zip › AnalysisCodeAndData/HairMechanics/RawData/HM_ALN_2.txt]

FORCE/DISPLACEMENT CLAMP EXPERIMENT 
 11/17/2015 
 
 Experiment Name: 	 Default 
 Cantilever ID #: 	 Default 
 Sampling rate (Hz): 	 1000 
 Actuation Mode: 	 Disp. Clamp 
 
 Set Point (um) 	 Actuator Position (um) 	 Piezo Position (um) 
0.000000	-0.004883	-0.004761
0.000000	-0.004883	-0.008911
0.000000	-0.004883	-0.005737
0.000000	0.007935	-0.007324
0.000000	-0.004883	-0.007324
0.000000	0.001221	-0.006683
0.000000	-0.004883	-0.007629
0.000000	0.007935	-0.006989
0.000000	0.001221	-0.007324
0.000000	-0.004883	-0.007965
0.000000	-0.010986	-0.006042
0.000000	0.001221	-0.006042
0.000000	-0.010986	-0.003815
0.000000	0.001221	-0.006042
0.000000	-0.004883	-0.004761
0.000000	0.020752	-0.006042
0.000000	0.007935	-0.003174
0.000000	0.001221	-0.005737
0.000000	-0.010986	-0.005402
0.000000	0.001221	-0.008911
0.000000	0.001221	-0.005402
0.000000	0.014038	-0.008911
0.000000	0.007935	-0.005402
0.000000	0.001221	-0.007324
0.000000	-0.004883	-0.007965
0.000000	-0.017700	-0.009552
0.000000	-0.017700	-0.008270
0.000000	-0.010986	-0.008911
0.000000	0.007935	-0.003815
0.000000	-0.004883	-0.004456
0.000000	0.007935	-0.004456
0.000000	-0.004883	-0.008606
0.000000	-0.004883	-0.005402
0.000000	-0.004883	-0.003510
0.000000	-0.004883	-0.004761
0.000000	0.001221	-0.004761
0.000000	-0.004883	-0.006683
0.000000	-0.010986	-0.005737
0.000000	0.007935	-0.006378
0.000000	-0.004883	-0.007965
0.000000	-0.004883	-0.006989
0.000000	-0.004883	-0.008606
0.000000	-0.010986	-0.008270
0.000000	-0.010986	-0.006989
0.000000	0.020752	-0.007324
0.000000	-0.010986	-0.006989
0.000000	-0.004883	-0.003510
0.000000	-0.004883	-0.004761
0.000000	-0.004883	-0.005737
0.000000	-0.004883	-0.003815
0.000000	0.001221	-0.006683
0.000000	0.001221	-0.009552
0.000000	0.001221	-0.007965
0.000000	0.001221	-0.006683
0.000000	0.007935	-0.007324
0.000000	-0.004883	-0.007965
0.000000	-0.004883	-0.007965
0.000000	0.020752	-0.007324
0.000000	0.001221	-0.006683
0.000000	-0.004883	-0.004761
0.000000	-0.004883	-0.005096
0.000000	-0.004883	-0.005402
0.000000	-0.004883	-0.006378
0.000000	0.020752	-0.004120
0.000000	-0.004883	-0.007324
0.000000	-0.004883	-0.003510
0.000000	0.007935	-0.007629
0.000000	0.007935	-0.007324
0.000000	-0.004883	-0.010834
0.000000	0.001221	-0.007629
0.000000	0.014038	-0.007629
0.000000	-0.004883	-0.006378
0.000000	0.007935	-0.007965
0.000000	0.007935	-0.006042
0.000000	0.007935	-0.007324
0.000000	0.014038	-0.004761
0.000000	-0.004883	-0.007965
0.000000	0.007935	-0.003815
0.000000	-0.004883	-0.004456
0.000000	0.001221	-0.003174
0.000000	-0.004883	-0.004456
0.000000	-0.004883	-0.003815
0.000000	0.001221	-0.006042
0.000000	-0.010986	-0.002869
0.000000	0.007935	-0.008606
0.000000	-0.004883	-0.006989
0.000000	0.001221	-0.008911
0.000000	-0.010986	-0.007324
0.000000	0.014038	-0.008606
0.000000	0.001221	-0.006378
0.000000	0.014038	-0.008606
0.000000	0.001221	-0.007324
0.000000	-0.004883	-0.006378
0.000000	0.001221	-0.007965
0.000000	0.001221	-0.006042
0.000000	0.007935	-0.001892
0.000000	0.001221	-0.005096
0.000000	0.014038	-0.006378
0.000000	-0.004883	-0.005737
0.000000	0.001221	-0.002869
0.000000	-0.004883	-0.004456
0.000000	0.014038	-0.006378
0.000000	-0.004883	-0.006989
0.000000	-0.004883	-0.006683
0.000000	-0.004883	-0.008606
0.000000	0.001221	-0.008270
0.000000	0.007935	-0.009216
0.000000	0.001221	-0.006042
0.000000	0.014038	-0.005402
0.000000	0.001221	-0.007324
0.000000	-0.004883	-0.006378
0.000000	0.007935	-0.005096
0.000000	-0.004883	-0.006042
0.000000	-0.004883	-0.006042
0.000000	0.001221	-0.006042
0.000000	0.001221	-0.005737
0.000000	-0.004883	-0.007965
0.000000	0.007935	-0.008270
0.000000	0.014038	-0.009216
0.000000	0.007935	-0.005737
0.000000	0.007935	-0.008606
0.000000	0.001221	-0.005737
0.000000	0.007935	-0.008270
0.000000	-0.017700	-0.006683
0.000000	-0.010986	-0.007629
0.000000	0.007935	-0.005096
0.000000	0.007935	-0.004456
0.000000	-0.017700	-0.003815
0.000000	0.014038	-0.007324
0.000000	0.001221	-0.005737
0.000000	0.007935	-0.007324
0.000000	-0.017700	-0.005737
0.000000	0.014038	-0.006042
0.000000	0.001221	-0.008270
0.000000	-0.004883	-0.009857
0.000000	0.007935	-0.006989
0.000000	-0.004883	-0.006042
0.000000	-0.004883	-0.007324
0.000000	-0.004883	-0.005402
0.000000	0.001221	-0.006042
0.000000	-0.004883	-0.005402
0.000000	-0.004883	-0.006378
0.000000	-0.004883	-0.005737
0.000000	0.001221	-0.006042
0.000000	-0.010986	-0.004761
0.000000	0.001221	-0.004120
0.000000	0.007935	-0.008606
0.000000	0.014038	-0.006683
0.000000	0.014038	-0.004761
0.000000	0.014038	-0.006378
0.000000	-0.004883	-0.004456
0.000000	0.001221	-0.007629
0.000000	0.001221	-0.007965
0.000000	0.001221	-0.007324
0.000000	0.007935	-0.008606
0.000000	-0.004883	-0.007629
0.000000	0.007935	-0.007629
0.000000	0.026855	-0.008911
0.000000	-0.004883	-0.005402
0.000000	0.001221	-0.008606
0.000000	0.007935	-0.005096
0.000000	0.007935	-0.004456
0.000000	0.007935	-0.003815
0.000000	0.001221	-0.005096
0.000000	0.014038	-0.006042
0.000000	-0.010986	-0.005402
0.000000	-0.004883	-0.002228
0.000000	0.007935	-0.008911
0.000000	0.007935	-0.005096
0.000000	0.007935	-0.008606
0.000000	0.014038	-0.006683
0.000000	0.001221	-0.009552
0.000000	-0.010986	-0.007324
0.000000	0.026855	-0.006378
0.000000	0.001221	-0.006989
0.000000	-0.004883	-0.006042
0.000000	0.001221	-0.007629
0.000000	0.007935	-0.008270
0.000000	-0.010986	-0.003510
0.000000	0.007935	-0.006378
0.000000	0.001221	-0.004120
0.000000	-0.010986	-0.005096
0.000000	0.007935	-0.007629
0.000000	0.007935	-0.010498
0.000000	0.001221	-0.006683
0.000000	0.001221	-0.007324
0.000000	0.001221	-0.005737
0.000000	0.007935	-0.010498
0.000000	0.007935	-0.005402
0.000000	-0.004883	-0.007629
0.000000	0.001221	-0.006042
0.000000	-0.004883	-0.007629
0.000000	0.001221	-0.006378
0.000000	0.007935	-0.006683
0.000000	-0.004883	-0.006042
0.000000	-0.010986	-0.005737
0.000000	0.001221	-0.007965
0.000000	0.007935	-0.006989
0.000000	0.014038	-0.004120
0.000000	0.001221	-0.007324
0.000000	0.001221	-0.006042
0.000000	-0.004883	-0.007629
0.000000	0.001221	-0.006683
0.000000	-0.004883	-0.008270
0.000000	0.001221	-0.008270
0.000000	-0.010986	-0.006042
0.000000	0.007935	-0.006989
0.000000	0.001221	-0.009216
0.000000	0.001221	-0.008270
0.000000	0.001221	-0.006378
0.000000	0.001221	-0.004120
0.000000	-0.017700	-0.005096
0.000000	-0.004883	-0.003815
0.000000	0.020752	-0.007965
0.000000	-0.004883	-0.005402
0.000000	-0.004883	-0.003510
0.000000	0.001221	-0.006989
0.000000	0.001221	-0.008270
0.000000	0.001221	-0.006989
0.000000	0.007935	-0.008606
0.000000	-0.004883	-0.008911
0.000000	-0.010986	-0.006989
0.000000	0.007935	-0.007324
0.000000	-0.004883	-0.006989
0.000000	0.001221	-0.008270
0.000000	-0.004883	-0.005737
0.000000	0.001221	-0.005402
0.000000	-0.010986	-0.004761
0.000000	-0.004883	-0.003815
0.000000	0.001221	-0.006042
0.000000	-0.004883	-0.004120
0.000000	0.001221	-0.006683
0.000000	-0.010986	-0.008606
0.000000	0.001221	-0.006989
0.000000	0.007935	-0.006989
0.000000	-0.004883	-0.006683
0.000000	0.001221	-0.008270
0.000000	-0.017700	-0.008911
0.000000	-0.004883	-0.007629
0.000000	0.014038	-0.008270
0.000000	0.014038	-0.006378
0.000000	-0.004883	-0.007324
0.000000	0.001221	-0.008270
0.000000	0.014038	-0.005402
0.000000	-0.004883	-0.005737
0.000000	0.007935	-0.004761
0.000000	0.007935	-0.004761
0.000000	-0.004883	-0.006042
0.000000	0.001221	-0.006042
0.000000	-0.004883	-0.007629
0.000000	0.007935	-0.008270
0.000000	-0.004883	-0.007965
0.000000	-0.004883	-0.009857
0.000000	0.001221	-0.008911
0.000000	-0.017700	-0.008606
0.000000	-0.004883	-0.007629
0.000000	-0.004883	-0.007324
0.000000	-0.004883	-0.011780
0.000000	-0.004883	-0.005737
0.000000	-0.004883	-0.003174
0.000000	-0.004883	-0.003174
0.000000	0.007935	-0.004456
0.000000	-0.010986	-0.006683
0.000000	0.001221	-0.005402
0.000000	0.001221	-0.004456
0.000000	0.014038	-0.007629
0.000000	-0.004883	-0.008911
0.000000	0.001221	-0.006042
0.000000	0.014038	-0.008606
0.000000	-0.004883	-0.009552
0.000000	0.007935	-0.005096
0.000000	-0.023804	-0.006989
0.000000	-0.004883	-0.006989
0.000000	-0.010986	-0.007324
0.000000	-0.004883	-0.004456
0.000000	-0.017700	-0.005737
0.000000	-0.004883	-0.003815
0.000000	0.001221	-0.006378
0.000000	0.001221	-0.005737
0.000000	0.001221	-0.006989
0.000000	0.001221	-0.006378
0.000000	0.001221	-0.004456
0.000000	-0.004883	-0.007965
0.000000	0.014038	-0.007965
0.000000	-0.004883	-0.008270
0.000000	0.007935	-0.006042
0.000000	0.014038	-0.008270
0.000000	0.007935	-0.006378
0.000000	0.007935	-0.005096
0.000000	0.001221	-0.006042
0.000000	-0.004883	-0.008270
0.000000	-0.010986	-0.005402
0.000000	-0.004883	-0.007324
0.000000	-0.010986	-0.006042
0.000000	0.001221	-0.006378
0.000000	0.001221	-0.003815
0.000000	0.001221	-0.007324
0.000000	0.001221	-0.005096
0.000000	-0.004883	-0.010193
0.000000	0.033569	-0.009216
0.000000	0.020752	-0.007965
0.000000	-0.004883	-0.007629
0.000000	-0.004883	-0.011139
0.000000	0.014038	-0.006989
0.000000	-0.004883	-0.009857
0.000000	-0.004883	-0.006378
0.000000	-0.004883	-0.010193
0.000000	0.014038	-0.003815
0.000000	0.001221	-0.006042
0.000000	-0.004883	-0.006683
0.000000	-0.004883	-0.006378
0.000000	-0.017700	-0.003510
0.000000	-0.004883	-0.006989
0.000000	-0.010986	-0.003815
0.000000	0.014038	-0.007965
0.000000	-0.004883	-0.006042
0.000000	-0.017700	-0.008606
0.000000	-0.004883	-0.005096
0.000000	0.001221	-0.010193
0.000000	-0.010986	-0.008270
0.000000	-0.004883	-0.008911
0.000000	0.014038	-0.005096
0.000000	0.001221	-0.006989
0.000000	-0.004883	-0.007324
0.000000	-0.004883	-0.006378
0.000000	-0.004883	-0.005737
0.000000	-0.004883	-0.007324
0.000000	0.001221	-0.003510
0.000000	0.007935	-0.004456
0.000000	-0.004883	-0.005402
0.000000	-0.004883	-0.005096
0.000000	-0.004883	-0.003815
0.000000	0.001221	-0.008911
0.000000	-0.004883	-0.006989
0.000000	-0.010986	-0.008270
0.000000	0.001221	-0.006042
0.000000	-0.010986	-0.009216
0.000000	0.001221	-0.005096
0.000000	-0.004883	-0.008606
0.000000	0.001221	-0.009552
0.000000	0.001221	-0.010193
0.000000	-0.004883	-0.006378
0.000000	0.001221	-0.008270
0.000000	-0.004883	-0.006378
0.000000	-0.004883	-0.005402
0.000000	-0.004883	-0.005402
0.000000	0.001221	-0.007965
0.000000	0.001221	-0.004456
0.000000	0.014038	-0.005402
0.000000	0.014038	-0.006378
0.000000	0.001221	-0.007324
0.000000	-0.004883	-0.008911
0.000000	0.001221	-0.005737
0.000000	0.001221	-0.007324
0.000000	-0.004883	-0.006683
0.000000	-0.004883	-0.008606
0.000000	-0.004883	-0.006683
0.000000	0.007935	-0.007629
0.000000	0.007935	-0.006989
0.000000	0.001221	-0.007965
0.000000	-0.004883	-0.006378
0.000000	-0.004883	-0.004761
0.000000	0.001221	-0.005096
0.000000	0.001221	-0.006989
0.000000	0.014038	-0.006989
0.000000	-0.004883	-0.007965
0.000000	0.001221	-0.006378
0.000000	0.001221	-0.005096
0.000000	0.007935	-0.007629
0.000000	0.001221	-0.007629
0.000000	-0.004883	-0.003815
0.000000	0.001221	-0.006042
0.000000	0.001221	-0.006042
0.000000	-0.004883	-0.007965
0.000000	0.001221	-0.006378
0.000000	0.014038	-0.005737
0.000000	0.001221	-0.008911
0.000000	0.001221	-0.005096
0.000000	-0.004883	-0.004456
0.000000	0.001221	-0.006378
0.000000	-0.004883	-0.007965
0.000000	0.001221	-0.008911
0.000000	0.001221	-0.006683
0.000000	-0.004883	-0.007629
0.000000	-0.010986	-0.007324
0.000000	0.001221	-0.009552
0.000000	-0.004883	-0.006989
0.000000	-0.004883	-0.007629
0.000000	0.014038	-0.008606
0.000000	0.007935	-0.008270
0.000000	0.014038	-0.006378
0.000000	-0.004883	-0.005096
0.000000	0.001221	-0.006378
0.000000	0.014038	-0.004120
0.000000	0.007935	-0.006989
0.000000	-0.004883	-0.002869
0.000000	-0.010986	-0.003815
0.000000	0.007935	-0.006042
0.000000	0.001221	-0.006989
0.000000	0.001221	-0.009552
0.000000	-0.010986	-0.007965
0.000000	-0.004883	-0.008606
0.000000	-0.010986	-0.007629
0.000000	-0.010986	-0.007965
0.000000	0.014038	-0.007629
0.000000	-0.004883	-0.008606
0.000000	-0.004883	-0.006378
0.000000	0.020752	-0.005737
0.000000	0.014038	-0.006378
0.000000	0.014038	-0.006378
0.000000	0.014038	-0.001892
0.000000	-0.010986	-0.004456
0.000000	0.007935	-0.005737
0.000000	-0.004883	-0.007629
0.000000	-0.004883	-0.005096
0.000000	0.014038	-0.007965
0.000000	0.001221	-0.006989
0.000000	0.001221	-0.009216
0.000000	0.001221	-0.007324
0.000000	0.001221	-0.007965
0.000000	-0.004883	-0.005402
0.000000	0.014038	-0.005737
0.000000	-0.017700	-0.005737
0.000000	-0.004883	-0.007629
0.000000	-0.004883	-0.006989
0.000000	0.007935	-0.008606
0.000000	-0.004883	-0.004761
0.000000	-0.004883	-0.005737
0.000000	-0.004883	-0.006042
0.000000	0.001221	-0.009552
0.000000	-0.004883	-0.007324
0.000000	0.007935	-0.008911
0.000000	-0.004883	-0.007324
0.000000	0.007935	-0.007629
0.000000	0.007935	-0.007324
0.000000	-0.004883	-0.007629
0.000000	-0.010986	-0.005402
0.000000	-0.004883	-0.007965
0.000000	0.001221	-0.006683
0.000000	0.001221	-0.002228
0.000000	0.007935	-0.005737
0.000000	-0.004883	-0.007629
0.000000	0.014038	-0.007324
0.000000	-0.010986	-0.006042
0.000000	0.001221	-0.006378
0.000000	-0.017700	-0.004120
0.000000	-0.004883	-0.005737
0.000000	-0.004883	-0.007965
0.000000	0.007935	-0.008606
0.000000	0.007935	-0.011475
0.000000	-0.004883	-0.007629
0.000000	-0.004883	-0.007965
0.000000	-0.010986	-0.008911
0.000000	-0.017700	-0.006378
0.000000	0.001221	-0.008606
0.000000	0.007935	-0.006378
0.000000	0.001221	-0.005737
0.000000	-0.004883	-0.005096
0.000000	0.007935	-0.006042
0.000000	-0.004883	-0.005096
0.000000	-0.004883	-0.002869
0.000000	0.007935	-0.005096
0.000000	-0.004883	-0.008270
0.000000	0.007935	-0.004761
0.000000	0.001221	-0.008606
0.000000	-0.010986	-0.006683
0.000000	0.007935	-0.008270
0.000000	0.001221	-0.005096
0.000000	0.001221	-0.007965
0.000000	-0.004883	-0.006989
0.000000	0.007935	-0.006989
0.000000	0.001221	-0.005737
0.000000	0.007935	-0.007965
0.000000	-0.010986	-0.003174
0.000000	0.001221	-0.010834
0.000000	0.001221	-0.004456
0.000000	-0.004883	-0.003510
0.000000	-0.004883	-0.004456
0.000000	0.014038	-0.006989
0.000000	-0.017700	-0.007965
0.000000	0.014038	-0.006683
0.000000	-0.004883	-0.005096
0.000000	0.001221	-0.007629
0.000000	-0.004883	-0.004456
0.000000	-0.004883	-0.005402
0.000000	0.001221	-0.005402
0.000000	-0.004883	-0.008911
0.000000	-0.010986	-0.006042
0.000000	0.007935	-0.007965
0.000000	0.014038	-0.006378
0.000000	-0.004883	-0.008270
0.000000	0.001221	-0.006683
0.000000	0.007935	-0.008270
0.000000	0.014038	-0.004761
0.000000	-0.017700	-0.007324
0.000000	-0.004883	-0.006683
0.000000	0.001221	-0.006683
0.000000	0.001221	-0.006378
0.000000	0.007935	-0.013367
0.000000	0.007935	-0.005096
0.000000	0.001221	-0.006683
0.000000	-0.004883	-0.008270
0.000000	0.001221	-0.005737
0.000000	-0.004883	-0.005402
0.000000	-0.004883	-0.006378
0.000000	0.001221	-0.006378
0.000000	0.014038	-0.004456
0.000000	-0.004883	-0.005402
0.000000	0.001221	-0.005737
0.000000	-0.010986	-0.006683
0.000000	0.014038	-0.006042
0.000000	0.001221	-0.006042
0.000000	-0.017700	-0.005402
0.000000	0.007935	-0.007629
0.000000	-0.004883	-0.007965
0.000000	0.001221	-0.007629
0.000000	-0.004883	-0.006378
0.000000	0.007935	-0.005737
0.000000	0.001221	-0.008911
0.000000	0.014038	-0.009857
0.000000	0.033569	-0.005402
0.000000	0.001221	-0.006378
0.000000	-0.004883	-0.006042
0.000000	0.001221	-0.007324
0.000000	-0.017700	-0.005096
0.000000	-0.004883	-0.005737
0.000000	-0.004883	-0.006683
0.000000	0.007935	-0.004761
0.000000	-0.010986	-0.004120
0.000000	0.007935	-0.006042
0.000000	0.007935	-0.004761
0.000000	0.014038	-0.009552
0.000000	-0.004883	-0.009857
0.000000	0.007935	-0.005737
0.000000	-0.010986	-0.006683
0.000000	0.007935	-0.006989
0.000000	-0.004883	-0.006683
0.000000	0.014038	-0.005402
0.000000	0.014038	-0.006042
0.000000	-0.017700	-0.007629
0.000000	0.001221	-0.006042
0.000000	-0.004883	-0.007324
0.000000	-0.004883	-0.002869
0.000000	-0.004883	-0.005402
0.000000	-0.004883	-0.005402
0.000000	-0.004883	-0.005402
0.000000	-0.010986	-0.007324
0.000000	-0.010986	-0.007965
0.000000	-0.004883	-0.004761
0.000000	0.014038	-0.007965
0.000000	-0.004883	-0.005737
0.000000	0.007935	-0.008911
0.000000	0.001221	-0.008270
0.000000	-0.004883	-0.008606
0.000000	-0.017700	-0.006683
0.000000	-0.004883	-0.008606
0.000000	0.001221	-0.006683
0.000000	0.014038	-0.008270
0.000000	0.007935	-0.005402
0.000000	0.001221	-0.006378
0.000000	0.007935	-0.003815
0.000000	-0.004883	-0.006042
0.000000	0.001221	-0.005737
0.000000	0.001221	-0.007629
0.000000	-0.004883	-0.007324
0.000000	0.007935	-0.008911
0.000000	-0.004883	-0.005096
0.000000	0.007935	-0.007324
0.000000	0.001221	-0.006378
0.000000	-0.004883	-0.006989
0.000000	0.001221	-0.004761
0.000000	-0.004883	-0.008911
0.000000	0.014038	-0.005096
0.000000	0.001221	-0.007324
0.000000	0.007935	-0.004761
0.000000	-0.004883	-0.006042
0.000000	0.014038	-0.004456
0.000000	0.001221	-0.006042
0.000000	-0.004883	-0.004761
0.000000	-0.010986	-0.006378
0.000000	0.033569	-0.011139
0.000000	0.007935	-0.008911
0.000000	0.001221	-0.005402
0.000000	-0.004883	-0.006683
0.000000	-0.004883	-0.007629
0.000000	0.014038	-0.007965
0.000000	-0.017700	-0.006042
0.000000	-0.017700	-0.005737
0.000000	-0.004883	-0.006378
0.000000	-0.010986	-0.006042
0.000000	-0.004883	-0.005402
0.000000	-0.004883	-0.006042
0.000000	-0.010986	-0.006042
0.000000	0.007935	-0.007324
0.000000	-0.004883	-0.006378
0.000000	0.001221	-0.006683
0.000000	0.007935	-0.006683
0.000000	-0.004883	-0.006683
0.000000	0.007935	-0.007629
0.000000	-0.010986	-0.007965
0.000000	-0.004883	-0.007324
0.000000	0.007935	-0.008911
0.000000	-0.004883	-0.004761
0.000000	0.001221	-0.006378
0.000000	0.001221	-0.007629
0.000000	0.014038	-0.009552
0.000000	0.001221	-0.003815
0.000000	-0.004883	-0.005402
0.000000	0.001221	-0.005096
0.000000	-0.004883	-0.005096
0.000000	-0.017700	-0.005402
0.000000	-0.004883	-0.008270
0.000000	-0.004883	-0.007629
0.000000	-0.010986	-0.008270
0.000000	0.014038	-0.007965
0.000000	0.014038	-0.010193
0.000000	-0.004883	-0.007965
0.000000	-0.004883	-0.008270
0.000000	-0.017700	-0.005402
0.000000	0.001221	-0.006378
0.000000	0.007935	-0.005737
0.000000	-0.010986	-0.007324
0.000000	0.001221	-0.003815
0.000000	0.007935	-0.004456
0.000000	0.007935	-0.005737
0.000000	-0.004883	-0.005402
0.000000	-0.004883	-0.005096
0.000000	0.001221	-0.006042
0.000000	-0.004883	-0.004761
0.000000	0.001221	-0.009857
0.000000	0.007935	-0.007324
0.000000	0.001221	-0.009552
0.000000	0.007935	-0.004120
0.000000	-0.004883	-0.006042
0.000000	0.014038	-0.008911
0.000000	-0.004883	-0.008270
0.000000	-0.017700	-0.006989
0.000000	0.007935	-0.006378
0.000000	-0.010986	-0.005096
0.000000	0.001221	-0.006042
0.000000	0.014038	-0.005402
0.000000	0.014038	-0.007629
0.000000	-0.004883	-0.007965
0.000000	0.001221	-0.005096
0.000000	0.014038	-0.007629
0.000000	-0.010986	-0.004761
0.000000	-0.010986	-0.010498
0.000000	-0.004883	-0.006683
0.000000	-0.004883	-0.006378
0.000000	-0.004883	-0.005096
0.000000	0.001221	-0.007629
0.000000	-0.004883	-0.006683
0.000000	0.001221	-0.005096
0.000000	-0.004883	-0.004456
0.000000	-0.004883	-0.007324
0.000000	-0.004883	-0.005737
0.000000	0.001221	-0.007629
0.000000	0.007935	-0.005096
0.000000	0.001221	-0.006042
0.000000	-0.004883	-0.006378
0.000000	0.014038	-0.008270
0.000000	0.007935	-0.007324
0.000000	0.001221	-0.003510
0.000000	0.007935	-0.007629
0.000000	0.014038	-0.006378
0.000000	0.001221	-0.006378
0.000000	0.007935	-0.008606
0.000000	-0.004883	-0.003510
0.000000	0.014038	-0.006042
0.000000	-0.004883	-0.005402
0.000000	0.007935	-0.008606
0.000000	0.014038	-0.008270
0.000000	0.014038	-0.006378
0.000000	0.001221	-0.005096
0.000000	-0.004883	-0.009552
0.000000	-0.010986	-0.006683
0.000000	0.007935	-0.007629
0.000000	0.001221	-0.005096
0.000000	-0.004883	-0.006683
0.000000	0.001221	-0.006989
0.000000	0.014038	-0.008270
0.000000	0.007935	-0.006378
0.000000	-0.010986	-0.007629
0.000000	0.014038	-0.006378
0.000000	0.020752	-0.006378
0.000000	0.001221	-0.006042
0.000000	0.001221	-0.008270
0.000000	-0.004883	-0.006989
0.000000	-0.004883	-0.005402
0.000000	0.001221	-0.003815
0.000000	0.007935	-0.004761
0.000000	-0.004883	-0.006683
0.000000	0.001221	-0.004761
0.000000	0.001221	-0.003510
0.000000	0.007935	-0.007629
0.000000	0.014038	-0.004120
0.000000	0.014038	-0.008606
0.000000	-0.004883	-0.005737
0.000000	0.001221	-0.005737
0.000000	-0.004883	-0.005096
0.000000	0.007935	-0.009552
0.000000	-0.004883	-0.005096
0.000000	-0.004883	-0.005402
0.000000	0.007935	-0.006683
0.000000	0.001221	-0.007965
0.000000	-0.004883	-0.008270
0.000000	-0.010986	-0.005737
0.000000	0.007935	-0.006042
0.000000	0.001221	-0.005096
0.000000	-0.004883	-0.007324
0.000000	-0.010986	-0.004761
0.000000	0.007935	-0.006042
0.000000	0.007935	-0.007965
0.000000	0.001221	-0.007324
0.000000	-0.004883	-0.005737
0.000000	-0.004883	-0.006683
0.000000	-0.004883	-0.006378
0.000000	0.014038	-0.006042
0.000000	-0.004883	-0.006042
0.000000	-0.004883	-0.007324
0.000000	-0.004883	-0.006378
0.000000	-0.010986	-0.006683
0.000000	-0.004883	-0.007324
0.000000	0.014038	-0.006989
0.000000	0.014038	-0.005737
0.000000	0.007935	-0.006378
0.000000	0.001221	-0.004120
0.000000	0.007935	-0.006042
0.000000	-0.004883	-0.004120
0.000000	0.001221	-0.005402
0.000000	-0.004883	-0.006989
0.000000	-0.004883	-0.007965
0.000000	-0.004883	-0.006378
0.000000	-0.004883	-0.007629
0.000000	-0.004883	-0.005737
0.000000	-0.004883	-0.006683
0.000000	0.014038	-0.006683
0.000000	-0.004883	-0.006989
0.000000	-0.004883	-0.005096
0.000000	-0.004883	-0.005737
0.000000	-0.004883	-0.005737
0.000000	-0.004883	-0.006042
0.000000	0.014038	-0.003510
0.000000	0.007935	-0.006683
0.000000	0.007935	-0.005737
0.000000	0.014038	-0.007629
0.000000	0.007935	-0.006683
0.000000	-0.004883	-0.007629
0.000000	0.007935	-0.007629
0.000000	0.001221	-0.008911
0.000000	-0.004883	-0.007324
0.000000	0.007935	-0.007324
0.000000	0.001221	-0.008606
0.000000	0.007935	-0.008606
0.000000	0.001221	-0.005737
0.000000	0.007935	-0.006042
0.000000	0.007935	-0.003174
0.000000	0.001221	-0.005096
0.000000	0.014038	-0.007324
0.000000	-0.004883	-0.003174
0.000000	0.001221	-0.005096
0.000000	-0.010986	-0.007324
0.000000	-0.004883	-0.006042
0.000000	0.001221	-0.007965
0.000000	0.007935	-0.004456
0.000000	-0.004883	-0.009552
0.000000	-0.004883	-0.008911
0.000000	0.014038	-0.007324
0.000000	0.007935	-0.006989
0.000000	0.001221	-0.006042
0.000000	0.001221	-0.007965
0.000000	-0.004883	-0.007629
0.000000	0.001221	-0.005402
0.000000	-0.004883	-0.006989
0.000000	-0.010986	-0.005737
0.000000	0.001221	-0.005402
0.000000	0.001221	-0.006989
0.000000	0.001221	-0.003815
0.000000	-0.004883	-0.007324
0.000000	0.001221	-0.007324
0.000000	0.007935	-0.008911
0.000000	-0.004883	-0.004761
0.000000	0.014038	-0.008270
0.000000	-0.004883	-0.004761
0.000000	0.001221	-0.005096
0.000000	0.001221	-0.005096
0.000000	0.001221	-0.008911
0.000000	0.001221	-0.004456
0.000000	0.001221	-0.008270
0.000000	-0.017700	-0.005096
0.000000	-0.010986	-0.007965
0.000000	0.007935	-0.005096
0.000000	0.007935	-0.007629
0.000000	0.001221	-0.005402
0.000000	0.007935	-0.008606
0.000000	-0.004883	-0.006683
0.000000	0.001221	-0.008911
0.000000	0.014038	-0.007324
0.000000	0.007935	-0.008270
0.000000	0.007935	-0.004761
0.000000	-0.004883	-0.007629
0.000000	0.014038	-0.006989
0.000000	0.001221	-0.006683
0.000000	-0.004883	-0.004761
0.000000	0.014038	-0.005096
0.000000	-0.004883	-0.005737
0.000000	-0.004883	-0.006378
0.000000	0.001221	-0.006042
0.000000	0.014038	-0.005737
0.000000	-0.017700	-0.003815
0.000000	-0.004883	-0.006683
0.000000	0.007935	-0.005402
0.000000	-0.010986	-0.009552
0.000000	0.001221	-0.005096
0.000000	-0.004883	-0.004761
0.000000	-0.004883	-0.008606
0.000000	0.001221	-0.007965
0.000000	0.001221	-0.006042
0.000000	0.020752	-0.006683
0.000000	-0.010986	-0.009552
0.000000	0.001221	-0.006042
0.000000	0.001221	-0.006378
0.000000	0.014038	-0.007629
0.000000	0.014038	-0.005737
0.000000	0.001221	-0.005737
0.000000	0.020752	-0.007965
0.000000	0.001221	-0.003815
0.000000	0.001221	-0.006683
0.000000	-0.004883	-0.005402
0.000000	-0.017700	-0.006989
0.000000	0.014038	-0.004761
0.000000	0.001221	-0.008270
0.000000	-0.004883	-0.006989
0.000000	0.014038	-0.006378
0.000000	0.007935	-0.004456
0.000000	0.001221	-0.006683
0.000000	-0.010986	-0.006042
0.000000	0.014038	-0.007324
0.000000	0.007935	-0.005402
0.000000	0.001221	-0.004761
0.000000	0.007935	-0.005737
0.000000	0.001221	-0.006989
0.000000	0.007935	-0.006042
0.000000	-0.004883	-0.005737
0.000000	0.014038	-0.006989
0.000000	0.014038	-0.006989
0.000000	0.014038	-0.005096
0.000000	0.007935	-0.006378
0.000000	-0.004883	-0.006042
0.000000	-0.004883	-0.005402
0.000000	0.001221	-0.004120
0.000000	0.001221	-0.008606
0.000000	-0.004883	-0.006042
0.000000	0.001221	-0.006378
0.000000	-0.004883	-0.005096
0.000000	-0.017700	-0.006378
0.000000	0.001221	-0.006683
0.000000	0.014038	-0.007629
0.000000	0.001221	-0.005096
0.000000	-0.004883	-0.005737
0.000000	0.007935	-0.008911
0.000000	0.001221	-0.006989
0.000000	0.001221	-0.007324
0.000000	-0.004883	-0.006378
0.000000	0.001221	-0.006378
0.000000	-0.004883	-0.006989
0.000000	-0.017700	-0.004120
0.000000	0.014038	-0.006683
0.000000	0.001221	-0.006683
0.000000	-0.004883	-0.007324
0.000000	-0.004883	-0.006378
0.000000	-0.017700	-0.006378
0.000000	-0.004883	-0.007629
0.000000	-0.004883	-0.007965
0.000000	0.001221	-0.005737
0.000000	-0.004883	-0.005096
0.000000	0.007935	-0.003815
0.000000	-0.010986	-0.005096
0.000000	-0.004883	-0.003510
0.000000	-0.010986	-0.005096
0.000000	0.001221	-0.006042
0.000000	-0.004883	-0.007629
0.000000	0.007935	-0.007324
0.000000	0.001221	-0.005096
0.000000	-0.004883	-0.006683
0.000000	0.001221	-0.010498
0.000000	-0.004883	-0.008911
0.000000	0.001221	-0.007324
0.000000	0.007935	-0.004456
0.000000	-0.004883	-0.003815
0.000000	-0.004883	-0.006683
0.000000	0.001221	-0.005096
0.000000	-0.004883	-0.004120
0.000000	0.001221	-0.005402
0.000000	0.001221	-0.006378
0.000000	-0.004883	-0.005096
0.000000	0.007935	-0.006989
0.000000	0.001221	-0.008606
0.000000	-0.010986	-0.005402
0.000000	0.001221	-0.006042
0.000000	-0.004883	-0.003815
0.000000	0.001221	-0.006989
0.000000	0.007935	-0.006683
0.000000	-0.004883	-0.006042
0.000000	0.001221	-0.007629
0.000000	-0.010986	-0.004761
0.000000	0.001221	-0.006683
0.000000	-0.017700	-0.005402
0.000000	-0.004883	-0.005737
0.000000	-0.004883	-0.005737
0.000000	0.007935	-0.004761
0.000000	0.001221	-0.006042
0.000000	0.014038	-0.006042
0.000000	-0.004883	-0.007324
0.000000	0.007935	-0.007965
0.000000	0.014038	-0.006989
0.000000	0.014038	-0.007629
0.000000	0.007935	-0.007324
0.000000	0.007935	-0.008606
0.000000	0.001221	-0.006378
0.000000	0.007935	-0.007629
0.000000	-0.004883	-0.007629
0.000000	0.014038	-0.006989
0.000000	0.014038	-0.005737
0.000000	-0.010986	-0.004456
0.000000	0.014038	-0.003510
0.000000	0.001221	-0.007629
0.000000	-0.023804	-0.006378
0.000000	0.001221	-0.003815
0.000000	-0.010986	-0.007965
0.000000	-0.004883	-0.006683
0.000000	-0.010986	-0.007324
0.000000	0.014038	-0.006378
0.000000	0.014038	-0.008270
0.000000	0.014038	-0.006378
0.000000	0.001221	-0.007324
0.000000	0.007935	-0.006378
0.000000	-0.010986	-0.005096
0.000000	-0.010986	-0.004120
0.000000	-0.004883	-0.006683
0.000000	-0.017700	-0.004761
0.000000	0.001221	-0.005096
0.000000	0.001221	-0.006378
0.000000	0.001221	-0.005737
0.000000	-0.004883	-0.004120
0.000000	-0.004883	-0.008606
0.000000	0.001221	-0.006378
0.000000	-0.004883	-0.009552
0.000000	0.001221	-0.005737
0.000000	0.007935	-0.004761
0.000000	-0.004883	-0.003174
0.000000	0.001221	-0.009216
0.000000	0.001221	-0.006683
0.000000	0.001221	-0.008270
0.000000	-0.010986	-0.006042
0.000000	0.020752	-0.005737
0.000000	-0.004883	-0.003815
0.000000	0.014038	-0.008911
0.000000	-0.004883	-0.004456
0.000000	-0.010986	-0.006989
0.000000	-0.010986	-0.006378
0.000000	0.001221	-0.006989
0.000000	0.014038	-0.007324
0.000000	0.007935	-0.011139
0.000000	0.001221	-0.004456
0.000000	0.007935	-0.006378
0.000000	-0.004883	-0.006989
0.000000	0.001221	-0.005096
0.000000	0.007935	-0.006378
0.000000	0.014038	-0.006378
0.000000	0.001221	-0.006042
0.000000	0.001221	-0.005402
0.000000	0.001221	-0.005096
0.000000	-0.004883	-0.006042
0.000000	0.001221	-0.005096
0.000000	0.007935	-0.008270
0.000000	0.001221	-0.007629
0.000000	-0.010986	-0.006042
0.000000	0.007935	-0.007324
0.000000	0.001221	-0.007324
0.000000	0.001221	-0.005096
0.000000	0.007935	-0.007324
0.000000	-0.010986	-0.008270
0.000000	-0.004883	-0.006683
0.000000	-0.004883	-0.007324
0.000000	0.007935	-0.005402
0.000000	0.014038	-0.006378
0.000000	-0.004883	-0.006683
0.000000	0.007935	-0.008606
0.000000	0.001221	-0.004456
0.000000	-0.004883	-0.006042
0.000000	-0.010986	-0.005402
0.000000	-0.004883	-0.006042
0.000000	-0.004883	-0.007324
0.000000	0.001221	-0.005096
0.000000	-0.004883	-0.004120
0.000000	0.014038	-0.009552
0.000000	-0.004883	-0.006042
0.000000	0.001221	-0.006989
0.000000	-0.004883	-0.005402
0.000000	0.001221	-0.008911
0.000000	0.014038	-0.006378
0.000000	-0.004883	-0.006683
0.000000	0.001221	-0.006683
0.000000	0.020752	-0.007629
0.000000	0.007935	-0.005737
0.000000	-0.004883	-0.006042
0.000000	0.014038	-0.003510
0.000000	0.001221	-0.006683
0.000000	-0.010986	-0.005402
0.000000	0.001221	-0.005096
0.000000	0.001221	-0.005402
0.000000	0.007935	-0.009216
0.000000	-0.004883	-0.006378
0.000000	0.007935	-0.004456
0.000000	0.007935	-0.005096
0.000000	0.007935	-0.006683
0.000000	0.001221	-0.004761
0.000000	0.007935	-0.008606
0.000000	0.001221	-0.005402
0.000000	-0.004883	-0.005737
0.000000	0.001221	-0.004120
0.000000	0.001221	-0.006042
0.000000	0.014038	-0.006042
0.000000	0.007935	-0.006042
0.000000	0.001221	-0.007629
0.000000	-0.004883	-0.007629
0.000000	0.001221	-0.006042
0.000000	0.001221	-0.007324
0.000000	0.001221	-0.006683
0.000000	0.001221	-0.005737
0.000000	0.001221	-0.004456
0.000000	-0.004883	-0.008270
0.000000	-0.004883	-0.006042
0.000000	-0.004883	-0.006042
0.000000	-0.004883	-0.008270
0.000000	0.001221	-0.006378
0.000000	-0.004883	-0.009216
0.000000	-0.017700	-0.005096
0.000000	-0.004883	-0.005402
0.000000	-0.004883	-0.005402
0.000000	0.001221	-0.006042
0.000000	-0.017700	-0.009552
0.000000	-0.004883	-0.007324
0.000000	-0.010986	-0.003510
0.000000	0.001221	-0.006042
0.000000	0.001221	-0.005737
0.000000	0.001221	-0.007629
0.000000	0.007935	-0.006042
0.000000	0.001221	-0.008911
0.000000	-0.010986	-0.006378
0.000000	-0.004883	-0.007324
0.000000	-0.004883	-0.006683
0.000000	-0.004883	-0.007965
0.000000	-0.004883	-0.006378
0.000000	0.001221	-0.006683
0.000000	0.001221	-0.002869
0.000000	-0.004883	-0.006042
0.000000	-0.004883	-0.004120
0.000000	0.007935	-0.004456
0.000000	0.001221	-0.004761
0.000000	-0.004883	-0.008606
0.000000	0.001221	-0.006378
0.000000	0.007935	-0.008270
0.000000	0.007935	-0.006042
0.000000	0.001221	-0.008270
0.000000	-0.010986	-0.004761
0.000000	0.014038	-0.007324
0.000000	0.007935	-0.006989
0.000000	0.001221	-0.007629
0.000000	0.001221	-0.003815
0.000000	-0.004883	-0.007324
0.000000	-0.004883	-0.006683
0.000000	0.001221	-0.006042
0.000000	0.001221	-0.006989
0.000000	0.014038	-0.006378
0.000000	-0.004883	-0.005096
0.000000	-0.010986	-0.007324
0.000000	0.007935	-0.007629
0.000000	0.007935	-0.006042
0.000000	0.001221	-0.004456
0.000000	-0.004883	-0.005737
0.000000	0.001221	-0.006042
0.000000	0.001221	-0.006683
0.000000	0.014038	-0.006989
0.000000	0.001221	-0.007629
0.000000	0.007935	-0.007629
0.000000	-0.004883	-0.006042
0.000000	-0.004883	-0.005402
0.000000	-0.017700	-0.004456
0.000000	0.014038	-0.006042
0.000000	0.001221	-0.005096
0.000000	-0.004883	-0.005402
0.000000	-0.004883	-0.005737
0.000000	0.014038	-0.007965
0.000000	-0.004883	-0.007324
0.000000	-0.004883	-0.006683
0.000000	0.001221	-0.007324
0.000000	-0.010986	-0.007965
0.000000	0.001221	-0.007965
0.000000	-0.004883	-0.005737
0.000000	-0.004883	-0.004120
0.000000	0.007935	-0.006683
0.000000	-0.010986	-0.006989
0.000000	0.007935	-0.006683
0.000000	-0.004883	-0.002869
0.000000	-0.004883	-0.004120
0.000000	0.020752	-0.003815
0.000000	-0.004883	-0.006042
0.000000	0.007935	-0.003815
0.000000	-0.004883	-0.004761
0.000000	-0.010986	-0.005402
0.000000	-0.004883	-0.006378
0.000000	-0.004883	-0.006042
0.000000	0.007935	-0.009857
0.000000	-0.004883	-0.006378
0.000000	0.001221	-0.007324
0.000000	-0.004883	-0.006683
0.000000	-0.004883	-0.005737
0.000000	-0.004883	-0.008270
0.000000	0.001221	-0.006042
0.000000	-0.004883	-0.005737
0.000000	0.001221	-0.004761
0.000000	0.001221	-0.005096
0.000000	-0.004883	-0.006989
0.000000	0.007935	-0.006378
0.000000	0.007935	-0.006378
0.000000	0.014038	-0.007629
0.000000	0.007935	-0.007629
0.000000	0.001221	-0.007629
0.000000	0.001221	-0.004761
0.000000	-0.004883	-0.004761
0.000000	0.001221	-0.006042
0.000000	0.014038	-0.006042
0.000000	-0.004883	-0.006989
0.000000	0.014038	-0.007324
0.000000	0.001221	-0.003815
0.000000	-0.010986	-0.004456
0.000000	-0.010986	-0.008270
0.000000	-0.004883	-0.005737
0.000000	0.007935	-0.005402
0.000000	0.007935	-0.006378
0.000000	-0.004883	-0.005737
0.000000	0.001221	-0.007324
0.000000	0.007935	-0.009552
0.000000	0.014038	-0.005737
0.000000	-0.004883	-0.004761
0.000000	0.014038	-0.006042
0.000000	0.001221	-0.005096
0.000000	-0.010986	-0.006683
0.000000	-0.010986	-0.006683
0.000000	-0.004883	-0.006042
0.000000	-0.004883	-0.007324
0.000000	0.020752	-0.008606
0.000000	-0.004883	-0.004456
0.000000	0.007935	-0.003815
0.000000	0.007935	-0.007629
0.000000	0.007935	-0.006378
0.000000	-0.004883	-0.004456
0.000000	0.001221	-0.008270
0.000000	-0.004883	-0.005096
0.000000	0.001221	-0.005737
0.000000	0.007935	-0.006378
0.000000	-0.010986	-0.006378
0.000000	0.007935	-0.005096
0.000000	-0.004883	-0.006378
0.000000	0.001221	-0.006683
0.000000	0.014038	-0.006683
0.000000	0.007935	-0.006378
0.000000	-0.017700	-0.008911
0.000000	0.001221	-0.005737
0.000000	0.007935	-0.005737
0.000000	-0.004883	-0.005402
0.000000	0.007935	-0.005096
0.000000	0.001221	-0.005096
0.000000	-0.004883	-0.005737
0.000000	0.001221	-0.004120
0.000000	0.001221	-0.008606
0.000000	0.001221	-0.004761
0.000000	0.001221	-0.006042
0.000000	0.001221	-0.005402
0.000000	0.007935	-0.007324
0.000000	0.001221	-0.004456
0.000000	0.014038	-0.008911
0.000000	0.001221	-0.007629
0.000000	0.014038	-0.007324
0.000000	-0.004883	-0.007965
0.000000	-0.017700	-0.008606
0.000000	-0.004883	-0.006042
0.000000	-0.004883	-0.008911
0.000000	0.001221	-0.004120
0.000000	-0.004883	-0.005096
0.000000	-0.004883	-0.006378
0.000000	0.020752	-0.009552
0.000000	0.001221	-0.005096
0.000000	-0.004883	-0.006042
0.000000	0.014038	-0.006989
0.000000	-0.010986	-0.005402
0.000000	-0.004883	-0.005737
0.000000	-0.017700	-0.006989
0.000000	0.001221	-0.005737
0.000000	0.014038	-0.006042
0.000000	0.007935	-0.006378
0.000000	-0.017700	-0.006683
0.000000	0.007935	-0.006042
0.000000	0.007935	-0.007324
0.000000	-0.004883	-0.005096
0.000000	-0.004883	-0.006042
0.000000	-0.004883	-0.006989
0.000000	-0.004883	-0.006683
0.000000	-0.004883	-0.006378
0.000000	0.001221	-0.006042
0.000000	0.007935	-0.005402
0.000000	0.007935	-0.007965
0.000000	-0.004883	-0.009552
0.000000	-0.010986	-0.004761
0.000000	-0.010986	-0.006683
0.000000	-0.010986	-0.004120
0.000000	0.007935	-0.008270
0.000000	-0.017700	-0.006042
0.000000	-0.004883	-0.005402
0.000000	-0.004883	-0.003510
0.000000	0.020752	-0.004120
0.000000	0.014038	-0.006683
0.000000	-0.010986	-0.005402
0.000000	-0.017700	-0.003815
0.000000	0.014038	-0.007965
0.000000	0.007935	-0.003815
0.000000	-0.004883	-0.006989
0.000000	-0.004883	-0.005402
0.000000	-0.004883	-0.008606
0.000000	0.001221	-0.006378
0.000000	-0.004883	-0.008270
0.000000	0.001221	-0.006989
0.000000	0.014038	-0.006989
0.000000	-0.004883	-0.007965
0.000000	0.001221	-0.007629
0.000000	-0.010986	-0.002869
0.000000	-0.004883	-0.005737
0.000000	0.007935	-0.003510
0.000000	-0.004883	-0.004120
0.000000	0.014038	-0.004120
0.000000	0.001221	-0.008911
0.000000	-0.004883	-0.005737
0.000000	-0.004883	-0.007324
0.000000	-0.010986	-0.006378
0.000000	0.001221	-0.007324
0.000000	0.001221	-0.004456
0.000000	-0.004883	-0.008270
0.000000	0.014038	-0.006378
0.000000	-0.004883	-0.006042
0.000000	0.001221	-0.003815
0.000000	-0.004883	-0.007324
0.000000	-0.004883	-0.007965
0.000000	-0.017700	-0.007324
0.000000	0.007935	-0.006683
0.000000	-0.004883	-0.005096
0.000000	-0.004883	-0.003174
0.000000	-0.004883	-0.005737
0.000000	-0.004883	-0.008606
0.000000	-0.004883	-0.006378
0.000000	0.001221	-0.005402
0.000000	0.007935	-0.003815
0.000000	0.001221	-0.007965
0.000000	0.001221	-0.005096
0.000000	-0.004883	-0.007324
0.000000	-0.004883	-0.004761
0.000000	-0.004883	-0.006378
0.000000	0.007935	-0.003815
0.000000	-0.010986	-0.006042
0.000000	-0.004883	-0.003174
0.000000	0.001221	-0.005737
0.000000	0.001221	-0.004120
0.000000	0.001221	-0.003510
0.000000	0.001221	-0.004120
0.000000	0.007935	-0.007324
0.000000	0.001221	-0.004761
0.000000	-0.010986	-0.007629
0.000000	0.001221	-0.006042
0.000000	-0.004883	-0.007629
0.000000	0.007935	-0.006989
0.000000	0.014038	-0.006042
0.000000	-0.010986	-0.005402
0.000000	0.001221	-0.006683
0.000000	-0.004883	-0.008911
0.000000	-0.017700	-0.007965
0.000000	0.001221	-0.002533
0.000000	-0.004883	-0.003815
0.000000	0.001221	-0.004456
0.000000	-0.010986	-0.005737
0.000000	-0.004883	-0.002869
0.000000	-0.004883	-0.004120
0.000000	0.001221	-0.003815
0.000000	-0.004883	-0.004456
0.000000	0.001221	-0.006378
0.000000	0.007935	-0.007324
0.000000	0.014038	-0.006378
0.000000	-0.004883	-0.007965
0.000000	-0.004883	-0.006683
0.000000	-0.004883	-0.006378
0.000000	0.007935	-0.006683
0.000000	0.001221	-0.005402
0.000000	-0.004883	-0.006042
0.000000	0.001221	-0.005402
0.000000	0.001221	-0.005096
0.000000	0.014038	-0.005096
0.000000	-0.004883	-0.004120
0.000000	-0.004883	-0.006378
0.000000	-0.004883	-0.007324
0.000000	-0.010986	-0.005096
0.000000	0.007935	-0.006042
0.000000	-0.017700	-0.004761
0.000000	0.001221	-0.004456
0.000000	0.007935	-0.007629
0.000000	-0.004883	-0.006683
0.000000	-0.004883	-0.007324
0.000000	-0.017700	-0.005402
0.000000	0.001221	-0.004456
0.000000	-0.010986	-0.004120
0.000000	0.014038	-0.006683
0.000000	-0.010986	-0.006683
0.000000	0.001221	-0.005096
0.000000	-0.004883	-0.004456
0.000000	-0.004883	-0.003815
0.000000	-0.004883	-0.006378
0.000000	0.007935	-0.010193
0.000000	-0.004883	-0.006378
0.000000	0.001221	-0.005096
0.000000	0.014038	-0.006683
0.000000	-0.004883	-0.003510
0.000000	-0.004883	-0.007629
0.000000	0.007935	-0.003815
0.000000	-0.004883	-0.004761
0.000000	-0.004883	-0.005096
0.000000	0.001221	-0.006378
0.000000	-0.004883	-0.005096
0.000000	0.001221	-0.003174
0.000000	-0.004883	-0.005737
0.000000	0.001221	-0.006683
0.000000	0.014038	-0.002533
0.000000	-0.004883	-0.004761
0.000000	-0.010986	-0.003510
0.000000	0.007935	-0.006042
0.000000	0.001221	-0.006042
0.000000	-0.004883	-0.006989
0.000000	-0.004883	-0.005402
0.000000	-0.017700	-0.007965
0.000000	0.014038	-0.006042
0.000000	0.007935	-0.007629
0.000000	0.007935	-0.006378
0.000000	0.001221	-0.010193
0.000000	0.001221	-0.005402
0.000000	0.007935	-0.005402
0.000000	-0.004883	-0.003510
0.000000	0.014038	-0.005737
0.000000	-0.004883	-0.004120
0.000000	-0.004883	-0.004761
0.000000	0.001221	-0.002869
0.000000	0.001221	-0.006378
0.000000	-0.004883	-0.003815
0.000000	0.014038	-0.007629
0.000000	0.001221	-0.004456
0.000000	0.001221	-0.006378
0.000000	0.001221	-0.003815
0.000000	0.001221	-0.009216
0.000000	0.001221	-0.005096
0.000000	0.014038	-0.006042
0.000000	0.007935	-0.008606
0.000000	0.014038	-0.006378
0.000000	0.001221	-0.006378
0.000000	0.001221	-0.006683
0.000000	0.001221	-0.004761
0.000000	0.007935	-0.005096
0.000000	0.007935	-0.005737
0.000000	0.001221	-0.007965
0.000000	-0.004883	-0.004120
0.000000	0.007935	-0.005402
0.000000	0.001221	-0.006042
0.000000	0.014038	-0.002869
0.000000	0.001221	-0.006378
0.000000	0.007935	-0.004761
0.000000	0.001221	-0.005402
0.000000	-0.004883	-0.005096
0.000000	-0.004883	-0.006683
0.000000	-0.004883	-0.004761
0.000000	0.014038	-0.006378
0.000000	0.001221	-0.005737
0.000000	0.014038	-0.005402
0.000000	-0.004883	-0.003510
0.000000	0.007935	-0.004761
0.000000	-0.004883	-0.002533
0.000000	0.014038	-0.006989
0.000000	0.001221	-0.005737
0.000000	0.014038	-0.005737
0.000000	0.020752	-0.007629
0.000000	-0.004883	-0.006042
0.000000	0.007935	-0.004456
0.000000	0.007935	-0.007324
0.000000	-0.004883	-0.005402
0.000000	0.001221	-0.008270
0.000000	0.001221	-0.005737
0.000000	0.007935	-0.006378
0.000000	0.007935	-0.001892
0.000000	-0.004883	-0.005096
0.000000	0.001221	-0.003815
0.000000	-0.004883	-0.003815
0.000000	-0.004883	-0.001587
0.000000	-0.017700	-0.006378
0.000000	0.007935	-0.003174
0.000000	-0.004883	-0.007324
0.000000	0.007935	-0.006683
0.000000	-0.017700	-0.006683
0.000000	0.001221	-0.005096
0.000000	0.001221	-0.006378
0.000000	-0.004883	-0.006378
0.000000	-0.004883	-0.006042
0.000000	0.007935	-0.009552
0.000000	0.001221	-0.007324
0.000000	0.014038	-0.003510
0.000000	0.007935	-0.007629
0.000000	0.001221	-0.005096
0.000000	-0.004883	-0.004761
0.000000	-0.004883	-0.003510
0.000000	0.014038	-0.005737
0.000000	0.007935	-0.003815
0.000000	0.014038	-0.005096
0.000000	0.020752	-0.005737
0.000000	0.001221	-0.005096
0.000000	0.001221	-0.005737
0.000000	0.001221	-0.007324
0.000000	0.014038	-0.006042
0.000000	0.007935	-0.007629
0.000000	0.007935	-0.008270
0.000000	-0.004883	-0.005096
0.000000	0.001221	-0.006378
0.000000	0.014038	-0.005737
0.000000	-0.004883	-0.004120
0.000000	-0.004883	-0.005737
0.000000	0.001221	-0.003815
0.000000	-0.004883	-0.003815
0.000000	0.001221	-0.006378
0.000000	0.020752	-0.005737
0.000000	0.007935	-0.006378
0.000000	0.007935	-0.006683
0.000000	-0.004883	-0.007324
0.000000	0.001221	-0.007324
0.000000	-0.004883	-0.007324
0.000000	0.001221	-0.005096
0.000000	0.007935	-0.006989
0.000000	0.007935	-0.005096
0.000000	-0.010986	-0.006378
0.000000	0.001221	-0.001282
0.000000	0.020752	-0.005737
0.000000	0.014038	-0.007324
0.000000	-0.004883	-0.003815
0.000000	0.001221	-0.003815
0.000000	0.007935	-0.006378
0.000000	0.020752	-0.006378
0.000000	0.014038	-0.006989
0.000000	-0.004883	-0.006683
0.000000	-0.017700	-0.006378
0.000000	0.001221	-0.006683
0.000000	-0.004883	-0.006378
0.000000	0.001221	-0.004761
0.000000	0.007935	-0.006683
0.000000	0.007935	-0.007324
0.000000	0.007935	-0.008606
0.000000	-0.004883	-0.002869
0.000000	0.001221	-0.004456
0.000000	0.001221	-0.003174
0.000000	0.001221	-0.004120
0.000000	-0.004883	-0.004120
0.000000	0.001221	-0.001892
0.000000	0.007935	-0.002533
0.000000	-0.004883	-0.005402
0.000000	-0.004883	-0.005402
0.000000	-0.010986	-0.007965
0.000000	0.014038	-0.004456
0.000000	0.001221	-0.005096
0.000000	0.001221	-0.005402
0.000000	-0.004883	-0.007965
0.000000	0.014038	-0.007629
0.000000	0.001221	-0.006683
0.000000	0.001221	-0.005737
0.000000	0.026855	-0.005096
0.000000	-0.004883	-0.006683
0.000000	0.014038	-0.006989
0.000000	-0.004883	-0.004456
0.000000	-0.004883	-0.003815
0.000000	0.001221	-0.006042
0.000000	0.014038	-0.003174
0.000000	0.014038	-0.005737
0.000000	0.007935	-0.005096
0.000000	-0.004883	-0.004761
0.000000	0.007935	-0.005402
0.000000	0.014038	-0.006378
0.000000	0.001221	-0.007324
0.000000	-0.004883	-0.005737
0.000000	-0.010986	-0.006683
0.000000	-0.004883	-0.004456
0.000000	-0.004883	-0.006989
0.000000	-0.004883	-0.005096
0.000000	-0.004883	-0.005737
0.000000	-0.004883	-0.002869
0.000000	0.007935	-0.004120
0.000000	0.001221	-0.005096
0.000000	0.001221	-0.006683
0.000000	0.007935	-0.006989
0.000000	-0.004883	-0.005096
0.000000	-0.004883	-0.007629
0.000000	-0.004883	-0.005402
0.000000	0.001221	-0.008911
0.000000	-0.004883	-0.004761
0.000000	-0.010986	-0.005096
0.000000	-0.010986	-0.005096
0.000000	0.014038	-0.008270
0.000000	0.001221	-0.003174
0.000000	0.014038	-0.005096
0.000000	0.020752	-0.003815
0.000000	0.014038	-0.005096
0.000000	-0.004883	-0.003815
0.000000	-0.004883	-0.004456
0.000000	-0.004883	-0.002533
0.000000	-0.017700	-0.004120
0.000000	0.001221	-0.005402
0.000000	0.001221	-0.005402
0.000000	0.001221	-0.004456
0.000000	-0.004883	-0.009857
0.000000	0.014038	-0.007324
0.000000	-0.004883	-0.006042
0.000000	0.007935	-0.007324
0.000000	0.007935	-0.006683
0.000000	0.001221	-0.006989
0.000000	-0.010986	-0.006683
0.000000	0.001221	-0.003510
0.000000	-0.004883	-0.005737
0.000000	-0.004883	-0.002869
0.000000	-0.010986	-0.006378
0.000000	0.007935	-0.004456
0.000000	0.001221	-0.002533
0.000000	-0.010986	-0.005737
0.000000	-0.004883	-0.004456
0.000000	-0.004883	-0.005402
0.000000	-0.004883	-0.005096
0.000000	0.001221	-0.007965
0.000000	-0.017700	-0.006989
0.000000	0.001221	-0.005737
0.000000	0.001221	-0.005402
0.000000	0.014038	-0.008270
0.000000	-0.004883	-0.004761
0.000000	0.007935	-0.006378
0.000000	-0.004883	-0.005737
0.000000	-0.004883	-0.004120
0.000000	0.001221	-0.001892
0.000000	-0.004883	-0.004120
0.000000	0.001221	-0.005737
0.000000	0.001221	-0.006042
0.000000	0.020752	-0.006042
0.000000	-0.004883	-0.005096
0.000000	0.001221	-0.003174
0.000000	0.001221	-0.005402
0.000000	-0.004883	-0.005096
0.000000	0.014038	-0.004761
0.000000	0.001221	-0.005402
0.000000	-0.004883	-0.006378
0.000000	-0.004883	-0.003510
0.000000	0.020752	-0.005402
0.000000	-0.004883	-0.005737
0.000000	-0.004883	-0.005402
0.000000	-0.004883	-0.005737
0.000000	0.007935	-0.005402
0.000000	-0.004883	-0.002228
0.000000	0.001221	-0.005737
0.000000	0.001221	-0.005096
0.000000	-0.004883	-0.006683
0.000000	-0.004883	-0.005402
0.000000	-0.004883	-0.006378
0.000000	0.007935	-0.008270
0.000000	0.007935	-0.007629
0.000000	0.001221	-0.005402
0.000000	0.007935	-0.007965
0.000000	-0.004883	-0.007324
0.000000	0.001221	-0.007324
0.000000	0.001221	-0.002869
0.000000	-0.004883	-0.004120
0.000000	-0.004883	-0.003510
0.000000	-0.004883	-0.004456
0.000000	0.001221	-0.003815
0.000000	-0.004883	-0.002228
0.000000	-0.004883	-0.001282
0.000000	0.001221	-0.004456
0.000000	-0.004883	-0.005737
0.000000	0.001221	-0.005096
0.000000	0.014038	-0.006683
0.000000	-0.004883	-0.007965
0.000000	0.007935	-0.003815
0.000000	-0.010986	-0.006042
0.000000	0.014038	-0.007965
0.000000	0.007935	-0.008911
0.000000	0.007935	-0.005096
0.000000	0.001221	-0.004120
0.000000	0.007935	-0.003815
0.000000	0.014038	-0.003174
0.000000	0.001221	-0.004761
0.000000	-0.004883	-0.005402
0.000000	0.001221	-0.002533
0.000000	-0.004883	-0.003510
0.000000	0.020752	-0.005096
0.000000	-0.010986	-0.004456
0.000000	0.001221	-0.005737
0.000000	0.007935	-0.005737
0.000000	-0.017700	-0.006042
0.000000	0.001221	-0.006989
0.000000	0.001221	-0.006042
0.000000	0.007935	-0.006378
0.000000	0.001221	-0.006989
0.000000	-0.004883	-0.005737
0.000000	0.001221	-0.004761
0.000000	-0.004883	-0.005402
0.000000	0.007935	-0.003510
0.000000	-0.004883	-0.002228
0.000000	0.007935	-0.004761
0.000000	0.001221	-0.005096
0.000000	0.001221	-0.007629
0.000000	0.007935	-0.005096
0.000000	0.007935	-0.004456
0.000000	0.001221	-0.006683
0.000000	-0.004883	-0.008606
0.000000	0.007935	-0.003510
0.000000	-0.004883	-0.006683
0.000000	-0.004883	-0.005402
0.000000	0.001221	-0.005402
0.000000	-0.010986	-0.002533
0.000000	0.014038	-0.004456
0.000000	-0.004883	-0.005737
0.000000	0.001221	-0.003815
0.000000	0.001221	-0.005402
0.000000	0.001221	-0.003510
0.000000	-0.004883	-0.000641
0.000000	0.001221	-0.007324
0.000000	-0.017700	-0.005402
0.000000	0.001221	-0.006683
0.000000	-0.017700	-0.005737
0.000000	0.001221	-0.005737
0.000000	0.001221	-0.006042
0.000000	0.001221	-0.005096
0.000000	0.007935	-0.008606
0.000000	0.007935	-0.008606
0.000000	-0.004883	-0.004761
0.000000	-0.004883	-0.005096
0.000000	-0.004883	-0.000946
0.000000	0.001221	-0.006683
0.000000	0.007935	-0.007965
0.000000	0.001221	-0.002869
0.000000	0.001221	-0.002869
0.000000	0.001221	-0.003510
0.000000	0.014038	-0.005737
0.000000	0.007935	-0.005402
0.000000	-0.004883	-0.006683
0.000000	-0.010986	-0.004761
0.000000	0.007935	-0.005096
0.000000	-0.004883	-0.004761
0.000000	0.001221	-0.006042
0.000000	0.001221	-0.005402
0.000000	0.001221	-0.007965
0.000000	-0.004883	-0.004456
0.000000	0.014038	-0.006378
0.000000	-0.004883	-0.002533
0.000000	-0.010986	-0.004761
0.000000	-0.010986	-0.003174
0.000000	-0.004883	-0.004456
0.000000	0.001221	-0.003815
0.000000	-0.010986	-0.004456
0.000000	-0.004883	-0.005096
0.000000	-0.004883	-0.004456
0.000000	0.007935	-0.005737
0.000000	0.001221	-0.008270
0.000000	0.014038	-0.004120
0.000000	0.001221	-0.006989
0.000000	-0.004883	-0.005096
0.000000	0.001221	-0.006683
0.000000	0.001221	-0.006042
0.000000	0.007935	-0.005096
0.000000	-0.010986	-0.004456
0.000000	-0.004883	-0.003815
0.000000	-0.004883	-0.002869
0.000000	-0.004883	-0.005096
0.000000	-0.004883	-0.002869
0.000000	0.001221	-0.005737
0.000000	0.014038	-0.004761
0.000000	-0.004883	-0.004120
0.000000	-0.004883	-0.007629
0.000000	0.001221	-0.005096
0.000000	0.001221	-0.005402
0.000000	0.007935	-0.006378
0.000000	-0.010986	-0.006042
0.000000	-0.004883	-0.008911
0.000000	0.001221	-0.005096
0.000000	-0.004883	-0.006683
0.000000	-0.004883	-0.001282
0.000000	0.001221	-0.001587
0.000000	-0.017700	-0.008270
0.000000	0.014038	-0.002533
0.000000	0.007935	-0.003815
0.000000	0.001221	-0.002869
0.000000	0.001221	-0.007629
0.000000	-0.004883	-0.005096
0.000000	0.001221	-0.007629
0.000000	-0.004883	-0.004761
0.000000	-0.010986	-0.008911
0.000000	0.001221	-0.004120
0.000000	0.007935	-0.007324
0.000000	0.001221	-0.005737
0.000000	-0.004883	-0.006683
0.000000	0.001221	-0.005737
0.000000	0.007935	-0.004761
0.000000	0.001221	-0.004761
0.000000	-0.004883	-0.005737
0.000000	-0.004883	-0.004456
0.000000	0.001221	-0.005402
0.000000	-0.004883	-0.002533
0.000000	0.020752	-0.005096
0.000000	0.001221	-0.003510
0.000000	0.014038	-0.005096
0.000000	0.001221	-0.005096
0.000000	-0.017700	-0.007324
0.000000	-0.004883	-0.004120
0.000000	0.001221	-0.006378
0.000000	0.020752	-0.007324
0.000000	-0.004883	-0.005096
0.000000	0.001221	-0.006042
0.000000	0.001221	-0.005096
0.000000	0.014038	-0.005737
0.000000	0.014038	-0.003815
0.000000	-0.004883	-0.004761
0.000000	0.014038	-0.004761
0.000000	-0.004883	-0.001587
0.000000	-0.004883	-0.006042
0.000000	0.014038	-0.005096
0.000000	-0.010986	-0.003510
0.000000	-0.004883	-0.006683
0.000000	-0.004883	-0.006378
0.000000	-0.004883	-0.007629
0.000000	0.007935	-0.005402
0.000000	0.007935	-0.004761
0.000000	-0.010986	-0.007629
0.000000	0.001221	-0.003174
0.000000	0.014038	-0.009216
0.000000	0.001221	-0.007965
0.000000	0.007935	-0.002228
0.000000	-0.004883	-0.005737
0.000000	-0.004883	-0.003815
0.000000	-0.004883	-0.003815
0.000000	-0.023804	-0.003174
0.000000	-0.004883	-0.004120
0.000000	-0.004883	-0.005402
0.000000	0.001221	-0.005096
0.000000	0.001221	-0.004761
0.000000	0.014038	-0.006378
0.000000	0.007935	-0.006378
0.000000	0.020752	-0.006042
0.000000	-0.004883	-0.006683
0.000000	-0.010986	-0.005737
0.000000	0.007935	-0.008911
0.000000	0.007935	-0.003815
0.000000	0.001221	-0.003510
0.000000	-0.010986	-0.004120
0.000000	-0.004883	-0.004761
0.000000	-0.004883	-0.005737
0.000000	-0.004883	-0.003174
0.000000	0.026855	-0.004456
0.000000	-0.004883	-0.004120
0.000000	-0.004883	-0.005402
0.000000	0.007935	-0.005096
0.000000	0.001221	-0.006042
0.000000	-0.004883	-0.005096
0.000000	-0.004883	-0.007629
0.000000	-0.004883	-0.005402
0.000000	0.007935	-0.006683
0.000000	0.014038	-0.004120
0.000000	-0.004883	-0.008270
0.000000	-0.004883	-0.006378
0.000000	-0.004883	-0.004456
0.000000	-0.004883	-0.002869
0.000000	-0.010986	-0.006683
0.000000	-0.004883	-0.001587
0.000000	0.001221	-0.002869
0.000000	0.007935	-0.004456
0.000000	0.001221	-0.004456
0.000000	0.020752	-0.006378
0.000000	0.001221	-0.007324
0.000000	-0.017700	-0.005402
0.000000	0.014038	-0.007965
0.000000	0.020752	-0.005737
0.000000	-0.004883	-0.007965
0.000000	-0.004883	-0.005737
0.000000	0.001221	-0.005737
0.000000	-0.004883	-0.006989
0.000000	0.014038	-0.003815
0.000000	-0.004883	-0.004761
0.000000	-0.004883	-0.001587
0.000000	-0.004883	-0.002533
0.000000	-0.010986	-0.004120
0.000000	-0.023804	-0.003815
0.000000	-0.004883	-0.006989
0.000000	0.001221	-0.004761
0.000000	0.001221	-0.003510
0.000000	0.007935	-0.008606
0.000000	-0.004883	-0.006042
0.000000	0.001221	-0.009216
0.000000	-0.004883	-0.004456
0.000000	-0.004883	-0.005402
0.000000	0.001221	-0.005096
0.000000	0.020752	-0.006378
0.000000	0.001221	-0.005402
0.000000	-0.010986	-0.005096
0.000000	0.014038	-0.003510
0.000000	0.007935	-0.006378
0.000000	-0.004883	-0.001282
0.000000	0.007935	-0.004761
0.000000	0.001221	-0.005096
0.000000	-0.004883	-0.006989
0.000000	0.007935	-0.006989
0.000000	0.001221	-0.008606
0.000000	0.007935	-0.003510
0.000000	-0.004883	-0.004761
0.000000	0.001221	-0.005402
0.000000	-0.004883	-0.006683
0.000000	0.001221	-0.004120
0.000000	0.001221	-0.005402
0.000000	0.014038	-0.004456
0.000000	-0.010986	-0.003510
0.000000	0.007935	-0.003174
0.000000	-0.004883	-0.005096
0.000000	-0.004883	-0.006989
0.000000	0.014038	-0.003815
0.000000	0.014038	-0.004761
0.000000	-0.004883	-0.005096
0.000000	0.001221	-0.008911
0.000000	-0.004883	-0.006989
0.000000	-0.004883	-0.004761
0.000000	-0.004883	-0.004456
0.000000	0.007935	-0.005737
0.000000	-0.010986	-0.004120
0.000000	0.001221	-0.006378
0.000000	0.014038	-0.004456
0.000000	0.007935	-0.007324
0.000000	-0.004883	-0.005096
0.000000	0.001221	-0.003815
0.000000	0.001221	-0.001587
0.000000	0.001221	-0.004456
0.000000	0.001221	-0.005096
0.000000	-0.004883	-0.004761
0.000000	-0.004883	-0.003174
0.000000	0.014038	-0.005737
0.000000	-0.004883	-0.004120
0.000000	0.007935	-0.008606
0.000000	0.014038	-0.007324
0.000000	0.001221	-0.006378
0.000000	0.001221	-0.005096
0.000000	0.014038	-0.005096
0.000000	0.001221	-0.004761
0.000000	0.001221	-0.006989
0.000000	-0.010986	-0.005402
0.000000	-0.017700	-0.006683
0.000000	-0.004883	-0.003174
0.000000	0.007935	-0.006042
0.000000	0.007935	-0.001282
0.000000	0.014038	-0.003510
0.000000	0.014038	-0.005096
0.000000	0.007935	-0.004761
0.000000	-0.004883	-0.005096
0.000000	-0.004883	-0.006683
0.000000	0.001221	-0.006042
0.000000	-0.004883	-0.006378
0.000000	-0.004883	-0.005096
0.000000	0.001221	-0.006683
0.000000	-0.004883	-0.005737
0.000000	-0.017700	-0.007324
0.000000	0.007935	-0.005402
0.000000	-0.010986	-0.004456
0.000000	0.001221	-0.004761
0.000000	-0.004883	-0.007324
0.000000	0.001221	-0.006378
0.000000	-0.004883	-0.004120
0.000000	0.001221	-0.003174
0.000000	0.007935	-0.003815
0.000000	0.001221	-0.008270
0.000000	0.001221	-0.006378
0.000000	0.014038	-0.004456
0.000000	-0.004883	-0.006042
0.000000	-0.004883	-0.005096
0.000000	0.001221	-0.005096
0.000000	0.001221	-0.007965
0.000000	0.001221	-0.006378
0.000000	-0.004883	-0.007965
0.000000	0.007935	-0.005737
0.000000	-0.010986	-0.003815
0.000000	0.001221	-0.005096
0.000000	0.001221	-0.005737
0.000000	0.001221	-0.005737
0.000000	0.001221	-0.004456
0.000000	-0.010986	-0.002228
0.000000	-0.017700	-0.004761
0.000000	-0.010986	-0.004456
0.000000	0.014038	-0.006378
0.000000	-0.004883	-0.006989
0.000000	0.001221	-0.006042
0.000000	0.001221	-0.006989
0.000000	0.020752	-0.006683
0.000000	-0.004883	-0.004761
0.000000	0.001221	-0.006683
0.000000	0.001221	-0.007629
0.000000	-0.004883	-0.006042
0.000000	0.001221	-0.005096
0.000000	-0.004883	-0.003815
0.000000	-0.004883	-0.004120
0.000000	-0.004883	-0.002228
0.000000	-0.004883	-0.005402
0.000000	-0.004883	-0.004120
0.000000	0.007935	-0.002533
0.000000	0.001221	-0.006378
0.000000	-0.004883	-0.006378
0.000000	-0.004883	-0.006683
0.000000	0.001221	-0.008606
0.000000	0.007935	-0.006683
0.000000	-0.004883	-0.007629
0.000000	-0.004883	-0.006989
0.000000	0.020752	-0.006989
0.000000	0.007935	-0.007629
0.000000	-0.010986	-0.004120
0.000000	-0.004883	-0.006989
0.000000	0.007935	-0.003510
0.000000	-0.010986	-0.005096
0.000000	-0.017700	-0.003815
0.000000	-0.004883	-0.003815
0.000000	0.001221	-0.004456
0.000000	-0.010986	-0.005402
0.000000	0.014038	-0.003510
0.000000	-0.004883	-0.006378
0.000000	0.007935	-0.004120
0.000000	0.001221	-0.007324
0.000000	-0.004883	-0.006378
0.000000	0.001221	-0.006683
0.000000	0.026855	-0.006042
0.000000	0.001221	-0.006989
0.000000	0.001221	-0.003510
0.000000	0.001221	-0.002228
0.000000	0.001221	-0.006042
0.000000	0.001221	-0.008606
0.000000	-0.004883	-0.002869
0.000000	-0.010986	-0.003510
0.000000	0.001221	-0.004456
0.000000	-0.010986	-0.007629
0.000000	0.001221	-0.008606
0.000000	-0.010986	-0.008606
0.000000	0.001221	-0.003815
0.000000	0.007935	-0.008270
0.000000	0.001221	-0.008270
0.000000	0.001221	-0.006042
0.000000	-0.004883	-0.005737
0.000000	-0.004883	-0.004456
0.000000	0.001221	-0.006378
0.000000	-0.004883	-0.004120
0.000000	-0.004883	-0.004120
0.066528	0.052490	-0.007324
0.133057	0.128784	-0.001892
0.200195	0.217896	-0.003815
0.266724	0.269165	-0.005402
0.333252	0.319824	-0.003510
0.399780	0.390015	-0.006989
0.466919	0.460205	-0.003510
0.533447	0.543213	-0.007629
0.599976	0.593872	-0.006989
0.666504	0.664062	-0.006683
0.733032	0.734253	-0.006042
0.800171	0.791626	-0.005737
0.866699	0.880737	-0.005096
0.933228	0.938110	-0.008911
0.999756	0.988770	-0.004761
1.066895	1.065674	-0.006378
1.133423	1.110229	-0.003174
1.199951	1.205444	-0.003174
1.266479	1.262817	-0.005096
1.333618	1.326904	-0.003815
1.400146	1.396484	-0.005737
1.466675	1.485596	-0.003510
1.533203	1.542969	-0.004120
1.599731	1.613159	-0.007324
1.666870	1.677246	-0.006042
1.733398	1.734619	-0.007629
1.799927	1.804199	-0.006042
1.866455	1.868286	-0.006683
1.933594	1.950684	-0.004456
2.000122	2.020874	-0.008911
2.066650	2.078247	-0.005737
2.133179	2.135620	-0.006042
2.199707	2.224731	-0.006378
2.266846	2.269287	-0.006989
2.333374	2.346191	-0.003174
2.399902	2.409668	-0.002869
2.466431	2.485962	-0.004120
2.533569	2.556152	-0.006042
2.600098	2.600708	-0.007965
2.666626	2.677002	-0.009552
2.733154	2.741089	-0.005096
2.800293	2.823486	-0.006042
2.866821	2.874756	-0.006683
2.933350	2.938232	-0.005096
2.999878	3.002319	-0.007965
3.066406	3.097534	-0.005096
3.133545	3.135986	-0.005096
3.200073	3.212280	-0.003815
3.266602	3.282471	-0.005737
3.333130	3.333740	-0.005096
3.400269	3.403320	-0.007324
3.466797	3.486328	-0.002869
3.533325	3.518066	-0.005737
3.599854	3.594360	-0.002869
3.666382	3.696899	-0.010834
3.733521	3.741455	-0.006378
3.800049	3.817749	-0.006042
3.866577	3.875122	-0.006378
3.933105	3.945312	-0.007629
4.000244	3.995972	-0.006042
4.066772	4.085083	-0.007324
4.133301	4.136353	-0.006042
4.199829	4.199829	-0.007324
4.266968	4.270020	-0.005402
4.333496	4.353027	-0.007324
4.400024	4.403687	-0.003510
4.466553	4.467773	-0.006683
4.533081	4.544067	-0.003174
4.600220	4.607544	-0.004120
4.666748	4.664917	-0.004120
4.733276	4.754028	-0.004761
4.799805	4.818115	-0.004456
4.866943	4.862671	-0.006989
4.933472	4.938965	-0.004120
5.000000	5.009155	-0.006378
5.066528	5.079346	-0.005402
5.133057	5.136719	-0.006042
5.200195	5.219116	-0.003815
5.266724	5.289307	-0.005737
5.333252	5.340576	-0.008606
5.399780	5.391235	-0.005402
5.466919	5.474243	-0.007324
5.533447	5.537720	-0.006378
5.599976	5.614014	-0.007629
5.666504	5.665283	-0.004761
5.733032	5.741577	-0.006042
5.800171	5.805664	-0.004120
5.866699	5.881958	-0.004761
5.933228	5.932617	-0.004120
5.999756	6.009521	-0.005096
6.066895	6.085815	-0.005402
6.133423	6.162109	-0.008270
6.199951	6.200562	-0.004120
6.266479	6.289673	-0.006989
6.333618	6.327515	-0.005402
6.400146	6.404419	-0.007965
6.466675	6.493530	-0.005096
6.533203	6.569824	-0.007324
6.599731	6.608276	-0.006042
6.666870	6.671753	-0.006042
6.733398	6.748047	-0.005402
6.799927	6.818237	-0.005096
6.866455	6.869507	-0.003815
6.933594	6.932983	-0.006683
7.000122	6.996460	-0.006042
7.066650	7.066650	-0.007629
7.133179	7.149658	-0.005402
7.199707	7.207031	-0.006989
7.266846	7.270508	-0.007965
7.333374	7.353516	-0.007965
7.399902	7.423706	-0.004761
7.466431	7.474365	-0.007324
7.533569	7.557373	-0.004761
7.600098	7.601929	-0.008270
7.666626	7.665405	-0.003174
7.733154	7.748413	-0.006683
7.800293	7.818604	-0.005737
7.866821	7.869263	-0.004761
7.933350	7.933350	-0.004761
7.999878	8.003540	-0.004761
8.066406	8.079834	-0.006378
8.133545	8.137207	-0.008606
8.200073	8.200684	-0.005402
8.266602	8.277588	-0.007629
8.333130	8.328247	-0.005737
8.400269	8.411255	-0.008606
8.466797	8.474731	-0.007965
8.533325	8.544922	-0.005402
8.599854	8.608398	-0.006683
8.666382	8.659668	-0.006378
8.733521	8.729858	-0.007965
8.800049	8.812256	-0.007324
8.866577	8.876343	-0.003174
8.933105	8.946533	-0.006042
9.000244	9.003296	-0.006683
9.066772	9.073486	-0.002869
9.133301	9.130859	-0.004456
9.199829	9.201050	-0.005737
9.266968	9.258423	-0.005737
9.333496	9.347534	-0.007965
9.400024	9.404907	-0.007965
9.466553	9.475098	-0.007965
9.533081	9.538574	-0.004761
9.600220	9.602661	-0.006378
9.666748	9.678955	-0.008911
9.733276	9.755249	-0.009216
9.799805	9.812622	-0.006989
9.866943	9.857178	-0.005737
9.933472	9.946289	-0.005737
10.000000	10.010376	-0.006042
10.066528	10.079956	-0.007629
10.133057	10.131226	-0.006989
10.200195	10.207520	-0.005402
10.266724	10.264893	-0.006042
10.333252	10.335083	-0.007629
10.399780	10.411377	-0.006378
10.466919	10.455933	-0.007629
10.533447	10.545044	-0.007629
10.599976	10.596313	-0.006683
10.666504	10.666504	-0.006378
10.733032	10.729980	-0.008606
10.800171	10.794067	-0.008270
10.866699	10.863647	-0.006378
10.933228	10.933838	-0.005096
10.999756	11.029663	-0.006683
11.066895	11.080322	-0.006683
11.133423	11.131592	-0.005402
11.199951	11.195068	-0.004120
11.266479	11.265259	-0.005737
11.333618	11.348267	-0.006378
11.400146	11.411743	-0.010193
11.466675	11.463013	-0.009216
11.533203	11.539307	-0.009216
11.599731	11.602783	-0.008606
11.666870	11.672974	-0.009857
11.733398	11.736450	-0.006989
11.799927	11.800537	-0.008911
11.866455	11.870728	-0.007629
11.933594	11.934204	-0.006042
12.000122	12.004395	-0.006378
12.066650	12.080688	-0.007629
12.133179	12.138062	-0.004120
12.199707	12.208252	-0.005096
12.266846	12.271729	-0.006378
12.333374	12.329102	-0.006683
12.399902	12.399292	-0.003815
12.466431	12.475586	-0.006378
12.533569	12.532959	-0.007629
12.600098	12.603149	-0.008911
12.666626	12.686157	-0.009216
12.733154	12.743530	-0.009216
12.800293	12.800903	-0.005737
12.866821	12.870483	-0.009552
12.933350	12.940674	-0.007965
12.999878	13.029785	-0.009552
13.066406	13.074341	-0.005402
13.133545	13.131714	-0.009552
13.200073	13.201904	-0.004456
13.266602	13.284912	-0.006683
13.333130	13.348389	-0.006378
13.400269	13.418579	-0.007629
13.466797	13.469849	-0.006683
13.533325	13.533325	-0.006042
13.599854	13.609619	-0.006683
13.666382	13.673706	-0.008606
13.733521	13.731079	-0.007965
13.800049	13.807373	-0.009216
13.866577	13.877563	-0.007324
13.933105	13.922119	-0.007324
14.000244	14.011230	-0.006683
14.066772	14.087524	-0.011139
14.133301	14.138794	-0.006989
14.199829	14.215088	-0.006683
14.266968	14.278564	-0.008270
14.333496	14.323120	-0.010834
14.400024	14.387207	-0.006989
14.466553	14.456787	-0.006683
14.533081	14.539795	-0.006989
14.600220	14.603882	-0.008911
14.666748	14.673462	-0.008270
14.733276	14.737549	-0.011780
14.799805	14.801025	-0.007324
14.866943	14.884033	-0.007965
14.933472	14.921875	-0.009552
15.000000	14.992065	-0.006683
15.066528	15.049438	-0.007324
15.133057	15.138550	-0.006378
15.200195	15.208740	-0.007965
15.266724	15.260010	-0.007629
15.333252	15.349121	-0.008270
15.399780	15.406494	-0.007629
15.466919	15.457153	-0.009857
15.533447	15.514526	-0.007324
15.599976	15.597534	-0.007324
15.666504	15.661011	-0.006378
15.733032	15.725098	-0.013367
15.800171	15.788574	-0.008606
15.866699	15.871582	-0.008911
15.933228	15.953979	-0.009552
15.999756	15.992432	-0.009857
16.066895	16.075439	-0.008911
16.133423	16.138916	-0.009857
16.199951	16.209106	-0.007629
16.266479	16.292114	-0.009216
16.333618	16.336670	-0.007629
16.400146	16.412964	-0.011139
16.466675	16.476440	-0.006378
16.533203	16.520996	-0.009552
16.599731	16.597900	-0.006683
16.666870	16.687012	-0.008606
16.733398	16.744385	-0.008270
16.799927	16.814575	-0.008270
16.866455	16.878052	-0.005737
16.933594	16.935425	-0.010498
17.000122	17.005615	-0.007324
17.066650	17.075806	-0.010498
17.133179	17.145386	-0.008606
17.199707	17.196655	-0.008270
17.266846	17.272949	-0.006042
17.333374	17.324219	-0.009857
17.399902	17.393799	-0.012085
17.466431	17.463989	-0.008606
17.533569	17.546997	-0.010498
17.600098	17.604370	-0.010193
17.666626	17.667847	-0.007324
17.733154	17.731934	-0.008911
17.800293	17.795410	-0.008911
17.866821	17.871704	-0.007965
17.933350	17.935791	-0.009552
17.999878	17.993164	-0.006042
18.066406	18.069458	-0.008911
18.133545	18.139648	-0.008606
18.200073	18.203125	-0.012421
18.266602	18.266602	-0.008911
18.333130	18.336792	-0.008606
18.400269	18.413696	-0.009552
18.466797	18.470459	-0.010498
18.533325	18.540649	-0.008911
18.599854	18.598022	-0.010193
18.666382	18.681030	-0.007965
18.733521	18.731689	-0.010498
18.800049	18.795776	-0.009857
18.866577	18.865967	-0.008911
18.933105	18.935547	-0.007629
19.000244	18.992920	-0.011139
19.066772	19.069824	-0.008911
19.133301	19.139404	-0.010193
19.199829	19.203491	-0.009857
19.266968	19.273682	-0.009857
19.333496	19.343872	-0.010834
19.400024	19.400635	-0.011139
19.466553	19.464722	-0.007965
19.533081	19.534912	-0.010193
19.600220	19.604492	-0.006989
19.666748	19.668579	-0.011139
19.733276	19.725952	-0.008606
19.799805	19.796143	-0.010193
19.866943	19.853516	-0.011475
19.933472	19.935913	-0.009216
20.000000	20.006104	-0.009552
20.066528	20.063477	-0.009857
20.133057	20.133667	-0.011139
20.200195	20.197144	-0.012085
20.266724	20.267334	-0.007965
20.333252	20.343628	-0.009857
20.399780	20.401001	-0.008911
20.466919	20.465088	-0.011475
20.533447	20.528564	-0.011139
20.599976	20.604858	-0.010498
20.666504	20.675049	-0.010498
20.733032	20.738525	-0.009857
20.800171	20.795898	-0.011780
20.866699	20.878906	-0.010498
20.933228	20.930176	-0.010498
20.999756	20.993652	-0.009857
21.066895	21.069946	-0.009552
21.133423	21.134033	-0.007324
21.199951	21.197510	-0.009857
21.266479	21.267700	-0.006989
21.333618	21.318359	-0.008606
21.400146	21.407471	-0.010193
21.466675	21.484375	-0.012085
21.533203	21.541748	-0.009857
21.599731	21.599121	-0.008606
21.666870	21.656494	-0.008911
21.733398	21.745605	-0.012085
21.799927	21.783447	-0.009857
21.866455	21.860352	-0.011780
21.933594	21.923828	-0.009857
22.000122	21.994019	-0.009857
22.066650	22.070312	-0.009552
22.133179	22.140503	-0.012085
22.199707	22.191162	-0.009552
22.266846	22.261353	-0.011139
22.333374	22.337646	-0.010193
22.399902	22.395020	-0.010834
22.466431	22.471924	-0.010498
22.533569	22.529297	-0.012085
22.600098	22.598877	-0.013702
22.666626	22.675781	-0.011475
22.733154	22.733154	-0.009552
22.800293	22.796631	-0.012085
22.866821	22.866821	-0.008911
22.933350	22.924194	-0.011139
22.999878	23.006592	-0.011475
23.066406	23.070679	-0.011475
23.133545	23.121338	-0.011475
23.200073	23.191528	-0.011139
23.266602	23.267822	-0.009552
23.333130	23.331909	-0.008911
23.400269	23.402100	-0.011475
23.466797	23.478394	-0.013367
23.533325	23.522949	-0.010193
23.599854	23.593140	-0.012421
23.666382	23.675537	-0.012726
23.733521	23.732910	-0.013702
23.800049	23.790283	-0.012726
23.866577	23.854370	-0.011139
23.933105	23.930664	-0.011475
24.000244	23.994141	-0.012085
24.066772	24.064331	-0.012421
24.133301	24.128418	-0.012421
24.199829	24.204712	-0.009552
24.266968	24.242554	-0.010834
24.333496	24.332275	-0.011139
24.400024	24.414673	-0.008606
24.466553	24.453125	-0.010834
24.533081	24.529419	-0.010193
24.600220	24.605713	-0.009857
24.666748	24.656982	-0.010834
24.733276	24.733276	-0.013367
24.799805	24.803467	-0.012421
24.866943	24.860840	-0.009552
24.933472	24.924316	-0.009857
25.000000	25.007324	-0.011780
25.066528	25.057983	-0.012085
25.133057	25.134888	-0.012726
25.200195	25.192261	-0.008911
25.266724	25.249634	-0.009857
25.333252	25.332031	-0.009552
25.399780	25.408936	-0.012421
25.466919	25.466309	-0.012421
25.533447	25.535889	-0.013702
25.599976	25.599976	-0.011139
25.666504	25.670166	-0.010834
25.733032	25.739746	-0.012726
25.800171	25.803833	-0.014008
25.866699	25.874023	-0.014954
25.933228	25.931396	-0.012726
25.999756	25.988159	-0.010834
26.066895	26.077881	-0.011475
26.133423	26.141357	-0.011475
26.199951	26.192017	-0.011475
26.266479	26.256104	-0.011139
26.333618	26.319580	-0.011139
26.400146	26.389771	-0.011475
26.466675	26.453247	-0.010498
26.533203	26.549072	-0.011139
26.599731	26.600342	-0.010193
26.666870	26.669922	-0.014008
26.733398	26.746826	-0.013702
26.799927	26.797485	-0.010834
26.866455	26.860962	-0.011475
26.933594	26.943970	-0.013702
27.000122	27.020264	-0.014343
27.066650	27.071533	-0.013367
27.133179	27.135010	-0.012085
27.199707	27.199097	-0.011475
27.266846	27.262573	-0.012085
27.333374	27.345581	-0.012726
27.399902	27.390137	-0.014648
27.466431	27.466431	-0.012421
27.533569	27.542725	-0.014008
27.600098	27.606812	-0.013702
27.666626	27.670288	-0.010498
27.733154	27.733765	-0.012421
27.800293	27.810669	-0.011139
27.866821	27.868042	-0.011780
27.933350	27.944336	-0.011139
27.999878	27.988892	-0.014008
28.066406	28.071899	-0.012085
28.133545	28.129272	-0.013702
28.200073	28.205566	-0.012421
28.266602	28.281860	-0.013702
28.333130	28.326416	-0.013702
28.400269	28.409424	-0.014648
28.466797	28.479614	-0.013062
28.533325	28.543091	-0.012085
28.599854	28.607178	-0.012726
28.666382	28.676758	-0.010834
28.733521	28.746948	-0.013062
28.800049	28.811035	-0.012726
28.866577	28.867798	-0.013702
28.933105	28.944702	-0.011780
29.000244	29.008179	-0.010498
29.066772	29.084473	-0.013702
29.133301	29.135742	-0.013367
29.199829	29.212036	-0.015289
29.266968	29.288330	-0.012085
29.333496	29.345703	-0.012085
29.400024	29.409790	-0.012421
29.466553	29.473267	-0.013702
29.533081	29.543457	-0.011475
29.600220	29.606934	-0.014008
29.666748	29.683838	-0.013367
29.733276	29.734497	-0.014008
29.799805	29.804687	-0.012421
29.866943	29.874878	-0.013367
29.933472	29.957275	-0.012085
30.000000	30.021362	-0.015289
30.066528	30.078735	-0.013367
30.133057	30.136108	-0.012726
30.200195	30.218506	-0.014008
30.266724	30.282593	-0.014343
30.333252	30.339966	-0.012421
30.399780	30.416260	-0.014343
30.466919	30.479736	-0.013062
30.533447	30.549927	-0.012726
30.599976	30.626221	-0.012726
30.666504	30.677490	-0.012421
30.733032	30.734863	-0.014343
30.800171	30.805054	-0.016235
30.866699	30.874634	-0.015289
30.933228	30.957642	-0.014343
30.999756	31.002197	-0.011139
31.066895	31.072388	-0.015289
31.133423	31.161499	-0.014008
31.199951	31.193237	-0.012421
31.266479	31.282959	-0.013367
31.333618	31.346436	-0.012726
31.400146	31.409912	-0.012726
31.466675	31.486816	-0.015289
31.533203	31.543579	-0.013062
31.599731	31.600952	-0.017181
31.666870	31.677856	-0.012726
31.733398	31.748047	-0.014954
31.799927	31.811523	-0.013702
31.866455	31.856079	-0.016571
31.933594	31.939087	-0.013702
32.000122	32.002563	-0.012726
32.066650	32.072754	-0.013062
32.133179	32.155762	-0.013062
32.199707	32.212524	-0.012421
32.266846	32.269897	-0.015289
32.333374	32.333984	-0.010834
32.399902	32.404175	-0.014648
32.466431	32.499390	-0.014008
32.533569	32.550659	-0.013367
32.600098	32.614136	-0.015930
32.666626	32.684326	-0.013062
32.733154	32.741699	-0.014008
32.800293	32.817993	-0.014008
32.866821	32.894287	-0.015289
32.933350	32.945557	-0.015594
32.999878	33.021851	-0.014008
33.066406	33.073120	-0.014648
33.133545	33.123779	-0.012421
33.200073	33.206787	-0.012421
33.266602	33.289795	-0.015930
33.333130	33.340454	-0.012726
33.400269	33.423462	-0.013062
33.466797	33.474121	-0.013702
33.533325	33.538208	-0.016235
33.599854	33.601685	-0.014343
33.666382	33.684692	-0.012726
33.733521	33.742065	-0.013062
33.800049	33.824463	-0.014954
33.866577	33.869019	-0.013702
33.933105	33.933105	-0.014954
34.000244	33.996582	-0.011780
34.066772	34.060669	-0.014954
34.133301	34.143066	-0.014343
34.199829	34.207153	-0.015289
34.266968	34.264526	-0.013062
34.333496	34.340820	-0.016235
34.400024	34.398193	-0.013367
34.466553	34.468384	-0.016235
34.533081	34.531860	-0.010193
34.600220	34.608154	-0.015594
34.666748	34.659424	-0.013702
34.733276	34.748535	-0.015930
34.799805	34.780273	-0.014008
34.866943	34.882202	-0.015289
34.933472	34.933472	-0.012085
35.000000	34.996948	-0.014648
35.066528	35.079956	-0.015289
35.133057	35.130615	-0.014343
35.200195	35.200806	-0.014648
35.266724	35.277100	-0.015289
35.333252	35.334473	-0.014008
35.399780	35.410767	-0.013062
35.466919	35.468140	-0.013062
35.533447	35.545044	-0.016235
35.599976	35.595703	-0.013702
35.666504	35.659790	-0.016235
35.733032	35.729370	-0.017517
35.800171	35.812378	-0.016235
35.866699	35.882568	-0.016235
35.933228	35.939941	-0.016235
35.999756	35.990601	-0.015289
36.066895	36.073608	-0.015594
36.133423	36.156616	-0.015930
36.199951	36.207275	-0.017517
36.266479	36.283569	-0.015289
36.333618	36.340942	-0.016235
36.400146	36.405029	-0.014648
36.466675	36.487427	-0.015594
36.533203	36.544800	-0.015930
36.599731	36.596069	-0.013702
36.666870	36.679077	-0.014008
36.733398	36.723633	-0.014648
36.799927	36.793213	-0.015289
36.866455	36.857300	-0.017181
36.933594	36.933594	-0.014954
37.000122	37.009888	-0.014343
37.066650	37.080078	-0.016571
37.133179	37.137451	-0.015289
37.199707	37.188721	-0.016571
37.266846	37.258301	-0.014648
37.333374	37.335205	-0.014343
37.399902	37.398682	-0.014954
37.466431	37.481689	-0.014343
37.533569	37.532349	-0.016235
37.600098	37.596436	-0.014008
37.666626	37.672729	-0.014648
37.733154	37.736206	-0.015930
37.800293	37.780762	-0.013062
37.866821	37.876587	-0.014648
37.933350	37.940063	-0.018158
37.999878	37.997437	-0.015289
38.066406	38.061523	-0.014954
38.133545	38.150635	-0.014648
38.200073	38.208008	-0.017517
38.266602	38.265381	-0.015930
38.333130	38.328857	-0.014648
38.400269	38.417969	-0.014648
38.466797	38.475342	-0.015930
38.533325	38.526611	-0.017181
38.599854	38.602905	-0.014954
38.666382	38.685913	-0.014343
38.733521	38.736572	-0.017517
38.800049	38.812866	-0.016235
38.866577	38.864136	-0.017181
38.933105	38.934326	-0.014954
39.000244	39.010620	-0.014343
39.066772	39.086914	-0.015594
39.133301	39.131470	-0.014954
39.199829	39.214478	-0.016571
39.266968	39.265137	-0.014954
39.333496	39.348145	-0.014954
39.400024	39.392700	-0.014954
39.466553	39.475708	-0.017517
39.533081	39.539185	-0.016235
39.600220	39.596558	-0.017517
39.666748	39.666748	-0.016571
39.733276	39.749756	-0.018463
39.799805	39.800415	-0.015930
39.866943	39.883423	-0.018799
39.933472	39.946899	-0.016235
40.000000	39.998169	-0.014954
40.066528	40.048828	-0.014648
40.133057	40.137939	-0.018463
40.200195	40.202026	-0.015930
40.266724	40.272217	-0.015930
40.333252	40.342407	-0.016235
40.399780	40.393066	-0.016235
40.466919	40.456543	-0.015289
40.533447	40.520630	-0.018799
40.599976	40.578003	-0.016571
40.666504	40.679932	-0.018799
40.733032	40.730591	-0.016235
40.800171	40.806885	-0.016571
40.866699	40.864258	-0.017181
40.933228	40.909424	-0.015930
40.999756	40.979004	-0.015289
41.066895	41.062012	-0.015594
41.133423	41.125488	-0.013367
41.199951	41.176758	-0.016876
41.266479	41.253052	-0.016235
41.333618	41.329346	-0.016571
41.400146	41.406250	-0.015289
41.466675	41.463623	-0.016235
41.533203	41.527100	-0.020050
41.599731	41.603394	-0.016235
41.666870	41.673584	-0.017181
41.733398	41.712036	-0.017517
41.799927	41.788330	-0.018799
41.866455	41.864624	-0.017822
41.933594	41.909180	-0.015930
42.000122	41.979370	-0.016235
42.066650	42.049561	-0.018463
42.133179	42.132568	-0.015594
42.199707	42.202148	-0.015930
42.266846	42.259521	-0.015594
42.333374	42.329712	-0.018799
42.399902	42.399902	-0.014343
42.466431	42.457275	-0.016235
42.533569	42.540283	-0.015594
42.600098	42.584839	-0.016571
42.666626	42.648315	-0.016571
42.733154	42.718506	-0.016235
42.800293	42.794800	-0.016235
42.866821	42.864990	-0.018158
42.933350	42.935181	-0.016571
42.999878	43.011475	-0.018158
43.066406	43.062744	-0.016235
43.133545	43.132324	-0.016235
43.200073	43.209229	-0.015594
43.266602	43.266602	-0.015930
43.333130	43.336182	-0.015289
43.400269	43.393555	-0.014954
43.466797	43.483276	-0.018799
43.533325	43.521118	-0.017181
43.599854	43.585205	-0.017822
43.666382	43.667603	-0.020386
43.733521	43.731689	-0.014954
43.800049	43.795166	-0.019104
43.866577	43.858643	-0.017822
43.933105	43.922729	-0.019104
44.000244	43.980103	-0.018158
44.066772	44.069214	-0.016235
44.133301	44.113770	-0.018158
44.199829	44.183960	-0.016876
44.266968	44.273071	-0.019745
44.333496	44.310913	-0.015289
44.400024	44.368286	-0.014343
44.466553	44.470215	-0.017517
44.533081	44.527588	-0.018158
44.600220	44.597778	-0.016876
44.666748	44.642334	-0.019745
44.733276	44.725342	-0.016235
44.799805	44.776001	-0.017517
44.866943	44.852905	-0.017181
44.933472	44.942017	-0.019440
45.000000	44.992676	-0.018799
45.066528	45.056763	-0.017517
45.133057	45.107422	-0.018799
45.200195	45.209351	-0.016235
45.266724	45.241089	-0.016571
45.333252	45.336914	-0.018799
45.399780	45.394287	-0.014648
45.466919	45.444946	-0.015594
45.533447	45.559692	-0.015594
45.599976	45.598145	-0.017181
45.666504	45.668335	-0.016876
45.733032	45.706177	-0.016235
45.800171	45.783081	-0.016235
45.866699	45.865479	-0.018158
45.933228	45.929565	-0.018463
45.999756	45.993042	-0.017822
46.066895	46.069336	-0.015594
46.133423	46.139526	-0.017822
46.199951	46.196899	-0.018799
46.266479	46.267090	-0.020050
46.333618	46.317749	-0.017181
46.400146	46.381836	-0.016876
46.466675	46.464844	-0.016235
46.533203	46.541138	-0.020691
46.599731	46.578979	-0.015930
46.666870	46.655884	-0.016571
46.733398	46.732178	-0.016876
46.799927	46.795654	-0.018463
46.866455	46.859741	-0.017181
46.933594	46.923218	-0.019745
47.000122	46.999512	-0.017517
47.066650	47.056885	-0.015930
47.133179	47.108154	-0.017517
47.199707	47.178345	-0.017822
47.266846	47.241821	-0.016571
47.333374	47.318115	-0.017822
47.399902	47.369385	-0.016571
47.466431	47.458496	-0.017517
47.533569	47.496948	-0.017517
47.600098	47.592163	-0.018158
47.666626	47.649536	-0.015289
47.733154	47.713013	-0.017517
47.800293	47.783203	-0.016571
47.866821	47.859497	-0.020386
47.933350	47.916870	-0.019745
47.999878	47.993774	-0.020050
48.066406	48.044434	-0.017517
48.133545	48.127441	-0.017517
48.200073	48.184814	-0.019745
48.266602	48.242187	-0.019104
48.333130	48.318481	-0.018799
48.400269	48.388672	-0.019745
48.466797	48.464966	-0.019104
48.533325	48.516235	-0.017822
48.599854	48.598633	-0.018158
48.666382	48.637085	-0.018463
48.733521	48.726196	-0.017181
48.800049	48.802490	-0.016876
48.866577	48.847046	-0.017517
48.933105	48.942871	-0.021027
49.000244	48.981323	-0.018158
49.066772	49.057617	-0.016235
49.133301	49.133911	-0.020386
49.199829	49.172363	-0.016876
49.266968	49.254761	-0.019104
49.333496	49.318848	-0.017181
49.400024	49.369507	-0.018799
49.466553	49.458618	-0.018463
49.533081	49.515991	-0.020386
49.600220	49.586182	-0.021332
49.666748	49.650269	-0.018158
49.733276	49.732666	-0.019745
49.799805	49.790039	-0.020386
49.866943	49.847412	-0.018158
49.933472	49.917603	-0.018463
50.000000	49.981079	-0.017822
50.066528	50.045166	-0.017517
50.133057	50.121460	-0.019104
50.200195	50.184937	-0.018799
50.266724	50.236206	-0.018158
50.333252	50.312500	-0.019440
50.399780	50.376587	-0.018799
50.466919	50.452881	-0.018158
50.533447	50.510254	-0.017517
50.599976	50.592651	-0.022919
50.666504	50.637817	-0.018158
50.733032	50.720215	-0.019440
50.800171	50.777588	-0.016876
50.866699	50.847778	-0.018799
50.933228	50.911255	-0.017181
50.999756	50.981445	-0.019745
51.066895	51.051636	-0.017181
51.133423	51.102295	-0.019104
51.199951	51.166382	-0.020050
51.266479	51.255493	-0.019440
51.333618	51.325684	-0.017822
51.400146	51.389160	-0.021667
51.466675	51.446533	-0.018158
51.533203	51.529541	-0.020691
51.599731	51.567383	-0.020050
51.666870	51.644287	-0.019104
51.733398	51.720581	-0.020050
51.799927	51.777954	-0.018463
51.866455	51.867065	-0.020386
51.933594	51.918335	-0.018799
52.000122	51.981812	-0.019104
52.066650	52.032471	-0.016876
52.133179	52.102661	-0.018463
52.199707	52.191772	-0.019440
52.266846	52.249146	-0.021667
52.333374	52.306519	-0.016876
52.399902	52.389526	-0.021973
52.466431	52.446899	-0.016876
52.533569	52.536011	-0.020691
52.600098	52.593384	-0.018799
52.666626	52.644653	-0.020050
52.733154	52.714233	-0.020691
52.800293	52.791138	-0.021667
52.866821	52.841797	-0.020050
52.933350	52.905273	-0.020691
52.999878	52.988281	-0.020386
53.066406	53.071289	-0.022919
53.133545	53.109131	-0.016235
53.200073	53.179321	-0.019104
53.266602	53.236694	-0.018158
53.333130	53.306885	-0.019104
53.400269	53.383179	-0.018463
53.466797	53.447266	-0.019440
53.533325	53.510742	-0.017517
53.599854	53.580933	-0.021027
53.666382	53.657227	-0.019440
53.733521	53.721313	-0.020386
53.800049	53.790894	-0.017822
53.866577	53.854980	-0.021973
53.933105	53.912354	-0.020691
54.000244	53.969727	-0.020691
54.066772	54.052124	-0.018158
54.133301	54.096680	-0.019745
54.199829	54.173584	-0.020691
54.266968	54.249878	-0.020386
54.333496	54.313354	-0.017517
54.400024	54.390259	-0.020386
54.466553	54.453735	-0.016876
54.533081	54.517212	-0.020050
54.600220	54.574585	-0.020050
54.666748	54.651489	-0.019745
54.733276	54.708252	-0.018158
54.799805	54.772339	-0.019104
54.866943	54.855347	-0.019440
54.933472	54.918823	-0.020050
55.000000	54.982300	-0.023560
55.066528	55.052490	-0.021667
55.133057	55.115967	-0.019104
55.200195	55.192871	-0.017517
55.266724	55.250244	-0.021973
55.333252	55.313721	-0.018463
55.399780	55.390015	-0.020691
55.466919	55.454102	-0.017822
55.533447	55.511475	-0.017822
55.599976	55.593872	-0.020050
55.666504	55.651245	-0.021332
55.733032	55.715332	-0.021332
55.800171	55.784912	-0.022278
55.866699	55.861816	-0.021027
55.933228	55.906372	-0.020691
55.999756	55.976562	-0.021332
56.066895	56.058960	-0.021332
56.133423	56.116333	-0.021332
56.199951	56.173706	-0.021332
56.266479	56.262817	-0.020050
56.333618	56.314087	-0.021667
56.400146	56.364746	-0.017822
56.466675	56.441650	-0.017822
56.533203	56.524048	-0.017822
56.599731	56.581421	-0.021332
56.666870	56.651611	-0.019745
56.733398	56.696167	-0.021332
56.799927	56.791992	-0.019745
56.866455	56.842651	-0.021667
56.933594	56.912842	-0.024200
57.000122	56.983032	-0.022919
57.066650	57.066040	-0.021973
57.133179	57.122803	-0.022919
57.199707	57.180176	-0.022278
57.266846	57.231445	-0.018799
57.333374	57.314453	-0.021027
57.399902	57.371826	-0.021973
57.466431	57.435303	-0.021667
57.533569	57.518311	-0.019440
57.600098	57.587891	-0.018463
57.666626	57.639160	-0.019745
57.733154	57.709351	-0.019440
57.800293	57.791748	-0.020386
57.866821	57.830200	-0.021332
57.933350	57.926025	-0.021667
57.999878	57.976685	-0.020386
58.066406	58.046875	-0.022614
58.133545	58.117065	-0.019440
58.200073	58.174438	-0.021332
58.266602	58.250732	-0.020050
58.333130	58.314209	-0.022614
58.400269	58.365479	-0.021667
58.466797	58.448486	-0.021027
58.533325	58.505859	-0.019440
58.599854	58.575439	-0.026123
58.666382	58.639526	-0.019745
58.733521	58.709717	-0.020691
58.800049	58.773193	-0.021027
58.866577	58.836670	-0.021973
58.933105	58.900757	-0.021667
59.000244	58.989868	-0.023895
59.066772	59.053345	-0.020691
59.133301	59.117432	-0.023254
59.199829	59.180908	-0.022278
59.266968	59.257202	-0.018799
59.333496	59.321289	-0.021027
59.400024	59.371948	-0.022919
59.466553	59.461060	-0.022278
59.533081	59.512329	-0.021973
59.600220	59.575806	-0.020691
59.666748	59.639893	-0.021027
59.733276	59.703369	-0.017822
59.799805	59.792480	-0.021027
59.866943	59.830933	-0.021332
59.933472	59.913330	-0.021027
60.000000	59.983521	-0.022278
60.066528	60.034790	-0.021027
60.133057	60.111084	-0.020386
60.200195	60.168457	-0.022919
60.266724	60.244751	-0.023254
60.333252	60.314941	-0.023560
60.399780	60.378418	-0.022919
60.466919	60.435791	-0.024841
60.533447	60.505981	-0.022919
60.599976	60.570068	-0.021332
60.666504	60.620728	-0.025482
60.733032	60.690918	-0.019745
60.800171	60.792847	-0.023254
60.866699	60.824585	-0.019104
60.933228	60.907593	-0.021667
60.999756	60.983887	-0.022278
61.066895	61.034546	-0.021973
61.133423	61.104736	-0.017822
61.199951	61.187744	-0.025146
61.266479	61.226196	-0.019440
61.333618	61.308594	-0.023254
61.400146	61.372681	-0.021973
61.466675	61.442871	-0.021332
61.533203	61.506348	-0.021332
61.599731	61.576538	-0.024536
61.666870	61.627197	-0.024200
61.733398	61.703491	-0.022614
61.799927	61.748657	-0.023560
61.866455	61.837769	-0.024536
61.933594	61.901245	-0.022278
62.000122	61.958618	-0.022919
62.066650	62.034912	-0.020691
62.133179	62.105103	-0.020050
62.199707	62.175293	-0.022278
62.266846	62.238770	-0.022919
62.333374	62.315674	-0.021332
62.399902	62.379150	-0.021332
62.466431	62.442627	-0.023254
62.533569	62.506714	-0.021667
62.600098	62.570190	-0.021027
62.666626	62.653198	-0.024200
62.733154	62.716675	-0.024200
62.800293	62.786865	-0.024200
62.866821	62.831421	-0.022614
62.933350	62.907715	-0.021027
62.999878	62.971802	-0.021027
63.066406	63.029175	-0.024536
63.133545	63.092651	-0.021973
63.200073	63.194580	-0.021667
63.266602	63.226318	-0.022614
63.333130	63.296509	-0.023254
63.400269	63.366699	-0.023254
63.466797	63.436890	-0.022278
63.533325	63.500366	-0.022614
63.599854	63.563843	-0.024200
63.666382	63.634033	-0.023895
63.733521	63.704224	-0.021973
63.800049	63.774414	-0.023895
63.866577	63.825073	-0.023254
63.933105	63.882446	-0.024841
64.000244	63.952637	-0.021027
64.066772	64.028931	-0.023895
64.133301	64.093018	-0.020050
64.199829	64.169312	-0.020691
64.266968	64.220581	-0.023895
64.333496	64.302979	-0.019745
64.400024	64.367065	-0.021973
64.466553	64.449463	-0.023254
64.533081	64.506836	-0.022278
64.600220	64.570923	-0.024536
64.666748	64.628296	-0.024841
64.733276	64.717407	-0.024200
64.799805	64.768066	-0.024841
64.866943	64.838257	-0.025146
64.933472	64.901733	-0.025482
65.000000	64.965820	-0.024200
65.066528	65.042114	-0.025146
65.133057	65.099487	-0.024536
65.200195	65.162964	-0.021027
65.266724	65.233154	-0.022278
65.333252	65.290527	-0.019745
65.399780	65.386353	-0.020691
65.466919	65.443726	-0.021973
65.533447	65.494385	-0.023895
65.599976	65.577393	-0.021027
65.666504	65.640869	-0.023254
65.733032	65.704956	-0.022614
65.800171	65.781250	-0.025146
65.866699	65.851440	-0.023254
65.933228	65.908813	-0.025482
65.999756	65.991211	-0.024536
66.066895	66.029663	-0.025146
66.133423	66.099854	-0.022614
66.199951	66.150513	-0.021973
66.266479	66.239624	-0.024200
66.333618	66.296997	-0.025787
66.400146	66.373901	-0.021667
66.466675	66.431274	-0.022278
66.533203	66.507568	-0.022278
66.599731	66.558228	-0.024841
66.666870	66.609497	-0.024841
66.733398	66.679687	-0.024200
66.799927	66.749268	-0.023895
66.866455	66.826172	-0.024200
66.933594	66.889648	-0.022278
67.000122	66.959839	-0.022614
67.066650	67.017212	-0.025146
67.133179	67.087402	-0.024536
67.199707	67.157593	-0.023254
67.266846	67.233887	-0.021973
67.333374	67.297363	-0.021027
67.399902	67.341919	-0.023560
67.466431	67.431030	-0.026428
67.533569	67.475586	-0.022919
67.600098	67.539673	-0.020691
67.666626	67.615967	-0.021332
67.733154	67.698975	-0.024536
67.800293	67.749634	-0.025482
67.866821	67.813721	-0.024536
67.933350	67.883301	-0.024536
67.999878	67.960205	-0.024200
68.066406	68.030396	-0.025787
68.133545	68.081055	-0.025146
68.200073	68.144531	-0.022278
68.266602	68.214722	-0.027405
68.333130	68.291626	-0.024841
68.400269	68.367920	-0.026428
68.466797	68.412476	-0.020050
68.533325	68.475952	-0.025146
68.599854	68.552246	-0.020386
68.666382	68.603516	-0.022278
68.733521	68.692627	-0.020691
68.800049	68.762817	-0.022919
68.866577	68.826294	-0.021332
68.933105	68.896484	-0.025146
69.000244	68.972778	-0.023895
69.066772	69.030151	-0.027069
69.133301	69.100342	-0.024200
69.199829	69.151611	-0.025146
69.266968	69.227905	-0.024200
69.333496	69.298096	-0.026764
69.400024	69.361572	-0.026428
69.466553	69.418945	-0.026764
69.533081	69.501953	-0.023895
69.600220	69.539795	-0.024536
69.666748	69.616699	-0.022919
69.733276	69.692993	-0.023560
69.799805	69.743652	-0.021332
69.866943	69.826660	-0.024841
69.933472	69.884033	-0.022919
70.000000	69.979858	-0.022919
70.066528	70.030518	-0.024200
70.133057	70.081787	-0.024536
70.200195	70.164185	-0.025787
70.266724	70.208740	-0.024200
70.333252	70.285645	-0.024536
70.399780	70.349121	-0.027405
70.466919	70.432129	-0.022278
70.533447	70.476685	-0.024841
70.599976	70.559082	-0.021667
70.666504	70.629272	-0.026123
70.733032	70.712280	-0.026123
70.800171	70.756836	-0.024841
70.866699	70.814209	-0.023560
70.933228	70.884399	-0.023895
70.999756	70.954590	-0.026764
71.066895	71.018066	-0.027069
71.133423	71.081543	-0.025482
71.199951	71.158447	-0.026123
71.266479	71.203003	-0.027405
71.333618	71.285400	-0.023560
71.400146	71.362305	-0.024200
71.466675	71.406860	-0.024841
71.533203	71.495972	-0.024536
71.599731	71.553345	-0.024536
71.666870	71.648560	-0.026428
71.733398	71.687012	-0.023254
71.799927	71.744385	-0.021973
71.866455	71.833496	-0.022919
71.933594	71.884766	-0.025482
72.000122	71.948242	-0.021332
72.066650	72.050171	-0.024841
72.133179	72.088623	-0.022278
72.199707	72.152100	-0.024200
72.266846	72.209473	-0.026428
72.333374	72.305298	-0.028351
72.399902	72.349854	-0.027069
72.466431	72.413330	-0.025482
72.533569	72.509155	-0.026428
72.600098	72.546997	-0.026764
72.666626	72.642822	-0.027405
72.733154	72.674561	-0.029297
72.800293	72.763672	-0.024841
72.866821	72.814941	-0.025482
72.933350	72.891235	-0.024200
72.999878	72.967529	-0.024200
73.066406	73.031006	-0.023254
73.133545	73.076172	-0.023895
73.200073	73.139648	-0.022919
73.266602	73.222656	-0.023560
73.333130	73.267212	-0.024200
73.400269	73.362427	-0.025146
73.466797	73.426514	-0.024841
73.533325	73.477173	-0.026123
73.599854	73.528442	-0.023895
73.666382	73.623657	-0.027710
73.733521	73.674927	-0.029297
73.800049	73.751221	-0.025482
73.866577	73.814697	-0.028351
73.933105	73.897705	-0.028992
74.000244	73.948975	-0.023560
74.066772	74.005737	-0.025482
74.133301	74.075928	-0.023895
74.199829	74.158936	-0.022278
74.266968	74.222412	-0.024536
74.333496	74.299316	-0.025146
74.400024	74.356689	-0.025482
74.466553	74.407349	-0.024200
74.533081	74.496460	-0.023560
74.600220	74.553833	-0.027069
74.666748	74.611206	-0.023895
74.733276	74.681396	-0.027405
74.799805	74.757690	-0.026428
74.866943	74.821777	-0.029633
74.933472	74.898071	-0.025787
75.000000	74.955444	-0.027405
75.066528	75.018921	-0.023560
75.133057	75.095215	-0.028015
75.200195	75.159302	-0.024841
75.266724	75.216675	-0.025482
75.333252	75.280151	-0.024841
75.399780	75.363159	-0.024200
75.466919	75.426636	-0.023895
75.533447	75.484009	-0.026428
75.599976	75.554199	-0.026123
75.666504	75.624390	-0.028656
75.733032	75.700684	-0.028656
75.800171	75.764160	-0.027405
75.866699	75.834351	-0.026764
75.933228	75.904541	-0.027069
75.999756	75.955811	-0.028351
76.066895	76.012573	-0.026428
76.133423	76.069946	-0.027069
76.199951	76.165771	-0.022919
76.266479	76.229248	-0.024536
76.333618	76.286621	-0.026428
76.400146	76.356812	-0.024200
76.466675	76.414185	-0.022614
76.533203	76.484375	-0.027069
76.599731	76.567383	-0.025482
76.666870	76.618042	-0.027710
76.733398	76.681519	-0.026764
76.799927	76.745605	-0.029633
76.866455	76.821899	-0.026764
76.933594	76.892090	-0.026764
77.000122	76.942749	-0.028015
77.066650	77.012939	-0.028015
77.133179	77.089844	-0.027710
77.199707	77.159424	-0.028351
77.266846	77.210693	-0.023254
77.333374	77.280884	-0.028351
77.399902	77.363281	-0.023560
77.466431	77.407837	-0.026123
77.533569	77.478027	-0.024200
77.600098	77.548218	-0.025787
77.666626	77.605591	-0.024536
77.733154	77.688599	-0.028015
77.800293	77.745972	-0.025146
77.866821	77.835083	-0.029633
77.933350	77.879639	-0.024841
77.999878	77.943115	-0.028351
78.066406	78.026123	-0.027069
78.133545	78.089600	-0.027710
78.200073	78.153687	-0.028015
78.266602	78.223877	-0.027405
78.333130	78.293457	-0.026123
78.400269	78.357544	-0.027069
78.466797	78.414917	-0.025482
78.533325	78.491211	-0.025482
78.599854	78.554687	-0.024200
78.666382	78.637695	-0.023895
78.733521	78.682251	-0.030243
78.800049	78.745728	-0.027405
78.866577	78.815918	-0.026428
78.933105	78.905029	-0.027405
79.000244	78.949585	-0.027069
79.066772	79.026489	-0.028015
79.133301	79.083862	-0.026764
79.199829	79.160156	-0.028992
79.266968	79.223633	-0.027069
79.333496	79.281006	-0.025146
79.400024	79.351196	-0.024536
79.466553	79.414673	-0.024841
79.533081	79.504395	-0.027069
79.600220	79.561768	-0.028656
79.666748	79.625244	-0.024536
79.733276	79.708252	-0.025787
79.799805	79.765625	-0.026123
79.866943	79.835205	-0.026123
79.933472	79.879761	-0.026764
80.000000	79.956665	-0.028351
80.066528	80.020142	-0.028656
80.133057	80.090332	-0.029633
80.200195	80.140991	-0.026764
80.266724	80.230713	-0.026764
80.333252	80.281372	-0.028015
80.399780	80.370483	-0.030243
80.466919	80.427856	-0.028992
80.533447	80.498047	-0.028992
80.599976	80.561523	-0.025146
80.666504	80.612793	-0.026764
80.733032	80.682983	-0.025146
80.800171	80.759277	-0.028656
80.866699	80.829468	-0.026123
80.933228	80.892944	-0.026428
80.999756	80.944214	-0.027069
81.066895	81.020508	-0.027710
81.133423	81.103516	-0.028656
81.199951	81.166992	-0.030884
81.266479	81.211548	-0.026764
81.333618	81.300659	-0.029938
81.400146	81.364746	-0.028656
81.466675	81.428223	-0.027405
81.533203	81.511230	-0.028015
81.599731	81.561890	-0.026428
81.666870	81.632080	-0.027069
81.733398	81.702271	-0.025787
81.799927	81.759644	-0.026123
81.866455	81.823120	-0.027069
81.933594	81.899414	-0.024200
82.000122	81.963501	-0.029297
82.066650	82.045898	-0.030884
82.133179	82.103271	-0.027405
82.199707	82.154541	-0.031219
82.266846	82.224731	-0.028351
82.333374	82.301025	-0.029633
82.399902	82.364502	-0.028656
82.466431	82.428589	-0.029297
82.533569	82.504883	-0.030243
82.600098	82.581177	-0.028015
82.666626	82.638550	-0.028992
82.733154	82.702637	-0.029633
82.800293	82.778931	-0.027405
82.866821	82.842407	-0.030243
82.933350	82.886963	-0.026428
82.999878	82.969971	-0.027069
83.066406	83.033447	-0.026764
83.133545	83.110352	-0.030579
83.200073	83.167114	-0.029297
83.266602	83.231201	-0.028015
83.333130	83.294678	-0.028351
83.400269	83.371582	-0.030884
83.466797	83.428345	-0.028015
83.533325	83.505249	-0.030884
83.599854	83.575439	-0.027405
83.666382	83.645020	-0.029633
83.733521	83.689575	-0.028015
83.800049	83.766479	-0.029297
83.866577	83.823853	-0.028015
83.933105	83.906250	-0.028015
84.000244	83.963623	-0.029297
84.066772	84.027710	-0.029938
84.133301	84.072266	-0.025787
84.199829	84.167480	-0.028351
84.266968	84.237671	-0.028656
84.333496	84.295044	-0.029938
84.400024	84.358521	-0.028992
84.466553	84.435425	-0.029297
84.533081	84.505005	-0.028656
84.600220	84.588013	-0.028656
84.666748	84.639282	-0.028015
84.733276	84.702759	-0.029938
84.799805	84.772949	-0.029938
84.866943	84.823608	-0.029938
84.933472	84.893799	-0.028656
85.000000	84.951172	-0.026428
85.066528	85.040283	-0.030884
85.133057	85.084839	-0.028656
85.200195	85.167847	-0.028656
85.266724	85.231323	-0.026428
85.333252	85.301514	-0.027710
85.399780	85.384521	-0.027710
85.466919	85.435181	-0.028656
85.533447	85.518188	-0.029297
85.599976	85.582275	-0.029633
85.666504	85.620117	-0.028992
85.733032	85.709229	-0.028992
85.800171	85.773315	-0.031219
85.866699	85.817871	-0.028992
85.933228	85.900269	-0.031860
85.999756	85.983276	-0.029633
86.066895	86.040649	-0.032501
86.133423	86.098022	-0.027710
86.199951	86.161499	-0.030884
86.266479	86.238403	-0.026428
86.333618	86.295776	-0.029297
86.400146	86.359253	-0.027069
86.466675	86.435547	-0.032501
86.533203	86.486816	-0.028351
86.599731	86.575928	-0.028992
86.666870	86.639404	-0.030884
86.733398	86.696777	-0.032806
86.799927	86.760864	-0.029633
86.866455	86.824341	-0.030884
86.933594	86.875000	-0.029938
87.000122	86.976929	-0.030579
87.066650	87.028198	-0.030243
87.133179	87.085571	-0.031219
87.199707	87.174683	-0.029938
87.266846	87.206421	-0.027710
87.333374	87.302246	-0.028992
87.399902	87.352905	-0.026428
87.466431	87.429810	-0.027069
87.533569	87.493286	-0.028992
87.600098	87.576294	-0.028351
87.666626	87.626953	-0.031525
87.733154	87.684326	-0.030243
87.800293	87.760620	-0.028992
87.866821	87.817993	-0.030243
87.933350	87.907104	-0.029938
87.999878	87.964478	-0.032501
88.066406	88.028564	-0.030579
88.133545	88.098755	-0.033447
88.200073	88.168335	-0.031219
88.266602	88.219604	-0.028351
88.333130	88.295898	-0.027405
88.400269	88.372192	-0.032806
88.466797	88.429565	-0.028656
88.533325	88.493652	-0.028992
88.599854	88.569946	-0.028351
88.666382	88.640137	-0.029938
88.733521	88.710327	-0.027710
88.800049	88.779907	-0.033447
88.866577	88.825073	-0.029938
88.933105	88.901367	-0.029938
89.000244	88.958740	-0.030579
89.066772	89.041138	-0.031219
89.133301	89.092407	-0.031219
89.199829	89.168701	-0.032501
89.266968	89.244995	-0.032501
89.333496	89.296265	-0.031860
89.400024	89.359741	-0.028992
89.466553	89.423828	-0.028015
89.533081	89.474487	-0.026764
89.600220	89.550781	-0.029297
89.666748	89.627686	-0.028656
89.733276	89.710083	-0.027405
89.799805	89.761353	-0.030579
89.866943	89.824829	-0.029938
89.933472	89.895020	-0.032501
90.000000	89.952393	-0.033752
90.066528	90.022583	-0.030579
90.133057	90.092773	-0.033447
90.200195	90.162964	-0.030579
90.266724	90.226440	-0.032166
90.333252	90.309448	-0.030884
90.399780	90.354004	-0.032501
90.466919	90.411377	-0.030884
90.533447	90.500488	-0.029297
90.599976	90.563965	-0.032166
90.666504	90.628052	-0.029633
90.733032	90.691528	-0.028015
90.800171	90.767822	-0.031525
90.866699	90.825195	-0.030243
90.933228	90.888672	-0.031219
90.999756	90.971680	-0.033447
91.066895	91.016235	-0.032501
91.133423	91.086426	-0.032501
91.199951	91.162720	-0.035675
91.266479	91.232910	-0.032166
91.333618	91.309204	-0.032501
91.400146	91.366577	-0.031860
91.466675	91.423950	-0.031525
91.533203	91.513062	-0.030579
91.599731	91.545410	-0.028992
91.666870	91.621704	-0.032166
91.733398	91.704712	-0.028992
91.799927	91.755371	-0.029633
91.866455	91.831665	-0.028992
91.933594	91.889038	-0.029633
92.000122	91.959229	-0.031860
92.066650	92.022705	-0.033447
92.133179	92.099609	-0.032806
92.199707	92.175903	-0.032806
92.266846	92.220459	-0.031860
92.333374	92.290649	-0.034088
92.399902	92.379761	-0.032806
92.466431	92.431030	-0.032501
92.533569	92.500610	-0.032501
92.600098	92.551880	-0.033112
92.666626	92.615356	-0.032501
92.733154	92.679443	-0.029938
92.800293	92.755737	-0.031219
92.866821	92.838745	-0.035339
92.933350	92.889404	-0.029297
92.999878	92.959595	-0.031525
93.066406	93.016968	-0.029297
93.133545	93.074341	-0.035034
93.200073	93.156738	-0.032166
93.266602	93.220825	-0.034393
93.333130	93.284302	-0.030579
93.400269	93.367310	-0.034729
93.466797	93.417969	-0.031860
93.533325	93.482056	-0.032806
93.599854	93.564453	-0.031219
93.666382	93.621826	-0.032806
93.733521	93.679199	-0.031860
93.800049	93.756104	-0.031525
93.866577	93.832397	-0.030243
93.933105	93.876953	-0.033447
94.000244	93.940430	-0.028656
94.066772	94.017334	-0.034088
94.133301	94.106445	-0.034729
94.199829	94.151001	-0.032806
94.266968	94.240112	-0.034729
94.333496	94.297485	-0.033112
94.400024	94.360962	-0.034088
94.466553	94.405518	-0.034729
94.533081	94.494629	-0.032806
94.600220	94.564819	-0.034393
94.666748	94.622192	-0.031860
94.733276	94.686279	-0.035339
94.799805	94.749756	-0.034393
94.866943	94.832764	-0.033752
94.933472	94.883423	-0.032806
95.000000	94.953613	-0.030243
95.066528	95.029907	-0.033752
95.133057	95.074463	-0.031860
95.200195	95.157471	-0.031219
95.266724	95.214844	-0.036316
95.333252	95.272217	-0.032806
95.399780	95.361328	-0.035675
95.466919	95.431519	-0.035980
95.533447	95.488892	-0.035034
95.599976	95.559082	-0.036621
95.666504	95.635376	-0.034729
95.733032	95.686035	-0.032806
95.800171	95.756226	-0.032806
95.866699	95.826416	-0.034729
95.933228	95.883789	-0.034729
95.999756	95.960083	-0.030884
96.066895	96.017456	-0.031525
96.133423	96.100464	-0.032501
96.199951	96.151123	-0.031525
96.266479	96.221313	-0.031860
96.333618	96.278687	-0.031219
96.400146	96.348877	-0.033752
96.466675	96.425171	-0.032806
96.533203	96.476440	-0.035034
96.599731	96.539917	-0.034393
96.666870	96.648560	-0.032166
96.733398	96.699219	-0.035339
96.799927	96.756592	-0.034729
96.866455	96.820068	-0.033447
96.933594	96.896973	-0.035034
97.000122	96.960449	-0.034729
97.066650	97.023926	-0.031860
97.133179	97.088013	-0.034393
97.199707	97.164307	-0.032501
97.266846	97.234497	-0.034393
97.333374	97.272339	-0.032166
97.399902	97.355347	-0.032166
97.466431	97.412720	-0.033752
97.533569	97.476196	-0.032166
97.600098	97.540283	-0.033752
97.666626	97.616577	-0.034393
97.733154	97.680664	-0.034729
97.800293	97.756958	-0.035034
97.866821	97.827148	-0.035675
97.933350	97.890625	-0.034393
97.999878	97.954102	-0.034088
98.066406	98.018188	-0.035034
98.133545	98.068848	-0.036957
98.200073	98.157959	-0.033447
98.266602	98.222046	-0.034088
98.333130	98.285522	-0.031860
98.400269	98.349609	-0.032166
98.466797	98.419189	-0.033447
98.533325	98.489380	-0.035980
98.599854	98.553467	-0.032806
98.666382	98.623047	-0.034088
98.733521	98.712158	-0.035675
98.800049	98.744507	-0.036316
98.866577	98.814087	-0.034729
98.933105	98.890991	-0.036957
99.000244	98.948364	-0.035339
99.066772	99.018555	-0.034393
99.133301	99.100952	-0.034729
99.199829	99.158325	-0.035675
99.266968	99.234619	-0.035675
99.333496	99.279175	-0.033447
99.400024	99.356079	-0.032806
99.466553	99.419556	-0.034088
99.533081	99.495850	-0.031860
99.600220	99.547119	-0.035675
99.666748	99.610596	-0.034393
99.733276	99.687500	-0.038849
99.799805	99.750977	-0.035034
99.866943	99.821167	-0.034729
99.933472	99.897461	-0.035034
100.000000	99.948120	-0.036957
100.066528	100.031128	-0.035339
100.133057	100.082397	-0.036957
100.200195	100.171509	-0.035339
100.266724	100.216064	-0.037598
100.333252	100.299072	-0.032806
100.399780	100.349731	-0.034088
100.466919	100.419922	-0.033752
100.533447	100.464478	-0.033752
100.599976	100.540771	-0.033112
100.666504	100.610962	-0.032501
100.733032	100.681152	-0.032806
100.800171	100.757446	-0.033752
100.866699	100.814819	-0.035339
100.933228	100.885010	-0.036316
100.999756	100.955200	-0.035980
101.066895	101.012573	-0.036957
101.133423	101.069946	-0.038544
101.199951	101.152344	-0.036621
101.266479	101.209717	-0.036957
101.333618	101.292725	-0.035034
101.400146	101.375732	-0.038849
101.466675	101.420288	-0.036621
101.533203	101.489868	-0.034729
101.599731	101.541138	-0.034088
101.666870	101.624146	-0.035034
101.733398	101.681519	-0.034729
101.799927	101.763916	-0.034393
101.866455	101.821289	-0.034088
101.933594	101.878662	-0.034393
102.000122	101.948853	-0.036316
102.066650	102.019043	-0.039185
102.133179	102.069702	-0.035034
102.199707	102.158813	-0.039825
102.266846	102.210083	-0.034729
102.333374	102.293091	-0.035034
102.399902	102.375488	-0.034729
102.466431	102.413940	-0.035339
102.533569	102.471313	-0.034729
102.600098	102.560425	-0.034088
102.666626	102.630615	-0.034088
102.733154	102.681274	-0.034729
102.800293	102.758179	-0.031525
102.866821	102.821655	-0.037262
102.933350	102.885132	-0.034729
102.999878	102.949219	-0.038544
103.066406	103.025513	-0.038544
103.133545	103.082886	-0.034729
103.200073	103.140259	-0.038208
103.266602	103.210449	-0.037903
103.333130	103.292847	-0.038849
103.400269	103.350220	-0.037598
103.466797	103.420410	-0.036621
103.533325	103.484497	-0.035034
103.599854	103.566895	-0.035980
103.666382	103.618164	-0.034729
103.733521	103.675537	-0.037598
103.800049	103.757935	-0.034729
103.866577	103.822021	-0.037598
103.933105	103.879395	-0.034729
104.000244	103.949585	-0.035339
104.066772	104.019165	-0.037903
104.133301	104.076538	-0.038208
104.199829	104.153442	-0.036316
104.266968	104.223022	-0.036957
104.333496	104.287109	-0.036316
104.400024	104.357300	-0.038849
104.466553	104.426880	-0.036316
104.533081	104.478149	-0.036621
104.600220	104.548340	-0.036957
104.666748	104.618530	-0.038208
104.733276	104.694824	-0.036957
104.799805	104.758301	-0.035980
104.866943	104.822388	-0.034393
104.933472	104.898682	-0.038849
105.000000	104.949341	-0.034729
105.066528	105.019531	-0.036621
105.133057	105.089722	-0.034729
105.200195	105.159912	-0.036621
105.266724	105.217285	-0.037598
105.333252	105.287476	-0.039185
105.399780	105.332031	-0.035339
105.466919	105.427246	-0.038849
105.533447	105.471802	-0.035980
105.599976	105.554810	-0.036957
105.666504	105.631104	-0.035675
105.733032	105.695190	-0.036621
105.800171	105.764771	-0.038208
105.866699	105.828857	-0.036957
105.933228	105.905151	-0.035980
105.999756	105.949707	-0.036957
106.066895	106.019897	-0.034393
106.133423	106.083374	-0.037903
106.199951	106.166382	-0.037262
106.266479	106.210937	-0.036316
106.333618	106.312866	-0.039490
106.400146	106.364136	-0.036316
106.466675	106.427612	-0.038208
106.533203	106.497803	-0.038849
106.599731	106.567993	-0.038544
106.666870	106.625366	-0.038208
106.733398	106.694946	-0.037903
106.799927	106.759033	-0.037598
106.866455	106.829224	-0.039185
106.933594	106.879883	-0.037598
107.000122	106.968994	-0.039185
107.066650	107.020264	-0.035675
107.133179	107.096558	-0.037598
107.199707	107.172852	-0.033447
107.266846	107.236938	-0.036621
107.333374	107.306519	-0.037903
107.399902	107.351685	-0.037262
107.466431	107.427979	-0.037262
107.533569	107.498169	-0.039825
107.600098	107.548828	-0.037262
107.666626	107.631836	-0.038849
107.733154	107.702026	-0.038849
107.800293	107.746582	-0.036957
107.866821	107.841797	-0.035675
107.933350	107.893066	-0.037903
107.999878	107.969360	-0.037598
108.066406	108.026733	-0.037903
108.133545	108.109741	-0.038849
108.200073	108.160400	-0.039490
108.266602	108.243408	-0.035339
108.333130	108.300781	-0.037903
108.400269	108.370972	-0.035980
108.466797	108.421631	-0.036621
108.533325	108.504639	-0.039490
108.599854	108.568115	-0.038544
108.666382	108.619385	-0.034393
108.733521	108.708496	-0.038544
108.800049	108.784790	-0.038208
108.866577	108.829346	-0.038544
108.933105	108.899536	-0.037262
109.000244	108.969727	-0.038208
109.066772	109.027100	-0.037262
109.133301	109.103394	-0.037903
109.199829	109.166870	-0.038208
109.266968	109.243774	-0.037598
109.333496	109.307251	-0.038849
109.400024	109.351807	-0.036621
109.466553	109.434814	-0.036957
109.533081	109.492187	-0.036957
109.600220	109.562378	-0.037903
109.666748	109.638672	-0.037903
109.733276	109.696045	-0.039825
109.799805	109.759521	-0.038849
109.866943	109.861450	-0.039185
109.933472	109.906006	-0.039185
110.000000	109.963379	-0.037598
110.066528	110.033569	-0.036621
110.133057	110.109863	-0.040131
110.200195	110.161133	-0.040466
110.266724	110.224609	-0.038544
110.333252	110.294800	-0.037598
110.399780	110.358276	-0.036957
110.466919	110.447388	-0.035675
110.533447	110.524292	-0.036621
110.599976	110.562134	-0.038544
110.666504	110.645142	-0.036957
110.733032	110.670776	-0.034393
110.800171	110.765991	-0.040131
110.866699	110.823364	-0.038208
110.933228	110.887451	-0.041077
110.999756	110.957642	-0.042358
111.066895	111.033936	-0.039185
111.133423	111.091309	-0.038544
111.199951	111.167603	-0.040131
111.266479	111.231079	-0.042053
111.333618	111.307983	-0.039185
111.400146	111.384277	-0.038544
111.466675	111.441650	-0.039825
111.533203	111.499023	-0.037262
111.599731	111.569214	-0.037598
111.666870	111.632690	-0.037598
111.733398	111.702881	-0.037598
111.799927	111.766357	-0.039490
111.866455	111.830444	-0.039490
111.933594	111.906738	-0.037903
112.000122	111.970215	-0.039490
112.066650	112.040405	-0.039490
112.133179	112.110596	-0.042053
112.199707	112.148437	-0.037903
112.266846	112.218628	-0.038544
112.333374	112.276001	-0.039490
112.399902	112.352295	-0.039185
112.466431	112.416382	-0.037903
112.533569	112.518311	-0.038849
112.600098	112.562866	-0.038544
112.666626	112.626343	-0.041077
112.733154	112.690430	-0.037598
112.800293	112.747803	-0.039185
112.866821	112.824097	-0.037262
112.933350	112.900391	-0.042053
112.999878	112.976685	-0.039490
113.066406	113.034058	-0.040771
113.133545	113.098145	-0.038544
113.200073	113.168335	-0.041412
113.266602	113.225098	-0.041412
113.333130	113.295288	-0.040131
113.400269	113.372192	-0.039490
113.466797	113.422852	-0.038849
113.533325	113.486328	-0.038849
113.599854	113.556519	-0.038544
113.666382	113.626709	-0.037262
113.733521	113.677979	-0.038208
113.800049	113.760376	-0.036316
113.866577	113.830566	-0.037598
113.933105	113.894043	-0.037598
114.000244	113.964233	-0.037262
114.066772	114.047241	-0.039490
114.133301	114.110718	-0.041412
114.199829	114.161987	-0.040466
114.266968	114.225464	-0.041718
114.333496	114.289551	-0.039185
114.400024	114.365845	-0.038849
114.466553	114.436035	-0.041077
114.533081	114.480591	-0.038849
114.600220	114.556885	-0.040771
114.666748	114.620361	-0.039825
114.733276	114.697266	-0.039825
114.799805	114.760742	-0.037262
114.866943	114.824219	-0.036957
114.933472	114.894409	-0.036316
115.000000	114.977417	-0.037598
115.066528	115.028076	-0.041077
115.133057	115.092163	-0.039490
115.200195	115.142822	-0.036957
115.266724	115.206909	-0.040131
115.333252	115.302124	-0.039490
115.399780	115.366211	-0.043640
115.466919	115.423584	-0.039185
115.533447	115.493164	-0.039185
115.599976	115.563354	-0.039825
115.666504	115.633545	-0.042358
115.733032	115.703735	-0.038208
115.800171	115.780029	-0.041077
115.866699	115.831299	-0.038208
115.933228	115.888672	-0.039185
115.999756	115.964966	-0.038849
116.066895	116.028442	-0.039490
116.133423	116.079712	-0.038208
116.199951	116.174927	-0.041077
116.266479	116.239014	-0.039490
116.333618	116.289673	-0.041077
116.400146	116.353760	-0.038208
116.466675	116.436157	-0.040131
116.533203	116.500244	-0.040771
116.599731	116.576538	-0.040771
116.666870	116.640015	-0.037262
116.733398	116.710205	-0.043304
116.799927	116.761475	-0.038544
116.866455	116.824951	-0.040131
116.933594	116.888428	-0.039490
117.000122	116.978149	-0.043304
117.066650	117.022705	-0.040466
117.133179	117.092285	-0.039185
117.199707	117.169189	-0.038849
117.266846	117.232666	-0.039490
117.333374	117.308960	-0.044586
117.399902	117.379150	-0.043304
117.466431	117.423706	-0.039185
117.533569	117.487793	-0.042694
117.600098	117.551270	-0.041077
117.666626	117.601929	-0.039490
117.733154	117.684937	-0.039490
117.800293	117.761230	-0.039185
117.866821	117.825317	-0.040131
117.933350	117.888794	-0.040466
117.999878	117.965088	-0.041412
118.066406	118.022461	-0.041077
118.133545	118.099365	-0.038544
118.200073	118.162842	-0.039825
118.266602	118.239136	-0.040771
118.333130	118.296509	-0.040466
118.400269	118.347778	-0.042053
118.466797	118.430176	-0.038849
118.533325	118.494263	-0.042053
118.599854	118.564453	-0.041412
118.666382	118.634033	-0.040771
118.733521	118.710937	-0.042053
118.800049	118.761597	-0.041718
118.866577	118.831787	-0.040771
118.933105	118.876343	-0.042053
119.000244	118.959351	-0.040771
119.066772	119.041748	-0.042053
119.133301	119.099121	-0.040131
119.199829	119.176025	-0.042694
119.266968	119.226685	-0.041077
119.333496	119.302979	-0.039490
119.400024	119.348145	-0.040131
119.466553	119.430542	-0.039185
119.533081	119.487915	-0.043945
119.600220	119.570923	-0.043945
119.666748	119.621582	-0.039185
119.733276	119.704590	-0.043304
119.799805	119.749146	-0.041718
119.866943	119.825439	-0.039185
119.933472	119.895630	-0.041077
120.000000	119.959717	-0.042053
120.066528	120.029297	-0.042358
120.133057	120.086670	-0.039490
120.200195	120.150757	-0.041718
120.266724	120.227051	-0.042358
120.333252	120.297241	-0.040466
120.399780	120.360718	-0.042358
120.466919	120.418091	-0.038544
120.533447	120.482178	-0.039185
120.599976	120.558472	-0.041718
120.666504	120.628662	-0.042053
120.733032	120.692139	-0.041077
120.800171	120.742798	-0.040466
120.866699	120.819702	-0.040771
120.933228	120.895996	-0.043640
120.999756	120.959473	-0.040131
121.066895	121.029663	-0.040466
121.133423	121.105957	-0.040131
121.199951	121.157227	-0.043640
121.266479	121.233521	-0.041412
121.333618	121.297607	-0.042358
121.400146	121.354980	-0.041412
121.466675	121.431274	-0.041412
121.533203	121.494751	-0.040771
121.599731	121.558838	-0.041718
121.666870	121.628418	-0.039490
121.733398	121.705322	-0.041412
121.799927	121.755981	-0.041718
121.866455	121.800537	-0.041718
121.933594	121.896362	-0.040466
122.000122	121.959839	-0.045563
122.066650	122.011108	-0.039825
122.133179	122.106323	-0.041412
122.199707	122.163696	-0.041718
122.266846	122.227783	-0.042694
122.333374	122.278442	-0.039825
122.399902	122.374268	-0.042694
122.466431	122.418823	-0.041077
122.533569	122.482300	-0.041718
122.600098	122.558594	-0.039490
122.666626	122.647705	-0.042999
122.733154	122.686157	-0.038544
122.800293	122.749634	-0.041718
122.866821	122.832642	-0.044281
122.933350	122.890015	-0.042694
122.999878	122.953491	-0.043640
123.066406	123.043213	-0.042999
123.133545	123.093872	-0.043945
123.200073	123.170166	-0.042694
123.266602	123.227539	-0.042999
123.333130	123.297729	-0.043640
123.400269	123.342285	-0.042999
123.466797	123.438110	-0.041077
123.533325	123.495483	-0.042053
123.599854	123.552856	-0.043304
123.666382	123.641968	-0.042999
123.733521	123.692627	-0.041412
123.800049	123.762817	-0.041077
123.866577	123.833008	-0.042694
123.933105	123.883667	-0.045227
124.000244	123.973389	-0.040771
124.066772	124.024048	-0.044281
124.133301	124.087524	-0.042694
124.199829	124.164429	-0.042694
124.266968	124.227905	-0.045563
124.333496	124.291382	-0.042999
124.400024	124.374390	-0.043304
124.466553	124.425659	-0.042358
124.533081	124.501953	-0.042694
124.600220	124.578247	-0.041718
124.666748	124.635620	-0.042053
124.733276	124.686890	-0.042694
124.799805	124.763184	-0.042694
124.866943	124.846191	-0.042999
124.933472	124.903564	-0.041412
125.000000	124.954224	-0.041718
125.066528	125.043335	-0.042694
125.133057	125.107422	-0.042694
125.200195	125.170898	-0.041718
125.266724	125.234375	-0.044281
125.333252	125.298462	-0.042999
125.399780	125.349121	-0.042694
125.466919	125.444946	-0.043304
125.533447	125.495605	-0.043304
125.599976	125.565796	-0.045563
125.666504	125.629272	-0.042358
125.733032	125.674438	-0.042999
125.800171	125.744019	-0.041077
125.866699	125.827026	-0.044922
125.933228	125.910034	-0.043304
125.999756	125.954590	-0.042694
126.066895	126.037598	-0.041718
126.133423	126.107178	-0.041718
126.199951	126.145630	-0.043304
126.266479	126.209106	-0.043304
126.333618	126.292114	-0.044281
126.400146	126.349487	-0.042694
126.466675	126.425781	-0.043640
126.533203	126.495972	-0.042694
126.599731	126.572266	-0.044922
126.666870	126.649170	-0.042694
126.733398	126.687012	-0.045868
126.799927	126.770020	-0.042999
126.866455	126.820679	-0.044586
126.933594	126.910400	-0.042053
127.000122	126.967773	-0.045227
127.066650	127.024536	-0.043304
127.133179	127.101440	-0.042999
127.199707	127.158813	-0.040771
127.266846	127.216187	-0.044922
127.333374	127.298584	-0.042358
127.399902	127.362671	-0.044586
127.466431	127.426147	-0.042999
127.533569	127.502441	-0.045868
127.600098	127.553711	-0.044586
127.666626	127.623901	-0.044922
127.733154	127.687378	-0.042694
127.800293	127.750854	-0.044281
127.866821	127.821045	-0.042358
127.933350	127.885132	-0.043304
127.999878	127.961426	-0.043304
128.066406	128.024902	-0.044281
128.133545	128.082275	-0.041718
128.200073	128.152466	-0.045563
128.266602	128.235474	-0.042694
128.333130	128.305664	-0.046509
128.400269	128.356323	-0.043304
128.466797	128.439331	-0.045227
128.533325	128.477173	-0.043945
128.599854	128.560181	-0.045868
128.666382	128.636475	-0.045868
128.733521	128.674927	-0.043945
128.800049	128.757935	-0.044281
128.866577	128.840332	-0.044922
128.933105	128.904419	-0.042999
129.000244	128.955078	-0.045868
129.066772	129.044189	-0.044281
129.133301	129.082642	-0.042999
129.199829	129.171753	-0.044922
129.266968	129.229126	-0.043304
129.333496	129.292603	-0.043304
129.400024	129.375610	-0.042999
129.466553	129.439087	-0.045868
129.533081	129.503174	-0.045868
129.600220	129.566650	-0.043304
129.666748	129.643555	-0.044922
129.733276	129.694214	-0.045563
129.799805	129.757690	-0.044281
129.866943	129.821777	-0.044922
129.933472	129.904175	-0.042999
130.000000	129.961548	-0.044586
130.066528	130.038452	-0.045563
130.133057	130.101929	-0.044922
130.200195	130.165405	-0.046814
130.266724	130.242310	-0.043945
130.333252	130.312500	-0.045868
130.399780	130.369263	-0.045563
130.466919	130.426636	-0.042358
130.533447	130.503540	-0.042694
130.599976	130.567017	-0.045563
130.666504	130.630493	-0.045563
130.733032	130.713501	-0.043640
130.800171	130.776978	-0.044281
130.866699	130.828247	-0.044922
130.933228	130.891724	-0.042694
130.999756	130.968628	-0.044281
131.066895	131.032104	-0.045868
131.133423	131.095581	-0.043945
131.199951	131.172485	-0.045563
131.266479	131.242065	-0.043640
131.333618	131.312256	-0.044586
131.400146	131.376343	-0.045868
131.466675	131.433716	-0.045227
131.533203	131.497192	-0.044586
131.599731	131.567383	-0.045868
131.666870	131.637573	-0.042053
131.733398	131.707153	-0.044281
131.799927	131.758423	-0.043640
131.866455	131.841431	-0.044922
131.933594	131.904907	-0.044281
132.000122	131.975098	-0.043640
132.066650	132.025757	-0.044922
132.133179	132.114868	-0.045227
132.199707	132.178955	-0.045563
132.266846	132.229614	-0.045563
132.333374	132.306519	-0.043640
132.399902	132.382812	-0.048096
132.466431	132.408447	-0.044281
132.533569	132.510376	-0.047150
132.600098	132.573853	-0.042358
132.666626	132.637329	-0.045563
132.733154	132.714233	-0.041718
132.800293	132.777710	-0.046814
132.866821	132.816162	-0.046814
132.933350	132.905273	-0.045563
132.999878	132.975464	-0.046814
133.066406	133.038940	-0.049042
133.133545	133.109131	-0.043945
133.200073	133.172607	-0.045563
133.266602	133.236694	-0.044922
133.333130	133.312988	-0.047150
133.400269	133.376465	-0.045227
133.466797	133.452759	-0.046173
133.533325	133.497925	-0.045227
133.599854	133.561401	-0.045227
133.666382	133.644409	-0.046509
133.733521	133.707886	-0.045563
133.800049	133.771362	-0.042694
133.866577	133.848267	-0.046814
133.933105	133.892822	-0.044586
134.000244	133.969116	-0.046509
134.066772	134.039307	-0.045227
134.133301	134.115601	-0.047791
134.199829	134.166870	-0.048096
134.266968	134.243164	-0.046173
134.333496	134.300537	-0.046509
134.400024	134.357910	-0.047150
134.466553	134.447021	-0.048401
134.533081	134.510498	-0.047455
134.600220	134.555054	-0.043945
134.666748	134.631958	-0.046509
134.733276	134.701538	-0.044586
134.799805	134.778442	-0.044922
134.866943	134.829102	-0.045227
134.933472	134.912109	-0.043640
135.000000	134.969482	-0.046814
135.066528	135.045776	-0.046509
135.133057	135.090332	-0.046509
135.200195	135.166626	-0.044281
135.266724	135.243530	-0.049042
135.333252	135.300903	-0.045227
135.399780	135.402832	-0.045868
135.466919	135.440674	-0.045563
135.533447	135.504761	-0.047150
135.599976	135.568237	-0.045227
135.666504	135.631714	-0.047791
135.733032	135.708618	-0.048737
135.800171	135.772095	-0.046814
135.866699	135.822754	-0.045563
135.933228	135.912476	-0.045563
135.999756	135.969849	-0.044281
136.066895	136.033325	-0.046509
136.133423	136.116333	-0.046814
136.199951	136.185913	-0.047791
136.266479	136.237183	-0.046814
136.333618	136.333008	-0.047791
136.400146	136.383667	-0.045868
136.466675	136.434937	-0.046173
136.533203	136.504517	-0.045227
136.599731	136.581421	-0.046509
136.666870	136.657715	-0.046173
136.733398	136.715088	-0.045868
136.799927	136.791382	-0.045868
136.866455	136.842651	-0.046173
136.933594	136.918945	-0.048737
137.000122	136.982422	-0.047150
137.066650	137.052612	-0.045563
137.133179	137.109985	-0.047455
137.199707	137.186279	-0.046814
137.266846	137.262573	-0.046814
137.333374	137.313843	-0.047150
137.399902	137.384033	-0.047150
137.466431	137.447510	-0.048737
137.533569	137.511597	-0.047150
137.600098	137.568970	-0.046173
137.666626	137.638550	-0.046814
137.733154	137.702637	-0.047455
137.800293	137.791748	-0.050018
137.866821	137.849121	-0.046509
137.933350	137.906494	-0.046509
137.999878	137.969971	-0.045227
138.066406	138.040161	-0.049683
138.133545	138.116455	-0.047150
138.200073	138.186646	-0.045227
138.266602	138.244019	-0.045868
138.333130	138.301392	-0.049042
138.400269	138.358765	-0.046173
138.466797	138.422241	-0.047150
138.533325	138.505249	-0.048096
138.599854	138.581543	-0.048401
138.666382	138.632812	-0.048737
138.733521	138.696289	-0.048096
138.800049	138.759766	-0.046814
138.866577	138.836670	-0.048737
138.933105	138.912964	-0.048096
139.000244	138.970337	-0.048096
139.066772	139.053345	-0.045868
139.133301	139.097900	-0.047791
139.199829	139.155273	-0.045868
139.266968	139.237671	-0.045563
139.333496	139.326782	-0.045563
139.400024	139.378052	-0.046814
139.466553	139.428711	-0.046814
139.533081	139.511719	-0.048096
139.600220	139.569092	-0.048096
139.666748	139.632568	-0.047455
139.733276	139.722290	-0.048737
139.799805	139.785767	-0.047455
139.866943	139.830322	-0.048737
139.933472	139.900513	-0.046509
140.000000	139.963989	-0.048401
140.066528	140.034180	-0.047455
140.133057	140.104370	-0.048096
140.200195	140.187378	-0.046814
140.266724	140.225220	-0.047791
140.333252	140.314331	-0.047791
140.399780	140.378418	-0.048096
140.466919	140.429077	-0.049683
140.533447	140.512085	-0.049042
140.599976	140.575562	-0.047150
140.666504	140.639648	-0.047791
140.733032	140.690308	-0.049042
140.800171	140.779419	-0.047150
140.866699	140.830688	-0.046814
140.933228	140.906982	-0.047791
140.999756	140.977173	-0.047455
141.066895	141.047363	-0.049377
141.133423	141.129761	-0.047791
141.199951	141.181030	-0.049377
141.266479	141.231689	-0.046814
141.333618	141.301880	-0.050964
141.400146	141.378784	-0.047791
141.466675	141.448364	-0.048096
141.533203	141.518555	-0.046173
141.599731	141.588745	-0.048737
141.666870	141.633301	-0.048401
141.733398	141.716309	-0.049042
141.799927	141.779785	-0.049683
141.866455	141.856079	-0.050659
141.933594	141.900635	-0.048401
142.000122	141.964722	-0.049042
142.066650	142.034912	-0.047791
142.133179	142.104492	-0.051270
142.199707	142.168579	-0.048401
142.266846	142.244873	-0.049377
142.333374	142.302246	-0.046509
142.399902	142.385254	-0.047455
142.466431	142.448730	-0.050018
142.533569	142.500000	-0.047791
142.600098	142.576294	-0.045868
142.666626	142.639771	-0.046509
142.733154	142.703857	-0.046173
142.800293	142.773437	-0.049377
142.866821	142.856445	-0.048096
142.933350	142.888184	-0.050323
142.999878	142.996826	-0.046173
143.066406	143.047485	-0.048401
143.133545	143.124390	-0.049683
143.200073	143.175049	-0.048401
143.266602	143.238525	-0.049377
143.333130	143.315430	-0.048737
143.400269	143.366089	-0.049683
143.466797	143.436279	-0.050018
143.533325	143.525391	-0.048401
143.599854	143.563843	-0.050018
143.666382	143.640137	-0.046814
143.733521	143.697510	-0.046814
143.800049	143.760986	-0.049042
143.866577	143.831177	-0.045563
143.933105	143.907471	-0.048401
144.000244	143.977661	-0.048096
144.066772	144.054565	-0.048096
144.133301	144.105225	-0.049377
144.199829	144.201050	-0.048401
144.266968	144.238892	-0.050659
144.333496	144.309082	-0.050964
144.400024	144.366455	-0.048737
144.466553	144.436646	-0.052551
144.533081	144.494019	-0.050323
144.600220	144.576416	-0.051605
144.666748	144.653320	-0.048737
144.733276	144.703979	-0.049377
144.799805	144.755249	-0.047791
144.866943	144.818726	-0.050659
144.933472	144.895020	-0.050659
145.000000	144.965210	-0.048737
145.066528	145.022583	-0.048737
145.133057	145.105591	-0.051910
145.200195	145.162964	-0.046814
145.266724	145.226440	-0.050659
145.333252	145.290527	-0.047791
145.399780	145.366821	-0.052887
145.466919	145.424194	-0.049683
145.533447	145.500488	-0.051270
145.599976	145.570679	-0.048737
145.666504	145.634155	-0.050323
145.733032	145.704346	-0.050018
145.800171	145.748901	-0.050659
145.866699	145.838013	-0.049042
145.933228	145.889282	-0.050659
145.999756	145.939941	-0.047455
146.066895	146.029053	-0.048096
146.133423	146.099243	-0.050323
146.199951	146.156616	-0.052246
146.266479	146.226807	-0.050964
146.333618	146.290283	-0.049683
146.400146	146.373291	-0.048401
146.466675	146.430664	-0.051605
146.533203	146.500854	-0.049377
146.599731	146.558228	-0.051605
146.666870	146.621704	-0.049377
146.733398	146.704712	-0.051270
146.799927	146.768188	-0.047150
146.866455	146.819458	-0.050323
146.933594	146.889038	-0.050659
147.000122	146.953125	-0.048096
147.066650	147.029419	-0.050323
147.133179	147.112427	-0.051270
147.199707	147.169800	-0.047455
147.266846	147.239990	-0.050323
147.333374	147.284546	-0.049042
147.399902	147.366943	-0.050323
147.466431	147.443848	-0.050323
147.533569	147.494507	-0.050018
147.600098	147.564697	-0.050659
147.666626	147.628174	-0.050659
147.733154	147.685547	-0.053528
147.800293	147.749634	-0.053192
147.866821	147.838745	-0.051270
147.933350	147.915039	-0.050323
147.999878	147.953491	-0.049377
148.066406	148.042603	-0.048096
148.133545	148.080444	-0.051910
148.200073	148.170166	-0.047791
148.266602	148.226929	-0.048737
148.333130	148.297119	-0.048401
148.400269	148.386230	-0.051910
148.466797	148.424683	-0.050964
148.533325	148.488159	-0.050018
148.599854	148.558350	-0.050018
148.666382	148.628540	-0.050659
148.733521	148.692017	-0.051270
148.800049	148.762207	-0.052887
148.866577	148.819580	-0.049377
148.933105	148.895874	-0.052246
149.000244	148.972778	-0.050323
149.066772	149.017334	-0.049042
149.133301	149.093628	-0.051605
149.199829	149.163818	-0.052246
149.266968	149.227295	-0.049042
149.333496	149.310303	-0.052246
149.400024	149.367676	-0.048401
149.466553	149.418335	-0.051270
149.533081	149.501343	-0.053192
149.600220	149.558716	-0.052551
149.666748	149.635010	-0.049683
149.733276	149.692383	-0.051270
149.799805	149.756470	-0.052551
149.866943	149.845581	-0.053192
149.933472	149.896240	-0.050964
150.000000	149.953613	-0.052246
150.066528	150.042725	-0.050659
150.133057	150.093994	-0.052246
150.200195	150.164185	-0.052551
150.266724	150.233765	-0.050659
150.333252	150.285034	-0.049377
150.399780	150.374146	-0.051910
150.466919	150.450439	-0.050323
150.533447	150.501709	-0.052246
150.599976	150.559082	-0.053833
150.666504	150.642090	-0.050964
150.733032	150.705566	-0.053192
150.800171	150.762939	-0.052246
150.866699	150.845947	-0.051270
150.933228	150.890503	-0.050964
150.999756	150.966797	-0.052887
151.066895	151.036987	-0.054474
151.133423	151.100464	-0.051605
151.199951	151.170654	-0.052887
151.266479	151.228027	-0.049377
151.333618	151.311035	-0.050659
151.400146	151.361694	-0.050964
151.466675	151.425171	-0.051605
151.533203	151.508179	-0.050964
151.599731	151.565552	-0.050964
151.666870	151.635742	-0.051910
151.733398	151.699219	-0.053528
151.799927	151.750488	-0.054138
151.866455	151.826782	-0.050964
151.933594	151.890259	-0.052551
152.000122	151.947632	-0.050323
152.066650	152.030640	-0.052246
152.133179	152.100830	-0.050659
152.199707	152.158203	-0.052551
152.266846	152.234497	-0.054474
152.333374	152.304687	-0.051910
152.399902	152.374878	-0.052887
152.466431	152.438354	-0.053528
152.533569	152.508545	-0.052551
152.600098	152.572021	-0.052887
152.666626	152.642212	-0.049683
152.733154	152.693481	-0.050659
152.800293	152.769775	-0.052887
152.866821	152.807617	-0.050323
152.933350	152.897339	-0.050964
152.999878	152.960815	-0.050659
153.066406	153.043823	-0.051270
153.133545	153.094482	-0.052887
153.200073	153.164673	-0.051270
153.266602	153.234863	-0.053528
153.333130	153.292236	-0.051270
153.400269	153.368530	-0.054138
153.466797	153.419800	-0.052887
153.533325	153.470459	-0.051910
153.599854	153.572388	-0.051605
153.666382	153.623657	-0.052246
153.733521	153.680420	-0.051270
153.800049	153.763428	-0.053528
153.866577	153.833618	-0.052551
153.933105	153.890991	-0.055115
154.000244	153.954468	-0.052887
154.066772	154.018555	-0.053528
154.133301	154.094849	-0.052887
154.199829	154.139404	-0.054138
154.266968	154.228516	-0.053833
154.333496	154.298706	-0.054779
154.400024	154.375000	-0.050659
154.466553	154.464111	-0.055115
154.533081	154.502563	-0.053833
154.600220	154.553833	-0.051910
154.666748	154.623413	-0.052246
154.733276	154.680786	-0.050964
154.799805	154.744873	-0.051605
154.866943	154.821167	-0.052246
154.933472	154.891357	-0.052887
155.000000	154.954834	-0.056702
155.066528	155.012207	-0.051605
155.133057	155.075684	-0.052246
155.200195	155.158691	-0.055115
155.266724	155.228882	-0.053528
155.333252	155.299072	-0.052246
155.399780	155.362549	-0.053528
155.466919	155.419922	-0.054138
155.533447	155.483398	-0.053833
155.599976	155.573120	-0.053528
155.666504	155.636597	-0.054779
155.733032	155.706787	-0.050964
155.800171	155.764160	-0.052551
155.866699	155.821533	-0.053528
155.933228	155.903931	-0.049683
155.999756	155.955200	-0.050018
156.066895	156.018677	-0.051910
156.133423	156.076050	-0.051910
156.199951	156.165161	-0.053528
156.266479	156.216431	-0.053192
156.333618	156.279907	-0.055420
156.400146	156.362915	-0.052887
156.466675	156.439209	-0.052551
156.533203	156.496582	-0.057343
156.599731	156.553955	-0.052887
156.666870	156.617432	-0.057648
156.733398	156.681519	-0.052887
156.799927	156.764526	-0.051605
156.866455	156.809082	-0.051910
156.933594	156.904297	-0.055115
157.000122	156.955566	-0.053192
157.066650	157.025757	-0.052246
157.133179	157.095337	-0.052887
157.199707	157.152710	-0.055115
157.266846	157.216797	-0.052887
157.333374	157.299194	-0.056061
157.399902	157.363281	-0.052887
157.466431	157.433472	-0.054779
157.533569	157.484131	-0.054779
157.600098	157.554321	-0.056061
157.666626	157.630615	-0.054138
157.733154	157.687988	-0.054474
157.800293	157.751465	-0.054138
157.866821	157.828369	-0.054779
157.933350	157.898560	-0.050964
157.999878	157.968140	-0.050323
158.066406	158.019409	-0.051605
158.133545	158.095703	-0.053833
158.200073	158.165894	-0.054138
158.266602	158.236084	-0.056061
158.333130	158.299561	-0.055420
158.400269	158.344116	-0.053528
158.466797	158.408203	-0.055756
158.533325	158.490601	-0.055756
158.599854	158.560791	-0.057983
158.666382	158.624268	-0.054474
158.733521	158.707275	-0.055115
158.800049	158.764648	-0.056366
158.866577	158.834839	-0.053833
158.933105	158.892212	-0.054779
159.000244	158.962402	-0.053833
159.066772	159.025879	-0.051605
159.133301	159.108887	-0.053833
159.199829	159.153442	-0.051910
159.266968	159.242554	-0.053192
159.333496	159.299927	-0.052887
159.400024	159.370117	-0.056061
159.466553	159.433594	-0.054779
159.533081	159.509888	-0.055420
159.600220	159.573975	-0.054474
159.666748	159.637451	-0.055420
159.733276	159.713745	-0.053528
159.799805	159.771118	-0.057007
159.866943	159.815674	-0.056061
159.933472	159.866943	-0.057343
160.000000	159.962158	-0.054779
160.066528	160.026245	-0.053192
160.133057	160.096436	-0.052246
160.200195	160.166016	-0.057343
160.266724	160.223389	-0.055756
160.333252	160.274658	-0.053192
160.399780	160.363770	-0.053833
160.466919	160.427246	-0.057007
160.533447	160.497437	-0.056061
160.599976	160.554810	-0.056702
160.666504	160.637817	-0.054779
160.733032	160.695190	-0.054474
160.800171	160.771484	-0.056061
160.866699	160.816040	-0.052887
160.933228	160.886230	-0.052887
160.999756	160.975342	-0.053833
161.066895	161.013794	-0.057983
161.133423	161.090088	-0.056061
161.199951	161.147461	-0.054138
161.266479	161.223755	-0.054779
161.333618	161.293945	-0.054779
161.400146	161.357422	-0.056366
161.466675	161.414795	-0.056061
161.533203	161.497803	-0.053192
161.599731	161.561279	-0.056702
161.666870	161.612549	-0.054138
161.733398	161.695557	-0.056061
161.799927	161.765137	-0.056366
161.866455	161.822510	-0.056702
161.933594	161.886597	-0.056702
162.000122	161.943970	-0.055420
162.066650	162.026367	-0.056366
162.133179	162.103271	-0.057648
162.199707	162.166748	-0.058624
162.266846	162.236938	-0.057983
162.333374	162.307129	-0.053833
162.399902	162.351685	-0.055756
162.466431	162.427979	-0.050964
162.533569	162.504272	-0.054474
162.600098	162.555542	-0.054779
162.666626	162.631836	-0.057007
162.733154	162.683105	-0.051910
162.800293	162.772217	-0.055115
162.866821	162.829590	-0.056366
162.933350	162.899170	-0.055756
162.999878	162.969360	-0.056702
163.066406	163.039551	-0.058289
163.133545	163.109741	-0.055115
163.200073	163.160400	-0.057343
163.266602	163.217773	-0.057343
163.333130	163.306885	-0.054138
163.400269	163.352051	-0.057007
163.466797	163.421631	-0.056366
163.533325	163.498535	-0.054138
163.599854	163.568115	-0.055115
163.666382	163.638306	-0.056061
163.733521	163.689575	-0.055756
163.800049	163.746948	-0.058624
163.866577	163.810425	-0.056061
163.933105	163.886719	-0.055756
164.000244	163.963623	-0.056702
164.066772	164.020996	-0.054138
164.133301	164.084473	-0.056702
164.199829	164.154663	-0.055756
164.266968	164.224854	-0.055756
164.333496	164.301147	-0.057648
164.400024	164.351807	-0.057007
164.466553	164.409180	-0.055756
164.533081	164.466553	-0.054779
164.600220	164.568481	-0.055420
164.666748	164.606934	-0.058289
164.733276	164.708862	-0.055756
164.799805	164.746704	-0.054779
164.866943	164.804077	-0.057648
164.933472	164.893799	-0.057648
165.000000	164.963379	-0.057007
165.066528	165.014648	-0.057007
165.133057	165.084839	-0.057007
165.200195	165.167236	-0.059235
165.266724	165.237427	-0.057343
165.333252	165.275879	-0.055420
165.399780	165.333252	-0.057007
165.466919	165.415649	-0.057648
165.533447	165.485840	-0.058929
165.599976	165.556030	-0.055420
165.666504	165.607300	-0.056702
165.733032	165.676880	-0.053833
165.800171	165.747070	-0.053528
165.866699	165.811157	-0.056061
165.933228	165.880737	-0.057648
165.999756	165.944824	-0.053192
166.066895	166.008301	-0.059875
166.133423	166.078491	-0.057007
166.199951	166.148682	-0.056702
166.266479	166.218872	-0.057007
166.333618	166.289062	-0.059875
166.400146	166.358643	-0.059235
166.466675	166.403198	-0.057983
166.533203	166.499023	-0.060516
166.599731	166.549683	-0.060516
166.666870	166.613770	-0.057343
166.733398	166.683960	-0.058929
166.799927	166.747437	-0.053833
166.866455	166.810913	-0.056061
166.933594	166.887817	-0.057007
167.000122	166.964111	-0.057343
167.066650	167.027588	-0.055420
167.133179	167.091675	-0.059875
167.199707	167.155151	-0.056366
167.266846	167.212524	-0.057343
167.333374	167.288818	-0.057007
167.399902	167.359009	-0.057343
167.466431	167.410278	-0.056366
167.533569	167.499390	-0.059875
167.600098	167.543945	-0.057648
167.666626	167.614136	-0.059570
167.733154	167.677612	-0.056061
167.800293	167.728882	-0.057007
167.866821	167.817993	-0.058289
167.933350	167.894287	-0.057007
167.999878	167.944946	-0.058624
168.066406	168.009033	-0.056366
168.133545	168.053589	-0.056061
168.200073	168.129883	-0.056702
168.266602	168.225708	-0.059875
168.333130	168.289185	-0.058929
168.400269	168.346558	-0.056366
168.466797	168.416748	-0.057007
168.533325	168.499756	-0.059235
168.599854	168.569336	-0.057007
168.666382	168.620605	-0.059570
168.733521	168.677979	-0.057983
168.800049	168.741455	-0.061157
168.866577	168.824463	-0.056366
168.933105	168.887939	-0.057343
169.000244	168.958130	-0.056366
169.066772	169.009399	-0.057343
169.133301	169.091797	-0.055420
169.199829	169.155884	-0.058289
169.266968	169.225464	-0.056366
169.333496	169.282837	-0.059875
169.400024	169.359741	-0.057983
169.466553	169.410400	-0.057648
169.533081	169.467773	-0.057983
169.600220	169.563599	-0.060211
169.666748	169.645996	-0.060516
169.733276	169.678345	-0.060516
169.799805	169.754639	-0.058624
169.866943	169.818115	-0.061798
169.933472	169.882202	-0.059570
170.000000	169.945679	-0.059875
170.066528	170.009155	-0.055756
170.133057	170.086060	-0.057007
170.200195	170.143433	-0.055756
170.266724	170.219727	-0.058624
170.333252	170.277100	-0.057648
170.399780	170.347290	-0.055420
170.466919	170.416870	-0.057983
170.533447	170.493774	-0.058624
170.599976	170.551147	-0.058289
170.666504	170.620728	-0.059235
170.733032	170.684814	-0.061462
170.800171	170.722656	-0.058624
170.866699	170.818481	-0.059570
170.933228	170.869751	-0.060211
170.999756	170.926514	-0.059235
171.066895	171.009521	-0.059875
171.133423	171.085815	-0.059570
171.199951	171.137085	-0.058929
171.266479	171.200562	-0.058624
171.333618	171.264648	-0.058929
171.400146	171.334839	-0.057343
171.466675	171.398315	-0.059875
171.533203	171.461792	-0.059570
171.599731	171.525879	-0.060516
171.666870	171.589355	-0.059235
171.733398	171.659546	-0.059875
171.799927	171.735840	-0.058929
171.866455	171.806030	-0.061462
171.933594	171.869507	-0.060516
172.000122	171.926880	-0.059875
172.066650	172.009888	-0.059875
172.133179	172.073364	-0.057648
172.199707	172.143555	-0.057983
172.266846	172.194824	-0.060516
172.333374	172.271118	-0.058289
172.399902	172.328491	-0.056702
172.466431	172.411499	-0.058289
172.533569	172.468262	-0.057648
172.600098	172.545166	-0.060211
172.666626	172.602539	-0.061157
172.733154	172.672729	-0.059875
172.800293	172.723389	-0.059235
172.866821	172.799683	-0.061462
172.933350	172.882690	-0.058929
172.999878	172.933350	-0.059235
173.066406	173.016357	-0.059235
173.133545	173.073730	-0.059570
173.200073	173.118286	-0.059875
173.266602	173.194580	-0.060516
173.333130	173.271484	-0.057983
173.400269	173.341675	-0.057343
173.466797	173.411255	-0.059235
173.533325	173.462524	-0.058624
173.599854	173.519897	-0.057343
173.666382	173.590088	-0.059875
173.733521	173.653564	-0.059875
173.800049	173.729858	-0.063080
173.866577	173.800049	-0.059570
173.933105	173.863525	-0.061157
174.000244	173.933716	-0.059570
174.066772	173.997803	-0.060516
174.133301	174.061279	-0.059570
174.199829	174.137573	-0.061462
174.266968	174.201660	-0.060852
174.333496	174.271240	-0.062744
174.400024	174.328613	-0.059875
174.466553	174.405518	-0.062103
174.533081	174.468994	-0.056366
174.600220	174.545288	-0.061157
174.666748	174.589844	-0.059235
174.733276	174.660034	-0.061157
174.799805	174.724121	-0.057983
174.866943	174.800415	-0.059570
174.933472	174.863892	-0.058929
175.000000	174.940186	-0.059875
175.066528	174.997559	-0.059875
175.133057	175.087280	-0.060211
175.200195	175.137939	-0.058624
175.266724	175.201416	-0.061157
175.333252	175.258789	-0.060211
175.399780	175.322876	-0.060211
175.466919	175.405273	-0.063385
175.533447	175.469360	-0.060211
175.599976	175.520020	-0.059875
175.666504	175.596924	-0.058929
175.733032	175.686035	-0.061462
175.800171	175.730591	-0.060516
175.866699	175.806885	-0.062744
175.933228	175.877075	-0.060516
175.999756	175.921631	-0.062103
176.066895	176.004639	-0.059235
176.133423	176.080933	-0.061462
176.199951	176.138306	-0.059875
176.266479	176.201782	-0.060516
176.333618	176.271973	-0.061157
176.400146	176.354980	-0.061798
176.466675	176.399536	-0.059875
176.533203	176.463013	-0.061798
176.599731	176.520386	-0.059235
176.666870	176.609497	-0.059875
176.733398	176.666870	-0.062103
176.799927	176.737061	-0.058929
176.866455	176.794434	-0.058624
176.933594	176.870728	-0.059235
177.000122	176.940918	-0.058929
177.066650	176.992187	-0.061462
177.133179	177.055664	-0.060516
177.199707	177.131958	-0.061798
177.266846	177.208252	-0.060852
177.333374	177.278442	-0.062744
177.399902	177.329712	-0.060852
177.466431	177.406006	-0.062744
177.533569	177.476196	-0.060516
177.600098	177.520752	-0.063385
177.666626	177.603760	-0.063080
177.733154	177.667236	-0.062103
177.800293	177.737427	-0.057983
177.866821	177.794800	-0.057007
177.933350	177.839355	-0.062103
177.999878	177.922363	-0.060852
178.066406	177.991943	-0.057983
178.133545	178.068848	-0.061157
178.200073	178.132324	-0.060852
178.266602	178.195801	-0.060852
178.333130	178.278809	-0.062744
178.400269	178.330078	-0.063080
178.466797	178.406372	-0.063080
178.533325	178.463745	-0.062439
178.599854	178.552856	-0.063721
178.666382	178.603516	-0.064331
178.733521	178.654785	-0.062103
178.800049	178.724976	-0.064026
178.866577	178.788452	-0.059875
178.933105	178.858643	-0.059235
179.000244	178.941650	-0.059570
179.066772	178.992310	-0.059570
179.133301	179.081421	-0.060211
179.199829	179.125977	-0.062439
179.266968	179.202881	-0.060211
179.333496	179.266357	-0.063080
179.400024	179.336548	-0.059235
179.466553	179.400024	-0.060852
179.533081	179.457397	-0.062439
179.600220	179.514771	-0.065948
179.666748	179.610596	-0.061157
179.733276	179.674072	-0.064331
179.799805	179.724731	-0.061462
179.866943	179.801636	-0.063385
179.933472	179.865112	-0.063721
180.000000	179.929199	-0.063721
180.066528	179.998779	-0.061798
180.133057	180.056152	-0.060211
180.200195	180.133057	-0.059235
180.266724	180.209351	-0.061798
180.333252	180.260010	-0.063385
180.399780	180.336914	-0.064972
180.466919	180.393677	-0.060852
180.533447	180.457764	-0.062103
180.599976	180.521240	-0.064026
180.666504	180.610352	-0.063080
180.733032	180.667725	-0.063385
180.800171	180.750732	-0.063080
180.866699	180.814209	-0.060852
180.933228	180.846558	-0.061462
180.999756	180.935669	-0.062439
181.066895	181.005859	-0.060516
181.133423	181.082153	-0.058929
181.199951	181.132812	-0.059875
181.266479	181.196899	-0.061462
181.333618	181.247559	-0.060211
181.400146	181.336670	-0.064026
181.466675	181.400757	-0.062103
181.533203	181.464233	-0.065308
181.599731	181.534424	-0.062744
181.666870	181.610718	-0.064972
181.733398	181.661987	-0.065613
181.799927	181.744385	-0.064026
181.866455	181.801758	-0.062439
181.933594	181.865845	-0.064026
182.000122	181.923218	-0.061462
182.066650	181.999512	-0.064972
182.133179	182.069702	-0.061462
182.199707	182.133179	-0.062103
182.266846	182.203369	-0.059875
182.333374	182.266846	-0.063721
182.399902	182.343750	-0.063080
182.466431	182.407227	-0.060852
182.533569	182.470703	-0.060516
182.600098	182.540894	-0.064331
182.666626	182.598267	-0.061462
182.733154	182.694092	-0.064972
182.800293	182.725830	-0.063385
182.866821	182.808838	-0.063385
182.933350	182.853394	-0.062103
182.999878	182.942505	-0.064972
183.066406	182.999878	-0.062103
183.133545	183.057251	-0.065308
183.200073	183.133545	-0.065308
183.266602	183.209839	-0.064972
183.333130	183.273926	-0.061157
183.400269	183.337402	-0.062439
183.466797	183.400879	-0.064026
183.533325	183.477783	-0.062439
183.599854	183.541260	-0.063721
183.666382	183.604736	-0.064026
183.733521	183.668823	-0.063080
183.800049	183.732300	-0.064331
183.866577	183.808594	-0.064026
183.933105	183.878784	-0.065613
184.000244	183.942871	-0.063080
184.066772	184.025269	-0.065308
184.133301	184.076538	-0.063721
184.199829	184.146729	-0.063385
184.266968	184.210205	-0.064972
184.333496	184.267578	-0.065613
184.400024	184.343872	-0.064331
184.466553	184.407959	-0.062103
184.533081	184.484253	-0.061798
184.600220	184.534912	-0.063385
184.666748	184.617920	-0.064972
184.733276	184.681396	-0.064026
184.799805	184.732666	-0.064667
184.866943	184.796143	-0.063385
184.933472	184.879150	-0.064667
185.000000	184.955444	-0.063080
185.066528	185.019531	-0.064667
185.133057	185.070190	-0.064026
185.200195	185.153198	-0.062744
185.266724	185.203857	-0.063721
185.333252	185.248413	-0.063721
185.399780	185.344238	-0.064331
185.466919	185.407715	-0.062439
185.533447	185.484619	-0.063080
185.599976	185.554199	-0.062439
185.666504	185.605469	-0.061157
185.733032	185.688477	-0.063080
185.800171	185.739136	-0.062744
185.866699	185.809326	-0.064331
185.933228	185.879517	-0.065948
185.999756	185.955811	-0.065308
186.066895	186.013184	-0.066559
186.133423	186.089478	-0.063080
186.199951	186.134033	-0.066254
186.266479	186.217041	-0.067535
186.333618	186.287231	-0.064667
186.400146	186.344604	-0.064972
186.466675	186.408081	-0.064667
186.533203	186.497192	-0.066559
186.599731	186.548462	-0.062103
186.666870	186.624756	-0.062744
186.733398	186.675415	-0.062103
186.799927	186.745605	-0.064026
186.866455	186.809692	-0.060211
186.933594	186.873169	-0.062103
187.000122	186.943359	-0.063080
187.066650	187.000732	-0.065613
187.133179	187.095947	-0.063080
187.199707	187.153320	-0.067535
187.266846	187.217407	-0.064026
187.333374	187.255249	-0.067200
187.399902	187.357178	-0.065613
187.466431	187.421265	-0.064026
187.533569	187.478638	-0.066559
187.600098	187.561035	-0.064667
187.666626	187.605591	-0.065308
187.733154	187.669678	-0.064972
187.800293	187.745972	-0.063385
187.866821	187.816162	-0.063385
187.933350	187.886353	-0.065308
187.999878	187.943726	-0.065308
188.066406	188.007202	-0.066254
188.133545	188.077393	-0.062103
188.200073	188.160400	-0.067200
188.266602	188.217163	-0.064972
188.333130	188.268433	-0.065948
188.400269	188.338623	-0.065613
188.466797	188.414917	-0.069122
188.533325	188.478394	-0.064972
188.599854	188.523560	-0.063385
188.666382	188.612671	-0.063721
188.733521	188.676147	-0.063721
188.800049	188.739624	-0.064972
188.866577	188.822632	-0.064667
188.933105	188.892822	-0.062744
189.000244	188.950195	-0.064972
189.066772	189.020386	-0.062439
189.133301	189.083862	-0.067200
189.199829	189.141235	-0.064972
189.266968	189.204712	-0.067841
189.333496	189.300537	-0.064331
189.400024	189.370728	-0.068176
189.466553	189.408569	-0.064667
189.533081	189.485474	-0.066895
189.600220	189.555054	-0.065613
189.666748	189.625244	-0.066254
189.733276	189.682617	-0.066254
189.799805	189.752808	-0.068176
189.866943	189.829102	-0.062439
189.933472	189.880371	-0.064331
190.000000	189.956665	-0.063721
190.066528	190.007935	-0.064026
190.133057	190.077515	-0.064667
190.200195	190.167236	-0.063385
190.266724	190.223999	-0.063721
190.333252	190.294189	-0.066559
190.399780	190.351562	-0.066895
190.466919	190.428467	-0.068176
190.533447	190.473022	-0.064972
190.599976	190.549316	-0.067200
190.666504	190.625610	-0.070068
190.733032	190.670166	-0.067841
190.800171	190.746460	-0.066895
190.866699	190.816650	-0.067535
190.933228	190.874023	-0.065948
190.999756	190.938110	-0.065308
191.066895	191.007690	-0.064667
191.133423	191.071777	-0.064331
191.199951	191.148071	-0.066559
191.266479	191.211548	-0.065948
191.333618	191.275635	-0.064972
191.400146	191.339111	-0.065613
191.466675	191.403198	-0.066559
191.533203	191.466675	-0.066254
191.599731	191.536865	-0.066895
191.666870	191.619263	-0.064972
191.733398	191.683350	-0.069427
191.799927	191.746826	-0.067200
191.866455	191.817017	-0.066895
191.933594	191.880493	-0.064667
192.000122	191.950684	-0.068481
192.066650	192.008057	-0.064667
192.133179	192.091064	-0.067200
192.199707	192.135620	-0.064026
192.266846	192.205811	-0.065308
192.333374	192.294922	-0.063721
192.399902	192.352295	-0.068176
192.466431	192.402954	-0.068176
192.533569	192.498779	-0.067841
192.600098	192.543335	-0.070068
192.666626	192.613525	-0.068176
192.733154	192.683716	-0.067535
192.800293	192.753296	-0.069122
192.866821	192.810669	-0.067535
192.933350	192.880859	-0.066559
192.999878	192.944946	-0.064667
193.066406	193.008423	-0.068176
193.133545	193.065796	-0.061462
193.200073	193.154907	-0.064026
193.266602	193.231201	-0.067535
193.333130	193.282471	-0.064026
193.400269	193.352661	-0.064331
193.466797	193.416138	-0.066559
193.533325	193.479614	-0.065948
193.599854	193.530884	-0.067841
193.666382	193.607178	-0.069122
193.733521	193.690186	-0.070068
193.800049	193.747559	-0.067535
193.866577	193.823853	-0.067841
193.933105	193.875122	-0.068817
194.000244	193.944702	-0.067841
194.066772	194.008789	-0.069763
194.133301	194.066162	-0.066254
194.199829	194.135742	-0.066559
194.266968	194.205933	-0.066559
194.333496	194.295044	-0.065308
194.400024	194.346313	-0.066254
194.466553	194.416504	-0.069427
194.533081	194.473877	-0.064972
194.600220	194.556274	-0.065613
194.666748	194.613647	-0.064972
194.733276	194.683838	-0.068176
194.799805	194.754028	-0.067535
194.866943	194.804687	-0.067841
194.933472	194.887695	-0.066559
195.000000	194.945068	-0.067535
195.066528	195.015259	-0.067200
195.133057	195.072632	-0.068817
195.200195	195.155640	-0.066559
195.266724	195.206299	-0.070404
195.333252	195.289307	-0.067200
195.399780	195.352783	-0.067200
195.466919	195.416870	-0.065613
195.533447	195.474243	-0.065613
195.599976	195.543823	-0.064667
195.666504	195.607910	-0.068817
195.733032	195.697021	-0.070709
195.800171	195.754395	-0.065308
195.866699	195.824585	-0.070404
195.933228	195.888062	-0.068817
195.999756	195.938721	-0.067535
196.066895	196.002808	-0.071350
196.133423	196.091919	-0.070068
196.199951	196.136475	-0.067535
196.266479	196.225586	-0.068176
196.333618	196.282959	-0.067841
196.400146	196.353149	-0.069122
196.466675	196.423340	-0.067841
196.533203	196.486816	-0.068176
196.599731	196.550903	-0.066254
196.666870	196.595459	-0.064972
196.733398	196.684570	-0.066254
196.799927	196.754761	-0.067535
196.866455	196.818237	-0.069763
196.933594	196.888428	-0.070404
197.000122	196.939087	-0.069427
197.066650	196.990356	-0.068817
197.133179	197.079468	-0.067841
197.199707	197.136841	-0.068817
197.266846	197.200317	-0.068176
197.333374	197.276611	-0.068817
197.399902	197.327881	-0.067841
197.466431	197.404175	-0.068176
197.533569	197.481079	-0.066254
197.600098	197.550659	-0.067535
197.666626	197.601929	-0.067200
197.733154	197.659302	-0.069427
197.800293	197.741699	-0.066895
197.866821	197.805786	-0.067841
197.933350	197.863159	-0.066895
197.999878	197.952271	-0.067841
198.066406	198.002930	-0.072937
198.133545	198.054199	-0.069427
198.200073	198.117676	-0.067535
198.266602	198.206787	-0.067841
198.333130	198.276978	-0.069122
198.400269	198.341064	-0.068481
198.466797	198.391724	-0.069427
198.533325	198.480835	-0.069763
198.599854	198.544922	-0.068817
198.666382	198.614502	-0.069427
198.733521	198.665771	-0.067841
198.800049	198.729248	-0.066254
198.866577	198.793335	-0.067535
198.933105	198.856812	-0.068176
199.000244	198.939819	-0.066254
199.066772	199.010010	-0.066559
199.133301	199.092407	-0.070068
199.199829	199.156494	-0.070068
199.266968	199.201050	-0.069122
199.333496	199.264526	-0.070068
199.400024	199.334717	-0.067535
199.466553	199.417725	-0.069763
199.533081	199.487915	-0.070709
199.600220	199.551392	-0.067841
199.666748	199.602051	-0.068176
199.733276	199.685059	-0.068817
199.799805	199.742432	-0.069763
199.866943	199.831543	-0.068176
199.933472	199.882812	-0.065948
200.000000	199.946289	-0.069763
200.000000	199.946289	-0.070404
200.000000	199.940186	-0.070068
200.000000	199.940186	-0.067841
200.000000	199.940186	-0.068817
200.000000	199.940186	-0.070404
200.000000	199.927368	-0.070068
200.000000	199.952393	-0.070068
200.000000	199.946289	-0.071350
200.000000	199.940186	-0.069763
200.000000	199.946289	-0.070709
200.000000	199.946289	-0.067841
200.000000	199.940186	-0.071045
200.000000	199.940186	-0.073578
200.000000	199.933472	-0.068176
200.000000	199.940186	-0.066895
200.000000	199.927368	-0.066254
200.000000	199.940186	-0.066559
200.000000	199.920654	-0.067535
200.000000	199.940186	-0.068817
200.000000	199.952393	-0.069427
200.000000	199.952393	-0.069122
200.000000	199.965210	-0.068176
200.000000	199.946289	-0.069122
200.000000	199.940186	-0.069122
200.000000	199.940186	-0.072296
200.000000	199.946289	-0.068817
200.000000	199.927368	-0.071991
200.000000	199.959106	-0.068176
200.000000	199.940186	-0.071045
200.000000	199.914551	-0.066559
200.000000	199.933472	-0.066895
200.000000	199.946289	-0.068817
200.000000	199.940186	-0.067841
200.000000	199.933472	-0.065613
200.000000	199.940186	-0.066559
200.000000	199.946289	-0.068817
200.000000	199.940186	-0.073273
200.000000	199.940186	-0.068817
200.000000	199.927368	-0.071350
200.000000	199.927368	-0.068176
200.000000	199.971924	-0.068817
200.000000	199.952393	-0.070709
200.000000	199.940186	-0.068817
200.000000	199.946289	-0.069427
200.000000	199.933472	-0.067535
200.000000	199.952393	-0.069427
200.000000	199.940186	-0.067200
200.000000	199.927368	-0.065308
200.000000	199.927368	-0.068176
200.000000	199.940186	-0.067200
200.000000	199.914551	-0.064331
200.000000	199.940186	-0.069122
200.000000	199.952393	-0.066559
200.000000	199.965210	-0.071350
200.000000	199.940186	-0.069763
200.000000	199.952393	-0.069427
200.000000	199.927368	-0.069427
200.000000	199.952393	-0.070404
200.000000	199.946289	-0.069427
200.000000	199.940186	-0.067200
200.000000	199.940186	-0.068817
200.000000	199.946289	-0.068176
200.000000	199.946289	-0.069427
200.000000	199.959106	-0.069122
200.000000	199.940186	-0.066254
200.000000	199.946289	-0.069122
200.000000	199.946289	-0.067535
200.000000	199.952393	-0.072296
200.000000	199.952393	-0.069427
200.000000	199.927368	-0.068817
200.000000	199.933472	-0.067841
200.000000	199.940186	-0.068176
200.000000	199.940186	-0.068176
200.000000	199.933472	-0.071350
200.000000	199.946289	-0.067200
200.000000	199.946289	-0.070709
200.000000	199.959106	-0.068176
200.000000	199.940186	-0.070068
200.000000	199.940186	-0.066254
200.000000	199.946289	-0.068817
200.000000	199.927368	-0.067535
200.000000	199.940186	-0.066254
200.000000	199.927368	-0.067841
200.000000	199.940186	-0.065948
200.000000	199.933472	-0.069427
200.000000	199.952393	-0.071686
200.000000	199.940186	-0.070068
200.000000	199.927368	-0.070404
200.000000	199.940186	-0.070068
200.000000	199.927368	-0.067535
200.000000	199.940186	-0.070404
200.000000	199.952393	-0.068481
200.000000	199.920654	-0.068817
200.000000	199.940186	-0.068176
200.000000	199.946289	-0.070068
200.000000	199.959106	-0.064972
200.000000	199.952393	-0.064972
200.000000	199.946289	-0.067535
200.000000	199.940186	-0.066895
200.000000	199.933472	-0.063721
200.000000	199.940186	-0.067841
200.000000	199.940186	-0.066895
200.000000	199.946289	-0.071350
200.000000	199.940186	-0.069122
200.000000	199.940186	-0.069427
200.000000	199.933472	-0.067535
200.000000	199.927368	-0.070404
200.000000	199.940186	-0.071350
200.000000	199.952393	-0.071045
200.000000	199.940186	-0.069122
200.000000	199.940186	-0.069122
200.000000	199.933472	-0.068817
200.000000	199.927368	-0.069122
200.000000	199.946289	-0.065308
200.000000	199.959106	-0.067200
200.000000	199.946289	-0.067535
200.000000	199.959106	-0.070068
200.000000	199.940186	-0.066559
200.000000	199.940186	-0.066895
200.000000	199.940186	-0.069122
200.000000	199.959106	-0.068481
200.000000	199.927368	-0.070068
200.000000	199.940186	-0.067535
200.000000	199.946289	-0.071350
200.000000	199.946289	-0.067841
200.000000	199.940186	-0.067535
200.000000	199.940186	-0.067535
200.000000	199.952393	-0.071350
200.000000	199.940186	-0.066895
200.000000	199.952393	-0.069122
200.000000	199.946289	-0.065613
200.000000	199.920654	-0.066254
200.000000	199.946289	-0.066254
200.000000	199.940186	-0.070709
200.000000	199.940186	-0.068481
200.000000	199.952393	-0.071045
200.000000	199.946289	-0.072632
200.000000	199.946289	-0.072632
200.000000	199.927368	-0.070068
200.000000	199.940186	-0.069763
200.000000	199.946289	-0.069427
200.000000	199.927368	-0.068176
200.000000	199.940186	-0.068481
200.000000	199.952393	-0.068176
200.000000	199.940186	-0.064026
200.000000	199.946289	-0.067535
200.000000	199.946289	-0.069427
200.000000	199.933472	-0.064026
200.000000	199.946289	-0.067841
200.000000	199.946289	-0.065948
200.000000	199.940186	-0.066254
200.000000	199.952393	-0.069427
200.000000	199.946289	-0.071686
200.000000	199.920654	-0.069122
200.000000	199.946289	-0.065948
200.000000	199.946289	-0.067535
200.000000	199.946289	-0.069427
200.000000	199.933472	-0.068176
200.000000	199.927368	-0.070404
200.000000	199.952393	-0.067200
200.000000	199.940186	-0.068481
200.000000	199.927368	-0.068176
200.000000	199.933472	-0.068481
200.000000	199.940186	-0.068481
200.000000	199.927368	-0.067841
200.000000	199.940186	-0.067535
200.000000	199.940186	-0.067200
200.000000	199.952393	-0.067535
200.000000	199.952393	-0.070068
200.000000	199.933472	-0.068176
200.000000	199.946289	-0.069427
200.000000	199.933472	-0.066559
200.000000	199.933472	-0.070404
200.000000	199.940186	-0.065948
200.000000	199.940186	-0.068481
200.000000	199.940186	-0.069763
200.000000	199.946289	-0.069427
200.000000	199.952393	-0.070068
200.000000	199.940186	-0.066895
200.000000	199.940186	-0.065613
200.000000	199.959106	-0.068176
200.000000	199.946289	-0.072632
200.000000	199.959106	-0.071686
200.000000	199.920654	-0.067535
200.000000	199.940186	-0.064972
200.000000	199.946289	-0.069427
200.000000	199.927368	-0.068817
200.000000	199.952393	-0.071045
200.000000	199.940186	-0.069427
200.000000	199.940186	-0.068481
200.000000	199.940186	-0.068176
200.000000	199.952393	-0.070068
200.000000	199.946289	-0.070404
200.000000	199.927368	-0.069122
200.000000	199.952393	-0.066254
200.000000	199.940186	-0.068176
200.000000	199.940186	-0.064667
200.000000	199.952393	-0.067535
200.000000	199.933472	-0.067535
200.000000	199.914551	-0.067200
200.000000	199.946289	-0.068817
200.000000	199.952393	-0.071045
200.000000	199.965210	-0.069122
200.000000	199.927368	-0.068817
200.000000	199.946289	-0.069122
200.000000	199.940186	-0.066895
200.000000	199.920654	-0.068481
200.000000	199.940186	-0.069427
200.000000	199.946289	-0.068176
200.000000	199.940186	-0.068817
200.000000	199.914551	-0.066895
200.000000	199.946289	-0.067841
200.000000	199.940186	-0.068176
200.000000	199.940186	-0.067535
200.000000	199.946289	-0.068176
200.000000	199.933472	-0.067841
200.000000	199.940186	-0.067200
200.000000	199.933472	-0.069122
200.000000	199.940186	-0.069763
200.000000	199.940186	-0.069122
200.000000	199.946289	-0.066254
200.000000	199.959106	-0.068817
200.000000	199.927368	-0.068817
200.000000	199.933472	-0.068176
200.000000	199.952393	-0.067841
200.000000	199.933472	-0.064972
200.000000	199.952393	-0.071686
200.000000	199.946289	-0.065308
200.000000	199.933472	-0.066559
200.000000	199.927368	-0.065613
200.000000	199.952393	-0.068176
200.000000	199.927368	-0.065613
200.000000	199.946289	-0.066895
200.000000	199.952393	-0.066895
200.000000	199.946289	-0.071686
200.000000	199.952393	-0.067535
200.000000	199.927368	-0.070709
200.000000	199.927368	-0.068176
200.000000	199.952393	-0.068176
200.000000	199.927368	-0.068481
200.000000	199.946289	-0.069427
200.000000	199.940186	-0.069427
200.000000	199.927368	-0.067535
200.000000	199.952393	-0.071045
200.000000	199.940186	-0.071045
200.000000	199.946289	-0.066559
200.000000	199.920654	-0.066895
200.000000	199.940186	-0.067535
200.000000	199.940186	-0.068481
200.000000	199.946289	-0.068817
200.000000	199.940186	-0.066559
200.000000	199.927368	-0.069427
200.000000	199.940186	-0.069427
200.000000	199.952393	-0.070068
200.000000	199.914551	-0.067200
200.000000	199.940186	-0.069427
200.000000	199.927368	-0.067200
200.000000	199.933472	-0.067841
200.000000	199.965210	-0.066895
200.000000	199.959106	-0.066559
200.000000	199.940186	-0.066895
200.000000	199.952393	-0.067200
200.000000	199.933472	-0.066895
200.000000	199.946289	-0.068176
200.000000	199.927368	-0.064331
200.000000	199.920654	-0.069122
200.000000	199.927368	-0.066559
200.000000	199.933472	-0.070404
200.000000	199.927368	-0.069763
200.000000	199.940186	-0.068481
200.000000	199.946289	-0.068176
200.000000	199.940186	-0.068817
200.000000	199.952393	-0.070068
200.000000	199.940186	-0.069122
200.000000	199.914551	-0.067841
200.000000	199.946289	-0.068817
200.000000	199.940186	-0.066254
200.000000	199.940186	-0.065948
200.000000	199.946289	-0.067200
200.000000	199.927368	-0.064667
200.000000	199.940186	-0.068176
200.000000	199.946289	-0.065948
200.000000	199.940186	-0.068176
200.000000	199.940186	-0.069122
200.000000	199.940186	-0.071350
200.000000	199.940186	-0.067841
200.000000	199.952393	-0.067841
200.000000	199.946289	-0.068176
200.000000	199.933472	-0.069763
200.000000	199.946289	-0.068817
200.000000	199.946289	-0.068817
200.000000	199.940186	-0.066254
200.000000	199.959106	-0.068481
200.000000	199.940186	-0.069763
200.000000	199.927368	-0.065613
200.000000	199.946289	-0.066254
200.000000	199.933472	-0.068817
200.000000	199.952393	-0.067841
200.000000	199.946289	-0.067841
200.000000	199.940186	-0.068481
200.000000	199.940186	-0.067200
200.000000	199.946289	-0.069763
200.000000	199.940186	-0.067535
200.000000	199.927368	-0.066559
200.000000	199.927368	-0.067535
200.000000	199.940186	-0.064026
200.000000	199.946289	-0.067535
200.000000	199.927368	-0.066559
200.000000	199.952393	-0.067841
200.000000	199.946289	-0.069122
200.000000	199.946289	-0.067841
200.000000	199.959106	-0.066895
200.000000	199.927368	-0.067200
200.000000	199.946289	-0.068817
200.000000	199.940186	-0.070709
200.000000	199.946289	-0.067200
200.000000	199.946289	-0.067535
200.000000	199.940186	-0.069427
200.000000	199.959106	-0.068176
200.000000	199.940186	-0.068817
200.000000	199.952393	-0.068176
200.000000	199.946289	-0.069122
200.000000	199.933472	-0.068176
200.000000	199.946289	-0.069427
200.000000	199.940186	-0.069122
200.000000	199.927368	-0.066559
200.000000	199.959106	-0.069763
200.000000	199.946289	-0.068176
200.000000	199.927368	-0.067535
200.000000	199.933472	-0.067200
200.000000	199.946289	-0.066895
200.000000	199.946289	-0.066254
200.000000	199.946289	-0.068481
200.000000	199.952393	-0.067841
200.000000	199.940186	-0.067200
200.000000	199.946289	-0.068176
200.000000	199.933472	-0.068176
200.000000	199.933472	-0.067841
200.000000	199.940186	-0.070068
200.000000	199.933472	-0.068176
200.000000	199.927368	-0.067200
200.000000	199.946289	-0.068817
200.000000	199.940186	-0.071350
200.000000	199.933472	-0.067841
200.000000	199.927368	-0.066895
200.000000	199.952393	-0.067841
200.000000	199.940186	-0.065308
200.000000	199.952393	-0.066559
200.000000	199.940186	-0.067535
200.000000	199.940186	-0.066254
200.000000	199.940186	-0.068817
200.000000	199.940186	-0.069763
200.000000	199.940186	-0.066254
200.000000	199.933472	-0.068176
200.000000	199.940186	-0.068176
200.000000	199.946289	-0.070404
200.000000	199.927368	-0.066895
200.000000	199.933472	-0.069122
200.000000	199.933472	-0.067535
200.000000	199.946289	-0.067841
200.000000	199.940186	-0.066559
200.000000	199.927368	-0.067200
200.000000	199.940186	-0.066254
200.000000	199.933472	-0.067841
200.000000	199.959106	-0.066254
200.000000	199.927368	-0.067535
200.000000	199.946289	-0.064972
200.000000	199.946289	-0.070068
200.000000	199.946289	-0.068817
200.000000	199.933472	-0.068481
200.000000	199.946289	-0.067535
200.000000	199.940186	-0.068817
200.000000	199.927368	-0.066895
200.000000	199.952393	-0.066895
200.000000	199.946289	-0.067200
200.000000	199.946289	-0.069122
200.000000	199.940186	-0.064972
200.000000	199.940186	-0.066254
200.000000	199.946289	-0.066559
200.000000	199.927368	-0.066254
200.000000	199.927368	-0.066254
200.000000	199.920654	-0.070068
200.000000	199.952393	-0.066559
200.000000	199.965210	-0.067841
200.000000	199.946289	-0.072937
200.000000	199.933472	-0.068481
200.000000	199.940186	-0.067841
200.000000	199.952393	-0.066254
200.000000	199.946289	-0.068817
200.000000	199.946289	-0.067535
200.000000	199.946289	-0.067841
200.000000	199.940186	-0.069122
200.000000	199.940186	-0.065948
200.000000	199.933472	-0.066895
200.000000	199.940186	-0.066895
200.000000	199.927368	-0.063721
200.000000	199.940186	-0.067200
200.000000	199.927368	-0.066559
200.000000	199.952393	-0.067200
200.000000	199.952393	-0.069122
200.000000	199.946289	-0.070709
200.000000	199.927368	-0.067200
200.000000	199.965210	-0.069122
200.000000	199.952393	-0.067535
200.000000	199.940186	-0.070709
200.000000	199.952393	-0.066895
200.000000	199.940186	-0.068176
200.000000	199.946289	-0.066895
200.000000	199.927368	-0.068176
200.000000	199.933472	-0.067841
200.000000	199.927368	-0.067200
200.000000	199.946289	-0.066254
200.000000	199.927368	-0.067535
200.000000	199.952393	-0.069427
200.000000	199.952393	-0.069122
200.000000	199.965210	-0.065308
200.000000	199.940186	-0.070709
200.000000	199.940186	-0.068176
200.000000	199.940186	-0.068481
200.000000	199.952393	-0.066254
200.000000	199.946289	-0.069122
200.000000	199.946289	-0.065308
200.000000	199.927368	-0.066559
200.000000	199.940186	-0.067535
200.000000	199.940186	-0.068481
200.000000	199.940186	-0.068817
200.000000	199.927368	-0.066254
200.000000	199.927368	-0.064972
200.000000	199.940186	-0.067535
200.000000	199.959106	-0.067841
200.000000	199.946289	-0.069763
200.000000	199.946289	-0.066559
200.000000	199.940186	-0.065613
200.000000	199.946289	-0.068481
200.000000	199.940186	-0.069122
200.000000	199.952393	-0.070404
200.000000	199.927368	-0.067535
200.000000	199.927368	-0.068176
200.000000	199.940186	-0.067841
200.000000	199.946289	-0.068176
200.000000	199.946289	-0.069763
200.000000	199.927368	-0.066254
200.000000	199.946289	-0.066254
200.000000	199.946289	-0.068481
200.000000	199.933472	-0.065948
200.000000	199.946289	-0.067535
200.000000	199.946289	-0.064972
200.000000	199.933472	-0.066254
200.000000	199.933472	-0.066895
200.000000	199.946289	-0.069763
200.000000	199.927368	-0.070068
200.000000	199.940186	-0.067841
200.000000	199.940186	-0.066895
200.000000	199.940186	-0.069122
200.000000	199.940186	-0.067535
200.000000	199.933472	-0.067200
200.000000	199.946289	-0.066254
200.000000	199.940186	-0.067535
200.000000	199.914551	-0.065948
200.000000	199.940186	-0.067535
200.000000	199.959106	-0.068176
200.000000	199.940186	-0.066559
200.000000	199.946289	-0.066895
200.000000	199.952393	-0.068817
200.000000	199.952393	-0.067841
200.000000	199.946289	-0.069122
200.000000	199.946289	-0.069763
200.000000	199.940186	-0.068176
200.000000	199.940186	-0.066559
200.000000	199.933472	-0.068481
200.000000	199.940186	-0.070068
200.000000	199.940186	-0.064972
200.000000	199.940186	-0.067535
200.000000	199.946289	-0.067841
200.000000	199.927368	-0.068176
200.000000	199.952393	-0.066254
200.000000	199.940186	-0.064667
200.000000	199.940186	-0.066895
200.000000	199.952393	-0.066559
200.000000	199.940186	-0.068817
200.000000	199.940186	-0.066895
200.000000	199.933472	-0.065948
200.000000	199.940186	-0.068481
200.000000	199.940186	-0.070068
200.000000	199.940186	-0.068481
200.000000	199.946289	-0.067841
200.000000	199.940186	-0.067200
200.000000	199.940186	-0.066254
200.000000	199.927368	-0.067841
200.000000	199.946289	-0.067200
200.000000	199.920654	-0.068176
200.000000	199.940186	-0.069122
200.000000	199.920654	-0.067841
200.000000	199.940186	-0.068176
200.000000	199.933472	-0.066559
200.000000	199.927368	-0.068176
200.000000	199.927368	-0.067200
200.000000	199.946289	-0.067841
200.000000	199.946289	-0.068481
200.000000	199.946289	-0.067200
200.000000	199.927368	-0.067200
200.000000	199.940186	-0.067841
200.000000	199.940186	-0.066895
200.000000	199.920654	-0.067841
200.000000	199.940186	-0.069122
200.000000	199.952393	-0.066559
200.000000	199.940186	-0.067535
200.000000	199.952393	-0.068176
200.000000	199.927368	-0.069763
200.000000	199.940186	-0.067200
200.000000	199.920654	-0.068481
200.000000	199.940186	-0.065948
200.000000	199.946289	-0.068817
200.000000	199.940186	-0.066254
200.000000	199.959106	-0.069427
200.000000	199.933472	-0.067535
200.000000	199.927368	-0.069122
200.000000	199.946289	-0.064972
200.000000	199.927368	-0.066895
200.000000	199.940186	-0.067841
200.000000	199.952393	-0.067535
200.000000	199.940186	-0.066559
200.000000	199.940186	-0.068176
200.000000	199.927368	-0.066895
200.000000	199.927368	-0.068481
200.000000	199.952393	-0.067200
200.000000	199.952393	-0.068817
200.000000	199.940186	-0.067841
200.000000	199.940186	-0.065948
200.000000	199.940186	-0.070068
200.000000	199.946289	-0.067200
200.000000	199.952393	-0.069427
200.000000	199.933472	-0.069763
200.000000	199.933472	-0.068817
200.000000	199.940186	-0.069122
200.000000	199.940186	-0.067535
200.000000	199.959106	-0.066254
200.000000	199.940186	-0.069122
200.000000	199.940186	-0.064972
200.000000	199.946289	-0.067200
200.000000	199.946289	-0.067200
200.000000	199.940186	-0.070404
200.000000	199.914551	-0.064667
200.000000	199.940186	-0.069763
200.000000	199.940186	-0.066895
200.000000	199.952393	-0.067200
200.000000	199.940186	-0.063721
200.000000	199.940186	-0.068176
200.000000	199.940186	-0.064972
200.000000	199.946289	-0.069122
200.000000	199.946289	-0.068817
200.000000	199.952393	-0.068481
200.000000	199.946289	-0.066895
200.000000	199.933472	-0.068481
200.000000	199.927368	-0.068817
200.000000	199.940186	-0.069122
200.000000	199.952393	-0.068481
200.000000	199.940186	-0.068176
200.000000	199.946289	-0.070404
200.000000	199.933472	-0.068817
200.000000	199.940186	-0.066559
200.000000	199.940186	-0.067841
200.000000	199.946289	-0.066559
200.000000	199.927368	-0.067200
200.000000	199.965210	-0.067535
200.000000	199.940186	-0.068481
200.000000	199.946289	-0.067200
200.000000	199.940186	-0.067535
200.000000	199.927368	-0.067535
200.000000	199.940186	-0.067535
200.000000	199.946289	-0.067535
200.000000	199.946289	-0.070709
200.000000	199.927368	-0.065613
200.000000	199.940186	-0.066895
200.000000	199.940186	-0.068817
200.000000	199.940186	-0.070709
200.000000	199.940186	-0.068481
200.000000	199.940186	-0.066254
200.000000	199.952393	-0.064972
200.000000	199.920654	-0.067535
200.000000	199.933472	-0.070404
200.000000	199.946289	-0.068817
200.000000	199.940186	-0.067535
200.000000	199.959106	-0.068817
200.000000	199.952393	-0.069122
200.000000	199.946289	-0.066895
200.000000	199.940186	-0.067535
200.000000	199.927368	-0.066254
200.000000	199.927368	-0.066559
200.000000	199.946289	-0.068176
200.000000	199.946289	-0.067200
200.000000	199.940186	-0.070709
200.000000	199.927368	-0.065948
200.000000	199.946289	-0.067200
200.000000	199.952393	-0.067841
200.000000	199.914551	-0.066895
200.000000	199.940186	-0.067200
200.000000	199.933472	-0.066559
200.000000	199.940186	-0.068176
200.000000	199.940186	-0.068481
200.000000	199.946289	-0.067841
200.000000	199.946289	-0.069122
200.000000	199.940186	-0.066895
200.000000	199.940186	-0.066895
200.000000	199.940186	-0.068176
200.000000	199.946289	-0.064331
200.000000	199.946289	-0.068481
200.000000	199.946289	-0.066559
200.000000	199.927368	-0.066559
200.000000	199.940186	-0.065948
200.000000	199.940186	-0.066895
200.000000	199.946289	-0.066254
200.000000	199.927368	-0.064026
200.000000	199.940186	-0.064972
200.000000	199.940186	-0.067841
200.000000	199.940186	-0.065308
200.000000	199.952393	-0.071350
200.000000	199.946289	-0.066254
200.000000	199.940186	-0.067535
200.000000	199.946289	-0.068176
200.000000	199.940186	-0.070404
200.000000	199.946289	-0.066895
200.000000	199.946289	-0.067200
200.000000	199.933472	-0.068176
200.000000	199.946289	-0.069122
200.000000	199.946289	-0.066254
200.000000	199.940186	-0.068817
200.000000	199.952393	-0.065948
200.000000	199.940186	-0.067841
200.000000	199.952393	-0.066559
200.000000	199.946289	-0.069763
200.000000	199.940186	-0.067200
200.000000	199.940186	-0.066895
200.000000	199.965210	-0.067841
200.000000	199.952393	-0.066895
200.000000	199.940186	-0.066254
200.000000	199.946289	-0.066895
200.000000	199.952393	-0.067200
200.000000	199.946289	-0.067841
200.000000	199.940186	-0.067841
200.000000	199.959106	-0.067841
200.000000	199.952393	-0.068817
200.000000	199.946289	-0.067200
200.000000	199.946289	-0.067841
200.000000	199.946289	-0.067200
200.000000	199.940186	-0.069122
200.000000	199.952393	-0.066559
200.000000	199.940186	-0.067535
200.000000	199.940186	-0.066895
200.000000	199.952393	-0.070068
200.000000	199.940186	-0.068817
200.000000	199.959106	-0.067535
200.000000	199.952393	-0.067535
200.000000	199.952393	-0.067841
200.000000	199.940186	-0.065308
200.000000	199.933472	-0.069427
200.000000	199.940186	-0.066895
200.000000	199.940186	-0.068481
200.000000	199.946289	-0.064667
200.000000	199.940186	-0.067200
200.000000	199.946289	-0.067535
200.000000	199.927368	-0.066895
200.000000	199.940186	-0.068176
200.000000	199.946289	-0.067841
200.000000	199.927368	-0.065948
200.000000	199.946289	-0.068481
200.000000	199.933472	-0.068176
200.000000	199.927368	-0.066895
200.000000	199.940186	-0.063721
200.000000	199.946289	-0.066895
200.000000	199.940186	-0.068817
200.000000	199.940186	-0.066254
200.000000	199.946289	-0.068176
200.000000	199.940186	-0.068176
200.000000	199.940186	-0.068481
200.000000	199.952393	-0.068817
200.000000	199.933472	-0.067200
200.000000	199.933472	-0.066254
200.000000	199.952393	-0.068817
200.000000	199.940186	-0.066895
200.000000	199.940186	-0.065948
200.000000	199.946289	-0.066559
200.000000	199.940186	-0.068176
200.000000	199.927368	-0.065308
200.000000	199.946289	-0.066559
200.000000	199.927368	-0.067200
200.000000	199.933472	-0.067535
200.000000	199.952393	-0.066895
200.000000	199.914551	-0.067535
200.000000	199.927368	-0.067200
200.000000	199.927368	-0.069122
200.000000	199.946289	-0.070404
200.000000	199.940186	-0.068176
200.000000	199.940186	-0.064972
200.000000	199.940186	-0.067200
200.000000	199.933472	-0.066559
200.000000	199.940186	-0.068817
200.000000	199.940186	-0.067200
200.000000	199.940186	-0.066895
200.000000	199.946289	-0.067535
200.000000	199.946289	-0.067535
200.000000	199.940186	-0.068176
200.000000	199.946289	-0.068176
200.000000	199.946289	-0.067200
200.000000	199.946289	-0.067841
200.000000	199.940186	-0.069122
200.000000	199.920654	-0.067841
200.000000	199.940186	-0.067200
200.000000	199.927368	-0.068176
200.000000	199.946289	-0.067535
200.000000	199.940186	-0.064972
200.000000	199.940186	-0.064667
200.000000	199.940186	-0.067535
200.000000	199.927368	-0.065308
200.000000	199.927368	-0.066895
200.000000	199.933472	-0.067841
200.000000	199.927368	-0.068481
200.000000	199.940186	-0.066895
200.000000	199.952393	-0.066895
200.000000	199.927368	-0.066559
200.000000	199.946289	-0.068817
200.000000	199.952393	-0.069427
200.000000	199.940186	-0.069427
200.000000	199.920654	-0.066559
200.000000	199.952393	-0.066254
200.000000	199.940186	-0.065613
200.000000	199.927368	-0.066559
200.000000	199.933472	-0.065948
200.000000	199.940186	-0.064972
200.000000	199.920654	-0.066254
200.000000	199.940186	-0.067535
200.000000	199.927368	-0.067535
200.000000	199.927368	-0.068176
200.000000	199.952393	-0.066254
200.000000	199.946289	-0.066895
200.000000	199.940186	-0.066895
200.000000	199.927368	-0.067535
200.000000	199.933472	-0.068481
200.000000	199.940186	-0.065613
200.000000	199.927368	-0.066895
200.000000	199.914551	-0.067200
200.000000	199.946289	-0.067200
200.000000	199.940186	-0.067200
200.000000	199.927368	-0.066559
200.000000	199.927368	-0.066254
200.000000	199.965210	-0.069122
200.000000	199.940186	-0.064972
200.000000	199.952393	-0.066559
200.000000	199.920654	-0.067535
200.000000	199.940186	-0.066559
200.000000	199.920654	-0.067841
200.000000	199.946289	-0.066895
200.000000	199.952393	-0.067535
200.000000	199.927368	-0.067535
200.000000	199.940186	-0.067535
200.000000	199.940186	-0.070068
200.000000	199.940186	-0.066559
200.000000	199.946289	-0.070068
200.000000	199.952393	-0.068176
200.000000	199.940186	-0.065613
200.000000	199.933472	-0.065613
200.000000	199.940186	-0.069427
200.000000	199.952393	-0.065948
200.000000	199.940186	-0.067535
200.000000	199.978027	-0.067841
200.000000	199.940186	-0.070404
200.000000	199.927368	-0.069427
200.000000	199.940186	-0.067841
200.000000	199.946289	-0.065308
200.000000	199.927368	-0.067841
200.000000	199.946289	-0.067535
200.000000	199.946289	-0.069427
200.000000	199.940186	-0.066559
200.000000	199.940186	-0.069427
200.000000	199.965210	-0.067535
200.000000	199.946289	-0.064972
200.000000	199.959106	-0.068176
200.000000	199.940186	-0.064972
200.000000	199.940186	-0.066559
200.000000	199.965210	-0.067841
200.000000	199.946289	-0.066895
200.000000	199.940186	-0.068176
200.000000	199.933472	-0.065948
200.000000	199.946289	-0.065613
200.000000	199.940186	-0.068481
200.000000	199.927368	-0.066254
200.000000	199.946289	-0.069122
200.000000	199.940186	-0.066559
200.000000	199.940186	-0.068176
200.000000	199.946289	-0.067200
200.000000	199.946289	-0.067535
200.000000	199.940186	-0.066895
200.000000	199.940186	-0.067200
200.000000	199.940186	-0.067200
200.000000	199.946289	-0.071045
200.000000	199.946289	-0.064331
200.000000	199.946289	-0.066895
200.000000	199.940186	-0.067535
200.000000	199.920654	-0.066895
200.000000	199.952393	-0.065613
200.000000	199.959106	-0.068481
200.000000	199.933472	-0.067841
200.000000	199.959106	-0.067200
200.000000	199.946289	-0.067535
200.000000	199.927368	-0.068481
200.000000	199.940186	-0.066254
200.000000	199.946289	-0.069122
200.000000	199.952393	-0.067841
200.000000	199.940186	-0.064331
200.000000	199.946289	-0.066559
200.000000	199.946289	-0.070068
200.000000	199.952393	-0.066254
200.000000	199.959106	-0.066559
200.000000	199.946289	-0.066895
200.000000	199.952393	-0.067841
200.000000	199.933472	-0.068481
200.000000	199.940186	-0.067535
200.000000	199.914551	-0.067535
200.000000	199.933472	-0.067200
200.000000	199.952393	-0.066559
200.000000	199.940186	-0.068817
200.000000	199.940186	-0.068176
200.000000	199.920654	-0.067200
200.000000	199.946289	-0.068176
200.000000	199.952393	-0.064972
200.000000	199.940186	-0.067535
200.000000	199.946289	-0.066895
200.000000	199.946289	-0.066559
200.000000	199.952393	-0.067200
200.000000	199.927368	-0.066254
200.000000	199.940186	-0.066559
200.000000	199.927368	-0.069427
200.000000	199.952393	-0.067200
200.000000	199.940186	-0.068176
200.000000	199.940186	-0.065948
200.000000	199.933472	-0.067841
200.000000	199.940186	-0.067841
200.000000	199.933472	-0.068176
200.000000	199.927368	-0.067200
200.000000	199.920654	-0.067200
200.000000	199.920654	-0.067200
200.000000	199.946289	-0.069427
200.000000	199.940186	-0.067841
200.000000	199.946289	-0.070068
200.000000	199.940186	-0.064972
200.000000	199.927368	-0.066559
200.000000	199.940186	-0.065948
200.000000	199.946289	-0.069763
200.000000	199.933472	-0.067535
200.000000	199.946289	-0.067200
200.000000	199.946289	-0.065308
200.000000	199.940186	-0.068176
200.000000	199.940186	-0.067200
200.000000	199.946289	-0.067200
200.000000	199.946289	-0.066254
200.000000	199.940186	-0.066559
200.000000	199.940186	-0.068176
200.000000	199.933472	-0.067200
200.000000	199.927368	-0.066254
200.000000	199.952393	-0.069122
200.000000	199.946289	-0.067841
200.000000	199.927368	-0.066254
200.000000	199.952393	-0.067200
200.000000	199.927368	-0.066559
200.000000	199.952393	-0.067841
200.000000	199.940186	-0.067535
200.000000	199.946289	-0.067535
200.000000	199.940186	-0.067200
200.000000	199.952393	-0.068176
200.000000	199.940186	-0.064026
200.000000	199.914551	-0.067200
200.000000	199.946289	-0.068817
200.000000	199.952393	-0.070404
200.000000	199.946289	-0.066895
200.000000	199.940186	-0.067200
200.000000	199.946289	-0.064331
200.000000	199.920654	-0.065948
200.000000	199.946289	-0.066895
200.000000	199.952393	-0.067841
200.000000	199.940186	-0.064331
200.000000	199.946289	-0.065948
200.000000	199.940186	-0.066895
200.000000	199.927368	-0.069122
200.000000	199.927368	-0.065308
200.000000	199.940186	-0.069763
200.000000	199.927368	-0.066254
200.000000	199.940186	-0.069763
200.000000	199.927368	-0.067200
200.000000	199.933472	-0.068176
200.000000	199.940186	-0.067841
200.000000	199.952393	-0.068176
200.000000	199.952393	-0.064972
200.000000	199.952393	-0.068481
200.000000	199.927368	-0.065613
200.000000	199.927368	-0.067200
200.000000	199.940186	-0.064972
200.000000	199.940186	-0.070068
200.000000	199.940186	-0.068176
200.000000	199.940186	-0.066559
200.000000	199.940186	-0.067841
200.000000	199.940186	-0.067200
200.000000	199.952393	-0.066559
200.000000	199.927368	-0.066559
200.000000	199.940186	-0.067841
200.000000	199.940186	-0.065308
200.000000	199.940186	-0.065613
200.000000	199.927368	-0.065613
200.000000	199.940186	-0.068176
200.000000	199.927368	-0.069122
200.000000	199.940186	-0.067535
200.000000	199.927368	-0.064331
200.000000	199.952393	-0.067535
200.000000	199.940186	-0.065308
200.000000	199.952393	-0.068481
200.000000	199.940186	-0.066895
200.000000	199.940186	-0.065948
200.000000	199.940186	-0.066254
200.000000	199.927368	-0.067841
200.000000	199.927368	-0.066895
200.000000	199.952393	-0.064667
200.000000	199.940186	-0.068481
200.000000	199.952393	-0.071045
200.000000	199.940186	-0.067200
200.000000	199.940186	-0.069122
200.000000	199.940186	-0.064331
200.000000	199.927368	-0.067200
200.000000	199.965210	-0.067200
200.000000	199.940186	-0.065308
200.000000	199.940186	-0.065308
200.000000	199.933472	-0.066895
200.000000	199.933472	-0.066254
200.000000	199.940186	-0.068817
200.000000	199.940186	-0.065308
200.000000	199.946289	-0.068176
200.000000	199.940186	-0.066254
200.000000	199.940186	-0.068817
200.000000	199.940186	-0.068176
200.000000	199.946289	-0.067200
200.000000	199.940186	-0.070068
200.000000	199.927368	-0.067200
200.000000	199.946289	-0.066254
200.000000	199.920654	-0.064972
200.000000	199.940186	-0.067535
200.000000	199.933472	-0.066254
200.000000	199.927368	-0.067200
200.000000	199.965210	-0.067200
200.000000	199.940186	-0.066895
200.000000	199.946289	-0.067535
200.000000	199.933472	-0.067200
200.000000	199.952393	-0.065948
200.000000	199.940186	-0.068817
200.000000	199.952393	-0.066254
200.000000	199.940186	-0.067535
200.000000	199.946289	-0.067200
200.000000	199.940186	-0.070709
200.000000	199.940186	-0.067535
200.000000	199.920654	-0.067535
200.000000	199.940186	-0.067841
200.000000	199.946289	-0.067200
200.000000	199.940186	-0.066254
200.000000	199.940186	-0.067200
200.000000	199.940186	-0.063385
200.000000	199.959106	-0.067841
200.000000	199.946289	-0.064667
200.000000	199.940186	-0.067200
200.000000	199.952393	-0.066559
200.000000	199.952393	-0.067535
200.000000	199.920654	-0.069427
200.000000	199.940186	-0.067200
200.000000	199.959106	-0.068817
200.000000	199.946289	-0.069427
200.000000	199.952393	-0.067535
200.000000	199.940186	-0.068817
200.000000	199.952393	-0.064972
200.000000	199.927368	-0.065308
200.000000	199.952393	-0.067841
200.000000	199.933472	-0.063385
200.000000	199.946289	-0.065613
200.000000	199.927368	-0.066559
200.000000	199.940186	-0.068817
200.000000	199.933472	-0.064026
200.000000	199.927368	-0.068481
200.000000	199.940186	-0.066895
200.000000	199.927368	-0.069427
200.000000	199.952393	-0.066254
200.000000	199.927368	-0.067535
200.000000	199.920654	-0.066254
200.000000	199.940186	-0.069763
200.000000	199.952393	-0.067200
200.000000	199.940186	-0.068817
200.000000	199.952393	-0.064331
200.000000	199.920654	-0.067200
200.000000	199.940186	-0.065948
200.000000	199.946289	-0.066559
200.000000	199.940186	-0.066254
200.000000	199.940186	-0.065613
200.000000	199.940186	-0.068481
200.000000	199.940186	-0.067535
200.000000	199.940186	-0.068176
200.000000	199.933472	-0.068176
199.933472	199.882812	-0.066559
199.866943	199.812622	-0.067200
199.799805	199.736328	-0.067841
199.733276	199.678955	-0.066254
199.666748	199.614868	-0.068817
199.600220	199.544678	-0.066895
199.533081	199.462280	-0.066559
199.466553	199.398193	-0.064972
199.400024	199.360352	-0.069122
199.333496	199.283447	-0.065613
199.266968	199.201050	-0.064972
199.199829	199.143677	-0.066254
199.133301	199.073486	-0.066895
199.066772	199.016113	-0.063721
199.000244	198.945923	-0.068176
198.933105	198.882446	-0.064972
198.866577	198.812256	-0.066254
198.800049	198.729248	-0.066895
198.733521	198.678589	-0.069122
198.666382	198.602295	-0.067535
198.599854	198.551025	-0.070068
198.533325	198.461914	-0.066254
198.466797	198.398437	-0.068817
198.400269	198.347168	-0.068176
198.333130	198.270874	-0.067200
198.266602	198.206787	-0.064331
198.200073	198.137207	-0.065613
198.133545	198.092651	-0.066895
198.066406	198.002930	-0.069122
197.999878	197.926636	-0.064331
197.933350	197.875977	-0.066559
197.866821	197.799072	-0.067200
197.800293	197.729492	-0.065948
197.733154	197.659302	-0.067200
197.666626	197.614746	-0.065948
197.600098	197.544556	-0.066254
197.533569	197.461548	-0.066254
197.466431	197.404175	-0.069122
197.399902	197.346802	-0.064331
197.333374	197.289429	-0.064667
197.266846	197.187500	-0.064026
197.199707	197.124023	-0.066254
197.133179	197.060547	-0.063385
197.066650	196.996460	-0.064026
197.000122	196.945801	-0.064331
196.933594	196.875610	-0.067535
196.866455	196.824341	-0.064331
196.799927	196.754761	-0.068176
196.733398	196.677856	-0.065308
196.666870	196.607666	-0.067841
196.599731	196.557007	-0.064972
196.533203	196.486816	-0.066895
196.466675	196.423340	-0.067200
196.400146	196.334229	-0.066559
196.333618	196.264038	-0.066559
196.266479	196.219482	-0.065613
196.199951	196.155396	-0.062744
196.133423	196.091919	-0.067200
196.066895	196.002808	-0.063721
195.999756	195.951538	-0.064026
195.933228	195.881958	-0.063385
195.866699	195.805054	-0.061157
195.800171	195.754395	-0.065308
195.733032	195.671387	-0.064667
195.666504	195.626831	-0.065308
195.599976	195.576172	-0.065948
195.533447	195.493164	-0.065948
195.466919	195.404053	-0.065308
195.399780	195.339966	-0.065948
195.333252	195.289307	-0.065948
195.266724	195.213013	-0.069427
195.200195	195.148926	-0.064667
195.133057	195.072632	-0.065308
195.066528	195.015259	-0.063721
195.000000	194.945068	-0.062744
194.933472	194.887695	-0.061462
194.866943	194.830322	-0.064972
194.799805	194.760132	-0.063721
194.733276	194.690552	-0.067535
194.666748	194.620361	-0.064667
194.600220	194.537354	-0.064972
194.533081	194.473877	-0.064667
194.466553	194.409790	-0.067535
194.400024	194.340210	-0.065948
194.333496	194.288940	-0.065948
194.266968	194.212646	-0.063080
194.199829	194.142456	-0.064972
194.133301	194.078979	-0.064331
194.066772	194.021606	-0.066254
194.000244	193.938599	-0.066559
193.933105	193.862305	-0.061798
193.866577	193.811035	-0.062744
193.800049	193.747559	-0.062103
193.733521	193.683472	-0.063080
193.666382	193.601074	-0.064026
193.599854	193.543701	-0.064026
193.533325	193.479614	-0.063721
193.466797	193.403320	-0.064331
193.400269	193.352661	-0.064026
193.333130	193.275757	-0.067841
193.266602	193.225098	-0.062744
193.200073	193.154907	-0.064972
193.133545	193.071899	-0.063385
193.066406	193.014526	-0.064331
192.999878	192.957153	-0.064331
192.933350	192.874756	-0.062744
192.866821	192.817383	-0.062103
192.800293	192.766113	-0.065613
192.733154	192.702637	-0.062744
192.666626	192.619629	-0.064331
192.600098	192.537231	-0.063080
192.533569	192.479858	-0.065308
192.466431	192.422485	-0.064331
192.399902	192.345581	-0.064331
192.333374	192.276001	-0.065948
192.266846	192.231445	-0.066254
192.199707	192.135620	-0.064667
192.133179	192.065430	-0.063721
192.066650	191.989136	-0.064331
192.000122	191.963501	-0.063080
191.933594	191.887207	-0.063385
191.866455	191.798096	-0.062744
191.799927	191.740723	-0.062103
191.733398	191.683350	-0.062439
191.666870	191.625977	-0.062103
191.599731	191.542969	-0.061157
191.533203	191.485596	-0.061798
191.466675	191.422119	-0.061462
191.400146	191.351929	-0.066254
191.333618	191.262817	-0.062103
191.266479	191.224365	-0.063385
191.199951	191.135254	-0.063721
191.133423	191.090698	-0.062744
191.066895	191.007690	-0.063721
190.999756	190.950317	-0.064667
190.933228	190.880737	-0.063721
190.866699	190.803833	-0.064972
190.800171	190.746460	-0.064331
190.733032	190.682983	-0.066559
190.666504	190.625610	-0.061798
190.599976	190.530396	-0.062744
190.533447	190.466309	-0.060852
190.466919	190.408936	-0.060516
190.399780	190.345459	-0.062744
190.333252	190.269165	-0.065308
190.266724	190.223999	-0.062744
190.200195	190.154419	-0.062439
190.133057	190.077515	-0.063721
190.066528	190.014038	-0.063385
190.000000	189.943848	-0.063721
189.933472	189.880371	-0.063080
189.866943	189.810181	-0.062439
189.799805	189.746704	-0.063721
189.733276	189.676514	-0.064331
189.666748	189.631958	-0.061157
189.600220	189.536133	-0.061798
189.533081	189.478760	-0.062744
189.466553	189.408569	-0.060516
189.400024	189.345093	-0.059570
189.333496	189.281616	-0.061157
189.266968	189.217529	-0.061157
189.199829	189.147339	-0.062439
189.133301	189.083862	-0.062744
189.066772	189.013672	-0.064331
189.000244	188.963013	-0.063721
188.933105	188.892822	-0.063080
188.866577	188.822632	-0.063721
188.800049	188.752441	-0.062744
188.733521	188.650513	-0.064331
188.666382	188.612671	-0.064331
188.599854	188.535767	-0.064026
188.533325	188.485107	-0.062439
188.466797	188.421631	-0.061157
188.400269	188.338623	-0.061157
188.333130	188.274536	-0.061157
188.266602	188.204956	-0.059570
188.200073	188.160400	-0.060852
188.133545	188.083496	-0.062439
188.066406	188.013306	-0.061157
187.999878	187.949829	-0.062744
187.933350	187.866821	-0.061462
187.866821	187.809448	-0.063721
187.800293	187.745972	-0.062439
187.733154	187.675781	-0.064331
187.666626	187.605591	-0.062744
187.600098	187.542114	-0.062744
187.533569	187.484741	-0.063385
187.466431	187.434082	-0.061462
187.399902	187.351074	-0.062103
187.333374	187.280884	-0.061798
187.266846	187.197876	-0.059875
187.199707	187.153320	-0.059875
187.133179	187.077026	-0.061157
187.066650	187.013550	-0.059875
187.000122	186.936646	-0.059570
186.933594	186.892090	-0.062439
186.866455	186.809692	-0.062744
186.799927	186.739502	-0.059875
186.733398	186.682129	-0.063080
186.666870	186.624756	-0.062744
186.599731	186.541748	-0.061462
186.533203	186.484375	-0.062439
186.466675	186.408081	-0.062439
186.400146	186.344604	-0.062744
186.333618	186.274414	-0.062439
186.266479	186.204224	-0.062744
186.199951	186.146851	-0.061798
186.133423	186.070557	-0.059570
186.066895	186.013184	-0.061157
185.999756	185.942993	-0.058929
185.933228	185.885620	-0.062744
185.866699	185.822144	-0.060516
185.800171	185.739136	-0.059235
185.733032	185.681763	-0.062103
185.666504	185.605469	-0.062439
185.599976	185.554199	-0.062103
185.533447	185.471802	-0.062103
185.466919	185.414429	-0.062103
185.399780	185.350342	-0.066559
185.333252	185.274048	-0.060516
185.266724	185.203857	-0.059875
185.200195	185.127563	-0.058624
185.133057	185.089111	-0.061462
185.066528	185.031738	-0.061157
185.000000	184.962158	-0.058289
184.933472	184.866333	-0.059235
184.866943	184.808960	-0.058929
184.799805	184.758301	-0.060211
184.733276	184.681396	-0.061157
184.666748	184.605103	-0.062103
184.600220	184.528809	-0.062439
184.533081	184.484253	-0.062744
184.466553	184.414062	-0.059875
184.400024	184.343872	-0.062439
184.333496	184.267578	-0.061462
184.266968	184.197388	-0.064667
184.199829	184.152832	-0.059570
184.133301	184.082642	-0.058289
184.066772	184.012451	-0.059570
184.000244	183.942871	-0.057983
183.933105	183.865967	-0.057983
183.866577	183.795776	-0.058289
183.800049	183.732300	-0.057343
183.733521	183.649292	-0.059875
183.666382	183.611450	-0.062103
183.599854	183.547363	-0.060211
183.533325	183.464966	-0.061462
183.466797	183.400879	-0.059875
183.400269	183.330688	-0.060211
183.333130	183.273926	-0.061462
183.266602	183.190918	-0.062744
183.200073	183.120728	-0.060516
183.133545	183.070068	-0.061157
183.066406	183.005981	-0.060516
182.999878	182.929687	-0.060516
182.933350	182.846680	-0.060516
182.866821	182.789307	-0.057343
182.800293	182.731934	-0.057343
182.733154	182.674561	-0.057648
182.666626	182.611084	-0.061157
182.600098	182.528076	-0.057983
182.533569	182.457886	-0.057007
182.466431	182.400513	-0.060211
182.399902	182.324219	-0.061157
182.333374	182.279663	-0.062439
182.266846	182.190552	-0.061157
182.199707	182.127075	-0.057648
182.133179	182.037964	-0.059875
182.066650	181.999512	-0.059235
182.000122	181.942139	-0.061462
181.933594	181.871948	-0.060516
181.866455	181.801758	-0.059570
181.799927	181.725464	-0.058929
181.733398	181.680908	-0.057343
181.666870	181.623535	-0.058929
181.599731	181.527710	-0.058289
181.533203	181.470947	-0.058624
181.466675	181.387939	-0.058929
181.400146	181.330566	-0.060211
181.333618	181.247559	-0.058289
181.266479	181.203003	-0.062439
181.199951	181.132812	-0.059875
181.133423	181.069336	-0.058624
181.066895	181.011963	-0.059875
180.999756	180.916138	-0.061462
180.933228	180.858765	-0.059235
180.866699	180.814209	-0.057007
180.800171	180.744629	-0.057343
180.733032	180.693359	-0.062103
180.666504	180.591431	-0.059235
180.599976	180.527954	-0.057983
180.533447	180.483398	-0.056366
180.466919	180.393677	-0.058289
180.399780	180.330200	-0.059875
180.333252	180.266724	-0.060516
180.266724	180.215454	-0.060211
180.200195	180.139160	-0.059235
180.133057	180.062866	-0.058624
180.066528	180.005493	-0.057983
180.000000	179.922485	-0.060516
179.933472	179.839478	-0.059570
179.866943	179.794922	-0.059875
179.799805	179.731445	-0.058929
179.733276	179.674072	-0.058289
179.666748	179.603882	-0.058289
179.600220	179.533691	-0.056702
179.533081	179.451294	-0.056061
179.466553	179.431763	-0.055115
179.400024	179.323730	-0.055420
179.333496	179.266357	-0.057983
179.266968	179.215088	-0.056702
179.199829	179.132690	-0.058624
179.133301	179.075317	-0.058624
179.066772	179.005127	-0.060516
179.000244	178.922119	-0.058289
178.933105	178.864746	-0.058929
178.866577	178.820190	-0.060852
178.800049	178.712158	-0.061462
178.733521	178.673706	-0.057983
178.666382	178.616333	-0.060516
178.599854	178.540039	-0.057007
178.533325	178.463745	-0.057007
178.466797	178.393555	-0.057007
178.400269	178.330078	-0.057343
178.333130	178.265991	-0.057648
178.266602	178.189697	-0.058929
178.200073	178.132324	-0.057343
178.133545	178.049316	-0.057343
178.066406	177.991943	-0.055756
177.999878	177.947388	-0.060516
177.933350	177.858276	-0.059875
177.866821	177.781982	-0.059570
177.800293	177.730713	-0.057007
177.733154	177.667236	-0.062103
177.666626	177.590942	-0.057648
177.600098	177.526855	-0.057343
177.533569	177.463379	-0.061157
177.466431	177.393188	-0.059235
177.399902	177.329712	-0.057648
177.333374	177.259521	-0.057343
177.266846	177.183228	-0.055756
177.199707	177.150879	-0.057343
177.133179	177.061768	-0.057343
177.066650	177.004395	-0.059235
177.000122	176.953735	-0.057343
176.933594	176.877441	-0.062439
176.866455	176.800537	-0.058929
176.799927	176.743164	-0.057343
176.733398	176.666870	-0.057007
176.666870	176.609497	-0.057983
176.599731	176.539307	-0.057343
176.533203	176.469727	-0.057343
176.466675	176.399536	-0.056702
176.400146	176.329346	-0.057007
176.333618	176.278076	-0.052887
176.266479	176.214600	-0.058289
176.199951	176.138306	-0.057007
176.133423	176.080933	-0.054779
176.066895	176.004639	-0.057343
175.999756	175.927734	-0.055115
175.933228	175.858154	-0.056702
175.866699	175.806885	-0.057343
175.800171	175.743408	-0.058289
175.733032	175.660400	-0.058929
175.666504	175.603027	-0.057648
175.599976	175.526733	-0.056702
175.533447	175.482178	-0.058929
175.466919	175.405273	-0.057007
175.399780	175.341797	-0.057983
175.333252	175.278320	-0.057007
175.266724	175.195312	-0.059570
175.200195	175.125122	-0.054474
175.133057	175.074463	-0.053833
175.066528	174.985352	-0.057343
175.000000	174.921265	-0.054779
174.933472	174.863892	-0.053528
174.866943	174.813232	-0.058289
174.799805	174.736328	-0.055115
174.733276	174.660034	-0.059235
174.666748	174.615479	-0.057648
174.600220	174.532471	-0.058929
174.533081	174.462891	-0.057343
174.466553	174.398804	-0.058929
174.400024	174.322510	-0.057343
174.333496	174.296875	-0.058624
174.266968	174.220581	-0.056702
174.199829	174.137573	-0.059875
174.133301	174.055176	-0.053528
174.066772	174.010620	-0.056061
174.000244	173.927612	-0.054779
173.933105	173.851318	-0.056061
173.866577	173.818970	-0.055115
173.800049	173.749390	-0.057007
173.733521	173.672485	-0.053528
173.666382	173.590088	-0.057007
173.599854	173.526001	-0.058929
173.533325	173.462524	-0.058289
173.466797	173.405151	-0.055115
173.400269	173.347778	-0.056702
173.333130	173.271484	-0.056061
173.266602	173.194580	-0.057007
173.200073	173.137207	-0.055420
173.133545	173.060913	-0.056061
173.066406	172.990723	-0.056061
172.999878	172.927246	-0.056061
172.933350	172.863770	-0.056061
172.866821	172.799683	-0.055115
172.800293	172.742310	-0.056366
172.733154	172.672729	-0.054779
172.666626	172.621460	-0.057343
172.600098	172.532349	-0.057007
172.533569	172.474976	-0.059875
172.466431	172.404785	-0.056061
172.399902	172.347412	-0.057343
172.333374	172.271118	-0.056702
172.266846	172.213745	-0.057983
172.199707	172.150269	-0.057007
172.133179	172.073364	-0.056366
172.066650	172.003784	-0.054474
172.000122	171.920776	-0.056061
171.933594	171.876221	-0.053192
171.866455	171.812134	-0.052887
171.799927	171.742554	-0.053192
171.733398	171.646729	-0.052551
171.666870	171.602173	-0.052887
171.599731	171.519165	-0.057648
171.533203	171.481323	-0.055420
171.466675	171.404419	-0.059235
171.400146	171.315308	-0.057343
171.333618	171.277466	-0.056061
171.266479	171.207275	-0.055756
171.199951	171.118164	-0.058929
171.133423	171.066895	-0.057648
171.066895	171.003418	-0.057007
170.999756	170.933228	-0.055756
170.933228	170.888672	-0.057343
170.866699	170.831299	-0.051605
170.800171	170.761108	-0.054474
170.733032	170.671997	-0.050964
170.666504	170.633545	-0.054138
170.599976	170.557251	-0.055115
170.533447	170.480957	-0.052246
170.466919	170.404663	-0.052887
170.399780	170.366211	-0.057343
170.333252	170.289917	-0.057648
170.266724	170.206909	-0.057343
170.200195	170.143433	-0.055420
170.133057	170.079346	-0.053833
170.066528	170.009155	-0.056702
170.000000	169.964600	-0.055756
169.933472	169.894409	-0.056366
169.866943	169.812012	-0.055420
169.799805	169.741821	-0.055420
169.733276	169.671631	-0.054138
169.666748	169.608154	-0.053192
169.600220	169.563599	-0.055420
169.533081	169.474487	-0.053833
169.466553	169.410400	-0.055115
169.400024	169.359741	-0.056366
169.333496	169.282837	-0.056061
169.266968	169.213257	-0.053833
169.199829	169.155884	-0.055115
169.133301	169.078979	-0.055420
169.066772	168.996582	-0.054138
169.000244	168.939209	-0.056061
168.933105	168.875122	-0.056061
168.866577	168.811646	-0.052887
168.800049	168.748169	-0.053192
168.733521	168.684082	-0.054779
168.666382	168.639526	-0.056061
168.599854	168.550415	-0.055756
168.533325	168.480225	-0.052887
168.466797	168.410034	-0.052551
168.400269	168.333740	-0.050964
168.333130	168.289185	-0.054138
168.266602	168.206177	-0.056061
168.200073	168.136597	-0.056061
168.133545	168.072510	-0.056061
168.066406	168.034668	-0.054779
167.999878	167.951660	-0.055115
167.933350	167.894287	-0.056702
167.866821	167.817993	-0.055756
167.800293	167.734985	-0.053833
167.733154	167.658691	-0.053192
167.666626	167.601318	-0.053833
167.600098	167.556763	-0.053192
167.533569	167.486572	-0.050659
167.466431	167.416382	-0.051270
167.399902	167.371826	-0.050659
167.333374	167.288818	-0.054138
167.266846	167.218628	-0.053192
167.199707	167.129517	-0.052246
167.133179	167.078857	-0.054138
167.066650	167.008667	-0.053833
167.000122	166.964111	-0.055420
166.933594	166.887817	-0.055115
166.866455	166.817627	-0.054138
166.799927	166.747437	-0.053833
166.733398	166.683960	-0.055756
166.666870	166.626587	-0.051270
166.599731	166.556396	-0.055115
166.533203	166.499023	-0.054138
166.466675	166.422729	-0.053192
166.400146	166.371460	-0.051605
166.333618	166.301270	-0.052551
166.266479	166.218872	-0.054474
166.199951	166.148682	-0.053192
166.133423	166.084595	-0.053833
166.066895	166.040039	-0.052551
165.999756	165.963745	-0.050018
165.933228	165.874634	-0.053833
165.866699	165.817261	-0.053192
165.800171	165.740967	-0.052887
165.733032	165.670776	-0.054138
165.666504	165.607300	-0.054138
165.599976	165.543213	-0.055115
165.533447	165.492554	-0.055115
165.466919	165.435181	-0.054779
165.399780	165.339355	-0.055115
165.333252	165.288696	-0.052246
165.266724	165.211792	-0.053833
165.200195	165.129395	-0.051605
165.133057	165.072021	-0.051270
165.066528	165.014648	-0.052246
165.000000	164.951172	-0.053833
164.933472	164.880981	-0.054138
164.866943	164.816895	-0.055115
164.799805	164.753418	-0.051910
164.733276	164.677124	-0.054138
164.666748	164.625854	-0.052551
164.600220	164.549561	-0.054779
164.533081	164.492187	-0.054779
164.466553	164.409180	-0.052887
164.400024	164.358521	-0.053192
164.333496	164.282227	-0.054474
164.266968	164.237061	-0.050323
164.199829	164.147949	-0.053528
164.133301	164.084473	-0.052887
164.066772	164.020996	-0.053528
164.000244	163.982544	-0.051910
163.933105	163.899536	-0.050659
163.866577	163.817139	-0.053192
163.800049	163.771973	-0.053192
163.733521	163.689575	-0.053833
163.666382	163.645020	-0.054474
163.599854	163.549194	-0.053528
163.533325	163.479004	-0.056061
163.466797	163.421631	-0.054138
163.400269	163.364258	-0.051910
163.333130	163.294678	-0.052551
163.266602	163.224487	-0.054779
163.200073	163.154297	-0.052551
163.133545	163.109741	-0.050659
163.066406	163.033447	-0.050323
162.999878	162.956543	-0.051605
162.933350	162.899170	-0.049377
162.866821	162.835693	-0.051270
162.800293	162.772217	-0.052246
162.733154	162.702026	-0.053833
162.666626	162.631836	-0.053528
162.600098	162.555542	-0.052887
162.533569	162.498169	-0.053192
162.466431	162.427979	-0.056061
162.399902	162.370605	-0.052551
162.333374	162.281494	-0.054138
162.266846	162.224121	-0.053528
162.199707	162.160645	-0.051270
162.133179	162.090454	-0.054779
162.066650	162.020264	-0.050659
162.000122	161.950073	-0.051605
161.933594	161.886597	-0.050018
161.866455	161.829224	-0.049042
161.799927	161.765137	-0.050659
161.733398	161.676025	-0.051910
161.666870	161.631470	-0.048096
161.599731	161.567993	-0.053192
161.533203	161.478882	-0.052246
161.466675	161.414795	-0.053528
161.400146	161.364136	-0.053192
161.333618	161.293945	-0.052887
161.266479	161.217651	-0.051270
161.199951	161.128540	-0.052246
161.133423	161.096191	-0.051910
161.066895	161.019897	-0.049377
160.999756	160.962524	-0.052551
160.933228	160.873413	-0.051605
160.866699	160.822754	-0.049042
160.800171	160.752563	-0.052246
160.733032	160.695190	-0.047791
160.666504	160.625000	-0.048096
160.599976	160.548706	-0.050659
160.533447	160.497437	-0.053528
160.466919	160.421143	-0.051910
160.399780	160.357666	-0.051270
160.333252	160.293579	-0.051270
160.266724	160.236206	-0.053192
160.200195	160.166016	-0.051270
160.133057	160.102539	-0.053833
160.066528	160.019531	-0.049042
160.000000	159.943237	-0.054779
159.933472	159.885864	-0.049683
159.866943	159.828491	-0.049042
159.799805	159.752197	-0.048737
159.733276	159.688721	-0.050018
159.666748	159.637451	-0.048096
159.600220	159.554443	-0.048737
159.533081	159.497070	-0.052551
159.466553	159.433594	-0.051910
159.400024	159.376221	-0.052246
159.333496	159.287109	-0.053528
159.266968	159.216919	-0.050659
159.199829	159.179077	-0.053192
159.133301	159.108887	-0.055420
159.066772	159.025879	-0.050018
159.000244	158.968506	-0.050964
158.933105	158.898315	-0.050964
158.866577	158.834839	-0.051270
158.800049	158.745728	-0.050964
158.733521	158.681641	-0.048096
158.666382	158.630981	-0.047791
158.599854	158.554687	-0.047455
158.533325	158.503418	-0.050964
158.466797	158.414307	-0.049377
158.400269	158.338013	-0.047791
158.333130	158.299561	-0.051605
158.266602	158.223267	-0.050964
158.200073	158.178711	-0.052887
158.133545	158.095703	-0.052551
158.066406	158.025513	-0.052246
157.999878	157.974854	-0.049683
157.933350	157.885742	-0.050659
157.866821	157.828369	-0.050323
157.800293	157.745361	-0.052246
157.733154	157.694702	-0.049683
157.666626	157.604980	-0.050018
157.600098	157.547607	-0.046509
157.533569	157.496948	-0.052551
157.466431	157.426758	-0.045563
157.399902	157.363281	-0.048401
157.333374	157.293091	-0.050323
157.266846	157.222900	-0.052551
157.199707	157.165527	-0.048096
157.133179	157.089233	-0.052246
157.066650	157.012939	-0.050323
157.000122	156.955566	-0.050964
156.933594	156.878662	-0.050018
156.866455	156.821289	-0.052246
156.799927	156.757812	-0.047455
156.733398	156.687622	-0.051270
156.666870	156.617432	-0.047455
156.599731	156.579590	-0.050659
156.533203	156.496582	-0.050018
156.466675	156.426392	-0.050659
156.400146	156.362915	-0.048401
156.333618	156.292725	-0.047791
156.266479	156.222534	-0.049042
156.199951	156.159058	-0.050964
156.133423	156.076050	-0.050323
156.066895	156.018677	-0.052246
155.999756	155.948486	-0.048737
155.933228	155.903931	-0.049042
155.866699	155.827637	-0.050323
155.800171	155.751343	-0.049042
155.733032	155.687866	-0.048401
155.666504	155.623779	-0.049683
155.599976	155.553589	-0.048096
155.533447	155.483398	-0.050018
155.466919	155.419922	-0.047150
155.399780	155.356445	-0.048737
155.333252	155.311890	-0.050964
155.266724	155.216064	-0.047791
155.200195	155.158691	-0.048737
155.133057	155.088501	-0.047791
155.066528	155.012207	-0.051270
155.000000	154.961548	-0.049042
154.933472	154.891357	-0.050659
154.866943	154.821167	-0.052246
154.799805	154.750977	-0.048401
154.733276	154.700317	-0.049377
154.666748	154.630127	-0.051605
154.600220	154.566040	-0.047150
154.533081	154.489746	-0.052551
154.466553	154.426270	-0.047455
154.400024	154.343262	-0.048401
154.333496	154.298706	-0.046509
154.266968	154.222412	-0.050323
154.199829	154.165039	-0.046173
154.133301	154.107666	-0.046814
154.066772	154.031372	-0.048737
154.000244	153.954468	-0.049377
153.933105	153.909912	-0.045227
153.866577	153.814697	-0.050323
153.800049	153.763428	-0.049377
153.733521	153.693237	-0.050018
153.666382	153.623657	-0.048401
153.599854	153.553467	-0.049377
153.533325	153.496094	-0.048737
153.466797	153.425903	-0.052887
153.400269	153.374634	-0.048737
153.333130	153.311157	-0.049683
153.266602	153.222046	-0.047791
153.200073	153.177490	-0.049683
153.133545	153.094482	-0.046814
153.066406	153.011475	-0.047455
152.999878	152.966919	-0.045563
152.933350	152.903442	-0.049042
152.866821	152.807617	-0.047455
152.800293	152.763062	-0.051605
152.733154	152.705688	-0.046814
152.666626	152.616577	-0.049377
152.600098	152.565918	-0.048096
152.533569	152.470093	-0.048401
152.466431	152.412720	-0.048401
152.399902	152.355347	-0.048401
152.333374	152.279053	-0.046814
152.266846	152.221680	-0.047455
152.199707	152.158203	-0.046173
152.133179	152.088013	-0.048401
152.066650	152.024536	-0.050323
152.000122	151.967163	-0.047791
151.933594	151.896973	-0.047455
151.866455	151.813965	-0.045868
151.799927	151.750488	-0.050659
151.733398	151.693115	-0.049377
151.666870	151.629028	-0.049042
151.599731	151.552734	-0.049683
151.533203	151.508179	-0.046814
151.466675	151.412964	-0.048096
151.400146	151.361694	-0.049683
151.333618	151.298218	-0.047150
151.266479	151.246948	-0.047455
151.199951	151.176758	-0.048096
151.133423	151.094360	-0.047150
151.066895	151.036987	-0.046814
150.999756	150.947876	-0.048096
150.933228	150.890503	-0.046814
150.866699	150.820312	-0.046509
150.800171	150.762939	-0.044922
150.733032	150.705566	-0.048737
150.666504	150.622559	-0.046509
150.599976	150.552368	-0.049377
150.533447	150.520630	-0.047791
150.466919	150.425415	-0.050018
150.399780	150.368042	-0.047455
150.333252	150.291138	-0.047150
150.266724	150.233765	-0.047791
150.200195	150.170288	-0.049377
150.133057	150.093994	-0.050018
150.066528	150.023804	-0.049683
150.000000	149.973145	-0.045868
149.933472	149.915771	-0.049042
149.866943	149.838867	-0.045227
149.799805	149.762573	-0.046173
149.733276	149.711914	-0.044586
149.666748	149.635010	-0.047150
149.600220	149.558716	-0.045868
149.533081	149.508057	-0.045868
149.466553	149.443970	-0.047150
149.400024	149.367676	-0.050018
149.333496	149.291382	-0.050018
149.266968	149.240112	-0.048737
149.199829	149.163818	-0.047455
149.133301	149.087524	-0.047150
149.066772	149.030151	-0.048401
149.000244	148.959961	-0.047150
148.933105	148.883667	-0.046173
148.866577	148.819580	-0.047150
148.800049	148.781738	-0.049042
148.733521	148.704834	-0.048096
148.666382	148.635254	-0.043304
148.599854	148.571167	-0.044586
148.533325	148.494873	-0.047150
148.466797	148.418579	-0.047150
148.400269	148.361206	-0.044922
148.333130	148.284302	-0.045563
148.266602	148.220825	-0.047150
148.200073	148.163452	-0.047455
148.133545	148.099976	-0.049042
148.066406	148.029785	-0.046509
147.999878	147.966309	-0.045563
147.933350	147.896118	-0.045563
147.866821	147.819214	-0.046173
147.800293	147.774658	-0.046814
147.733154	147.698364	-0.045227
147.666626	147.615356	-0.048737
147.600098	147.545776	-0.044922
147.533569	147.507324	-0.042999
147.466431	147.431030	-0.045227
147.399902	147.366943	-0.047150
147.333374	147.303467	-0.048737
147.266846	147.246094	-0.046173
147.199707	147.163086	-0.047150
147.133179	147.099609	-0.047455
147.066650	147.042236	-0.048737
147.000122	146.959229	-0.046173
146.933594	146.895752	-0.045868
146.866455	146.838379	-0.046814
146.799927	146.781006	-0.045563
146.733398	146.704712	-0.042053
146.666870	146.628418	-0.046173
146.599731	146.571045	-0.045563
146.533203	146.481323	-0.042999
146.466675	146.423950	-0.044922
146.400146	146.341553	-0.044281
146.333618	146.303101	-0.044586
146.266479	146.232910	-0.045227
146.199951	146.156616	-0.045563
146.133423	146.105957	-0.048737
146.066895	146.035767	-0.047150
145.999756	145.959473	-0.044281
145.933228	145.895386	-0.045563
145.866699	145.838013	-0.045227
145.800171	145.755005	-0.045227
145.733032	145.685425	-0.045868
145.666504	145.621338	-0.045227
145.599976	145.563965	-0.044922
145.533447	145.500488	-0.044281
145.466919	145.437012	-0.046509
145.399780	145.360107	-0.043640
145.333252	145.290527	-0.044922
145.266724	145.239258	-0.045868
145.200195	145.150146	-0.045868
145.133057	145.098877	-0.043640
145.066528	145.035400	-0.045868
145.000000	144.959106	-0.045868
144.933472	144.895020	-0.047791
144.866943	144.818726	-0.044586
144.799805	144.755249	-0.046814
144.733276	144.697876	-0.044586
144.666748	144.627686	-0.045868
144.600220	144.576416	-0.044922
144.533081	144.512939	-0.044922
144.466553	144.436646	-0.047455
144.400024	144.360352	-0.044922
144.333496	144.309082	-0.043945
144.266968	144.258423	-0.044586
144.199829	144.175415	-0.043945
144.133301	144.105225	-0.047791
144.066772	144.028931	-0.045868
144.000244	143.971558	-0.046814
143.933105	143.882446	-0.045563
143.866577	143.831177	-0.044586
143.800049	143.760986	-0.047455
143.733521	143.697510	-0.045227
143.666382	143.659058	-0.044281
143.599854	143.569946	-0.044922
143.533325	143.512573	-0.042358
143.466797	143.442383	-0.044922
143.400269	143.359985	-0.042358
143.333130	143.308716	-0.043640
143.266602	143.238525	-0.046814
143.200073	143.181152	-0.045227
143.133545	143.104858	-0.045563
143.066406	143.028564	-0.042999
142.999878	142.977295	-0.046509
142.933350	142.907715	-0.043304
142.866821	142.824707	-0.046173
142.800293	142.767334	-0.046814
142.733154	142.703857	-0.042694
142.666626	142.639771	-0.045227
142.600098	142.576294	-0.045227
142.533569	142.493286	-0.041718
142.466431	142.461548	-0.045868
142.399902	142.372437	-0.042999
142.333374	142.296143	-0.044922
142.266846	142.238770	-0.042358
142.199707	142.181396	-0.048737
142.133179	142.104492	-0.042999
142.066650	142.047729	-0.042999
142.000122	141.964722	-0.043304
141.933594	141.913452	-0.043640
141.866455	141.831055	-0.040771
141.799927	141.773682	-0.044586
141.733398	141.709595	-0.044922
141.666870	141.627197	-0.044586
141.599731	141.563110	-0.043945
141.533203	141.518555	-0.043945
141.466675	141.435547	-0.045227
141.400146	141.365967	-0.047150
141.333618	141.308594	-0.046173
141.266479	141.257324	-0.045227
141.199951	141.162109	-0.042999
141.133423	141.117554	-0.045227
141.066895	141.027832	-0.042694
140.999756	140.964355	-0.044281
140.933228	140.919800	-0.040771
140.866699	140.836792	-0.044586
140.800171	140.773315	-0.043304
140.733032	140.722046	-0.044586
140.666504	140.639648	-0.041718
140.599976	140.582275	-0.046173
140.533447	140.505371	-0.046509
140.466919	140.416260	-0.044922
140.399780	140.378418	-0.043640
140.333252	140.295410	-0.042999
140.266724	140.244751	-0.045563
140.200195	140.180664	-0.044281
140.133057	140.117187	-0.043945
140.066528	140.053101	-0.042694
140.000000	139.970703	-0.045227
139.933472	139.913330	-0.044281
139.866943	139.843140	-0.040131
139.799805	139.785767	-0.044281
139.733276	139.696655	-0.042999
139.666748	139.652100	-0.040466
139.600220	139.575806	-0.042358
139.533081	139.486084	-0.043304
139.466553	139.435425	-0.042358
139.400024	139.384155	-0.045868
139.333496	139.288940	-0.043640
139.266968	139.250488	-0.044922
139.199829	139.180298	-0.040466
139.133301	139.097900	-0.045227
139.066772	139.040527	-0.042999
139.000244	138.970337	-0.043640
138.933105	138.900146	-0.041412
138.866577	138.829956	-0.041718
138.800049	138.779297	-0.043640
138.733521	138.702393	-0.043640
138.666382	138.632812	-0.040466
138.599854	138.568726	-0.045227
138.533325	138.505249	-0.040771
138.466797	138.441772	-0.043945
138.400269	138.358765	-0.042999
138.333130	138.294678	-0.044922
138.266602	138.231201	-0.040466
138.200073	138.186646	-0.042694
138.133545	138.116455	-0.043304
138.066406	138.052979	-0.043304
137.999878	137.957153	-0.043304
137.933350	137.919312	-0.043304
137.866821	137.861938	-0.041412
137.800293	137.785034	-0.040466
137.733154	137.708740	-0.040466
137.666626	137.658081	-0.041412
137.600098	137.556152	-0.040131
137.533569	137.517700	-0.041077
137.466431	137.441406	-0.042358
137.399902	137.377319	-0.042358
137.333374	137.301025	-0.043304
137.266846	137.230835	-0.046509
137.199707	137.180176	-0.042694
137.133179	137.091064	-0.043640
137.066650	137.052612	-0.041718
137.000122	136.989136	-0.043945
136.933594	136.906128	-0.041412
136.866455	136.835937	-0.039490
136.799927	136.772461	-0.041412
136.733398	136.702271	-0.041412
136.666870	136.644897	-0.044586
136.599731	136.568604	-0.040466
136.533203	136.504517	-0.040131
136.466675	136.434937	-0.039825
136.400146	136.383667	-0.041718
136.333618	136.300659	-0.042053
136.266479	136.237183	-0.043304
136.199951	136.179810	-0.040466
136.133423	136.103516	-0.043640
136.066895	136.046143	-0.042694
135.999756	135.975952	-0.043304
135.933228	135.905762	-0.041412
135.866699	135.855103	-0.042999
135.800171	135.778198	-0.041077
135.733032	135.714722	-0.042999
135.666504	135.644531	-0.042999
135.599976	135.568237	-0.042053
135.533447	135.516968	-0.041077
135.466919	135.440674	-0.041718
135.399780	135.370483	-0.040466
135.333252	135.300903	-0.041718
135.266724	135.236816	-0.039490
135.200195	135.166626	-0.039825
135.133057	135.084229	-0.041412
135.066528	135.020142	-0.042358
135.000000	134.962769	-0.041718
134.933472	134.905396	-0.041718
134.866943	134.822998	-0.039185
134.799805	134.758911	-0.041412
134.733276	134.682617	-0.040466
134.666748	134.631958	-0.045563
134.600220	134.580688	-0.039185
134.533081	134.504395	-0.040131
134.466553	134.440308	-0.038208
134.400024	134.382935	-0.040771
134.333496	134.300537	-0.041718
134.266968	134.255981	-0.040466
134.199829	134.154053	-0.040466
134.133301	134.115601	-0.040771
134.066772	134.045410	-0.042694
134.000244	133.994751	-0.043945
133.933105	133.905640	-0.041718
133.866577	133.828735	-0.038544
133.800049	133.759155	-0.040131
133.733521	133.720703	-0.040131
133.666382	133.644409	-0.042999
133.599854	133.574219	-0.038849
133.533325	133.491211	-0.040771
133.466797	133.427734	-0.039825
133.400269	133.363647	-0.042053
133.333130	133.300171	-0.038849
133.266602	133.236694	-0.039490
133.200073	133.153687	-0.041718
133.133545	133.090210	-0.040131
133.066406	133.032837	-0.042999
132.999878	132.968750	-0.041718
132.933350	132.892456	-0.041077
132.866821	132.828979	-0.040771
132.800293	132.771606	-0.042358
132.733154	132.701416	-0.040131
132.666626	132.631226	-0.040771
132.600098	132.586670	-0.039490
132.533569	132.497559	-0.040131
132.466431	132.453003	-0.039185
132.399902	132.388916	-0.038544
132.333374	132.293701	-0.040131
132.266846	132.236328	-0.038849
132.199707	132.153320	-0.040771
132.133179	132.102661	-0.038208
132.066650	132.038574	-0.039825
132.000122	131.962280	-0.042358
131.933594	131.892090	-0.038849
131.866455	131.828613	-0.040131
131.799927	131.777344	-0.041077
131.733398	131.707153	-0.039185
131.666870	131.637573	-0.039490
131.599731	131.560669	-0.039490
131.533203	131.491089	-0.038544
131.466675	131.433716	-0.037903
131.400146	131.369629	-0.042053
131.333618	131.318970	-0.042358
131.266479	131.235962	-0.041077
131.199951	131.185303	-0.042053
131.133423	131.102295	-0.042999
131.066895	131.026001	-0.039490
130.999756	130.955811	-0.040771
130.933228	130.911255	-0.038208
130.866699	130.828247	-0.037598
130.800171	130.764771	-0.038849
130.733032	130.694580	-0.039825
130.666504	130.637207	-0.039825
130.599976	130.573120	-0.039490
130.533447	130.496826	-0.040466
130.466919	130.439453	-0.040466
130.399780	130.363159	-0.038544
130.333252	130.280151	-0.042053
130.266724	130.229492	-0.037903
130.200195	130.146484	-0.039825
130.133057	130.089111	-0.039185
130.066528	130.025635	-0.043945
130.000000	129.961548	-0.038208
129.933472	129.891968	-0.041077
129.866943	129.821777	-0.038208
129.799805	129.757690	-0.041077
129.733276	129.707031	-0.038208
129.666748	129.643555	-0.039185
129.600220	129.579468	-0.038544
129.533081	129.490356	-0.039490
129.466553	129.432983	-0.037262
129.400024	129.369507	-0.040131
129.333496	129.292603	-0.037262
129.266968	129.229126	-0.038544
129.199829	129.171753	-0.040131
129.133301	129.088745	-0.041077
129.066772	129.019165	-0.037262
129.000244	128.942261	-0.039185
128.933105	128.891602	-0.039185
128.866577	128.827515	-0.037903
128.800049	128.751221	-0.036621
128.733521	128.693848	-0.041077
128.666382	128.630371	-0.038208
128.599854	128.572998	-0.038208
128.533325	128.502808	-0.039490
128.466797	128.432617	-0.040131
128.400269	128.375244	-0.040771
128.333130	128.305664	-0.041077
128.266602	128.228760	-0.038208
128.200073	128.171387	-0.039490
128.133545	128.095093	-0.039490
128.066406	128.031616	-0.041077
127.999878	127.967529	-0.038544
127.933350	127.897339	-0.038208
127.866821	127.821045	-0.038849
127.800293	127.757568	-0.036621
127.733154	127.706299	-0.037598
127.666626	127.642822	-0.036957
127.600098	127.566528	-0.037262
127.533569	127.489624	-0.037262
127.466431	127.426147	-0.037598
127.399902	127.375488	-0.038208
127.333374	127.311401	-0.040466
127.266846	127.222290	-0.041077
127.199707	127.164917	-0.038849
127.133179	127.081909	-0.037598
127.066650	127.012329	-0.039185
127.000122	126.967773	-0.037903
126.933594	126.903687	-0.040131
126.866455	126.801758	-0.036957
126.799927	126.757202	-0.037598
126.733398	126.693726	-0.039185
126.666870	126.636353	-0.037262
126.599731	126.553345	-0.035675
126.533203	126.495972	-0.037903
126.466675	126.432495	-0.036621
126.400146	126.355591	-0.037262
126.333618	126.292114	-0.038208
126.266479	126.221924	-0.038849
126.199951	126.171265	-0.039185
126.133423	126.113892	-0.038544
126.066895	126.030884	-0.039490
125.999756	125.960693	-0.037262
125.933228	125.890503	-0.037903
125.866699	125.827026	-0.038849
125.800171	125.756836	-0.036957
125.733032	125.693359	-0.039185
125.666504	125.610352	-0.037262
125.599976	125.559692	-0.036621
125.533447	125.502319	-0.036621
125.466919	125.432129	-0.038208
125.399780	125.349121	-0.036957
125.333252	125.278931	-0.040466
125.266724	125.221558	-0.037598
125.200195	125.170898	-0.039490
125.133057	125.075073	-0.037598
125.066528	125.037231	-0.039490
125.000000	124.960327	-0.038544
124.933472	124.909668	-0.036957
124.866943	124.826660	-0.036957
124.799805	124.750366	-0.035675
124.733276	124.699707	-0.036957
124.666748	124.642334	-0.036316
124.600220	124.565430	-0.037262
124.533081	124.501953	-0.036621
124.466553	124.425659	-0.035034
124.400024	124.355469	-0.035034
124.333496	124.304199	-0.036957
124.266968	124.240723	-0.040466
124.199829	124.144897	-0.037598
124.133301	124.094238	-0.036957
124.066772	124.024048	-0.036957
124.000244	123.966675	-0.037262
123.933105	123.896484	-0.038849
123.866577	123.833008	-0.037262
123.800049	123.762817	-0.036957
123.733521	123.692627	-0.037262
123.666382	123.641968	-0.038544
123.599854	123.565674	-0.036621
123.533325	123.495483	-0.037262
123.466797	123.418579	-0.036957
123.400269	123.355103	-0.038208
123.333130	123.304443	-0.036621
123.266602	123.221436	-0.037598
123.200073	123.151245	-0.035980
123.133545	123.100586	-0.036316
123.066406	123.030396	-0.036957
122.999878	122.960205	-0.037262
122.933350	122.902832	-0.035034
122.866821	122.826538	-0.037598
122.800293	122.762451	-0.035675
122.733154	122.692871	-0.037598
122.666626	122.622681	-0.036957
122.600098	122.571411	-0.040466
122.533569	122.495117	-0.034393
122.466431	122.431641	-0.038208
122.399902	122.348633	-0.034729
122.333374	122.272339	-0.035339
122.266846	122.233887	-0.037903
122.199707	122.163696	-0.037262
122.133179	122.093506	-0.035034
122.066650	122.017212	-0.035675
122.000122	121.947021	-0.035980
121.933594	121.915283	-0.037903
121.866455	121.832275	-0.036621
121.799927	121.762695	-0.036316
121.733398	121.685791	-0.035675
121.666870	121.647949	-0.035980
121.599731	121.552124	-0.035980
121.533203	121.501465	-0.035675
121.466675	121.424561	-0.035339
121.400146	121.348267	-0.036621
121.333618	121.297607	-0.036621
121.266479	121.227417	-0.038208
121.199951	121.151123	-0.033752
121.133423	121.105957	-0.035339
121.066895	121.042480	-0.033752
120.999756	120.953369	-0.037262
120.933228	120.889893	-0.039490
120.866699	120.812988	-0.035339
120.800171	120.762329	-0.035339
120.733032	120.704956	-0.036957
120.666504	120.628662	-0.037598
120.599976	120.558472	-0.036957
120.533447	120.482178	-0.034393
120.466919	120.418091	-0.036316
120.399780	120.354614	-0.035675
120.333252	120.277710	-0.035034
120.266724	120.220947	-0.037262
120.200195	120.163574	-0.035339
120.133057	120.093384	-0.038208
120.066528	120.042114	-0.034393
120.000000	119.959717	-0.036957
119.933472	119.882812	-0.034393
119.866943	119.825439	-0.036957
119.799805	119.768066	-0.034088
119.733276	119.691772	-0.036316
119.666748	119.615479	-0.031525
119.600220	119.552002	-0.036957
119.533081	119.519653	-0.035034
119.466553	119.404907	-0.035675
119.400024	119.360352	-0.033112
119.333496	119.284058	-0.036621
119.266968	119.220581	-0.035675
119.199829	119.163208	-0.036621
119.133301	119.124756	-0.037262
119.066772	119.016724	-0.036621
119.000244	118.965454	-0.039185
118.933105	118.889160	-0.035980
118.866577	118.831787	-0.034393
118.800049	118.748779	-0.033752
118.733521	118.698120	-0.034729
118.666382	118.640747	-0.035034
118.599854	118.551636	-0.034393
118.533325	118.500366	-0.036957
118.466797	118.430176	-0.035034
118.400269	118.347778	-0.034088
118.333130	118.290405	-0.032806
118.266602	118.239136	-0.034729
118.200073	118.168945	-0.037262
118.133545	118.099365	-0.035980
118.066406	118.022461	-0.035675
117.999878	117.958984	-0.036621
117.933350	117.888794	-0.035675
117.866821	117.825317	-0.035339
117.800293	117.767944	-0.036621
117.733154	117.691650	-0.036316
117.666626	117.621460	-0.035980
117.600098	117.557373	-0.032806
117.533569	117.493896	-0.033752
117.466431	117.404785	-0.034393
117.399902	117.366333	-0.034393
117.333374	117.302856	-0.035980
117.266846	117.213745	-0.035034
117.199707	117.169189	-0.033752
117.133179	117.086182	-0.035675
117.066650	117.028809	-0.034393
117.000122	116.952515	-0.035675
116.933594	116.888428	-0.034393
116.866455	116.831055	-0.035675
116.799927	116.754761	-0.033447
116.733398	116.710205	-0.035675
116.666870	116.652832	-0.033112
116.599731	116.563721	-0.032501
116.533203	116.500244	-0.034729
116.466675	116.436157	-0.035034
116.400146	116.359863	-0.031219
116.333618	116.302490	-0.035675
116.266479	116.239014	-0.036621
116.199951	116.149902	-0.034393
116.133423	116.085815	-0.033752
116.066895	116.035156	-0.034088
115.999756	115.964966	-0.035980
115.933228	115.888672	-0.035034
115.866699	115.831299	-0.035675
115.800171	115.767212	-0.034729
115.733032	115.690918	-0.033112
115.666504	115.627441	-0.034393
115.599976	115.570068	-0.032806
115.533447	115.487061	-0.034729
115.466919	115.423584	-0.034393
115.399780	115.366211	-0.033112
115.333252	115.296021	-0.032501
115.266724	115.244751	-0.031525
115.200195	115.162354	-0.034393
115.133057	115.098267	-0.035675
115.066528	115.015869	-0.033112
115.000000	114.964600	-0.034729
114.933472	114.901123	-0.032166
114.866943	114.818115	-0.034393
114.799805	114.754639	-0.033752
114.733276	114.684448	-0.034393
114.666748	114.627075	-0.034088
114.600220	114.556885	-0.036316
114.533081	114.480591	-0.032806
114.466553	114.423218	-0.035034
114.400024	114.365845	-0.030884
114.333496	114.289551	-0.032806
114.266968	114.212646	-0.033752
114.199829	114.161987	-0.032501
114.133301	114.085693	-0.032501
114.066772	114.034424	-0.034393
114.000244	113.970947	-0.033112
113.933105	113.887939	-0.034393
113.866577	113.824463	-0.033447
113.800049	113.760376	-0.033752
113.733521	113.703003	-0.031219
113.666382	113.633423	-0.036957
113.599854	113.543701	-0.033752
113.533325	113.486328	-0.036316
113.466797	113.416748	-0.032166
113.400269	113.359375	-0.034393
113.333130	113.276367	-0.032166
113.266602	113.218994	-0.035034
113.200073	113.148804	-0.032501
113.133545	113.091431	-0.034088
113.066406	113.015137	-0.031525
112.999878	112.964478	-0.035675
112.933350	112.894287	-0.032501
112.866821	112.817383	-0.035034
112.800293	112.753906	-0.032166
112.733154	112.696533	-0.030243
112.666626	112.620239	-0.034393
112.600098	112.581787	-0.033112
112.533569	112.505493	-0.032166
112.466431	112.429199	-0.033447
112.399902	112.365112	-0.031219
112.333374	112.276001	-0.031219
112.266846	112.231445	-0.031525
112.199707	112.142334	-0.031860
112.133179	112.097778	-0.033112
112.066650	112.034302	-0.031219
112.000122	111.970215	-0.030579
111.933594	111.919556	-0.032166
111.866455	111.830444	-0.035980
111.799927	111.766357	-0.034729
111.733398	111.683350	-0.032806
111.666870	111.638794	-0.031860
111.599731	111.569214	-0.036316
111.533203	111.505127	-0.032501
111.466675	111.428833	-0.032806
111.400146	111.365356	-0.031860
111.333618	111.288452	-0.033447
111.266479	111.231079	-0.031860
111.199951	111.167603	-0.033752
111.133423	111.097412	-0.030884
111.066895	111.033936	-0.032166
110.999756	110.957642	-0.030579
110.933228	110.900269	-0.032501
110.866699	110.823364	-0.029633
110.800171	110.759888	-0.032806
110.733032	110.708618	-0.032806
110.666504	110.639038	-0.032166
110.599976	110.568848	-0.031219
110.533447	110.504761	-0.032806
110.466919	110.422363	-0.033112
110.399780	110.358276	-0.034088
110.333252	110.288696	-0.033447
110.266724	110.224609	-0.031860
110.200195	110.161133	-0.032806
110.133057	110.090942	-0.033447
110.066528	110.027466	-0.031219
110.000000	109.957275	-0.031219
109.933472	109.899902	-0.031525
109.866943	109.823608	-0.032166
109.799805	109.766235	-0.031860
109.733276	109.696045	-0.032166
109.666748	109.631958	-0.033112
109.600220	109.562378	-0.033752
109.533081	109.505005	-0.030579
109.466553	109.409180	-0.032166
109.400024	109.345703	-0.030579
109.333496	109.313354	-0.031219
109.266968	109.249878	-0.032166
109.199829	109.166870	-0.035034
109.133301	109.090576	-0.033752
109.066772	109.020386	-0.030579
109.000244	108.969727	-0.030579
108.933105	108.905640	-0.034393
108.866577	108.816528	-0.029633
108.800049	108.759155	-0.034729
108.733521	108.695679	-0.029297
108.666382	108.632202	-0.030579
108.599854	108.568115	-0.031860
108.533325	108.504639	-0.035675
108.466797	108.434448	-0.030243
108.400269	108.370972	-0.031860
108.333130	108.300781	-0.031219
108.266602	108.217773	-0.032166
108.200073	108.147583	-0.029938
108.133545	108.090210	-0.032501
108.066406	108.020630	-0.030884
107.999878	107.963257	-0.032501
107.933350	107.893066	-0.031219
107.866821	107.828979	-0.032166
107.800293	107.752686	-0.029297
107.733154	107.682495	-0.031525
107.666626	107.625122	-0.032166
107.600098	107.561646	-0.030884
107.533569	107.491455	-0.029938
107.466431	107.440796	-0.030579
107.399902	107.357788	-0.031525
107.333374	107.294312	-0.030579
107.266846	107.224121	-0.030579
107.199707	107.166748	-0.032806
107.133179	107.096558	-0.031525
107.066650	107.039185	-0.032166
107.000122	106.968994	-0.030579
106.933594	106.886597	-0.030884
106.866455	106.809692	-0.033112
106.799927	106.759033	-0.029297
106.733398	106.688843	-0.028656
106.666870	106.637573	-0.028992
106.599731	106.574097	-0.029633
106.533203	106.484985	-0.033447
106.466675	106.414795	-0.027405
106.400146	106.357422	-0.028015
106.333618	106.293945	-0.031219
106.266479	106.229858	-0.031860
106.199951	106.160278	-0.032501
106.133423	106.090088	-0.030884
106.066895	106.026001	-0.030884
105.999756	105.962524	-0.030884
105.933228	105.886230	-0.032166
105.866699	105.847778	-0.033752
105.800171	105.752563	-0.030243
105.733032	105.695190	-0.031525
105.666504	105.618286	-0.032501
105.599976	105.548706	-0.027069
105.533447	105.478516	-0.030243
105.466919	105.427246	-0.028015
105.399780	105.344849	-0.028015
105.333252	105.280762	-0.028992
105.266724	105.210571	-0.029938
105.200195	105.153198	-0.030884
105.133057	105.089722	-0.030579
105.066528	105.013428	-0.030243
105.000000	104.943237	-0.030243
104.933472	104.898682	-0.032806
104.866943	104.815674	-0.032166
104.799805	104.752197	-0.030884
104.733276	104.669189	-0.029938
104.666748	104.611816	-0.031219
104.600220	104.541626	-0.029938
104.533081	104.503784	-0.029938
104.466553	104.426880	-0.029297
104.400024	104.350586	-0.028351
104.333496	104.287109	-0.028015
104.266968	104.229736	-0.027405
104.199829	104.146729	-0.029633
104.133301	104.076538	-0.030243
104.066772	104.013062	-0.029633
104.000244	103.949585	-0.028351
103.933105	103.872681	-0.029938
103.866577	103.815308	-0.028992
103.800049	103.745728	-0.030884
103.733521	103.688354	-0.028992
103.666382	103.624268	-0.030884
103.599854	103.554077	-0.030579
103.533325	103.484497	-0.029633
103.466797	103.433228	-0.028015
103.400269	103.350220	-0.029297
103.333130	103.280640	-0.027405
103.266602	103.216553	-0.029297
103.200073	103.127441	-0.028656
103.133545	103.076782	-0.027710
103.066406	103.025513	-0.028656
102.999878	102.949219	-0.031860
102.933350	102.885132	-0.027710
102.866821	102.808838	-0.030243
102.800293	102.745361	-0.029633
102.733154	102.681274	-0.029297
102.666626	102.643433	-0.029297
102.600098	102.560425	-0.029633
102.533569	102.465210	-0.028351
102.466431	102.420044	-0.030579
102.399902	102.363281	-0.028351
102.333374	102.280273	-0.029297
102.266846	102.222900	-0.025482
102.199707	102.158813	-0.031525
102.133179	102.095337	-0.027069
102.066650	102.019043	-0.029297
102.000122	101.954956	-0.029297
101.933594	101.872559	-0.028015
101.866455	101.802368	-0.028992
101.799927	101.757812	-0.030579
101.733398	101.687622	-0.028656
101.666870	101.630249	-0.030884
101.599731	101.553955	-0.028656
101.533203	101.489868	-0.031219
101.466675	101.420288	-0.028992
101.400146	101.350098	-0.029938
101.333618	101.267090	-0.032806
101.266479	101.209717	-0.026428
101.199951	101.152344	-0.029938
101.133423	101.094971	-0.026764
101.066895	101.012573	-0.027710
100.999756	100.961304	-0.029297
100.933228	100.885010	-0.026123
100.866699	100.820923	-0.029297
100.800171	100.764160	-0.028656
100.733032	100.674438	-0.028992
100.666504	100.617065	-0.029633
100.599976	100.553589	-0.028992
100.533447	100.496216	-0.029633
100.466919	100.413208	-0.028351
100.399780	100.356445	-0.029297
100.333252	100.286255	-0.029938
100.266724	100.209351	-0.030579
100.200195	100.151978	-0.028351
100.133057	100.069580	-0.026123
100.066528	100.012207	-0.025482
100.000000	99.948120	-0.029297
99.933472	99.884644	-0.025787
99.866943	99.821167	-0.027405
99.799805	99.738159	-0.026428
99.733276	99.667969	-0.029297
99.666748	99.604492	-0.026123
99.600220	99.540405	-0.028015
99.533081	99.483032	-0.028015
99.466553	99.419556	-0.030243
99.400024	99.349365	-0.026764
99.333496	99.279175	-0.030243
99.266968	99.215698	-0.027069
99.199829	99.152222	-0.029633
99.133301	99.094849	-0.027710
99.066772	99.018555	-0.028656
99.000244	98.948364	-0.026123
98.933105	98.884277	-0.028351
98.866577	98.820801	-0.025146
98.800049	98.750610	-0.028015
98.733521	98.693237	-0.026764
98.666382	98.623047	-0.026764
98.599854	98.540649	-0.030243
98.533325	98.476562	-0.027710
98.466797	98.419189	-0.029297
98.400269	98.361816	-0.027710
98.333130	98.285522	-0.028992
98.266602	98.234863	-0.029297
98.200073	98.157959	-0.026764
98.133545	98.094482	-0.029633
98.066406	98.005371	-0.028656
97.999878	97.947998	-0.027069
97.933350	97.890625	-0.026764
97.866821	97.807617	-0.026428
97.800293	97.769775	-0.026123
97.733154	97.673950	-0.027405
97.666626	97.610474	-0.027405
97.600098	97.546387	-0.027405
97.533569	97.495728	-0.028015
97.466431	97.412720	-0.028351
97.399902	97.349243	-0.028351
97.333374	97.279053	-0.027069
97.266846	97.202759	-0.026764
97.199707	97.145386	-0.026428
97.133179	97.094116	-0.030579
97.066650	97.011719	-0.029938
97.000122	96.947632	-0.026428
96.933594	96.877441	-0.027405
96.866455	96.820068	-0.029633
96.799927	96.750488	-0.024200
96.733398	96.680298	-0.027405
96.666870	96.610107	-0.026428
96.599731	96.552734	-0.024200
96.533203	96.469727	-0.026123
96.466675	96.412354	-0.027069
96.400146	96.354980	-0.030884
96.333618	96.278687	-0.025146
96.266479	96.240234	-0.026123
96.199951	96.151123	-0.028015
96.133423	96.087646	-0.027069
96.066895	96.024170	-0.027069
95.999756	95.941162	-0.027405
95.933228	95.883789	-0.026428
95.866699	95.832520	-0.028351
95.800171	95.750122	-0.025787
95.733032	95.686035	-0.026764
95.666504	95.609741	-0.025482
95.599976	95.565186	-0.024200
95.533447	95.494995	-0.027405
95.466919	95.437622	-0.024536
95.399780	95.361328	-0.026764
95.333252	95.278320	-0.025482
95.266724	95.214844	-0.024841
95.200195	95.151367	-0.025787
95.133057	95.074463	-0.026764
95.066528	95.004883	-0.026764
95.000000	94.966431	-0.026123
94.933472	94.883423	-0.024200
94.866943	94.819946	-0.031219
94.799805	94.743652	-0.026428
94.733276	94.692383	-0.029938
94.666748	94.622192	-0.025482
94.600220	94.564819	-0.025146
94.533081	94.482422	-0.022919
94.466553	94.425049	-0.028015
94.400024	94.348145	-0.024536
94.333496	94.271851	-0.024841
94.266968	94.233398	-0.025787
94.199829	94.151001	-0.025787
94.133301	94.074707	-0.026428
94.066772	94.023437	-0.027710
94.000244	93.940430	-0.026123
93.933105	93.883057	-0.029633
93.866577	93.825684	-0.028015
93.800049	93.768921	-0.028992
93.733521	93.698730	-0.024841
93.666382	93.641357	-0.027069
93.599854	93.539429	-0.027710
93.533325	93.482056	-0.025146
93.466797	93.417969	-0.022614
93.400269	93.354492	-0.023895
93.333130	93.291016	-0.023895
93.266602	93.226929	-0.025146
93.200073	93.144531	-0.023895
93.133545	93.080444	-0.027405
93.066406	93.016968	-0.027069
92.999878	92.946777	-0.025482
92.933350	92.889404	-0.026428
92.866821	92.806396	-0.025787
92.800293	92.755737	-0.028992
92.733154	92.691650	-0.026428
92.666626	92.622070	-0.026428
92.600098	92.564697	-0.026123
92.533569	92.507324	-0.023560
92.466431	92.424316	-0.025787
92.399902	92.360840	-0.025482
92.333374	92.296753	-0.020691
92.266846	92.226562	-0.026123
92.199707	92.182007	-0.022278
92.133179	92.112427	-0.026123
92.066650	92.042236	-0.025787
92.000122	91.965942	-0.028015
91.933594	91.895752	-0.024841
91.866455	91.838379	-0.027069
91.799927	91.742554	-0.024536
91.733398	91.685181	-0.026428
91.666870	91.621704	-0.023560
91.599731	91.577148	-0.025787
91.533203	91.506958	-0.025482
91.466675	91.430664	-0.027069
91.400146	91.366577	-0.024841
91.333618	91.296997	-0.023560
91.266479	91.220093	-0.021973
91.199951	91.162720	-0.025146
91.133423	91.086426	-0.026764
91.066895	90.997314	-0.024200
90.999756	90.971680	-0.026123
90.933228	90.895386	-0.025146
90.866699	90.806274	-0.023895
90.800171	90.767822	-0.026764
90.733032	90.684814	-0.023254
90.666504	90.621338	-0.025146
90.599976	90.557861	-0.024200
90.533447	90.487671	-0.024200
90.466919	90.411377	-0.025787
90.399780	90.360107	-0.024536
90.333252	90.309448	-0.026764
90.266724	90.213623	-0.025146
90.200195	90.156250	-0.021667
90.133057	90.098877	-0.022919
90.066528	90.028687	-0.022919
90.000000	89.952393	-0.025146
89.933472	89.882202	-0.023895
89.866943	89.824829	-0.022278
89.799805	89.767456	-0.024200
89.733276	89.685059	-0.024841
89.666748	89.633789	-0.025787
89.600220	89.570312	-0.024536
89.533081	89.500122	-0.026123
89.466553	89.423828	-0.026123
89.400024	89.353638	-0.024536
89.333496	89.277344	-0.025482
89.266968	89.226074	-0.026123
89.199829	89.149780	-0.024536
89.133301	89.118042	-0.025146
89.066772	89.035034	-0.021667
89.000244	88.977661	-0.023254
88.933105	88.901367	-0.024200
88.866577	88.843994	-0.023895
88.800049	88.767700	-0.024841
88.733521	88.677979	-0.024536
88.666382	88.621216	-0.025146
88.599854	88.563843	-0.025146
88.533325	88.493652	-0.024200
88.466797	88.442383	-0.025482
88.400269	88.359985	-0.023895
88.333130	88.289795	-0.027069
88.266602	88.232422	-0.023560
88.200073	88.156128	-0.024200
88.133545	88.098755	-0.026764
88.066406	88.034668	-0.023254
87.999878	87.971191	-0.023895
87.933350	87.901001	-0.023895
87.866821	87.830811	-0.021973
87.800293	87.767334	-0.022614
87.733154	87.703247	-0.024536
87.666626	87.620850	-0.024536
87.600098	87.556763	-0.023560
87.533569	87.506104	-0.023254
87.466431	87.429810	-0.022278
87.399902	87.372437	-0.022278
87.333374	87.295532	-0.022919
87.266846	87.238159	-0.027069
87.199707	87.161865	-0.022614
87.133179	87.091675	-0.023254
87.066650	87.028198	-0.024536
87.000122	86.970825	-0.023560
86.933594	86.881714	-0.021332
86.866455	86.818237	-0.020386
86.799927	86.766968	-0.021332
86.733398	86.696777	-0.024536
86.666870	86.614380	-0.023895
86.599731	86.550293	-0.022278
86.533203	86.486816	-0.022278
86.466675	86.448364	-0.025787
86.400146	86.359253	-0.022919
86.333618	86.289062	-0.027405
86.266479	86.225586	-0.022919
86.199951	86.168213	-0.026764
86.133423	86.104126	-0.024841
86.066895	86.034546	-0.023254
85.999756	85.970459	-0.023254
85.933228	85.881348	-0.023560
85.866699	85.830688	-0.022614
85.800171	85.753784	-0.021973
85.733032	85.696411	-0.020386
85.666504	85.626831	-0.021973
85.599976	85.569458	-0.023560
85.533447	85.492554	-0.023895
85.466919	85.422974	-0.023560
85.399780	85.365601	-0.022614
85.333252	85.314331	-0.027069
85.266724	85.225220	-0.023895
85.200195	85.142212	-0.022614
85.133057	85.097656	-0.024200
85.066528	85.034180	-0.024841
85.000000	84.938354	-0.026123
84.933472	84.900513	-0.021332
84.866943	84.823608	-0.024200
84.799805	84.772949	-0.026123
84.733276	84.696655	-0.021332
84.666748	84.645386	-0.024200
84.600220	84.550171	-0.017822
84.533081	84.492798	-0.022614
84.466553	84.415894	-0.020691
84.400024	84.365234	-0.022614
84.333496	84.295044	-0.023560
84.266968	84.218750	-0.023895
84.199829	84.161377	-0.019745
84.133301	84.097290	-0.022919
84.066772	84.040527	-0.022614
84.000244	83.963623	-0.024841
83.933105	83.900146	-0.021973
83.866577	83.817139	-0.023895
83.800049	83.746948	-0.022278
83.733521	83.709106	-0.022614
83.666382	83.626099	-0.022919
83.599854	83.568726	-0.020691
83.533325	83.498535	-0.021027
83.466797	83.428345	-0.020691
83.400269	83.364868	-0.020386
83.333130	83.275757	-0.021027
83.266602	83.224487	-0.021332
83.200073	83.161011	-0.021973
83.133545	83.110352	-0.022919
83.066406	83.040161	-0.021973
82.999878	82.969971	-0.022278
82.933350	82.906494	-0.022278
82.866821	82.836304	-0.023895
82.800293	82.778931	-0.024841
82.733154	82.670288	-0.022278
82.666626	82.632446	-0.024536
82.600098	82.555542	-0.022614
82.533569	82.492065	-0.019440
82.466431	82.415771	-0.020386
82.399902	82.377319	-0.021332
82.333374	82.282104	-0.022919
82.266846	82.224731	-0.021332
82.199707	82.160645	-0.020386
82.133179	82.097168	-0.020386
82.066650	82.039795	-0.021973
82.000122	81.963501	-0.022614
81.933594	81.899414	-0.021667
81.866455	81.823120	-0.022278
81.799927	81.752930	-0.022278
81.733398	81.702271	-0.023895
81.666870	81.619263	-0.021667
81.599731	81.574707	-0.022278
81.533203	81.491699	-0.020050
81.466675	81.434326	-0.024536
81.400146	81.358032	-0.020691
81.333618	81.287842	-0.019745
81.266479	81.243286	-0.018799
81.199951	81.173096	-0.021973
81.133423	81.096802	-0.019440
81.066895	81.020508	-0.023895
80.999756	80.969238	-0.019104
80.933228	80.874023	-0.022278
80.866699	80.809937	-0.021332
80.800171	80.784912	-0.024200
80.733032	80.727539	-0.020691
80.666504	80.638428	-0.024200
80.599976	80.548706	-0.020691
80.533447	80.491333	-0.020691
80.466919	80.421753	-0.019104
80.399780	80.370483	-0.021667
80.333252	80.294189	-0.024536
80.266724	80.230713	-0.018799
80.200195	80.179443	-0.019104
80.133057	80.090332	-0.020386
80.066528	80.014038	-0.018799
80.000000	79.962769	-0.022919
79.933472	79.879761	-0.019104
79.866943	79.829102	-0.022278
79.799805	79.758911	-0.020386
79.733276	79.708252	-0.020691
79.666748	79.631348	-0.022614
79.600220	79.555054	-0.021332
79.533081	79.478760	-0.021667
79.466553	79.421387	-0.022919
79.400024	79.364014	-0.021667
79.333496	79.274902	-0.023560
79.266968	79.217529	-0.020386
79.199829	79.153442	-0.018799
79.133301	79.108887	-0.018158
79.066772	79.019775	-0.018158
79.000244	78.962402	-0.019104
78.933105	78.892822	-0.019440
78.866577	78.815918	-0.019104
78.800049	78.765259	-0.021667
78.733521	78.676147	-0.020050
78.666382	78.631592	-0.020386
78.599854	78.561401	-0.020386
78.533325	78.497314	-0.020691
78.466797	78.421021	-0.021332
78.400269	78.357544	-0.022919
78.333130	78.306274	-0.021332
78.266602	78.223877	-0.022278
78.200073	78.153687	-0.021027
78.133545	78.089600	-0.022614
78.066406	78.019409	-0.018799
77.999878	77.949829	-0.017517
77.933350	77.885742	-0.018799
77.866821	77.822266	-0.018463
77.800293	77.745972	-0.017822
77.733154	77.681885	-0.019745
77.666626	77.611694	-0.019440
77.600098	77.542114	-0.020386
77.533569	77.490845	-0.020386
77.466431	77.420654	-0.021332
77.399902	77.363281	-0.019440
77.333374	77.299805	-0.022614
77.266846	77.223511	-0.021027
77.199707	77.153320	-0.019745
77.133179	77.070312	-0.019745
77.066650	77.006836	-0.021332
77.000122	76.949463	-0.019745
76.933594	76.879272	-0.019745
76.866455	76.821899	-0.017822
76.799927	76.758423	-0.020050
76.733398	76.688232	-0.022278
76.666870	76.624756	-0.021667
76.599731	76.547852	-0.021332
76.533203	76.490479	-0.018799
76.466675	76.433105	-0.023254
76.400146	76.356812	-0.019745
76.333618	76.273804	-0.020691
76.266479	76.217041	-0.019104
76.199951	76.159668	-0.020691
76.133423	76.076660	-0.017517
76.066895	76.019287	-0.019745
75.999756	75.949097	-0.017181
75.933228	75.885620	-0.020691
75.866699	75.821533	-0.019104
75.800171	75.758057	-0.017181
75.733032	75.675049	-0.017822
75.666504	75.630493	-0.018799
75.599976	75.554199	-0.017822
75.533447	75.496826	-0.021667
75.466919	75.426636	-0.019104
75.399780	75.350342	-0.024841
75.333252	75.274048	-0.018463
75.266724	75.229492	-0.021667
75.200195	75.146484	-0.018158
75.133057	75.083008	-0.019745
75.066528	75.018921	-0.019440
75.000000	74.961548	-0.021027
74.933472	74.891357	-0.018799
74.866943	74.827881	-0.020691
74.799805	74.757690	-0.016571
74.733276	74.681396	-0.019104
74.666748	74.624023	-0.020050
74.600220	74.553833	-0.017181
74.533081	74.483643	-0.014648
74.466553	74.407349	-0.017822
74.400024	74.356689	-0.017517
74.333496	74.286499	-0.019104
74.266968	74.210205	-0.018158
74.199829	74.146118	-0.021332
74.133301	74.082642	-0.017822
74.066772	74.018555	-0.021973
74.000244	73.948975	-0.021332
73.933105	73.878784	-0.019104
73.866577	73.821411	-0.021973
73.800049	73.745117	-0.019104
73.733521	73.662109	-0.019104
73.666382	73.604736	-0.018799
73.599854	73.547363	-0.021332
73.533325	73.489990	-0.015594
73.466797	73.438721	-0.019104
73.400269	73.356323	-0.014648
73.333130	73.280029	-0.017517
73.266602	73.222656	-0.016235
73.200073	73.152466	-0.019745
73.133545	73.095093	-0.017181
73.066406	73.018799	-0.018158
72.999878	72.954712	-0.019104
72.933350	72.891235	-0.020050
72.866821	72.827148	-0.017822
72.800293	72.738037	-0.019104
72.733154	72.687378	-0.017822
72.666626	72.630005	-0.019745
72.600098	72.572632	-0.017517
72.533569	72.476807	-0.016876
72.466431	72.426147	-0.015289
72.399902	72.343140	-0.016571
72.333374	72.292480	-0.016235
72.266846	72.222290	-0.021027
72.199707	72.145996	-0.018463
72.133179	72.107544	-0.016235
72.066650	72.037354	-0.019104
72.000122	71.961060	-0.020691
71.933594	71.890869	-0.017517
71.866455	71.814575	-0.019104
71.799927	71.757202	-0.021667
71.733398	71.680908	-0.019104
71.666870	71.623535	-0.017822
71.599731	71.540527	-0.018799
71.533203	71.477051	-0.017517
71.466675	71.425781	-0.017181
71.400146	71.349487	-0.018158
71.333618	71.273193	-0.016571
71.266479	71.209106	-0.014343
71.199951	71.158447	-0.016571
71.133423	71.094360	-0.016235
71.066895	71.030884	-0.018158
70.999756	70.947876	-0.019440
70.933228	70.890503	-0.020050
70.866699	70.827026	-0.018158
70.800171	70.762939	-0.019440
70.733032	70.693359	-0.020386
70.666504	70.642090	-0.021973
70.599976	70.559082	-0.019104
70.533447	70.502319	-0.019104
70.466919	70.425415	-0.014954
70.399780	70.355225	-0.016571
70.333252	70.285645	-0.015930
70.266724	70.241089	-0.015930
70.200195	70.158081	-0.016571
70.133057	70.093994	-0.014648
70.066528	70.024414	-0.014648
70.000000	69.941406	-0.018158
69.933472	69.896851	-0.016235
69.866943	69.820557	-0.019745
69.799805	69.750366	-0.018158
69.733276	69.705811	-0.018158
69.666748	69.609985	-0.017822
69.600220	69.559326	-0.022919
69.533081	69.501953	-0.018158
69.466553	69.437866	-0.016235
69.400024	69.361572	-0.018799
69.333496	69.304199	-0.017517
69.266968	69.221191	-0.015930
69.199829	69.144897	-0.015289
69.133301	69.094238	-0.015289
69.066772	69.017334	-0.016235
69.000244	68.960571	-0.018158
68.933105	68.890381	-0.014954
68.866577	68.826294	-0.016235
68.800049	68.762817	-0.018799
68.733521	68.711548	-0.019104
68.666382	68.622437	-0.017822
68.599854	68.546143	-0.017517
68.533325	68.482666	-0.016876
68.466797	68.425293	-0.017181
68.400269	68.355103	-0.016235
68.333130	68.291626	-0.016235
68.266602	68.227539	-0.015289
68.200073	68.138428	-0.017517
68.133545	68.093872	-0.015594
68.066406	68.010864	-0.017181
67.999878	67.960205	-0.015594
67.933350	67.883301	-0.018158
67.866821	67.819824	-0.014648
67.800293	67.756348	-0.018158
67.733154	67.686157	-0.018799
67.666626	67.622681	-0.017822
67.600098	67.565308	-0.018463
67.533569	67.488403	-0.017822
67.466431	67.443848	-0.016876
67.399902	67.354736	-0.020691
67.333374	67.291260	-0.015594
67.266846	67.221069	-0.019440
67.199707	67.144775	-0.014954
67.133179	67.087402	-0.015594
67.066650	67.030029	-0.014008
67.000122	66.959839	-0.016235
66.933594	66.889648	-0.016235
66.866455	66.819458	-0.015289
66.799927	66.762085	-0.014954
66.733398	66.679687	-0.018158
66.666870	66.615601	-0.015930
66.599731	66.539307	-0.018799
66.533203	66.481934	-0.016235
66.466675	66.418457	-0.016876
66.400146	66.367187	-0.017822
66.333618	66.284180	-0.017181
66.266479	66.233521	-0.018463
66.199951	66.170044	-0.017181
66.133423	66.118774	-0.017517
66.066895	66.035767	-0.018158
65.999756	65.972290	-0.017822
65.933228	65.914917	-0.016876
65.866699	65.831909	-0.015289
65.800171	65.781250	-0.015289
65.733032	65.692139	-0.015594
65.666504	65.640869	-0.014648
65.599976	65.570679	-0.015930
65.533447	65.494385	-0.017517
65.466919	65.437012	-0.017181
65.399780	65.366821	-0.017822
65.333252	65.309448	-0.016876
65.266724	65.233154	-0.017517
65.200195	65.188599	-0.017517
65.133057	65.080566	-0.017517
65.066528	65.042114	-0.018158
65.000000	64.971924	-0.017181
64.933472	64.895630	-0.016235
64.866943	64.844360	-0.015930
64.799805	64.768066	-0.015289
64.733276	64.717407	-0.015289
64.666748	64.628296	-0.017181
64.600220	64.564209	-0.016235
64.533081	64.494019	-0.019104
64.466553	64.430542	-0.014648
64.400024	64.354248	-0.016235
64.333496	64.302979	-0.018158
64.266968	64.232788	-0.017181
64.199829	64.194946	-0.016235
64.133301	64.099121	-0.016876
64.066772	64.035645	-0.016235
64.000244	63.971558	-0.017181
63.933105	63.908081	-0.015594
63.866577	63.850708	-0.016571
63.800049	63.748779	-0.014954
63.733521	63.698120	-0.014343
63.666382	63.627930	-0.015594
63.599854	63.576660	-0.014954
63.533325	63.494263	-0.014648
63.466797	63.424072	-0.016235
63.400269	63.372803	-0.015930
63.333130	63.302612	-0.018158
63.266602	63.233032	-0.015930
63.200073	63.168945	-0.019745
63.133545	63.105469	-0.016235
63.066406	63.035278	-0.015930
62.999878	62.977905	-0.015930
62.933350	62.907715	-0.016571
62.866821	62.837524	-0.016571
62.800293	62.786865	-0.017822
62.733154	62.716675	-0.014008
62.666626	62.653198	-0.015930
62.600098	62.564087	-0.017517
62.533569	62.512817	-0.014954
62.466431	62.442627	-0.012421
62.399902	62.372437	-0.014343
62.333374	62.302856	-0.014008
62.266846	62.238770	-0.017181
62.199707	62.188110	-0.015930
62.133179	62.092285	-0.019745
62.066650	62.034912	-0.014008
62.000122	61.964722	-0.015594
61.933594	61.895142	-0.017517
61.866455	61.831055	-0.017517
61.799927	61.767578	-0.016571
61.733398	61.710205	-0.015930
61.666870	61.640015	-0.014343
61.599731	61.569824	-0.014648
61.533203	61.506348	-0.016876
61.466675	61.448975	-0.013702
61.400146	61.359863	-0.013702
61.333618	61.289673	-0.011475
61.266479	61.245117	-0.013702
61.199951	61.193848	-0.013062
61.133423	61.104736	-0.014954
61.066895	61.041260	-0.015289
60.999756	60.977783	-0.015930
60.933228	60.900879	-0.016571
60.866699	60.850220	-0.015930
60.800171	60.773926	-0.015930
60.733032	60.697021	-0.015594
60.666504	60.652466	-0.014648
60.599976	60.570068	-0.017822
60.533447	60.499878	-0.014343
60.466919	60.410767	-0.016235
60.399780	60.391235	-0.013062
60.333252	60.314941	-0.014008
60.266724	60.238647	-0.013367
60.200195	60.181274	-0.018799
60.133057	60.085449	-0.015289
60.066528	60.021973	-0.013062
60.000000	59.983521	-0.015289
59.933472	59.907227	-0.018463
59.866943	59.824219	-0.014343
59.799805	59.773560	-0.017822
59.733276	59.703369	-0.014954
59.666748	59.658813	-0.016571
59.600220	59.582520	-0.014008
59.533081	59.525146	-0.016235
59.466553	59.454956	-0.010498
59.400024	59.371948	-0.013367
59.333496	59.327393	-0.015594
59.266968	59.257202	-0.014008
59.199829	59.174805	-0.011780
59.133301	59.123535	-0.012085
59.066772	59.060059	-0.011780
59.000244	58.983154	-0.016235
58.933105	58.925781	-0.015930
58.866577	58.856201	-0.019104
58.800049	58.779297	-0.016876
58.733521	58.721924	-0.014648
58.666382	58.652344	-0.015930
58.599854	58.582153	-0.017181
58.533325	58.518066	-0.017822
58.466797	58.441772	-0.015594
58.400269	58.384399	-0.014008
58.333130	58.308105	-0.014954
58.266602	58.256836	-0.015289
58.200073	58.174438	-0.014008
58.133545	58.117065	-0.014648
58.066406	58.046875	-0.010193
57.999878	57.970581	-0.013062
57.933350	57.919312	-0.012726
57.866821	57.855835	-0.014954
57.800293	57.779541	-0.015289
57.733154	57.696533	-0.015594
57.666626	57.651978	-0.014648
57.600098	57.594604	-0.014343
57.533569	57.511597	-0.014648
57.466431	57.441406	-0.014954
57.399902	57.365112	-0.014008
57.333374	57.320557	-0.016571
57.266846	57.257080	-0.014954
57.199707	57.180176	-0.013702
57.133179	57.103882	-0.014008
57.066650	57.053223	-0.012726
57.000122	56.976318	-0.012085
56.933594	56.918945	-0.016876
56.866455	56.836548	-0.014008
56.799927	56.779175	-0.012421
56.733398	56.708984	-0.014954
56.666870	56.651611	-0.017181
56.599731	56.607056	-0.016571
56.533203	56.505127	-0.016235
56.466675	56.441650	-0.013702
56.400146	56.371460	-0.013367
56.333618	56.326904	-0.014954
56.266479	56.250000	-0.016571
56.199951	56.193237	-0.014343
56.133423	56.116333	-0.014648
56.066895	56.052856	-0.012726
55.999756	55.976562	-0.012726
55.933228	55.919189	-0.011475
55.866699	55.842285	-0.012085
55.800171	55.778809	-0.013702
55.733032	55.708618	-0.014648
55.666504	55.651245	-0.014954
55.599976	55.574951	-0.012726
55.533447	55.530396	-0.014954
55.466919	55.466919	-0.015930
55.399780	55.383911	-0.015289
55.333252	55.320435	-0.015594
55.266724	55.250244	-0.014954
55.200195	55.186157	-0.015594
55.133057	55.122681	-0.013062
55.066528	55.052490	-0.013062
55.000000	54.976196	-0.010193
54.933472	54.906006	-0.013702
54.866943	54.855347	-0.014343
54.799805	54.785156	-0.010834
54.733276	54.689331	-0.012726
54.666748	54.657593	-0.015930
54.600220	54.574585	-0.011139
54.533081	54.523926	-0.014648
54.466553	54.453735	-0.014008
54.400024	54.377441	-0.013062
54.333496	54.307251	-0.015289
54.266968	54.243164	-0.013702
54.199829	54.166870	-0.013062
54.133301	54.103394	-0.014008
54.066772	54.052124	-0.014008
54.000244	53.982544	-0.014008
53.933105	53.918457	-0.013062
53.866577	53.854980	-0.015289
53.800049	53.778076	-0.011475
53.733521	53.721313	-0.013367
53.666382	53.657227	-0.013367
53.599854	53.568115	-0.011475
53.533325	53.510742	-0.011139
53.466797	53.434448	-0.015289
53.400269	53.383179	-0.013702
53.333130	53.319702	-0.012421
53.266602	53.256226	-0.012726
53.200073	53.173218	-0.012085
53.133545	53.096924	-0.012421
53.066406	53.052368	-0.013062
52.999878	53.001099	-0.015930
52.933350	52.924805	-0.013702
52.866821	52.848511	-0.014648
52.800293	52.778320	-0.012085
52.733154	52.714233	-0.013702
52.666626	52.644653	-0.011780
52.600098	52.574463	-0.012726
52.533569	52.523193	-0.011780
52.466431	52.440186	-0.013702
52.399902	52.383423	-0.010498
52.333374	52.306519	-0.013062
52.266846	52.243042	-0.013062
52.199707	52.179565	-0.015930
52.133179	52.109375	-0.012085
52.066650	52.039185	-0.014954
52.000122	51.975708	-0.011139
51.933594	51.924438	-0.015930
51.866455	51.848145	-0.013702
51.799927	51.777954	-0.012726
51.733398	51.694946	-0.011475
51.666870	51.637573	-0.013062
51.599731	51.586914	-0.012421
51.533203	51.516724	-0.011780
51.466675	51.453247	-0.010498
51.400146	51.383057	-0.014648
51.333618	51.325684	-0.009552
51.266479	51.255493	-0.014008
51.199951	51.185303	-0.013702
51.133423	51.102295	-0.013702
51.066895	51.057739	-0.016571
50.999756	50.981445	-0.014954
50.933228	50.911255	-0.011475
50.866699	50.834961	-0.013367
50.800171	50.771484	-0.011475
50.733032	50.720215	-0.013367
50.666504	50.650024	-0.010193
50.599976	50.580444	-0.013702
50.533447	50.503540	-0.014648
50.466919	50.440063	-0.010834
50.399780	50.369873	-0.011780
50.333252	50.325317	-0.008911
50.266724	50.242310	-0.011475
50.200195	50.178833	-0.011780
50.133057	50.134277	-0.011139
50.066528	50.057983	-0.014008
50.000000	49.987793	-0.013702
49.933472	49.911499	-0.012726
49.866943	49.841309	-0.015594
49.799805	49.790039	-0.011780
49.733276	49.719849	-0.015594
49.666748	49.643555	-0.010498
49.600220	49.592896	-0.013367
49.533081	49.522705	-0.012726
49.466553	49.465332	-0.012421
49.400024	49.382324	-0.008270
49.333496	49.318848	-0.009857
49.266968	49.261475	-0.010498
49.199829	49.178467	-0.011139
49.133301	49.114990	-0.011475
49.066772	49.044800	-0.011475
49.000244	48.987427	-0.011139
48.933105	48.904419	-0.011780
48.866577	48.853760	-0.012421
48.800049	48.796387	-0.012726
48.733521	48.720093	-0.011475
48.666382	48.656006	-0.013062
48.599854	48.585815	-0.014343
48.533325	48.516235	-0.014648
48.466797	48.452148	-0.011475
48.400269	48.388672	-0.011475
48.333130	48.318481	-0.013062
48.266602	48.261108	-0.009216
48.200073	48.184814	-0.009216
48.133545	48.108521	-0.012085
48.066406	48.044434	-0.012726
47.999878	47.993774	-0.009857
47.933350	47.916870	-0.012421
47.866821	47.853394	-0.014008
47.800293	47.770386	-0.011780
47.733154	47.719727	-0.014343
47.666626	47.662354	-0.011475
47.600098	47.573242	-0.011780
47.533569	47.521973	-0.011780
47.466431	47.451782	-0.013702
47.399902	47.395020	-0.008911
47.333374	47.330933	-0.010498
47.266846	47.247925	-0.011475
47.199707	47.184448	-0.011139
47.133179	47.114258	-0.010498
47.066650	47.056885	-0.009216
47.000122	46.980591	-0.009216
46.933594	46.917114	-0.010193
46.866455	46.853027	-0.012726
46.799927	46.795654	-0.013702
46.733398	46.751099	-0.013367
46.666870	46.668701	-0.013702
46.599731	46.591797	-0.013702
46.533203	46.521606	-0.014008
46.466675	46.464844	-0.011780
46.400146	46.387939	-0.013062
46.333618	46.330566	-0.010498
46.266479	46.273193	-0.010193
46.199951	46.190796	-0.007965
46.133423	46.146240	-0.009216
46.066895	46.050415	-0.008911
45.999756	45.993042	-0.008606
45.933228	45.929565	-0.008606
45.866699	45.865479	-0.010498
45.800171	45.789185	-0.008270
45.733032	45.718994	-0.013367
45.666504	45.661621	-0.012726
45.599976	45.598145	-0.014648
45.533447	45.534668	-0.010834
45.466919	45.457764	-0.013367
45.399780	45.394287	-0.010834
45.333252	45.330811	-0.012085
45.266724	45.247803	-0.011139
45.200195	45.203247	-0.012726
45.133057	45.101318	-0.012421
45.066528	45.062866	-0.011139
45.000000	44.979858	-0.008606
44.933472	44.916382	-0.008911
44.866943	44.871826	-0.010834
44.799805	44.795532	-0.010193
44.733276	44.725342	-0.011139
44.666748	44.655151	-0.009216
44.600220	44.604492	-0.012085
44.533081	44.534302	-0.009857
44.466553	44.458008	-0.011780
44.400024	44.400635	-0.010193
44.333496	44.323730	-0.008911
44.266968	44.247437	-0.011475
44.199829	44.171143	-0.011139
44.133301	44.119873	-0.008606
44.066772	44.056396	-0.011780
44.000244	43.986206	-0.009857
43.933105	43.935547	-0.013367
43.866577	43.865356	-0.008911
43.800049	43.795166	-0.010834
43.733521	43.712158	-0.007965
43.666382	43.648682	-0.012421
43.599854	43.585205	-0.012085
43.533325	43.521118	-0.009552
43.466797	43.450928	-0.010498
43.400269	43.387451	-0.011475
43.333130	43.330078	-0.008911
43.266602	43.259888	-0.013367
43.200073	43.183594	-0.010193
43.133545	43.126221	-0.012726
43.066406	43.056030	-0.010498
42.999878	42.998657	-0.010193
42.933350	42.928467	-0.007629
42.866821	42.852173	-0.009552
42.800293	42.788696	-0.010498
42.733154	42.718506	-0.009857
42.666626	42.673950	-0.007965
42.600098	42.584839	-0.010834
42.533569	42.520752	-0.009216
42.466431	42.457275	-0.012726
42.399902	42.406006	-0.012085
42.333374	42.323608	-0.010498
42.266846	42.247314	-0.014008
42.199707	42.189941	-0.011139
42.133179	42.132568	-0.010193
42.066650	42.042847	-0.010193
42.000122	41.992187	-0.012726
41.933594	41.928711	-0.011475
41.866455	41.858521	-0.009552
41.799927	41.788330	-0.011780
41.733398	41.730957	-0.008911
41.666870	41.667480	-0.009216
41.599731	41.590576	-0.009552
41.533203	41.520996	-0.008270
41.466675	41.469727	-0.008911
41.400146	41.399536	-0.008911
41.333618	41.342163	-0.008911
41.266479	41.259766	-0.010193
41.199951	41.182861	-0.012726
41.133423	41.119385	-0.008911
41.066895	41.068115	-0.009857
40.999756	40.985718	-0.008270
40.933228	40.915527	-0.010498
40.866699	40.858154	-0.009216
40.800171	40.794678	-0.011475
40.733032	40.711670	-0.009552
40.666504	40.667114	-0.011139
40.599976	40.584106	-0.009857
40.533447	40.513916	-0.008911
40.466919	40.444336	-0.008606
40.399780	40.393066	-0.011475
40.333252	40.335693	-0.008606
40.266724	40.265503	-0.009216
40.200195	40.202026	-0.009857
40.133057	40.131836	-0.009216
40.066528	40.074463	-0.009552
40.000000	40.010986	-0.011780
39.933472	39.934082	-0.007965
39.866943	39.870605	-0.009857
39.799805	39.819946	-0.008911
39.733276	39.736938	-0.010193
39.666748	39.666748	-0.008911
39.600220	39.603271	-0.009552
39.533081	39.539185	-0.009552
39.466553	39.443970	-0.008270
39.400024	39.392700	-0.007629
39.333496	39.335327	-0.009552
39.266968	39.259033	-0.011475
39.199829	39.201660	-0.011139
39.133301	39.144287	-0.009857
39.066772	39.061279	-0.008911
39.000244	39.010620	-0.010193
38.933105	38.940430	-0.010193
38.866577	38.857422	-0.008911
38.800049	38.793945	-0.009216
38.733521	38.755493	-0.009552
38.666382	38.692017	-0.010193
38.599854	38.590088	-0.006989
38.533325	38.526611	-0.010498
38.466797	38.469238	-0.009857
38.400269	38.411865	-0.012085
38.333130	38.341675	-0.008270
38.266602	38.278198	-0.006042
38.200073	38.208008	-0.005737
38.133545	38.137817	-0.010193
38.066406	38.067627	-0.005402
37.999878	38.004150	-0.010498
37.933350	37.933960	-0.008911
37.866821	37.857666	-0.008606
37.800293	37.800293	-0.010498
37.733154	37.730103	-0.010193
37.666626	37.666626	-0.010834
37.600098	37.609253	-0.009857
37.533569	37.545166	-0.011139
37.466431	37.462158	-0.009552
37.399902	37.405396	-0.009552
37.333374	37.328491	-0.006683
37.266846	37.252197	-0.005737
37.199707	37.213745	-0.008911
37.133179	37.137451	-0.008911
37.066650	37.054443	-0.006683
37.000122	37.003784	-0.007965
36.933594	36.920776	-0.009552
36.866455	36.882935	-0.009857
36.799927	36.799927	-0.010193
36.733398	36.729736	-0.009857
36.666870	36.685181	-0.009552
36.599731	36.602173	-0.007965
36.533203	36.551514	-0.009216
36.466675	36.487427	-0.012421
36.400146	36.405029	-0.007629
36.333618	36.334839	-0.008911
36.266479	36.283569	-0.006683
36.199951	36.207275	-0.006683
36.133423	36.143799	-0.006042
36.066895	36.060791	-0.007965
35.999756	35.990601	-0.008911
35.933228	35.939941	-0.009857
35.866699	35.888672	-0.007324
35.800171	35.799561	-0.009857
35.733032	35.729370	-0.008270
35.666504	35.665894	-0.012726
35.599976	35.595703	-0.009552
35.533447	35.519409	-0.006683
35.466919	35.493774	-0.007965
35.399780	35.398560	-0.009552
35.333252	35.347290	-0.007965
35.266724	35.264282	-0.007629
35.200195	35.200806	-0.008270
35.133057	35.137329	-0.007965
35.066528	35.067139	-0.006378
35.000000	35.009766	-0.006683
34.933472	34.933472	-0.006042
34.866943	34.869385	-0.009857
34.799805	34.793091	-0.007965
34.733276	34.741821	-0.012726
34.666748	34.678345	-0.008270
34.600220	34.602051	-0.008606
34.533081	34.531860	-0.010498
34.466553	34.474487	-0.009552
34.400024	34.404297	-0.008606
34.333496	34.315186	-0.010193
34.266968	34.264526	-0.007324
34.199829	34.194336	-0.009552
34.133301	34.124146	-0.007965
34.066772	34.066772	-0.008911
34.000244	33.996582	-0.010834
33.933105	33.926392	-0.005737
33.866577	33.875732	-0.008606
33.800049	33.805542	-0.005096
33.733521	33.729248	-0.008911
33.666382	33.671875	-0.006683
33.599854	33.607788	-0.008270
33.533325	33.544312	-0.008911
33.466797	33.474121	-0.008270
33.400269	33.423462	-0.008911
33.333130	33.334351	-0.009552
33.266602	33.276978	-0.005402
33.200073	33.206787	-0.009216
33.133545	33.149414	-0.006683
33.066406	33.079224	-0.009216
32.999878	33.015747	-0.007324
32.933350	32.938843	-0.006683
32.866821	32.875366	-0.005737
32.800293	32.799072	-0.009552
32.733154	32.741699	-0.007965
32.666626	32.677612	-0.006989
32.600098	32.614136	-0.009857
32.533569	32.543945	-0.007629
32.466431	32.473755	-0.006989
32.399902	32.423096	-0.009857
32.333374	32.333984	-0.005402
32.266846	32.276611	-0.006683
32.199707	32.206421	-0.005096
32.133179	32.155762	-0.009216
32.066650	32.072754	-0.007629
32.000122	32.015381	-0.007629
31.933594	31.939087	-0.006989
31.866455	31.875000	-0.008911
31.799927	31.804810	-0.008270
31.733398	31.748047	-0.006683
31.666870	31.677856	-0.004456
31.599731	31.600952	-0.007324
31.533203	31.543579	-0.007629
31.466675	31.473999	-0.005737
31.400146	31.435547	-0.007629
31.333618	31.333618	-0.008270
31.266479	31.270142	-0.009552
31.199951	31.199951	-0.010193
31.133423	31.135864	-0.006683
31.066895	31.079102	-0.006989
30.999756	31.002197	-0.006378
30.933228	30.951538	-0.007324
30.866699	30.881348	-0.007629
30.800171	30.805054	-0.006042
30.733032	30.734863	-0.007629
30.666504	30.664673	-0.007965
30.599976	30.594482	-0.006989
30.533447	30.543823	-0.004120
30.466919	30.479736	-0.006042
30.399780	30.416260	-0.006042
30.333252	30.346069	-0.007965
30.266724	30.263062	-0.006378
30.200195	30.218506	-0.007629
30.133057	30.142212	-0.008270
30.066528	30.072021	-0.007629
30.000000	30.014648	-0.006378
29.933472	29.938354	-0.006989
29.866943	29.874878	-0.008606
29.799805	29.810791	-0.008606
29.733276	29.728394	-0.006683
29.666748	29.677124	-0.006042
29.600220	29.619751	-0.006989
29.533081	29.556274	-0.010193
29.466553	29.486084	-0.006378
29.400024	29.415894	-0.005737
29.333496	29.345703	-0.006683
29.266968	29.288330	-0.005737
29.199829	29.218750	-0.005737
29.133301	29.141846	-0.007965
29.066772	29.071655	-0.005737
29.000244	29.027100	-0.006989
28.933105	28.944702	-0.006042
28.866577	28.880615	-0.006683
28.800049	28.811035	-0.006378
28.733521	28.740845	-0.009216
28.666382	28.689575	-0.007965
28.599854	28.607178	-0.008606
28.533325	28.536987	-0.005737
28.466797	28.485718	-0.005402
28.400269	28.409424	-0.004761
28.333130	28.345947	-0.006378
28.266602	28.281860	-0.005737
28.200073	28.186646	-0.007965
28.133545	28.142090	-0.005402
28.066406	28.084717	-0.008270
27.999878	28.001709	-0.006683
27.933350	27.938232	-0.011139
27.866821	27.868042	-0.004456
27.800293	27.797852	-0.006042
27.733154	27.733765	-0.006683
27.666626	27.670288	-0.005096
27.600098	27.612915	-0.004456
27.533569	27.529907	-0.005096
27.466431	27.473145	-0.006683
27.399902	27.396240	-0.006042
27.333374	27.345581	-0.006042
27.266846	27.249756	-0.006042
27.199707	27.199097	-0.003174
27.133179	27.135010	-0.007324
27.066650	27.064819	-0.006042
27.000122	26.988525	-0.002533
26.933594	26.943970	-0.008606
26.866455	26.867676	-0.005737
26.799927	26.784668	-0.008270
26.733398	26.734009	-0.007324
26.666870	26.676636	-0.006378
26.599731	26.606445	-0.006683
26.533203	26.542969	-0.007629
26.466675	26.459961	-0.006683
26.400146	26.395874	-0.008270
26.333618	26.319580	-0.005737
26.266479	26.256104	-0.006378
26.199951	26.211548	-0.002228
26.133423	26.135254	-0.005737
26.066895	26.071167	-0.004456
25.999756	26.013794	-0.007324
25.933228	25.918579	-0.004456
25.866699	25.854492	-0.007324
25.800171	25.803833	-0.005096
25.733032	25.746460	-0.006989
25.666504	25.657349	-0.004456
25.599976	25.593262	-0.006378
25.533447	25.523071	-0.004120
25.466919	25.459595	-0.007629
25.399780	25.396118	-0.005096
25.333252	25.325928	-0.004456
25.266724	25.262451	-0.004456
25.200195	25.211182	-0.005402
25.133057	25.134888	-0.008270
25.066528	25.070801	-0.007629
25.000000	25.007324	-0.004761
24.933472	24.937134	-0.005737
24.866943	24.866943	-0.007629
24.799805	24.803467	-0.005096
24.733276	24.733276	-0.006989
24.666748	24.656982	-0.008606
24.600220	24.586792	-0.004456
24.533081	24.529419	-0.005737
24.466553	24.459229	-0.007965
24.400024	24.389038	-0.005096
24.333496	24.325562	-0.004456
24.266968	24.274902	-0.004761
24.199829	24.185181	-0.006042
24.133301	24.128418	-0.006042
24.066772	24.071045	-0.006042
24.000244	23.994141	-0.007629
23.933105	23.930664	-0.003174
23.866577	23.860474	-0.005096
23.800049	23.784180	-0.005096
23.733521	23.726807	-0.005737
23.666382	23.682251	-0.006989
23.599854	23.593140	-0.005402
23.533325	23.522949	-0.007965
23.466797	23.478394	-0.006378
23.400269	23.389282	-0.006378
23.333130	23.338013	-0.008270
23.266602	23.248901	-0.006989
23.200073	23.198242	-0.005402
23.133545	23.115234	-0.006683
23.066406	23.063965	-0.005737
22.999878	22.987671	-0.005096
22.933350	22.917480	-0.005402
22.866821	22.866821	-0.005096
22.800293	22.809448	-0.003815
22.733154	22.739258	-0.005096
22.666626	22.675781	-0.007629
22.600098	22.598877	-0.005402
22.533569	22.529297	-0.005402
22.466431	22.478027	-0.007965
22.399902	22.388916	-0.007324
22.333374	22.337646	-0.006683
22.266846	22.255249	-0.005096
22.199707	22.216797	-0.004456
22.133179	22.114868	-0.006378
22.066650	22.070312	-0.005737
22.000122	22.000122	-0.008270
21.933594	21.929932	-0.004761
21.866455	21.872559	-0.004456
21.799927	21.802979	-0.006989
21.733398	21.726074	-0.004120
21.666870	21.662598	-0.007965
21.599731	21.592407	-0.004761
21.533203	21.528931	-0.005737
21.466675	21.458740	-0.003815
21.400146	21.407471	-0.006989
21.333618	21.318359	-0.005096
21.266479	21.267700	-0.007629
21.199951	21.203613	-0.004120
21.133423	21.146240	-0.005737
21.066895	21.069946	-0.002533
20.999756	21.012573	-0.006989
20.933228	20.923462	-0.004456
20.866699	20.847168	-0.006378
20.800171	20.821533	-0.003510
20.733032	20.732422	-0.007965
20.666504	20.668945	-0.006683
20.599976	20.604858	-0.006989
20.533447	20.541382	-0.004456
20.466919	20.484009	-0.006042
20.399780	20.420532	-0.003815
20.333252	20.337524	-0.006378
20.266724	20.273437	-0.005737
20.200195	20.197144	-0.004761
20.133057	20.139771	-0.003815
20.066528	20.057373	-0.005737
20.000000	20.025024	-0.004120
19.933472	19.929810	-0.004761
19.866943	19.872437	-0.006042
19.799805	19.802246	-0.007324
19.733276	19.725952	-0.004456
19.666748	19.674683	-0.005402
19.600220	19.598389	-0.002228
19.533081	19.547729	-0.005402
19.466553	19.477539	-0.002869
19.400024	19.400635	-0.004761
19.333496	19.349976	-0.005096
19.266968	19.286499	-0.004761
19.199829	19.196777	-0.005096
19.133301	19.139404	-0.007965
19.066772	19.075928	-0.005096
19.000244	18.992920	-0.006042
18.933105	18.935547	-0.004456
18.866577	18.872070	-0.003510
18.800049	18.795776	-0.006683
18.733521	18.751221	-0.005096
18.666382	18.668213	-0.005402
18.599854	18.598022	-0.004456
18.533325	18.521729	-0.004456
18.466797	18.458252	-0.004761
18.400269	18.394165	-0.004761
18.333130	18.336792	-0.005096
18.266602	18.247681	-0.005096
18.200073	18.190308	-0.005402
18.133545	18.126831	-0.006042
18.066406	18.056641	-0.004120
17.999878	17.999268	-0.005402
17.933350	17.935791	-0.006683
17.866821	17.858887	-0.006378
17.800293	17.801514	-0.005096
17.733154	17.719116	-0.004761
17.666626	17.667847	-0.006989
17.600098	17.591553	-0.005737
17.533569	17.528076	-0.004120
17.466431	17.451172	-0.005402
17.399902	17.400513	-0.004456
17.333374	17.336426	-0.005737
17.266846	17.260132	-0.003174
17.199707	17.215576	-0.003174
17.133179	17.126465	-0.003815
17.066650	17.088013	-0.004456
17.000122	16.998901	-0.003815
16.933594	16.941528	-0.004761
16.866455	16.859131	-0.003174
16.799927	16.801758	-0.005737
16.733398	16.731567	-0.003815
16.666870	16.680298	-0.004456
16.599731	16.585083	-0.004456
16.533203	16.546631	-0.006042
16.466675	16.463623	-0.006683
16.400146	16.406860	-0.006042
16.333618	16.342773	-0.005096
16.266479	16.272583	-0.004120
16.199951	16.209106	-0.003174
16.133423	16.157837	-0.004456
16.066895	16.081543	-0.003174
15.999756	15.998535	-0.007324
15.933228	15.935059	-0.003510
15.866699	15.877686	-0.006989
15.800171	15.820312	-0.003510
15.733032	15.731201	-0.005737
15.666504	15.673828	-0.004120
15.599976	15.610352	-0.005402
15.533447	15.534058	-0.001282
15.466919	15.482788	-0.006683
15.399780	15.399780	-0.005096
15.333252	15.336304	-0.005737
15.266724	15.266113	-0.004456
15.200195	15.202637	-0.006042
15.133057	15.125732	-0.002869
15.066528	15.068970	-0.005096
15.000000	14.998779	-0.003815
14.933472	14.941406	-0.005096
14.866943	14.852295	-0.004456
14.799805	14.794922	-0.005096
14.733276	14.737549	-0.003815
14.666748	14.648437	-0.006683
14.600220	14.603882	-0.004456
14.533081	14.546509	-0.005402
14.466553	14.456787	-0.003815
14.400024	14.393311	-0.007965
14.333496	14.329834	-0.007629
14.266968	14.265747	-0.005402
14.199829	14.208374	-0.004456
14.133301	14.138794	-0.003815
14.066772	14.074707	-0.006683
14.000244	13.991699	-0.003815
13.933105	13.953857	-0.002869
13.866577	13.858032	-0.005402
13.800049	13.800659	-0.003510
13.733521	13.756104	-0.003815
13.666382	13.673706	-0.004761
13.599854	13.596802	-0.004456
13.533325	13.539429	-0.006378
13.466797	13.469849	-0.004761
13.400269	13.405762	-0.005737
13.333130	13.348389	-0.004120
13.266602	13.272095	-0.007629
13.200073	13.182983	-0.002869
13.133545	13.138428	-0.004761
13.066406	13.068237	-0.006378
12.999878	13.016968	-0.006378
12.933350	12.940674	-0.004456
12.866821	12.883301	-0.005096
12.800293	12.813110	-0.003174
12.733154	12.736816	-0.003174
12.666626	12.673340	-0.005096
12.600098	12.603149	-0.006683
12.533569	12.520142	-0.002533
12.466431	12.482300	-0.004761
12.399902	12.418213	-0.006042
12.333374	12.335815	-0.005096
12.266846	12.278442	-0.003510
12.199707	12.214355	-0.004456
12.133179	12.144165	-0.004761
12.066650	12.093506	-0.006042
12.000122	12.004395	-0.005096
11.933594	11.947021	-0.004456
11.866455	11.870728	-0.004456
11.799927	11.813354	-0.006042
11.733398	11.736450	-0.003815
11.666870	11.654053	-0.006042
11.599731	11.615601	-0.003815
11.533203	11.532593	-0.005096
11.466675	11.481934	-0.004456
11.400146	11.411743	-0.005402
11.333618	11.335449	-0.005402
11.266479	11.271362	-0.006378
11.199951	11.182251	-0.004456
11.133423	11.124878	-0.002869
11.066895	11.080322	-0.003510
10.999756	11.010132	-0.006989
10.933228	10.953369	-0.004761
10.866699	10.870361	-0.004761
10.800171	10.800171	-0.004761
10.733032	10.748901	-0.003174
10.666504	10.672607	-0.003174
10.599976	10.615234	-0.007324
10.533447	10.545044	-0.004120
10.466919	10.462646	-0.004120
10.399780	10.418091	-0.004761
10.333252	10.335083	-0.006042
10.266724	10.258789	-0.005402
10.200195	10.201416	-0.007629
10.133057	10.137329	-0.003174
10.066528	10.079956	-0.004120
10.000000	10.010376	-0.006042
9.933472	9.940186	-0.008911
9.866943	9.857178	-0.004761
9.799805	9.819336	-0.004120
9.733276	9.755249	-0.005096
9.666748	9.678955	-0.003510
9.600220	9.589844	-0.004456
9.533081	9.545288	-0.003174
9.466553	9.475098	-0.003174
9.400024	9.404907	-0.004761
9.333496	9.341431	-0.005402
9.266968	9.277344	-0.004456
9.199829	9.201050	-0.005737
9.133301	9.143677	-0.002533
9.066772	9.093018	-0.006683
9.000244	9.016113	-0.002869
8.933105	8.933716	-0.006042
8.866577	8.869629	-0.005402
8.800049	8.793335	-0.006042
8.733521	8.735962	-0.004761
8.666382	8.659668	-0.005402
8.599854	8.595581	-0.006989
8.533325	8.538208	-0.006683
8.466797	8.455811	-0.003815
8.400269	8.398437	-0.005402
8.333130	8.341064	-0.003174
8.266602	8.270874	-0.007324
8.200073	8.200684	-0.004456
8.133545	8.137207	-0.003510
8.066406	8.060913	-0.003815
7.999878	8.003540	-0.005402
7.933350	7.933350	-0.005402
7.866821	7.850342	-0.004120
7.800293	7.786865	-0.003815
7.733154	7.735596	-0.004120
7.666626	7.672119	-0.003174
7.600098	7.601929	-0.006042
7.533569	7.531738	-0.003815
7.466431	7.468262	-0.004761
7.399902	7.410889	-0.002228
7.333374	7.334595	-0.004761
7.266846	7.264404	-0.002533
7.199707	7.207031	-0.004456
7.133179	7.143555	-0.003510
7.066650	7.073364	-0.005737
7.000122	7.003174	-0.004120
6.933594	6.932983	-0.006683
6.866455	6.862793	-0.003815
6.799927	6.799316	-0.004120
6.733398	6.741943	-0.004761
6.666870	6.684570	-0.003510
6.599731	6.614380	-0.006378
6.533203	6.544189	-0.004456
6.466675	6.486816	-0.004761
6.400146	6.404419	-0.004456
6.333618	6.347046	-0.004120
6.266479	6.289673	-0.001892
6.199951	6.219482	-0.003174
6.133423	6.143188	-0.004120
6.066895	6.072998	-0.003815
5.999756	6.009521	-0.001587
5.933228	5.945435	-0.005096
5.866699	5.881958	-0.002533
5.800171	5.811768	-0.006042
5.733032	5.741577	-0.003815
5.666504	5.678101	-0.005737
5.599976	5.601196	-0.005096
5.533447	5.550537	-0.007324
5.466919	5.487061	-0.005402
5.399780	5.416870	-0.006042
5.333252	5.352783	-0.005402
5.266724	5.295410	-0.006683
5.200195	5.200195	-0.003510
5.133057	5.161743	-0.003815
5.066528	5.079346	-0.001282
5.000000	5.002441	-0.005096
4.933472	4.938965	-0.005096
4.866943	4.881592	-0.005737
4.799805	4.811401	-0.001282
4.733276	4.747925	-0.004456
4.666748	4.671631	-0.005096
4.600220	4.614258	-0.006378
4.533081	4.531250	-0.003174
4.466553	4.486694	-0.005737
4.400024	4.403687	-0.003815
4.333496	4.346313	-0.005737
4.266968	4.276123	-0.004456
4.199829	4.218750	-0.004761
4.133301	4.142456	-0.004120
4.066772	4.078979	-0.004761
4.000244	4.002686	-0.002869
3.933105	3.945312	-0.004120
3.866577	3.894043	-0.007629
3.800049	3.804932	-0.005402
3.733521	3.741455	-0.003174
3.666382	3.677368	-0.004120
3.599854	3.607178	-0.006042
3.533325	3.543701	-0.003510
3.466797	3.480225	-0.003510
3.400269	3.403320	-0.004120
3.333130	3.320923	-0.004456
3.266602	3.276367	-0.006042
3.200073	3.218994	-0.006378
3.133545	3.154907	-0.005737
3.066406	3.059692	-0.003815
2.999878	3.008423	-0.003510
2.933350	2.944946	-0.001587
2.866821	2.880859	-0.006378
2.800293	2.817383	-0.004120
2.733154	2.747192	-0.003510
2.666626	2.677002	-0.003815
2.600098	2.613525	-0.004761
2.533569	2.550049	-0.004761
2.466431	2.479858	-0.006378
2.399902	2.403564	-0.004761
2.333374	2.333374	-0.006989
2.266846	2.282104	-0.005096
2.199707	2.218628	-0.005402
2.133179	2.142334	-0.005096
2.066650	2.078247	-0.004456
2.000122	2.001953	-0.004761
1.933594	1.944580	-0.006042
1.866455	1.861572	-0.002869
1.799927	1.804199	-0.003510
1.733398	1.727905	-0.001587
1.666870	1.664429	-0.005737
1.599731	1.600342	-0.004456
1.533203	1.536865	-0.002228
1.466675	1.473389	-0.006378
1.400146	1.409302	-0.006042
1.333618	1.333008	-0.004456
1.266479	1.269531	-0.005737
1.199951	1.199341	-0.006989
1.133423	1.148071	-0.005402
1.066895	1.071777	-0.003815
0.999756	1.001587	-0.005402
0.933228	0.938110	-0.005096
0.866699	0.855103	-0.003174
0.800171	0.804443	-0.006378
0.733032	0.740356	-0.000946
0.666504	0.670166	-0.002869
0.599976	0.600586	-0.005096
0.533447	0.556030	-0.003815
0.466919	0.479126	-0.005096
0.399780	0.396729	-0.003174
0.333252	0.345459	-0.003510
0.266724	0.269165	-0.007965
0.200195	0.205078	-0.004120
0.133057	0.103149	-0.005402
0.066528	0.058594	-0.002869
0.000000	0.001221	-0.006683
0.000000	0.014038	-0.005737
0.000000	0.007935	-0.004761
0.000000	-0.004883	-0.005402
0.000000	0.014038	-0.007629
0.000000	0.007935	-0.004120
0.000000	0.001221	-0.005737
0.000000	-0.004883	-0.002228
0.000000	0.001221	-0.003174
0.000000	0.001221	-0.003510
0.000000	-0.017700	-0.004456
0.000000	-0.004883	-0.003510
0.000000	0.014038	-0.008606
0.000000	-0.010986	-0.003815
0.000000	-0.017700	-0.003815
0.000000	0.001221	-0.003510
0.000000	-0.017700	-0.006378
0.000000	0.001221	-0.003510
0.000000	0.001221	-0.006378
0.000000	-0.004883	-0.006042
0.000000	0.001221	-0.003815
0.000000	0.001221	-0.002228
0.000000	0.007935	-0.007629
0.000000	-0.004883	-0.002228
0.000000	-0.004883	-0.003510
0.000000	0.014038	-0.005737
0.000000	0.001221	-0.004761
0.000000	-0.004883	-0.004456
0.000000	0.001221	-0.005737
0.000000	-0.004883	-0.004761
0.000000	-0.004883	-0.005402
0.000000	0.007935	-0.004120
0.000000	0.001221	-0.007965
0.000000	0.001221	-0.004456
0.000000	0.014038	-0.003510
0.000000	0.007935	-0.005096
0.000000	-0.017700	-0.004120
0.000000	0.001221	-0.005737
0.000000	0.014038	-0.002228
0.000000	-0.004883	-0.003174
0.000000	0.007935	-0.004456
0.000000	-0.004883	-0.006683
0.000000	0.007935	-0.006989
0.000000	-0.004883	-0.004761
0.000000	0.001221	-0.002533
0.000000	0.001221	-0.005096
0.000000	0.001221	-0.005096
0.000000	0.001221	-0.006042
0.000000	0.001221	-0.003815
0.000000	-0.004883	-0.006042
0.000000	0.007935	-0.005737
0.000000	-0.004883	-0.005402
0.000000	-0.004883	-0.006989
0.000000	0.001221	-0.006042
0.000000	0.007935	-0.005402
0.000000	0.001221	-0.006042
0.000000	0.001221	-0.002228
0.000000	0.014038	-0.002533
0.000000	0.007935	-0.006042
0.000000	0.001221	-0.003174
0.000000	0.014038	-0.002533
0.000000	-0.004883	-0.005096
0.000000	0.007935	-0.003510
0.000000	0.014038	-0.004456
0.000000	0.007935	-0.004456
0.000000	0.001221	-0.005402
0.000000	0.001221	-0.005737
0.000000	0.001221	-0.006683
0.000000	0.014038	-0.006042
0.000000	0.001221	-0.003174
0.000000	-0.017700	-0.005096
0.000000	-0.004883	-0.007629
0.000000	0.014038	-0.002869
0.000000	-0.004883	-0.003174
0.000000	0.007935	-0.002869
0.000000	-0.004883	-0.004456
0.000000	-0.004883	-0.003510
0.000000	0.020752	-0.005402
0.000000	0.007935	-0.003510
0.000000	0.001221	-0.004120
0.000000	0.001221	-0.005096
0.000000	0.001221	-0.003510
0.000000	-0.004883	-0.004456
0.000000	-0.004883	-0.007629
0.000000	0.001221	-0.003174
0.000000	0.007935	-0.007629
0.000000	0.001221	-0.002869
0.000000	-0.004883	-0.004120
0.000000	-0.017700	-0.002869
0.000000	-0.004883	-0.002869
0.000000	0.007935	-0.002228
0.000000	-0.004883	-0.003174
0.000000	-0.010986	-0.003174
0.000000	0.014038	-0.004761
0.000000	0.001221	-0.004761
0.000000	0.007935	-0.008606
0.000000	0.020752	-0.003510
0.000000	0.014038	-0.006378
0.000000	0.001221	-0.006989
0.000000	0.007935	-0.008606
0.000000	0.007935	-0.005096
0.000000	0.001221	-0.005096
0.000000	0.001221	-0.006042
0.000000	0.001221	-0.004120
0.000000	-0.010986	-0.003815
0.000000	0.014038	-0.000641
0.000000	-0.017700	-0.000946
0.000000	0.001221	-0.004120
0.000000	-0.004883	-0.003815
0.000000	0.001221	-0.000946
0.000000	0.001221	-0.005096
0.000000	-0.004883	-0.002533
0.000000	0.001221	-0.007324
0.000000	-0.004883	-0.003510
0.000000	0.007935	-0.006042
0.000000	0.007935	-0.005402
0.000000	-0.004883	-0.008270
0.000000	0.001221	-0.005096
0.000000	0.007935	-0.004120
0.000000	0.001221	-0.004456
0.000000	0.001221	-0.006989
0.000000	0.001221	-0.002533
0.000000	-0.004883	-0.003174
0.000000	0.001221	-0.002228
0.000000	-0.004883	-0.006989
0.000000	-0.010986	-0.003815
0.000000	0.001221	-0.005096
0.000000	-0.004883	-0.004120
0.000000	-0.004883	-0.003510
0.000000	-0.004883	-0.004120
0.000000	-0.010986	-0.005402
0.000000	0.014038	-0.003815
0.000000	-0.004883	-0.005737
0.000000	-0.004883	-0.005402
0.000000	-0.004883	-0.006683
0.000000	0.001221	-0.002533
0.000000	0.001221	-0.003510
0.000000	-0.004883	-0.002869
0.000000	-0.004883	-0.006042
0.000000	0.014038	-0.003815
0.000000	0.001221	-0.002869
0.000000	0.001221	-0.005096
0.000000	0.014038	-0.004120
0.000000	0.001221	-0.005402
0.000000	-0.004883	-0.005402
0.000000	-0.004883	-0.004120
0.000000	0.001221	-0.005737
0.000000	0.014038	-0.005737
0.000000	0.007935	-0.003815
0.000000	-0.004883	-0.006683
0.000000	-0.004883	-0.004761
0.000000	0.007935	-0.006989
0.000000	-0.004883	-0.003510
0.000000	-0.010986	-0.007629
0.000000	-0.010986	-0.000946
0.000000	0.014038	-0.002228
0.000000	0.007935	-0.002533
0.000000	-0.004883	-0.005096
0.000000	-0.004883	-0.000946
0.000000	-0.004883	-0.005737
0.000000	-0.004883	-0.003815
0.000000	0.001221	-0.005402
0.000000	0.001221	-0.003815
0.000000	0.001221	-0.007324
0.000000	0.007935	-0.004456
0.000000	0.001221	-0.006683
0.000000	0.014038	-0.008270
0.000000	0.007935	-0.007629
0.000000	0.007935	-0.005737
0.000000	0.014038	-0.005737
0.000000	-0.004883	-0.002533
0.000000	0.001221	-0.002869
0.000000	0.007935	-0.002869
0.000000	0.007935	-0.005402
0.000000	-0.004883	-0.005096
0.000000	0.007935	-0.006378
0.000000	0.001221	-0.003815
0.000000	0.001221	-0.004120
0.000000	-0.004883	-0.006042
0.000000	0.007935	-0.004761
0.000000	-0.004883	-0.003510
0.000000	0.001221	-0.005096
0.000000	0.014038	-0.007965
0.000000	0.007935	-0.006042
0.000000	0.007935	-0.003174
0.000000	0.014038	-0.005737
0.000000	-0.004883	-0.006378
0.000000	0.001221	-0.005402
0.000000	0.001221	-0.006042
0.000000	-0.010986	-0.002533
0.000000	-0.004883	-0.004120
0.000000	-0.004883	-0.002869
0.000000	0.014038	-0.005402
0.000000	-0.004883	-0.006683
0.000000	-0.010986	-0.005737
0.000000	0.001221	-0.005096
0.000000	0.001221	-0.007324
0.000000	-0.010986	-0.003174
0.000000	0.007935	-0.005737
0.000000	0.001221	-0.005096
0.000000	0.007935	-0.005096
0.000000	0.001221	-0.003510
0.000000	0.007935	-0.004456
0.000000	-0.004883	-0.002228
0.000000	0.001221	-0.001282
0.000000	0.007935	-0.002533
0.000000	0.007935	-0.004120
0.000000	0.007935	-0.002533
0.000000	0.001221	-0.005737
0.000000	0.001221	-0.005096
0.000000	0.001221	-0.005096
0.000000	0.001221	-0.005096
0.000000	0.014038	-0.007965
0.000000	0.001221	-0.004761
0.000000	-0.004883	-0.004456
0.000000	0.007935	-0.006683
0.000000	0.001221	-0.007324
0.000000	0.007935	-0.006683
0.000000	-0.004883	-0.006378
0.000000	-0.004883	-0.002869
0.000000	0.014038	-0.003510
0.000000	0.014038	-0.003174
0.000000	-0.004883	-0.005096
0.000000	0.001221	-0.005096
0.000000	-0.004883	-0.006042
0.000000	0.001221	-0.003815
0.000000	0.001221	-0.004120
0.000000	-0.004883	-0.003815
0.000000	-0.004883	-0.004761
0.000000	0.007935	-0.005402
0.000000	0.007935	-0.004120
0.000000	0.007935	-0.005737
0.000000	-0.004883	-0.004761
0.000000	0.007935	-0.006042
0.000000	0.007935	-0.004761
0.000000	0.026855	-0.006378
0.000000	0.007935	-0.005737
0.000000	-0.004883	-0.002869
0.000000	0.007935	-0.002228
0.000000	0.001221	-0.003174
0.000000	-0.004883	-0.005737
0.000000	0.001221	-0.005096
0.000000	0.001221	-0.006042
0.000000	-0.004883	-0.002869
0.000000	0.001221	-0.003815
0.000000	0.007935	-0.005096
0.000000	0.014038	-0.004456
0.000000	0.001221	-0.005402
0.000000	-0.004883	-0.007324
0.000000	-0.004883	-0.006042
0.000000	0.014038	-0.003510
0.000000	-0.004883	-0.003815
0.000000	-0.017700	-0.006989
0.000000	0.001221	-0.006042
0.000000	0.001221	-0.003815
0.000000	0.001221	-0.001587
0.000000	0.001221	0.000336
0.000000	0.001221	-0.006683
0.000000	0.001221	-0.003815
0.000000	-0.004883	-0.005402
0.000000	-0.004883	-0.004456
0.000000	0.001221	-0.006989
0.000000	-0.004883	-0.003174
0.000000	0.014038	-0.006042
0.000000	-0.004883	-0.006378
0.000000	-0.010986	-0.006042
0.000000	0.001221	-0.007629
0.000000	0.001221	-0.004761
0.000000	0.007935	-0.004120
0.000000	0.001221	-0.006989
0.000000	0.026855	-0.004120
0.000000	0.001221	-0.003815
0.000000	-0.010986	-0.002533
0.000000	0.001221	-0.002228
0.000000	0.014038	-0.003174
0.000000	0.001221	-0.003174
0.000000	0.007935	-0.004456
0.000000	-0.004883	-0.004456
0.000000	0.007935	-0.005737
0.000000	-0.004883	-0.004761
0.000000	-0.017700	-0.007324
0.000000	-0.004883	-0.005402
0.000000	0.007935	-0.008911
0.000000	0.007935	-0.006042
0.000000	0.001221	-0.006378
0.000000	0.001221	-0.003815
0.000000	0.007935	-0.003510
0.000000	0.007935	-0.002533
0.000000	0.001221	-0.002869
0.000000	-0.004883	-0.002533
0.000000	-0.004883	-0.002869
0.000000	-0.004883	-0.002228
0.000000	-0.004883	-0.003815
0.000000	0.007935	-0.005737
0.000000	-0.017700	-0.009552
0.000000	0.001221	-0.003174
0.000000	-0.004883	-0.006378
0.000000	-0.004883	-0.005402
0.000000	-0.004883	-0.007324
0.000000	0.014038	-0.003815
0.000000	0.020752	-0.004761
0.000000	-0.004883	-0.005737
0.000000	-0.004883	-0.003510
0.000000	0.014038	-0.003510
0.000000	0.001221	-0.002533
0.000000	0.007935	-0.001892
0.000000	0.001221	-0.001587
0.000000	-0.010986	-0.003815
0.000000	0.007935	-0.005402
0.000000	0.007935	-0.004761
0.000000	0.001221	-0.003815
0.000000	-0.004883	-0.006378
0.000000	0.001221	-0.005737
0.000000	0.007935	-0.007965
0.000000	-0.017700	-0.006989
0.000000	0.007935	-0.006683
0.000000	0.001221	-0.004761
0.000000	-0.004883	-0.002869
0.000000	-0.010986	-0.004120
0.000000	-0.004883	-0.008606
0.000000	0.007935	-0.002533
0.000000	0.014038	-0.002533
0.000000	-0.004883	-0.001282
0.000000	0.001221	-0.005402
0.000000	0.001221	-0.005096
0.000000	0.001221	-0.003510
0.000000	-0.010986	-0.004120
0.000000	-0.004883	-0.004456
0.000000	0.007935	-0.002533
0.000000	-0.004883	-0.006378
0.000000	-0.004883	-0.004761
0.000000	0.001221	-0.005402
0.000000	-0.004883	-0.005096
0.000000	0.014038	-0.006683
0.000000	0.001221	-0.002228
0.000000	0.001221	-0.003510
0.000000	0.007935	-0.001587
0.000000	-0.004883	-0.002869
0.000000	0.001221	-0.001587
0.000000	-0.004883	-0.004120
0.000000	-0.010986	-0.003510
0.000000	0.001221	-0.002869
0.000000	0.007935	-0.006042
0.000000	-0.004883	-0.007965
0.000000	0.001221	-0.007324
0.000000	0.001221	-0.008270
0.000000	0.001221	-0.004120
0.000000	0.007935	-0.005737
0.000000	-0.010986	-0.006683
0.000000	-0.004883	-0.006683
0.000000	-0.004883	-0.004456
0.000000	0.001221	-0.003174
0.000000	-0.004883	-0.003815
0.000000	-0.004883	-0.005402
0.000000	0.001221	-0.001282
0.000000	0.001221	-0.004761
0.000000	0.001221	-0.002533
0.000000	0.007935	-0.002869
0.000000	0.007935	-0.006378
0.000000	0.020752	-0.004456
0.000000	0.007935	-0.006683
0.000000	-0.004883	-0.004120
0.000000	-0.004883	-0.006042
0.000000	-0.004883	-0.007324
0.000000	-0.004883	-0.007629
0.000000	-0.010986	-0.005402
0.000000	0.001221	-0.007629
0.000000	-0.010986	-0.002533
0.000000	0.001221	-0.007965
0.000000	0.014038	-0.003174
0.000000	-0.004883	-0.003174
0.000000	-0.004883	-0.000946
0.000000	0.001221	-0.003510
0.000000	0.001221	-0.005096
0.000000	0.007935	-0.004456
0.000000	0.001221	-0.005402
0.000000	-0.017700	-0.005402
0.000000	-0.010986	-0.005096
0.000000	0.001221	-0.005402
0.000000	-0.004883	-0.004120
0.000000	-0.004883	-0.005737
0.000000	0.001221	-0.004761
0.000000	0.007935	-0.005096
0.000000	-0.010986	-0.004456
0.000000	-0.010986	-0.003815
0.000000	0.033569	-0.004120
0.000000	-0.004883	-0.004120
0.000000	-0.004883	-0.000305
0.000000	-0.004883	-0.002228
0.000000	0.014038	-0.005402
0.000000	0.001221	-0.004120
0.000000	0.001221	-0.004456
0.000000	0.007935	-0.005402
0.000000	-0.004883	-0.005402
0.000000	0.007935	-0.004761
0.000000	0.007935	-0.003510
0.000000	-0.010986	-0.006042
0.000000	-0.004883	-0.003815
0.000000	0.007935	-0.004761
0.000000	-0.004883	-0.005096
0.000000	0.001221	-0.003174
0.000000	0.001221	-0.004120
0.000000	0.014038	-0.005402
0.000000	0.014038	-0.002533
0.000000	-0.004883	-0.005402
0.000000	-0.004883	-0.004456
0.000000	0.007935	-0.003815
0.000000	-0.004883	-0.001892
0.000000	0.014038	-0.005096
0.000000	-0.004883	-0.004456
0.000000	-0.010986	-0.004456
0.000000	0.001221	-0.006042
0.000000	0.014038	-0.006378
0.000000	-0.004883	-0.005402
0.000000	-0.004883	-0.007324
0.000000	-0.004883	-0.006042
0.000000	-0.004883	-0.005402
0.000000	0.001221	-0.003815
0.000000	0.001221	-0.005096
0.000000	0.001221	-0.003174
0.000000	-0.004883	-0.003510
0.000000	0.007935	-0.002228
0.000000	0.001221	-0.005096
0.000000	-0.004883	-0.005096
0.000000	-0.004883	-0.003510
0.000000	0.007935	-0.005737
0.000000	0.014038	-0.008270
0.000000	-0.004883	-0.006042
0.000000	0.001221	-0.005402
0.000000	0.001221	-0.005737
0.000000	-0.004883	-0.007324
0.000000	0.007935	-0.003815
0.000000	0.007935	-0.005402
0.000000	0.001221	-0.005737
0.000000	-0.017700	-0.003510
0.000000	0.007935	-0.004761
0.000000	-0.004883	-0.000946
0.000000	0.014038	-0.001892
0.000000	0.007935	-0.002869
0.000000	-0.004883	-0.003174
0.000000	-0.004883	-0.005096
0.000000	0.001221	-0.004761
0.000000	-0.004883	-0.006989
0.000000	-0.004883	-0.005402
0.000000	0.001221	-0.005402
0.000000	-0.004883	-0.005737
0.000000	0.007935	-0.005096
0.000000	0.007935	-0.005737
0.000000	0.007935	-0.004120
0.000000	0.014038	-0.004456
0.000000	0.007935	-0.003510
0.000000	-0.004883	-0.003510
0.000000	0.001221	-0.002533
0.000000	0.014038	-0.003815
0.000000	0.001221	-0.003174
0.000000	0.007935	-0.004120
0.000000	0.001221	-0.002533
0.000000	0.001221	-0.004761
0.000000	0.007935	-0.004120
0.000000	0.001221	-0.005096
0.000000	0.001221	-0.005402
0.000000	0.001221	-0.006378
0.000000	-0.004883	-0.004761
0.000000	0.014038	-0.006042
0.000000	0.014038	-0.005096
0.000000	0.001221	-0.007629
0.000000	0.001221	-0.002869
0.000000	0.014038	-0.003815
0.000000	0.007935	-0.001587
0.000000	-0.004883	-0.003510
0.000000	0.014038	-0.002869
0.000000	-0.004883	-0.001587
0.000000	-0.010986	-0.002228
0.000000	0.007935	-0.003510
0.000000	-0.004883	-0.007965
0.000000	-0.010986	-0.006989
0.000000	0.001221	-0.006042
0.000000	0.007935	-0.007324
0.000000	0.007935	-0.004761
0.000000	0.001221	-0.007324
0.000000	-0.004883	-0.004761
0.000000	0.007935	-0.005402
0.000000	0.014038	-0.003815
0.000000	0.001221	-0.002228
0.000000	0.020752	-0.004761
0.000000	-0.004883	-0.002228
0.000000	-0.004883	-0.001282
0.000000	-0.017700	-0.002533
0.000000	0.001221	-0.001587
0.000000	0.007935	-0.005737
0.000000	0.007935	-0.007629
0.000000	0.001221	-0.003174
0.000000	0.020752	-0.006042
0.000000	0.001221	-0.005737
0.000000	-0.004883	-0.007629
0.000000	0.007935	-0.006378
0.000000	0.014038	-0.010498
0.000000	0.014038	-0.004761
0.000000	0.001221	-0.004120
0.000000	0.014038	-0.003815
0.000000	-0.010986	-0.007965
0.000000	0.001221	-0.002869
0.000000	-0.004883	-0.003174
0.000000	0.001221	-0.001282
0.000000	0.014038	-0.004761
0.000000	0.001221	-0.003815
0.000000	-0.004883	-0.005096
0.000000	-0.004883	-0.005402
0.000000	0.001221	-0.006989
0.000000	0.007935	-0.003815
0.000000	-0.010986	-0.007324
0.000000	-0.004883	-0.005737
0.000000	-0.004883	-0.004761
0.000000	-0.004883	-0.004120
0.000000	0.001221	-0.006989
0.000000	-0.004883	-0.003815
0.000000	-0.004883	-0.003510
0.000000	0.001221	-0.001892
0.000000	-0.004883	-0.003174
0.000000	0.007935	-0.003174
0.000000	-0.004883	-0.004120
0.000000	-0.004883	-0.004761
0.000000	0.014038	-0.002533
0.000000	0.007935	-0.006042
0.000000	0.007935	-0.006378
0.000000	0.007935	-0.009857
0.000000	0.001221	-0.005096
0.000000	0.001221	-0.002869
0.000000	0.020752	-0.003510
0.000000	-0.004883	-0.005402
0.000000	-0.004883	-0.004120
0.000000	0.001221	-0.006989
0.000000	0.014038	-0.003815
0.000000	-0.004883	-0.004761
0.000000	-0.004883	-0.004120
0.000000	0.007935	-0.000946
0.000000	0.001221	-0.004120
0.000000	-0.004883	-0.004456
0.000000	-0.004883	-0.000641
0.000000	0.007935	-0.005737
0.000000	0.001221	-0.003174
0.000000	0.001221	-0.006378
0.000000	-0.010986	-0.005096
0.000000	-0.004883	-0.006683
0.000000	0.001221	-0.006378
0.000000	0.007935	-0.006378
0.000000	0.001221	-0.004456
0.000000	0.033569	-0.006378
0.000000	-0.010986	-0.003510
0.000000	0.007935	-0.005737
0.000000	-0.010986	-0.005402
0.000000	-0.004883	-0.003510
0.000000	0.001221	-0.001282
0.000000	0.014038	-0.004456
0.000000	-0.004883	-0.005402
0.000000	0.001221	-0.005096
0.000000	0.020752	-0.005096
0.000000	-0.004883	-0.006042
0.000000	-0.004883	-0.004761
0.000000	-0.004883	-0.007324
0.000000	-0.004883	-0.006378
0.000000	-0.004883	-0.003815
0.000000	0.007935	-0.007629
0.000000	0.014038	-0.004456
0.000000	0.001221	-0.004761
0.000000	0.001221	-0.004456
0.000000	0.020752	-0.005096
0.000000	0.007935	-0.005096
0.000000	-0.004883	-0.003174
0.000000	0.007935	-0.004456
0.000000	0.001221	-0.004120
0.000000	0.001221	-0.002533
0.000000	-0.004883	-0.004761
0.000000	0.007935	-0.004456
0.000000	-0.017700	-0.003510
0.000000	-0.004883	-0.004456
0.000000	0.001221	-0.005737
0.000000	0.001221	-0.004120
0.000000	-0.004883	-0.002869
0.000000	-0.004883	-0.005096
0.000000	-0.004883	-0.006042
0.000000	-0.004883	-0.003510
0.000000	0.001221	-0.003510
0.000000	0.007935	-0.003510
0.000000	0.007935	-0.000946
0.000000	0.001221	-0.005737
0.000000	0.014038	-0.003815
0.000000	0.007935	-0.003815
0.000000	-0.004883	-0.003510
0.000000	0.001221	-0.002228
0.000000	-0.004883	-0.006042
0.000000	-0.017700	-0.008606
0.000000	0.001221	-0.005096
0.000000	0.007935	-0.006042
0.000000	0.001221	-0.004456
0.000000	0.001221	-0.006378
0.000000	0.001221	-0.006683
0.000000	-0.017700	-0.003174
0.000000	-0.017700	-0.005096
0.000000	0.007935	-0.004761
0.000000	-0.004883	-0.003510
0.000000	-0.004883	-0.002869
0.000000	0.001221	-0.002533
0.000000	-0.004883	-0.006042
0.000000	-0.004883	-0.003510
0.000000	0.007935	-0.000946
0.000000	0.020752	-0.007965
0.000000	-0.004883	-0.003510
0.000000	0.014038	-0.007324
0.000000	-0.004883	-0.005402
0.000000	0.001221	-0.005096
0.000000	0.001221	-0.005737
0.000000	0.014038	-0.004761
0.000000	0.007935	-0.006989
0.000000	0.001221	-0.005402
0.000000	0.007935	-0.005402
0.000000	0.020752	-0.008270
0.000000	-0.004883	-0.000946
0.000000	0.007935	-0.003815
0.000000	-0.010986	-0.001587
0.000000	-0.010986	-0.005096
0.000000	0.007935	-0.005096
0.000000	0.020752	-0.006683
0.000000	0.001221	-0.003510
0.000000	0.007935	-0.006378
0.000000	-0.017700	-0.005737
0.000000	0.007935	-0.008270
0.000000	-0.004883	-0.004120
0.000000	0.001221	-0.005096
0.000000	0.007935	-0.004456
0.000000	0.007935	-0.005402
0.000000	-0.004883	-0.004120
0.000000	-0.004883	-0.006042
0.000000	0.007935	-0.005096
0.000000	-0.017700	-0.006042
0.000000	0.014038	-0.003510
0.000000	-0.010986	-0.003174
0.000000	-0.004883	-0.003510
0.000000	-0.010986	-0.003815
0.000000	-0.004883	-0.004761
0.000000	-0.004883	-0.006989
0.000000	0.001221	-0.005402
0.000000	0.001221	-0.005096
0.000000	-0.004883	-0.006378
0.000000	-0.004883	-0.006042
0.000000	0.001221	-0.007324
0.000000	0.001221	-0.004456
0.000000	0.001221	-0.004456
0.000000	-0.017700	-0.002533
0.000000	0.001221	-0.003174
0.000000	-0.004883	-0.000946
0.000000	0.007935	-0.001282
0.000000	-0.004883	-0.003174
0.000000	0.001221	-0.001892
0.000000	-0.004883	-0.001587
0.000000	0.001221	-0.006378
0.000000	-0.004883	-0.005402
0.000000	0.014038	-0.006378
0.000000	0.007935	-0.005737
0.000000	0.001221	-0.004456
0.000000	0.007935	-0.006042
0.000000	0.001221	-0.007629
0.000000	0.014038	-0.004761
0.000000	0.001221	-0.005096
0.000000	0.001221	-0.004120
0.000000	-0.004883	-0.005737
0.000000	-0.004883	-0.000305
0.000000	0.014038	-0.003815
0.000000	0.001221	-0.002228
0.000000	0.014038	-0.002869
0.000000	-0.004883	-0.005096
0.000000	-0.004883	-0.002869
0.000000	0.001221	-0.001587
0.000000	0.001221	-0.005737
0.000000	0.014038	-0.005096
0.000000	0.001221	-0.008606
0.000000	0.007935	-0.003815
0.000000	-0.004883	-0.007324
0.000000	0.001221	-0.002533
0.000000	-0.010986	-0.004761
0.000000	-0.004883	-0.003510
0.000000	0.007935	-0.005737
0.000000	-0.017700	-0.005402
0.000000	0.001221	-0.003815
0.000000	0.001221	-0.002533
0.000000	0.001221	-0.003510
0.000000	0.007935	-0.006378
0.000000	0.001221	-0.005096
0.000000	0.007935	-0.005096
0.000000	0.001221	-0.007324
0.000000	-0.004883	-0.004456
0.000000	-0.004883	-0.006042
0.000000	-0.004883	-0.006378
0.000000	-0.004883	-0.003815
0.000000	0.007935	-0.004761
0.000000	-0.004883	-0.006378
0.000000	0.001221	-0.003815
0.000000	0.001221	-0.004761
0.000000	0.001221	-0.004761
0.000000	-0.004883	-0.002228
0.000000	0.001221	-0.004456
0.000000	0.007935	-0.004120
0.000000	0.001221	-0.002869
0.000000	-0.010986	-0.002869
0.000000	-0.004883	-0.006683
0.000000	0.007935	-0.006683
0.000000	-0.010986	-0.005096
0.000000	0.001221	-0.004120
0.000000	-0.004883	-0.003510
0.000000	-0.004883	-0.005737
0.000000	0.007935	-0.007324
0.000000	0.014038	-0.006378
0.000000	0.001221	-0.004456
0.000000	-0.017700	-0.003815
0.000000	0.007935	-0.004456
0.000000	-0.010986	-0.002869
0.000000	-0.004883	-0.002869
0.000000	-0.004883	-0.002228
0.000000	-0.004883	-0.003815
0.000000	-0.004883	-0.002533
0.000000	-0.004883	-0.004456
0.000000	-0.004883	-0.003815
0.000000	0.001221	-0.006378
0.000000	-0.004883	-0.004761
0.000000	-0.004883	-0.005737
0.000000	-0.004883	-0.005737
0.000000	-0.004883	-0.004456
0.000000	0.007935	-0.006042
0.000000	0.020752	-0.006683
0.000000	0.007935	-0.002869
0.000000	0.007935	-0.006042
0.000000	-0.004883	-0.004456
0.000000	-0.004883	-0.004761
0.000000	-0.004883	-0.002228
0.000000	-0.004883	-0.003174
0.000000	-0.010986	-0.003510
0.000000	0.007935	-0.004761
0.000000	0.001221	-0.006378
0.000000	-0.004883	-0.003510
0.000000	0.014038	-0.002228
0.000000	-0.004883	-0.007324
0.000000	-0.004883	-0.006378
0.000000	-0.017700	-0.005096
0.000000	0.007935	-0.003815
0.000000	0.007935	-0.009216
0.000000	-0.004883	-0.002869
0.000000	0.001221	-0.005737
0.000000	0.020752	-0.005096
0.000000	0.001221	-0.005737
0.000000	-0.004883	-0.004761
0.000000	-0.017700	-0.003510
0.000000	0.001221	-0.003174
0.000000	0.007935	-0.004456
0.000000	0.007935	-0.004761
0.000000	0.007935	-0.006042
0.000000	0.001221	-0.003815
0.000000	0.001221	-0.008911
0.000000	0.007935	-0.006378
0.000000	0.007935	-0.005096
0.000000	-0.004883	-0.005737
0.000000	-0.004883	-0.003174
0.000000	-0.004883	-0.005096
0.000000	-0.004883	-0.005096
0.000000	-0.004883	-0.005096
0.000000	0.001221	-0.004761
0.000000	0.007935	-0.000641
0.000000	-0.004883	-0.003174
0.000000	-0.004883	-0.003815
0.000000	0.001221	-0.002533
0.000000	0.001221	-0.005402
0.000000	0.007935	-0.001892
0.000000	0.007935	-0.004120
0.000000	-0.004883	-0.005737
0.000000	0.001221	-0.007629
0.000000	-0.004883	-0.005737
0.000000	0.001221	-0.004120
0.000000	0.001221	-0.005096
0.000000	0.001221	-0.007629
0.000000	-0.004883	-0.002533
0.000000	0.001221	-0.005402
0.000000	0.014038	-0.003174
0.000000	0.001221	-0.005402
0.000000	-0.010986	-0.000946
0.000000	-0.004883	-0.002869
0.000000	0.001221	-0.001892
0.000000	-0.004883	-0.006378
0.000000	0.007935	-0.002228
0.000000	0.001221	-0.003815
0.000000	0.014038	-0.001282
0.000000	-0.004883	-0.005737
0.000000	0.001221	-0.004761
0.000000	-0.010986	-0.005402
0.000000	0.001221	-0.003815
0.000000	0.014038	-0.007629
0.000000	0.001221	-0.001892
0.000000	0.001221	-0.004120
0.000000	0.001221	-0.006378
0.000000	0.001221	-0.006989
0.000000	0.001221	-0.007324
0.000000	-0.004883	-0.003510
0.000000	0.007935	-0.002533
0.000000	-0.004883	-0.003815
0.000000	0.007935	-0.006042
0.000000	-0.010986	-0.008911
0.000000	0.001221	-0.003815
0.000000	0.007935	-0.003815
0.000000	-0.004883	-0.007324
0.000000	-0.004883	-0.003815
0.000000	-0.017700	-0.006989
0.000000	-0.004883	-0.002228
0.000000	0.001221	-0.006683
0.000000	-0.004883	-0.005402
0.000000	0.001221	-0.006378
0.000000	0.001221	-0.003510
0.000000	0.001221	-0.004120
0.000000	0.001221	-0.003510
0.000000	-0.004883	-0.004120
0.000000	0.001221	-0.002228
0.000000	-0.004883	-0.003815
0.000000	-0.004883	-0.001282
0.000000	0.007935	-0.005096
0.000000	0.001221	-0.006378
0.000000	0.007935	-0.007965
0.000000	0.001221	-0.006042
0.000000	-0.004883	-0.006378
0.000000	0.026855	-0.006378
0.000000	-0.004883	-0.005737
0.000000	-0.004883	-0.004120
0.000000	-0.004883	-0.007629
0.000000	0.001221	-0.002533
0.000000	-0.010986	-0.003815
0.000000	0.001221	-0.001282
0.000000	-0.004883	-0.002228
0.000000	0.007935	-0.002869
0.000000	0.001221	-0.001282
0.000000	-0.010986	-0.004120
0.000000	0.007935	-0.005096
0.000000	-0.004883	-0.003174
0.000000	0.020752	-0.005737
0.000000	0.007935	-0.005737
0.000000	-0.010986	-0.005096
0.000000	0.007935	-0.005096
0.000000	0.007935	-0.007965
0.000000	-0.004883	-0.005737
0.000000	0.007935	-0.002533
0.000000	0.007935	-0.006989
0.000000	0.020752	-0.005402
0.000000	-0.010986	-0.005737
0.000000	0.007935	-0.005096
0.000000	-0.004883	-0.003174
0.000000	-0.010986	-0.002869
0.000000	0.014038	-0.008606
0.000000	-0.004883	-0.003510
0.000000	0.001221	-0.003174
0.000000	0.001221	-0.005096
0.000000	0.014038	-0.004456
0.000000	0.007935	-0.003815
0.000000	0.001221	-0.006378
0.000000	-0.010986	-0.004120
0.000000	0.007935	-0.004120
0.000000	0.007935	-0.003510
0.000000	-0.004883	-0.006042
0.000000	0.007935	-0.003174
0.000000	-0.004883	-0.003815
0.000000	-0.004883	-0.002228
0.000000	-0.004883	-0.004120
0.000000	0.001221	-0.001282
0.000000	-0.004883	-0.005402
0.000000	-0.004883	-0.002228
0.000000	-0.004883	-0.006378
0.000000	0.007935	-0.004761
0.000000	0.007935	-0.003815
0.000000	0.001221	-0.008270
0.000000	-0.004883	-0.006042
0.000000	0.007935	-0.004761
0.000000	-0.004883	-0.006378
0.000000	0.001221	-0.005737
0.000000	0.020752	-0.005096
0.000000	0.001221	-0.003510
0.000000	0.014038	-0.003815
0.000000	-0.004883	-0.003174
0.000000	0.007935	-0.002869
0.000000	0.007935	-0.004761
0.000000	0.007935	-0.002869
0.000000	-0.010986	-0.004761
0.000000	-0.004883	-0.004456
0.000000	0.001221	-0.006042
0.000000	-0.004883	-0.004120
0.000000	0.001221	-0.003510
0.000000	0.014038	-0.003815
0.000000	-0.004883	-0.006042
0.000000	0.001221	-0.005737
0.000000	-0.004883	-0.004456
0.000000	0.014038	-0.003510
0.000000	0.007935	-0.006042
0.000000	-0.010986	-0.004456
0.000000	-0.004883	-0.005096
0.000000	-0.010986	-0.004456
0.000000	-0.004883	-0.003510
0.000000	-0.004883	-0.002228
0.000000	0.001221	-0.004761
0.000000	-0.010986	-0.005096
0.000000	-0.004883	-0.004456
0.000000	0.001221	-0.004456
0.000000	0.007935	-0.005096
0.000000	-0.004883	-0.005737
0.000000	-0.004883	-0.005096
0.000000	0.001221	-0.001282
0.000000	-0.004883	-0.004456
0.000000	0.007935	-0.003815
0.000000	-0.017700	-0.001282
0.000000	0.001221	-0.003815
0.000000	-0.004883	-0.005096
0.000000	0.014038	-0.005402
0.000000	-0.004883	-0.005096
0.000000	0.001221	-0.001282
0.000000	0.001221	-0.005096
0.000000	0.001221	-0.005402
0.000000	0.014038	-0.006378
0.000000	0.001221	-0.005096
0.000000	0.014038	-0.001282
0.000000	-0.004883	-0.005737
0.000000	-0.004883	-0.004456
0.000000	-0.010986	-0.005737
0.000000	0.007935	-0.007324
0.000000	-0.004883	-0.004120
0.000000	0.001221	-0.004761
0.000000	0.001221	-0.005096
0.000000	0.026855	-0.002869
0.000000	0.001221	-0.005737
0.000000	0.001221	-0.006042
0.000000	0.001221	-0.005096
0.000000	-0.004883	-0.002533
0.000000	0.001221	-0.004456
0.000000	0.001221	-0.005737
0.000000	0.014038	-0.003510
0.000000	-0.004883	-0.003815
0.000000	-0.004883	-0.004761
0.000000	-0.004883	-0.001892
0.000000	-0.010986	-0.005096
0.000000	0.007935	-0.004456
0.000000	0.007935	-0.003510
0.000000	0.001221	-0.005737
0.000000	0.014038	-0.006683
0.000000	-0.004883	-0.004761
0.000000	-0.004883	-0.004456
0.000000	0.007935	-0.005096
0.000000	0.014038	-0.003174
0.000000	-0.010986	-0.005096
0.000000	0.014038	-0.002228
0.000000	-0.010986	-0.002869
0.000000	0.001221	-0.002533
0.000000	0.001221	-0.004761
0.000000	0.001221	-0.006042
0.000000	-0.004883	-0.004456
0.000000	0.007935	-0.005402
0.000000	0.001221	-0.004120
0.000000	0.014038	-0.004456
0.000000	0.007935	-0.003815
0.000000	0.014038	-0.005737
0.000000	-0.004883	-0.003174
0.000000	-0.004883	-0.003815
0.000000	0.001221	-0.006378
0.000000	0.001221	-0.004456
0.000000	-0.004883	-0.003174
0.000000	0.014038	-0.002228
0.000000	0.001221	-0.003510
0.000000	0.007935	-0.003815
0.000000	0.007935	-0.004761
0.000000	-0.004883	-0.003174
0.000000	-0.010986	-0.005096
0.000000	-0.004883	-0.006989
0.000000	0.007935	-0.005402
0.000000	0.007935	-0.004761
0.000000	0.001221	-0.003510
0.000000	0.007935	-0.006042
0.000000	-0.004883	-0.005096
0.000000	0.007935	-0.001892
0.000000	-0.004883	-0.006378
0.000000	-0.004883	-0.004456
0.000000	0.007935	-0.003510
0.000000	-0.004883	-0.003174
0.000000	0.014038	-0.003174
0.000000	-0.004883	-0.004761
0.000000	0.001221	-0.003510
0.000000	0.007935	-0.004761
0.000000	0.001221	-0.006042
0.000000	-0.004883	-0.003510
0.000000	0.001221	-0.004761
0.000000	0.007935	-0.004456
0.000000	-0.004883	-0.002533
0.000000	0.001221	-0.003174
0.000000	0.007935	-0.005096
0.000000	0.007935	-0.005402
0.000000	0.007935	-0.005737
0.000000	0.001221	-0.004120
0.000000	0.001221	-0.009216
0.000000	0.001221	-0.003174
0.000000	0.001221	-0.003815
0.000000	0.001221	-0.001282
0.000000	0.007935	-0.004120
0.000000	-0.004883	-0.004761
0.000000	0.001221	-0.005737
0.000000	0.001221	-0.004761
0.000000	-0.004883	-0.005737
0.000000	-0.004883	-0.005096
0.000000	0.007935	-0.005737
0.000000	0.001221	-0.004456
0.000000	-0.004883	-0.005737
0.000000	-0.004883	-0.005096
0.000000	0.001221	-0.003174
0.000000	0.007935	-0.003815
0.000000	0.001221	-0.006042
0.000000	-0.004883	-0.002869
0.000000	0.001221	-0.003510
0.000000	0.007935	-0.004120
0.000000	-0.017700	-0.002869
0.000000	-0.004883	-0.006378
0.000000	0.007935	-0.005402
0.000000	-0.004883	-0.005096
0.000000	-0.010986	-0.006683
0.000000	0.020752	-0.005096
0.000000	0.001221	-0.007965
0.000000	0.007935	-0.003815
0.000000	0.001221	-0.005402
0.000000	0.014038	-0.006378
0.000000	-0.004883	-0.003174
0.000000	0.001221	-0.005402
0.000000	-0.004883	-0.003510
0.000000	0.020752	-0.006378
0.000000	0.007935	-0.002869
0.000000	0.001221	-0.003174
0.000000	0.001221	-0.002869
0.000000	0.007935	-0.005096
0.000000	-0.004883	-0.003510
0.000000	0.001221	-0.005096
0.000000	-0.004883	-0.002228
0.000000	0.014038	-0.006042
0.000000	-0.004883	-0.003815
0.000000	-0.010986	-0.004761
0.000000	0.001221	-0.002533
0.000000	-0.004883	-0.006683
0.000000	-0.004883	-0.004456
0.000000	0.001221	-0.005096
0.000000	0.001221	-0.004456
0.000000	0.014038	-0.006378
0.000000	0.001221	-0.002228
0.000000	-0.004883	-0.004456
0.000000	-0.004883	-0.003815
0.000000	-0.004883	-0.003510
0.000000	0.001221	-0.004761
0.000000	0.001221	-0.006378
0.000000	0.001221	-0.005096
0.000000	0.001221	-0.004120
0.000000	0.007935	-0.007629
0.000000	0.001221	-0.004120
0.000000	0.001221	-0.001587
0.000000	-0.010986	-0.004761
0.000000	-0.004883	-0.003510
0.000000	0.001221	-0.004456
0.000000	0.007935	-0.002869
0.000000	0.007935	-0.004761
0.000000	0.001221	-0.004761
0.000000	-0.004883	-0.005096
0.000000	0.014038	-0.005096
0.000000	0.001221	-0.003815
0.000000	-0.004883	-0.004456
0.000000	0.001221	-0.005096
0.000000	-0.004883	-0.005737
0.000000	0.001221	-0.003510
0.000000	-0.004883	-0.007629
0.000000	0.001221	-0.004456
0.000000	0.007935	-0.005096
0.000000	-0.004883	-0.004120
0.000000	0.001221	-0.004456
0.000000	0.001221	-0.000946
0.000000	-0.004883	-0.004761
0.000000	-0.004883	-0.002228
0.000000	-0.010986	-0.006042
0.000000	0.014038	-0.002869
0.000000	-0.004883	-0.004761
0.000000	-0.004883	-0.004120
0.000000	0.007935	-0.003815
0.000000	0.001221	-0.004456
0.000000	-0.004883	-0.006378
0.000000	-0.004883	-0.001892
0.000000	0.014038	-0.004456
0.000000	-0.004883	-0.003815
0.000000	0.001221	-0.004120
0.000000	0.001221	-0.003510
0.000000	0.001221	-0.004761
0.000000	0.001221	-0.003815
0.000000	0.014038	-0.002533
0.000000	0.007935	-0.005737
0.000000	-0.004883	-0.005737
0.000000	0.001221	-0.005737
0.000000	0.007935	-0.003174
0.000000	0.007935	-0.002533
0.000000	0.001221	-0.004120
0.000000	0.014038	-0.006042
0.000000	-0.004883	-0.002869
0.000000	-0.004883	-0.002228
0.000000	-0.004883	-0.004456
0.000000	0.001221	-0.005402
0.000000	-0.004883	-0.004456
0.000000	-0.004883	-0.003815
0.000000	0.001221	-0.003815
0.000000	-0.004883	-0.006042
0.000000	-0.004883	-0.005096
0.000000	0.001221	-0.005402
0.000000	-0.004883	-0.004120
0.000000	-0.004883	-0.006378
0.000000	-0.004883	-0.004456
0.000000	0.001221	-0.006042
0.000000	0.001221	-0.004761
0.000000	0.001221	-0.006042
0.000000	-0.004883	-0.002869
0.000000	0.001221	-0.004456
0.000000	-0.004883	-0.005737
0.000000	0.007935	-0.006683
0.000000	0.001221	-0.006378
0.000000	0.001221	-0.004120
0.000000	-0.004883	-0.003174
0.000000	0.007935	-0.006378
0.000000	0.001221	-0.004761
0.000000	-0.004883	-0.005737
0.000000	-0.004883	-0.003510
0.000000	-0.004883	-0.004120
0.000000	-0.004883	-0.003510
0.000000	-0.004883	-0.003815
0.000000	0.001221	-0.005096
0.000000	-0.010986	-0.001587
0.000000	-0.010986	-0.004456
0.000000	-0.004883	-0.004120
0.000000	-0.010986	-0.003174
0.000000	-0.004883	-0.006042
0.000000	0.020752	-0.006378
0.000000	-0.004883	-0.004456
0.000000	0.001221	-0.006989
0.000000	-0.004883	-0.003815
0.000000	0.007935	-0.005096
0.000000	-0.017700	-0.003510
0.000000	-0.004883	-0.005402
0.000000	0.001221	-0.006378
0.000000	0.007935	-0.005737
0.000000	-0.004883	-0.005402
0.000000	-0.004883	-0.003815
0.000000	0.026855	-0.004120
0.000000	-0.004883	-0.004456
0.000000	-0.004883	-0.005096
0.000000	0.001221	-0.002869
0.000000	-0.004883	-0.004120
0.000000	0.007935	-0.004456
0.000000	0.001221	-0.005402
0.000000	-0.004883	-0.006378
0.000000	-0.004883	-0.002869
0.000000	0.007935	-0.004456
0.000000	0.001221	-0.003510
0.000000	0.007935	-0.002869
0.000000	-0.004883	-0.004120
0.000000	-0.004883	-0.005737
0.000000	-0.004883	-0.004456
0.000000	0.001221	-0.006378
0.000000	-0.004883	-0.003510
0.000000	-0.004883	-0.003174
0.000000	0.001221	-0.005096
0.000000	-0.004883	-0.004120
0.000000	0.007935	-0.004120
0.000000	-0.004883	-0.003510
0.000000	-0.004883	-0.004456
0.000000	-0.004883	-0.004120
0.000000	0.007935	-0.004456
0.000000	0.014038	-0.006042
0.000000	0.001221	-0.005096
0.000000	-0.004883	-0.006378
0.000000	0.001221	-0.005402
0.000000	0.001221	-0.002533
0.000000	-0.004883	-0.004456
0.000000	0.001221	-0.005096
0.000000	-0.004883	-0.005096
0.000000	0.001221	-0.003510
0.000000	0.001221	-0.003174
0.000000	0.007935	-0.002533
0.000000	0.001221	-0.003815
0.000000	0.001221	-0.004761
0.000000	-0.004883	-0.006042
0.000000	-0.004883	-0.004456
0.000000	0.014038	-0.005737
0.000000	0.014038	-0.004761
0.000000	0.001221	-0.004761
0.000000	0.001221	-0.006683
0.000000	-0.004883	-0.005737
0.000000	0.001221	-0.002533
0.000000	0.007935	-0.004120
0.000000	-0.017700	-0.004120
0.000000	-0.004883	-0.005402
0.000000	0.007935	-0.003815
0.000000	-0.004883	-0.004761
0.000000	0.001221	-0.003174
0.000000	-0.004883	-0.004120
0.000000	0.007935	-0.003815
0.000000	-0.004883	-0.004761
0.000000	0.007935	-0.004456
0.000000	0.001221	-0.004456
0.000000	0.001221	-0.004456
0.000000	-0.004883	-0.003815
0.000000	0.020752	-0.004120
0.000000	-0.004883	-0.002228
0.000000	-0.023804	-0.003174
0.000000	-0.004883	-0.004456
0.000000	0.007935	-0.006378
0.000000	-0.010986	-0.003815
0.000000	-0.010986	-0.003174
0.000000	-0.017700	-0.003510
0.000000	0.001221	-0.005737
0.000000	0.001221	-0.005737
0.000000	-0.004883	-0.004456
0.000000	0.001221	-0.003174
0.000000	-0.004883	-0.005096
0.000000	0.001221	-0.006683
0.000000	0.001221	-0.006378
0.000000	-0.004883	-0.004120
0.000000	-0.017700	-0.005096
0.000000	0.007935	-0.004456
0.000000	-0.004883	-0.006042
0.000000	-0.004883	-0.004120
0.000000	-0.004883	-0.006042
0.000000	-0.004883	-0.004761
0.000000	0.001221	-0.005096
0.000000	0.001221	-0.004456
0.000000	0.001221	-0.005096
0.000000	-0.010986	-0.004761
0.000000	-0.004883	-0.003510
0.000000	0.001221	-0.004120
0.000000	-0.004883	-0.004761
0.000000	-0.004883	-0.005096
0.000000	-0.004883	-0.003174
0.000000	-0.017700	-0.004120
0.000000	0.001221	-0.004120
0.000000	0.001221	-0.005096
0.000000	-0.004883	-0.006378
0.000000	0.007935	-0.002869
0.000000	0.001221	-0.004120
0.000000	0.014038	-0.005096
0.000000	-0.010986	-0.005096
0.000000	0.001221	-0.006378
0.000000	-0.004883	-0.003510
0.000000	0.014038	-0.005096
0.000000	0.014038	-0.003815
0.000000	0.001221	-0.006989
0.000000	-0.004883	-0.002533
0.000000	0.014038	-0.006378
0.000000	-0.010986	-0.005402
0.000000	0.007935	-0.006683
0.000000	0.026855	-0.004120
0.000000	0.001221	-0.005096
0.000000	0.001221	-0.006683
0.000000	-0.004883	-0.004120
0.000000	0.001221	-0.003815
0.000000	0.033569	-0.006378
0.000000	0.001221	-0.004120
0.000000	-0.004883	-0.003815
0.000000	0.007935	-0.005737
0.000000	0.007935	-0.005737
0.000000	0.001221	-0.004120
0.000000	0.001221	-0.003174
0.000000	0.001221	-0.001587
0.000000	0.001221	-0.004456
0.000000	0.001221	-0.006378
0.000000	0.001221	-0.006989
0.000000	0.001221	-0.003510
0.000000	0.020752	-0.003174
0.000000	0.001221	-0.004120
0.000000	-0.004883	-0.005096
0.000000	0.007935	-0.006683
0.000000	-0.004883	-0.004456
0.000000	-0.017700	-0.006042
0.000000	0.007935	-0.005096
0.000000	0.014038	-0.004120
0.000000	-0.004883	-0.004761
0.000000	0.007935	-0.004456
0.000000	0.001221	-0.006378
0.000000	-0.004883	-0.003815
0.000000	-0.004883	-0.001587
0.000000	-0.004883	-0.005096
0.000000	-0.004883	-0.004761
0.000000	0.007935	-0.006378
0.000000	0.001221	-0.002228
0.000000	0.014038	-0.003815
0.000000	0.026855	-0.005096
0.000000	0.020752	-0.004120
0.000000	0.001221	-0.004120
0.000000	0.014038	-0.006378
0.000000	-0.004883	-0.005096
0.000000	-0.004883	-0.003510
0.000000	0.001221	-0.004456
0.000000	0.001221	-0.003510
0.000000	0.001221	-0.005402
0.000000	0.001221	-0.005402
0.000000	-0.004883	-0.004120
0.000000	-0.004883	-0.004456
0.000000	0.014038	-0.004456
0.000000	0.007935	-0.005096
0.000000	0.007935	-0.004761
0.000000	0.007935	-0.005402
0.000000	-0.017700	-0.003815
0.000000	0.007935	-0.004120
0.000000	-0.004883	-0.005096
0.000000	0.001221	-0.006989
0.000000	-0.004883	-0.005096
0.000000	0.014038	-0.008270
0.000000	0.007935	-0.006042
0.000000	0.001221	-0.002228
0.000000	0.014038	-0.003174
0.000000	0.001221	-0.005096
0.000000	0.007935	-0.003510
0.000000	0.001221	-0.003510
0.000000	-0.004883	-0.004761
0.000000	-0.004883	-0.004120
0.000000	0.020752	-0.005096
0.000000	0.001221	-0.006042
0.000000	-0.004883	-0.006042
0.000000	0.001221	-0.006042
0.000000	0.001221	-0.006042
0.000000	0.001221	-0.005402
0.000000	-0.004883	-0.005096
0.000000	0.007935	-0.008606
0.000000	-0.004883	-0.002869
0.000000	0.001221	-0.005737
0.000000	0.007935	-0.004761
0.000000	0.001221	-0.004120
0.000000	0.014038	-0.002869
0.000000	0.007935	-0.002228
0.000000	0.001221	-0.003815
0.000000	0.007935	-0.004761
0.000000	-0.004883	-0.005096
0.000000	0.007935	-0.004120
0.000000	-0.004883	-0.003174
0.000000	-0.004883	-0.004120
0.000000	0.014038	-0.005402
0.000000	0.001221	-0.005402
0.000000	0.014038	-0.005737
0.000000	0.001221	-0.001892
0.000000	0.007935	-0.006683
0.000000	0.001221	-0.004456
0.000000	-0.010986	-0.004120
0.000000	0.014038	-0.003510
0.000000	-0.004883	-0.004761
0.000000	0.001221	-0.003815
0.000000	0.014038	-0.003510
0.000000	-0.004883	-0.005737
0.000000	-0.010986	-0.007324
0.000000	-0.004883	-0.005402
0.000000	0.020752	-0.004456
0.000000	-0.004883	-0.004761
0.000000	-0.004883	-0.007629
0.000000	0.014038	-0.007324
0.000000	0.001221	-0.002869
0.000000	0.007935	-0.003815
0.000000	0.007935	-0.005737
0.000000	0.014038	-0.006378
0.000000	-0.004883	-0.003510
0.000000	-0.004883	-0.004120
0.000000	0.014038	-0.002533
0.000000	-0.023804	-0.003174
0.000000	0.007935	-0.004761
0.000000	0.020752	-0.005737
0.000000	0.014038	-0.002533
0.000000	0.014038	-0.006683
0.000000	-0.004883	-0.004761
0.000000	0.001221	-0.005737
0.000000	-0.004883	-0.004120
0.000000	0.001221	-0.005737
0.000000	0.001221	-0.004456
0.000000	0.001221	-0.006378
0.000000	0.001221	-0.005737
0.000000	0.001221	-0.006042
0.000000	0.001221	-0.005402
0.000000	0.001221	-0.005402
0.000000	0.001221	-0.004120
0.000000	0.001221	-0.008911
0.000000	0.001221	-0.004120
0.000000	-0.004883	-0.005096
0.000000	0.001221	-0.005096
0.000000	-0.004883	-0.008606
0.000000	-0.004883	-0.005096
0.000000	0.001221	-0.005737
0.000000	-0.004883	-0.004456
0.000000	-0.004883	-0.004120
0.000000	-0.004883	-0.003815
0.000000	0.001221	-0.005737
0.000000	0.001221	-0.002869
0.000000	-0.004883	-0.004120
0.000000	0.007935	-0.003815
0.000000	-0.004883	-0.003815
0.000000	-0.004883	-0.006042
0.000000	0.007935	-0.005096
0.000000	-0.010986	-0.003815
0.000000	-0.004883	-0.003510
0.000000	0.001221	-0.005096
0.000000	0.001221	-0.005096
0.000000	0.001221	-0.006042
0.000000	0.001221	-0.005402
0.000000	0.007935	-0.003815
0.000000	0.007935	-0.005402
0.000000	-0.004883	-0.007324
0.000000	0.001221	-0.003815
0.000000	-0.004883	-0.004456
0.000000	-0.010986	-0.004456
0.000000	0.007935	-0.008606
0.000000	-0.004883	-0.005402
0.000000	0.007935	-0.005402
0.000000	-0.004883	-0.003510
0.000000	0.007935	-0.003815
0.000000	0.007935	-0.003174
0.000000	0.001221	-0.003815
0.000000	0.007935	-0.002533
0.000000	0.001221	-0.006378
0.000000	-0.004883	-0.003510
0.000000	-0.004883	-0.007629
0.000000	0.001221	-0.003510
0.000000	0.001221	-0.006683
0.000000	0.001221	-0.004761
0.000000	0.001221	-0.005402
0.000000	0.001221	-0.005096
0.000000	0.001221	-0.006378
0.000000	-0.004883	-0.005737
0.000000	-0.004883	-0.005096
0.000000	0.001221	-0.004761
0.000000	-0.017700	-0.006378
0.000000	-0.004883	-0.006683
0.000000	0.007935	-0.005402
0.000000	0.007935	-0.003815
0.000000	0.007935	-0.001892
0.000000	0.007935	-0.006683
0.000000	-0.004883	-0.003815
0.000000	-0.004883	-0.004456
0.000000	-0.004883	-0.003510
0.000000	-0.004883	-0.004120
0.000000	0.001221	-0.005096
0.000000	0.001221	-0.004761
0.000000	-0.004883	-0.006042
0.000000	-0.004883	-0.004456
0.000000	-0.004883	-0.005096
0.000000	0.007935	-0.007629
0.000000	-0.010986	-0.004761
0.000000	-0.004883	-0.005096
0.000000	-0.004883	-0.002869
0.000000	0.020752	-0.004120
0.000000	0.014038	-0.005096
0.000000	0.014038	-0.008911
0.000000	-0.004883	-0.006683
0.000000	0.001221	-0.004761
0.000000	-0.004883	-0.003174
0.000000	0.001221	-0.006683
0.000000	0.001221	-0.004120
0.000000	0.007935	-0.004761
0.000000	0.001221	-0.004456
0.000000	-0.004883	-0.006378
0.000000	0.001221	-0.003174
0.000000	0.001221	-0.005402
0.000000	0.007935	-0.003510
0.000000	0.001221	-0.006042
0.000000	-0.010986	-0.002869
0.000000	0.001221	-0.004120
0.000000	-0.004883	-0.000641
0.000000	0.020752	-0.004761
0.000000	0.001221	-0.004120
0.000000	0.007935	-0.006378
0.000000	0.007935	-0.003815
0.000000	-0.004883	-0.006683
0.000000	0.039673	-0.007965
0.000000	0.007935	-0.006683
0.000000	0.014038	-0.005402
0.000000	0.001221	-0.004761
0.000000	-0.004883	-0.008911
0.000000	0.001221	-0.006683
0.000000	0.007935	-0.003510
0.000000	0.001221	-0.004456
0.000000	0.007935	-0.001282
0.000000	-0.010986	-0.004120
0.000000	-0.004883	-0.003815
0.000000	-0.004883	-0.002869
0.000000	0.014038	-0.004120
0.000000	-0.004883	-0.003815
0.000000	0.014038	-0.005096
0.000000	0.007935	-0.005096
0.000000	0.001221	-0.005737
0.000000	0.014038	-0.006042
0.000000	0.007935	-0.003815
0.000000	0.001221	-0.007965
0.000000	0.001221	-0.007629
0.000000	0.007935	-0.007324
0.000000	0.014038	-0.006378
0.000000	0.014038	-0.005737
0.000000	0.007935	-0.004761
0.000000	0.001221	-0.003510
0.000000	0.007935	-0.004456
0.000000	0.001221	-0.005402
0.000000	0.001221	-0.003815
0.000000	0.014038	-0.005737
0.000000	0.014038	-0.006378
0.000000	0.007935	-0.002533
0.000000	-0.004883	-0.006042
0.000000	0.001221	-0.003815
0.000000	-0.004883	-0.005096
0.000000	0.007935	-0.005402
0.000000	0.001221	-0.007965
0.000000	-0.017700	-0.002533
0.000000	0.001221	-0.002533
0.000000	0.001221	-0.005402
0.000000	0.007935	-0.006683
0.000000	0.014038	-0.004761
0.000000	-0.004883	-0.004120
0.000000	-0.010986	-0.001587
0.000000	0.001221	-0.003174
0.000000	-0.004883	-0.006378
0.000000	0.007935	-0.005737
0.000000	-0.010986	-0.005402
0.000000	-0.004883	-0.004761
0.000000	0.014038	-0.006378
0.000000	0.001221	-0.006989
0.000000	0.014038	-0.004456
0.000000	-0.004883	-0.005402
0.000000	-0.010986	-0.005737
0.000000	0.001221	-0.004761
0.000000	-0.004883	-0.003815
0.000000	0.001221	-0.006042
0.000000	0.001221	-0.004456
0.000000	-0.010986	-0.002869
0.000000	0.007935	-0.004456
0.000000	-0.004883	-0.003510
0.000000	0.001221	-0.002869
0.000000	0.001221	-0.003174
0.000000	-0.004883	-0.004120
0.000000	0.014038	-0.005737
0.000000	0.001221	-0.005737
0.000000	-0.004883	-0.007629
0.000000	0.007935	-0.002869
0.000000	0.007935	-0.003815
0.000000	0.001221	-0.006683
0.000000	0.001221	-0.008270
0.000000	0.014038	-0.006378
0.000000	0.007935	-0.003510
0.000000	-0.004883	-0.001892
0.000000	0.007935	-0.002869
0.000000	0.014038	-0.005737
0.000000	-0.004883	-0.005737
0.000000	-0.010986	-0.003510
0.000000	0.020752	-0.005096
0.000000	-0.004883	-0.006042
0.000000	0.001221	-0.004120
0.000000	0.001221	-0.007629
0.000000	-0.004883	-0.005096
0.000000	-0.004883	-0.004761
0.000000	-0.004883	-0.005737
0.000000	0.014038	-0.007629
0.000000	-0.004883	-0.006378
0.000000	0.007935	-0.006042
0.000000	-0.004883	-0.005402
0.000000	-0.004883	-0.003510
0.000000	0.001221	-0.004120
0.000000	0.001221	-0.002533
0.000000	0.014038	-0.003815
0.000000	0.001221	-0.005096
0.000000	-0.017700	-0.005096
0.000000	0.001221	-0.006989
0.000000	-0.004883	-0.006683
0.000000	0.001221	-0.005737
0.000000	0.014038	-0.005737
0.000000	0.007935	-0.007629
0.000000	0.001221	-0.006042
0.000000	-0.004883	-0.005402
0.000000	0.014038	-0.004761
0.000000	0.007935	-0.007324
0.000000	0.001221	-0.003815
0.000000	-0.010986	-0.006042
0.000000	-0.010986	-0.003510
0.000000	-0.004883	-0.004456
0.000000	0.014038	-0.005096
0.000000	0.001221	-0.003510
0.000000	0.007935	-0.005737
0.000000	0.007935	-0.006683
0.000000	0.014038	-0.004456
0.000000	0.014038	-0.003815
0.000000	0.001221	-0.006042
0.000000	0.007935	-0.005096
0.000000	0.001221	-0.004456
0.000000	0.001221	-0.004456
0.000000	-0.004883	-0.007324
0.000000	-0.004883	-0.005096
0.000000	-0.004883	-0.007629
0.000000	-0.010986	-0.004456
0.000000	0.014038	-0.002869
0.000000	0.014038	-0.003815
0.000000	0.001221	-0.007965
0.000000	0.001221	-0.004456
0.000000	0.001221	-0.003815
0.000000	-0.004883	-0.004761
0.000000	0.007935	-0.005096
0.000000	-0.004883	-0.006989
0.000000	-0.010986	-0.006042
0.000000	-0.023804	-0.004456
0.000000	0.001221	-0.005737
0.000000	0.001221	-0.005402
0.000000	-0.004883	-0.003815
0.000000	-0.004883	-0.005096
0.000000	-0.010986	-0.006683
0.000000	-0.004883	-0.006989
0.000000	-0.017700	-0.002533
0.000000	-0.004883	-0.006378
0.000000	-0.010986	-0.005402
0.000000	-0.004883	-0.005402
0.000000	0.007935	-0.005737
0.000000	-0.004883	-0.003174
0.000000	0.007935	-0.004120
0.000000	0.007935	-0.003510
0.000000	0.007935	-0.004456
0.000000	-0.004883	-0.008270
0.000000	-0.017700	-0.003815
0.000000	-0.004883	-0.005402
0.000000	0.001221	-0.006042
0.000000	-0.004883	-0.007629
0.000000	0.014038	-0.007324
0.000000	0.007935	-0.008270
0.000000	0.001221	-0.007629
0.000000	-0.004883	-0.006378
0.000000	0.001221	-0.004456
0.000000	0.014038	-0.008606
0.000000	-0.004883	-0.002533
0.000000	0.001221	-0.004761
0.000000	-0.004883	-0.004120
0.000000	-0.004883	-0.003510
0.000000	0.007935	-0.004120
0.000000	0.007935	-0.003815
0.000000	-0.004883	-0.004456
0.000000	0.007935	-0.005096
0.000000	0.007935	-0.006683
0.000000	-0.004883	-0.004456
0.000000	0.001221	-0.006683
0.000000	0.007935	-0.005737
0.000000	0.001221	-0.006378
0.000000	-0.004883	-0.004120
0.000000	0.001221	-0.006683
0.000000	-0.004883	-0.004456
0.000000	0.001221	-0.002228
0.000000	0.007935	-0.001892
0.000000	-0.004883	-0.006042
0.000000	0.001221	-0.004456
0.000000	0.001221	-0.005096
0.000000	0.007935	-0.004120
0.000000	-0.004883	-0.005402
0.000000	0.001221	-0.007629
0.000000	0.001221	-0.008911
0.000000	0.014038	-0.003815
0.000000	-0.004883	-0.006042
0.000000	-0.004883	-0.008606
0.000000	-0.004883	-0.008270
0.000000	0.007935	-0.003510
0.000000	0.007935	-0.004456
0.000000	-0.010986	-0.001892
0.000000	-0.004883	-0.003510
0.000000	0.001221	-0.004120
0.000000	-0.004883	-0.002533
0.000000	-0.010986	-0.001587
0.000000	-0.017700	-0.004761
0.000000	0.014038	-0.004761
0.000000	0.001221	-0.008270
0.000000	-0.004883	-0.002228
0.000000	0.007935	-0.007965
0.000000	0.001221	-0.004456
0.000000	0.001221	-0.007324
0.000000	0.001221	-0.007324
0.000000	0.001221	-0.006042
0.000000	0.007935	-0.005402
0.000000	0.007935	-0.006042
0.000000	0.001221	-0.005096
0.000000	0.007935	-0.005737
0.000000	0.001221	-0.003174
0.000000	0.001221	-0.003510
0.000000	-0.017700	-0.004456
0.000000	-0.017700	-0.003174
0.000000	0.001221	-0.007629
0.000000	0.014038	-0.006042
0.000000	0.001221	-0.005737
0.000000	-0.004883	-0.005096
0.000000	0.014038	-0.007629
0.000000	-0.004883	-0.005096
0.000000	-0.004883	-0.008270
0.000000	0.007935	-0.004456
0.000000	0.001221	-0.005737
0.000000	-0.010986	-0.005402
0.000000	0.014038	-0.006989
0.000000	-0.004883	-0.003815
0.000000	0.007935	-0.002533
0.000000	-0.004883	-0.003174
0.000000	0.001221	-0.005096
0.000000	-0.010986	-0.004120
0.000000	0.007935	-0.007629
0.000000	0.007935	-0.005096
0.000000	-0.010986	-0.004456
0.000000	-0.004883	-0.006042
0.000000	0.001221	-0.006042
0.000000	-0.004883	-0.005737
0.000000	-0.010986	-0.005737
0.000000	0.001221	-0.006683
0.000000	-0.004883	-0.009552
0.000000	0.001221	-0.003815
0.000000	0.001221	-0.004761
0.000000	-0.004883	-0.002228
0.000000	0.001221	-0.002228
0.000000	-0.004883	-0.007324
0.000000	-0.004883	-0.003815
0.000000	-0.004883	-0.002533
0.000000	-0.004883	-0.002869
0.000000	0.020752	-0.004761
0.000000	0.007935	-0.005737
0.000000	-0.004883	-0.005402
0.000000	-0.004883	-0.006378
0.000000	0.001221	-0.006989
0.000000	-0.004883	-0.002869
0.000000	0.001221	-0.005737
0.000000	0.001221	-0.005402
0.000000	-0.004883	-0.007629
0.000000	0.007935	-0.006042
0.000000	0.007935	-0.004456
0.000000	0.001221	-0.002533
0.000000	0.007935	-0.007629
0.000000	0.001221	-0.003174
0.000000	0.007935	-0.006378
0.000000	-0.004883	-0.003815
0.000000	0.001221	-0.004761
0.000000	-0.004883	-0.005402
0.000000	0.001221	-0.005737
0.000000	0.001221	-0.005737
0.000000	0.001221	-0.007629
0.000000	0.001221	-0.004120
0.000000	0.001221	-0.007324
0.000000	0.001221	-0.005096
0.000000	0.014038	-0.005402
0.000000	0.007935	-0.004456
0.000000	0.007935	-0.003815
0.000000	0.014038	-0.006378
0.000000	-0.004883	-0.003815
0.000000	-0.004883	-0.003510
0.000000	0.001221	-0.005402
0.000000	-0.004883	-0.002869
0.000000	0.001221	-0.007324
0.000000	0.014038	-0.009552
0.000000	0.007935	-0.003510
0.000000	0.001221	-0.006042
0.000000	0.001221	-0.004761
0.000000	-0.004883	-0.006989
0.000000	0.007935	-0.007324
0.000000	0.014038	-0.006042
0.000000	-0.004883	-0.007324
0.000000	-0.004883	-0.004456
0.000000	0.001221	-0.007965
0.000000	0.001221	-0.009552
0.000000	0.020752	-0.003510
0.000000	-0.017700	-0.006042
0.000000	0.001221	-0.003174
0.000000	0.007935	-0.004120
0.000000	0.014038	-0.004456
0.000000	0.007935	-0.007324
0.000000	0.007935	-0.002533
0.000000	-0.004883	-0.007324
0.000000	0.001221	-0.004120
0.000000	0.014038	-0.004761
0.000000	0.007935	-0.003510
0.000000	-0.004883	-0.004761
0.000000	-0.004883	-0.004120
0.000000	0.001221	-0.007324
0.000000	0.001221	-0.005402
0.000000	0.014038	-0.005096
0.000000	-0.004883	-0.002228
0.000000	0.001221	-0.005737
0.000000	0.007935	-0.007629
0.000000	0.014038	-0.004761
0.000000	0.001221	-0.005096
0.000000	0.007935	-0.003174
0.000000	0.001221	-0.006683
0.000000	0.007935	-0.005737
0.000000	-0.004883	-0.005737
0.000000	0.014038	-0.006989
0.000000	-0.010986	-0.005737
0.000000	-0.004883	-0.004456
0.000000	0.007935	-0.008270
0.000000	0.007935	-0.006042
0.000000	0.007935	-0.006989
0.000000	-0.010986	-0.004456
0.000000	0.014038	-0.005737
0.000000	0.007935	-0.005096
0.000000	0.001221	-0.006378
0.000000	-0.004883	-0.003510
0.000000	0.007935	-0.001892
0.000000	-0.010986	-0.002869
0.000000	0.014038	-0.006378
0.000000	-0.017700	-0.001892
0.000000	-0.004883	-0.005096
0.000000	-0.004883	-0.003815
0.000000	0.014038	-0.005737
0.000000	0.001221	-0.004120
0.000000	0.001221	-0.008911
0.000000	0.001221	-0.005096
0.000000	-0.004883	-0.005402
0.000000	0.020752	-0.009552
0.000000	-0.004883	-0.008270
0.000000	-0.004883	-0.004761
0.000000	-0.010986	-0.005737
0.000000	0.001221	-0.002228
0.000000	-0.004883	-0.002869
0.000000	-0.017700	-0.004761
0.000000	0.007935	-0.005737
0.000000	0.001221	-0.003815
0.000000	0.001221	-0.002533
0.000000	0.001221	-0.004456
0.000000	0.001221	-0.004456
0.000000	-0.004883	-0.008270
0.000000	-0.004883	-0.005096
0.000000	-0.017700	-0.006683
0.000000	0.001221	-0.005096
0.000000	0.014038	-0.009552
0.000000	-0.004883	-0.005096
0.000000	-0.010986	-0.007629
0.000000	0.001221	-0.004120
0.000000	0.007935	-0.005096
0.000000	0.001221	-0.003174
0.000000	-0.004883	-0.004761
0.000000	-0.004883	-0.001587
0.000000	0.007935	-0.005096
0.000000	-0.004883	-0.004120
0.000000	0.020752	-0.005737
0.000000	0.033569	-0.007324
0.000000	0.001221	-0.005737
0.000000	0.001221	-0.008606
0.000000	0.001221	-0.007965
0.000000	0.007935	-0.005402
0.000000	0.001221	-0.007629
0.000000	-0.004883	-0.006989
0.000000	-0.004883	-0.003815
0.000000	-0.004883	-0.001587
0.000000	0.014038	-0.003510
0.000000	0.007935	-0.004456
0.000000	-0.004883	-0.001282
0.000000	-0.004883	-0.003510
0.000000	0.001221	-0.002533
0.000000	-0.010986	-0.004120
0.000000	0.007935	-0.005737
0.000000	0.007935	-0.003815
0.000000	0.014038	-0.006378
0.000000	0.001221	-0.006378
0.000000	0.001221	-0.008270
0.000000	0.014038	-0.006683
0.000000	0.007935	-0.004456
0.000000	-0.004883	-0.006989
0.000000	0.001221	-0.005737
0.000000	0.001221	-0.004456
0.000000	0.001221	-0.005096
0.000000	0.014038	-0.003174
0.000000	-0.004883	-0.001587
0.000000	0.001221	-0.005402
0.000000	-0.004883	-0.001282
0.000000	0.001221	-0.002533
0.000000	0.007935	-0.007629
0.000000	0.001221	-0.006042
0.000000	-0.010986	-0.004456
0.000000	-0.004883	-0.007629
0.000000	-0.004883	-0.006683
0.000000	-0.010986	-0.006989
0.000000	-0.004883	-0.004456
0.000000	0.007935	-0.005737
0.000000	0.001221	-0.006683
0.000000	-0.004883	-0.006042
0.000000	0.001221	-0.005737
0.000000	0.007935	-0.002869
0.000000	-0.004883	-0.004456
0.000000	0.014038	-0.002533
0.000000	0.001221	-0.003815
0.000000	-0.004883	-0.005096
0.000000	0.007935	-0.006378
0.000000	-0.004883	-0.003174
0.000000	-0.004883	-0.004761
0.000000	0.007935	-0.006378
0.000000	-0.004883	-0.008606
0.000000	-0.004883	-0.005402
0.000000	0.007935	-0.006042
0.000000	0.007935	-0.005737
0.000000	-0.004883	-0.006042
0.000000	0.001221	-0.005402
0.000000	0.001221	-0.003174
0.000000	0.007935	-0.004456
0.000000	0.001221	-0.004456
0.000000	0.007935	-0.003174
0.000000	0.001221	-0.006378
0.000000	-0.004883	-0.001587
0.000000	0.007935	-0.006042
0.000000	0.014038	-0.004761
0.000000	0.007935	-0.006042
0.000000	-0.004883	-0.004120
0.000000	0.007935	-0.004761
0.000000	0.007935	-0.006683
0.000000	0.001221	-0.005737
0.000000	0.001221	-0.004761
0.000000	0.014038	-0.006042
0.000000	0.007935	-0.004120
0.000000	0.001221	-0.003174
0.000000	-0.010986	-0.003174
0.000000	-0.004883	-0.003815
0.000000	-0.004883	-0.001282
0.000000	0.014038	-0.002533
0.000000	0.001221	-0.003174
0.000000	0.001221	-0.002533
0.000000	0.007935	-0.007965
0.000000	-0.004883	-0.004761
0.000000	-0.004883	-0.006378
0.000000	-0.004883	-0.005402
0.000000	-0.010986	-0.006683
0.000000	0.014038	-0.006042
0.000000	0.007935	-0.007324
0.000000	-0.004883	-0.005402
0.000000	0.001221	-0.005402
0.000000	-0.004883	-0.003174
0.000000	0.001221	-0.007324
0.000000	-0.017700	-0.001892
0.000000	0.007935	-0.004761
0.000000	-0.010986	-0.002533
0.000000	0.014038	-0.004120
0.000000	0.007935	-0.005096
0.000000	-0.004883	-0.002869
0.000000	0.001221	-0.005096
0.000000	0.007935	-0.005096
0.000000	0.014038	-0.004120
0.000000	0.001221	-0.006989
0.000000	0.001221	-0.003510
0.000000	0.014038	-0.005096
0.000000	0.001221	-0.004761
0.000000	0.001221	-0.004761
0.000000	0.014038	-0.006683
0.000000	0.001221	-0.005737
0.000000	0.001221	-0.006042
0.000000	0.001221	-0.006042
0.000000	0.001221	-0.005737
0.000000	0.014038	-0.005737
0.000000	0.007935	-0.005402
0.000000	0.001221	-0.004456
0.000000	0.001221	-0.007324
0.000000	-0.017700	-0.004761
0.000000	-0.004883	-0.004761
0.000000	-0.004883	-0.004120
0.000000	0.001221	-0.004456
0.000000	-0.004883	-0.004120
0.000000	-0.010986	-0.006683
0.000000	-0.004883	-0.005096
0.000000	-0.004883	-0.007324
0.000000	0.001221	-0.003174
0.000000	-0.004883	-0.004456
0.000000	0.007935	-0.003815
0.000000	-0.004883	-0.006683
0.000000	-0.004883	-0.003815
0.000000	0.007935	-0.003815
0.000000	0.001221	-0.000946
0.000000	0.014038	-0.007324
0.000000	-0.004883	-0.003815
0.000000	0.001221	-0.007629
0.000000	0.007935	-0.005402
0.000000	0.007935	-0.006378
0.000000	0.001221	-0.007629
0.000000	-0.004883	-0.006378
0.000000	0.001221	-0.007629
0.000000	-0.004883	-0.005737
0.000000	0.001221	-0.010193
0.000000	0.001221	-0.007965
0.000000	-0.017700	-0.004456
0.000000	0.007935	-0.002533
0.000000	0.001221	-0.004761
0.000000	-0.004883	-0.000946
0.000000	0.007935	-0.003815
0.000000	-0.004883	-0.004120
0.000000	0.007935	-0.003510
0.000000	0.014038	-0.004120
0.000000	0.020752	-0.006042
0.000000	0.001221	-0.002869
0.000000	0.001221	-0.007629
0.000000	0.007935	-0.005402
0.000000	0.001221	-0.006042
0.000000	0.001221	-0.003510
0.000000	-0.004883	-0.005737
0.000000	-0.004883	-0.004761
0.000000	-0.010986	-0.006042
0.000000	0.020752	-0.005096
0.000000	-0.004883	-0.004761
0.000000	0.001221	-0.000305
0.000000	0.007935	-0.004120
0.000000	0.001221	-0.003510
0.000000	0.014038	-0.006378
0.000000	0.001221	-0.006042
0.000000	0.001221	-0.004120
0.000000	0.001221	-0.005402
0.000000	0.020752	-0.005402
0.000000	0.007935	-0.007965
0.000000	0.007935	-0.007629
0.000000	-0.004883	-0.004761
0.000000	0.001221	-0.006378
0.000000	0.007935	-0.004120
0.000000	0.007935	-0.005096
0.000000	-0.004883	-0.004761
0.000000	0.014038	-0.003174
0.000000	-0.004883	-0.004761
0.000000	-0.004883	-0.000305
0.000000	0.007935	-0.002533
0.000000	0.001221	-0.005096
0.000000	0.001221	-0.005096
0.000000	-0.004883	-0.006042
0.000000	0.001221	-0.007629
0.000000	-0.004883	-0.003815
0.000000	0.014038	-0.007965
0.000000	0.007935	-0.005096
0.000000	-0.004883	-0.006378
0.000000	0.007935	-0.005402
0.000000	0.001221	-0.007629
0.000000	-0.004883	-0.006042
0.000000	-0.004883	-0.004120
0.000000	0.001221	-0.004120
0.000000	-0.017700	-0.007629
0.000000	0.026855	-0.005096
0.000000	-0.004883	-0.006378
0.000000	0.014038	-0.001892
0.000000	0.001221	-0.003174
0.000000	0.014038	-0.004761
0.000000	-0.004883	-0.006683
0.000000	-0.004883	-0.003510
0.000000	0.001221	-0.006683
0.000000	-0.004883	-0.005096
0.000000	-0.004883	-0.006989
0.000000	0.001221	-0.005737
0.000000	-0.004883	-0.005096
0.000000	0.001221	-0.006683
0.000000	0.001221	-0.006042
0.000000	0.007935	-0.003815
0.000000	0.020752	-0.004456
0.000000	0.001221	-0.001282
0.000000	0.014038	-0.002869
0.000000	0.007935	-0.003510
0.000000	0.001221	-0.002533
0.000000	0.001221	-0.005402
0.000000	0.007935	-0.004456
0.000000	-0.004883	-0.006378
0.000000	0.001221	-0.007965
0.000000	-0.004883	-0.007629
0.000000	0.007935	-0.008606
0.000000	-0.004883	-0.004761
0.000000	-0.004883	-0.005402
0.000000	0.020752	-0.005402
0.000000	0.001221	-0.005096
0.000000	0.001221	-0.004120
0.000000	-0.004883	-0.003815
0.000000	-0.004883	-0.003815
0.000000	-0.004883	-0.001587
0.000000	0.001221	-0.004761
0.000000	0.007935	-0.003174
0.000000	0.001221	-0.006378
0.000000	0.001221	-0.003510
0.000000	0.007935	-0.007324
0.000000	0.001221	-0.004120
0.000000	-0.004883	-0.006989
0.000000	0.007935	-0.004761
0.000000	-0.004883	-0.004120
0.000000	0.001221	-0.004761
0.000000	0.020752	-0.007965
0.000000	-0.004883	-0.007629
0.000000	-0.004883	-0.004120
0.000000	0.007935	-0.005737
0.000000	0.007935	-0.006042
0.000000	0.014038	-0.006042
0.000000	0.020752	-0.004456
0.000000	0.001221	-0.003815
0.000000	0.007935	-0.002869
0.000000	0.001221	-0.007629
0.000000	-0.004883	-0.006378
0.000000	0.014038	-0.004761
0.000000	0.001221	-0.005096
0.000000	0.014038	-0.005096
0.000000	0.020752	-0.006989
0.000000	0.007935	-0.005402
0.000000	0.007935	-0.005737
0.000000	-0.004883	-0.004456
0.000000	0.026855	-0.005096
0.000000	0.001221	-0.003174
0.000000	0.001221	-0.005096
0.000000	-0.004883	-0.001892
0.000000	-0.004883	-0.005402
0.000000	0.007935	-0.003815
0.000000	0.001221	-0.002869
0.000000	-0.004883	-0.004456
0.000000	-0.004883	-0.006378
0.000000	-0.004883	-0.006378
0.000000	0.001221	-0.006683
0.000000	-0.004883	-0.005402
0.000000	0.007935	-0.009552
0.000000	-0.004883	-0.006683
0.000000	0.001221	-0.004761
0.000000	0.014038	-0.006042
0.000000	-0.004883	-0.003174
0.000000	-0.004883	-0.005096
0.000000	-0.004883	-0.004120
0.000000	-0.004883	-0.005402
0.000000	0.001221	-0.002533
0.000000	0.007935	-0.003815
0.000000	0.007935	-0.006683
0.000000	-0.004883	-0.004456
0.000000	0.001221	-0.002869
0.000000	-0.004883	-0.009552
0.000000	0.001221	-0.004456
0.000000	0.020752	-0.007629
0.000000	0.001221	-0.005096
0.000000	0.001221	-0.006378
0.000000	0.020752	-0.005096
0.000000	0.007935	-0.006042
0.000000	-0.010986	-0.005737
0.000000	-0.004883	-0.006378
0.000000	0.007935	-0.005402
0.000000	-0.004883	-0.007324
0.000000	-0.004883	-0.004120
0.000000	0.001221	-0.006683
0.000000	0.007935	-0.003815
0.000000	0.001221	-0.005737
0.000000	0.020752	-0.004456
0.000000	0.014038	-0.009216
0.000000	-0.004883	-0.003815
0.000000	0.014038	-0.005737
0.000000	0.014038	-0.004761
0.000000	-0.004883	-0.005402
0.000000	0.001221	-0.004120
0.000000	0.007935	-0.006989
0.000000	0.001221	-0.006042
0.000000	0.001221	-0.006378
0.000000	0.007935	-0.004456
0.000000	-0.004883	-0.004120
0.000000	-0.004883	-0.006042
0.000000	-0.004883	-0.004456
0.000000	0.020752	-0.007629
0.000000	-0.004883	-0.003510
0.000000	0.007935	-0.006042
0.000000	0.001221	-0.005402
0.000000	0.007935	-0.008270
0.000000	-0.004883	-0.007629
0.000000	0.001221	-0.006042
0.000000	-0.004883	-0.005402
0.000000	0.007935	-0.005096
0.000000	0.014038	-0.006042
0.000000	0.001221	-0.006042
0.000000	0.007935	-0.004120
0.000000	0.001221	-0.007324
0.000000	-0.004883	-0.002228
0.000000	0.007935	-0.004456
0.000000	-0.004883	-0.004456
0.000000	-0.010986	-0.003510
0.000000	-0.004883	-0.002533
0.000000	0.001221	-0.005096
0.000000	0.001221	-0.001282
0.000000	0.014038	-0.006378
0.000000	-0.004883	-0.003815
0.000000	0.007935	-0.006378
0.000000	0.007935	-0.005096
0.000000	0.007935	-0.007324
0.000000	0.007935	-0.003815
0.000000	0.001221	-0.006683
0.000000	-0.004883	-0.006042
0.000000	0.001221	-0.006989
0.000000	0.014038	-0.009857
0.000000	0.014038	-0.008270
0.000000	-0.004883	-0.002228
0.000000	0.001221	-0.005737
0.000000	-0.010986	-0.003174
0.000000	-0.004883	-0.004120
0.000000	0.007935	-0.004456
0.000000	-0.004883	-0.003174
0.000000	-0.004883	-0.004456
0.000000	0.007935	-0.004456
0.000000	0.014038	-0.007629
0.000000	-0.004883	-0.006042
0.000000	-0.010986	-0.006683
0.000000	-0.004883	-0.003174
0.000000	-0.010986	-0.004761
0.000000	0.014038	-0.005096
0.000000	-0.004883	-0.006989
0.000000	-0.004883	-0.003815
0.000000	-0.004883	-0.005402
0.000000	-0.004883	-0.004120
0.000000	0.001221	-0.005096
0.000000	-0.004883	-0.001892
0.000000	0.014038	-0.005096
0.000000	-0.004883	-0.001892
0.000000	-0.004883	-0.006378
0.000000	0.007935	-0.008911
0.000000	0.020752	-0.004761
0.000000	0.007935	-0.005737
0.000000	-0.010986	-0.005737
0.000000	0.007935	-0.008911
0.000000	0.007935	-0.007965
0.000000	0.001221	-0.006042
0.000000	0.001221	-0.005737
0.000000	-0.004883	-0.005402
0.000000	0.001221	-0.004761
0.000000	-0.004883	-0.006989
0.000000	0.001221	-0.005402
0.000000	-0.004883	-0.003510
0.000000	-0.004883	-0.001892
0.000000	-0.010986	-0.002869
0.000000	0.001221	-0.006378
0.000000	0.014038	-0.005096
0.000000	0.007935	-0.004456
0.000000	0.001221	-0.006378
0.000000	0.001221	-0.007324
0.000000	0.001221	-0.007324
0.000000	0.007935	-0.006683
0.000000	-0.010986	-0.006683
0.000000	0.007935	-0.004456
0.000000	-0.004883	-0.006683
0.000000	-0.004883	-0.006042
0.000000	0.007935	-0.006042
0.000000	-0.004883	-0.002228
0.000000	0.001221	-0.003815
0.000000	-0.004883	-0.003815
0.000000	0.007935	-0.005737
0.000000	-0.004883	-0.003174
0.000000	0.001221	-0.004761
0.000000	0.001221	-0.007965
0.000000	0.007935	-0.008270
0.000000	-0.004883	-0.004456
0.000000	-0.010986	-0.007629
0.000000	0.014038	-0.006683
0.000000	-0.004883	-0.004120
0.000000	0.026855	-0.004456
0.000000	-0.004883	-0.004456
0.000000	0.001221	-0.006042
0.000000	-0.004883	-0.004456
0.000000	0.014038	-0.004456
0.000000	-0.004883	-0.004120
0.000000	-0.004883	-0.003510
0.000000	-0.004883	-0.004761
0.000000	0.007935	-0.004761
0.000000	-0.004883	-0.002869
0.000000	0.001221	-0.006378
0.000000	0.001221	-0.005096
0.000000	-0.004883	-0.007629
0.000000	-0.004883	-0.006042
0.000000	0.001221	-0.004761
0.000000	0.001221	-0.006683
0.000000	0.007935	-0.006042
0.000000	0.007935	-0.006378
0.000000	-0.010986	-0.005096
0.000000	0.001221	-0.006042
0.000000	-0.017700	-0.006042
0.000000	-0.004883	-0.005737
0.000000	0.001221	-0.004761
0.000000	0.007935	-0.005402
0.000000	0.007935	-0.004761
0.000000	0.001221	-0.002869
0.000000	-0.004883	-0.005737
0.000000	-0.004883	-0.006683
0.000000	0.007935	-0.007965
0.000000	0.007935	-0.003510
0.000000	0.014038	-0.006378
0.000000	0.001221	-0.006989
0.000000	0.007935	-0.006378
0.000000	-0.004883	-0.003815
0.000000	0.001221	-0.006989
0.000000	-0.004883	-0.006683
0.000000	0.014038	-0.005402
0.000000	0.014038	-0.004456
0.000000	0.007935	-0.007324
0.000000	0.001221	-0.003510
0.000000	-0.017700	-0.005096
0.000000	0.001221	-0.004456
0.000000	-0.004883	-0.003815
0.000000	0.001221	-0.008911
0.000000	0.001221	-0.007324
0.000000	-0.004883	-0.005096
0.000000	0.001221	-0.007324
0.000000	0.001221	-0.006042
0.000000	-0.004883	-0.006683
0.000000	0.001221	-0.005402
0.000000	0.001221	-0.004456
0.000000	0.007935	-0.006989
0.000000	0.001221	-0.007965
0.000000	0.001221	-0.004120
0.000000	0.001221	-0.005402
0.000000	-0.017700	-0.002228
0.000000	-0.004883	-0.005402
0.000000	0.001221	-0.006042
0.000000	0.001221	-0.005096
0.000000	0.001221	-0.005402
0.000000	-0.010986	-0.006989
0.000000	0.007935	-0.006989
0.000000	-0.004883	-0.006378
0.000000	0.001221	-0.006378
0.000000	-0.010986	-0.006683
0.000000	-0.010986	-0.005402
0.000000	0.007935	-0.006989
0.000000	0.007935	-0.007324
0.000000	-0.004883	-0.006378
0.000000	0.001221	-0.005402
0.000000	0.001221	-0.004456
0.000000	0.001221	-0.005096
0.000000	-0.004883	-0.005096
0.000000	0.007935	-0.004456
0.000000	0.007935	-0.004456
0.000000	-0.004883	-0.005096
0.000000	-0.004883	-0.004120
0.000000	0.020752	-0.008911
0.000000	-0.004883	-0.004120
0.000000	-0.010986	-0.006683
0.000000	-0.004883	-0.006042
0.000000	-0.004883	-0.006378
0.000000	0.001221	-0.006042
0.000000	-0.004883	-0.008270
0.000000	-0.004883	-0.006683
0.000000	0.001221	-0.007965
0.000000	0.014038	-0.007965
0.000000	0.007935	-0.007965
0.000000	-0.004883	-0.005737
0.000000	0.001221	-0.004456
0.000000	-0.004883	-0.005096
0.000000	0.020752	-0.003510
0.000000	0.007935	-0.006683
0.000000	0.007935	-0.007965
0.000000	-0.004883	-0.004120
0.000000	0.014038	-0.006042
0.000000	-0.004883	-0.007324
0.000000	-0.010986	-0.006683
0.000000	-0.004883	-0.006042
0.000000	-0.004883	-0.005096
0.000000	-0.004883	-0.005096
0.000000	0.001221	-0.005096
0.000000	0.007935	-0.004761
0.000000	0.014038	-0.005096
0.000000	0.001221	-0.005402
0.000000	0.007935	-0.005402
0.000000	0.001221	-0.005737
0.000000	0.001221	-0.004120
0.000000	0.007935	-0.005737
0.000000	-0.010986	-0.005096
0.000000	-0.004883	-0.006683
0.000000	-0.004883	-0.006683
0.000000	0.001221	-0.006989
0.000000	-0.004883	-0.008911
0.000000	-0.004883	-0.006683
0.000000	0.001221	-0.006683
0.000000	0.014038	-0.008270
0.000000	0.014038	-0.006378
0.000000	-0.004883	-0.007629
0.000000	0.007935	-0.003815
0.000000	0.001221	-0.004120
0.000000	-0.010986	-0.003815
0.000000	0.014038	-0.004456
0.000000	0.007935	-0.004761
0.000000	-0.017700	-0.002869
0.000000	-0.004883	-0.002869
0.000000	0.014038	-0.007965
0.000000	-0.004883	-0.006683
0.000000	0.001221	-0.005402
0.000000	-0.004883	-0.006989
0.000000	-0.004883	-0.004761
0.000000	-0.004883	-0.004120
0.000000	0.001221	-0.006989
0.000000	-0.017700	-0.005402
0.000000	0.007935	-0.005737
0.000000	0.007935	-0.005402
0.000000	0.001221	-0.005402
0.000000	0.007935	-0.004456
0.000000	0.001221	-0.005737
0.000000	-0.010986	-0.004456
0.000000	0.001221	-0.003815
0.000000	0.001221	-0.006378
0.000000	0.020752	-0.007324
0.000000	-0.010986	-0.005402
0.000000	0.001221	-0.007324
0.000000	0.001221	-0.007324
0.000000	0.001221	-0.005402
0.000000	-0.004883	-0.007965
0.000000	0.007935	-0.006378
0.000000	0.001221	-0.005737
0.000000	-0.004883	-0.005402
0.000000	-0.004883	-0.006042
0.000000	-0.004883	-0.006378
0.000000	0.001221	-0.004120
0.000000	-0.004883	-0.005402
0.000000	0.007935	-0.004761
0.000000	0.001221	-0.001587
0.000000	-0.010986	-0.006042
0.000000	0.014038	-0.003174
0.000000	0.001221	-0.007629
0.000000	0.007935	-0.007324
0.000000	0.007935	-0.007629
0.000000	0.001221	-0.008606
0.000000	0.001221	-0.009216
0.000000	0.014038	-0.006683
0.000000	0.001221	-0.005737
0.000000	0.001221	-0.006378
0.000000	0.014038	-0.007965
0.000000	-0.004883	-0.004456
0.000000	-0.004883	-0.002869
0.000000	0.014038	-0.004761
0.000000	0.001221	-0.004456
0.000000	-0.004883	-0.005737
0.000000	0.007935	-0.004120
0.000000	0.014038	-0.004120
0.000000	0.007935	-0.005096
0.000000	-0.010986	-0.006042
0.000000	-0.004883	-0.007629
0.000000	0.001221	-0.006989
0.000000	-0.010986	-0.006378
0.000000	0.007935	-0.005402
0.000000	0.014038	-0.006378
0.000000	0.001221	-0.003815
0.000000	-0.004883	-0.006378
0.000000	0.001221	-0.005402
0.000000	-0.004883	-0.004120
0.000000	0.007935	-0.003174
0.000000	0.014038	-0.006042
0.000000	-0.004883	-0.005096
0.000000	0.007935	-0.004120
0.000000	0.007935	-0.004761
0.000000	-0.010986	-0.004120
0.000000	0.014038	-0.006042
0.000000	-0.004883	-0.008606
0.000000	-0.004883	-0.008270
0.000000	0.007935	-0.007629
0.000000	-0.004883	-0.007965
0.000000	-0.004883	-0.005096
0.000000	0.007935	-0.006989
0.000000	0.001221	-0.006989
0.000000	0.001221	-0.007324
0.000000	0.007935	-0.005096
0.000000	-0.004883	-0.006378
0.000000	0.014038	-0.006378
0.000000	0.001221	-0.002869
0.000000	0.014038	-0.006989
0.000000	0.007935	-0.006683
0.000000	-0.004883	-0.005402
0.000000	-0.004883	-0.007629
0.000000	-0.004883	-0.008270
0.000000	-0.004883	-0.005737
0.000000	-0.004883	-0.006042
0.000000	0.007935	-0.006378
0.000000	0.007935	-0.006989
0.000000	-0.004883	-0.004456
0.000000	0.001221	-0.005096
0.000000	-0.004883	-0.005737
0.000000	-0.004883	-0.005096
0.000000	-0.017700	-0.005096
0.000000	0.001221	-0.007324
0.000000	0.007935	-0.004761
0.000000	-0.004883	-0.007965
0.000000	0.007935	-0.007629
0.000000	0.001221	-0.005402
0.000000	0.001221	-0.008911
0.000000	-0.010986	-0.006683
0.000000	0.014038	-0.007629
0.000000	0.007935	-0.006683
0.000000	-0.004883	-0.006378
0.000000	0.007935	-0.006683
0.000000	0.001221	-0.005737
0.000000	0.014038	-0.005402
0.000000	0.014038	-0.006683
0.000000	0.001221	-0.006989
0.000000	0.001221	-0.007629
0.000000	0.001221	-0.005096
0.000000	-0.004883	-0.005096
0.000000	-0.004883	-0.005737
0.000000	0.007935	-0.006683
0.000000	0.001221	-0.006042
0.000000	0.007935	-0.004120
0.000000	-0.004883	-0.003174
0.000000	0.014038	-0.007629
0.000000	-0.004883	-0.005737
0.000000	0.007935	-0.006042
0.000000	-0.010986	-0.005737
0.000000	0.001221	-0.005096
0.000000	-0.004883	-0.005402
0.000000	0.001221	-0.006989
0.000000	0.001221	-0.004761
0.000000	-0.004883	-0.008270
0.000000	0.001221	-0.005737
0.000000	0.001221	-0.008270
0.000000	0.007935	-0.005737
0.000000	-0.004883	-0.006042
0.000000	-0.004883	-0.005096
0.000000	0.014038	-0.005096
0.000000	-0.004883	-0.004456
0.000000	0.007935	-0.004456
0.000000	-0.004883	-0.004456
0.000000	0.014038	-0.007965
0.000000	0.001221	-0.007324
0.000000	0.007935	-0.005737
0.000000	0.007935	-0.006683
0.000000	0.014038	-0.006042
0.000000	0.014038	-0.005096
0.000000	0.001221	-0.003815
0.000000	0.001221	-0.008270
0.000000	-0.004883	-0.006989
0.000000	0.001221	-0.004761
0.000000	-0.004883	-0.004120
0.000000	0.001221	-0.006378
0.000000	-0.004883	-0.004456
0.000000	-0.004883	-0.006378
0.000000	0.014038	-0.006042
0.000000	-0.004883	-0.005402
0.000000	-0.010986	-0.006042
0.000000	0.007935	-0.007324
0.000000	0.001221	-0.007965
0.000000	0.007935	-0.009216
0.000000	0.007935	-0.005096
0.000000	-0.004883	-0.007629
0.000000	0.001221	-0.008606
0.000000	0.001221	-0.007324
0.000000	0.001221	-0.005402
0.000000	0.014038	-0.004456
0.000000	0.001221	-0.005096
0.000000	0.007935	-0.005737
0.000000	0.001221	-0.004120
0.000000	-0.004883	-0.004456
0.000000	0.007935	-0.004120
0.000000	-0.004883	-0.005402
0.000000	-0.004883	-0.006042
0.000000	-0.004883	-0.007324
0.000000	-0.004883	-0.006042
0.000000	0.014038	-0.004761
0.000000	-0.004883	-0.008606
0.000000	-0.004883	-0.005737
0.000000	0.007935	-0.006378
0.000000	0.014038	-0.006378
0.000000	0.014038	-0.007629
0.000000	0.001221	-0.003510
0.000000	0.001221	-0.003815
0.000000	0.007935	-0.005096
0.000000	0.014038	-0.009552
0.000000	0.001221	-0.004120
0.000000	0.007935	-0.005096
0.000000	0.007935	-0.004456
0.000000	-0.010986	-0.009857
0.000000	0.014038	-0.007965
0.000000	0.014038	-0.008270
0.000000	-0.010986	-0.004456
0.000000	-0.004883	-0.007629
0.000000	-0.004883	-0.005402
0.000000	-0.004883	-0.005096
0.000000	-0.004883	-0.005737
0.000000	0.001221	-0.005096
0.000000	0.014038	-0.004456
0.000000	-0.004883	-0.004456
0.000000	0.001221	-0.005737
0.000000	-0.004883	-0.004456
0.000000	0.001221	-0.002533
0.000000	-0.017700	-0.005096
0.000000	0.007935	-0.006989
0.000000	0.007935	-0.003510
0.000000	0.001221	-0.008270
0.000000	-0.017700	-0.004761
0.000000	-0.004883	-0.006378
0.000000	-0.010986	-0.007324
0.000000	0.007935	-0.006378
0.000000	0.020752	-0.006042
0.000000	0.007935	-0.006683
0.000000	-0.004883	-0.005402
0.000000	-0.004883	-0.010498
0.000000	0.001221	-0.006989
0.000000	-0.017700	-0.005737
0.000000	-0.010986	-0.004761
0.000000	-0.004883	-0.005402
0.000000	-0.004883	-0.004761
0.000000	-0.004883	-0.005096
0.000000	0.001221	-0.006378
0.000000	0.001221	-0.008911
0.000000	0.007935	-0.006378
0.000000	-0.004883	-0.006683
0.000000	0.007935	-0.006989
0.000000	0.001221	-0.006042
0.000000	-0.004883	-0.005402
0.000000	-0.017700	-0.005737
0.000000	-0.004883	-0.005096
0.000000	-0.010986	-0.007629
0.000000	-0.004883	-0.004456
0.000000	-0.004883	-0.004456
0.000000	0.001221	-0.004761
0.000000	-0.004883	-0.004761
0.000000	-0.010986	-0.006042
0.000000	0.001221	-0.004120
0.000000	0.014038	-0.005096
0.000000	0.001221	-0.006683
0.000000	0.014038	-0.008270
0.000000	0.001221	-0.008606
0.000000	0.014038	-0.007324
0.000000	0.001221	-0.005096
0.000000	-0.004883	-0.011139
0.000000	0.001221	-0.004120
0.000000	-0.017700	-0.005737
0.000000	-0.010986	-0.006042
0.000000	-0.004883	-0.008270
0.000000	0.014038	-0.003815
0.000000	0.014038	-0.005737
0.000000	0.001221	-0.004456
0.000000	0.001221	-0.006378
0.000000	0.001221	-0.006378
0.000000	-0.004883	-0.003510
0.000000	-0.004883	-0.005096
0.000000	-0.004883	-0.006042
0.000000	0.014038	-0.006378
0.000000	-0.004883	-0.005402
0.000000	-0.010986	-0.005402
0.000000	-0.004883	-0.006683
0.000000	-0.004883	-0.003510
0.000000	0.007935	-0.006378
0.000000	0.014038	-0.006378
0.000000	-0.004883	-0.005096
0.000000	0.001221	-0.008606
0.000000	0.020752	-0.006378
0.000000	0.001221	-0.004120
0.000000	0.014038	-0.006042
0.000000	0.007935	-0.006042
0.000000	-0.004883	-0.006683
0.000000	0.001221	-0.007965
0.000000	0.007935	-0.006042
0.000000	0.001221	-0.008911
0.000000	0.001221	-0.006042
0.000000	-0.010986	-0.006683
0.000000	-0.004883	-0.004761
0.000000	0.001221	-0.010193
0.000000	0.001221	-0.005096
0.000000	0.001221	-0.005737
0.000000	-0.004883	-0.004761
0.000000	0.001221	-0.007324
0.000000	0.014038	-0.006042
0.000000	-0.010986	-0.006683
0.000000	-0.004883	-0.004456
0.000000	0.001221	-0.005402
0.000000	0.007935	-0.004456
0.000000	-0.004883	-0.006378
0.000000	-0.004883	-0.003815
0.000000	0.014038	-0.008606
0.000000	0.001221	-0.006042
0.000000	-0.004883	-0.006042
0.000000	-0.004883	-0.006989
0.000000	-0.004883	-0.006683
0.000000	0.001221	-0.005402
0.000000	-0.010986	-0.004761
0.000000	0.007935	-0.006042
0.000000	-0.010986	-0.007324
0.000000	-0.010986	-0.006042
0.000000	0.007935	-0.006378
0.000000	-0.004883	-0.004456
0.000000	-0.023804	-0.006042
0.000000	0.020752	-0.010193
0.000000	-0.004883	-0.003174
0.000000	-0.010986	-0.005096
0.000000	0.001221	-0.006042
0.000000	-0.004883	-0.007965
0.000000	0.014038	-0.005096
0.000000	0.014038	-0.006042
0.000000	0.001221	-0.004456
0.000000	0.014038	-0.006378
0.000000	0.001221	-0.006042
0.000000	-0.004883	-0.006042
0.000000	-0.010986	-0.003174
0.000000	0.001221	-0.007965
0.000000	0.001221	-0.004761
0.000000	-0.004883	-0.005737
0.000000	0.001221	-0.004120
0.000000	-0.004883	-0.008270
0.000000	-0.004883	-0.004456
0.000000	0.007935	-0.006042
0.000000	0.007935	-0.004761
0.000000	0.014038	-0.006378
0.000000	-0.004883	-0.005096
0.000000	0.001221	-0.006378
0.000000	0.007935	-0.004761
0.000000	-0.004883	-0.006378
0.000000	0.007935	-0.005737
0.000000	0.014038	-0.007629
0.000000	-0.004883	-0.006042
0.000000	0.007935	-0.004761
0.000000	0.007935	-0.009552
0.000000	0.001221	-0.005402
0.000000	0.001221	-0.004456
0.000000	-0.010986	-0.002228
0.000000	0.001221	-0.006989
0.000000	0.007935	-0.004120
0.000000	-0.004883	-0.005096
0.000000	0.014038	-0.006378
0.000000	-0.004883	-0.005402
0.000000	-0.004883	-0.004120
0.000000	0.014038	-0.009216
0.000000	-0.004883	-0.005737
0.000000	0.001221	-0.006378
0.000000	-0.004883	-0.004456
0.000000	0.001221	-0.004761
0.000000	0.007935	-0.006042
0.000000	0.014038	-0.009552
0.000000	0.007935	-0.007629
0.000000	0.001221	-0.005737
0.000000	0.007935	-0.006989
0.000000	0.007935	-0.008270
0.000000	-0.017700	-0.003174
0.000000	0.014038	-0.006042
0.000000	0.001221	-0.005402
0.000000	-0.004883	-0.005737
0.000000	-0.010986	-0.006378
0.000000	0.007935	-0.007965
0.000000	-0.004883	-0.007324
0.000000	-0.004883	-0.005096
0.000000	-0.004883	-0.011475
0.000000	0.014038	-0.005096
0.000000	0.001221	-0.006042
0.000000	0.014038	-0.004761
0.000000	-0.023804	-0.007629
0.000000	0.007935	-0.004761
0.000000	-0.004883	-0.005402
0.000000	0.020752	-0.006042
0.000000	0.001221	-0.006683
0.000000	-0.004883	-0.004120
0.000000	0.007935	-0.006683
0.000000	0.001221	-0.003815
0.000000	-0.004883	-0.007324
0.000000	-0.004883	-0.006042
0.000000	0.001221	-0.004761
0.000000	-0.004883	-0.006378
0.000000	0.001221	-0.008911
0.000000	-0.010986	-0.007965
0.000000	-0.004883	-0.007629
0.000000	0.001221	-0.005737
0.000000	0.007935	-0.008270
0.000000	0.014038	-0.005096
0.000000	-0.010986	-0.008270
0.000000	-0.010986	-0.002533
0.000000	-0.010986	-0.003510
0.000000	-0.017700	-0.003510
0.000000	0.014038	-0.004120
0.000000	-0.004883	-0.006989
0.000000	-0.010986	-0.005402
0.000000	0.001221	-0.008911
0.000000	0.001221	-0.006989
0.000000	0.020752	-0.006989
0.000000	-0.004883	-0.006042
0.000000	0.007935	-0.006042
0.000000	0.001221	-0.004761
0.000000	-0.004883	-0.005096
0.000000	-0.004883	-0.004761
0.000000	0.001221	-0.006989
0.000000	0.001221	-0.004120
0.000000	0.014038	-0.006683
0.000000	0.001221	-0.005402
0.000000	0.001221	-0.007324
0.000000	-0.010986	-0.004761
0.000000	-0.004883	-0.006378
0.000000	-0.004883	-0.005737
0.000000	-0.004883	-0.007965
0.000000	-0.004883	-0.007324
0.000000	0.007935	-0.006683
0.000000	0.001221	-0.006378
0.000000	0.007935	-0.006378
0.000000	-0.004883	-0.003815
0.000000	0.007935	-0.006042
0.000000	0.020752	-0.006042
0.000000	-0.017700	-0.005737
0.000000	0.014038	-0.004761
0.000000	0.001221	-0.005096
0.000000	0.001221	-0.006042
0.000000	0.001221	-0.006989
0.000000	0.001221	-0.008270
0.000000	0.001221	-0.007324
0.000000	-0.004883	-0.002869
0.000000	-0.004883	-0.008270
0.000000	-0.004883	-0.008270
0.000000	-0.004883	-0.006378
0.000000	-0.004883	-0.004120
0.000000	0.014038	-0.005737
0.000000	-0.004883	-0.007629
0.000000	0.007935	-0.005737
0.000000	0.020752	-0.006042
0.000000	-0.004883	-0.006378
0.000000	0.007935	-0.005737
0.000000	-0.004883	-0.006989
0.000000	0.001221	-0.005402
0.000000	-0.010986	-0.005737
0.000000	-0.004883	-0.006683
0.000000	-0.010986	-0.006378
0.000000	0.001221	-0.005402
0.000000	0.001221	-0.005096
0.000000	0.001221	-0.007629
0.000000	0.001221	-0.003815
0.000000	0.007935	-0.006378
0.000000	0.014038	-0.004120
0.000000	-0.004883	-0.005096
0.000000	0.014038	-0.004456
0.000000	-0.004883	-0.004456
0.000000	-0.004883	-0.003510
0.000000	-0.004883	-0.005402
0.000000	0.001221	-0.008606
0.000000	-0.004883	-0.007629
0.000000	-0.004883	-0.005096
0.000000	0.007935	-0.006683
0.000000	0.001221	-0.006378
0.000000	0.001221	-0.007629
0.000000	-0.010986	-0.006042
0.000000	0.001221	-0.003815
0.000000	-0.004883	-0.006042
0.000000	0.014038	-0.006378
0.000000	-0.004883	-0.007324
0.000000	0.001221	-0.007629
0.000000	0.007935	-0.005096
0.000000	-0.004883	-0.005096
0.000000	0.001221	-0.006042
0.000000	-0.004883	-0.007629
0.000000	0.001221	-0.006378
0.000000	-0.004883	-0.008911
0.000000	-0.010986	-0.007324
0.000000	-0.010986	-0.003510
0.000000	-0.004883	-0.006378
0.000000	0.001221	-0.005096
0.000000	-0.004883	-0.004120
0.000000	-0.004883	-0.004456
0.000000	-0.004883	-0.005737
0.000000	0.001221	-0.003815
0.000000	0.007935	-0.005096
0.000000	-0.004883	-0.006042
0.000000	-0.004883	-0.005096
0.000000	-0.004883	-0.007324
0.000000	0.001221	-0.007629
0.000000	-0.004883	-0.005402
0.000000	0.007935	-0.007629
0.000000	0.001221	-0.007629
0.000000	-0.004883	-0.006378
0.000000	-0.004883	-0.007965
0.000000	-0.004883	-0.006683
0.000000	0.007935	-0.005402
0.000000	0.001221	-0.005096
0.000000	-0.004883	-0.006378
0.000000	-0.010986	-0.007629
0.000000	-0.004883	-0.006683
0.000000	0.001221	-0.006683
0.000000	-0.004883	-0.005402
0.000000	0.001221	-0.004456
0.000000	-0.004883	-0.007965
0.000000	0.001221	-0.007324
0.000000	-0.004883	-0.005402
0.000000	0.001221	-0.005402
0.000000	-0.010986	-0.007965
0.000000	0.014038	-0.008606
0.000000	-0.004883	-0.006989
0.000000	-0.004883	-0.003815
0.000000	-0.004883	-0.004761
0.000000	-0.004883	-0.004120
0.000000	-0.004883	-0.005402
0.000000	0.001221	-0.002533
0.000000	-0.004883	-0.004456
0.000000	0.001221	-0.005402
0.000000	0.001221	-0.006378
0.000000	0.007935	-0.007324
0.000000	-0.004883	-0.006683
0.000000	0.001221	-0.006989
0.000000	-0.010986	-0.008606
0.000000	0.007935	-0.005737
0.000000	-0.004883	-0.005737
0.000000	0.001221	-0.007629
0.000000	0.007935	-0.006042
0.000000	0.001221	-0.004456
0.000000	0.001221	-0.006042
0.000000	-0.010986	-0.003174
0.000000	-0.004883	-0.004456
0.000000	-0.004883	-0.004456
0.000000	0.007935	-0.004120
0.000000	-0.004883	-0.003510
0.000000	0.007935	-0.008911
0.000000	0.014038	-0.006378
0.000000	0.001221	-0.005737
0.000000	0.001221	-0.005402
0.000000	0.001221	-0.008911
0.000000	0.001221	-0.007324
0.000000	0.014038	-0.005737
0.000000	0.007935	-0.006989
0.000000	-0.010986	-0.005737
0.000000	-0.004883	-0.005737
0.000000	0.007935	-0.007965
0.000000	0.001221	-0.004456
0.000000	-0.004883	-0.005096
0.000000	0.001221	-0.006042
0.000000	0.020752	-0.006378
0.000000	0.001221	-0.006042
0.000000	0.014038	-0.010498
0.000000	0.007935	-0.004120
0.000000	-0.010986	-0.003815
0.000000	0.001221	-0.007324
0.000000	0.001221	-0.005096
0.000000	0.001221	-0.006683
0.000000	-0.004883	-0.005096
0.000000	0.020752	-0.005737
0.000000	0.007935	-0.007324
0.000000	0.001221	-0.006683
0.000000	0.020752	-0.004456
0.000000	-0.004883	-0.007965
0.000000	-0.004883	-0.004761
0.000000	-0.004883	-0.006042
0.000000	-0.004883	-0.004120
0.000000	0.001221	-0.005096
0.000000	0.001221	-0.005096
0.000000	0.014038	-0.009857
0.000000	0.001221	-0.005402
0.000000	-0.017700	-0.007629
0.000000	-0.017700	-0.006989
0.000000	-0.004883	-0.009216
0.000000	0.014038	-0.004456
0.000000	0.007935	-0.006378
0.000000	-0.004883	-0.005402
0.000000	0.001221	-0.007324
0.000000	0.007935	-0.005402
0.000000	0.001221	-0.006683
0.000000	0.014038	-0.001587
0.000000	0.007935	-0.004456
0.000000	0.007935	-0.009216
0.000000	-0.004883	-0.003174
0.000000	-0.010986	-0.003174
0.000000	0.014038	-0.005737
0.000000	0.014038	-0.006378
0.000000	0.007935	-0.006378
0.000000	0.007935	-0.006683
0.000000	0.014038	-0.005402
0.000000	0.001221	-0.003510
0.000000	-0.004883	-0.003815
0.000000	-0.004883	-0.007629
0.000000	0.001221	-0.001892
0.000000	0.007935	-0.009216
0.000000	0.007935	-0.004456
0.000000	0.001221	-0.005737
0.000000	-0.004883	-0.006378
0.000000	0.001221	-0.007965
0.000000	-0.004883	-0.007324
0.000000	-0.004883	-0.006042
0.000000	0.007935	-0.006042
0.000000	-0.004883	-0.007324
0.000000	0.001221	-0.004761
0.000000	0.007935	-0.005402
0.000000	0.014038	-0.004761
0.000000	0.001221	-0.006683
0.000000	0.007935	-0.004761
0.000000	0.020752	-0.005737
0.000000	0.007935	-0.005096
0.000000	0.001221	-0.005737
0.000000	0.007935	-0.006683
0.000000	-0.004883	-0.008911
0.000000	-0.004883	-0.004456
0.000000	0.001221	-0.004456
0.000000	0.001221	-0.002533
0.000000	0.007935	-0.004761
0.000000	-0.010986	-0.005402
0.000000	0.007935	-0.009552
0.000000	0.014038	-0.003815
0.000000	-0.004883	-0.004761
0.000000	0.001221	-0.006042
0.000000	0.007935	-0.007965
0.000000	-0.004883	-0.006683
0.000000	-0.004883	-0.006042
0.000000	0.007935	-0.006378
0.000000	0.001221	-0.005402
0.000000	0.020752	-0.008911
0.000000	0.007935	-0.008606
0.000000	0.001221	-0.006378
0.000000	0.001221	-0.004120
0.000000	0.007935	-0.006683
0.000000	0.014038	-0.003510
0.000000	-0.010986	-0.005737
0.000000	0.001221	-0.003815
0.000000	-0.004883	-0.006989
0.000000	-0.004883	-0.005737
0.000000	-0.004883	-0.006042
0.000000	0.014038	-0.005737
0.000000	0.007935	-0.004456
0.000000	-0.004883	-0.003815
0.000000	0.001221	-0.007324
0.000000	0.001221	-0.005402
0.000000	0.001221	-0.008606
0.000000	0.007935	-0.005737
0.000000	-0.010986	-0.006378
0.000000	0.001221	-0.006378
0.000000	0.001221	-0.005737
0.000000	0.001221	-0.007629
0.000000	0.007935	-0.005737
0.000000	-0.004883	-0.006378
0.000000	0.001221	-0.006378
0.000000	0.014038	-0.007629
0.000000	-0.010986	-0.006378
0.000000	0.001221	-0.004456
0.000000	0.001221	-0.004120
0.000000	0.001221	-0.005737
0.000000	0.001221	-0.007629
0.000000	0.007935	-0.005096
0.000000	0.001221	-0.005096
0.000000	0.001221	-0.007324
0.000000	-0.004883	-0.007629
0.000000	-0.004883	-0.006378
0.000000	0.014038	-0.004761
0.066528	0.065308	-0.004761
0.133057	0.122681	-0.002533
0.200195	0.198975	-0.004761
0.266724	0.262451	-0.003815
0.333252	0.339355	-0.005402
0.399780	0.402832	-0.004120
0.466919	0.466309	-0.006378
0.533447	0.530396	-0.005402
0.599976	0.593872	-0.007324
0.666504	0.664062	-0.005096
0.733032	0.734253	-0.007629
0.800171	0.810547	-0.006378
0.866699	0.874023	-0.006378
0.933228	0.931396	-0.007324
0.999756	1.001587	-0.007965
1.066895	1.071777	-0.005096
1.133423	1.135254	-0.004761
1.199951	1.212158	-0.005096
1.266479	1.269531	-0.004120
1.333618	1.345825	-0.005402
1.400146	1.396484	-0.004761
1.466675	1.479492	-0.006378
1.533203	1.549683	-0.004120
1.599731	1.607056	-0.005737
1.666870	1.664429	-0.005737
1.733398	1.727905	-0.005402
1.799927	1.817017	-0.007324
1.866455	1.874390	-0.004120
1.933594	1.931763	-0.006989
2.000122	2.008057	-0.007965
2.066650	2.065430	-0.005737
2.133179	2.142334	-0.004456
2.199707	2.211914	-0.006989
2.266846	2.263184	-0.005096
2.333374	2.339478	-0.003815
2.399902	2.396851	-0.004456
2.466431	2.479858	-0.003815
2.533569	2.556152	-0.005096
2.600098	2.600708	-0.006378
2.666626	2.670898	-0.006042
2.733154	2.760010	-0.004456
2.800293	2.798462	-0.005402
2.866821	2.874756	-0.004761
2.933350	2.963867	-0.005096
2.999878	3.002319	-0.006378
3.066406	3.072510	-0.006378
3.133545	3.154907	-0.007965
3.200073	3.206177	-0.006042
3.266602	3.282471	-0.003815
3.333130	3.339844	-0.002869
3.400269	3.416138	-0.004761
3.466797	3.473511	-0.003510
3.533325	3.543701	-0.002228
3.599854	3.613892	-0.005096
3.666382	3.703003	-0.006378
3.733521	3.741455	-0.006683
3.800049	3.817749	-0.006042
3.866577	3.881226	-0.006683
3.933105	3.951416	-0.007629
4.000244	4.002686	-0.007965
4.066772	4.078979	-0.005096
4.133301	4.149170	-0.005402
4.199829	4.193726	-0.004120
4.266968	4.263306	-0.008270
4.333496	4.365845	-0.004761
4.400024	4.422607	-0.006042
4.466553	4.467773	-0.002533
4.533081	4.537354	-0.003174
4.600220	4.607544	-0.004761
4.666748	4.683838	-0.004761
4.733276	4.741211	-0.002228
4.799805	4.811401	-0.007965
4.866943	4.862671	-0.004456
4.933472	4.938965	-0.006042
5.000000	5.002441	-0.004761
5.066528	5.072632	-0.007629
5.133057	5.136719	-0.004456
5.200195	5.213013	-0.006683
5.266724	5.263672	-0.005737
5.333252	5.346680	-0.008606
5.399780	5.416870	-0.006378
5.466919	5.461426	-0.006042
5.533447	5.537720	-0.004456
5.599976	5.607910	-0.006989
5.666504	5.678101	-0.005737
5.733032	5.741577	-0.005737
5.800171	5.811768	-0.003815
5.866699	5.869141	-0.008606
5.933228	5.932617	-0.006042
5.999756	6.009521	-0.005096
6.066895	6.079102	-0.005096
6.133423	6.143188	-0.004456
6.199951	6.225586	-0.004761
6.266479	6.251221	-0.006042
6.333618	6.340332	-0.004120
6.400146	6.404419	-0.008606
6.466675	6.474609	-0.005402
6.533203	6.538086	-0.003510
6.599731	6.614380	-0.008270
6.666870	6.678467	-0.007965
6.733398	6.741943	-0.004120
6.799927	6.805420	-0.004456
6.866455	6.869507	-0.004456
6.933594	6.951904	-0.007629
7.000122	7.003174	-0.005737
7.066650	7.086182	-0.008606
7.133179	7.143555	-0.003815
7.199707	7.200317	-0.007965
7.266846	7.290039	-0.009857
7.333374	7.359619	-0.004456
7.399902	7.404175	-0.005737
7.466431	7.468262	-0.005096
7.533569	7.525635	-0.005737
7.600098	7.601929	-0.005402
7.666626	7.684937	-0.006378
7.733154	7.735596	-0.003815
7.800293	7.786865	-0.002228
7.866821	7.850342	-0.004456
7.933350	7.939453	-0.006042
7.999878	8.016357	-0.004456
8.066406	8.085937	-0.008911
8.133545	8.137207	-0.004761
8.200073	8.200684	-0.004761
8.266602	8.258057	-0.005737
8.333130	8.341064	-0.008911
8.400269	8.398437	-0.005402
8.466797	8.461914	-0.006683
8.533325	8.544922	-0.006042
8.599854	8.608398	-0.007965
8.666382	8.672485	-0.006378
8.733521	8.742065	-0.008606
8.800049	8.793335	-0.003815
8.866577	8.876343	-0.005737
8.933105	8.939819	-0.003174
9.000244	9.016113	-0.006683
9.066772	9.067383	-0.004456
9.133301	9.143677	-0.009216
9.199829	9.207153	-0.004761
9.266968	9.264526	-0.006042
9.333496	9.334717	-0.004120
9.400024	9.398804	-0.005737
9.466553	9.475098	-0.004120
9.533081	9.538574	-0.006989
9.600220	9.602661	-0.004761
9.666748	9.672241	-0.008606
9.733276	9.736328	-0.005096
9.799805	9.799805	-0.007965
9.866943	9.869995	-0.007965
9.933472	9.927368	-0.007324
10.000000	10.010376	-0.007324
10.066528	10.061035	-0.005096
10.133057	10.137329	-0.004761
10.200195	10.207520	-0.005402
10.266724	10.290527	-0.005737
10.333252	10.322266	-0.007629
10.399780	10.405273	-0.005402
10.466919	10.468750	-0.004456
10.533447	10.545044	-0.006989
10.599976	10.615234	-0.003510
10.666504	10.659790	-0.007324
10.733032	10.742798	-0.006683
10.800171	10.800171	-0.009216
10.866699	10.863647	-0.006042
10.933228	10.933838	-0.006989
10.999756	11.010132	-0.005096
11.066895	11.074219	-0.006683
11.133423	11.131592	-0.005402
11.199951	11.195068	-0.005402
11.266479	11.278076	-0.002869
11.333618	11.348267	-0.008606
11.400146	11.411743	-0.004761
11.466675	11.469116	-0.006989
11.533203	11.539307	-0.005096
11.599731	11.602783	-0.008911
11.666870	11.666870	-0.008606
11.733398	11.717529	-0.006683
11.799927	11.793823	-0.006989
11.866455	11.870728	-0.007965
11.933594	11.934204	-0.006989
12.000122	12.004395	-0.008606
12.066650	12.061768	-0.006683
12.133179	12.125244	-0.006683
12.199707	12.201538	-0.003815
12.266846	12.271729	-0.005096
12.333374	12.310181	-0.006378
12.399902	12.412109	-0.005096
12.466431	12.482300	-0.007965
12.533569	12.526855	-0.006378
12.600098	12.609253	-0.004761
12.666626	12.673340	-0.005402
12.733154	12.736816	-0.007324
12.800293	12.813110	-0.009857
12.866821	12.883301	-0.007629
12.933350	12.934570	-0.010834
12.999878	13.016968	-0.009216
13.066406	13.074341	-0.008606
13.133545	13.138428	-0.010498
13.200073	13.201904	-0.007324
13.266602	13.265991	-0.007629
13.333130	13.322754	-0.006042
13.400269	13.418579	-0.004761
13.466797	13.469849	-0.006683
13.533325	13.552246	-0.008606
13.599854	13.603516	-0.005402
13.666382	13.660889	-0.006989
13.733521	13.743286	-0.006989
13.800049	13.807373	-0.010193
13.866577	13.883667	-0.006378
13.933105	13.934937	-0.010193
14.000244	13.998413	-0.008270
14.066772	14.061890	-0.009552
14.133301	14.138794	-0.004761
14.199829	14.208374	-0.007324
14.266968	14.259644	-0.008270
14.333496	14.329834	-0.007324
14.400024	14.406128	-0.007965
14.466553	14.456787	-0.006989
14.533081	14.520874	-0.004120
14.600220	14.597168	-0.006683
14.666748	14.660645	-0.006989
14.733276	14.724731	-0.008606
14.799805	14.794922	-0.006378
14.866943	14.865112	-0.008270
14.933472	14.934692	-0.009216
15.000000	14.992065	-0.008606
15.066528	15.075073	-0.009857
15.133057	15.125732	-0.008606
15.200195	15.195923	-0.008606
15.266724	15.272827	-0.008911
15.333252	15.336304	-0.006989
15.399780	15.393677	-0.007324
15.466919	15.469971	-0.008606
15.533447	15.546265	-0.006042
15.599976	15.584717	-0.005737
15.666504	15.673828	-0.004761
15.733032	15.731201	-0.007629
15.800171	15.807495	-0.007629
15.866699	15.864868	-0.007965
15.933228	15.928955	-0.007965
15.999756	15.998535	-0.009552
16.066895	16.068726	-0.008606
16.133423	16.138916	-0.008911
16.199951	16.209106	-0.006042
16.266479	16.259766	-0.009857
16.333618	16.329956	-0.010834
16.400146	16.406860	-0.011475
16.466675	16.463623	-0.008911
16.533203	16.533813	-0.007324
16.599731	16.585083	-0.006042
16.666870	16.687012	-0.005737
16.733398	16.737671	-0.007629
16.799927	16.801758	-0.008270
16.866455	16.865234	-0.008270
16.933594	16.941528	-0.006989
17.000122	16.998901	-0.010834
17.066650	17.075806	-0.009857
17.133179	17.132568	-0.006989
17.199707	17.209473	-0.009552
17.266846	17.260132	-0.009216
17.333374	17.330322	-0.009216
17.399902	17.419434	-0.008270
17.466431	17.463989	-0.010193
17.533569	17.534180	-0.009216
17.600098	17.597656	-0.006378
17.666626	17.687378	-0.007965
17.733154	17.725220	-0.007324
17.800293	17.801514	-0.004761
17.866821	17.884521	-0.006989
17.933350	17.929077	-0.008606
17.999878	17.999268	-0.009216
18.066406	18.062744	-0.009857
18.133545	18.126831	-0.009552
18.200073	18.203125	-0.007629
18.266602	18.254395	-0.011139
18.333130	18.330688	-0.009552
18.400269	18.413696	-0.009552
18.466797	18.458252	-0.008911
18.533325	18.534546	-0.010193
18.599854	18.598022	-0.006683
18.666382	18.693848	-0.008911
18.733521	18.744507	-0.010498
18.800049	18.801880	-0.008911
18.866577	18.878784	-0.006683
18.933105	18.923340	-0.006378
19.000244	18.992920	-0.006989
19.066772	19.075928	-0.008911
19.133301	19.158936	-0.009552
19.199829	19.196777	-0.007965
19.266968	19.260864	-0.007324
19.333496	19.337158	-0.007629
19.400024	19.407349	-0.011780
19.466553	19.451904	-0.007965
19.533081	19.528198	-0.009857
19.600220	19.604492	-0.009552
19.666748	19.674683	-0.011780
19.733276	19.719238	-0.010193
19.799805	19.802246	-0.009552
19.866943	19.859619	-0.007629
19.933472	19.929810	-0.007965
20.000000	19.993286	-0.007324
20.066528	20.076294	-0.008911
20.133057	20.133667	-0.007965
20.200195	20.197144	-0.009216
20.266724	20.267334	-0.010498
20.333252	20.330811	-0.009552
20.399780	20.407715	-0.007629
20.466919	20.465088	-0.010498
20.533447	20.522461	-0.008270
20.599976	20.592041	-0.007629
20.666504	20.681763	-0.007629
20.733032	20.738525	-0.010834
20.800171	20.808716	-0.010193
20.866699	20.853271	-0.009552
20.933228	20.930176	-0.007629
20.999756	20.999756	-0.010498
21.066895	21.069946	-0.005737
21.133423	21.134033	-0.010193
21.199951	21.197510	-0.007324
21.266479	21.248169	-0.007629
21.333618	21.325073	-0.008606
21.400146	21.388550	-0.008911
21.466675	21.471558	-0.008606
21.533203	21.509399	-0.010193
21.599731	21.592407	-0.010498
21.666870	21.656494	-0.012085
21.733398	21.726074	-0.010498
21.799927	21.809082	-0.012421
21.866455	21.872559	-0.014648
21.933594	21.917114	-0.009216
22.000122	21.994019	-0.010498
22.066650	22.064209	-0.008911
22.133179	22.140503	-0.010193
22.199707	22.203979	-0.006989
22.266846	22.248535	-0.005737
22.333374	22.331543	-0.009552
22.399902	22.395020	-0.008606
22.466431	22.459106	-0.009552
22.533569	22.541504	-0.012726
22.600098	22.611694	-0.008606
22.666626	22.662964	-0.010834
22.733154	22.733154	-0.008911
22.800293	22.802734	-0.012421
22.866821	22.866821	-0.010498
22.933350	22.930298	-0.011780
22.999878	22.994385	-0.011780
23.066406	23.063965	-0.009216
23.133545	23.134155	-0.011475
23.200073	23.217163	-0.013062
23.266602	23.274536	-0.006683
23.333130	23.338013	-0.009552
23.400269	23.389282	-0.007965
23.466797	23.452759	-0.008606
23.533325	23.529053	-0.008911
23.599854	23.599243	-0.010834
23.666382	23.669434	-0.008270
23.733521	23.726807	-0.012421
23.800049	23.796997	-0.012085
23.866577	23.886108	-0.010193
23.933105	23.936768	-0.008606
24.000244	24.013672	-0.010834
24.066772	24.058228	-0.011139
24.133301	24.121704	-0.011139
24.199829	24.191895	-0.008606
24.266968	24.262085	-0.009857
24.333496	24.325562	-0.006378
24.400024	24.395752	-0.009552
24.466553	24.459229	-0.009857
24.533081	24.529419	-0.008606
24.600220	24.605713	-0.010834
24.666748	24.656982	-0.009216
24.733276	24.727173	-0.011139
24.799805	24.803467	-0.011139
24.866943	24.879761	-0.014648
24.933472	24.956055	-0.013062
25.000000	25.001221	-0.013062
25.066528	25.057983	-0.009216
25.133057	25.128174	-0.014343
25.200195	25.205078	-0.010193
25.266724	25.262451	-0.011780
25.333252	25.325928	-0.007965
25.399780	25.389404	-0.010834
25.466919	25.466309	-0.007965
25.533447	25.523071	-0.010193
25.599976	25.587158	-0.010193
25.666504	25.663452	-0.008911
25.733032	25.733643	-0.010834
25.800171	25.809937	-0.012085
25.866699	25.854492	-0.010834
25.933228	25.950317	-0.012726
25.999756	26.007690	-0.012085
26.066895	26.065063	-0.012726
26.133423	26.128540	-0.012421
26.199951	26.192017	-0.011475
26.266479	26.268921	-0.012421
26.333618	26.339111	-0.011475
26.400146	26.402588	-0.011139
26.466675	26.466064	-0.012421
26.533203	26.536255	-0.007629
26.599731	26.606445	-0.009552
26.666870	26.663818	-0.008270
26.733398	26.727295	-0.009552
26.799927	26.804199	-0.013702
26.866455	26.873779	-0.012421
26.933594	26.925049	-0.011139
27.000122	27.001343	-0.011475
27.066650	27.058716	-0.013062
27.133179	27.154541	-0.013702
27.199707	27.192383	-0.010498
27.266846	27.281494	-0.012085
27.333374	27.351685	-0.012085
27.399902	27.390137	-0.010834
27.466431	27.492065	-0.010498
27.533569	27.529907	-0.008606
27.600098	27.600098	-0.011139
27.666626	27.670288	-0.011780
27.733154	27.733765	-0.010498
27.800293	27.797852	-0.012085
27.866821	27.874146	-0.010193
27.933350	27.931519	-0.010193
27.999878	28.001709	-0.014648
28.066406	28.078003	-0.013062
28.133545	28.142090	-0.012421
28.200073	28.192749	-0.012421
28.266602	28.262939	-0.011475
28.333130	28.333130	-0.012085
28.400269	28.415527	-0.012421
28.466797	28.472900	-0.013062
28.533325	28.543091	-0.011139
28.599854	28.607178	-0.010193
28.666382	28.663940	-0.008606
28.733521	28.746948	-0.013062
28.800049	28.817139	-0.008911
28.866577	28.867798	-0.010498
28.933105	28.950806	-0.010193
29.000244	29.008179	-0.010498
29.066772	29.071655	-0.012726
29.133301	29.154663	-0.014008
29.199829	29.186401	-0.013702
29.266968	29.276123	-0.013062
29.333496	29.339600	-0.012421
29.400024	29.409790	-0.013062
29.466553	29.505005	-0.013367
29.533081	29.543457	-0.011780
29.600220	29.600830	-0.012421
29.666748	29.677124	-0.011475
29.733276	29.753418	-0.011475
29.799805	29.817505	-0.009216
29.866943	29.880981	-0.008911
29.933472	29.932251	-0.010193
30.000000	30.021362	-0.010498
30.066528	30.072021	-0.013062
30.133057	30.155029	-0.013702
30.200195	30.225220	-0.011139
30.266724	30.269775	-0.013367
30.333252	30.333252	-0.012085
30.399780	30.409546	-0.016235
30.466919	30.486450	-0.012421
30.533447	30.556641	-0.014008
30.599976	30.614014	-0.013062
30.666504	30.670776	-0.012726
30.733032	30.747681	-0.012726
30.800171	30.798340	-0.014954
30.866699	30.881348	-0.011780
30.933228	30.932007	-0.013062
30.999756	31.008911	-0.012085
31.066895	31.066284	-0.011139
31.133423	31.148682	-0.009857
31.199951	31.218872	-0.014954
31.266479	31.276245	-0.012085
31.333618	31.320801	-0.014343
31.400146	31.422729	-0.010834
31.466675	31.473999	-0.012726
31.533203	31.550293	-0.010834
31.599731	31.600952	-0.015289
31.666870	31.677856	-0.012726
31.733398	31.748047	-0.015930
31.799927	31.804810	-0.013062
31.866455	31.862183	-0.013062
31.933594	31.939087	-0.011139
32.000122	32.008667	-0.010498
32.066650	32.078857	-0.014954
32.133179	32.149048	-0.012726
32.199707	32.193604	-0.012085
32.266846	32.282715	-0.009552
32.333374	32.359619	-0.014954
32.399902	32.410278	-0.014648
32.466431	32.480469	-0.012085
32.533569	32.563477	-0.015289
32.600098	32.608032	-0.014648
32.666626	32.684326	-0.012085
32.733154	32.741699	-0.012085
32.800293	32.799072	-0.013367
32.866821	32.881470	-0.014648
32.933350	32.938843	-0.013702
32.999878	33.015747	-0.013367
33.066406	33.060303	-0.012726
33.133545	33.136597	-0.011475
33.200073	33.212891	-0.013367
33.266602	33.283081	-0.012085
33.333130	33.340454	-0.010193
33.400269	33.403931	-0.013062
33.466797	33.480835	-0.012421
33.533325	33.538208	-0.014343
33.599854	33.607788	-0.012726
33.666382	33.677979	-0.015594
33.733521	33.742065	-0.014648
33.800049	33.824463	-0.014008
33.866577	33.869019	-0.015289
33.933105	33.939209	-0.015594
34.000244	34.003296	-0.014648
34.066772	34.066772	-0.013367
34.133301	34.143066	-0.012726
34.199829	34.200439	-0.012085
34.266968	34.270630	-0.012085
34.333496	34.340820	-0.009857
34.400024	34.404297	-0.014343
34.466553	34.455566	-0.011780
34.533081	34.531860	-0.014648
34.600220	34.608154	-0.013367
34.666748	34.652710	-0.013367
34.733276	34.741821	-0.014343
34.799805	34.799194	-0.015930
34.866943	34.856567	-0.014648
34.933472	34.933472	-0.014343
35.000000	35.015869	-0.014648
35.066528	35.086060	-0.018799
35.133057	35.137329	-0.013062
35.200195	35.219727	-0.014343
35.266724	35.258179	-0.014954
35.333252	35.334473	-0.010193
35.399780	35.404663	-0.012085
35.466919	35.455322	-0.012085
35.533447	35.525513	-0.011475
35.599976	35.602417	-0.015594
35.666504	35.665894	-0.013367
35.733032	35.742187	-0.014343
35.800171	35.812378	-0.014343
35.866699	35.875854	-0.014648
35.933228	35.933228	-0.019745
35.999756	36.010132	-0.015289
36.066895	36.079712	-0.015594
36.133423	36.137085	-0.015289
36.199951	36.201172	-0.016235
36.266479	36.271362	-0.015289
36.333618	36.334839	-0.012726
36.400146	36.411133	-0.015289
36.466675	36.475220	-0.015594
36.533203	36.538696	-0.010834
36.599731	36.614990	-0.013062
36.666870	36.672363	-0.011475
36.733398	36.736450	-0.015930
36.799927	36.787109	-0.014648
36.866455	36.863403	-0.015289
36.933594	36.933594	-0.014343
37.000122	37.022705	-0.017822
37.066650	37.061157	-0.015289
37.133179	37.137451	-0.014648
37.199707	37.213745	-0.015289
37.266846	37.265015	-0.018158
37.333374	37.335205	-0.013702
37.399902	37.385864	-0.015594
37.466431	37.462158	-0.012726
37.533569	37.526245	-0.010834
37.600098	37.609253	-0.012421
37.666626	37.672729	-0.014648
37.733154	37.742920	-0.011475
37.800293	37.800293	-0.013702
37.866821	37.870483	-0.015930
37.933350	37.940063	-0.015594
37.999878	37.991333	-0.014648
38.066406	38.074341	-0.017181
38.133545	38.137817	-0.015930
38.200073	38.195190	-0.016571
38.266602	38.271484	-0.014648
38.333130	38.354492	-0.016235
38.400269	38.399048	-0.015930
38.466797	38.475342	-0.016571
38.533325	38.532715	-0.014008
38.599854	38.590088	-0.015594
38.666382	38.673096	-0.013702
38.733521	38.730469	-0.014648
38.800049	38.806763	-0.013062
38.866577	38.883057	-0.016235
38.933105	38.934326	-0.015930
39.000244	39.010620	-0.014008
39.066772	39.074097	-0.016876
39.133301	39.138184	-0.016571
39.199829	39.214478	-0.017822
39.266968	39.265137	-0.017517
39.333496	39.348145	-0.014954
39.400024	39.399414	-0.016571
39.466553	39.443970	-0.015930
39.533081	39.552002	-0.015594
39.600220	39.609375	-0.013062
39.666748	39.673462	-0.015289
39.733276	39.743042	-0.014343
39.799805	39.807129	-0.013367
39.866943	39.870605	-0.013702
39.933472	39.940796	-0.015594
40.000000	40.004272	-0.014008
40.066528	40.061646	-0.015594
40.133057	40.157471	-0.017517
40.200195	40.195312	-0.016571
40.266724	40.259399	-0.017822
40.333252	40.335693	-0.017517
40.399780	40.399170	-0.015930
40.466919	40.463257	-0.016235
40.533447	40.513916	-0.016571
40.599976	40.603027	-0.019104
40.666504	40.667114	-0.014954
40.733032	40.730591	-0.014343
40.800171	40.787964	-0.013702
40.866699	40.852051	-0.014008
40.933228	40.921631	-0.015594
40.999756	41.004639	-0.012085
41.066895	41.062012	-0.013367
41.133423	41.125488	-0.016235
41.199951	41.202393	-0.015930
41.266479	41.265869	-0.017181
41.333618	41.329346	-0.014648
41.400146	41.386719	-0.017181
41.466675	41.475830	-0.015594
41.533203	41.533203	-0.016235
41.599731	41.590576	-0.016571
41.666870	41.654663	-0.014954
41.733398	41.730957	-0.016571
41.799927	41.782227	-0.015289
41.866455	41.871338	-0.015594
41.933594	41.934814	-0.014008
42.000122	42.005005	-0.014954
42.066650	42.049561	-0.013702
42.133179	42.119751	-0.016571
42.199707	42.196045	-0.012421
42.266846	42.272339	-0.018799
42.333374	42.310791	-0.015930
42.399902	42.393799	-0.017517
42.466431	42.463379	-0.015930
42.533569	42.540283	-0.019104
42.600098	42.590942	-0.014648
42.666626	42.655029	-0.016235
42.733154	42.718506	-0.014343
42.800293	42.794800	-0.015930
42.866821	42.858887	-0.015289
42.933350	42.922363	-0.016235
42.999878	42.998657	-0.014954
43.066406	43.049927	-0.014343
43.133545	43.126221	-0.013062
43.200073	43.209229	-0.017181
43.266602	43.253784	-0.014954
43.333130	43.304443	-0.020386
43.400269	43.380737	-0.016235
43.466797	43.457642	-0.017181
43.533325	43.521118	-0.016571
43.599854	43.591309	-0.018799
43.666382	43.661499	-0.016235
43.733521	43.724976	-0.016571
43.800049	43.795166	-0.015594
43.866577	43.865356	-0.018158
43.933105	43.897095	-0.014954
44.000244	43.992920	-0.018463
44.066772	44.062500	-0.013367
44.133301	44.119873	-0.015289
44.199829	44.183960	-0.017181
44.266968	44.260254	-0.014648
44.333496	44.336548	-0.013367
44.400024	44.400635	-0.014648
44.466553	44.464111	-0.015594
44.533081	44.540405	-0.019104
44.600220	44.591675	-0.015289
44.666748	44.674072	-0.018158
44.733276	44.731445	-0.019104
44.799805	44.795532	-0.018158
44.866943	44.877930	-0.017181
44.933472	44.929199	-0.016876
45.000000	44.992676	-0.017517
45.066528	45.050049	-0.017517
45.133057	45.126953	-0.015594
45.200195	45.203247	-0.016235
45.266724	45.273437	-0.016235
45.333252	45.317993	-0.015289
45.399780	45.387573	-0.016235
45.466919	45.451660	-0.013062
45.533447	45.527954	-0.015594
45.599976	45.598145	-0.015594
45.666504	45.661621	-0.015930
45.733032	45.718994	-0.016235
45.800171	45.789185	-0.016876
45.866699	45.852661	-0.019440
45.933228	45.916748	-0.016571
45.999756	45.980225	-0.016571
46.066895	46.063232	-0.017517
46.133423	46.133423	-0.018799
46.199951	46.196899	-0.019440
46.266479	46.273193	-0.017181
46.333618	46.311646	-0.015289
46.400146	46.400757	-0.014954
46.466675	46.464844	-0.017181
46.533203	46.528320	-0.016571
46.599731	46.591797	-0.016876
46.666870	46.661987	-0.015930
46.733398	46.732178	-0.015930
46.799927	46.802368	-0.014648
46.866455	46.872559	-0.018799
46.933594	46.929932	-0.018799
47.000122	46.986694	-0.017181
47.066650	47.063599	-0.016876
47.133179	47.133789	-0.018799
47.199707	47.190552	-0.018463
47.266846	47.254639	-0.018158
47.333374	47.312012	-0.017517
47.399902	47.382202	-0.016876
47.466431	47.451782	-0.015930
47.533569	47.509155	-0.015289
47.600098	47.573242	-0.014343
47.666626	47.643433	-0.016235
47.733154	47.713013	-0.017517
47.800293	47.777100	-0.019104
47.866821	47.853394	-0.020386
47.933350	47.910767	-0.016235
47.999878	47.993774	-0.018158
48.066406	48.057251	-0.019440
48.133545	48.127441	-0.017517
48.200073	48.184814	-0.018158
48.266602	48.242187	-0.017517
48.333130	48.299561	-0.018158
48.400269	48.381958	-0.014954
48.466797	48.452148	-0.015930
48.533325	48.522339	-0.016876
48.599854	48.592529	-0.017517
48.666382	48.656006	-0.014343
48.733521	48.707275	-0.016235
48.800049	48.777466	-0.014008
48.866577	48.859863	-0.021667
48.933105	48.911133	-0.018463
49.000244	48.981323	-0.018158
49.066772	49.057617	-0.018463
49.133301	49.121094	-0.017822
49.199829	49.165649	-0.018158
49.266968	49.248657	-0.019104
49.333496	49.324951	-0.017822
49.400024	49.395142	-0.018463
49.466553	49.458618	-0.014343
49.533081	49.528809	-0.018799
49.600220	49.580078	-0.014648
49.666748	49.637451	-0.017822
49.733276	49.713745	-0.015289
49.799805	49.777222	-0.013367
49.866943	49.841309	-0.014343
49.933472	49.923706	-0.017517
50.000000	49.993896	-0.015930
50.066528	50.038452	-0.020386
50.133057	50.134277	-0.017517
50.200195	50.178833	-0.020386
50.266724	50.229492	-0.017517
50.333252	50.306396	-0.019104
50.399780	50.382690	-0.015930
50.466919	50.440063	-0.019440
50.533447	50.510254	-0.019104
50.599976	50.580444	-0.017822
50.666504	50.656738	-0.015930
50.733032	50.707397	-0.017517
50.800171	50.777588	-0.014343
50.866699	50.834961	-0.015594
50.933228	50.911255	-0.016876
50.999756	50.962524	-0.018799
51.066895	51.045532	-0.015289
51.133423	51.109009	-0.017822
51.199951	51.172485	-0.017181
51.266479	51.255493	-0.018463
51.333618	51.318970	-0.020386
51.400146	51.395874	-0.019440
51.466675	51.440430	-0.017181
51.533203	51.529541	-0.018799
51.599731	51.561279	-0.019745
51.666870	51.637573	-0.016235
51.733398	51.707764	-0.018799
51.799927	51.784058	-0.017181
51.866455	51.867065	-0.016235
51.933594	51.898804	-0.015930
52.000122	52.000732	-0.015930
52.066650	52.039185	-0.018158
52.133179	52.109375	-0.020386
52.199707	52.179565	-0.018463
52.266846	52.236328	-0.019104
52.333374	52.306519	-0.020050
52.399902	52.389526	-0.017822
52.466431	52.434082	-0.019104
52.533569	52.504272	-0.018799
52.600098	52.587280	-0.020050
52.666626	52.663574	-0.018463
52.733154	52.708130	-0.020691
52.800293	52.784424	-0.014954
52.866821	52.841797	-0.016571
52.933350	52.911987	-0.015594
52.999878	52.975464	-0.020691
53.066406	53.045654	-0.016571
53.133545	53.096924	-0.016571
53.200073	53.179321	-0.017822
53.266602	53.243408	-0.018158
53.333130	53.319702	-0.018799
53.400269	53.383179	-0.019745
53.466797	53.434448	-0.016571
53.533325	53.517456	-0.019745
53.599854	53.599854	-0.020386
53.666382	53.644409	-0.016571
53.733521	53.714600	-0.016235
53.800049	53.771973	-0.016876
53.866577	53.867798	-0.016235
53.933105	53.899536	-0.017517
54.000244	53.988647	-0.015594
54.066772	54.046021	-0.016235
54.133301	54.109497	-0.014008
54.199829	54.179687	-0.017517
54.266968	54.255981	-0.017181
54.333496	54.300537	-0.015930
54.400024	54.390259	-0.019440
54.466553	54.453735	-0.019104
54.533081	54.523926	-0.019745
54.600220	54.581299	-0.019104
54.666748	54.663696	-0.021027
54.733276	54.714966	-0.019745
54.799805	54.785156	-0.017822
54.866943	54.874268	-0.018463
54.933472	54.912109	-0.020691
55.000000	54.963379	-0.016876
55.066528	55.052490	-0.019440
55.133057	55.109863	-0.015594
55.200195	55.186157	-0.017517
55.266724	55.243530	-0.016571
55.333252	55.307617	-0.016876
55.399780	55.390015	-0.020386
55.466919	55.454102	-0.017822
55.533447	55.511475	-0.018799
55.599976	55.581055	-0.021973
55.666504	55.651245	-0.019440
55.733032	55.708618	-0.021332
55.800171	55.784912	-0.019745
55.866699	55.861816	-0.017517
55.933228	55.919189	-0.018463
55.999756	55.989380	-0.018158
56.066895	56.058960	-0.020386
56.133423	56.116333	-0.016235
56.199951	56.173706	-0.016876
56.266479	56.269531	-0.019745
56.333618	56.314087	-0.016235
56.400146	56.384277	-0.016235
56.466675	56.434937	-0.016571
56.533203	56.511230	-0.017822
56.599731	56.575317	-0.020386
56.666870	56.658325	-0.019440
56.733398	56.715088	-0.018799
56.799927	56.791992	-0.019440
56.866455	56.836548	-0.017517
56.933594	56.906738	-0.020691
57.000122	56.976318	-0.018158
57.066650	57.059326	-0.020691
57.133179	57.110596	-0.019104
57.199707	57.161255	-0.018799
57.266846	57.231445	-0.018463
57.333374	57.320557	-0.017517
57.399902	57.365112	-0.019745
57.466431	57.441406	-0.020050
57.533569	57.524414	-0.017517
57.600098	57.575684	-0.017822
57.666626	57.639160	-0.018158
57.733154	57.722168	-0.018463
57.800293	57.798462	-0.018799
57.866821	57.836914	-0.020050
57.933350	57.906494	-0.019104
57.999878	57.983398	-0.019104
58.066406	58.046875	-0.019440
58.133545	58.123169	-0.020386
58.200073	58.174438	-0.017517
58.266602	58.244629	-0.022919
58.333130	58.302002	-0.019104
58.400269	58.384399	-0.018799
58.466797	58.448486	-0.017181
58.533325	58.493042	-0.019440
58.599854	58.582153	-0.017822
58.666382	58.645630	-0.020050
58.733521	58.709717	-0.018799
58.800049	58.779297	-0.016571
58.866577	58.843384	-0.019440
58.933105	58.932495	-0.022614
59.000244	58.970947	-0.018799
59.066772	59.060059	-0.022278
59.133301	59.110718	-0.018463
59.199829	59.168091	-0.019440
59.266968	59.244385	-0.019745
59.333496	59.314575	-0.018799
59.400024	59.365845	-0.018799
59.466553	59.448242	-0.019440
59.533081	59.512329	-0.018158
59.600220	59.582520	-0.019745
59.666748	59.639893	-0.016235
59.733276	59.716187	-0.019440
59.799805	59.779663	-0.017822
59.866943	59.843750	-0.021667
59.933472	59.907227	-0.020386
60.000000	59.964600	-0.019440
60.066528	60.040894	-0.021332
60.133057	60.111084	-0.021667
60.200195	60.187378	-0.023254
60.266724	60.238647	-0.022278
60.333252	60.308838	-0.018799
60.399780	60.385132	-0.021973
60.466919	60.429687	-0.016876
60.533447	60.499878	-0.020050
60.599976	60.576172	-0.020050
60.666504	60.639648	-0.017822
60.733032	60.690918	-0.020386
60.800171	60.780029	-0.016571
60.866699	60.837402	-0.017181
60.933228	60.900879	-0.021332
60.999756	60.971069	-0.021027
61.066895	61.034546	-0.020691
61.133423	61.124268	-0.019440
61.199951	61.181641	-0.019440
61.266479	61.232300	-0.022278
61.333618	61.295776	-0.021027
61.400146	61.378784	-0.020691
61.466675	61.442871	-0.018799
61.533203	61.506348	-0.020386
61.599731	61.576538	-0.021332
61.666870	61.633911	-0.019745
61.733398	61.723022	-0.019440
61.799927	61.767578	-0.018463
61.866455	61.837769	-0.018158
61.933594	61.914062	-0.019440
62.000122	61.984253	-0.017822
62.066650	62.034912	-0.018799
62.133179	62.105103	-0.021332
62.199707	62.175293	-0.021973
62.266846	62.232666	-0.020386
62.333374	62.302856	-0.019745
62.399902	62.372437	-0.020386
62.466431	62.442627	-0.018463
62.533569	62.500000	-0.020050
62.600098	62.570190	-0.020386
62.666626	62.633667	-0.021027
62.733154	62.703857	-0.019440
62.800293	62.780762	-0.021332
62.866821	62.837524	-0.019104
62.933350	62.914429	-0.021973
62.999878	62.971802	-0.021027
63.066406	63.029175	-0.020386
63.133545	63.098755	-0.018158
63.200073	63.168945	-0.019745
63.266602	63.245850	-0.020050
63.333130	63.309326	-0.021332
63.400269	63.353882	-0.022278
63.466797	63.442993	-0.019104
63.533325	63.506470	-0.022278
63.599854	63.583374	-0.019440
63.666382	63.653564	-0.019745
63.733521	63.710937	-0.018799
63.800049	63.761597	-0.022614
63.866577	63.831787	-0.017181
63.933105	63.895264	-0.020050
64.000244	63.965454	-0.018158
64.066772	64.035645	-0.019745
64.133301	64.099121	-0.018158
64.199829	64.156494	-0.022278
64.266968	64.232788	-0.021027
64.333496	64.296875	-0.023254
64.400024	64.360352	-0.021332
64.466553	64.417725	-0.022614
64.533081	64.494019	-0.021667
64.600220	64.551392	-0.022278
64.666748	64.621582	-0.020050
64.733276	64.710693	-0.020386
64.799805	64.761963	-0.021027
64.866943	64.857178	-0.023254
64.933472	64.882812	-0.017181
65.000000	64.965820	-0.021973
65.066528	65.054932	-0.020691
65.133057	65.093384	-0.018799
65.200195	65.169678	-0.018463
65.266724	65.239868	-0.021332
65.333252	65.303345	-0.018799
65.399780	65.386353	-0.022919
65.466919	65.462646	-0.021332
65.533447	65.494385	-0.022919
65.599976	65.596313	-0.019745
65.666504	65.660400	-0.021027
65.733032	65.711060	-0.023895
65.800171	65.781250	-0.022278
65.866699	65.812988	-0.021332
65.933228	65.895996	-0.020691
65.999756	65.972290	-0.022919
66.066895	66.048584	-0.021973
66.133423	66.105957	-0.019440
66.199951	66.157227	-0.021332
66.266479	66.227417	-0.020691
66.333618	66.296997	-0.019104
66.400146	66.361084	-0.020386
66.466675	66.431274	-0.017517
66.533203	66.494751	-0.021667
66.599731	66.558228	-0.020386
66.666870	66.609497	-0.022278
66.733398	66.679687	-0.019104
66.799927	66.768799	-0.022614
66.866455	66.813354	-0.020691
66.933594	66.902466	-0.020386
67.000122	66.953735	-0.020386
67.066650	67.017212	-0.022278
67.133179	67.087402	-0.019104
67.199707	67.163696	-0.021973
67.266846	67.227173	-0.020691
67.333374	67.278442	-0.021027
67.399902	67.354736	-0.019104
67.466431	67.437744	-0.022919
67.533569	67.488403	-0.020691
67.600098	67.558594	-0.019440
67.666626	67.622681	-0.023895
67.733154	67.679443	-0.022278
67.800293	67.769165	-0.021667
67.866821	67.819824	-0.022278
67.933350	67.877197	-0.020050
67.999878	67.966309	-0.021027
68.066406	68.023682	-0.020386
68.133545	68.106689	-0.021973
68.200073	68.132324	-0.019440
68.266602	68.221436	-0.021332
68.333130	68.291626	-0.022278
68.400269	68.361206	-0.022278
68.466797	68.418579	-0.021332
68.533325	68.501587	-0.020050
68.599854	68.558960	-0.019440
68.666382	68.635254	-0.022278
68.733521	68.699341	-0.023254
68.800049	68.762817	-0.022614
68.866577	68.833008	-0.021027
68.933105	68.896484	-0.021973
69.000244	68.960571	-0.023560
69.066772	69.042969	-0.021332
69.133301	69.081421	-0.020386
69.199829	69.157715	-0.021667
69.266968	69.221191	-0.021332
69.333496	69.291382	-0.020691
69.400024	69.348755	-0.019440
69.466553	69.444580	-0.022278
69.533081	69.501953	-0.021332
69.600220	69.572144	-0.019745
69.666748	69.616699	-0.019745
69.733276	69.705811	-0.021027
69.799805	69.743652	-0.019104
69.866943	69.820557	-0.022278
69.933472	69.896851	-0.021973
70.000000	69.954224	-0.021973
70.066528	70.017700	-0.021332
70.133057	70.087891	-0.024200
70.200195	70.145264	-0.020691
70.266724	70.215454	-0.022278
70.333252	70.291748	-0.023895
70.399780	70.349121	-0.024200
70.466919	70.425415	-0.022614
70.533447	70.489502	-0.020691
70.599976	70.559082	-0.020386
70.666504	70.623169	-0.020386
70.733032	70.693359	-0.020386
70.800171	70.750732	-0.019745
70.866699	70.808105	-0.020050
70.933228	70.877686	-0.021667
70.999756	70.954590	-0.023560
71.066895	71.030884	-0.024200
71.133423	71.088257	-0.022614
71.199951	71.145630	-0.022919
71.266479	71.203003	-0.020386
71.333618	71.285400	-0.021332
71.400146	71.362305	-0.022614
71.466675	71.412964	-0.023254
71.533203	71.477051	-0.021027
71.599731	71.566162	-0.022919
71.666870	71.629639	-0.021332
71.733398	71.680908	-0.025146
71.799927	71.757202	-0.021332
71.866455	71.827393	-0.021027
71.933594	71.896973	-0.022278
72.000122	71.948242	-0.023254
72.066650	72.024536	-0.024536
72.133179	72.088623	-0.021973
72.199707	72.152100	-0.023895
72.266846	72.215576	-0.022278
72.333374	72.305298	-0.024200
72.399902	72.343140	-0.021973
72.466431	72.426147	-0.022278
72.533569	72.489624	-0.021332
72.600098	72.546997	-0.021973
72.666626	72.623291	-0.020386
72.733154	72.674561	-0.022919
72.800293	72.738037	-0.020050
72.866821	72.833862	-0.022278
72.933350	72.904053	-0.019745
72.999878	72.954712	-0.022919
73.066406	73.012085	-0.022614
73.133545	73.076172	-0.026764
73.200073	73.165283	-0.024841
73.266602	73.215942	-0.023895
73.333130	73.286133	-0.021973
73.400269	73.336792	-0.025146
73.466797	73.413696	-0.022614
73.533325	73.496094	-0.021332
73.599854	73.541260	-0.021332
73.666382	73.617554	-0.023895
73.733521	73.681030	-0.022919
73.800049	73.770142	-0.021667
73.866577	73.821411	-0.020386
73.933105	73.865967	-0.024200
74.000244	73.936157	-0.023895
74.066772	74.005737	-0.023895
74.133301	74.088745	-0.021027
74.199829	74.146118	-0.024200
74.266968	74.210205	-0.023254
74.333496	74.286499	-0.026123
74.400024	74.337158	-0.023895
74.466553	74.407349	-0.023560
74.533081	74.483643	-0.022278
74.600220	74.566650	-0.024200
74.666748	74.611206	-0.021332
74.733276	74.687500	-0.024536
74.799805	74.770508	-0.023895
74.866943	74.815063	-0.024200
74.933472	74.898071	-0.021027
75.000000	74.955444	-0.022614
75.066528	75.012817	-0.024536
75.133057	75.076294	-0.021332
75.200195	75.146484	-0.022278
75.266724	75.222778	-0.024200
75.333252	75.286865	-0.020050
75.399780	75.343628	-0.023895
75.466919	75.420532	-0.023895
75.533447	75.490723	-0.022919
75.599976	75.567017	-0.022919
75.666504	75.624390	-0.024536
75.733032	75.694580	-0.023895
75.800171	75.758057	-0.024200
75.866699	75.834351	-0.023254
75.933228	75.885620	-0.026428
75.999756	75.942993	-0.022919
76.066895	76.012573	-0.024200
76.133423	76.076660	-0.021332
76.199951	76.165771	-0.023254
76.266479	76.235962	-0.026123
76.333618	76.286621	-0.025482
76.400146	76.343994	-0.023895
76.466675	76.408081	-0.023895
76.533203	76.503296	-0.022614
76.599731	76.547852	-0.025146
76.666870	76.624756	-0.024200
76.733398	76.669312	-0.025146
76.799927	76.738892	-0.023560
76.866455	76.815796	-0.022919
76.933594	76.885986	-0.022614
77.000122	76.942749	-0.026764
77.066650	77.019653	-0.023895
77.133179	77.070312	-0.024841
77.199707	77.166138	-0.024536
77.266846	77.216797	-0.024841
77.333374	77.280884	-0.022919
77.399902	77.350464	-0.025146
77.466431	77.420654	-0.025482
77.533569	77.484741	-0.025482
77.600098	77.542114	-0.024536
77.666626	77.599487	-0.026428
77.733154	77.688599	-0.022919
77.800293	77.770996	-0.023254
77.866821	77.841187	-0.025482
77.933350	77.872925	-0.024200
77.999878	77.962646	-0.021027
78.066406	78.026123	-0.025787
78.133545	78.096313	-0.022614
78.200073	78.166504	-0.024200
78.266602	78.242798	-0.024200
78.333130	78.300171	-0.026123
78.400269	78.344727	-0.026123
78.466797	78.414917	-0.024200
78.533325	78.484497	-0.024536
78.599854	78.529663	-0.022919
78.666382	78.624878	-0.028351
78.733521	78.669434	-0.024536
78.800049	78.745728	-0.023895
78.866577	78.822632	-0.025146
78.933105	78.892822	-0.024841
79.000244	78.981934	-0.023560
79.066772	79.019775	-0.026123
79.133301	79.077148	-0.021667
79.199829	79.147339	-0.025787
79.266968	79.210815	-0.022919
79.333496	79.287720	-0.025482
79.400024	79.357910	-0.023254
79.466553	79.427490	-0.025146
79.533081	79.478760	-0.025146
79.600220	79.573975	-0.025146
79.666748	79.618530	-0.022919
79.733276	79.695435	-0.024536
79.799805	79.758911	-0.024536
79.866943	79.829102	-0.025787
79.933472	79.886475	-0.024841
80.000000	79.962769	-0.025482
80.066528	80.007324	-0.024536
80.133057	80.090332	-0.026123
80.200195	80.160522	-0.023560
80.266724	80.223999	-0.026123
80.333252	80.294189	-0.027069
80.399780	80.357666	-0.025787
80.466919	80.427856	-0.024841
80.533447	80.491333	-0.027069
80.599976	80.568237	-0.022919
80.666504	80.625610	-0.024841
80.733032	80.695801	-0.025146
80.800171	80.746460	-0.024841
80.866699	80.829468	-0.024841
80.933228	80.886841	-0.024841
80.999756	80.956421	-0.024200
81.066895	81.033325	-0.026123
81.133423	81.083984	-0.024841
81.199951	81.160278	-0.025146
81.266479	81.230469	-0.024841
81.333618	81.294556	-0.025146
81.400146	81.358032	-0.027069
81.466675	81.415405	-0.026123
81.533203	81.504517	-0.025482
81.599731	81.574707	-0.025146
81.666870	81.619263	-0.025787
81.733398	81.689453	-0.022919
81.799927	81.765747	-0.024841
81.866455	81.823120	-0.025146
81.933594	81.893311	-0.025482
82.000122	81.976318	-0.026428
82.066650	82.039795	-0.024841
82.133179	82.103271	-0.028015
82.199707	82.154541	-0.024841
82.266846	82.237549	-0.027069
82.333374	82.294312	-0.024841
82.399902	82.364502	-0.024841
82.466431	82.428589	-0.024841
82.533569	82.504883	-0.030243
82.600098	82.568359	-0.024200
82.666626	82.612915	-0.026123
82.733154	82.702637	-0.024841
82.800293	82.766113	-0.023560
82.866821	82.829590	-0.026123
82.933350	82.886963	-0.025482
82.999878	82.957153	-0.023895
83.066406	83.008423	-0.026764
83.133545	83.110352	-0.027069
83.200073	83.167114	-0.026764
83.266602	83.224487	-0.024200
83.333130	83.294678	-0.028992
83.400269	83.358765	-0.026123
83.466797	83.428345	-0.024841
83.533325	83.485718	-0.025787
83.599854	83.568726	-0.025146
83.666382	83.626099	-0.025787
83.733521	83.696289	-0.027405
83.800049	83.753662	-0.024536
83.866577	83.836060	-0.027710
83.933105	83.893433	-0.022278
84.000244	83.957520	-0.026764
84.066772	84.040527	-0.025146
84.133301	84.091187	-0.025482
84.199829	84.167480	-0.028656
84.266968	84.224854	-0.026764
84.333496	84.307861	-0.027405
84.400024	84.365234	-0.026764
84.466553	84.448242	-0.028656
84.533081	84.498901	-0.028992
84.600220	84.562378	-0.024841
84.666748	84.619751	-0.026764
84.733276	84.689941	-0.027710
84.799805	84.766235	-0.025482
84.866943	84.817505	-0.025146
84.933472	84.887695	-0.024536
85.000000	84.957886	-0.026123
85.066528	85.034180	-0.024536
85.133057	85.097656	-0.026123
85.200195	85.167847	-0.027405
85.266724	85.225220	-0.028992
85.333252	85.295410	-0.027405
85.399780	85.365601	-0.027069
85.466919	85.429077	-0.028015
85.533447	85.512085	-0.029297
85.599976	85.575562	-0.026428
85.666504	85.639038	-0.026428
85.733032	85.696411	-0.025482
85.800171	85.773315	-0.028351
85.866699	85.836792	-0.029297
85.933228	85.900269	-0.025787
85.999756	85.964355	-0.026123
86.066895	86.040649	-0.027405
86.133423	86.104126	-0.026123
86.199951	86.155396	-0.027069
86.266479	86.225586	-0.026123
86.333618	86.295776	-0.026764
86.400146	86.359253	-0.027710
86.466675	86.435547	-0.028656
86.533203	86.492920	-0.027405
86.599731	86.550293	-0.026123
86.666870	86.626587	-0.028015
86.733398	86.709595	-0.028015
86.799927	86.766968	-0.025787
86.866455	86.818237	-0.026764
86.933594	86.894531	-0.028656
87.000122	86.958008	-0.026764
87.066650	87.022095	-0.026764
87.133179	87.098389	-0.026428
87.199707	87.174683	-0.028015
87.266846	87.219238	-0.027069
87.333374	87.295532	-0.026764
87.399902	87.365723	-0.027069
87.466431	87.435913	-0.026123
87.533569	87.512207	-0.028351
87.600098	87.556763	-0.026428
87.666626	87.614136	-0.026764
87.733154	87.684326	-0.026428
87.800293	87.773437	-0.026428
87.866821	87.830811	-0.027710
87.933350	87.901001	-0.025787
87.999878	87.964478	-0.025146
88.066406	88.015747	-0.029938
88.133545	88.110962	-0.027405
88.200073	88.149414	-0.028015
88.266602	88.219604	-0.026428
88.333130	88.289795	-0.029297
88.400269	88.366089	-0.028015
88.466797	88.423462	-0.028351
88.533325	88.499756	-0.027405
88.599854	88.576050	-0.027069
88.666382	88.627319	-0.026764
88.733521	88.690796	-0.029938
88.800049	88.754883	-0.025787
88.866577	88.831177	-0.031525
88.933105	88.894653	-0.025787
89.000244	88.958740	-0.027710
89.066772	89.028931	-0.026123
89.133301	89.111328	-0.031525
89.199829	89.149780	-0.027405
89.266968	89.238892	-0.028015
89.333496	89.315186	-0.029633
89.400024	89.359741	-0.029297
89.466553	89.429932	-0.025146
89.533081	89.481201	-0.027710
89.600220	89.570312	-0.026123
89.666748	89.640503	-0.028015
89.733276	89.685059	-0.026123
89.799805	89.774170	-0.026123
89.866943	89.824829	-0.027069
89.933472	89.901733	-0.027069
90.000000	89.965210	-0.028351
90.066528	90.022583	-0.028015
90.133057	90.105591	-0.028656
90.200195	90.156250	-0.029633
90.266724	90.213623	-0.029297
90.333252	90.296631	-0.029633
90.399780	90.360107	-0.026764
90.466919	90.417480	-0.027069
90.533447	90.506592	-0.030243
90.599976	90.563965	-0.024841
90.666504	90.634155	-0.026764
90.733032	90.704346	-0.027069
90.800171	90.767822	-0.029297
90.866699	90.812378	-0.026764
90.933228	90.895386	-0.026123
90.999756	90.965576	-0.027405
91.066895	91.041870	-0.025787
91.133423	91.080322	-0.028351
91.199951	91.156616	-0.027710
91.266479	91.239624	-0.026764
91.333618	91.303101	-0.030243
91.400146	91.353760	-0.031219
91.466675	91.443481	-0.028656
91.533203	91.494141	-0.028992
91.599731	91.564331	-0.028351
91.666870	91.608887	-0.025787
91.733398	91.691895	-0.028656
91.799927	91.742554	-0.024841
91.866455	91.818848	-0.026764
91.933594	91.908569	-0.027710
92.000122	91.959229	-0.029297
92.066650	92.042236	-0.026123
92.133179	92.112427	-0.028992
92.199707	92.156982	-0.028015
92.266846	92.201538	-0.028992
92.333374	92.309570	-0.029633
[truncated: 504,556 more chars]
