# Supplementary material for: Forces applied during classical touch assays for Caenorhabditis elegans
Source: PLoS One. 2017 May 19;12(5):e0178080. doi: 10.1371/journal.pone.0178080 (PMC5438190; doi:10.1371/journal.pone.0178080)
Supplement: S1 Analysis Code — The matlab code used to do all data analysis is contained in this zip file. Also requires S2 Data. (ZIP) [file pone.0178080.s005.zip › AnalysisCodeAndData/HairMechanics/RawData/HM_BCP_1.txt]

FORCE/DISPLACEMENT CLAMP EXPERIMENT 
 11/17/2015 
 
 Experiment Name: 	 Default 
 Cantilever ID #: 	 Default 
 Sampling rate (Hz): 	 1000 
 Actuation Mode: 	 Disp. Clamp 
 
 Set Point (um) 	 Actuator Position (um) 	 Piezo Position (um) 
0.000000	-0.010986	-0.010193
0.000000	0.001221	-0.010498
0.000000	0.001221	-0.009552
0.000000	0.020752	-0.011475
0.000000	0.001221	-0.009216
0.000000	0.001221	-0.009857
0.000000	0.007935	-0.010498
0.000000	0.001221	-0.010193
0.000000	0.001221	-0.009552
0.000000	-0.010986	-0.011475
0.000000	0.001221	-0.011475
0.000000	0.001221	-0.009857
0.000000	-0.017700	-0.009857
0.000000	0.001221	-0.011780
0.000000	0.001221	-0.010193
0.000000	-0.004883	-0.013062
0.000000	-0.004883	-0.010834
0.000000	-0.010986	-0.009857
0.000000	-0.004883	-0.010834
0.000000	0.007935	-0.010834
0.000000	-0.004883	-0.009552
0.000000	-0.010986	-0.009857
0.000000	0.001221	-0.011139
0.000000	-0.004883	-0.013367
0.000000	-0.004883	-0.010193
0.000000	0.007935	-0.010834
0.000000	-0.004883	-0.009216
0.000000	0.001221	-0.009552
0.000000	0.001221	-0.010193
0.000000	0.001221	-0.008270
0.000000	-0.004883	-0.008606
0.000000	-0.004883	-0.009857
0.000000	0.001221	-0.008911
0.000000	0.007935	-0.013062
0.000000	-0.004883	-0.008606
0.000000	0.001221	-0.010834
0.000000	-0.010986	-0.010193
0.000000	-0.004883	-0.011475
0.000000	-0.017700	-0.011139
0.000000	-0.010986	-0.011139
0.000000	0.007935	-0.010193
0.000000	-0.004883	-0.012085
0.000000	0.007935	-0.010834
0.000000	-0.004883	-0.012726
0.000000	-0.017700	-0.009216
0.000000	-0.004883	-0.010834
0.000000	0.026855	-0.011139
0.000000	-0.017700	-0.008606
0.000000	-0.010986	-0.009552
0.000000	-0.010986	-0.009857
0.000000	-0.004883	-0.010498
0.000000	-0.017700	-0.010193
0.000000	0.001221	-0.013062
0.000000	-0.010986	-0.011139
0.000000	-0.010986	-0.010498
0.000000	-0.004883	-0.010834
0.000000	0.014038	-0.012421
0.000000	0.020752	-0.012085
0.000000	0.007935	-0.012421
0.000000	-0.010986	-0.011475
0.000000	-0.004883	-0.010193
0.000000	-0.004883	-0.009857
0.000000	-0.004883	-0.011139
0.000000	0.001221	-0.013367
0.000000	-0.010986	-0.010834
0.000000	-0.004883	-0.008911
0.000000	0.007935	-0.010193
0.000000	-0.010986	-0.009216
0.000000	-0.010986	-0.013062
0.000000	-0.004883	-0.010193
0.000000	-0.004883	-0.010498
0.000000	0.001221	-0.010834
0.000000	-0.010986	-0.012085
0.000000	-0.004883	-0.012085
0.000000	-0.004883	-0.008911
0.000000	0.007935	-0.009857
0.000000	-0.004883	-0.012726
0.000000	-0.017700	-0.009552
0.000000	0.014038	-0.009552
0.000000	-0.043335	-0.008606
0.000000	-0.004883	-0.010498
0.000000	-0.017700	-0.010834
0.000000	0.007935	-0.013367
0.000000	-0.004883	-0.013062
0.000000	0.001221	-0.010834
0.000000	-0.004883	-0.010498
0.000000	0.014038	-0.012085
0.000000	-0.017700	-0.009552
0.000000	-0.017700	-0.010834
0.000000	0.001221	-0.010193
0.000000	0.001221	-0.011475
0.000000	0.014038	-0.010193
0.000000	0.007935	-0.011139
0.000000	-0.004883	-0.010193
0.000000	-0.004883	-0.009857
0.000000	0.007935	-0.008911
0.000000	-0.017700	-0.010834
0.000000	-0.004883	-0.008606
0.000000	-0.010986	-0.012421
0.000000	-0.004883	-0.010498
0.000000	-0.017700	-0.012421
0.000000	-0.010986	-0.011139
0.000000	-0.010986	-0.011780
0.000000	0.001221	-0.010193
0.000000	-0.017700	-0.010498
0.000000	0.007935	-0.009552
0.000000	-0.004883	-0.012421
0.000000	0.001221	-0.009552
0.000000	-0.004883	-0.010498
0.000000	0.001221	-0.008606
0.000000	-0.010986	-0.008911
0.000000	-0.004883	-0.008606
0.000000	-0.017700	-0.009552
0.000000	-0.004883	-0.007965
0.000000	-0.004883	-0.009552
0.000000	-0.010986	-0.008606
0.000000	0.001221	-0.013062
0.000000	-0.004883	-0.010498
0.000000	0.001221	-0.011139
0.000000	0.001221	-0.009857
0.000000	-0.004883	-0.012085
0.000000	0.001221	-0.010834
0.000000	0.001221	-0.012421
0.000000	-0.004883	-0.010193
0.000000	-0.017700	-0.010834
0.000000	0.007935	-0.009857
0.000000	-0.004883	-0.011780
0.000000	-0.010986	-0.008606
0.000000	-0.004883	-0.010498
0.000000	0.001221	-0.008911
0.000000	-0.004883	-0.009857
0.000000	0.001221	-0.009857
0.000000	-0.004883	-0.010498
0.000000	0.007935	-0.009216
0.000000	0.007935	-0.010193
0.000000	0.014038	-0.011475
0.000000	-0.023804	-0.014008
0.000000	-0.004883	-0.009552
0.000000	0.001221	-0.014343
0.000000	0.001221	-0.010498
0.000000	0.007935	-0.011139
0.000000	0.007935	-0.012726
0.000000	0.007935	-0.012421
0.000000	0.001221	-0.009552
0.000000	-0.004883	-0.010193
0.000000	0.001221	-0.008606
0.000000	0.007935	-0.011139
0.000000	-0.004883	-0.010498
0.000000	-0.017700	-0.012726
0.000000	-0.004883	-0.010498
0.000000	-0.017700	-0.010498
0.000000	-0.010986	-0.009552
0.000000	-0.004883	-0.010498
0.000000	0.020752	-0.009552
0.000000	0.001221	-0.011475
0.000000	-0.004883	-0.010193
0.000000	0.007935	-0.014008
0.000000	-0.004883	-0.011139
0.000000	-0.004883	-0.010498
0.000000	-0.004883	-0.008606
0.000000	-0.004883	-0.011475
0.000000	0.001221	-0.010193
0.000000	-0.004883	-0.010498
0.000000	-0.004883	-0.009552
0.000000	-0.017700	-0.009857
0.000000	-0.004883	-0.009857
0.000000	0.014038	-0.012726
0.000000	-0.010986	-0.009857
0.000000	-0.004883	-0.012421
0.000000	-0.004883	-0.011139
0.000000	0.007935	-0.010834
0.000000	-0.010986	-0.009552
0.000000	0.001221	-0.011139
0.000000	0.001221	-0.009552
0.000000	-0.010986	-0.011139
0.000000	0.007935	-0.009857
0.000000	-0.010986	-0.012726
0.000000	-0.004883	-0.009216
0.000000	0.007935	-0.011780
0.000000	-0.004883	-0.010498
0.000000	0.033569	-0.011139
0.000000	-0.004883	-0.011139
0.000000	0.001221	-0.011780
0.000000	-0.004883	-0.010498
0.000000	-0.017700	-0.011139
0.000000	-0.004883	-0.010498
0.000000	-0.004883	-0.012085
0.000000	0.001221	-0.010498
0.000000	0.001221	-0.014008
0.000000	0.001221	-0.011139
0.000000	0.001221	-0.011139
0.000000	-0.010986	-0.009857
0.000000	-0.004883	-0.011475
0.000000	-0.004883	-0.009857
0.000000	-0.004883	-0.009552
0.000000	0.001221	-0.007965
0.000000	-0.004883	-0.013062
0.000000	0.001221	-0.010193
0.000000	0.001221	-0.013062
0.000000	-0.004883	-0.010498
0.000000	-0.017700	-0.012421
0.000000	0.001221	-0.010498
0.000000	-0.004883	-0.011475
0.000000	0.001221	-0.011139
0.000000	0.001221	-0.010834
0.000000	-0.004883	-0.010498
0.000000	0.001221	-0.012421
0.000000	0.001221	-0.008270
0.000000	0.001221	-0.011139
0.000000	-0.004883	-0.010498
0.000000	0.001221	-0.010193
0.000000	-0.010986	-0.008270
0.000000	0.007935	-0.010498
0.000000	-0.004883	-0.008270
0.000000	0.014038	-0.011475
0.000000	0.014038	-0.009552
0.000000	-0.017700	-0.011139
0.000000	-0.004883	-0.011139
0.000000	-0.004883	-0.011475
0.000000	0.007935	-0.011139
0.000000	-0.017700	-0.012726
0.000000	0.001221	-0.010498
0.000000	0.001221	-0.012085
0.000000	0.007935	-0.010498
0.000000	-0.004883	-0.010193
0.000000	0.007935	-0.008606
0.000000	0.001221	-0.010834
0.000000	-0.004883	-0.009216
0.000000	0.001221	-0.008606
0.000000	-0.004883	-0.009552
0.000000	-0.004883	-0.011475
0.000000	0.001221	-0.008911
0.000000	-0.004883	-0.012421
0.000000	-0.017700	-0.009857
0.000000	-0.004883	-0.012085
0.000000	0.001221	-0.010498
0.000000	0.014038	-0.012726
0.000000	0.001221	-0.012085
0.000000	-0.010986	-0.011139
0.000000	-0.004883	-0.011139
0.000000	0.001221	-0.013702
0.000000	0.001221	-0.009552
0.000000	-0.004883	-0.011139
0.000000	-0.004883	-0.009857
0.000000	0.007935	-0.009216
0.000000	0.001221	-0.010193
0.000000	-0.004883	-0.008911
0.000000	0.014038	-0.008911
0.000000	0.007935	-0.008270
0.000000	0.001221	-0.011139
0.000000	0.001221	-0.011139
0.000000	-0.017700	-0.009552
0.000000	-0.010986	-0.010498
0.000000	-0.010986	-0.009857
0.000000	-0.010986	-0.011475
0.000000	-0.004883	-0.009552
0.000000	0.007935	-0.009857
0.000000	0.001221	-0.010498
0.000000	-0.004883	-0.012421
0.000000	0.001221	-0.010193
0.000000	0.001221	-0.010193
0.000000	-0.004883	-0.009552
0.000000	-0.004883	-0.010498
0.000000	-0.010986	-0.009857
0.000000	0.001221	-0.012421
0.000000	0.001221	-0.010193
0.000000	-0.004883	-0.010498
0.000000	0.007935	-0.012085
0.000000	-0.004883	-0.009552
0.000000	0.001221	-0.011139
0.000000	-0.004883	-0.011780
0.000000	-0.010986	-0.009216
0.000000	0.001221	-0.012421
0.000000	-0.004883	-0.010834
0.000000	0.001221	-0.008911
0.000000	0.001221	-0.012085
0.000000	-0.010986	-0.010834
0.000000	-0.004883	-0.009216
0.000000	-0.004883	-0.009216
0.000000	-0.004883	-0.011139
0.000000	-0.004883	-0.013702
0.000000	0.007935	-0.011139
0.000000	0.001221	-0.012726
0.000000	-0.010986	-0.010498
0.000000	-0.004883	-0.011139
0.000000	0.014038	-0.012085
0.000000	0.001221	-0.010834
0.000000	0.007935	-0.011139
0.000000	0.001221	-0.011139
0.000000	-0.017700	-0.011780
0.000000	0.007935	-0.010193
0.000000	-0.004883	-0.008606
0.000000	0.014038	-0.010193
0.000000	-0.004883	-0.010834
0.000000	-0.004883	-0.009552
0.000000	0.001221	-0.009857
0.000000	-0.004883	-0.009552
0.000000	0.001221	-0.011139
0.000000	0.007935	-0.012421
0.000000	-0.004883	-0.013062
0.000000	0.001221	-0.014008
0.000000	-0.004883	-0.010498
0.000000	-0.004883	-0.011780
0.000000	0.020752	-0.012726
0.000000	-0.010986	-0.009216
0.000000	-0.004883	-0.011475
0.000000	-0.004883	-0.010193
0.000000	-0.004883	-0.010498
0.000000	-0.004883	-0.010498
0.000000	0.001221	-0.010193
0.000000	0.001221	-0.009857
0.000000	0.014038	-0.008606
0.000000	0.001221	-0.011139
0.000000	0.001221	-0.012085
0.000000	0.007935	-0.008911
0.000000	0.001221	-0.009857
0.000000	0.007935	-0.012421
0.000000	-0.004883	-0.009552
0.000000	-0.004883	-0.010834
0.000000	0.001221	-0.011139
0.000000	-0.004883	-0.011780
0.000000	-0.010986	-0.010834
0.000000	0.001221	-0.012085
0.000000	0.001221	-0.013062
0.000000	0.014038	-0.009857
0.000000	-0.004883	-0.011139
0.000000	-0.004883	-0.008911
0.000000	-0.010986	-0.008270
0.000000	0.007935	-0.010498
0.000000	0.020752	-0.011139
0.000000	-0.004883	-0.011139
0.000000	0.007935	-0.011139
0.000000	0.007935	-0.010834
0.000000	0.007935	-0.013062
0.000000	-0.004883	-0.012726
0.000000	-0.004883	-0.013367
0.000000	-0.017700	-0.011780
0.000000	0.001221	-0.010193
0.000000	0.001221	-0.011475
0.000000	-0.004883	-0.010193
0.000000	-0.004883	-0.012726
0.000000	0.007935	-0.009552
0.000000	-0.017700	-0.010498
0.000000	-0.004883	-0.011475
0.000000	-0.004883	-0.010498
0.000000	-0.004883	-0.010193
0.000000	-0.004883	-0.010498
0.000000	-0.004883	-0.010834
0.000000	-0.017700	-0.011139
0.000000	-0.004883	-0.011475
0.000000	-0.004883	-0.012421
0.000000	0.001221	-0.011475
0.000000	-0.010986	-0.011780
0.000000	0.001221	-0.012726
0.000000	0.007935	-0.010834
0.000000	0.014038	-0.010834
0.000000	-0.004883	-0.010834
0.000000	-0.004883	-0.009857
0.000000	-0.004883	-0.010498
0.000000	-0.004883	-0.011475
0.000000	-0.010986	-0.012085
0.000000	-0.017700	-0.010498
0.000000	0.001221	-0.009216
0.000000	0.001221	-0.010498
0.000000	0.001221	-0.010193
0.000000	0.001221	-0.011475
0.000000	0.001221	-0.010498
0.000000	-0.004883	-0.011475
0.000000	-0.004883	-0.011475
0.000000	0.007935	-0.011475
0.000000	-0.004883	-0.010834
0.000000	-0.004883	-0.012421
0.000000	-0.004883	-0.010193
0.000000	0.001221	-0.013062
0.000000	-0.004883	-0.011475
0.000000	0.001221	-0.009857
0.000000	0.014038	-0.008911
0.000000	0.001221	-0.010834
0.000000	0.001221	-0.011780
0.000000	-0.004883	-0.013062
0.000000	-0.010986	-0.010498
0.000000	-0.004883	-0.010193
0.000000	0.014038	-0.010834
0.000000	-0.010986	-0.012085
0.000000	-0.004883	-0.011475
0.000000	0.001221	-0.011139
0.000000	-0.004883	-0.011139
0.000000	-0.010986	-0.010193
0.000000	0.007935	-0.011475
0.000000	-0.004883	-0.012421
0.000000	0.007935	-0.010834
0.000000	-0.010986	-0.010834
0.000000	-0.017700	-0.009216
0.000000	0.001221	-0.010834
0.000000	-0.004883	-0.011139
0.000000	0.001221	-0.011475
0.000000	0.001221	-0.011139
0.000000	-0.004883	-0.012085
0.000000	-0.004883	-0.012726
0.000000	-0.004883	-0.012085
0.000000	-0.004883	-0.010834
0.000000	-0.004883	-0.011780
0.000000	-0.004883	-0.010834
0.000000	0.001221	-0.011475
0.000000	0.001221	-0.010834
0.000000	-0.004883	-0.010498
0.000000	-0.004883	-0.008606
0.000000	-0.010986	-0.010193
0.000000	-0.017700	-0.009857
0.000000	-0.004883	-0.010834
0.000000	0.001221	-0.009216
0.000000	-0.010986	-0.009552
0.000000	-0.010986	-0.008911
0.000000	0.007935	-0.012421
0.000000	0.001221	-0.013062
0.000000	-0.004883	-0.012085
0.000000	0.001221	-0.011475
0.000000	-0.004883	-0.011475
0.000000	-0.010986	-0.010193
0.000000	0.001221	-0.013367
0.000000	0.001221	-0.010498
0.000000	0.001221	-0.010498
0.000000	-0.004883	-0.009552
0.000000	-0.017700	-0.010834
0.000000	-0.004883	-0.008606
0.000000	-0.004883	-0.009857
0.000000	-0.004883	-0.009552
0.000000	-0.017700	-0.011139
0.000000	0.007935	-0.008270
0.000000	0.001221	-0.011475
0.000000	-0.004883	-0.009552
0.000000	0.001221	-0.012085
0.000000	-0.004883	-0.011475
0.000000	-0.010986	-0.013062
0.000000	0.007935	-0.012726
0.000000	0.001221	-0.012726
0.000000	0.007935	-0.011139
0.000000	0.001221	-0.013367
0.000000	0.001221	-0.010193
0.000000	0.001221	-0.012421
0.000000	-0.010986	-0.009216
0.000000	-0.017700	-0.010193
0.000000	-0.004883	-0.008606
0.000000	-0.004883	-0.010193
0.000000	-0.010986	-0.009552
0.000000	-0.010986	-0.010193
0.000000	-0.010986	-0.008270
0.000000	-0.017700	-0.013702
0.000000	-0.004883	-0.008911
0.000000	-0.004883	-0.012726
0.000000	-0.004883	-0.010498
0.000000	-0.004883	-0.009857
0.000000	0.001221	-0.010834
0.000000	0.007935	-0.012421
0.000000	-0.004883	-0.011139
0.000000	0.007935	-0.012085
0.000000	0.001221	-0.010498
0.000000	0.007935	-0.012085
0.000000	-0.004883	-0.008606
0.000000	-0.004883	-0.010498
0.000000	-0.004883	-0.009552
0.000000	0.001221	-0.011780
0.000000	0.014038	-0.011780
0.000000	0.001221	-0.013367
0.000000	-0.004883	-0.010834
0.000000	-0.004883	-0.011780
0.000000	0.001221	-0.011139
0.000000	0.014038	-0.013062
0.000000	-0.023804	-0.009216
0.000000	0.007935	-0.010834
0.000000	0.007935	-0.009552
0.000000	-0.004883	-0.012726
0.000000	-0.004883	-0.009857
0.000000	0.020752	-0.010193
0.000000	-0.017700	-0.010193
0.000000	0.007935	-0.009552
0.000000	0.001221	-0.008911
0.000000	0.007935	-0.011780
0.000000	0.014038	-0.008911
0.000000	0.007935	-0.013367
0.000000	-0.010986	-0.011780
0.000000	-0.010986	-0.011475
0.000000	0.001221	-0.010193
0.000000	0.001221	-0.012085
0.000000	-0.004883	-0.011475
0.000000	-0.017700	-0.011780
0.000000	0.001221	-0.011139
0.000000	-0.004883	-0.012085
0.000000	-0.004883	-0.009857
0.000000	0.007935	-0.010834
0.000000	0.007935	-0.009552
0.000000	0.001221	-0.010498
0.000000	-0.004883	-0.008911
0.000000	-0.004883	-0.012421
0.000000	0.001221	-0.009552
0.000000	0.001221	-0.010498
0.000000	0.001221	-0.013367
0.000000	0.014038	-0.010193
0.000000	0.007935	-0.011780
0.000000	0.020752	-0.013062
0.000000	-0.004883	-0.010834
0.000000	-0.004883	-0.011475
0.000000	-0.004883	-0.009552
0.000000	0.007935	-0.010498
0.000000	-0.004883	-0.010498
0.000000	-0.010986	-0.009857
0.000000	-0.017700	-0.012421
0.000000	0.001221	-0.012421
0.000000	-0.004883	-0.008270
0.000000	-0.010986	-0.010193
0.000000	-0.004883	-0.009552
0.000000	-0.004883	-0.012085
0.000000	-0.004883	-0.012085
0.000000	-0.004883	-0.010498
0.000000	-0.004883	-0.011780
0.000000	-0.004883	-0.012726
0.000000	0.007935	-0.012421
0.000000	-0.004883	-0.012085
0.000000	-0.004883	-0.011139
0.000000	-0.017700	-0.012726
0.000000	-0.004883	-0.009857
0.000000	-0.004883	-0.011139
0.000000	0.001221	-0.008911
0.000000	-0.004883	-0.009857
0.000000	0.014038	-0.010498
0.000000	-0.004883	-0.009857
0.000000	0.007935	-0.009857
0.000000	-0.010986	-0.013367
0.000000	-0.004883	-0.010193
0.000000	-0.010986	-0.012085
0.000000	-0.004883	-0.011139
0.000000	-0.004883	-0.011475
0.000000	0.001221	-0.013062
0.000000	-0.017700	-0.011475
0.000000	0.001221	-0.012421
0.000000	-0.004883	-0.011139
0.000000	0.007935	-0.012421
0.000000	-0.004883	-0.012726
0.000000	0.001221	-0.010834
0.000000	0.007935	-0.011139
0.000000	-0.017700	-0.009552
0.000000	0.007935	-0.010498
0.000000	0.001221	-0.012085
0.000000	-0.004883	-0.010498
0.000000	-0.017700	-0.008911
0.000000	0.001221	-0.010193
0.000000	0.001221	-0.012085
0.000000	-0.010986	-0.012085
0.000000	0.001221	-0.012085
0.000000	0.001221	-0.010834
0.000000	0.001221	-0.010834
0.000000	-0.004883	-0.010193
0.000000	-0.004883	-0.013062
0.000000	0.001221	-0.010834
0.000000	-0.004883	-0.011139
0.000000	-0.030518	-0.011139
0.000000	0.001221	-0.011139
0.000000	-0.004883	-0.011139
0.000000	0.007935	-0.011139
0.000000	-0.004883	-0.011139
0.000000	0.014038	-0.011475
0.000000	-0.004883	-0.010834
0.000000	0.001221	-0.010193
0.000000	0.014038	-0.011780
0.000000	-0.004883	-0.012085
0.000000	0.001221	-0.011475
0.000000	0.001221	-0.012421
0.000000	-0.017700	-0.010193
0.000000	-0.010986	-0.009857
0.000000	0.014038	-0.010498
0.000000	-0.004883	-0.013062
0.000000	-0.004883	-0.010498
0.000000	-0.004883	-0.011475
0.000000	-0.017700	-0.009216
0.000000	-0.010986	-0.009552
0.000000	0.001221	-0.009857
0.000000	-0.010986	-0.012726
0.000000	-0.004883	-0.010498
0.000000	0.007935	-0.012726
0.000000	-0.004883	-0.011475
0.000000	-0.004883	-0.012726
0.000000	0.007935	-0.010834
0.000000	0.001221	-0.012726
0.000000	-0.004883	-0.011139
0.000000	0.001221	-0.011780
0.000000	0.014038	-0.009857
0.000000	-0.004883	-0.011475
0.000000	-0.004883	-0.008606
0.000000	-0.004883	-0.010834
0.000000	-0.004883	-0.010834
0.000000	-0.010986	-0.011139
0.000000	-0.004883	-0.007965
0.000000	0.001221	-0.009857
0.000000	0.007935	-0.008911
0.000000	0.014038	-0.012726
0.000000	0.001221	-0.010498
0.000000	-0.004883	-0.014008
0.000000	-0.004883	-0.010498
0.000000	0.001221	-0.013062
0.000000	0.001221	-0.013367
0.000000	0.001221	-0.014008
0.000000	-0.004883	-0.010193
0.000000	-0.004883	-0.012421
0.000000	-0.004883	-0.009857
0.000000	-0.030518	-0.011475
0.000000	0.014038	-0.009552
0.000000	-0.004883	-0.011139
0.000000	0.001221	-0.008270
0.000000	-0.023804	-0.008911
0.000000	-0.004883	-0.010834
0.000000	0.001221	-0.011139
0.000000	-0.017700	-0.007965
0.000000	-0.010986	-0.010193
0.000000	0.007935	-0.012085
0.000000	0.001221	-0.012085
0.000000	0.001221	-0.011139
0.000000	0.001221	-0.013702
0.000000	-0.010986	-0.009552
0.000000	-0.004883	-0.012421
0.000000	-0.004883	-0.011475
0.000000	-0.004883	-0.013367
0.000000	0.001221	-0.010193
0.000000	0.001221	-0.011475
0.000000	0.001221	-0.009216
0.000000	-0.010986	-0.009552
0.000000	-0.004883	-0.010193
0.000000	0.001221	-0.012726
0.000000	-0.010986	-0.009857
0.000000	0.007935	-0.010498
0.000000	-0.004883	-0.011139
0.000000	0.007935	-0.013062
0.000000	0.001221	-0.010498
0.000000	0.001221	-0.011475
0.000000	-0.010986	-0.010834
0.000000	-0.010986	-0.012085
0.000000	0.007935	-0.009857
0.000000	0.001221	-0.012421
0.000000	-0.004883	-0.010498
0.000000	0.007935	-0.010834
0.000000	-0.004883	-0.011139
0.000000	0.001221	-0.012421
0.000000	-0.004883	-0.009857
0.000000	-0.010986	-0.011475
0.000000	-0.004883	-0.009857
0.000000	-0.004883	-0.011780
0.000000	0.007935	-0.012726
0.000000	-0.010986	-0.011139
0.000000	0.001221	-0.011139
0.000000	-0.004883	-0.011475
0.000000	-0.004883	-0.012726
0.000000	-0.004883	-0.010834
0.000000	-0.004883	-0.008606
0.000000	0.001221	-0.009857
0.000000	0.001221	-0.009552
0.000000	-0.004883	-0.011475
0.000000	0.001221	-0.010193
0.000000	0.007935	-0.009216
0.000000	-0.004883	-0.009857
0.000000	0.014038	-0.008911
0.000000	0.001221	-0.011475
0.000000	-0.004883	-0.011780
0.000000	0.001221	-0.013367
0.000000	-0.004883	-0.013062
0.000000	-0.017700	-0.011139
0.000000	0.014038	-0.011475
0.000000	0.007935	-0.013367
0.000000	0.001221	-0.010834
0.000000	-0.004883	-0.011475
0.000000	-0.004883	-0.009216
0.000000	-0.004883	-0.011139
0.000000	0.001221	-0.009857
0.000000	-0.004883	-0.010193
0.000000	-0.004883	-0.009857
0.000000	-0.004883	-0.008911
0.000000	0.014038	-0.010834
0.000000	-0.004883	-0.009857
0.000000	-0.004883	-0.009552
0.000000	-0.004883	-0.011139
0.000000	-0.004883	-0.012085
0.000000	0.001221	-0.012726
0.000000	0.014038	-0.012726
0.000000	-0.004883	-0.011475
0.000000	0.007935	-0.012085
0.000000	0.001221	-0.010834
0.000000	0.007935	-0.011475
0.000000	0.001221	-0.012726
0.000000	-0.004883	-0.009857
0.000000	0.001221	-0.011139
0.000000	0.007935	-0.010498
0.000000	-0.004883	-0.012085
0.000000	-0.004883	-0.009552
0.000000	-0.004883	-0.010193
0.000000	0.001221	-0.010498
0.000000	-0.017700	-0.011780
0.000000	0.001221	-0.008270
0.000000	0.001221	-0.011475
0.000000	-0.004883	-0.011139
0.000000	-0.017700	-0.012085
0.000000	-0.010986	-0.013367
0.000000	0.001221	-0.013062
0.000000	-0.010986	-0.011139
0.000000	-0.004883	-0.011780
0.000000	-0.004883	-0.010834
0.000000	0.014038	-0.010193
0.000000	0.001221	-0.010193
0.000000	0.007935	-0.013062
0.000000	0.007935	-0.011475
0.000000	-0.004883	-0.010193
0.000000	-0.010986	-0.010193
0.000000	-0.004883	-0.010498
0.000000	-0.010986	-0.010193
0.000000	-0.010986	-0.013702
0.000000	-0.004883	-0.011475
0.000000	-0.004883	-0.011475
0.000000	0.014038	-0.011475
0.000000	-0.004883	-0.011139
0.000000	0.001221	-0.010193
0.000000	-0.004883	-0.011139
0.000000	0.001221	-0.009552
0.000000	0.001221	-0.014343
0.000000	-0.004883	-0.009857
0.000000	-0.004883	-0.011475
0.000000	-0.010986	-0.009216
0.000000	0.007935	-0.011780
0.000000	-0.004883	-0.010498
0.000000	-0.004883	-0.009857
0.000000	-0.004883	-0.011475
0.000000	0.001221	-0.010498
0.000000	-0.004883	-0.012726
0.000000	-0.004883	-0.013062
0.000000	0.001221	-0.010834
0.000000	-0.010986	-0.012421
0.000000	0.001221	-0.012726
0.000000	-0.004883	-0.008270
0.000000	0.001221	-0.010193
0.000000	-0.010986	-0.011475
0.000000	-0.004883	-0.010498
0.000000	0.001221	-0.010193
0.000000	-0.004883	-0.009552
0.000000	-0.004883	-0.010193
0.000000	-0.004883	-0.009857
0.000000	-0.017700	-0.012421
0.000000	0.001221	-0.012421
0.000000	0.001221	-0.009857
0.000000	-0.010986	-0.012421
0.000000	-0.004883	-0.011139
0.000000	0.001221	-0.011139
0.000000	-0.004883	-0.012085
0.000000	0.014038	-0.011139
0.000000	-0.004883	-0.013702
0.000000	-0.004883	-0.012085
0.000000	0.001221	-0.010498
0.000000	0.033569	-0.012085
0.000000	-0.004883	-0.010193
0.000000	0.001221	-0.011475
0.000000	-0.004883	-0.010498
0.000000	-0.010986	-0.011139
0.000000	-0.004883	-0.009857
0.000000	0.001221	-0.011139
0.000000	-0.017700	-0.011475
0.000000	-0.004883	-0.011780
0.000000	0.007935	-0.009216
0.000000	0.001221	-0.014008
0.000000	-0.017700	-0.010834
0.000000	-0.017700	-0.012085
0.000000	-0.017700	-0.011475
0.000000	0.014038	-0.012421
0.000000	0.001221	-0.009857
0.000000	-0.004883	-0.012726
0.000000	0.001221	-0.010834
0.000000	0.001221	-0.011139
0.000000	0.007935	-0.012085
0.000000	0.007935	-0.012085
0.000000	0.001221	-0.008270
0.000000	-0.010986	-0.011139
0.000000	0.001221	-0.010834
0.000000	-0.004883	-0.011780
0.000000	0.007935	-0.013062
0.000000	0.001221	-0.012726
0.000000	-0.004883	-0.009857
0.000000	-0.004883	-0.011475
0.000000	0.001221	-0.012421
0.000000	-0.004883	-0.011139
0.000000	-0.004883	-0.008911
0.000000	-0.004883	-0.010834
0.000000	-0.010986	-0.009857
0.000000	0.001221	-0.011475
0.000000	0.007935	-0.009216
0.000000	0.007935	-0.012726
0.000000	-0.004883	-0.009857
0.000000	0.014038	-0.010193
0.000000	-0.010986	-0.010498
0.000000	-0.004883	-0.011475
0.000000	-0.004883	-0.012726
0.000000	0.007935	-0.012726
0.000000	-0.004883	-0.011475
0.000000	-0.004883	-0.012726
0.000000	0.001221	-0.011475
0.000000	0.007935	-0.012085
0.000000	-0.004883	-0.010834
0.000000	-0.004883	-0.010193
0.000000	-0.004883	-0.011475
0.000000	0.007935	-0.010498
0.000000	-0.004883	-0.010498
0.000000	-0.004883	-0.009552
0.000000	-0.004883	-0.009552
0.000000	0.001221	-0.010193
0.000000	0.001221	-0.009552
0.000000	0.001221	-0.009857
0.000000	0.007935	-0.012085
0.000000	0.001221	-0.010193
0.000000	-0.010986	-0.013702
0.000000	-0.004883	-0.012085
0.000000	0.007935	-0.011475
0.000000	0.007935	-0.011780
0.000000	-0.004883	-0.010193
0.000000	0.001221	-0.010193
0.000000	-0.004883	-0.011475
0.000000	-0.004883	-0.010193
0.000000	-0.004883	-0.010498
0.000000	-0.004883	-0.010834
0.000000	-0.004883	-0.010498
0.000000	-0.004883	-0.007965
0.000000	0.014038	-0.009857
0.000000	0.007935	-0.010834
0.000000	-0.004883	-0.012421
0.000000	-0.004883	-0.012085
0.000000	0.014038	-0.011780
0.000000	-0.004883	-0.011139
0.000000	-0.010986	-0.011475
0.000000	0.001221	-0.012085
0.000000	-0.004883	-0.011139
0.000000	0.007935	-0.009216
0.000000	0.001221	-0.011139
0.000000	0.001221	-0.010498
0.000000	-0.010986	-0.010834
0.000000	-0.010986	-0.011780
0.000000	-0.004883	-0.011780
0.000000	-0.017700	-0.010193
0.000000	0.007935	-0.011475
0.000000	0.007935	-0.011475
0.000000	-0.004883	-0.013062
0.000000	-0.004883	-0.012085
0.000000	-0.004883	-0.013367
0.000000	0.001221	-0.012421
0.000000	0.001221	-0.012085
0.000000	0.020752	-0.011139
0.000000	0.001221	-0.012085
0.000000	0.001221	-0.011139
0.000000	-0.017700	-0.010193
0.000000	0.007935	-0.011139
0.000000	-0.004883	-0.010834
0.000000	0.014038	-0.010834
0.000000	0.001221	-0.011475
0.000000	0.001221	-0.009857
0.000000	-0.004883	-0.011475
0.000000	-0.004883	-0.011475
0.000000	0.001221	-0.009857
0.000000	-0.004883	-0.012726
0.000000	-0.010986	-0.011780
0.000000	0.014038	-0.013702
0.000000	0.001221	-0.014648
0.000000	0.007935	-0.012421
0.000000	0.007935	-0.011475
0.000000	-0.004883	-0.010193
0.000000	-0.004883	-0.010193
0.000000	-0.004883	-0.011139
0.000000	0.020752	-0.010193
0.000000	0.007935	-0.010834
0.000000	-0.004883	-0.009857
0.000000	-0.004883	-0.011475
0.000000	0.001221	-0.010498
0.000000	-0.010986	-0.008911
0.000000	0.007935	-0.011139
0.000000	0.001221	-0.011139
0.000000	-0.004883	-0.009216
0.000000	-0.004883	-0.011139
0.000000	0.007935	-0.011475
0.000000	-0.017700	-0.012421
0.000000	-0.004883	-0.012421
0.000000	-0.004883	-0.013702
0.000000	-0.004883	-0.011475
0.000000	-0.010986	-0.011780
0.000000	-0.004883	-0.011139
0.000000	-0.004883	-0.010193
0.000000	-0.004883	-0.011139
0.000000	-0.004883	-0.012726
0.000000	0.001221	-0.010193
0.000000	0.020752	-0.012085
0.000000	0.007935	-0.009857
0.000000	-0.004883	-0.009857
0.000000	-0.004883	-0.011139
0.000000	-0.004883	-0.013062
0.000000	-0.004883	-0.010498
0.000000	-0.004883	-0.013062
0.000000	-0.010986	-0.010498
0.000000	-0.004883	-0.013702
0.000000	-0.004883	-0.010193
0.000000	-0.004883	-0.012085
0.000000	-0.004883	-0.010193
0.000000	-0.004883	-0.014648
0.000000	0.007935	-0.010498
0.000000	0.007935	-0.011475
0.000000	0.001221	-0.010193
0.000000	0.007935	-0.012726
0.000000	-0.023804	-0.010193
0.000000	-0.017700	-0.011475
0.000000	0.001221	-0.010498
0.000000	-0.004883	-0.011475
0.000000	0.007935	-0.012085
0.000000	0.014038	-0.013367
0.000000	-0.023804	-0.009857
0.000000	-0.004883	-0.011475
0.000000	-0.004883	-0.011475
0.000000	-0.010986	-0.011475
0.000000	-0.004883	-0.010498
0.000000	-0.010986	-0.012085
0.000000	-0.004883	-0.010834
0.000000	-0.004883	-0.011139
0.000000	-0.004883	-0.010193
0.000000	0.014038	-0.011475
0.000000	-0.010986	-0.008270
0.000000	0.001221	-0.012085
0.000000	0.014038	-0.011475
0.000000	0.001221	-0.012421
0.000000	-0.004883	-0.011780
0.000000	0.001221	-0.012085
0.000000	0.001221	-0.011139
0.000000	-0.004883	-0.012726
0.000000	-0.004883	-0.011475
0.000000	-0.010986	-0.012726
0.000000	0.007935	-0.010193
0.000000	0.001221	-0.011475
0.000000	0.014038	-0.011780
0.000000	-0.004883	-0.011139
0.000000	0.007935	-0.011139
0.000000	-0.004883	-0.010834
0.000000	-0.004883	-0.011139
0.000000	-0.004883	-0.009552
0.000000	0.007935	-0.009857
0.000000	-0.004883	-0.013367
0.000000	-0.023804	-0.011139
0.000000	-0.004883	-0.009857
0.000000	-0.004883	-0.014008
0.000000	0.001221	-0.011780
0.000000	0.001221	-0.012726
0.000000	0.001221	-0.012085
0.000000	0.007935	-0.011475
0.000000	-0.017700	-0.011475
0.000000	-0.004883	-0.012085
0.000000	-0.004883	-0.012726
0.000000	-0.017700	-0.011139
0.000000	0.007935	-0.010834
0.000000	0.007935	-0.011475
0.000000	-0.004883	-0.008606
0.000000	-0.004883	-0.009552
0.000000	0.007935	-0.010834
0.000000	-0.004883	-0.010193
0.000000	-0.004883	-0.011139
0.000000	0.014038	-0.012726
0.000000	-0.004883	-0.012421
0.000000	-0.004883	-0.013062
0.000000	0.001221	-0.011475
0.000000	0.020752	-0.013062
0.000000	-0.004883	-0.011139
0.000000	-0.017700	-0.012726
0.000000	0.001221	-0.010834
0.000000	0.001221	-0.010498
0.000000	-0.017700	-0.011139
0.000000	0.001221	-0.010834
0.000000	-0.004883	-0.011475
0.000000	0.001221	-0.011139
0.000000	-0.017700	-0.009857
0.000000	0.014038	-0.011475
0.000000	0.007935	-0.009216
0.000000	-0.004883	-0.012421
0.000000	-0.010986	-0.012421
0.000000	-0.004883	-0.012421
0.000000	-0.004883	-0.010498
0.000000	-0.004883	-0.012726
0.000000	-0.004883	-0.010193
0.000000	-0.010986	-0.010834
0.000000	-0.004883	-0.010193
0.000000	0.014038	-0.012726
0.000000	0.007935	-0.010834
0.000000	-0.017700	-0.012421
0.000000	0.001221	-0.010498
0.000000	-0.004883	-0.012726
0.000000	-0.004883	-0.011139
0.000000	0.001221	-0.011475
0.000000	-0.004883	-0.010834
0.000000	-0.010986	-0.010193
0.000000	0.007935	-0.011780
0.000000	0.014038	-0.013062
0.000000	-0.010986	-0.009552
0.000000	0.001221	-0.013062
0.000000	-0.004883	-0.011139
0.000000	0.001221	-0.010834
0.000000	0.001221	-0.012421
0.000000	-0.004883	-0.010193
0.000000	0.007935	-0.009857
0.000000	0.007935	-0.011780
0.000000	-0.010986	-0.011139
0.000000	0.007935	-0.012421
0.000000	-0.004883	-0.009552
0.000000	0.001221	-0.011475
0.000000	0.001221	-0.010193
0.000000	-0.010986	-0.013062
0.000000	0.001221	-0.010498
0.000000	0.001221	-0.011780
0.000000	-0.004883	-0.010498
0.000000	0.001221	-0.011139
0.000000	-0.004883	-0.011780
0.000000	-0.004883	-0.011139
0.000000	-0.004883	-0.008911
0.000000	-0.010986	-0.012421
0.000000	0.007935	-0.010834
0.000000	0.007935	-0.010498
0.000000	-0.004883	-0.010193
0.000000	-0.010986	-0.010834
0.000000	-0.004883	-0.010834
0.000000	0.001221	-0.010498
0.000000	0.001221	-0.010193
0.000000	0.014038	-0.013367
0.000000	-0.004883	-0.008911
0.000000	-0.010986	-0.012726
0.000000	0.007935	-0.011139
0.000000	0.007935	-0.014008
0.000000	-0.010986	-0.012085
0.000000	-0.004883	-0.012726
0.000000	-0.004883	-0.010498
0.000000	-0.004883	-0.010834
0.000000	0.007935	-0.012085
0.000000	-0.004883	-0.014648
0.000000	-0.010986	-0.009216
0.000000	0.001221	-0.013062
0.000000	-0.017700	-0.010834
0.000000	-0.004883	-0.009857
0.000000	-0.004883	-0.011475
0.000000	-0.004883	-0.011139
0.000000	-0.004883	-0.012085
0.000000	-0.004883	-0.011475
0.000000	0.014038	-0.012085
0.000000	0.001221	-0.010834
0.000000	-0.004883	-0.010193
0.000000	-0.010986	-0.010834
0.000000	0.014038	-0.013062
0.000000	0.007935	-0.012421
0.000000	0.001221	-0.012726
0.000000	-0.010986	-0.011139
0.000000	-0.017700	-0.010193
0.000000	-0.010986	-0.011475
0.000000	-0.004883	-0.011780
0.000000	0.001221	-0.013062
0.000000	0.001221	-0.011139
0.000000	0.007935	-0.013367
0.000000	-0.004883	-0.011475
0.000000	0.001221	-0.008911
0.000000	0.001221	-0.011780
0.000000	0.001221	-0.011475
0.000000	-0.004883	-0.011780
0.000000	-0.004883	-0.010498
0.000000	0.001221	-0.011475
0.000000	-0.004883	-0.010193
0.000000	0.007935	-0.010834
0.000000	-0.004883	-0.010498
0.000000	0.014038	-0.012726
0.000000	-0.004883	-0.010834
0.000000	0.007935	-0.012726
0.000000	-0.004883	-0.010834
0.000000	-0.010986	-0.010834
0.000000	-0.004883	-0.008911
0.000000	0.001221	-0.013367
0.000000	-0.004883	-0.013062
0.000000	0.014038	-0.012421
0.000000	-0.004883	-0.011475
0.000000	0.007935	-0.013702
0.000000	0.001221	-0.010498
0.000000	0.014038	-0.012421
0.000000	-0.010986	-0.010834
0.000000	-0.004883	-0.010498
0.000000	-0.004883	-0.009857
0.000000	0.007935	-0.012726
0.000000	0.001221	-0.009857
0.000000	-0.004883	-0.011139
0.000000	0.001221	-0.011139
0.000000	0.001221	-0.012421
0.000000	0.014038	-0.010834
0.000000	-0.004883	-0.011780
0.000000	-0.004883	-0.009552
0.000000	0.007935	-0.012421
0.000000	-0.004883	-0.010834
0.000000	0.014038	-0.013367
0.000000	0.014038	-0.012421
0.000000	-0.004883	-0.013062
0.000000	0.001221	-0.011139
0.000000	0.001221	-0.013702
0.000000	0.001221	-0.010193
0.000000	-0.004883	-0.013367
0.000000	-0.004883	-0.011475
0.000000	-0.004883	-0.010834
0.000000	0.007935	-0.011475
0.000000	0.014038	-0.012726
0.000000	0.001221	-0.010193
0.000000	0.001221	-0.010498
0.000000	0.001221	-0.010834
0.000000	0.001221	-0.011780
0.000000	-0.017700	-0.010193
0.000000	-0.010986	-0.013062
0.000000	-0.010986	-0.012085
0.000000	-0.004883	-0.011139
0.000000	0.007935	-0.011780
0.000000	-0.017700	-0.013367
0.000000	-0.010986	-0.012726
0.000000	-0.004883	-0.011475
0.000000	0.014038	-0.012726
0.000000	0.001221	-0.013062
0.000000	-0.004883	-0.011139
0.000000	-0.004883	-0.012726
0.000000	0.001221	-0.011475
0.000000	-0.004883	-0.010193
0.000000	-0.017700	-0.011139
0.000000	0.007935	-0.013367
0.000000	0.014038	-0.010193
0.000000	-0.004883	-0.010498
0.000000	-0.004883	-0.011475
0.000000	-0.004883	-0.012421
0.000000	-0.004883	-0.010498
0.000000	-0.004883	-0.012085
0.000000	-0.004883	-0.010193
0.000000	0.001221	-0.011139
0.000000	0.007935	-0.011475
0.000000	0.007935	-0.009552
0.000000	-0.004883	-0.010834
0.000000	0.001221	-0.011139
0.000000	-0.004883	-0.012421
0.000000	0.007935	-0.012726
0.000000	0.001221	-0.011475
0.000000	-0.017700	-0.011139
0.000000	0.014038	-0.012421
0.000000	0.001221	-0.010834
0.000000	0.001221	-0.011475
0.000000	-0.004883	-0.011475
0.000000	0.007935	-0.012085
0.000000	-0.004883	-0.010834
0.000000	-0.004883	-0.012085
0.000000	-0.004883	-0.011139
0.000000	-0.030518	-0.010834
0.000000	-0.010986	-0.009857
0.000000	0.014038	-0.010193
0.000000	-0.004883	-0.010498
0.000000	-0.004883	-0.012421
0.000000	0.001221	-0.009857
0.000000	-0.010986	-0.011139
0.000000	-0.004883	-0.010834
0.000000	-0.010986	-0.012421
0.000000	0.007935	-0.013367
0.000000	0.001221	-0.012421
0.000000	0.001221	-0.012421
0.000000	0.014038	-0.011139
0.000000	-0.004883	-0.010834
0.000000	-0.010986	-0.012421
0.000000	0.007935	-0.010193
0.000000	-0.004883	-0.012085
0.000000	-0.004883	-0.011139
0.000000	-0.017700	-0.011475
0.000000	0.001221	-0.011139
0.000000	0.001221	-0.010834
0.000000	0.001221	-0.009857
0.000000	-0.004883	-0.011475
0.000000	0.001221	-0.010193
0.000000	-0.004883	-0.012421
0.000000	-0.004883	-0.010834
0.000000	-0.004883	-0.011475
0.000000	0.020752	-0.012085
0.000000	-0.004883	-0.012421
0.000000	-0.004883	-0.013062
0.000000	-0.004883	-0.011475
0.000000	0.007935	-0.012085
0.000000	-0.004883	-0.013702
0.000000	0.001221	-0.009857
0.000000	-0.010986	-0.010834
0.000000	-0.010986	-0.011139
0.000000	0.001221	-0.011139
0.000000	-0.010986	-0.009857
0.000000	0.007935	-0.011780
0.000000	0.001221	-0.010193
0.000000	-0.004883	-0.012726
0.000000	-0.004883	-0.011475
0.000000	0.007935	-0.012726
0.000000	-0.010986	-0.010193
0.000000	-0.004883	-0.012726
0.000000	-0.004883	-0.010834
0.000000	-0.017700	-0.012085
0.000000	-0.004883	-0.011139
0.000000	0.007935	-0.011475
0.000000	0.007935	-0.011475
0.000000	0.001221	-0.012726
0.000000	-0.004883	-0.011139
0.000000	0.001221	-0.012421
0.000000	-0.004883	-0.009857
0.000000	0.001221	-0.012085
0.000000	-0.004883	-0.010498
0.000000	-0.004883	-0.011139
0.000000	0.001221	-0.010498
0.000000	0.001221	-0.011475
0.000000	0.014038	-0.011475
0.000000	0.001221	-0.012421
0.000000	0.020752	-0.011139
0.000000	-0.004883	-0.014648
0.000000	0.014038	-0.010834
0.000000	0.001221	-0.012421
0.000000	0.001221	-0.011139
0.000000	0.001221	-0.010834
0.000000	0.001221	-0.010193
0.000000	0.007935	-0.014008
0.000000	-0.017700	-0.013367
0.000000	0.001221	-0.012726
0.000000	0.007935	-0.012421
0.000000	0.007935	-0.013702
0.000000	0.001221	-0.011475
0.000000	-0.004883	-0.011475
0.000000	-0.004883	-0.010498
0.000000	-0.004883	-0.012085
0.000000	-0.004883	-0.011475
0.000000	0.001221	-0.013062
0.000000	-0.004883	-0.011139
0.000000	0.007935	-0.011780
0.000000	0.001221	-0.011139
0.000000	-0.004883	-0.014343
0.000000	-0.004883	-0.012085
0.000000	-0.004883	-0.013062
0.000000	-0.017700	-0.010498
0.000000	-0.004883	-0.012085
0.000000	0.007935	-0.012085
0.000000	0.001221	-0.013702
0.000000	0.007935	-0.013062
0.000000	-0.004883	-0.011475
0.000000	-0.004883	-0.010498
0.000000	-0.004883	-0.011139
0.000000	-0.004883	-0.010498
0.000000	-0.004883	-0.012726
0.000000	-0.010986	-0.010193
0.000000	0.007935	-0.012726
0.000000	-0.010986	-0.010193
0.000000	-0.004883	-0.012085
0.000000	-0.017700	-0.011475
0.000000	0.001221	-0.011475
0.000000	-0.004883	-0.009857
0.000000	-0.004883	-0.014008
0.000000	0.001221	-0.010498
0.000000	0.007935	-0.012421
0.000000	0.001221	-0.010498
0.000000	0.001221	-0.012085
0.000000	-0.004883	-0.009216
0.000000	0.007935	-0.013367
0.000000	-0.004883	-0.010834
0.000000	-0.004883	-0.011139
0.000000	-0.004883	-0.010834
0.000000	-0.004883	-0.014008
0.000000	-0.004883	-0.010834
0.000000	-0.004883	-0.012726
0.000000	0.001221	-0.009552
0.000000	0.014038	-0.012421
0.000000	0.007935	-0.010498
0.000000	0.007935	-0.012421
0.000000	0.001221	-0.010498
0.000000	-0.010986	-0.012085
0.000000	0.007935	-0.011780
0.000000	0.001221	-0.014008
0.000000	-0.004883	-0.009857
0.000000	-0.010986	-0.014008
0.000000	0.007935	-0.010193
0.000000	-0.004883	-0.012421
0.000000	-0.004883	-0.012421
0.000000	0.001221	-0.010193
0.000000	0.001221	-0.011475
0.000000	0.007935	-0.012726
0.000000	0.014038	-0.012726
0.000000	0.007935	-0.014648
0.000000	0.007935	-0.010193
0.000000	-0.004883	-0.011475
0.000000	0.001221	-0.010498
0.000000	-0.023804	-0.011475
0.000000	-0.004883	-0.010193
0.000000	0.001221	-0.012726
0.000000	-0.010986	-0.010834
0.000000	-0.010986	-0.010834
0.000000	-0.004883	-0.010498
0.000000	-0.004883	-0.014008
0.000000	-0.004883	-0.010193
0.000000	0.007935	-0.013702
0.000000	0.001221	-0.009857
0.000000	-0.010986	-0.011780
0.000000	-0.004883	-0.012726
0.000000	-0.004883	-0.010834
0.000000	-0.010986	-0.010834
0.000000	-0.004883	-0.011475
0.000000	0.001221	-0.012726
0.000000	0.001221	-0.014343
0.000000	-0.017700	-0.010498
0.000000	-0.004883	-0.012421
0.000000	-0.010986	-0.010193
0.000000	-0.004883	-0.010498
0.000000	-0.017700	-0.010193
0.000000	-0.017700	-0.010498
0.000000	-0.004883	-0.009857
0.000000	-0.004883	-0.012421
0.000000	0.001221	-0.012085
0.000000	-0.004883	-0.013702
0.000000	-0.004883	-0.009552
0.000000	-0.010986	-0.012085
0.000000	-0.004883	-0.011475
0.000000	-0.017700	-0.011139
0.000000	0.007935	-0.011780
0.000000	0.001221	-0.011475
0.000000	-0.004883	-0.011139
0.000000	0.007935	-0.012085
0.000000	0.014038	-0.011475
0.000000	0.014038	-0.013062
0.000000	0.001221	-0.009552
0.000000	0.007935	-0.012421
0.000000	0.001221	-0.010193
0.000000	0.020752	-0.010834
0.000000	-0.010986	-0.010498
0.000000	0.001221	-0.011139
0.000000	-0.004883	-0.011475
0.000000	-0.004883	-0.012726
0.000000	-0.004883	-0.011780
0.000000	0.014038	-0.012726
0.000000	-0.004883	-0.009552
0.000000	0.001221	-0.012726
0.000000	-0.004883	-0.012726
0.000000	-0.010986	-0.012726
0.000000	-0.004883	-0.012085
0.000000	0.001221	-0.012421
0.000000	-0.004883	-0.011139
0.000000	0.001221	-0.011475
0.000000	0.001221	-0.012085
0.000000	0.014038	-0.013702
0.000000	-0.004883	-0.010834
0.000000	-0.004883	-0.013062
0.000000	-0.004883	-0.012726
0.000000	0.001221	-0.009552
0.000000	-0.017700	-0.012421
0.000000	-0.004883	-0.011139
0.000000	-0.004883	-0.010498
0.000000	-0.004883	-0.013062
0.000000	0.001221	-0.011780
0.000000	-0.004883	-0.013062
0.000000	-0.010986	-0.009552
0.000000	0.001221	-0.011475
0.000000	-0.004883	-0.012726
0.000000	-0.010986	-0.013062
0.000000	-0.004883	-0.012085
0.000000	-0.004883	-0.012085
0.000000	-0.004883	-0.011139
0.000000	0.001221	-0.011139
0.000000	0.007935	-0.012085
0.000000	-0.004883	-0.014008
0.000000	-0.004883	-0.010498
0.000000	0.001221	-0.010498
0.000000	0.001221	-0.011780
0.000000	0.007935	-0.010193
0.000000	0.001221	-0.011475
0.000000	-0.010986	-0.012726
0.000000	-0.004883	-0.011139
0.000000	-0.010986	-0.012421
0.000000	-0.004883	-0.010498
0.000000	0.020752	-0.013062
0.000000	-0.004883	-0.011475
0.000000	0.001221	-0.008606
0.000000	-0.004883	-0.012726
0.000000	-0.010986	-0.012085
0.000000	-0.010986	-0.013367
0.000000	-0.017700	-0.012421
0.000000	0.001221	-0.010834
0.000000	-0.004883	-0.011475
0.000000	0.014038	-0.012421
0.000000	-0.004883	-0.013367
0.000000	0.001221	-0.010193
0.000000	-0.010986	-0.009552
0.000000	0.007935	-0.012085
0.000000	0.001221	-0.011139
0.000000	-0.017700	-0.010834
0.000000	0.001221	-0.010498
0.000000	0.007935	-0.009857
0.000000	0.001221	-0.013062
0.000000	0.001221	-0.010834
0.000000	-0.004883	-0.010834
0.000000	-0.004883	-0.010193
0.000000	0.007935	-0.010834
0.000000	-0.004883	-0.012421
0.000000	-0.004883	-0.014008
0.000000	0.001221	-0.010193
0.000000	0.007935	-0.013062
0.000000	-0.004883	-0.010498
0.000000	-0.004883	-0.012421
0.000000	0.007935	-0.010498
0.000000	0.007935	-0.011475
0.000000	-0.004883	-0.012085
0.000000	0.001221	-0.010498
0.000000	0.014038	-0.011780
0.000000	-0.004883	-0.010834
0.000000	0.007935	-0.008911
0.000000	-0.004883	-0.011139
0.000000	0.001221	-0.011139
0.000000	0.001221	-0.013367
0.000000	0.001221	-0.011780
0.000000	-0.004883	-0.012726
0.000000	0.007935	-0.011139
0.000000	-0.030518	-0.011475
0.000000	0.001221	-0.012421
0.000000	0.007935	-0.013367
0.000000	0.001221	-0.011475
0.000000	0.001221	-0.014343
0.000000	-0.017700	-0.010834
0.000000	-0.004883	-0.011475
0.000000	0.001221	-0.012085
0.000000	-0.010986	-0.009857
0.000000	-0.017700	-0.010193
0.000000	-0.010986	-0.011139
0.000000	-0.004883	-0.011139
0.000000	0.001221	-0.012726
0.000000	-0.004883	-0.010834
0.000000	-0.004883	-0.012085
0.000000	-0.004883	-0.011139
0.000000	0.007935	-0.014008
0.000000	-0.010986	-0.011475
0.000000	0.001221	-0.010834
0.000000	-0.004883	-0.012085
0.000000	-0.004883	-0.012085
0.000000	0.007935	-0.011780
0.000000	0.007935	-0.013702
0.000000	-0.004883	-0.009552
0.000000	0.001221	-0.012421
0.000000	-0.010986	-0.011139
0.000000	-0.004883	-0.009552
0.000000	0.001221	-0.010193
0.000000	0.001221	-0.010834
0.000000	0.001221	-0.009857
0.000000	0.001221	-0.012421
0.000000	-0.004883	-0.011475
0.000000	-0.004883	-0.012421
0.000000	-0.004883	-0.010498
0.000000	0.001221	-0.013702
0.000000	-0.004883	-0.011780
0.000000	0.001221	-0.011780
0.000000	-0.010986	-0.012085
0.000000	-0.023804	-0.011780
0.000000	-0.004883	-0.011139
0.000000	0.001221	-0.011475
0.000000	0.007935	-0.010834
0.000000	-0.010986	-0.012726
0.000000	0.001221	-0.011780
0.000000	0.001221	-0.013367
0.000000	0.007935	-0.011475
0.000000	-0.004883	-0.010193
0.000000	0.014038	-0.012421
0.000000	-0.004883	-0.010834
0.000000	0.001221	-0.011475
0.000000	-0.004883	-0.011475
0.000000	-0.004883	-0.010498
0.000000	0.007935	-0.012726
0.000000	0.014038	-0.010193
0.000000	-0.004883	-0.011780
0.000000	0.001221	-0.013062
0.000000	-0.004883	-0.012085
0.000000	0.001221	-0.011139
0.000000	-0.004883	-0.010193
0.000000	-0.017700	-0.009857
0.000000	0.001221	-0.010498
0.000000	-0.004883	-0.012421
0.000000	-0.004883	-0.013062
0.000000	-0.017700	-0.011475
0.000000	0.014038	-0.011475
0.000000	-0.004883	-0.013062
0.000000	-0.023804	-0.009857
0.000000	0.007935	-0.012085
0.000000	-0.010986	-0.010834
0.000000	-0.004883	-0.011475
0.000000	0.007935	-0.010193
0.000000	0.001221	-0.010498
0.000000	-0.004883	-0.010193
0.000000	0.001221	-0.008911
0.000000	-0.017700	-0.010834
0.000000	0.014038	-0.012085
0.000000	-0.004883	-0.009552
0.000000	0.001221	-0.012085
0.000000	-0.010986	-0.010834
0.000000	-0.004883	-0.012085
0.000000	-0.004883	-0.012421
0.000000	-0.010986	-0.011780
0.000000	-0.010986	-0.013367
0.000000	-0.010986	-0.012726
0.000000	0.001221	-0.011780
0.000000	0.001221	-0.012085
0.000000	-0.004883	-0.010834
0.000000	-0.010986	-0.012421
0.000000	-0.004883	-0.009857
0.000000	0.001221	-0.011475
0.000000	-0.004883	-0.010498
0.000000	-0.004883	-0.011139
0.000000	0.001221	-0.011475
0.000000	-0.017700	-0.012421
0.000000	-0.004883	-0.010193
0.000000	-0.004883	-0.014343
0.000000	0.001221	-0.012085
0.000000	0.007935	-0.013062
0.000000	-0.010986	-0.012726
0.000000	-0.004883	-0.011139
0.000000	-0.010986	-0.012726
0.000000	0.007935	-0.013062
0.000000	-0.004883	-0.012085
0.000000	-0.010986	-0.011780
0.000000	0.014038	-0.012726
0.000000	0.001221	-0.013062
0.000000	0.001221	-0.009552
0.000000	0.001221	-0.010834
0.000000	-0.004883	-0.010834
0.000000	-0.004883	-0.010834
0.000000	-0.004883	-0.013062
0.000000	0.001221	-0.011475
0.000000	-0.004883	-0.010498
0.000000	0.007935	-0.014008
0.000000	-0.004883	-0.011780
0.000000	0.007935	-0.012726
0.000000	0.014038	-0.010498
0.000000	0.001221	-0.014008
0.000000	-0.004883	-0.011475
0.000000	-0.004883	-0.012085
0.000000	-0.017700	-0.012726
0.000000	0.001221	-0.012085
0.000000	-0.010986	-0.011475
0.000000	0.001221	-0.011780
0.000000	-0.017700	-0.010193
0.000000	0.001221	-0.013062
0.000000	-0.017700	-0.009552
0.000000	0.007935	-0.012085
0.000000	0.007935	-0.011475
0.000000	-0.004883	-0.011139
0.000000	0.001221	-0.010834
0.000000	0.014038	-0.011475
0.000000	-0.004883	-0.011139
0.000000	0.007935	-0.010834
0.000000	-0.004883	-0.010193
0.000000	0.001221	-0.013702
0.000000	-0.004883	-0.012085
0.000000	-0.004883	-0.013702
0.000000	-0.004883	-0.009857
0.000000	-0.010986	-0.009552
0.000000	-0.004883	-0.011475
0.000000	-0.004883	-0.012726
0.000000	0.014038	-0.009857
0.000000	-0.004883	-0.009857
0.000000	0.014038	-0.010193
0.000000	0.020752	-0.014343
0.000000	0.001221	-0.009857
0.000000	-0.004883	-0.012085
0.000000	0.001221	-0.010193
0.000000	0.001221	-0.010498
0.000000	0.001221	-0.009857
0.000000	-0.004883	-0.011139
0.000000	-0.004883	-0.010834
0.000000	0.001221	-0.011780
0.000000	-0.010986	-0.011780
0.000000	-0.004883	-0.012421
0.000000	0.001221	-0.009216
0.000000	-0.004883	-0.013702
0.000000	0.001221	-0.010498
0.000000	-0.004883	-0.013062
0.000000	-0.004883	-0.010498
0.000000	-0.004883	-0.011139
0.000000	0.001221	-0.010193
0.000000	-0.004883	-0.011780
0.000000	-0.004883	-0.010498
0.000000	0.001221	-0.014008
0.000000	-0.004883	-0.009857
0.000000	-0.010986	-0.012421
0.000000	-0.023804	-0.010498
0.000000	-0.004883	-0.013367
0.000000	-0.004883	-0.011139
0.000000	-0.004883	-0.009857
0.000000	0.001221	-0.009552
0.000000	-0.017700	-0.009552
0.000000	0.001221	-0.009857
0.000000	-0.004883	-0.014008
0.000000	0.001221	-0.009857
0.000000	0.020752	-0.014008
0.000000	0.007935	-0.013062
0.000000	-0.004883	-0.013062
0.000000	-0.010986	-0.011475
0.000000	-0.017700	-0.012421
0.000000	0.001221	-0.012085
0.000000	-0.004883	-0.011475
0.000000	0.014038	-0.011475
0.000000	0.001221	-0.014648
0.000000	0.001221	-0.009857
0.000000	-0.004883	-0.012085
0.000000	0.001221	-0.011780
0.000000	-0.004883	-0.012421
0.000000	0.001221	-0.008606
0.000000	0.020752	-0.010498
0.000000	-0.004883	-0.008911
0.000000	-0.017700	-0.011475
0.000000	-0.004883	-0.010834
0.000000	-0.004883	-0.012421
0.000000	0.007935	-0.011780
0.000000	-0.004883	-0.012726
0.000000	0.007935	-0.012085
0.000000	-0.004883	-0.013062
0.000000	0.007935	-0.011139
0.000000	0.001221	-0.012726
0.000000	0.001221	-0.011475
0.000000	0.001221	-0.012726
0.000000	0.001221	-0.010193
0.000000	0.001221	-0.012085
0.000000	0.007935	-0.010193
0.000000	0.014038	-0.010193
0.000000	-0.004883	-0.008911
0.000000	0.001221	-0.012085
0.000000	-0.010986	-0.007965
0.000000	0.014038	-0.012726
0.000000	0.020752	-0.009857
0.000000	0.001221	-0.011475
0.000000	0.014038	-0.010834
0.000000	-0.004883	-0.013702
0.000000	0.001221	-0.011475
0.000000	-0.004883	-0.012421
0.000000	-0.004883	-0.011475
0.000000	-0.004883	-0.013062
0.000000	-0.004883	-0.010193
0.000000	0.007935	-0.012726
0.000000	-0.010986	-0.008606
0.000000	-0.004883	-0.008911
0.000000	-0.004883	-0.010498
0.000000	-0.004883	-0.012726
0.000000	-0.004883	-0.008911
0.000000	-0.004883	-0.011475
0.000000	0.007935	-0.010193
0.000000	0.007935	-0.013702
0.000000	0.001221	-0.010834
0.000000	0.001221	-0.012085
0.000000	0.007935	-0.010498
0.000000	0.001221	-0.012085
0.000000	0.001221	-0.011139
0.000000	0.007935	-0.011139
0.000000	-0.010986	-0.011475
0.000000	-0.004883	-0.011475
0.000000	0.001221	-0.009857
0.000000	-0.004883	-0.012085
0.000000	-0.010986	-0.008606
0.000000	-0.017700	-0.011139
0.000000	0.007935	-0.010834
0.000000	-0.010986	-0.011475
0.000000	0.014038	-0.010498
0.000000	0.007935	-0.012085
0.000000	-0.010986	-0.011139
0.000000	-0.004883	-0.011780
0.000000	0.007935	-0.010834
0.000000	0.001221	-0.014343
0.000000	-0.010986	-0.010193
0.000000	-0.004883	-0.013367
0.000000	0.001221	-0.010193
0.000000	0.001221	-0.011780
0.000000	-0.004883	-0.010498
0.000000	0.014038	-0.012085
0.000000	-0.010986	-0.009857
0.000000	0.014038	-0.010193
0.000000	0.014038	-0.010834
0.000000	-0.004883	-0.012085
0.000000	0.001221	-0.010498
0.000000	-0.004883	-0.013062
0.000000	-0.010986	-0.010834
0.000000	0.014038	-0.011780
0.000000	-0.004883	-0.010834
0.000000	-0.010986	-0.010834
0.000000	0.001221	-0.010834
0.000000	-0.004883	-0.011139
0.000000	-0.004883	-0.011475
0.000000	-0.004883	-0.012421
0.000000	-0.004883	-0.009216
0.000000	-0.004883	-0.010193
0.000000	0.001221	-0.009216
0.000000	0.001221	-0.012085
0.000000	0.001221	-0.010498
0.000000	-0.004883	-0.010834
0.000000	-0.004883	-0.011139
0.000000	0.007935	-0.012085
0.000000	0.014038	-0.012085
0.000000	0.001221	-0.012726
0.000000	-0.004883	-0.010498
0.000000	0.007935	-0.012726
0.000000	0.014038	-0.010498
0.000000	-0.004883	-0.011475
0.000000	-0.004883	-0.010498
0.000000	-0.004883	-0.012085
0.000000	0.001221	-0.012085
0.000000	-0.030518	-0.011475
0.000000	0.007935	-0.008911
0.000000	-0.004883	-0.012085
0.000000	0.001221	-0.010193
0.000000	0.001221	-0.013702
0.000000	0.001221	-0.010498
0.000000	-0.004883	-0.011475
0.000000	0.001221	-0.012085
0.000000	-0.004883	-0.012085
0.000000	-0.010986	-0.012726
0.000000	-0.004883	-0.010834
0.000000	0.007935	-0.010834
0.000000	0.001221	-0.013367
0.000000	0.007935	-0.010193
0.000000	-0.004883	-0.013702
0.000000	0.001221	-0.012085
0.000000	-0.004883	-0.011780
0.000000	0.001221	-0.009857
0.000000	-0.010986	-0.009857
0.000000	-0.010986	-0.008911
0.000000	-0.004883	-0.010193
0.000000	0.001221	-0.009552
0.000000	-0.017700	-0.013702
0.000000	-0.010986	-0.010193
0.000000	-0.010986	-0.012421
0.000000	0.007935	-0.012726
0.000000	-0.004883	-0.012421
0.000000	-0.004883	-0.011475
0.000000	-0.017700	-0.011475
0.000000	0.007935	-0.011780
0.000000	0.001221	-0.012085
0.000000	0.001221	-0.011475
0.000000	-0.010986	-0.013367
0.000000	-0.010986	-0.007965
0.000000	0.007935	-0.010498
0.000000	0.007935	-0.011139
0.000000	-0.004883	-0.009857
0.000000	0.007935	-0.009552
0.000000	-0.004883	-0.011139
0.000000	0.014038	-0.010834
0.000000	0.007935	-0.012085
0.000000	0.001221	-0.010193
0.000000	-0.004883	-0.012726
0.000000	-0.010986	-0.011139
0.000000	0.001221	-0.011475
0.000000	-0.004883	-0.010834
0.000000	-0.004883	-0.013367
0.000000	-0.004883	-0.011475
0.000000	-0.004883	-0.012085
0.000000	-0.010986	-0.010193
0.000000	0.007935	-0.010193
0.000000	-0.004883	-0.010193
0.000000	0.007935	-0.011780
0.000000	0.007935	-0.010498
0.000000	-0.030518	-0.008911
0.000000	-0.004883	-0.009552
0.000000	-0.004883	-0.011139
0.000000	0.001221	-0.010498
0.000000	-0.010986	-0.010834
0.000000	-0.004883	-0.010498
0.000000	0.001221	-0.011475
0.000000	0.001221	-0.011139
0.000000	-0.010986	-0.015594
0.000000	-0.004883	-0.011780
0.000000	-0.010986	-0.012726
0.000000	-0.010986	-0.012726
0.000000	-0.004883	-0.008270
0.000000	-0.010986	-0.010498
0.000000	0.001221	-0.012085
0.000000	0.001221	-0.009216
0.000000	-0.004883	-0.011475
0.000000	0.001221	-0.012085
0.000000	0.014038	-0.011475
0.000000	-0.004883	-0.009552
0.000000	0.020752	-0.011475
0.000000	0.001221	-0.012421
0.000000	0.001221	-0.011139
0.000000	-0.004883	-0.009552
0.000000	0.001221	-0.011780
0.000000	0.007935	-0.012421
0.000000	0.007935	-0.012085
0.000000	-0.004883	-0.009857
0.066528	0.058594	-0.011780
0.133057	0.122681	-0.010834
0.200195	0.186157	-0.010498
0.266724	0.262451	-0.010834
0.333252	0.339355	-0.011139
0.399780	0.402832	-0.011475
0.466919	0.473022	-0.012726
0.533447	0.517578	-0.010834
0.599976	0.606689	-0.013062
0.666504	0.670166	-0.012085
0.733032	0.727539	-0.010498
0.800171	0.797729	-0.010498
0.866699	0.855103	-0.011475
0.933228	0.938110	-0.011475
0.999756	0.988770	-0.011475
1.066895	1.071777	-0.010834
1.133423	1.135254	-0.011139
1.199951	1.186523	-0.009857
1.266479	1.275635	-0.010498
1.333618	1.339111	-0.012085
1.400146	1.390381	-0.010193
1.466675	1.466675	-0.008911
1.533203	1.530762	-0.011475
1.599731	1.613159	-0.012421
1.666870	1.664429	-0.012421
1.733398	1.727905	-0.012085
1.799927	1.798096	-0.013062
1.866455	1.881104	-0.010834
1.933594	1.938477	-0.013702
2.000122	2.014771	-0.012085
2.066650	2.078247	-0.011780
2.133179	2.135620	-0.012085
2.199707	2.211914	-0.012085
2.266846	2.263184	-0.010498
2.333374	2.352295	-0.010834
2.399902	2.396851	-0.008606
2.466431	2.479858	-0.010834
2.533569	2.550049	-0.010193
2.600098	2.607422	-0.008911
2.666626	2.683716	-0.011139
2.733154	2.741089	-0.010834
2.800293	2.798462	-0.012726
2.866821	2.880859	-0.012421
2.933350	2.938232	-0.013062
2.999878	3.002319	-0.014343
3.066406	3.084717	-0.012726
3.133545	3.129883	-0.014648
3.200073	3.206177	-0.013702
3.266602	3.263550	-0.011475
3.333130	3.339844	-0.014008
3.400269	3.397217	-0.012085
3.466797	3.460693	-0.012726
3.533325	3.549805	-0.012726
3.599854	3.613892	-0.012726
3.666382	3.671265	-0.016235
3.733521	3.753662	-0.012085
3.800049	3.804932	-0.016876
3.866577	3.887939	-0.015289
3.933105	3.945312	-0.014648
4.000244	4.002686	-0.015930
4.066772	4.085083	-0.016235
4.133301	4.142456	-0.015289
4.199829	4.206543	-0.015930
4.266968	4.288940	-0.016571
4.333496	4.359131	-0.018158
4.400024	4.403687	-0.014954
4.466553	4.467773	-0.016571
4.533081	4.537354	-0.018463
4.600220	4.620361	-0.014343
4.666748	4.671631	-0.017181
4.733276	4.722290	-0.015289
4.799805	4.785767	-0.016876
4.866943	4.862671	-0.016876
4.933472	4.945068	-0.017517
5.000000	5.015259	-0.018799
5.066528	5.059814	-0.017517
5.133057	5.142822	-0.017181
5.200195	5.225830	-0.019440
5.266724	5.289307	-0.019745
5.333252	5.340576	-0.020691
5.399780	5.397339	-0.019745
5.466919	5.467529	-0.019745
5.533447	5.544434	-0.020386
5.599976	5.620728	-0.019440
5.666504	5.684204	-0.021667
5.733032	5.748291	-0.019104
5.800171	5.811768	-0.018799
5.866699	5.881958	-0.021667
5.933228	5.932617	-0.019104
5.999756	6.015625	-0.021027
6.066895	6.085815	-0.021332
6.133423	6.130371	-0.021667
6.199951	6.213379	-0.019745
6.266479	6.264038	-0.022919
6.333618	6.340332	-0.022614
6.400146	6.404419	-0.022919
6.466675	6.486816	-0.022614
6.533203	6.557007	-0.024841
6.599731	6.608276	-0.022919
6.666870	6.678467	-0.024200
6.733398	6.741943	-0.022278
6.799927	6.805420	-0.021973
6.866455	6.869507	-0.023895
6.933594	6.951904	-0.024536
7.000122	6.996460	-0.026764
7.066650	7.060547	-0.023560
7.133179	7.143555	-0.024536
7.199707	7.200317	-0.025482
7.266846	7.270508	-0.024200
7.333374	7.353516	-0.025482
7.399902	7.398071	-0.024200
7.466431	7.461548	-0.025787
7.533569	7.531738	-0.026123
7.600098	7.608643	-0.026428
7.666626	7.665405	-0.025482
7.733154	7.729492	-0.026764
7.800293	7.805786	-0.025482
7.866821	7.863159	-0.027710
7.933350	7.939453	-0.024841
7.999878	8.009644	-0.025787
8.066406	8.079834	-0.025482
8.133545	8.124390	-0.027710
8.200073	8.194580	-0.027405
8.266602	8.270874	-0.029633
8.333130	8.322144	-0.027710
8.400269	8.404541	-0.028656
8.466797	8.461914	-0.028015
8.533325	8.557739	-0.029297
8.599854	8.608398	-0.027710
8.666382	8.678589	-0.029297
8.733521	8.742065	-0.028015
8.800049	8.799438	-0.028656
8.866577	8.876343	-0.028656
8.933105	8.946533	-0.029297
9.000244	9.003296	-0.028656
9.066772	9.080200	-0.028992
9.133301	9.124756	-0.026428
9.199829	9.207153	-0.031219
9.266968	9.271240	-0.029297
9.333496	9.341431	-0.031219
9.400024	9.398804	-0.032166
9.466553	9.487915	-0.030884
9.533081	9.525757	-0.031525
9.600220	9.595947	-0.033752
9.666748	9.672241	-0.031860
9.733276	9.768066	-0.031219
9.799805	9.806519	-0.032166
9.866943	9.888916	-0.033112
9.933472	9.921265	-0.031860
10.000000	10.010376	-0.032501
10.066528	10.067749	-0.030243
10.133057	10.150146	-0.031525
10.200195	10.214233	-0.032166
10.266724	10.277710	-0.032166
10.333252	10.328979	-0.031525
10.399780	10.398560	-0.034088
10.466919	10.481567	-0.032806
10.533447	10.545044	-0.036957
10.599976	10.621948	-0.034729
10.666504	10.672607	-0.035675
10.733032	10.748901	-0.035980
10.800171	10.800171	-0.034729
10.866699	10.870361	-0.035980
10.933228	10.933838	-0.036957
10.999756	10.985107	-0.035339
11.066895	11.061401	-0.034393
11.133423	11.137695	-0.035980
11.199951	11.195068	-0.035675
11.266479	11.259155	-0.035675
11.333618	11.341553	-0.035339
11.400146	11.411743	-0.035675
11.466675	11.475220	-0.035675
11.533203	11.532593	-0.034393
11.599731	11.589966	-0.036957
11.666870	11.666870	-0.036957
11.733398	11.736450	-0.038544
11.799927	11.800537	-0.038544
11.866455	11.889648	-0.040771
11.933594	11.921387	-0.037598
12.000122	12.004395	-0.039825
12.066650	12.074585	-0.039185
12.133179	12.150879	-0.041412
12.199707	12.208252	-0.038544
12.266846	12.258911	-0.039825
12.333374	12.335815	-0.038208
12.399902	12.399292	-0.038544
12.466431	12.469482	-0.038849
12.533569	12.539673	-0.040466
12.600098	12.597046	-0.038208
12.666626	12.679443	-0.042694
12.733154	12.736816	-0.039825
12.800293	12.807007	-0.042358
12.866821	12.864380	-0.041077
12.933350	12.947388	-0.042358
12.999878	13.016968	-0.041718
13.066406	13.081055	-0.041718
13.133545	13.131714	-0.042358
13.200073	13.214722	-0.043945
13.266602	13.259277	-0.042053
13.333130	13.348389	-0.042694
13.400269	13.418579	-0.042358
13.466797	13.488770	-0.044586
13.533325	13.520508	-0.042053
13.599854	13.616333	-0.043304
13.666382	13.666992	-0.043304
13.733521	13.743286	-0.043304
13.800049	13.813477	-0.043945
13.866577	13.902588	-0.045563
13.933105	13.941040	-0.044586
14.000244	14.004517	-0.044922
14.066772	14.061890	-0.044922
14.133301	14.125977	-0.046173
14.199829	14.196167	-0.043640
14.266968	14.259644	-0.045563
14.333496	14.335937	-0.044586
14.400024	14.380493	-0.044586
14.466553	14.476318	-0.044586
14.533081	14.526978	-0.046814
14.600220	14.597168	-0.044281
14.666748	14.660645	-0.046509
14.733276	14.737549	-0.046509
14.799805	14.775391	-0.047150
14.866943	14.865112	-0.046814
14.933472	14.941406	-0.048096
15.000000	14.992065	-0.047455
15.066528	15.062256	-0.048096
15.133057	15.125732	-0.046814
15.200195	15.208740	-0.048401
15.266724	15.278931	-0.047455
15.333252	15.349121	-0.048096
15.399780	15.412598	-0.048096
15.466919	15.469971	-0.049042
15.533447	15.527344	-0.048096
15.599976	15.584717	-0.047791
15.666504	15.661011	-0.047150
15.733032	15.725098	-0.049042
15.800171	15.801392	-0.049683
15.866699	15.864868	-0.052551
15.933228	15.928955	-0.049377
15.999756	16.005249	-0.050659
16.066895	16.055908	-0.050964
16.133423	16.138916	-0.052887
16.199951	16.196289	-0.050018
16.266479	16.279297	-0.051910
16.333618	16.342773	-0.052246
16.400146	16.406860	-0.052551
16.466675	16.483154	-0.050018
16.533203	16.533813	-0.052246
16.599731	16.591187	-0.051605
16.666870	16.661377	-0.051910
16.733398	16.731567	-0.051910
16.799927	16.807861	-0.053192
16.866455	16.865234	-0.051605
16.933594	16.935425	-0.053528
17.000122	17.011719	-0.052246
17.066650	17.062988	-0.053833
17.133179	17.132568	-0.054779
17.199707	17.196655	-0.053192
17.266846	17.272949	-0.053833
17.333374	17.336426	-0.054779
17.399902	17.400513	-0.054779
17.466431	17.463989	-0.056061
17.533569	17.534180	-0.053833
17.600098	17.610474	-0.056061
17.666626	17.661743	-0.054138
17.733154	17.738037	-0.053833
17.800293	17.808228	-0.053528
17.866821	17.871704	-0.054779
17.933350	17.922974	-0.053528
17.999878	18.012085	-0.055115
18.066406	18.075562	-0.053833
18.133545	18.114014	-0.057983
18.200073	18.190308	-0.055420
18.266602	18.273315	-0.057648
18.333130	18.323975	-0.056366
18.400269	18.400879	-0.057343
18.466797	18.464355	-0.058289
18.533325	18.521729	-0.057983
18.599854	18.598022	-0.057343
18.666382	18.681030	-0.058624
18.733521	18.738403	-0.059235
18.800049	18.795776	-0.059235
18.866577	18.878784	-0.055420
18.933105	18.929443	-0.058289
19.000244	18.992920	-0.057343
19.066772	19.057007	-0.057648
19.133301	19.139404	-0.057983
19.199829	19.190674	-0.058289
19.266968	19.266968	-0.059235
19.333496	19.337158	-0.058929
19.400024	19.407349	-0.059235
19.466553	19.458008	-0.061157
19.533081	19.553833	-0.059235
19.600220	19.598389	-0.061157
19.666748	19.668579	-0.059235
19.733276	19.738770	-0.062103
19.799805	19.802246	-0.060516
19.866943	19.872437	-0.061798
19.933472	19.935913	-0.061157
20.000000	20.012817	-0.061157
20.066528	20.063477	-0.061462
20.133057	20.139771	-0.062744
20.200195	20.203857	-0.060516
20.266724	20.267334	-0.062744
20.333252	20.350342	-0.061798
20.399780	20.401001	-0.062103
20.466919	20.471191	-0.062744
20.533447	20.522461	-0.064026
20.599976	20.585937	-0.065308
20.666504	20.675049	-0.063721
20.733032	20.751343	-0.063080
20.800171	20.815430	-0.065948
20.866699	20.866089	-0.061798
20.933228	20.930176	-0.064667
20.999756	20.999756	-0.066254
21.066895	21.069946	-0.065948
21.133423	21.127319	-0.065613
21.199951	21.191406	-0.065613
21.266479	21.248169	-0.064331
21.333618	21.312256	-0.064331
21.400146	21.388550	-0.065948
21.466675	21.464844	-0.067200
21.533203	21.541748	-0.064972
21.599731	21.592407	-0.067535
21.666870	21.656494	-0.066895
21.733398	21.732788	-0.068176
21.799927	21.796265	-0.065613
21.866455	21.847534	-0.067200
21.933594	21.923828	-0.066559
22.000122	22.000122	-0.068481
22.066650	22.064209	-0.066254
22.133179	22.121582	-0.068817
22.199707	22.191162	-0.064667
22.266846	22.248535	-0.067535
22.333374	22.337646	-0.067841
22.399902	22.401733	-0.069427
22.466431	22.471924	-0.069427
22.533569	22.541504	-0.069122
22.600098	22.586670	-0.069763
22.666626	22.675781	-0.070068
22.733154	22.752075	-0.070404
22.800293	22.809448	-0.071045
22.866821	22.872925	-0.068176
22.933350	22.917480	-0.070068
22.999878	23.006592	-0.071686
23.066406	23.057861	-0.069122
23.133545	23.134155	-0.071991
23.200073	23.210449	-0.070068
23.266602	23.261719	-0.070068
23.333130	23.338013	-0.071045
23.400269	23.402100	-0.068481
23.466797	23.465576	-0.073273
23.533325	23.554687	-0.071350
23.599854	23.618164	-0.069763
23.666382	23.682251	-0.072632
23.733521	23.752441	-0.073273
23.800049	23.803101	-0.072632
23.866577	23.873291	-0.074219
23.933105	23.917847	-0.073273
24.000244	23.994141	-0.073578
24.066772	24.083252	-0.072937
24.133301	24.147339	-0.074524
24.199829	24.191895	-0.073914
24.266968	24.268188	-0.073273
24.333496	24.338379	-0.074524
24.400024	24.389038	-0.074524
24.466553	24.459229	-0.071350
24.533081	24.529419	-0.073578
24.600220	24.580688	-0.072937
24.666748	24.669800	-0.076447
24.733276	24.739990	-0.074524
24.799805	24.803467	-0.077393
24.866943	24.860840	-0.076782
24.933472	24.931030	-0.076141
25.000000	25.001221	-0.077393
25.066528	25.064697	-0.078033
25.133057	25.140991	-0.076141
25.200195	25.192261	-0.077087
25.266724	25.274658	-0.076447
25.333252	25.319214	-0.075806
25.399780	25.408936	-0.075165
25.466919	25.459595	-0.076782
25.533447	25.523071	-0.077087
25.599976	25.606079	-0.075806
25.666504	25.663452	-0.076447
25.733032	25.739746	-0.079010
25.800171	25.816650	-0.075806
25.866699	25.867310	-0.079315
25.933228	25.924683	-0.078369
25.999756	26.013794	-0.079620
26.066895	26.065063	-0.078674
26.133423	26.128540	-0.079315
26.199951	26.204834	-0.080597
26.266479	26.262207	-0.079620
26.333618	26.345215	-0.080261
26.400146	26.408691	-0.080902
26.466675	26.459961	-0.078674
26.533203	26.542969	-0.080902
26.599731	26.593628	-0.079010
26.666870	26.669922	-0.079620
26.733398	26.740112	-0.080902
26.799927	26.797485	-0.079315
26.866455	26.867676	-0.079620
26.933594	26.937866	-0.081238
27.000122	27.008057	-0.081879
27.066650	27.064819	-0.084106
27.133179	27.135010	-0.081879
27.199707	27.205200	-0.083130
27.266846	27.275391	-0.080261
27.333374	27.326050	-0.082184
27.399902	27.415771	-0.084747
27.466431	27.473145	-0.082825
27.533569	27.542725	-0.084747
27.600098	27.600098	-0.084106
27.666626	27.670288	-0.084412
27.733154	27.740479	-0.084412
27.800293	27.797852	-0.081879
27.866821	27.880859	-0.084106
27.933350	27.938232	-0.085693
27.999878	27.988892	-0.083130
28.066406	28.059082	-0.083771
28.133545	28.142090	-0.085358
28.200073	28.218384	-0.086334
28.266602	28.262939	-0.087280
28.333130	28.333130	-0.086975
28.400269	28.402710	-0.087921
28.466797	28.479614	-0.084412
28.533325	28.536987	-0.085693
28.599854	28.594360	-0.086334
28.666382	28.676758	-0.087585
28.733521	28.753662	-0.087280
28.800049	28.791504	-0.087585
28.866577	28.880615	-0.086639
28.933105	28.944702	-0.086639
29.000244	28.995361	-0.088226
29.066772	29.078369	-0.088226
29.133301	29.122925	-0.088226
29.199829	29.212036	-0.089844
29.266968	29.276123	-0.088226
29.333496	29.345703	-0.087921
29.400024	29.409790	-0.089844
29.466553	29.473267	-0.089203
29.533081	29.543457	-0.089203
29.600220	29.613647	-0.089508
29.666748	29.683838	-0.089508
29.733276	29.740601	-0.089844
29.799805	29.804687	-0.086639
29.866943	29.880981	-0.089203
29.933472	29.945068	-0.090790
30.000000	29.989624	-0.091095
30.066528	30.078735	-0.090149
30.133057	30.142212	-0.089844
30.200195	30.218506	-0.091431
30.266724	30.282593	-0.090790
30.333252	30.346069	-0.091431
30.399780	30.416260	-0.094299
30.466919	30.473633	-0.091095
30.533447	30.531006	-0.091431
30.599976	30.607300	-0.093964
30.666504	30.677490	-0.092377
30.733032	30.740967	-0.091095
30.800171	30.811157	-0.093964
30.866699	30.881348	-0.093323
30.933228	30.938721	-0.092682
30.999756	30.996094	-0.093964
31.066895	31.072388	-0.094940
31.133423	31.135864	-0.091736
31.199951	31.199951	-0.093658
31.266479	31.257324	-0.093964
31.333618	31.339722	-0.095245
31.400146	31.409912	-0.094299
31.466675	31.467285	-0.095886
31.533203	31.543579	-0.095551
31.599731	31.600952	-0.095551
31.666870	31.671143	-0.094299
31.733398	31.748047	-0.095245
31.799927	31.804810	-0.096527
31.866455	31.849976	-0.095245
31.933594	31.951904	-0.096832
32.000122	32.041016	-0.096832
32.066650	32.078857	-0.094299
32.133179	32.123413	-0.095886
32.199707	32.193604	-0.096191
32.266846	32.269897	-0.095886
32.333374	32.327271	-0.097473
32.399902	32.404175	-0.099396
32.466431	32.467651	-0.096527
32.533569	32.537842	-0.096527
32.600098	32.620850	-0.099396
32.666626	32.671509	-0.100342
32.733154	32.754517	-0.097809
32.800293	32.811890	-0.099060
32.866821	32.881470	-0.098114
32.933350	32.945557	-0.098114
32.999878	32.996216	-0.098114
33.066406	33.073120	-0.099396
33.133545	33.130493	-0.098755
33.200073	33.219604	-0.098114
33.266602	33.289795	-0.099060
33.333130	33.346558	-0.100983
33.400269	33.403931	-0.097473
33.466797	33.480835	-0.100647
33.533325	33.531494	-0.100342
33.599854	33.595581	-0.101624
33.666382	33.677979	-0.102570
33.733521	33.735352	-0.100342
33.800049	33.792725	-0.101929
33.866577	33.869019	-0.102264
33.933105	33.939209	-0.100647
34.000244	34.028320	-0.102905
34.066772	34.079590	-0.100647
34.133301	34.130249	-0.102264
34.199829	34.194336	-0.100983
34.266968	34.251709	-0.101288
34.333496	34.334106	-0.100647
34.400024	34.398193	-0.100647
34.466553	34.468384	-0.101624
34.533081	34.531860	-0.101929
34.600220	34.595337	-0.101288
34.666748	34.652710	-0.106384
34.733276	34.754639	-0.101624
34.799805	34.799194	-0.106079
34.866943	34.869385	-0.104156
34.933472	34.971313	-0.103516
35.000000	34.990845	-0.105438
35.066528	35.060425	-0.106079
35.133057	35.117798	-0.104156
35.200195	35.206909	-0.104492
35.266724	35.264282	-0.105438
35.333252	35.347290	-0.106384
35.399780	35.391846	-0.102905
35.466919	35.474854	-0.104797
35.533447	35.545044	-0.103851
35.599976	35.614624	-0.104492
35.666504	35.659790	-0.103851
35.733032	35.729370	-0.105743
35.800171	35.793457	-0.105438
35.866699	35.882568	-0.108307
35.933228	35.933228	-0.107361
35.999756	35.997314	-0.109253
36.066895	36.073608	-0.106079
36.133423	36.130981	-0.108002
36.199951	36.201172	-0.107025
36.266479	36.277466	-0.109894
36.333618	36.328735	-0.108307
36.400146	36.405029	-0.110535
36.466675	36.468506	-0.107025
36.533203	36.538696	-0.107666
36.599731	36.608887	-0.107025
36.666870	36.685181	-0.109253
36.733398	36.736450	-0.107025
36.799927	36.799927	-0.110535
36.866455	36.882935	-0.109589
36.933594	36.933594	-0.110535
37.000122	37.009888	-0.109589
37.066650	37.073975	-0.111176
37.133179	37.150269	-0.110870
37.199707	37.207642	-0.111816
37.266846	37.258301	-0.109894
37.333374	37.341309	-0.113403
37.399902	37.405396	-0.110870
37.466431	37.462158	-0.111176
37.533569	37.532349	-0.112762
37.600098	37.596436	-0.113403
37.666626	37.659912	-0.112762
37.733154	37.736206	-0.113098
37.800293	37.793579	-0.111481
37.866821	37.870483	-0.112122
37.933350	37.927246	-0.113098
37.999878	37.997437	-0.115631
38.066406	38.048706	-0.112762
38.133545	38.150635	-0.114990
38.200073	38.195190	-0.114349
38.266602	38.258667	-0.115326
38.333130	38.322754	-0.113708
38.400269	38.399048	-0.113403
38.466797	38.475342	-0.112762
38.533325	38.513794	-0.114044
38.599854	38.596191	-0.114349
38.666382	38.666382	-0.115967
38.733521	38.736572	-0.112457
38.800049	38.800049	-0.114685
38.866577	38.876953	-0.115631
38.933105	38.934326	-0.115967
39.000244	39.010620	-0.117218
39.066772	39.049072	-0.117218
39.133301	39.125366	-0.117218
39.199829	39.214478	-0.117859
39.266968	39.259033	-0.117859
39.333496	39.342041	-0.118805
39.400024	39.412231	-0.115631
39.466553	39.468994	-0.117554
39.533081	39.533081	-0.119141
39.600220	39.603271	-0.117859
39.666748	39.679565	-0.117859
39.733276	39.749756	-0.117218
39.799805	39.800415	-0.118500
39.866943	39.870605	-0.117859
39.933472	39.946899	-0.115967
40.000000	40.017090	-0.121063
40.066528	40.068359	-0.117859
40.133057	40.144653	-0.119141
40.200195	40.202026	-0.120087
40.266724	40.259399	-0.119781
40.333252	40.335693	-0.122009
40.399780	40.380249	-0.121063
40.466919	40.444336	-0.119781
40.533447	40.513916	-0.120422
40.599976	40.584106	-0.119781
40.666504	40.667114	-0.122314
40.733032	40.724487	-0.120422
40.800171	40.781860	-0.119781
40.866699	40.864258	-0.121063
40.933228	40.921631	-0.121368
40.999756	40.979004	-0.121368
41.066895	41.049194	-0.120087
41.133423	41.132202	-0.121063
41.199951	41.195679	-0.122314
41.266479	41.278687	-0.121674
41.333618	41.323242	-0.121368
41.400146	41.393433	-0.123596
41.466675	41.475830	-0.123596
41.533203	41.533203	-0.124542
41.599731	41.597290	-0.124878
41.666870	41.654663	-0.122955
41.733398	41.724854	-0.123932
41.799927	41.788330	-0.122955
41.866455	41.851807	-0.124878
41.933594	41.934814	-0.123932
42.000122	41.973267	-0.124237
42.066650	42.049561	-0.124878
42.133179	42.119751	-0.123932
42.199707	42.202148	-0.124878
42.266846	42.259521	-0.124237
42.333374	42.323608	-0.125824
42.399902	42.387085	-0.126160
42.466431	42.476196	-0.126465
42.533569	42.527466	-0.125824
42.600098	42.590942	-0.128052
42.666626	42.661133	-0.126160
42.733154	42.737427	-0.126160
42.800293	42.801514	-0.125824
42.866821	42.877808	-0.127411
42.933350	42.903442	-0.127106
42.999878	42.992554	-0.128052
43.066406	43.062744	-0.128693
43.133545	43.132324	-0.126770
43.200073	43.196411	-0.127411
43.266602	43.266602	-0.129974
43.333130	43.317261	-0.126160
43.400269	43.400269	-0.127747
43.466797	43.470459	-0.128052
43.533325	43.540039	-0.129333
43.599854	43.578491	-0.129974
43.666382	43.661499	-0.130615
43.733521	43.737793	-0.128693
43.800049	43.782349	-0.129639
43.866577	43.845825	-0.129974
43.933105	43.928833	-0.130280
44.000244	43.986206	-0.129333
44.066772	44.062500	-0.131256
44.133301	44.119873	-0.129974
44.199829	44.171143	-0.131866
44.266968	44.247437	-0.131866
44.333496	44.349365	-0.131256
44.400024	44.393921	-0.132507
44.466553	44.458008	-0.132202
44.533081	44.502563	-0.129028
44.600220	44.597778	-0.131866
44.666748	44.661865	-0.132507
44.733276	44.731445	-0.133148
44.799805	44.788818	-0.131866
44.866943	44.865723	-0.133789
44.933472	44.910278	-0.132507
45.000000	44.979858	-0.132843
45.066528	45.050049	-0.132843
45.133057	45.114136	-0.135071
45.200195	45.183716	-0.132202
45.266724	45.273437	-0.134735
45.333252	45.336914	-0.132507
45.399780	45.407104	-0.133484
45.466919	45.444946	-0.133148
45.533447	45.534668	-0.136017
45.599976	45.592041	-0.135071
45.666504	45.661621	-0.136993
45.733032	45.712891	-0.137299
45.800171	45.783081	-0.136017
45.866699	45.859375	-0.134735
45.933228	45.942383	-0.137939
45.999756	45.993042	-0.135376
46.066895	46.056519	-0.136017
46.133423	46.120605	-0.135376
46.199951	46.196899	-0.136353
46.266479	46.248169	-0.136353
46.333618	46.330566	-0.136017
46.400146	46.394653	-0.135376
46.466675	46.483765	-0.138245
46.533203	46.521606	-0.135712
46.599731	46.598511	-0.136993
46.666870	46.636353	-0.135376
46.733398	46.719360	-0.137604
46.799927	46.782837	-0.136658
46.866455	46.872559	-0.140808
46.933594	46.917114	-0.139221
47.000122	46.980591	-0.139526
47.066650	47.044067	-0.140167
47.133179	47.127075	-0.141113
47.199707	47.165527	-0.139832
47.266846	47.247925	-0.139221
47.333374	47.318115	-0.139526
47.399902	47.388306	-0.139526
47.466431	47.445679	-0.137939
47.533569	47.496948	-0.139526
47.600098	47.573242	-0.138885
47.666626	47.668457	-0.139526
47.733154	47.706909	-0.138885
47.800293	47.770386	-0.141449
47.866821	47.847290	-0.138885
47.933350	47.916870	-0.143036
47.999878	47.980957	-0.140808
48.066406	48.038330	-0.141449
48.133545	48.114624	-0.141449
48.200073	48.184814	-0.142090
48.266602	48.235474	-0.143036
48.333130	48.318481	-0.142700
48.400269	48.388672	-0.142090
48.466797	48.471680	-0.143677
48.533325	48.516235	-0.139832
48.599854	48.598633	-0.143677
48.666382	48.637085	-0.141113
48.733521	48.700562	-0.141449
48.800049	48.783569	-0.141754
48.866577	48.840942	-0.143036
48.933105	48.917236	-0.144623
49.000244	48.974609	-0.145264
49.066772	49.057617	-0.143677
49.133301	49.121094	-0.146545
49.199829	49.191284	-0.144623
49.266968	49.248657	-0.145905
49.333496	49.306030	-0.144318
49.400024	49.382324	-0.144623
49.466553	49.452515	-0.145264
49.533081	49.509888	-0.146545
49.600220	49.580078	-0.144928
49.666748	49.650269	-0.145264
49.733276	49.732666	-0.144623
49.799805	49.790039	-0.147797
49.866943	49.854126	-0.144318
49.933472	49.917603	-0.145569
50.000000	49.987793	-0.147186
50.066528	50.051270	-0.147797
50.133057	50.102539	-0.147491
50.200195	50.184937	-0.148437
50.266724	50.236206	-0.146545
50.333252	50.299683	-0.150055
50.399780	50.395508	-0.147186
50.466919	50.446167	-0.148132
50.533447	50.529175	-0.148437
50.599976	50.592651	-0.149414
50.666504	50.656738	-0.147491
50.733032	50.714111	-0.148132
50.800171	50.764771	-0.148773
50.866699	50.834961	-0.151306
50.933228	50.905151	-0.147186
50.999756	50.975342	-0.148773
51.066895	51.051636	-0.148437
51.133423	51.115112	-0.150665
51.199951	51.179199	-0.150055
51.266479	51.242676	-0.151306
51.333618	51.306763	-0.151306
51.400146	51.383057	-0.151001
51.466675	51.446533	-0.151306
51.533203	51.491089	-0.152588
51.599731	51.580200	-0.149719
51.666870	51.631470	-0.152893
51.733398	51.707764	-0.150665
51.799927	51.790771	-0.154175
51.866455	51.848145	-0.153534
51.933594	51.918335	-0.154175
52.000122	51.981812	-0.152283
52.066650	52.045288	-0.153229
52.133179	52.102661	-0.150665
52.199707	52.179565	-0.153870
52.266846	52.249146	-0.152893
52.333374	52.326050	-0.152893
52.399902	52.389526	-0.154510
52.466431	52.453003	-0.157043
52.533569	52.504272	-0.153534
52.600098	52.567749	-0.154175
52.666626	52.644653	-0.153229
52.733154	52.720947	-0.154510
52.800293	52.784424	-0.153229
52.866821	52.848511	-0.154175
52.933350	52.905273	-0.152588
52.999878	52.988281	-0.156738
53.066406	53.032837	-0.154175
53.133545	53.103027	-0.157379
53.200073	53.166504	-0.154510
53.266602	53.230591	-0.158966
53.333130	53.306885	-0.156403
53.400269	53.383179	-0.157379
53.466797	53.447266	-0.157990
53.533325	53.523560	-0.158966
53.599854	53.574219	-0.157379
53.666382	53.644409	-0.157990
53.733521	53.727417	-0.157379
53.800049	53.784790	-0.159912
53.866577	53.848267	-0.156403
53.933105	53.905640	-0.159607
54.000244	53.975830	-0.157684
54.066772	54.046021	-0.160248
54.133301	54.103394	-0.157990
54.199829	54.173584	-0.159912
54.266968	54.230957	-0.158325
54.333496	54.307251	-0.159912
54.400024	54.377441	-0.158966
54.466553	54.447021	-0.162476
54.533081	54.517212	-0.159912
54.600220	54.574585	-0.161835
54.666748	54.657593	-0.161499
54.733276	54.708252	-0.160858
54.799805	54.772339	-0.159912
54.866943	54.848633	-0.160553
54.933472	54.906006	-0.158325
55.000000	54.976196	-0.159271
55.066528	55.039673	-0.159271
55.133057	55.109863	-0.161835
55.200195	55.180054	-0.158325
55.266724	55.256348	-0.160553
55.333252	55.320435	-0.159912
55.399780	55.377197	-0.158966
55.466919	55.454102	-0.157990
55.533447	55.517578	-0.162140
55.599976	55.587769	-0.159271
55.666504	55.664062	-0.163116
55.733032	55.708618	-0.160858
55.800171	55.778809	-0.163422
55.866699	55.867920	-0.159607
55.933228	55.906372	-0.162476
55.999756	55.976562	-0.164062
56.066895	56.046143	-0.163422
56.133423	56.129150	-0.163116
56.199951	56.193237	-0.164062
56.266479	56.243896	-0.162476
56.333618	56.314087	-0.163116
56.400146	56.377563	-0.161835
56.466675	56.460571	-0.165009
56.533203	56.511230	-0.162140
56.599731	56.575317	-0.161194
56.666870	56.658325	-0.162140
56.733398	56.708984	-0.164368
56.799927	56.779175	-0.163422
56.866455	56.836548	-0.164703
56.933594	56.912842	-0.164703
57.000122	56.976318	-0.165955
57.066650	57.053223	-0.164703
57.133179	57.110596	-0.167572
57.199707	57.167969	-0.166290
57.266846	57.237549	-0.165344
57.333374	57.307739	-0.167236
57.399902	57.377930	-0.168823
57.466431	57.435303	-0.165955
57.533569	57.498779	-0.166931
57.600098	57.568970	-0.165344
57.666626	57.645264	-0.166931
57.733154	57.715454	-0.166931
57.800293	57.785645	-0.169464
57.866821	57.849121	-0.165649
57.933350	57.913208	-0.167236
57.999878	57.989502	-0.168518
58.066406	58.021240	-0.168518
58.133545	58.098145	-0.167877
58.200073	58.193359	-0.168823
58.266602	58.244629	-0.167877
58.333130	58.314209	-0.168823
58.400269	58.378296	-0.168213
58.466797	58.448486	-0.168213
58.533325	58.518066	-0.169464
58.599854	58.569336	-0.168823
58.666382	58.665161	-0.170441
58.733521	58.709717	-0.170105
58.800049	58.767090	-0.169800
58.866577	58.836670	-0.170746
58.933105	58.894043	-0.170105
59.000244	58.977051	-0.172974
59.066772	59.047241	-0.171051
59.133301	59.104614	-0.171387
59.199829	59.174805	-0.171387
59.266968	59.257202	-0.171051
59.333496	59.321289	-0.172668
59.400024	59.371948	-0.172028
59.466553	59.442139	-0.170746
59.533081	59.512329	-0.171387
59.600220	59.582520	-0.171387
59.666748	59.645996	-0.171692
59.733276	59.716187	-0.173920
59.799805	59.786377	-0.172668
59.866943	59.843750	-0.172668
59.933472	59.913330	-0.172028
60.000000	59.977417	-0.174561
60.066528	60.040894	-0.175537
60.133057	60.111084	-0.174896
60.200195	60.174561	-0.175201
60.266724	60.244751	-0.173615
60.333252	60.302124	-0.174255
60.399780	60.359497	-0.174896
60.466919	60.422974	-0.174255
60.533447	60.499878	-0.175201
60.599976	60.576172	-0.174561
60.666504	60.652466	-0.175201
60.733032	60.684204	-0.174896
60.800171	60.767212	-0.173920
60.866699	60.837402	-0.174255
60.933228	60.907593	-0.174896
60.999756	60.971069	-0.175842
61.066895	61.060181	-0.179016
61.133423	61.117554	-0.176178
61.199951	61.156006	-0.176788
61.266479	61.226196	-0.177765
61.333618	61.315308	-0.177765
61.400146	61.365967	-0.179352
61.466675	61.423340	-0.178711
61.533203	61.506348	-0.177124
61.599731	61.563721	-0.177124
61.666870	61.646729	-0.177124
61.733398	61.716309	-0.178711
61.799927	61.773682	-0.177765
61.866455	61.850586	-0.178406
61.933594	61.920166	-0.178070
62.000122	61.977539	-0.179352
62.066650	62.034912	-0.179352
62.133179	62.092285	-0.177765
62.199707	62.175293	-0.179352
62.266846	62.232666	-0.179657
62.333374	62.302856	-0.179016
62.399902	62.366333	-0.182526
62.466431	62.442627	-0.179657
62.533569	62.500000	-0.179016
62.600098	62.564087	-0.179657
62.666626	62.633667	-0.180634
62.733154	62.697754	-0.182861
62.800293	62.780762	-0.181580
62.866821	62.831421	-0.180298
62.933350	62.914429	-0.183502
62.999878	62.977905	-0.179657
63.066406	63.035278	-0.182861
63.133545	63.098755	-0.180939
63.200073	63.181763	-0.180298
63.266602	63.245850	-0.181580
63.333130	63.309326	-0.182861
63.400269	63.359985	-0.184113
63.466797	63.424072	-0.182861
63.533325	63.494263	-0.183807
63.599854	63.576660	-0.186035
63.666382	63.646851	-0.181885
63.733521	63.704224	-0.185394
63.800049	63.755493	-0.183807
63.866577	63.825073	-0.184113
63.933105	63.901978	-0.183807
64.000244	63.984375	-0.185089
64.066772	64.028931	-0.186035
64.133301	64.111938	-0.185089
64.199829	64.169312	-0.185089
64.266968	64.252319	-0.187317
64.333496	64.302979	-0.182526
64.400024	64.367065	-0.185394
64.466553	64.430542	-0.185730
64.533081	64.487915	-0.186981
64.600220	64.558105	-0.186035
64.666748	64.640503	-0.186981
64.733276	64.697876	-0.186676
64.799805	64.768066	-0.186371
64.866943	64.838257	-0.186371
64.933472	64.889526	-0.188904
65.000000	64.965820	-0.185730
65.066528	65.036011	-0.189545
65.133057	65.099487	-0.187958
65.200195	65.175781	-0.187958
65.266724	65.252686	-0.187317
65.333252	65.309448	-0.188599
65.399780	65.360718	-0.188904
65.466919	65.424194	-0.188263
65.533447	65.494385	-0.187622
65.599976	65.583496	-0.191467
65.666504	65.640869	-0.188599
65.733032	65.698242	-0.191132
65.800171	65.774536	-0.188599
65.866699	65.838623	-0.190186
65.933228	65.902100	-0.188599
65.999756	65.985107	-0.190186
66.066895	66.023560	-0.190826
66.133423	66.105957	-0.191467
66.199951	66.157227	-0.190491
66.266479	66.227417	-0.193359
66.333618	66.309814	-0.189545
66.400146	66.361084	-0.193359
66.466675	66.418457	-0.191132
66.533203	66.481934	-0.192078
66.599731	66.539307	-0.191772
66.666870	66.622314	-0.193054
66.733398	66.666870	-0.192413
66.799927	66.749268	-0.193054
66.866455	66.813354	-0.192413
66.933594	66.902466	-0.195282
67.000122	66.947021	-0.191772
67.066650	67.017212	-0.194946
67.133179	67.074585	-0.192413
67.199707	67.157593	-0.194641
67.266846	67.214355	-0.193359
67.333374	67.291260	-0.194336
67.399902	67.348633	-0.193695
67.466431	67.424927	-0.195923
67.533569	67.495117	-0.193054
67.600098	67.571411	-0.196228
67.666626	67.622681	-0.193054
67.733154	67.679443	-0.197174
67.800293	67.762451	-0.194946
67.866821	67.819824	-0.195282
67.933350	67.883301	-0.196228
67.999878	67.966309	-0.197510
68.066406	68.030396	-0.195587
68.133545	68.087158	-0.196564
68.200073	68.151245	-0.195587
68.266602	68.240356	-0.197510
68.333130	68.291626	-0.195587
68.400269	68.355103	-0.198151
68.466797	68.431396	-0.195923
68.533325	68.469849	-0.198151
68.599854	68.546143	-0.196564
68.666382	68.622437	-0.197815
68.733521	68.699341	-0.195923
68.800049	68.768921	-0.197510
68.866577	68.813477	-0.196564
68.933105	68.903198	-0.200043
69.000244	68.960571	-0.198792
69.066772	69.017334	-0.200378
69.133301	69.081421	-0.199738
69.199829	69.144897	-0.200043
69.266968	69.234009	-0.198456
69.333496	69.285278	-0.200378
69.400024	69.368286	-0.199097
69.466553	69.431763	-0.199432
69.533081	69.470215	-0.200043
69.600220	69.559326	-0.201324
69.666748	69.629517	-0.199432
69.733276	69.692993	-0.200043
69.799805	69.750366	-0.200684
69.866943	69.807739	-0.201324
69.933472	69.871216	-0.198792
70.000000	69.947510	-0.202271
70.066528	70.017700	-0.200043
70.133057	70.087891	-0.201660
70.200195	70.164185	-0.201660
70.266724	70.221558	-0.203247
70.333252	70.298462	-0.202911
70.399780	70.343018	-0.204193
70.466919	70.419312	-0.203247
70.533447	70.508423	-0.204193
70.599976	70.559082	-0.202271
70.666504	70.616455	-0.204193
70.733032	70.673828	-0.202271
70.800171	70.750732	-0.203552
70.866699	70.827026	-0.202606
70.933228	70.890503	-0.204193
70.999756	70.947876	-0.204834
71.066895	71.018066	-0.204834
71.133423	71.075439	-0.203888
71.199951	71.164551	-0.206757
71.266479	71.203003	-0.204834
71.333618	71.285400	-0.205475
71.400146	71.349487	-0.205139
71.466675	71.412964	-0.204834
71.533203	71.483154	-0.205139
71.599731	71.546631	-0.207062
71.666870	71.610718	-0.207703
71.733398	71.680908	-0.207062
71.799927	71.763306	-0.206757
71.866455	71.820679	-0.207703
71.933594	71.896973	-0.205475
72.000122	71.961060	-0.207062
72.066650	72.011719	-0.205475
72.133179	72.081909	-0.207397
72.199707	72.139282	-0.207062
72.266846	72.222290	-0.209290
72.333374	72.298584	-0.208649
72.399902	72.355957	-0.206421
72.466431	72.432251	-0.207397
72.533569	72.496338	-0.210876
72.600098	72.565918	-0.209625
72.666626	72.630005	-0.210236
72.733154	72.680664	-0.208008
72.800293	72.750854	-0.208344
72.866821	72.839966	-0.209930
72.933350	72.884521	-0.209625
72.999878	72.974243	-0.211517
73.066406	73.018799	-0.210236
73.133545	73.082275	-0.209930
73.200073	73.171387	-0.210236
73.266602	73.209839	-0.209625
73.333130	73.280029	-0.209930
73.400269	73.362427	-0.210876
73.466797	73.413696	-0.211517
73.533325	73.477173	-0.210876
73.599854	73.541260	-0.212158
73.666382	73.610840	-0.213440
73.733521	73.668213	-0.211853
73.800049	73.738403	-0.211517
73.866577	73.821411	-0.214081
73.933105	73.884888	-0.214722
74.000244	73.929443	-0.212799
74.066772	74.018555	-0.211853
74.133301	74.088745	-0.211517
74.199829	74.152832	-0.213104
74.266968	74.203491	-0.213745
74.333496	74.299316	-0.215332
74.400024	74.368896	-0.213440
74.466553	74.407349	-0.212494
74.533081	74.483643	-0.215332
74.600220	74.547729	-0.214722
74.666748	74.598389	-0.213440
74.733276	74.694214	-0.214386
74.799805	74.757690	-0.214081
74.866943	74.815063	-0.215668
74.933472	74.891357	-0.215332
75.000000	74.942627	-0.214081
75.066528	75.018921	-0.215027
75.133057	75.076294	-0.216309
75.200195	75.152588	-0.216614
75.266724	75.222778	-0.218201
75.333252	75.280151	-0.216949
75.399780	75.350342	-0.216949
75.466919	75.413818	-0.218842
75.533447	75.471191	-0.216949
75.599976	75.554199	-0.216949
75.666504	75.643311	-0.216949
75.733032	75.675049	-0.217590
75.800171	75.758057	-0.216309
75.866699	75.828247	-0.217896
75.933228	75.885620	-0.219177
75.999756	75.955811	-0.218842
76.066895	76.019287	-0.218536
76.133423	76.076660	-0.217896
76.199951	76.146851	-0.219177
76.266479	76.217041	-0.221405
76.333618	76.273804	-0.219818
76.400146	76.343994	-0.218201
76.466675	76.414185	-0.219177
76.533203	76.465454	-0.220123
76.599731	76.567383	-0.221710
76.666870	76.624756	-0.219818
76.733398	76.675415	-0.220459
76.799927	76.751709	-0.219818
76.866455	76.815796	-0.220764
76.933594	76.873169	-0.221069
77.000122	76.955566	-0.219818
77.066650	77.012939	-0.220764
77.133179	77.095947	-0.221069
77.199707	77.134399	-0.221405
77.266846	77.216797	-0.224274
77.333374	77.274170	-0.221069
77.399902	77.344360	-0.221069
77.466431	77.407837	-0.220764
77.533569	77.478027	-0.223938
77.600098	77.561035	-0.222992
77.666626	77.592773	-0.222992
77.733154	77.675781	-0.223297
77.800293	77.758789	-0.224274
77.866821	77.809448	-0.225555
77.933350	77.885742	-0.226166
77.999878	77.943115	-0.223633
78.066406	78.026123	-0.224915
78.133545	78.076782	-0.223938
78.200073	78.153687	-0.224274
78.266602	78.229980	-0.224274
78.333130	78.293457	-0.225861
78.400269	78.357544	-0.226501
78.466797	78.402100	-0.225220
78.533325	78.472290	-0.224579
78.599854	78.541870	-0.227783
78.666382	78.612061	-0.223938
78.733521	78.701172	-0.227142
78.800049	78.758545	-0.226501
78.866577	78.822632	-0.226166
78.933105	78.892822	-0.227783
79.000244	78.962402	-0.227448
79.066772	79.013672	-0.227142
79.133301	79.077148	-0.226807
79.199829	79.166260	-0.228729
79.266968	79.210815	-0.229034
79.333496	79.274902	-0.227783
79.400024	79.351196	-0.229675
79.466553	79.427490	-0.228729
79.533081	79.472046	-0.227783
79.600220	79.555054	-0.229034
79.666748	79.625244	-0.227142
79.733276	79.708252	-0.228394
79.799805	79.746094	-0.228394
79.866943	79.829102	-0.227783
79.933472	79.899292	-0.232239
80.000000	79.962769	-0.228729
80.066528	80.020142	-0.228729
80.133057	80.096436	-0.231903
80.200195	80.147705	-0.231903
80.266724	80.223999	-0.232880
80.333252	80.294189	-0.231262
80.399780	80.344849	-0.230652
80.466919	80.427856	-0.230652
80.533447	80.491333	-0.231903
80.599976	80.574341	-0.233826
80.666504	80.618896	-0.228729
80.733032	80.695801	-0.230316
80.800171	80.778198	-0.233826
80.866699	80.829468	-0.230957
80.933228	80.880127	-0.230652
80.999756	80.963135	-0.232239
81.066895	81.026611	-0.231262
81.133423	81.090698	-0.232239
81.199951	81.166992	-0.234131
81.266479	81.217651	-0.235748
81.333618	81.294556	-0.235413
81.400146	81.358032	-0.234467
81.466675	81.428223	-0.234772
81.533203	81.485596	-0.235413
81.599731	81.561890	-0.235748
81.666870	81.632080	-0.235748
81.733398	81.682739	-0.233826
81.799927	81.746826	-0.235107
81.866455	81.810303	-0.234131
81.933594	81.886597	-0.236359
82.000122	81.969604	-0.236053
82.066650	82.039795	-0.233826
82.133179	82.097168	-0.236694
82.199707	82.160645	-0.235748
82.266846	82.237549	-0.236359
82.333374	82.294312	-0.236359
82.399902	82.364502	-0.236694
82.466431	82.428589	-0.237640
82.533569	82.492065	-0.237000
82.600098	82.581177	-0.236359
82.666626	82.645264	-0.237640
82.733154	82.695923	-0.237000
82.800293	82.772217	-0.238922
82.866821	82.855225	-0.238617
82.933350	82.893677	-0.238281
82.999878	82.969971	-0.238281
83.066406	83.020630	-0.238922
83.133545	83.078003	-0.238281
83.200073	83.167114	-0.239868
83.266602	83.218384	-0.238281
83.333130	83.294678	-0.238922
83.400269	83.364868	-0.240204
83.466797	83.435059	-0.242737
83.533325	83.492432	-0.239563
83.599854	83.555908	-0.239227
83.666382	83.626099	-0.240204
83.733521	83.683472	-0.240845
83.800049	83.766479	-0.240845
83.866577	83.848877	-0.241150
83.933105	83.881226	-0.240509
84.000244	83.957520	-0.242432
84.066772	84.020996	-0.240204
84.133301	84.091187	-0.241791
84.199829	84.161377	-0.241150
84.266968	84.231567	-0.242432
84.333496	84.288940	-0.242737
84.400024	84.346313	-0.241791
84.466553	84.422607	-0.242737
84.533081	84.505005	-0.246246
84.600220	84.556274	-0.243073
84.666748	84.619751	-0.243713
84.733276	84.696655	-0.240845
84.799805	84.766235	-0.243713
84.866943	84.817505	-0.242432
84.933472	84.906616	-0.243713
85.000000	84.963989	-0.243073
85.066528	85.021362	-0.243378
85.133057	85.097656	-0.242096
85.200195	85.167847	-0.245300
85.266724	85.238037	-0.243378
85.333252	85.282593	-0.245941
85.399780	85.384521	-0.243713
85.466919	85.429077	-0.247192
85.533447	85.505371	-0.245300
85.599976	85.569458	-0.246887
85.666504	85.639038	-0.245941
85.733032	85.696411	-0.245605
85.800171	85.760498	-0.245941
85.866699	85.830688	-0.247192
85.933228	85.894165	-0.246246
85.999756	85.964355	-0.247192
86.066895	86.034546	-0.246582
86.133423	86.098022	-0.249756
86.199951	86.168213	-0.245605
86.266479	86.231689	-0.248474
86.333618	86.289062	-0.246246
86.400146	86.359253	-0.247833
86.466675	86.435547	-0.246246
86.533203	86.492920	-0.249115
86.599731	86.550293	-0.247833
86.666870	86.633301	-0.249756
86.733398	86.703491	-0.248810
86.799927	86.760864	-0.251038
86.866455	86.818237	-0.248169
86.933594	86.881714	-0.251343
87.000122	86.958008	-0.249756
87.066650	87.022095	-0.251678
87.133179	87.091675	-0.249115
87.199707	87.161865	-0.252289
87.266846	87.219238	-0.249420
87.333374	87.302246	-0.251038
87.399902	87.365723	-0.248810
87.466431	87.442017	-0.252289
87.533569	87.493286	-0.249420
87.600098	87.563477	-0.252625
87.666626	87.626953	-0.251678
87.733154	87.697144	-0.253571
87.800293	87.760620	-0.251343
87.866821	87.824707	-0.253571
87.933350	87.901001	-0.251984
87.999878	87.971191	-0.253571
88.066406	88.034668	-0.251038
88.133545	88.079224	-0.255798
88.200073	88.162231	-0.253265
88.266602	88.232422	-0.255493
88.333130	88.295898	-0.255157
88.400269	88.359985	-0.257721
88.466797	88.442383	-0.253265
88.533325	88.512573	-0.254517
88.599854	88.544312	-0.253265
88.666382	88.621216	-0.253265
88.733521	88.703613	-0.254852
88.800049	88.773804	-0.257385
88.866577	88.837280	-0.253906
88.933105	88.888550	-0.254852
89.000244	88.958740	-0.255493
89.066772	89.035034	-0.258362
89.133301	89.111328	-0.254852
89.199829	89.175415	-0.256439
89.266968	89.238892	-0.255493
89.333496	89.302368	-0.257721
89.400024	89.366455	-0.257721
89.466553	89.448853	-0.258026
89.533081	89.494019	-0.257385
89.600220	89.563599	-0.257080
89.666748	89.633789	-0.257080
89.733276	89.703979	-0.258026
89.799805	89.754639	-0.256134
89.866943	89.850464	-0.258026
89.933472	89.888916	-0.258667
90.000000	89.946289	-0.259003
90.066528	90.028687	-0.258362
90.133057	90.105591	-0.259949
90.200195	90.156250	-0.258667
90.266724	90.226440	-0.259308
90.333252	90.296631	-0.259308
90.399780	90.366821	-0.261536
90.466919	90.449219	-0.258026
90.533447	90.487671	-0.260895
90.599976	90.538330	-0.259308
90.666504	90.628052	-0.260590
90.733032	90.691528	-0.258026
90.800171	90.742187	-0.261536
90.866699	90.819092	-0.259308
90.933228	90.895386	-0.260254
90.999756	90.965576	-0.260895
91.066895	91.029053	-0.261230
91.133423	91.086426	-0.260590
91.199951	91.149902	-0.262817
91.266479	91.239624	-0.260590
91.333618	91.277466	-0.262177
91.400146	91.347656	-0.263123
91.466675	91.436768	-0.265350
91.533203	91.494141	-0.261230
91.599731	91.557617	-0.262482
91.666870	91.614990	-0.263458
91.733398	91.685181	-0.264404
91.799927	91.755371	-0.260895
91.866455	91.838379	-0.263123
91.933594	91.882935	-0.261871
92.000122	91.972046	-0.264740
92.066650	92.035522	-0.263763
92.133179	92.124634	-0.263458
92.199707	92.163086	-0.263763
92.266846	92.220459	-0.265991
92.333374	92.303467	-0.264404
92.399902	92.360840	-0.266632
92.466431	92.418213	-0.264099
92.533569	92.481689	-0.265045
92.600098	92.577515	-0.265350
92.666626	92.615356	-0.265991
92.733154	92.698364	-0.263458
92.800293	92.749023	-0.265991
92.866821	92.806396	-0.266327
92.933350	92.870483	-0.265991
92.999878	92.959595	-0.265350
93.066406	93.029785	-0.266968
93.133545	93.074341	-0.265350
93.200073	93.150635	-0.268555
93.266602	93.208008	-0.267273
93.333130	93.278198	-0.267578
93.400269	93.335571	-0.268860
93.466797	93.405762	-0.269836
93.533325	93.494873	-0.266968
93.599854	93.545532	-0.268555
93.666382	93.621826	-0.268860
93.733521	93.698730	-0.271423
93.800049	93.749390	-0.266632
93.866577	93.832397	-0.269196
93.933105	93.889771	-0.266632
94.000244	93.947144	-0.268555
94.066772	94.004517	-0.268555
94.133301	94.080811	-0.268555
94.199829	94.157104	-0.267578
94.266968	94.221191	-0.270447
94.333496	94.284668	-0.269196
94.400024	94.348145	-0.272705
94.466553	94.412231	-0.268860
94.533081	94.494629	-0.271423
94.600220	94.545898	-0.270782
94.666748	94.628906	-0.273956
94.733276	94.692383	-0.273651
94.799805	94.775391	-0.271729
94.866943	94.819946	-0.272369
94.933472	94.877319	-0.273010
95.000000	94.959717	-0.271423
95.066528	95.023804	-0.274292
95.133057	95.087280	-0.270447
95.200195	95.163574	-0.273010
95.266724	95.220947	-0.271729
95.333252	95.278320	-0.271729
95.399780	95.367432	-0.271088
95.466919	95.431519	-0.272369
95.533447	95.476074	-0.274597
95.599976	95.546265	-0.274597
95.666504	95.635376	-0.273651
95.733032	95.698853	-0.276184
95.800171	95.756226	-0.273956
95.866699	95.826416	-0.276184
95.933228	95.902710	-0.277466
95.999756	95.947266	-0.276825
96.066895	96.017456	-0.277161
96.133423	96.081543	-0.277161
96.199951	96.145020	-0.273651
96.266479	96.221313	-0.274597
96.333618	96.278687	-0.273956
96.400146	96.367798	-0.278107
96.466675	96.437988	-0.275879
96.533203	96.489258	-0.277466
96.599731	96.552734	-0.277802
96.666870	96.610107	-0.278748
96.733398	96.686401	-0.276184
96.799927	96.737671	-0.277466
96.866455	96.813965	-0.276184
96.933594	96.896973	-0.278412
97.000122	96.960449	-0.277466
97.066650	97.017822	-0.280334
97.133179	97.088013	-0.278107
97.199707	97.145386	-0.279053
97.266846	97.227783	-0.280029
97.333374	97.285156	-0.280975
97.399902	97.362061	-0.278107
97.466431	97.412720	-0.279388
97.533569	97.482910	-0.278412
97.600098	97.546387	-0.278748
97.666626	97.610474	-0.278748
97.733154	97.686768	-0.279694
97.800293	97.750244	-0.278748
97.866821	97.852173	-0.280334
97.933350	97.903442	-0.281616
97.999878	97.954102	-0.281616
98.066406	98.018188	-0.278412
98.133545	98.068848	-0.281616
98.200073	98.151855	-0.280640
98.266602	98.228149	-0.280975
98.333130	98.285522	-0.279694
98.400269	98.361816	-0.281281
98.466797	98.425903	-0.280975
98.533325	98.489380	-0.281616
98.599854	98.553467	-0.281921
98.666382	98.642578	-0.282257
98.733521	98.693237	-0.282257
98.800049	98.763428	-0.283844
98.866577	98.820801	-0.282257
98.933105	98.878174	-0.281616
99.000244	98.935547	-0.282562
99.066772	99.024658	-0.283508
99.133301	99.082031	-0.284149
99.199829	99.152222	-0.282898
99.266968	99.222412	-0.285126
99.333496	99.291992	-0.285767
99.400024	99.356079	-0.282257
99.466553	99.419556	-0.283203
99.533081	99.476929	-0.283203
99.600220	99.540405	-0.284790
99.666748	99.636230	-0.283203
99.733276	99.674683	-0.286377
99.799805	99.750977	-0.283508
99.866943	99.808350	-0.285767
99.933472	99.891357	-0.286713
100.000000	99.948120	-0.287994
100.066528	100.012207	-0.286072
100.133057	100.075684	-0.287018
100.200195	100.145874	-0.286072
100.266724	100.222168	-0.286713
100.333252	100.299072	-0.287994
100.399780	100.343628	-0.287354
100.466919	100.401001	-0.288300
100.533447	100.464478	-0.286072
100.599976	100.553589	-0.288940
100.666504	100.604858	-0.286377
100.733032	100.687256	-0.285767
100.800171	100.744629	-0.288605
100.866699	100.827637	-0.289246
100.933228	100.910645	-0.289246
100.999756	100.961304	-0.288300
101.066895	100.999756	-0.289246
101.133423	101.088867	-0.288940
101.199951	101.152344	-0.289886
101.266479	101.222534	-0.289886
101.333618	101.279907	-0.292114
101.400146	101.362915	-0.290527
101.466675	101.420288	-0.291809
101.533203	101.470947	-0.288605
101.599731	101.553955	-0.289886
101.666870	101.624146	-0.291809
101.733398	101.687622	-0.289581
101.799927	101.751099	-0.290863
101.866455	101.808472	-0.288940
101.933594	101.859741	-0.290863
102.000122	101.954956	-0.291809
102.066650	102.012329	-0.290863
102.133179	102.082520	-0.291168
102.199707	102.152710	-0.293396
102.266846	102.222900	-0.291809
102.333374	102.286377	-0.293701
102.399902	102.343750	-0.292755
102.466431	102.401123	-0.293091
102.533569	102.490234	-0.293091
102.600098	102.560425	-0.294342
102.666626	102.598877	-0.295624
102.733154	102.694092	-0.293701
102.800293	102.745361	-0.293701
102.866821	102.821655	-0.293396
102.933350	102.872925	-0.291473
102.999878	102.936401	-0.293701
103.066406	103.012695	-0.293091
103.133545	103.082886	-0.294342
103.200073	103.146362	-0.294342
103.266602	103.216553	-0.294983
103.333130	103.286743	-0.295319
103.400269	103.344116	-0.295319
103.466797	103.427124	-0.296570
103.533325	103.477783	-0.297852
103.599854	103.529053	-0.294342
103.666382	103.611450	-0.297852
103.733521	103.662720	-0.295624
103.800049	103.739014	-0.296265
103.866577	103.809204	-0.295624
103.933105	103.885498	-0.296265
104.000244	103.949585	-0.297852
104.066772	104.019165	-0.299774
104.133301	104.089355	-0.297852
104.199829	104.159546	-0.297852
104.266968	104.223022	-0.296265
104.333496	104.280396	-0.299438
104.400024	104.357300	-0.298492
104.466553	104.401855	-0.299438
104.533081	104.497070	-0.298492
104.600220	104.561157	-0.300079
104.666748	104.605713	-0.301056
104.733276	104.694824	-0.299438
104.799805	104.745483	-0.300079
104.866943	104.822388	-0.301666
104.933472	104.873047	-0.300415
105.000000	104.962158	-0.299774
105.066528	105.032349	-0.298492
105.133057	105.057983	-0.298492
105.200195	105.147095	-0.299774
105.266724	105.197754	-0.302307
105.333252	105.287476	-0.302948
105.399780	105.363770	-0.302307
105.466919	105.414429	-0.301056
105.533447	105.491333	-0.301666
105.599976	105.567627	-0.300720
105.666504	105.625000	-0.301056
105.733032	105.682373	-0.301056
105.800171	105.758667	-0.302002
105.866699	105.803223	-0.302002
105.933228	105.873413	-0.303284
105.999756	105.956421	-0.302643
106.066895	106.019897	-0.301056
106.133423	106.083374	-0.302307
106.199951	106.147461	-0.302643
106.266479	106.229858	-0.303284
106.333618	106.287231	-0.303284
106.400146	106.357422	-0.302643
106.466675	106.421509	-0.304230
106.533203	106.491089	-0.304871
106.599731	106.561279	-0.304871
106.666870	106.631470	-0.305511
106.733398	106.707764	-0.305511
106.799927	106.759033	-0.304230
106.866455	106.822510	-0.305817
106.933594	106.892700	-0.306458
107.000122	106.968994	-0.304535
107.066650	107.026367	-0.305817
107.133179	107.096558	-0.304535
107.199707	107.166748	-0.304535
107.266846	107.230225	-0.304230
107.333374	107.300415	-0.308380
107.399902	107.351685	-0.304871
107.466431	107.434082	-0.306152
107.533569	107.491455	-0.309326
107.600098	107.561646	-0.306763
107.666626	107.637939	-0.308380
107.733154	107.689209	-0.308044
107.800293	107.752686	-0.307098
107.866821	107.841797	-0.309021
107.933350	107.886353	-0.308685
107.999878	107.969360	-0.307739
108.066406	108.020630	-0.307404
108.133545	108.096924	-0.309326
108.200073	108.167114	-0.309631
108.266602	108.211670	-0.309631
108.333130	108.294067	-0.306152
108.400269	108.364258	-0.308380
108.466797	108.428345	-0.307404
108.533325	108.497925	-0.310608
108.599854	108.562012	-0.310272
108.666382	108.625488	-0.309967
108.733521	108.701782	-0.310608
108.800049	108.753052	-0.310913
108.866577	108.823242	-0.312500
108.933105	108.912354	-0.312500
109.000244	108.975830	-0.311249
109.066772	109.020386	-0.311554
109.133301	109.109497	-0.310913
109.199829	109.160767	-0.310913
109.266968	109.224243	-0.309631
109.333496	109.301147	-0.310913
109.400024	109.383545	-0.312500
109.466553	109.434814	-0.311554
109.533081	109.498291	-0.311890
109.600220	109.562378	-0.313477
109.666748	109.631958	-0.312195
109.733276	109.714966	-0.314728
109.799805	109.753418	-0.313477
109.866943	109.829712	-0.314423
109.933472	109.899902	-0.315063
110.000000	109.963379	-0.315704
110.066528	110.033569	-0.314423
110.133057	110.097046	-0.314728
110.200195	110.167236	-0.314117
110.266724	110.243530	-0.316345
110.333252	110.294800	-0.312500
110.399780	110.371094	-0.315369
110.466919	110.422363	-0.313477
110.533447	110.498657	-0.313477
110.599976	110.549316	-0.314423
110.666504	110.632324	-0.315063
110.733032	110.696411	-0.313141
110.800171	110.765991	-0.317291
110.866699	110.830078	-0.315704
110.933228	110.906372	-0.318878
110.999756	110.957642	-0.318237
111.066895	111.046753	-0.317932
111.133423	111.097412	-0.317596
111.199951	111.161499	-0.319519
111.266479	111.231079	-0.316986
111.333618	111.301270	-0.320160
111.400146	111.352539	-0.317932
111.466675	111.422729	-0.318237
111.533203	111.511841	-0.317291
111.599731	111.556396	-0.318573
111.666870	111.632690	-0.315704
111.733398	111.702881	-0.316650
111.799927	111.760254	-0.319214
111.866455	111.817627	-0.320160
111.933594	111.906738	-0.317596
112.000122	111.957397	-0.320465
112.066650	112.040405	-0.320160
112.133179	112.110596	-0.321747
112.199707	112.142334	-0.320160
112.266846	112.225342	-0.321747
112.333374	112.295532	-0.321747
112.399902	112.371826	-0.321442
112.466431	112.429199	-0.321747
112.533569	112.499390	-0.323029
112.600098	112.543945	-0.320160
112.666626	112.620239	-0.322083
112.733154	112.683716	-0.318878
112.800293	112.772827	-0.321747
112.866821	112.824097	-0.321106
112.933350	112.894287	-0.323975
112.999878	112.970581	-0.323029
113.066406	113.015137	-0.321442
113.133545	113.091431	-0.321747
113.200073	113.161621	-0.325897
113.266602	113.231812	-0.323334
113.333130	113.314819	-0.323334
113.400269	113.372192	-0.323975
113.466797	113.422852	-0.324310
113.533325	113.499146	-0.325256
113.599854	113.556519	-0.324310
113.666382	113.639526	-0.325562
113.733521	113.684082	-0.325897
113.800049	113.779907	-0.324615
113.866577	113.817749	-0.325562
113.933105	113.887939	-0.322693
114.000244	113.945312	-0.324615
114.066772	114.021606	-0.323975
114.133301	114.098511	-0.325562
114.199829	114.155273	-0.325562
114.266968	114.232178	-0.326843
114.333496	114.302368	-0.327484
114.400024	114.365845	-0.327484
114.466553	114.429321	-0.326538
114.533081	114.506226	-0.329071
114.600220	114.556885	-0.327179
114.666748	114.620361	-0.328125
114.733276	114.684448	-0.327484
114.799805	114.773560	-0.326538
114.866943	114.837036	-0.326843
114.933472	114.901123	-0.328766
115.000000	114.977417	-0.325897
115.066528	115.015869	-0.326843
115.133057	115.079346	-0.328125
115.200195	115.155640	-0.329071
115.266724	115.225830	-0.327484
115.333252	115.283203	-0.329071
115.399780	115.359497	-0.328766
115.466919	115.429687	-0.330048
115.533447	115.499878	-0.330353
115.599976	115.570068	-0.330658
115.666504	115.640259	-0.330658
115.733032	115.697021	-0.330994
115.800171	115.773926	-0.330994
115.866699	115.831299	-0.333862
115.933228	115.894775	-0.330994
115.999756	115.958252	-0.330658
116.066895	116.022339	-0.329071
116.133423	116.079712	-0.330994
116.199951	116.162109	-0.330994
116.266479	116.232300	-0.329712
116.333618	116.289673	-0.331299
116.400146	116.359863	-0.331940
116.466675	116.430054	-0.334167
116.533203	116.506348	-0.334808
116.599731	116.563721	-0.331940
116.666870	116.640015	-0.332886
116.733398	116.684570	-0.333221
116.799927	116.774292	-0.333221
116.866455	116.824951	-0.331635
116.933594	116.888428	-0.333527
117.000122	116.965332	-0.334503
117.066650	117.028809	-0.332886
117.133179	117.105103	-0.331940
117.199707	117.156372	-0.335144
117.266846	117.219849	-0.334167
117.333374	117.296143	-0.335754
117.399902	117.347412	-0.334503
117.466431	117.430420	-0.335144
117.533569	117.500000	-0.335144
117.600098	117.551270	-0.335449
117.666626	117.621460	-0.335754
117.733154	117.703857	-0.336395
117.800293	117.761230	-0.336731
117.866821	117.831421	-0.337372
117.933350	117.888794	-0.336731
117.999878	117.971802	-0.337036
118.066406	118.010254	-0.335754
118.133545	118.099365	-0.335754
118.200073	118.156738	-0.336731
118.266602	118.258667	-0.335144
118.333130	118.290405	-0.335754
118.400269	118.360596	-0.337372
118.466797	118.417969	-0.336395
118.533325	118.513184	-0.341187
118.599854	118.577271	-0.339905
118.666382	118.640747	-0.339600
118.733521	118.685303	-0.338318
118.800049	118.748779	-0.341492
118.866577	118.825684	-0.339905
118.933105	118.889160	-0.339905
119.000244	118.965454	-0.338959
119.066772	119.016724	-0.339905
119.133301	119.080200	-0.339905
119.199829	119.144287	-0.339600
119.266968	119.207764	-0.337372
119.333496	119.284058	-0.339264
119.400024	119.360352	-0.339905
119.466553	119.404907	-0.340240
119.533081	119.487915	-0.338623
119.600220	119.545288	-0.340851
119.666748	119.641113	-0.341187
119.733276	119.710693	-0.341492
119.799805	119.755859	-0.342133
119.866943	119.832153	-0.344360
119.933472	119.908447	-0.343109
120.000000	119.978638	-0.342468
120.066528	120.029297	-0.343414
120.133057	120.112305	-0.345001
120.200195	120.163574	-0.343414
120.266724	120.227051	-0.344360
120.333252	120.290527	-0.342468
120.399780	120.354614	-0.343109
120.466919	120.418091	-0.342133
120.533447	120.494385	-0.342773
120.599976	120.558472	-0.343109
120.666504	120.647583	-0.343414
120.733032	120.698242	-0.342468
120.800171	120.755615	-0.345947
120.866699	120.819702	-0.342468
120.933228	120.902100	-0.345947
120.999756	120.959473	-0.345337
121.066895	121.023560	-0.345642
121.133423	121.087036	-0.345001
121.199951	121.163330	-0.346924
121.266479	121.233521	-0.345947
121.333618	121.297607	-0.345337
121.400146	121.361084	-0.346588
121.466675	121.431274	-0.348206
121.533203	121.501465	-0.344055
121.599731	121.552124	-0.347565
121.666870	121.622314	-0.344696
121.733398	121.692505	-0.345947
121.799927	121.768799	-0.346588
121.866455	121.832275	-0.348206
121.933594	121.883545	-0.346924
122.000122	121.947021	-0.348206
122.066650	122.023926	-0.346588
122.133179	122.100220	-0.349457
122.199707	122.163696	-0.347229
122.266846	122.214966	-0.349792
122.333374	122.291260	-0.348816
122.399902	122.348633	-0.349457
122.466431	122.418823	-0.348511
122.533569	122.495117	-0.349792
122.600098	122.565308	-0.347870
122.666626	122.615967	-0.349457
122.733154	122.692871	-0.348206
122.800293	122.756348	-0.350433
122.866821	122.826538	-0.348816
122.933350	122.902832	-0.350433
122.999878	122.953491	-0.350739
123.066406	123.030396	-0.351044
123.133545	123.093872	-0.351044
123.200073	123.164062	-0.353302
123.266602	123.227539	-0.351379
123.333130	123.297729	-0.351685
123.400269	123.367920	-0.352020
123.466797	123.425293	-0.352661
123.533325	123.495483	-0.351685
123.599854	123.552856	-0.352661
123.666382	123.629150	-0.350739
123.733521	123.686523	-0.351685
123.800049	123.769531	-0.350433
123.866577	123.833008	-0.353912
123.933105	123.890381	-0.350739
124.000244	123.947754	-0.352661
124.066772	124.036865	-0.353607
124.133301	124.100342	-0.354889
124.199829	124.151611	-0.353302
124.266968	124.227905	-0.355530
124.333496	124.291382	-0.354889
124.400024	124.355469	-0.354248
124.466553	124.438477	-0.355194
124.533081	124.489136	-0.355835
124.600220	124.565430	-0.354553
124.666748	124.635620	-0.354889
124.733276	124.699707	-0.354889
124.799805	124.750366	-0.356781
124.866943	124.813843	-0.352966
124.933472	124.877930	-0.355530
125.000000	124.960327	-0.353607
125.066528	125.005493	-0.357117
125.133057	125.087891	-0.355530
125.200195	125.158081	-0.355835
125.266724	125.221558	-0.356476
125.333252	125.285645	-0.358704
125.399780	125.361938	-0.358704
125.466919	125.438232	-0.359344
125.533447	125.476685	-0.357422
125.599976	125.565796	-0.359344
125.666504	125.623169	-0.358398
125.733032	125.693359	-0.358063
125.800171	125.744019	-0.359344
125.866699	125.814209	-0.357422
125.933228	125.871582	-0.358063
125.999756	125.947876	-0.356171
126.066895	126.018066	-0.357117
126.133423	126.082153	-0.359985
126.199951	126.145630	-0.357758
126.266479	126.221924	-0.360931
126.333618	126.279297	-0.359650
126.400146	126.355591	-0.360931
126.466675	126.419678	-0.360931
126.533203	126.489868	-0.361572
126.599731	126.553345	-0.360931
126.666870	126.623535	-0.361572
126.733398	126.693726	-0.361572
126.799927	126.763306	-0.362854
126.866455	126.820679	-0.359985
126.933594	126.890869	-0.362213
127.000122	126.973877	-0.360626
127.066650	127.037354	-0.359650
127.133179	127.088623	-0.361877
127.199707	127.152100	-0.359985
127.266846	127.222290	-0.360626
127.333374	127.285767	-0.361877
127.399902	127.349854	-0.362854
127.466431	127.420044	-0.364105
127.533569	127.489624	-0.362518
127.600098	127.553711	-0.364746
127.666626	127.617187	-0.362854
127.733154	127.687378	-0.363159
127.800293	127.770386	-0.365082
127.866821	127.814941	-0.363800
127.933350	127.878418	-0.365082
127.999878	127.967529	-0.363495
128.066406	128.024902	-0.363800
128.133545	128.088989	-0.364105
128.200073	128.178101	-0.364746
128.266602	128.215942	-0.365723
128.333130	128.305664	-0.364441
128.400269	128.350220	-0.363159
128.466797	128.432617	-0.366028
128.533325	128.496704	-0.366364
128.599854	128.547363	-0.366974
128.666382	128.611450	-0.367310
128.733521	128.674927	-0.367615
128.800049	128.757935	-0.367615
128.866577	128.840332	-0.366364
128.933105	128.878784	-0.366974
129.000244	128.942261	-0.368591
129.066772	129.006348	-0.366028
129.133301	129.095459	-0.366974
129.199829	129.146118	-0.366974
129.266968	129.235229	-0.366364
129.333496	129.292603	-0.366669
129.400024	129.375610	-0.368591
129.466553	129.439087	-0.367310
129.533081	129.509277	-0.370819
129.600220	129.573364	-0.368896
129.666748	129.636841	-0.369843
129.733276	129.713135	-0.368591
129.799805	129.764404	-0.370819
129.866943	129.821777	-0.369537
129.933472	129.898071	-0.369537
130.000000	129.961548	-0.369843
130.066528	130.031738	-0.370178
130.133057	130.089111	-0.369537
130.200195	130.153198	-0.369843
130.266724	130.216675	-0.369843
130.333252	130.292969	-0.371124
130.399780	130.357056	-0.368896
130.466919	130.420532	-0.369537
130.533447	130.490723	-0.369537
130.599976	130.567017	-0.371765
130.666504	130.624390	-0.371124
130.733032	130.687866	-0.373352
130.800171	130.758057	-0.373047
130.866699	130.847168	-0.371124
130.933228	130.898437	-0.373993
130.999756	130.974731	-0.375916
131.066895	131.032104	-0.372711
131.133423	131.083374	-0.373688
131.199951	131.146851	-0.373352
131.266479	131.235962	-0.372711
131.333618	131.287231	-0.373352
131.400146	131.350708	-0.373993
131.466675	131.433716	-0.371124
131.533203	131.491089	-0.373688
131.599731	131.567383	-0.373352
131.666870	131.618042	-0.373688
131.733398	131.713867	-0.374939
131.799927	131.771240	-0.376862
131.866455	131.834717	-0.375580
131.933594	131.898804	-0.375275
132.000122	131.968384	-0.375580
132.066650	132.038574	-0.376862
132.133179	132.121582	-0.375916
132.199707	132.166138	-0.376862
132.266846	132.249146	-0.376862
132.333374	132.306519	-0.378448
132.399902	132.363892	-0.375275
132.466431	132.453003	-0.376556
132.533569	132.516479	-0.373993
132.600098	132.573853	-0.375580
132.666626	132.637329	-0.376862
132.733154	132.701416	-0.377167
132.800293	132.771606	-0.376862
132.866821	132.835083	-0.378448
132.933350	132.918091	-0.378784
132.999878	132.981567	-0.379089
133.066406	133.045044	-0.378143
133.133545	133.109131	-0.377808
133.200073	133.166504	-0.379089
133.266602	133.236694	-0.379730
133.333130	133.300171	-0.378143
133.400269	133.370361	-0.380676
133.466797	133.427734	-0.379089
133.533325	133.491211	-0.379730
133.599854	133.561401	-0.380035
133.666382	133.637695	-0.382599
133.733521	133.701782	-0.378448
133.800049	133.771362	-0.381012
133.866577	133.835449	-0.380035
133.933105	133.911743	-0.380371
134.000244	133.981934	-0.381653
134.066772	134.039307	-0.380676
134.133301	134.089966	-0.379425
134.199829	134.166870	-0.381958
134.266968	134.249268	-0.382294
134.333496	134.319458	-0.381958
134.400024	134.395752	-0.380035
134.466553	134.447021	-0.382904
134.533081	134.497681	-0.381958
134.600220	134.586792	-0.382294
134.666748	134.638062	-0.381317
134.733276	134.695435	-0.382904
134.799805	134.771729	-0.381317
134.866943	134.841919	-0.382904
134.933472	134.912109	-0.383240
135.000000	134.969482	-0.385773
135.066528	135.026855	-0.383881
135.133057	135.103149	-0.385468
135.200195	135.173340	-0.384521
135.266724	135.236816	-0.385132
135.333252	135.300903	-0.386108
135.399780	135.377197	-0.384827
135.466919	135.440674	-0.385468
135.533447	135.498047	-0.383881
135.599976	135.555420	-0.385132
135.666504	135.612793	-0.386108
135.733032	135.714722	-0.383545
135.800171	135.772095	-0.386108
135.866699	135.835571	-0.384521
135.933228	135.924683	-0.385468
135.999756	135.975952	-0.385773
136.066895	136.052246	-0.384827
136.133423	136.103516	-0.386108
136.199951	136.173706	-0.386749
136.266479	136.250000	-0.388641
136.333618	136.287842	-0.391510
136.400146	136.377563	-0.388977
136.466675	136.434937	-0.388977
136.533203	136.498413	-0.387054
136.599731	136.574707	-0.387390
136.666870	136.625977	-0.389923
136.733398	136.708374	-0.387054
136.799927	136.778564	-0.388977
136.866455	136.829834	-0.387695
136.933594	136.912231	-0.389618
137.000122	136.956787	-0.386414
137.066650	137.046509	-0.386108
137.133179	137.103882	-0.388641
137.199707	137.167358	-0.389282
137.266846	137.224731	-0.386749
137.333374	137.313843	-0.390869
137.399902	137.371216	-0.389923
137.466431	137.441406	-0.390869
137.533569	137.523804	-0.391205
137.600098	137.568970	-0.391510
137.666626	137.645264	-0.392792
137.733154	137.702637	-0.391510
137.800293	137.772827	-0.390564
137.866821	137.849121	-0.393097
137.933350	137.912598	-0.389923
137.999878	137.988892	-0.392487
138.066406	138.040161	-0.389618
138.133545	138.110352	-0.390564
138.200073	138.173828	-0.391205
138.266602	138.237915	-0.392487
138.333130	138.288574	-0.392151
138.400269	138.384399	-0.395020
138.466797	138.435059	-0.394379
138.533325	138.498535	-0.395020
138.599854	138.562622	-0.393433
138.666382	138.645630	-0.394714
138.733521	138.696289	-0.393433
138.800049	138.766479	-0.393433
138.866577	138.817139	-0.393433
138.933105	138.894043	-0.395966
139.000244	138.963623	-0.395020
139.066772	139.040527	-0.395020
139.133301	139.110718	-0.394379
139.199829	139.155273	-0.395355
139.266968	139.237671	-0.394073
139.333496	139.301758	-0.395355
139.400024	139.378052	-0.393738
139.466553	139.435425	-0.393738
139.533081	139.505615	-0.395355
139.600220	139.569092	-0.397247
139.666748	139.645386	-0.395966
139.733276	139.709473	-0.397583
139.799805	139.785767	-0.398529
139.866943	139.849243	-0.396942
139.933472	139.913330	-0.395966
140.000000	139.983521	-0.396606
140.066528	140.040894	-0.395660
140.133057	140.091553	-0.397583
140.200195	140.180664	-0.395966
140.266724	140.231934	-0.397888
140.333252	140.314331	-0.396942
140.399780	140.358887	-0.397247
140.466919	140.429077	-0.396942
140.533447	140.512085	-0.399170
140.599976	140.556641	-0.399170
140.666504	140.645752	-0.399811
140.733032	140.703125	-0.399811
140.800171	140.786133	-0.399475
140.866699	140.849609	-0.399475
140.933228	140.913696	-0.401398
140.999756	140.970459	-0.398529
141.066895	141.027832	-0.398834
141.133423	141.117554	-0.400452
141.199951	141.162109	-0.398834
141.266479	141.238403	-0.400116
141.333618	141.295776	-0.399811
141.400146	141.359253	-0.400452
141.466675	141.455078	-0.400452
141.533203	141.499634	-0.400757
141.599731	141.575928	-0.403931
141.666870	141.652222	-0.401062
141.733398	141.709595	-0.400452
141.799927	141.779785	-0.403931
141.866455	141.837158	-0.402985
141.933594	141.907349	-0.403625
142.000122	141.964722	-0.403931
142.066650	142.034912	-0.403290
142.133179	142.092285	-0.403625
142.199707	142.181396	-0.402985
142.266846	142.244873	-0.404266
142.333374	142.308350	-0.403290
142.399902	142.365723	-0.403290
142.466431	142.435913	-0.403625
142.533569	142.512207	-0.402344
142.600098	142.563477	-0.402679
142.666626	142.639771	-0.403625
142.733154	142.703857	-0.404572
142.800293	142.761230	-0.406158
142.866821	142.830811	-0.406158
142.933350	142.907715	-0.404907
142.999878	142.971191	-0.405548
143.066406	143.041382	-0.405853
143.133545	143.098755	-0.406799
143.200073	143.168945	-0.406158
143.266602	143.258057	-0.407135
143.333130	143.315430	-0.406494
143.400269	143.372803	-0.405853
143.466797	143.442383	-0.406158
143.533325	143.493652	-0.406494
143.599854	143.569946	-0.407135
143.666382	143.634033	-0.406799
143.733521	143.723145	-0.408417
143.800049	143.760986	-0.409668
143.866577	143.831177	-0.407440
143.933105	143.895264	-0.408417
144.000244	143.971558	-0.407776
144.066772	144.035034	-0.409027
144.133301	144.118042	-0.408081
144.199829	144.194336	-0.408722
144.266968	144.238892	-0.409668
144.333496	144.302979	-0.409668
144.400024	144.360352	-0.408722
144.466553	144.423828	-0.410645
144.533081	144.494019	-0.410004
144.600220	144.576416	-0.409027
144.666748	144.633789	-0.409027
144.733276	144.703979	-0.409363
144.799805	144.755249	-0.409363
144.866943	144.825439	-0.410004
144.933472	144.888916	-0.410004
145.000000	144.959106	-0.410004
145.066528	145.035400	-0.411896
145.133057	145.111694	-0.412231
145.200195	145.169067	-0.412231
145.266724	145.207520	-0.412537
145.333252	145.290527	-0.409668
145.399780	145.354004	-0.410309
145.466919	145.424194	-0.410645
145.533447	145.500488	-0.412537
145.599976	145.557861	-0.411896
145.666504	145.634155	-0.412231
145.733032	145.698242	-0.414124
145.800171	145.774536	-0.413513
145.866699	145.819092	-0.410645
145.933228	145.902100	-0.414124
145.999756	145.959473	-0.411591
146.066895	146.016235	-0.414459
146.133423	146.080322	-0.413818
146.199951	146.163330	-0.415100
146.266479	146.226807	-0.414124
146.333618	146.303101	-0.415405
146.400146	146.354370	-0.414459
146.466675	146.443481	-0.415741
146.533203	146.500854	-0.414764
146.599731	146.558228	-0.415405
146.666870	146.634521	-0.414124
146.733398	146.697998	-0.414459
146.799927	146.755371	-0.413513
146.866455	146.819458	-0.414764
146.933594	146.895752	-0.415100
147.000122	146.965942	-0.414459
147.066650	147.023315	-0.416351
147.133179	147.105713	-0.418610
147.199707	147.169800	-0.415741
147.266846	147.227173	-0.418915
147.333374	147.303467	-0.416687
147.399902	147.348022	-0.418610
147.466431	147.431030	-0.419556
147.533569	147.494507	-0.418274
147.600098	147.570801	-0.416992
147.666626	147.622070	-0.417633
147.733154	147.698364	-0.418915
147.800293	147.761841	-0.419556
147.866821	147.825928	-0.417969
147.933350	147.876587	-0.419220
147.999878	147.966309	-0.416992
148.066406	148.023071	-0.416992
148.133545	148.080444	-0.418610
148.200073	148.163452	-0.417633
148.266602	148.239746	-0.417969
148.333130	148.284302	-0.420197
148.400269	148.367310	-0.421478
148.466797	148.430786	-0.420837
148.533325	148.488159	-0.419220
148.599854	148.539429	-0.420837
148.666382	148.628540	-0.423065
148.733521	148.704834	-0.421478
148.800049	148.756104	-0.422089
148.866577	148.826294	-0.421478
148.933105	148.902588	-0.418915
149.000244	148.972778	-0.421783
149.066772	149.042969	-0.420837
149.133301	149.087524	-0.423065
149.199829	149.157104	-0.423065
149.266968	149.234009	-0.423065
149.333496	149.297485	-0.423065
149.400024	149.335937	-0.422089
149.466553	149.431152	-0.424011
149.533081	149.495239	-0.424011
149.600220	149.564819	-0.424652
149.666748	149.635010	-0.421783
149.733276	149.692383	-0.424316
149.799805	149.749756	-0.422424
149.866943	149.838867	-0.423370
149.933472	149.909058	-0.423706
150.000000	149.947510	-0.424957
150.066528	150.049438	-0.423370
150.133057	150.106812	-0.424957
150.200195	150.170288	-0.423706
150.266724	150.221558	-0.423706
150.333252	150.297852	-0.423065
150.399780	150.361328	-0.425934
150.466919	150.437622	-0.426880
150.533447	150.507812	-0.428162
150.599976	150.565186	-0.427521
150.666504	150.642090	-0.428802
150.733032	150.698853	-0.426239
150.800171	150.769043	-0.428162
150.866699	150.833130	-0.425598
150.933228	150.896606	-0.426575
150.999756	150.972900	-0.425293
151.066895	151.017456	-0.427826
151.133423	151.094360	-0.425598
151.199951	151.163940	-0.427521
151.266479	151.234131	-0.426239
151.333618	151.285400	-0.427826
151.400146	151.355591	-0.425598
151.466675	151.425171	-0.427521
151.533203	151.489258	-0.426575
151.599731	151.559448	-0.429749
151.666870	151.622925	-0.429108
151.733398	151.686401	-0.431335
151.799927	151.750488	-0.429413
151.866455	151.801147	-0.430054
151.933594	151.896973	-0.430389
152.000122	151.967163	-0.431335
152.066650	152.017822	-0.428802
152.133179	152.100830	-0.429749
152.199707	152.158203	-0.429749
152.266846	152.215576	-0.429413
152.333374	152.291870	-0.427521
152.399902	152.380981	-0.430695
152.466431	152.412720	-0.430389
152.533569	152.495728	-0.429108
152.600098	152.553101	-0.430389
152.666626	152.610474	-0.431671
152.733154	152.693481	-0.431030
152.800293	152.769775	-0.432617
152.866821	152.820435	-0.432617
152.933350	152.897339	-0.432281
152.999878	152.954712	-0.431030
153.066406	153.024292	-0.433899
153.133545	153.088379	-0.431976
153.200073	153.151855	-0.433258
153.266602	153.234863	-0.433258
153.333130	153.298340	-0.435150
153.400269	153.355713	-0.433563
153.466797	153.413086	-0.434540
153.533325	153.464355	-0.432281
153.599854	153.546753	-0.433899
153.666382	153.610840	-0.433899
153.733521	153.687134	-0.433258
153.800049	153.770142	-0.433258
153.866577	153.833618	-0.434204
153.933105	153.878174	-0.436432
154.000244	153.941650	-0.436432
154.066772	154.031372	-0.434845
154.133301	154.082031	-0.435486
154.199829	154.158325	-0.433899
154.266968	154.215698	-0.435791
154.333496	154.292603	-0.435791
154.400024	154.362183	-0.434204
154.466553	154.406738	-0.436768
154.533081	154.496460	-0.436127
154.600220	154.559937	-0.437073
154.666748	154.617310	-0.437073
154.733276	154.687500	-0.436432
154.799805	154.757690	-0.436432
154.866943	154.827271	-0.437714
154.933472	154.891357	-0.439301
155.000000	154.980469	-0.437714
155.066528	155.025024	-0.437714
155.133057	155.075684	-0.437714
155.200195	155.165405	-0.437714
155.266724	155.216064	-0.439636
155.333252	155.279541	-0.438019
155.399780	155.343628	-0.437714
155.466919	155.413818	-0.438995
155.533447	155.483398	-0.438995
155.599976	155.566406	-0.438354
155.666504	155.636597	-0.440582
155.733032	155.700073	-0.439636
155.800171	155.776978	-0.438995
155.866699	155.827637	-0.438995
155.933228	155.891724	-0.441864
155.999756	155.955200	-0.439941
156.066895	156.025391	-0.442169
156.133423	156.076050	-0.440887
156.199951	156.159058	-0.439941
156.266479	156.235352	-0.440582
156.333618	156.279907	-0.444092
156.400146	156.362915	-0.441223
156.466675	156.426392	-0.441223
156.533203	156.483765	-0.441223
156.599731	156.560669	-0.443115
156.666870	156.617432	-0.440247
156.733398	156.700439	-0.442810
156.799927	156.751709	-0.441528
156.866455	156.809082	-0.441864
156.933594	156.885376	-0.442474
157.000122	156.955566	-0.444092
157.066650	157.012939	-0.441528
157.133179	157.102051	-0.443756
157.199707	157.165527	-0.443756
157.266846	157.222900	-0.446320
157.333374	157.293091	-0.443756
157.399902	157.382202	-0.444733
157.466431	157.413940	-0.443451
157.533569	157.478027	-0.444092
157.600098	157.547607	-0.445343
157.666626	157.624512	-0.445984
157.733154	157.675171	-0.445038
157.800293	157.758179	-0.446320
157.866821	157.815552	-0.444733
157.933350	157.904663	-0.446625
157.999878	157.968140	-0.444733
158.066406	158.025513	-0.446625
158.133545	158.082886	-0.447266
158.200073	158.159180	-0.444397
158.266602	158.229370	-0.445343
158.333130	158.286743	-0.447601
158.400269	158.356934	-0.447266
158.466797	158.420410	-0.446320
158.533325	158.484497	-0.447906
158.599854	158.547974	-0.447266
158.666382	158.630981	-0.445343
158.733521	158.694458	-0.448547
158.800049	158.771362	-0.447906
158.866577	158.834839	-0.448547
158.933105	158.898315	-0.450439
159.000244	158.968506	-0.448212
159.066772	159.019775	-0.446320
159.133301	159.077148	-0.446960
159.199829	159.159546	-0.449188
159.266968	159.216919	-0.450775
159.333496	159.287109	-0.451080
159.400024	159.344482	-0.450775
159.466553	159.407959	-0.450439
159.533081	159.478149	-0.449188
159.600220	159.554443	-0.452057
159.666748	159.624634	-0.449829
159.733276	159.688721	-0.450439
159.799805	159.746094	-0.450439
159.866943	159.848022	-0.452057
159.933472	159.885864	-0.451080
160.000000	159.949951	-0.450775
160.066528	160.032349	-0.450134
160.133057	160.089722	-0.453003
160.200195	160.153809	-0.452057
160.266724	160.236206	-0.452362
160.333252	160.293579	-0.450134
160.399780	160.357666	-0.452698
160.466919	160.440063	-0.452057
160.533447	160.478516	-0.453949
160.599976	160.567627	-0.453949
160.666504	160.631104	-0.453644
160.733032	160.682373	-0.454926
160.800171	160.765381	-0.456177
160.866699	160.803223	-0.452057
160.933228	160.873413	-0.453644
160.999756	160.962524	-0.454285
161.066895	161.045532	-0.453308
161.133423	161.090088	-0.454285
161.199951	161.160278	-0.454926
161.266479	161.223755	-0.453003
161.333618	161.287842	-0.454926
161.400146	161.357422	-0.454285
161.466675	161.421509	-0.455536
161.533203	161.472168	-0.453003
161.599731	161.549072	-0.457153
161.666870	161.612549	-0.455231
161.733398	161.688843	-0.456818
161.799927	161.740112	-0.455536
161.866455	161.816406	-0.456818
161.933594	161.879883	-0.455872
162.000122	161.950073	-0.456818
162.066650	162.014160	-0.458099
162.133179	162.090454	-0.457458
162.199707	162.153931	-0.456818
162.266846	162.218018	-0.457794
162.333374	162.275391	-0.456177
162.399902	162.364502	-0.457153
162.466431	162.421875	-0.458099
162.533569	162.510986	-0.457794
162.600098	162.561646	-0.457794
162.666626	162.637939	-0.457794
162.733154	162.683105	-0.458740
162.800293	162.746582	-0.460327
162.866821	162.822876	-0.458740
162.933350	162.899170	-0.458405
162.999878	162.963257	-0.457458
163.066406	163.039551	-0.460022
163.133545	163.103027	-0.458740
163.200073	163.167114	-0.461914
163.266602	163.230591	-0.458740
163.333130	163.287964	-0.459686
163.400269	163.370972	-0.462250
163.466797	163.402710	-0.461914
163.533325	163.498535	-0.460327
163.599854	163.555908	-0.461273
163.666382	163.613281	-0.461273
163.733521	163.689575	-0.461914
163.800049	163.740234	-0.462250
163.866577	163.823242	-0.462891
163.933105	163.899536	-0.462891
164.000244	163.963623	-0.461609
164.066772	164.027100	-0.462555
164.133301	164.097290	-0.461914
164.199829	164.147949	-0.460968
164.266968	164.224854	-0.462555
164.333496	164.294434	-0.461914
164.400024	164.345703	-0.463196
164.466553	164.403076	-0.461609
164.533081	164.486084	-0.463837
164.600220	164.536743	-0.462555
164.666748	164.613037	-0.462250
164.733276	164.683228	-0.465118
164.799805	164.753418	-0.465118
164.866943	164.804077	-0.466370
164.933472	164.874268	-0.465759
165.000000	164.944458	-0.464142
165.066528	165.001831	-0.465118
165.133057	165.065308	-0.465424
165.200195	165.142212	-0.464478
165.266724	165.199585	-0.466064
165.333252	165.275879	-0.464478
165.399780	165.346069	-0.466370
165.466919	165.422363	-0.464783
165.533447	165.511475	-0.466705
165.599976	165.556030	-0.465759
165.666504	165.600586	-0.465118
165.733032	165.676880	-0.466064
165.800171	165.740967	-0.467010
165.866699	165.804443	-0.465424
165.933228	165.868530	-0.467010
165.999756	165.963745	-0.466705
166.066895	166.021118	-0.469879
166.133423	166.097412	-0.467346
166.199951	166.161499	-0.468597
166.266479	166.231689	-0.466370
166.333618	166.276245	-0.467987
166.400146	166.358643	-0.468597
166.466675	166.416016	-0.469574
166.533203	166.467285	-0.467987
166.599731	166.543579	-0.470520
166.666870	166.619873	-0.468292
166.733398	166.696777	-0.470520
166.799927	166.753540	-0.467346
166.866455	166.830444	-0.470520
166.933594	166.881104	-0.469879
167.000122	166.951294	-0.469238
167.066650	167.040405	-0.468597
167.133179	167.072144	-0.471802
167.199707	167.161865	-0.469879
167.266846	167.218628	-0.470520
167.333374	167.282715	-0.470856
167.399902	167.365723	-0.474030
167.466431	167.416382	-0.471802
167.533569	167.473755	-0.473083
167.600098	167.550049	-0.471802
167.666626	167.614136	-0.471161
167.733154	167.664795	-0.472748
167.800293	167.747803	-0.474030
167.866821	167.817993	-0.471802
167.933350	167.875366	-0.471161
167.999878	167.957764	-0.471802
168.066406	168.009033	-0.473083
168.133545	168.079224	-0.471802
168.200073	168.142700	-0.474670
168.266602	168.225708	-0.473389
168.333130	168.308105	-0.473389
168.400269	168.352661	-0.473694
168.466797	168.410034	-0.474670
168.533325	168.474121	-0.474030
168.599854	168.550415	-0.474335
168.666382	168.613892	-0.474976
168.733521	168.677979	-0.478180
168.800049	168.741455	-0.476562
168.866577	168.824463	-0.475616
168.933105	168.875122	-0.474335
169.000244	168.939209	-0.478180
169.066772	169.009399	-0.474335
169.133301	169.078979	-0.476898
169.199829	169.155884	-0.476257
169.266968	169.213257	-0.477203
169.333496	169.276733	-0.477203
169.400024	169.359741	-0.478821
169.466553	169.423218	-0.475616
169.533081	169.493408	-0.477844
169.600220	169.550781	-0.477539
169.666748	169.627075	-0.477203
169.733276	169.684448	-0.475952
169.799805	169.747925	-0.477539
169.866943	169.812012	-0.478180
169.933472	169.888306	-0.477844
170.000000	169.939575	-0.478180
170.066528	170.021973	-0.480713
170.133057	170.092163	-0.478180
170.200195	170.143433	-0.480408
170.266724	170.206909	-0.479767
170.333252	170.270386	-0.480072
170.399780	170.347290	-0.480408
170.466919	170.416870	-0.481049
170.533447	170.461426	-0.480408
170.599976	170.563354	-0.482300
170.666504	170.608521	-0.479767
170.733032	170.671997	-0.482300
170.800171	170.735474	-0.479767
170.866699	170.818481	-0.482941
170.933228	170.888672	-0.481354
170.999756	170.920410	-0.481049
171.066895	170.990601	-0.481659
171.133423	171.060791	-0.479126
171.199951	171.124268	-0.481049
171.266479	171.213379	-0.479767
171.333618	171.270752	-0.481995
171.400146	171.322021	-0.485168
171.466675	171.398315	-0.481659
171.533203	171.461792	-0.482941
171.599731	171.538696	-0.484863
171.666870	171.595459	-0.484863
171.733398	171.665649	-0.485168
171.799927	171.742554	-0.483917
171.866455	171.793213	-0.483582
171.933594	171.856689	-0.485168
172.000122	171.933594	-0.485168
172.066650	171.990967	-0.487091
172.133179	172.067261	-0.482635
172.199707	172.137451	-0.484528
172.266846	172.188110	-0.485809
172.333374	172.252197	-0.483276
172.399902	172.328491	-0.484863
172.466431	172.404785	-0.485168
172.533569	172.449341	-0.485504
172.600098	172.519531	-0.485168
172.666626	172.595825	-0.485809
172.733154	172.672729	-0.486450
172.800293	172.717285	-0.487396
172.866821	172.786865	-0.486755
172.933350	172.876587	-0.488037
172.999878	172.908325	-0.485809
173.066406	172.990723	-0.488678
173.133545	173.060913	-0.486755
173.200073	173.143921	-0.486450
173.266602	173.201294	-0.488037
173.333130	173.271484	-0.487732
173.400269	173.334961	-0.488373
173.466797	173.398437	-0.487732
173.533325	173.455811	-0.488373
173.599854	173.538818	-0.489624
173.666382	173.596191	-0.487732
173.733521	173.679199	-0.490265
173.800049	173.736572	-0.489014
173.866577	173.812866	-0.489624
173.933105	173.889160	-0.488373
174.000244	173.959351	-0.490265
174.066772	173.997803	-0.490265
174.133301	174.061279	-0.489014
174.199829	174.131470	-0.489319
174.266968	174.188843	-0.492493
174.333496	174.259033	-0.489319
174.400024	174.328613	-0.491241
174.466553	174.379883	-0.490265
174.533081	174.468994	-0.490265
174.600220	174.539185	-0.490601
174.666748	174.570923	-0.492493
174.733276	174.641113	-0.491882
174.799805	174.724121	-0.491547
174.866943	174.800415	-0.493774
174.933472	174.857788	-0.494720
175.000000	174.915161	-0.492187
175.066528	174.991455	-0.493774
175.133057	175.061646	-0.492493
175.200195	175.125122	-0.492828
175.266724	175.163574	-0.493774
175.333252	175.258789	-0.492828
175.399780	175.335693	-0.493134
175.466919	175.399170	-0.492828
175.533447	175.475464	-0.495697
175.599976	175.532837	-0.493134
175.666504	175.596924	-0.493469
175.733032	175.660400	-0.494110
175.800171	175.730591	-0.494110
175.866699	175.800781	-0.495056
175.933228	175.851440	-0.496338
175.999756	175.966187	-0.494415
176.066895	176.023560	-0.495697
176.133423	176.080933	-0.495056
176.199951	176.138306	-0.496002
176.266479	176.214600	-0.497284
176.333618	176.265869	-0.496643
176.400146	176.342163	-0.496338
176.466675	176.386719	-0.496338
176.533203	176.469727	-0.496643
176.599731	176.520386	-0.497284
176.666870	176.603394	-0.496002
176.733398	176.660767	-0.497284
176.799927	176.730957	-0.496002
176.866455	176.800537	-0.497284
176.933594	176.870728	-0.496643
177.000122	176.940918	-0.496338
177.066650	177.004395	-0.497284
177.133179	177.061768	-0.497925
177.199707	177.131958	-0.497284
177.266846	177.202148	-0.499512
177.333374	177.265625	-0.497925
177.399902	177.342529	-0.498230
177.466431	177.393188	-0.498566
177.533569	177.476196	-0.502075
177.600098	177.526855	-0.501099
177.666626	177.597046	-0.501434
177.733154	177.654419	-0.500153
177.800293	177.724609	-0.499512
177.866821	177.807617	-0.500153
177.933350	177.858276	-0.501099
177.999878	177.928467	-0.499512
178.066406	177.985840	-0.500458
178.133545	178.062134	-0.500458
178.200073	178.132324	-0.501740
178.266602	178.189697	-0.500793
178.333130	178.253174	-0.502380
178.400269	178.330078	-0.500458
178.466797	178.386841	-0.501099
178.533325	178.469849	-0.499817
178.599854	178.521118	-0.502075
178.666382	178.610229	-0.500793
178.733521	178.667603	-0.503326
178.800049	178.731079	-0.503967
178.866577	178.788452	-0.504608
178.933105	178.864746	-0.502075
179.000244	178.916016	-0.504608
179.066772	178.992310	-0.503021
179.133301	179.094238	-0.504303
179.199829	179.132690	-0.505249
179.266968	179.196167	-0.503326
179.333496	179.272461	-0.503967
179.400024	179.336548	-0.504303
179.466553	179.406738	-0.504608
179.533081	179.470215	-0.506531
179.600220	179.527588	-0.504944
179.666748	179.591064	-0.507172
179.733276	179.667969	-0.505554
179.799805	179.731445	-0.504944
179.866943	179.807739	-0.504944
179.933472	179.859009	-0.504944
180.000000	179.929199	-0.505554
180.066528	179.998779	-0.505890
180.133057	180.062866	-0.505554
180.200195	180.139160	-0.507172
180.266724	180.215454	-0.505890
180.333252	180.266724	-0.507782
180.399780	180.349121	-0.509064
180.466919	180.381470	-0.506836
180.533447	180.470581	-0.508118
180.599976	180.527954	-0.507172
180.666504	180.610352	-0.507172
180.733032	180.661621	-0.507172
180.800171	180.731812	-0.509064
180.866699	180.802002	-0.510651
180.933228	180.858765	-0.508423
180.999756	180.910034	-0.510040
181.066895	180.999146	-0.510345
181.133423	181.062622	-0.507477
181.199951	181.132812	-0.508423
181.266479	181.177368	-0.507477
181.333618	181.267090	-0.508423
181.400146	181.336670	-0.509399
181.466675	181.400757	-0.510040
181.533203	181.445312	-0.510651
181.599731	181.521606	-0.508118
181.666870	181.591797	-0.510345
181.733398	181.687012	-0.511932
181.799927	181.738281	-0.510986
181.866455	181.788940	-0.510651
181.933594	181.871948	-0.510345
182.000122	181.936035	-0.510651
182.066650	181.992798	-0.511627
182.133179	182.056885	-0.511932
182.199707	182.120361	-0.513519
182.266846	182.203369	-0.510986
182.333374	182.266846	-0.510986
182.399902	182.330933	-0.512573
182.466431	182.381592	-0.509705
182.533569	182.438965	-0.511292
182.600098	182.534790	-0.512268
182.666626	182.611084	-0.512268
182.733154	182.661743	-0.512268
182.800293	182.738647	-0.513519
182.866821	182.783203	-0.514801
182.933350	182.865601	-0.512268
182.999878	182.929687	-0.512878
183.066406	183.012695	-0.515747
183.133545	183.063354	-0.513855
183.200073	183.159180	-0.514801
183.266602	183.203735	-0.514160
183.333130	183.273926	-0.512878
183.400269	183.324585	-0.513855
183.466797	183.413696	-0.515442
183.533325	183.464966	-0.516388
183.599854	183.528442	-0.514160
183.666382	183.591919	-0.515442
183.733521	183.681641	-0.516083
183.800049	183.719482	-0.514801
183.866577	183.802490	-0.516388
183.933105	183.859863	-0.515442
184.000244	183.930054	-0.515442
184.066772	183.999634	-0.516388
184.133301	184.095459	-0.518616
184.199829	184.140015	-0.518951
184.266968	184.223022	-0.518616
184.333496	184.267578	-0.516724
184.400024	184.343872	-0.518951
184.466553	184.401245	-0.516724
184.533081	184.471436	-0.518005
184.600220	184.528809	-0.516388
184.666748	184.598999	-0.517365
184.733276	184.675293	-0.519257
184.799805	184.745483	-0.519897
184.866943	184.790039	-0.518616
184.933472	184.860229	-0.519897
185.000000	184.942627	-0.518616
185.066528	185.006714	-0.520844
185.133057	185.083008	-0.518616
185.200195	185.159302	-0.519897
185.266724	185.197754	-0.519257
185.333252	185.280762	-0.521179
185.399780	185.337524	-0.519897
185.466919	185.407715	-0.519897
185.533447	185.452271	-0.521179
185.599976	185.554199	-0.520844
185.666504	185.592651	-0.519592
185.733032	185.688477	-0.522766
185.800171	185.733032	-0.520844
185.866699	185.822144	-0.521820
185.933228	185.892334	-0.522461
185.999756	185.936890	-0.520844
186.066895	186.019287	-0.523712
186.133423	186.076660	-0.524353
186.199951	186.134033	-0.521484
186.266479	186.198120	-0.522766
186.333618	186.274414	-0.522766
186.400146	186.344604	-0.523712
186.466675	186.420898	-0.522125
186.533203	186.478271	-0.523407
186.599731	186.541748	-0.522125
186.666870	186.605835	-0.522461
186.733398	186.675415	-0.522461
186.799927	186.732788	-0.523407
186.866455	186.802979	-0.524353
186.933594	186.873169	-0.524353
187.000122	186.930542	-0.524353
187.066650	187.006836	-0.525940
187.133179	187.077026	-0.524994
187.199707	187.166138	-0.524994
187.266846	187.223511	-0.524994
187.333374	187.268066	-0.525635
187.399902	187.363892	-0.524048
187.466431	187.401733	-0.526581
187.533569	187.484741	-0.526276
187.600098	187.536011	-0.526276
187.666626	187.605591	-0.527222
187.733154	187.656860	-0.527863
187.800293	187.727051	-0.524689
187.866821	187.797241	-0.526917
187.933350	187.866821	-0.525635
187.999878	187.962646	-0.527222
188.066406	188.013306	-0.525940
188.133545	188.077393	-0.527863
188.200073	188.160400	-0.528198
188.266602	188.217163	-0.528503
188.333130	188.281250	-0.527863
188.400269	188.370361	-0.529144
188.466797	188.408813	-0.528198
188.533325	188.466187	-0.529144
188.599854	188.535767	-0.529144
188.666382	188.618774	-0.530731
188.733521	188.688965	-0.528503
188.800049	188.739624	-0.531372
188.866577	188.816528	-0.528809
188.933105	188.886108	-0.529449
189.000244	188.943481	-0.528809
189.066772	189.007568	-0.529785
189.133301	189.071045	-0.530090
189.199829	189.147339	-0.530426
189.266968	189.211426	-0.529785
189.333496	189.268799	-0.532959
189.400024	189.338989	-0.529449
189.466553	189.421387	-0.530090
189.533081	189.472656	-0.530731
189.600220	189.555054	-0.531677
189.666748	189.619141	-0.531372
189.733276	189.689331	-0.533295
189.799805	189.739990	-0.531677
189.866943	189.810181	-0.532013
189.933472	189.893188	-0.533905
190.000000	189.943848	-0.535187
190.066528	190.001221	-0.531067
190.133057	190.071411	-0.533600
190.200195	190.134888	-0.532318
190.266724	190.217896	-0.533295
190.333252	190.269165	-0.534546
190.399780	190.364380	-0.534882
190.466919	190.408936	-0.532654
190.533447	190.466309	-0.534241
190.599976	190.530396	-0.534241
190.666504	190.593872	-0.535828
190.733032	190.670166	-0.533600
190.800171	190.746460	-0.535522
190.866699	190.803833	-0.534241
190.933228	190.867920	-0.534546
190.999756	190.931396	-0.535187
191.066895	191.007690	-0.536163
191.133423	191.071777	-0.536163
191.199951	191.154175	-0.536469
191.266479	191.218262	-0.535828
191.333618	191.275635	-0.536163
191.400146	191.339111	-0.535187
191.466675	191.403198	-0.536774
191.533203	191.466675	-0.536469
191.599731	191.542969	-0.538055
191.666870	191.613159	-0.536469
191.733398	191.689453	-0.537109
191.799927	191.734009	-0.538055
191.866455	191.798096	-0.536774
191.933594	191.887207	-0.537750
192.000122	191.931763	-0.538055
192.066650	192.001953	-0.538391
192.133179	192.072144	-0.538391
192.199707	192.135620	-0.536774
192.266846	192.218628	-0.537750
192.333374	192.282104	-0.538391
192.399902	192.345581	-0.539978
192.466431	192.441406	-0.538391
192.533569	192.485962	-0.539001
192.600098	192.543335	-0.539978
192.666626	192.606812	-0.540619
192.733154	192.683716	-0.538391
192.800293	192.753296	-0.540619
192.866821	192.823486	-0.540283
192.933350	192.868042	-0.539642
192.999878	192.951050	-0.541260
193.066406	193.008423	-0.541565
193.133545	193.065796	-0.540924
193.200073	193.154907	-0.541260
193.266602	193.193359	-0.541870
193.333130	193.269653	-0.541870
193.400269	193.333130	-0.539642
193.466797	193.422241	-0.542511
193.533325	193.473511	-0.540283
193.599854	193.562622	-0.542511
193.666382	193.619995	-0.542206
193.733521	193.671265	-0.543793
193.800049	193.734741	-0.542511
193.866577	193.804932	-0.542511
193.933105	193.875122	-0.543488
194.000244	193.925781	-0.545380
194.066772	194.014893	-0.543152
194.133301	194.078979	-0.545380
194.199829	194.142456	-0.544739
194.266968	194.212646	-0.544434
194.333496	194.288940	-0.544128
194.400024	194.352417	-0.545074
194.466553	194.403687	-0.543488
194.533081	194.479980	-0.542847
194.600220	194.537354	-0.543793
194.666748	194.600830	-0.545715
194.733276	194.677734	-0.544128
194.799805	194.735107	-0.546356
194.866943	194.817505	-0.546661
194.933472	194.887695	-0.546356
195.000000	194.951782	-0.545715
195.066528	194.996338	-0.545380
195.133057	195.065918	-0.546356
195.200195	195.136108	-0.546356
195.266724	195.225220	-0.547302
195.333252	195.282593	-0.547607
195.399780	195.346680	-0.546967
195.466919	195.404053	-0.546967
195.533447	195.467529	-0.546661
195.599976	195.543823	-0.546661
195.666504	195.607910	-0.547302
195.733032	195.684204	-0.546967
195.800171	195.741577	-0.546661
195.866699	195.830688	-0.547943
195.933228	195.894165	-0.548889
195.999756	195.932617	-0.547943
196.066895	196.015625	-0.547607
196.133423	196.085815	-0.548248
196.199951	196.155396	-0.548584
196.266479	196.219482	-0.549225
196.333618	196.270142	-0.551117
196.400146	196.334229	-0.547943
196.466675	196.423340	-0.549835
196.533203	196.493530	-0.549530
196.599731	196.550903	-0.550812
196.666870	196.601562	-0.549835
196.733398	196.684570	-0.550476
196.799927	196.741943	-0.550171
196.866455	196.831055	-0.551117
196.933594	196.888428	-0.549530
197.000122	196.945801	-0.552399
197.066650	197.003174	-0.550812
197.133179	197.060547	-0.551453
197.199707	197.136841	-0.550476
197.266846	197.213135	-0.552063
197.333374	197.264404	-0.551117
197.399902	197.340698	-0.553986
197.466431	197.404175	-0.551453
197.533569	197.455444	-0.553040
197.600098	197.518921	-0.552399
197.666626	197.595215	-0.553345
197.733154	197.665405	-0.551117
197.800293	197.735596	-0.552399
197.866821	197.799072	-0.551453
197.933350	197.863159	-0.555573
197.999878	197.939453	-0.553680
198.066406	198.002930	-0.554626
198.133545	198.060303	-0.553680
198.200073	198.143311	-0.556213
198.266602	198.206787	-0.554932
198.333130	198.270874	-0.556213
198.400269	198.334351	-0.554321
198.466797	198.398437	-0.553986
198.533325	198.461914	-0.555573
198.599854	198.551025	-0.556854
198.666382	198.614502	-0.553986
198.733521	198.665771	-0.556213
198.800049	198.742065	-0.554321
198.866577	198.812256	-0.554932
198.933105	198.882446	-0.554932
199.000244	198.945923	-0.555908
199.066772	198.990479	-0.554932
199.133301	199.073486	-0.557495
199.199829	199.136963	-0.556854
199.266968	199.201050	-0.558136
199.333496	199.271240	-0.556549
199.400024	199.353638	-0.559082
199.466553	199.411011	-0.558136
199.533081	199.481201	-0.558136
199.600220	199.532471	-0.559418
199.666748	199.583130	-0.557800
199.733276	199.685059	-0.557800
199.799805	199.723511	-0.558777
199.866943	199.838257	-0.557800
199.933472	199.869995	-0.559723
200.000000	199.940186	-0.558136
200.000000	199.927368	-0.560028
200.000000	199.927368	-0.559723
200.000000	199.927368	-0.558136
200.000000	199.933472	-0.559082
200.000000	199.946289	-0.559723
200.000000	199.927368	-0.560364
200.000000	199.940186	-0.558777
200.000000	199.946289	-0.559418
200.000000	199.940186	-0.561646
200.000000	199.927368	-0.559418
200.000000	199.933472	-0.559723
200.000000	199.940186	-0.561951
200.000000	199.952393	-0.562592
200.000000	199.933472	-0.560669
200.000000	199.940186	-0.560028
200.000000	199.920654	-0.557495
200.000000	199.952393	-0.558441
200.000000	199.946289	-0.559723
200.000000	199.940186	-0.562897
200.000000	199.940186	-0.559723
200.000000	199.959106	-0.559082
200.000000	199.927368	-0.561646
200.000000	199.952393	-0.558777
200.000000	199.940186	-0.559418
200.000000	199.927368	-0.559418
200.000000	199.940186	-0.558136
200.000000	199.933472	-0.559418
200.000000	199.933472	-0.560028
200.000000	199.927368	-0.560028
200.000000	199.946289	-0.560028
200.000000	199.927368	-0.560669
200.000000	199.952393	-0.561310
200.000000	199.940186	-0.559082
200.000000	199.946289	-0.560364
200.000000	199.940186	-0.557495
200.000000	199.940186	-0.559082
200.000000	199.940186	-0.560669
200.000000	199.952393	-0.560028
200.000000	199.946289	-0.562592
200.000000	199.940186	-0.560669
200.000000	199.940186	-0.559418
200.000000	199.920654	-0.561310
200.000000	199.946289	-0.559082
200.000000	199.940186	-0.561005
200.000000	199.940186	-0.560028
200.000000	199.940186	-0.560028
200.000000	199.940186	-0.557800
200.000000	199.927368	-0.559418
200.000000	199.959106	-0.559418
200.000000	199.940186	-0.558136
200.000000	199.940186	-0.558441
200.000000	199.940186	-0.561005
200.000000	199.927368	-0.558441
200.000000	199.927368	-0.560364
200.000000	199.940186	-0.560364
200.000000	199.940186	-0.558777
200.000000	199.940186	-0.560028
200.000000	199.946289	-0.560669
200.000000	199.927368	-0.560028
200.000000	199.927368	-0.560364
200.000000	199.940186	-0.561646
200.000000	199.952393	-0.559723
200.000000	199.927368	-0.558777
200.000000	199.940186	-0.561005
200.000000	199.940186	-0.558777
200.000000	199.946289	-0.557800
200.000000	199.946289	-0.560028
200.000000	199.959106	-0.558136
200.000000	199.940186	-0.558136
200.000000	199.946289	-0.558777
200.000000	199.940186	-0.558777
200.000000	199.940186	-0.561646
200.000000	199.940186	-0.558136
200.000000	199.933472	-0.559418
200.000000	199.940186	-0.560028
200.000000	199.940186	-0.559723
200.000000	199.933472	-0.559082
200.000000	199.940186	-0.559723
200.000000	199.927368	-0.560364
200.000000	199.927368	-0.560364
200.000000	199.940186	-0.559082
200.000000	199.920654	-0.562286
200.000000	199.959106	-0.558441
200.000000	199.940186	-0.559082
200.000000	199.940186	-0.559418
200.000000	199.914551	-0.559082
200.000000	199.914551	-0.558777
200.000000	199.940186	-0.558777
200.000000	199.946289	-0.559418
200.000000	199.940186	-0.559082
200.000000	199.952393	-0.561951
200.000000	199.927368	-0.561310
200.000000	199.940186	-0.558441
200.000000	199.920654	-0.560028
200.000000	199.920654	-0.559082
200.000000	199.927368	-0.556549
200.000000	199.940186	-0.561005
200.000000	199.940186	-0.559418
200.000000	199.952393	-0.559723
200.000000	199.940186	-0.558777
200.000000	199.952393	-0.558777
200.000000	199.927368	-0.560669
200.000000	199.940186	-0.561005
200.000000	199.940186	-0.561005
200.000000	199.940186	-0.559723
200.000000	199.933472	-0.559418
200.000000	199.927368	-0.561310
200.000000	199.933472	-0.559082
200.000000	199.927368	-0.559082
200.000000	199.927368	-0.558441
200.000000	199.946289	-0.560669
200.000000	199.959106	-0.559418
200.000000	199.946289	-0.558441
200.000000	199.946289	-0.556549
200.000000	199.946289	-0.558136
200.000000	199.946289	-0.557800
200.000000	199.940186	-0.560028
200.000000	199.927368	-0.557800
200.000000	199.927368	-0.560364
200.000000	199.927368	-0.558777
200.000000	199.940186	-0.560364
200.000000	199.927368	-0.561646
200.000000	199.946289	-0.559723
200.000000	199.927368	-0.559723
200.000000	199.940186	-0.559418
200.000000	199.940186	-0.558441
200.000000	199.946289	-0.560364
200.000000	199.920654	-0.559723
200.000000	199.927368	-0.560364
200.000000	199.927368	-0.557800
200.000000	199.959106	-0.559418
200.000000	199.920654	-0.557190
200.000000	199.927368	-0.558777
200.000000	199.927368	-0.559418
200.000000	199.952393	-0.561951
200.000000	199.940186	-0.558136
200.000000	199.940186	-0.561005
200.000000	199.940186	-0.559723
200.000000	199.940186	-0.559082
200.000000	199.940186	-0.559723
200.000000	199.940186	-0.560364
200.000000	199.920654	-0.560669
200.000000	199.952393	-0.559723
200.000000	199.940186	-0.558777
200.000000	199.940186	-0.562286
200.000000	199.940186	-0.559082
200.000000	199.933472	-0.561310
200.000000	199.940186	-0.557495
200.000000	199.940186	-0.558441
200.000000	199.940186	-0.557495
200.000000	199.946289	-0.560028
200.000000	199.946289	-0.558777
200.000000	199.940186	-0.559723
200.000000	199.940186	-0.560364
200.000000	199.946289	-0.561646
200.000000	199.927368	-0.558136
200.000000	199.927368	-0.559723
200.000000	199.927368	-0.559082
200.000000	199.920654	-0.560364
200.000000	199.933472	-0.560028
200.000000	199.946289	-0.560028
200.000000	199.952393	-0.560364
200.000000	199.946289	-0.557495
200.000000	199.946289	-0.559082
200.000000	199.946289	-0.561005
200.000000	199.927368	-0.557190
200.000000	199.940186	-0.559418
200.000000	199.927368	-0.559418
200.000000	199.946289	-0.560028
200.000000	199.940186	-0.560028
200.000000	199.952393	-0.559418
200.000000	199.940186	-0.557190
200.000000	199.927368	-0.559418
200.000000	199.940186	-0.559723
200.000000	199.940186	-0.561310
200.000000	199.946289	-0.557800
200.000000	199.940186	-0.561005
200.000000	199.946289	-0.559723
200.000000	199.940186	-0.558777
200.000000	199.933472	-0.557800
200.000000	199.952393	-0.558777
200.000000	199.940186	-0.559082
200.000000	199.927368	-0.557800
200.000000	199.940186	-0.558777
200.000000	199.933472	-0.560028
200.000000	199.946289	-0.559418
200.000000	199.940186	-0.560669
200.000000	199.927368	-0.559418
200.000000	199.927368	-0.559082
200.000000	199.946289	-0.560364
200.000000	199.927368	-0.561005
200.000000	199.940186	-0.557495
200.000000	199.927368	-0.560364
200.000000	199.927368	-0.560669
200.000000	199.927368	-0.560364
200.000000	199.940186	-0.558441
200.000000	199.946289	-0.559082
200.000000	199.940186	-0.558777
200.000000	199.946289	-0.559418
200.000000	199.940186	-0.558136
200.000000	199.952393	-0.560669
200.000000	199.940186	-0.558777
200.000000	199.927368	-0.559082
200.000000	199.927368	-0.559418
200.000000	199.946289	-0.562592
200.000000	199.940186	-0.559418
200.000000	199.946289	-0.560364
200.000000	199.940186	-0.559418
200.000000	199.952393	-0.559418
200.000000	199.940186	-0.558136
200.000000	199.946289	-0.559723
200.000000	199.946289	-0.560669
200.000000	199.940186	-0.558136
200.000000	199.952393	-0.561951
200.000000	199.927368	-0.558441
200.000000	199.940186	-0.557800
200.000000	199.940186	-0.560028
200.000000	199.940186	-0.558777
200.000000	199.927368	-0.560364
200.000000	199.940186	-0.559082
200.000000	199.940186	-0.559082
200.000000	199.927368	-0.560364
200.000000	199.940186	-0.559418
200.000000	199.940186	-0.559082
200.000000	199.940186	-0.561951
200.000000	199.940186	-0.559418
200.000000	199.927368	-0.560669
200.000000	199.940186	-0.556549
200.000000	199.940186	-0.558136
200.000000	199.965210	-0.561310
200.000000	199.927368	-0.558136
200.000000	199.933472	-0.557190
200.000000	199.927368	-0.556549
200.000000	199.933472	-0.558136
200.000000	199.940186	-0.560669
200.000000	199.946289	-0.558777
200.000000	199.927368	-0.559418
200.000000	199.940186	-0.559082
200.000000	199.940186	-0.560669
200.000000	199.946289	-0.561310
200.000000	199.927368	-0.559723
200.000000	199.952393	-0.561005
200.000000	199.940186	-0.558777
200.000000	199.940186	-0.559418
200.000000	199.946289	-0.561005
200.000000	199.920654	-0.557190
200.000000	199.940186	-0.558441
200.000000	199.946289	-0.557800
200.000000	199.965210	-0.556549
200.000000	199.940186	-0.560364
200.000000	199.952393	-0.557800
200.000000	199.933472	-0.557800
200.000000	199.940186	-0.558441
200.000000	199.952393	-0.560364
200.000000	199.952393	-0.561310
200.000000	199.927368	-0.558777
200.000000	199.946289	-0.559723
200.000000	199.940186	-0.559418
200.000000	199.914551	-0.561005
200.000000	199.940186	-0.561310
200.000000	199.927368	-0.559418
200.000000	199.940186	-0.558441
200.000000	199.940186	-0.559082
200.000000	199.946289	-0.558136
200.000000	199.920654	-0.559082
200.000000	199.940186	-0.558777
200.000000	199.946289	-0.560364
200.000000	199.946289	-0.559082
200.000000	199.940186	-0.557495
200.000000	199.940186	-0.559723
200.000000	199.946289	-0.559418
200.000000	199.940186	-0.559418
200.000000	199.940186	-0.559082
200.000000	199.920654	-0.559418
200.000000	199.959106	-0.559082
200.000000	199.933472	-0.558441
200.000000	199.940186	-0.559082
200.000000	199.927368	-0.559418
200.000000	199.940186	-0.559082
200.000000	199.940186	-0.558777
200.000000	199.920654	-0.558777
200.000000	199.927368	-0.557800
200.000000	199.946289	-0.558441
200.000000	199.946289	-0.560028
200.000000	199.952393	-0.561951
200.000000	199.927368	-0.559082
200.000000	199.946289	-0.561005
200.000000	199.927368	-0.559418
200.000000	199.933472	-0.558441
200.000000	199.933472	-0.560364
200.000000	199.940186	-0.559418
200.000000	199.927368	-0.560669
200.000000	199.946289	-0.559418
200.000000	199.927368	-0.558441
200.000000	199.914551	-0.557800
200.000000	199.946289	-0.556549
200.000000	199.940186	-0.558441
200.000000	199.927368	-0.558441
200.000000	199.940186	-0.556549
200.000000	199.927368	-0.560028
200.000000	199.940186	-0.558777
200.000000	199.952393	-0.559418
200.000000	199.927368	-0.559723
200.000000	199.952393	-0.560028
200.000000	199.940186	-0.562286
200.000000	199.940186	-0.559082
200.000000	199.927368	-0.559418
200.000000	199.940186	-0.560028
200.000000	199.927368	-0.557495
200.000000	199.927368	-0.559723
200.000000	199.940186	-0.557800
200.000000	199.920654	-0.558777
200.000000	199.946289	-0.558136
200.000000	199.914551	-0.558441
200.000000	199.940186	-0.558136
200.000000	199.920654	-0.557495
200.000000	199.946289	-0.557495
200.000000	199.920654	-0.560364
200.000000	199.940186	-0.558777
200.000000	199.946289	-0.561005
200.000000	199.927368	-0.560028
200.000000	199.920654	-0.560028
200.000000	199.952393	-0.561005
200.000000	199.940186	-0.559723
200.000000	199.933472	-0.559418
200.000000	199.940186	-0.559723
200.000000	199.933472	-0.560364
200.000000	199.933472	-0.562286
200.000000	199.940186	-0.557800
200.000000	199.940186	-0.558441
200.000000	199.920654	-0.558777
200.000000	199.940186	-0.558441
200.000000	199.940186	-0.558777
200.000000	199.946289	-0.559418
200.000000	199.940186	-0.558777
200.000000	199.927368	-0.559418
200.000000	199.946289	-0.561646
200.000000	199.940186	-0.560364
200.000000	199.952393	-0.557190
200.000000	199.940186	-0.559723
200.000000	199.940186	-0.559082
200.000000	199.940186	-0.559082
200.000000	199.920654	-0.558777
200.000000	199.920654	-0.559082
200.000000	199.946289	-0.560028
200.000000	199.920654	-0.559723
200.000000	199.940186	-0.558136
200.000000	199.946289	-0.559418
200.000000	199.946289	-0.557190
200.000000	199.952393	-0.560028
200.000000	199.927368	-0.560028
200.000000	199.952393	-0.559723
200.000000	199.933472	-0.558441
200.000000	199.927368	-0.559418
200.000000	199.927368	-0.559418
200.000000	199.940186	-0.559082
200.000000	199.920654	-0.559723
200.000000	199.927368	-0.560028
200.000000	199.959106	-0.557495
200.000000	199.952393	-0.558777
200.000000	199.920654	-0.557800
200.000000	199.940186	-0.558777
200.000000	199.933472	-0.558136
200.000000	199.933472	-0.559082
200.000000	199.940186	-0.559082
200.000000	199.927368	-0.559723
200.000000	199.914551	-0.560028
200.000000	199.959106	-0.561646
200.000000	199.940186	-0.558777
200.000000	199.933472	-0.561005
200.000000	199.940186	-0.558777
200.000000	199.946289	-0.558777
200.000000	199.946289	-0.560028
200.000000	199.927368	-0.558441
200.000000	199.940186	-0.559082
200.000000	199.952393	-0.558441
200.000000	199.946289	-0.559723
200.000000	199.952393	-0.559082
200.000000	199.933472	-0.556213
200.000000	199.933472	-0.558777
200.000000	199.927368	-0.558441
200.000000	199.914551	-0.559723
200.000000	199.933472	-0.558441
200.000000	199.920654	-0.559418
200.000000	199.933472	-0.559418
200.000000	199.920654	-0.560028
200.000000	199.940186	-0.559418
200.000000	199.946289	-0.561310
200.000000	199.920654	-0.558441
200.000000	199.946289	-0.561310
200.000000	199.940186	-0.558441
200.000000	199.940186	-0.558777
200.000000	199.946289	-0.559723
200.000000	199.940186	-0.558136
200.000000	199.927368	-0.559723
200.000000	199.940186	-0.557190
200.000000	199.940186	-0.556213
200.000000	199.927368	-0.559418
200.000000	199.952393	-0.556854
200.000000	199.940186	-0.559723
200.000000	199.933472	-0.559082
200.000000	199.940186	-0.560364
200.000000	199.952393	-0.560028
200.000000	199.952393	-0.560364
200.000000	199.927368	-0.559418
200.000000	199.946289	-0.559082
200.000000	199.927368	-0.560364
200.000000	199.940186	-0.560364
200.000000	199.927368	-0.557495
200.000000	199.933472	-0.560028
200.000000	199.965210	-0.559723
200.000000	199.927368	-0.556549
200.000000	199.946289	-0.559418
200.000000	199.940186	-0.557190
200.000000	199.914551	-0.557190
200.000000	199.927368	-0.559082
200.000000	199.920654	-0.559723
200.000000	199.927368	-0.561310
200.000000	199.927368	-0.559418
200.000000	199.952393	-0.561646
200.000000	199.927368	-0.561646
200.000000	199.952393	-0.561310
200.000000	199.927368	-0.559418
200.000000	199.940186	-0.559082
200.000000	199.933472	-0.558441
200.000000	199.940186	-0.560364
200.000000	199.940186	-0.559082
200.000000	199.959106	-0.560028
200.000000	199.940186	-0.557190
200.000000	199.959106	-0.557800
200.000000	199.952393	-0.558777
200.000000	199.946289	-0.556213
200.000000	199.940186	-0.557190
200.000000	199.927368	-0.558777
200.000000	199.940186	-0.559418
200.000000	199.946289	-0.560028
200.000000	199.927368	-0.560364
200.000000	199.927368	-0.559723
200.000000	199.940186	-0.557800
200.000000	199.927368	-0.559082
200.000000	199.940186	-0.561005
200.000000	199.927368	-0.558777
200.000000	199.927368	-0.560028
200.000000	199.940186	-0.559418
200.000000	199.940186	-0.557800
200.000000	199.940186	-0.557495
200.000000	199.940186	-0.558777
200.000000	199.927368	-0.559723
200.000000	199.940186	-0.560028
200.000000	199.927368	-0.558136
200.000000	199.952393	-0.560669
200.000000	199.927368	-0.558136
200.000000	199.940186	-0.561310
200.000000	199.946289	-0.559418
200.000000	199.940186	-0.559082
200.000000	199.952393	-0.559723
200.000000	199.940186	-0.561310
200.000000	199.946289	-0.558136
200.000000	199.940186	-0.559418
200.000000	199.927368	-0.558441
200.000000	199.940186	-0.560028
200.000000	199.927368	-0.559082
200.000000	199.940186	-0.560364
200.000000	199.940186	-0.558441
200.000000	199.914551	-0.559723
200.000000	199.927368	-0.559418
200.000000	199.946289	-0.560669
200.000000	199.927368	-0.562592
200.000000	199.927368	-0.558441
200.000000	199.940186	-0.560028
200.000000	199.940186	-0.560028
200.000000	199.940186	-0.558441
200.000000	199.940186	-0.559723
200.000000	199.946289	-0.558136
200.000000	199.933472	-0.558777
200.000000	199.946289	-0.557190
200.000000	199.940186	-0.558441
200.000000	199.940186	-0.557190
200.000000	199.927368	-0.557190
200.000000	199.940186	-0.558441
200.000000	199.927368	-0.559723
200.000000	199.940186	-0.557495
200.000000	199.940186	-0.561005
200.000000	199.940186	-0.558777
200.000000	199.940186	-0.559418
200.000000	199.940186	-0.559723
200.000000	199.940186	-0.560669
200.000000	199.927368	-0.558777
200.000000	199.920654	-0.558777
200.000000	199.927368	-0.559418
200.000000	199.940186	-0.560028
200.000000	199.940186	-0.558441
200.000000	199.927368	-0.559418
200.000000	199.940186	-0.557190
200.000000	199.933472	-0.556854
200.000000	199.933472	-0.558777
200.000000	199.940186	-0.558441
200.000000	199.927368	-0.557190
200.000000	199.927368	-0.558777
200.000000	199.940186	-0.558777
200.000000	199.946289	-0.560364
200.000000	199.933472	-0.559418
200.000000	199.952393	-0.560028
200.000000	199.927368	-0.558136
200.000000	199.940186	-0.558777
200.000000	199.933472	-0.558441
200.000000	199.940186	-0.560028
200.000000	199.920654	-0.560028
200.000000	199.946289	-0.559082
200.000000	199.940186	-0.558136
200.000000	199.952393	-0.559723
200.000000	199.933472	-0.557190
200.000000	199.940186	-0.558777
200.000000	199.940186	-0.558136
200.000000	199.946289	-0.558136
200.000000	199.914551	-0.558136
200.000000	199.927368	-0.558441
200.000000	199.927368	-0.559723
200.000000	199.940186	-0.558777
200.000000	199.946289	-0.559418
200.000000	199.933472	-0.560364
200.000000	199.927368	-0.558136
200.000000	199.920654	-0.559723
200.000000	199.933472	-0.558441
200.000000	199.940186	-0.557495
200.000000	199.946289	-0.559418
200.000000	199.940186	-0.559418
200.000000	199.927368	-0.559082
200.000000	199.959106	-0.558136
200.000000	199.946289	-0.558777
200.000000	199.940186	-0.559723
200.000000	199.946289	-0.558441
200.000000	199.940186	-0.561646
200.000000	199.946289	-0.559082
200.000000	199.940186	-0.560028
200.000000	199.927368	-0.558441
200.000000	199.940186	-0.560669
200.000000	199.940186	-0.559082
200.000000	199.952393	-0.559418
200.000000	199.927368	-0.558777
200.000000	199.927368	-0.560669
200.000000	199.927368	-0.557190
200.000000	199.940186	-0.558136
200.000000	199.940186	-0.558136
200.000000	199.927368	-0.560028
200.000000	199.946289	-0.558136
200.000000	199.927368	-0.559418
200.000000	199.933472	-0.559418
200.000000	199.927368	-0.558441
200.000000	199.927368	-0.560364
200.000000	199.940186	-0.559723
200.000000	199.952393	-0.557495
200.000000	199.940186	-0.560669
200.000000	199.952393	-0.559723
200.000000	199.940186	-0.558777
200.000000	199.927368	-0.557190
200.000000	199.927368	-0.559082
200.000000	199.933472	-0.558441
200.000000	199.946289	-0.559418
200.000000	199.914551	-0.557495
200.000000	199.946289	-0.560028
200.000000	199.927368	-0.557495
200.000000	199.933472	-0.561951
200.000000	199.927368	-0.558441
200.000000	199.914551	-0.559723
200.000000	199.940186	-0.558441
200.000000	199.952393	-0.560028
200.000000	199.940186	-0.560028
200.000000	199.946289	-0.559082
200.000000	199.933472	-0.558777
200.000000	199.952393	-0.561310
200.000000	199.946289	-0.557495
200.000000	199.933472	-0.558136
200.000000	199.940186	-0.559418
200.000000	199.927368	-0.558441
200.000000	199.927368	-0.557800
200.000000	199.933472	-0.558136
200.000000	199.952393	-0.556854
200.000000	199.940186	-0.557190
200.000000	199.940186	-0.556854
200.000000	199.927368	-0.561951
200.000000	199.940186	-0.558136
200.000000	199.946289	-0.557495
200.000000	199.940186	-0.559418
200.000000	199.920654	-0.560669
200.000000	199.927368	-0.559418
200.000000	199.940186	-0.559418
200.000000	199.927368	-0.558441
200.000000	199.940186	-0.559082
200.000000	199.946289	-0.558441
200.000000	199.946289	-0.561646
200.000000	199.952393	-0.558777
200.000000	199.940186	-0.557190
200.000000	199.933472	-0.559418
200.000000	199.920654	-0.556854
200.000000	199.933472	-0.556854
200.000000	199.940186	-0.557190
200.000000	199.940186	-0.557495
200.000000	199.927368	-0.560669
200.000000	199.940186	-0.558441
200.000000	199.940186	-0.560669
200.000000	199.940186	-0.559723
200.000000	199.940186	-0.559723
200.000000	199.940186	-0.560364
200.000000	199.940186	-0.557190
200.000000	199.940186	-0.559723
200.000000	199.946289	-0.560364
200.000000	199.920654	-0.557190
200.000000	199.933472	-0.557190
200.000000	199.946289	-0.557190
200.000000	199.965210	-0.557495
200.000000	199.946289	-0.557800
200.000000	199.940186	-0.557495
200.000000	199.959106	-0.559082
200.000000	199.927368	-0.557800
200.000000	199.927368	-0.559418
200.000000	199.940186	-0.559418
200.000000	199.920654	-0.558777
200.000000	199.927368	-0.559418
200.000000	199.965210	-0.559082
200.000000	199.927368	-0.559418
200.000000	199.920654	-0.558441
200.000000	199.920654	-0.558441
200.000000	199.946289	-0.561005
200.000000	199.920654	-0.558136
200.000000	199.965210	-0.558441
200.000000	199.940186	-0.558777
200.000000	199.927368	-0.556854
200.000000	199.940186	-0.558136
200.000000	199.920654	-0.559418
200.000000	199.952393	-0.557495
200.000000	199.940186	-0.559082
200.000000	199.940186	-0.559723
200.000000	199.946289	-0.561310
200.000000	199.940186	-0.559418
200.000000	199.927368	-0.560028
200.000000	199.940186	-0.558136
200.000000	199.933472	-0.558777
200.000000	199.940186	-0.557495
200.000000	199.940186	-0.558441
200.000000	199.933472	-0.558136
200.000000	199.946289	-0.558777
200.000000	199.952393	-0.559723
200.000000	199.927368	-0.559723
200.000000	199.940186	-0.556854
200.000000	199.940186	-0.559723
200.000000	199.946289	-0.558136
200.000000	199.940186	-0.560028
200.000000	199.940186	-0.559418
200.000000	199.927368	-0.559082
200.000000	199.940186	-0.560364
200.000000	199.920654	-0.558777
200.000000	199.940186	-0.559723
200.000000	199.946289	-0.560028
200.000000	199.952393	-0.557495
200.000000	199.927368	-0.559723
200.000000	199.940186	-0.557495
200.000000	199.940186	-0.559082
200.000000	199.920654	-0.558777
200.000000	199.946289	-0.557495
200.000000	199.940186	-0.557800
200.000000	199.952393	-0.557190
200.000000	199.940186	-0.557190
200.000000	199.927368	-0.561310
200.000000	199.952393	-0.557800
200.000000	199.952393	-0.560364
200.000000	199.933472	-0.559418
200.000000	199.927368	-0.559723
200.000000	199.952393	-0.561005
200.000000	199.952393	-0.560028
200.000000	199.927368	-0.559723
200.000000	199.952393	-0.558441
200.000000	199.927368	-0.558777
200.000000	199.927368	-0.560364
200.000000	199.927368	-0.556854
200.000000	199.940186	-0.558777
200.000000	199.927368	-0.558441
200.000000	199.933472	-0.556549
200.000000	199.927368	-0.558777
200.000000	199.940186	-0.557495
200.000000	199.946289	-0.557495
200.000000	199.940186	-0.560028
200.000000	199.927368	-0.559418
200.000000	199.914551	-0.560028
200.000000	199.927368	-0.557495
200.000000	199.940186	-0.558777
200.000000	199.946289	-0.558136
200.000000	199.940186	-0.559723
200.000000	199.933472	-0.558136
200.000000	199.933472	-0.558136
200.000000	199.927368	-0.558441
200.000000	199.952393	-0.559082
200.000000	199.946289	-0.558136
200.000000	199.940186	-0.560028
200.000000	199.959106	-0.558441
200.000000	199.933472	-0.559723
200.000000	199.946289	-0.558136
200.000000	199.914551	-0.557800
200.000000	199.940186	-0.559418
200.000000	199.920654	-0.559418
200.000000	199.940186	-0.559723
200.000000	199.946289	-0.558441
200.000000	199.927368	-0.558777
200.000000	199.933472	-0.558136
200.000000	199.927368	-0.557190
200.000000	199.927368	-0.558136
200.000000	199.940186	-0.560364
200.000000	199.927368	-0.559082
200.000000	199.920654	-0.559418
200.000000	199.927368	-0.558441
200.000000	199.920654	-0.556854
200.000000	199.933472	-0.558777
200.000000	199.940186	-0.558777
200.000000	199.933472	-0.560669
200.000000	199.940186	-0.559418
200.000000	199.940186	-0.558777
200.000000	199.940186	-0.559418
200.000000	199.927368	-0.559082
200.000000	199.927368	-0.559082
200.000000	199.946289	-0.558136
200.000000	199.940186	-0.557800
200.000000	199.933472	-0.557190
200.000000	199.927368	-0.558441
200.000000	199.940186	-0.559082
200.000000	199.927368	-0.556854
200.000000	199.946289	-0.557190
200.000000	199.940186	-0.559418
200.000000	199.952393	-0.558777
200.000000	199.946289	-0.559082
200.000000	199.940186	-0.557190
200.000000	199.933472	-0.558441
200.000000	199.946289	-0.560028
200.000000	199.946289	-0.558441
200.000000	199.959106	-0.562897
200.000000	199.952393	-0.559418
200.000000	199.940186	-0.558777
200.000000	199.927368	-0.560364
200.000000	199.927368	-0.556854
200.000000	199.927368	-0.558777
200.000000	199.920654	-0.559082
200.000000	199.940186	-0.558136
200.000000	199.940186	-0.559082
200.000000	199.920654	-0.558136
200.000000	199.940186	-0.558136
200.000000	199.927368	-0.555908
200.000000	199.940186	-0.555573
200.000000	199.927368	-0.559082
200.000000	199.940186	-0.560028
200.000000	199.946289	-0.560669
200.000000	199.927368	-0.561310
200.000000	199.940186	-0.557800
200.000000	199.940186	-0.559723
200.000000	199.946289	-0.557495
200.000000	199.940186	-0.559082
200.000000	199.946289	-0.558777
200.000000	199.933472	-0.558136
200.000000	199.946289	-0.559082
200.000000	199.952393	-0.557190
200.000000	199.940186	-0.558136
200.000000	199.946289	-0.557190
200.000000	199.952393	-0.556854
200.000000	199.933472	-0.558441
200.000000	199.940186	-0.559418
200.000000	199.933472	-0.556854
200.000000	199.927368	-0.558777
200.000000	199.940186	-0.558441
200.000000	199.940186	-0.561005
200.000000	199.920654	-0.561005
200.000000	199.946289	-0.559723
200.000000	199.914551	-0.558441
200.000000	199.940186	-0.558441
200.000000	199.920654	-0.558441
200.000000	199.952393	-0.558441
200.000000	199.927368	-0.558136
200.000000	199.940186	-0.558441
200.000000	199.940186	-0.557495
200.000000	199.927368	-0.558136
200.000000	199.940186	-0.557800
200.000000	199.940186	-0.558777
200.000000	199.946289	-0.558136
200.000000	199.940186	-0.558777
200.000000	199.927368	-0.559082
200.000000	199.940186	-0.560028
200.000000	199.940186	-0.558777
200.000000	199.920654	-0.557800
200.000000	199.933472	-0.558777
200.000000	199.946289	-0.559418
200.000000	199.927368	-0.558136
200.000000	199.946289	-0.560028
200.000000	199.940186	-0.557800
200.000000	199.914551	-0.557495
200.000000	199.952393	-0.558441
200.000000	199.927368	-0.559418
200.000000	199.940186	-0.556213
200.000000	199.940186	-0.556854
200.000000	199.940186	-0.558136
200.000000	199.946289	-0.558777
200.000000	199.946289	-0.558777
200.000000	199.940186	-0.560028
200.000000	199.946289	-0.557495
200.000000	199.946289	-0.558136
200.000000	199.927368	-0.557190
200.000000	199.940186	-0.558136
200.000000	199.927368	-0.558136
200.000000	199.952393	-0.558136
200.000000	199.952393	-0.559723
200.000000	199.952393	-0.560028
200.000000	199.940186	-0.557495
200.000000	199.933472	-0.558441
200.000000	199.927368	-0.557190
200.000000	199.940186	-0.559082
200.000000	199.940186	-0.556854
200.000000	199.927368	-0.559418
200.000000	199.946289	-0.560028
200.000000	199.933472	-0.559082
200.000000	199.946289	-0.559082
200.000000	199.946289	-0.560669
200.000000	199.940186	-0.556854
200.000000	199.927368	-0.558441
200.000000	199.940186	-0.557800
200.000000	199.927368	-0.558136
200.000000	199.952393	-0.557190
200.000000	199.952393	-0.558136
200.000000	199.933472	-0.557495
200.000000	199.940186	-0.558136
200.000000	199.927368	-0.557800
200.000000	199.952393	-0.559082
200.000000	199.940186	-0.555573
200.000000	199.940186	-0.560669
200.000000	199.940186	-0.559418
200.000000	199.940186	-0.559723
200.000000	199.927368	-0.558136
200.000000	199.946289	-0.560028
200.000000	199.933472	-0.559082
200.000000	199.940186	-0.558136
200.000000	199.946289	-0.557800
200.000000	199.940186	-0.558441
200.000000	199.927368	-0.555908
200.000000	199.940186	-0.558136
200.000000	199.933472	-0.559082
200.000000	199.927368	-0.558136
200.000000	199.940186	-0.557190
200.000000	199.952393	-0.557190
200.000000	199.933472	-0.557190
200.000000	199.927368	-0.558441
200.000000	199.927368	-0.557495
200.000000	199.933472	-0.561646
200.000000	199.914551	-0.558441
200.000000	199.946289	-0.558441
200.000000	199.933472	-0.562592
200.000000	199.940186	-0.561005
200.000000	199.946289	-0.557800
200.000000	199.927368	-0.559082
200.000000	199.940186	-0.558136
200.000000	199.920654	-0.558441
200.000000	199.927368	-0.558441
200.000000	199.946289	-0.560028
200.000000	199.940186	-0.555267
200.000000	199.940186	-0.557495
200.000000	199.952393	-0.558136
200.000000	199.927368	-0.557495
200.000000	199.952393	-0.557190
200.000000	199.940186	-0.559082
200.000000	199.914551	-0.558136
200.000000	199.927368	-0.559723
200.000000	199.946289	-0.558441
200.000000	199.952393	-0.560364
200.000000	199.940186	-0.557190
200.000000	199.927368	-0.557800
200.000000	199.940186	-0.559418
200.000000	199.946289	-0.559082
200.000000	199.940186	-0.559418
200.000000	199.927368	-0.560028
200.000000	199.927368	-0.558136
200.000000	199.927368	-0.557800
200.000000	199.940186	-0.558441
200.000000	199.940186	-0.559723
200.000000	199.940186	-0.557495
200.000000	199.952393	-0.556854
200.000000	199.927368	-0.559082
200.000000	199.940186	-0.559418
200.000000	199.940186	-0.557800
200.000000	199.952393	-0.558441
200.000000	199.940186	-0.558136
200.000000	199.952393	-0.558441
200.000000	199.940186	-0.557800
200.000000	199.940186	-0.559723
200.000000	199.927368	-0.558136
200.000000	199.940186	-0.557190
200.000000	199.940186	-0.559418
200.000000	199.933472	-0.559418
200.000000	199.933472	-0.558136
200.000000	199.933472	-0.557800
200.000000	199.933472	-0.558136
200.000000	199.946289	-0.558777
200.000000	199.946289	-0.560028
200.000000	199.927368	-0.557495
200.000000	199.940186	-0.557495
200.000000	199.940186	-0.559082
200.000000	199.927368	-0.560364
200.000000	199.927368	-0.556854
200.000000	199.940186	-0.557190
200.000000	199.927368	-0.559082
200.000000	199.946289	-0.558136
200.000000	199.940186	-0.559723
200.000000	199.940186	-0.557800
200.000000	199.927368	-0.556854
200.000000	199.952393	-0.557190
200.000000	199.952393	-0.556854
200.000000	199.940186	-0.558136
200.000000	199.914551	-0.559082
200.000000	199.946289	-0.559418
200.000000	199.940186	-0.560364
200.000000	199.940186	-0.559082
200.000000	199.940186	-0.559418
200.000000	199.927368	-0.560028
200.000000	199.940186	-0.558136
200.000000	199.946289	-0.558777
200.000000	199.920654	-0.557800
200.000000	199.933472	-0.558441
200.000000	199.946289	-0.558136
200.000000	199.940186	-0.558441
200.000000	199.940186	-0.556854
200.000000	199.927368	-0.556549
200.000000	199.920654	-0.557800
200.000000	199.940186	-0.557800
200.000000	199.940186	-0.555908
200.000000	199.933472	-0.556854
200.000000	199.940186	-0.557800
200.000000	199.927368	-0.560364
200.000000	199.946289	-0.560028
200.000000	199.940186	-0.559418
200.000000	199.959106	-0.557495
200.000000	199.920654	-0.557495
200.000000	199.920654	-0.558777
200.000000	199.940186	-0.560028
200.000000	199.952393	-0.557190
200.000000	199.940186	-0.558441
200.000000	199.952393	-0.558777
200.000000	199.927368	-0.559082
200.000000	199.933472	-0.557190
200.000000	199.946289	-0.558136
200.000000	199.927368	-0.556213
200.000000	199.940186	-0.557800
200.000000	199.946289	-0.556213
200.000000	199.940186	-0.558777
200.000000	199.959106	-0.558441
200.000000	199.940186	-0.559723
200.000000	199.933472	-0.560028
200.000000	199.927368	-0.560028
200.000000	199.940186	-0.558777
200.000000	199.927368	-0.559082
200.000000	199.927368	-0.559082
200.000000	199.952393	-0.559082
200.000000	199.940186	-0.558136
200.000000	199.940186	-0.559418
200.000000	199.927368	-0.558441
200.000000	199.946289	-0.557800
200.000000	199.914551	-0.557495
200.000000	199.952393	-0.558136
200.000000	199.914551	-0.557190
200.000000	199.927368	-0.558441
200.000000	199.927368	-0.557495
200.000000	199.940186	-0.559723
200.000000	199.920654	-0.559082
200.000000	199.940186	-0.557800
200.000000	199.914551	-0.557800
200.000000	199.940186	-0.558777
200.000000	199.940186	-0.556549
200.000000	199.952393	-0.560669
200.000000	199.940186	-0.557800
200.000000	199.927368	-0.558777
200.000000	199.965210	-0.559723
200.000000	199.927368	-0.560364
200.000000	199.933472	-0.557800
200.000000	199.946289	-0.558441
200.000000	199.914551	-0.557495
200.000000	199.940186	-0.556854
200.000000	199.940186	-0.560028
200.000000	199.933472	-0.560364
200.000000	199.952393	-0.557190
200.000000	199.952393	-0.559418
200.000000	199.940186	-0.558441
200.000000	199.952393	-0.559082
200.000000	199.959106	-0.557495
200.000000	199.940186	-0.557190
200.000000	199.940186	-0.556213
200.000000	199.933472	-0.558777
200.000000	199.946289	-0.557190
200.000000	199.940186	-0.559418
200.000000	199.940186	-0.555267
200.000000	199.946289	-0.559082
200.000000	199.940186	-0.558136
200.000000	199.940186	-0.559418
200.000000	199.940186	-0.559082
200.000000	199.940186	-0.559723
200.000000	199.933472	-0.558777
200.000000	199.940186	-0.558136
200.000000	199.933472	-0.557495
200.000000	199.940186	-0.560364
199.933472	199.876099	-0.556549
199.866943	199.805908	-0.555267
199.799805	199.729614	-0.557800
199.733276	199.672241	-0.557190
199.666748	199.608765	-0.556854
199.600220	199.532471	-0.556213
199.533081	199.462280	-0.557190
199.466553	199.404907	-0.556549
199.400024	199.328613	-0.555267
199.333496	199.271240	-0.559418
199.266968	199.207153	-0.556549
199.199829	199.149780	-0.555267
199.133301	199.079590	-0.557190
199.066772	199.003296	-0.558441
199.000244	198.939819	-0.557495
198.933105	198.882446	-0.555908
198.866577	198.806152	-0.554321
198.800049	198.729248	-0.554932
198.733521	198.684692	-0.555267
198.666382	198.589478	-0.557190
198.599854	198.532104	-0.554932
198.533325	198.461914	-0.554626
198.466797	198.385620	-0.553986
198.400269	198.341064	-0.553345
198.333130	198.276978	-0.553986
198.266602	198.200684	-0.554321
198.200073	198.143311	-0.553040
198.133545	198.054199	-0.554626
198.066406	198.009644	-0.553986
197.999878	197.952271	-0.554321
197.933350	197.856445	-0.553986
197.866821	197.799072	-0.552063
197.800293	197.735596	-0.553680
197.733154	197.672119	-0.553680
197.666626	197.608032	-0.553680
197.600098	197.518921	-0.552704
197.533569	197.468262	-0.552399
197.466431	197.391357	-0.552399
197.399902	197.353516	-0.550476
197.333374	197.270508	-0.550476
197.266846	197.194214	-0.551117
197.199707	197.124023	-0.549530
197.133179	197.066650	-0.551453
197.066650	196.996460	-0.551117
197.000122	196.958618	-0.551117
196.933594	196.888428	-0.549530
196.866455	196.818237	-0.549835
196.799927	196.760864	-0.549225
196.733398	196.690674	-0.549530
196.666870	196.620483	-0.549835
196.599731	196.544189	-0.548584
196.533203	196.480713	-0.549225
196.466675	196.423340	-0.549835
196.400146	196.365967	-0.549530
196.333618	196.276855	-0.548889
196.266479	196.219482	-0.548248
196.199951	196.130371	-0.547302
196.133423	196.091919	-0.547302
196.066895	195.996094	-0.549530
195.999756	195.958252	-0.546356
195.933228	195.875244	-0.547302
195.866699	195.805054	-0.547302
195.800171	195.747681	-0.548584
195.733032	195.678101	-0.547302
195.666504	195.607910	-0.546967
195.599976	195.563354	-0.546661
195.533447	195.474243	-0.546021
195.466919	195.416870	-0.546021
195.399780	195.339966	-0.546967
195.333252	195.269775	-0.546021
195.266724	195.213013	-0.546356
195.200195	195.142822	-0.547302
195.133057	195.072632	-0.546021
195.066528	195.015259	-0.545715
195.000000	194.957886	-0.545380
194.933472	194.894409	-0.545715
194.866943	194.811401	-0.546661
194.799805	194.741211	-0.543488
194.733276	194.677734	-0.545380
194.666748	194.613647	-0.545715
194.600220	194.544067	-0.544739
194.533081	194.473877	-0.543793
194.466553	194.409790	-0.545380
194.400024	194.340210	-0.543488
194.333496	194.270020	-0.542847
194.266968	194.225464	-0.543152
194.199829	194.142456	-0.543152
194.133301	194.085083	-0.542206
194.066772	194.014893	-0.543488
194.000244	193.938599	-0.542847
193.933105	193.868408	-0.541260
193.866577	193.798218	-0.540924
193.800049	193.753662	-0.543793
193.733521	193.677368	-0.541565
193.666382	193.619995	-0.544128
193.599854	193.543701	-0.541870
193.533325	193.479614	-0.543152
193.466797	193.397217	-0.540619
193.400269	193.333130	-0.543152
193.333130	193.288574	-0.541260
193.266602	193.212280	-0.540283
193.200073	193.148804	-0.541260
193.133545	193.084717	-0.540924
193.066406	193.014526	-0.539001
192.999878	192.957153	-0.538391
192.933350	192.893677	-0.539001
192.866821	192.817383	-0.541565
192.800293	192.747192	-0.538696
192.733154	192.683716	-0.538055
192.666626	192.613525	-0.536774
192.600098	192.543335	-0.539001
192.533569	192.498779	-0.538696
192.466431	192.409668	-0.540283
192.399902	192.345581	-0.539001
192.333374	192.294922	-0.540619
192.266846	192.218628	-0.539978
192.199707	192.128906	-0.539978
192.133179	192.084351	-0.536163
192.066650	192.008057	-0.537415
192.000122	191.925049	-0.536774
191.933594	191.861572	-0.537415
191.866455	191.791382	-0.537415
191.799927	191.746826	-0.536469
191.733398	191.683350	-0.534241
191.666870	191.613159	-0.535828
191.599731	191.542969	-0.536163
191.533203	191.472778	-0.536163
191.466675	191.403198	-0.533600
191.400146	191.345825	-0.536163
191.333618	191.275635	-0.534882
191.266479	191.211548	-0.535522
191.199951	191.135254	-0.533905
191.133423	191.065063	-0.536163
191.066895	191.001587	-0.534546
190.999756	190.944214	-0.535187
190.933228	190.880737	-0.536163
190.866699	190.829468	-0.534546
190.800171	190.734253	-0.533295
190.733032	190.676880	-0.534882
190.666504	190.612793	-0.531677
190.599976	190.530396	-0.532013
190.533447	190.473022	-0.531677
190.466919	190.421753	-0.532959
190.399780	190.358276	-0.531372
190.333252	190.269165	-0.532318
190.266724	190.217896	-0.532318
190.200195	190.160522	-0.531372
190.133057	190.071411	-0.532654
190.066528	190.020142	-0.531372
190.000000	189.950562	-0.530731
189.933472	189.873657	-0.531372
189.866943	189.810181	-0.529785
189.799805	189.752808	-0.531372
189.733276	189.695435	-0.530731
189.666748	189.625244	-0.530731
189.600220	189.536133	-0.531372
189.533081	189.491577	-0.531372
189.466553	189.408569	-0.528198
189.400024	189.345093	-0.529785
189.333496	189.274902	-0.529785
189.266968	189.204712	-0.530426
189.199829	189.154053	-0.529144
189.133301	189.083862	-0.530731
189.066772	189.007568	-0.528809
189.000244	188.956299	-0.528809
188.933105	188.873901	-0.528809
188.866577	188.803711	-0.528809
188.800049	188.752441	-0.527222
188.733521	188.663330	-0.528809
188.666382	188.612671	-0.527557
188.599854	188.535767	-0.529449
188.533325	188.478394	-0.526276
188.466797	188.414917	-0.528503
188.400269	188.338623	-0.526581
188.333130	188.274536	-0.526917
188.266602	188.204956	-0.526917
188.200073	188.140869	-0.529144
188.133545	188.058472	-0.526581
188.066406	188.013306	-0.528809
187.999878	187.943726	-0.525635
187.933350	187.873535	-0.524689
187.866821	187.809448	-0.524994
187.800293	187.733154	-0.524689
187.733154	187.662964	-0.524994
187.666626	187.612305	-0.524994
187.600098	187.542114	-0.524353
187.533569	187.478638	-0.526917
187.466431	187.401733	-0.523712
187.399902	187.332153	-0.524048
187.333374	187.274780	-0.522125
187.266846	187.204590	-0.525330
187.199707	187.134399	-0.523407
187.133179	187.077026	-0.522125
187.066650	187.013550	-0.523407
187.000122	186.917725	-0.524353
186.933594	186.867065	-0.524048
186.866455	186.802979	-0.525330
186.799927	186.739502	-0.522766
186.733398	186.675415	-0.523712
186.666870	186.605835	-0.522125
186.599731	186.541748	-0.522125
186.533203	186.484375	-0.522125
186.466675	186.408081	-0.520844
186.400146	186.337891	-0.521820
186.333618	186.280518	-0.521179
186.266479	186.217041	-0.522125
186.199951	186.140747	-0.522461
186.133423	186.057739	-0.519592
186.066895	185.994263	-0.520844
185.999756	185.942993	-0.519897
185.933228	185.859985	-0.521179
185.866699	185.796509	-0.521179
185.800171	185.751953	-0.519897
185.733032	185.681763	-0.519897
185.666504	185.611572	-0.521484
185.599976	185.541382	-0.520538
185.533447	185.465088	-0.521179
185.466919	185.420532	-0.518616
185.399780	185.331421	-0.520538
185.333252	185.261230	-0.518005
185.266724	185.197754	-0.517365
185.200195	185.133667	-0.518951
185.133057	185.076904	-0.518311
185.066528	185.006714	-0.516724
185.000000	184.936523	-0.516724
184.933472	184.879150	-0.517670
184.866943	184.802856	-0.517670
184.799805	184.745483	-0.516388
184.733276	184.675293	-0.516724
184.666748	184.598999	-0.516083
184.600220	184.534912	-0.517670
184.533081	184.477539	-0.518005
184.466553	184.407959	-0.517029
184.400024	184.343872	-0.515137
184.333496	184.273682	-0.516724
184.266968	184.216309	-0.515747
184.199829	184.152832	-0.517365
184.133301	184.069824	-0.515747
184.066772	183.999634	-0.514801
184.000244	183.948975	-0.516083
183.933105	183.885498	-0.513855
183.866577	183.802490	-0.514496
183.800049	183.706665	-0.514801
183.733521	183.656006	-0.514496
183.666382	183.579712	-0.513519
183.599854	183.528442	-0.515137
183.533325	183.477783	-0.514496
183.466797	183.394775	-0.512268
183.400269	183.337402	-0.512573
183.333130	183.280029	-0.515442
183.266602	183.209839	-0.513519
183.200073	183.146362	-0.513519
183.133545	183.070068	-0.512573
183.066406	182.993164	-0.512268
182.999878	182.942505	-0.512878
182.933350	182.859497	-0.513519
182.866821	182.789307	-0.513214
182.800293	182.725830	-0.512573
182.733154	182.687378	-0.510986
182.666626	182.611084	-0.512268
182.600098	182.534790	-0.510651
182.533569	182.451782	-0.512268
182.466431	182.400513	-0.511932
182.399902	182.324219	-0.512268
182.333374	182.273560	-0.509064
182.266846	182.209473	-0.510345
182.199707	182.139893	-0.510040
182.133179	182.056885	-0.510040
182.066650	181.986694	-0.509399
182.000122	181.923218	-0.511292
181.933594	181.865845	-0.509705
181.866455	181.801758	-0.510651
181.799927	181.738281	-0.507477
181.733398	181.668091	-0.507782
181.666870	181.604614	-0.507477
181.599731	181.534424	-0.510345
181.533203	181.464233	-0.510040
181.466675	181.387939	-0.507172
181.400146	181.323853	-0.509064
181.333618	181.273193	-0.509399
181.266479	181.196899	-0.505890
181.199951	181.132812	-0.508759
181.133423	181.082153	-0.507172
181.066895	180.986328	-0.506195
180.999756	180.941772	-0.506531
180.933228	180.865479	-0.507172
180.866699	180.802002	-0.505890
180.800171	180.731812	-0.506531
180.733032	180.667725	-0.504608
180.666504	180.591431	-0.507172
180.599976	180.546875	-0.503967
180.533447	180.463867	-0.506836
180.466919	180.393677	-0.504608
180.399780	180.324097	-0.505249
180.333252	180.272827	-0.503967
180.266724	180.189819	-0.505554
180.200195	180.139160	-0.505249
180.133057	180.056152	-0.504303
180.066528	179.985962	-0.505554
180.000000	179.935303	-0.505554
179.933472	179.896851	-0.503326
179.866943	179.801636	-0.505890
179.799805	179.724731	-0.503326
179.733276	179.667969	-0.503021
179.666748	179.597778	-0.502075
179.600220	179.527588	-0.503021
179.533081	179.457397	-0.503967
179.466553	179.400024	-0.501099
179.400024	179.329834	-0.502686
179.333496	179.272461	-0.503326
179.266968	179.215088	-0.501099
179.199829	179.119873	-0.503662
179.133301	179.062500	-0.501740
179.066772	178.992310	-0.501099
179.000244	178.922119	-0.501099
178.933105	178.871460	-0.502380
178.866577	178.801270	-0.500793
178.800049	178.724976	-0.501099
178.733521	178.680420	-0.502686
178.666382	178.616333	-0.502075
178.599854	178.540039	-0.498566
178.533325	178.469849	-0.501434
178.466797	178.393555	-0.498230
178.400269	178.330078	-0.499817
178.333130	178.259888	-0.498871
178.266602	178.189697	-0.498871
178.200073	178.132324	-0.500458
178.133545	178.074951	-0.498230
178.066406	177.979126	-0.499817
177.999878	177.922363	-0.500458
177.933350	177.864990	-0.497925
177.866821	177.800903	-0.499207
177.800293	177.730713	-0.497925
177.733154	177.667236	-0.497925
177.666626	177.615967	-0.499512
177.600098	177.520752	-0.496979
177.533569	177.463379	-0.498566
177.466431	177.393188	-0.497925
177.399902	177.348633	-0.496979
177.333374	177.278442	-0.498230
177.266846	177.196045	-0.495361
177.199707	177.157593	-0.497925
177.133179	177.061768	-0.496979
177.066650	177.004395	-0.497589
177.000122	176.928101	-0.495361
176.933594	176.864624	-0.495697
176.866455	176.788330	-0.495697
176.799927	176.724243	-0.495056
176.733398	176.673584	-0.495056
176.666870	176.596680	-0.496338
176.599731	176.527100	-0.494110
176.533203	176.450195	-0.495697
176.466675	176.412354	-0.494110
176.400146	176.329346	-0.494110
176.333618	176.278076	-0.496002
176.266479	176.214600	-0.493469
176.199951	176.144409	-0.493134
176.133423	176.062012	-0.493134
176.066895	176.017456	-0.494110
175.999756	175.934448	-0.494720
175.933228	175.851440	-0.493134
175.866699	175.806885	-0.494110
175.800171	175.723877	-0.492493
175.733032	175.654297	-0.492828
175.666504	175.596924	-0.492493
175.599976	175.520020	-0.490265
175.533447	175.456543	-0.491241
175.466919	175.399170	-0.491547
175.399780	175.341797	-0.490906
175.333252	175.258789	-0.492828
175.266724	175.208130	-0.488678
175.200195	175.119019	-0.491547
175.133057	175.067749	-0.490265
175.066528	174.991455	-0.491241
175.000000	174.934082	-0.490265
174.933472	174.870605	-0.490601
174.866943	174.787598	-0.490601
174.799805	174.749146	-0.490265
174.733276	174.666748	-0.490265
174.666748	174.622192	-0.491241
174.600220	174.545288	-0.488037
174.533081	174.481812	-0.490906
174.466553	174.392700	-0.490265
174.400024	174.316406	-0.488373
174.333496	174.252319	-0.488678
174.266968	174.201660	-0.487732
174.199829	174.124756	-0.488373
174.133301	174.061279	-0.488037
174.066772	174.003906	-0.487732
174.000244	173.927612	-0.489014
173.933105	173.863525	-0.486145
173.866577	173.806152	-0.489319
173.800049	173.742676	-0.487732
173.733521	173.659668	-0.487396
173.666382	173.596191	-0.487732
173.599854	173.532715	-0.487396
173.533325	173.455811	-0.486755
173.466797	173.398437	-0.485504
173.400269	173.341675	-0.485809
173.333130	173.271484	-0.489014
173.266602	173.207397	-0.485809
173.200073	173.125000	-0.483582
173.133545	173.060913	-0.486450
173.066406	173.003540	-0.484222
172.999878	172.940063	-0.485504
172.933350	172.869873	-0.482635
172.866821	172.806396	-0.484222
172.800293	172.723389	-0.484222
172.733154	172.678833	-0.483917
172.666626	172.595825	-0.486145
172.600098	172.519531	-0.482941
172.533569	172.468262	-0.482300
172.466431	172.411499	-0.485168
172.399902	172.341309	-0.484222
172.333374	172.264404	-0.483917
172.266846	172.200928	-0.483582
172.199707	172.124634	-0.482941
172.133179	172.073364	-0.484528
172.066650	171.984253	-0.484222
172.000122	171.920776	-0.482941
171.933594	171.850586	-0.482941
171.866455	171.793213	-0.480713
171.799927	171.742554	-0.482300
171.733398	171.672363	-0.479126
171.666870	171.595459	-0.481354
171.599731	171.525879	-0.481354
171.533203	171.461792	-0.481659
171.466675	171.398315	-0.481049
171.400146	171.322021	-0.480713
171.333618	171.270752	-0.481049
171.266479	171.207275	-0.480408
171.199951	171.130371	-0.479126
171.133423	171.041260	-0.481354
171.066895	170.996704	-0.481049
170.999756	170.914307	-0.481354
170.933228	170.869751	-0.479126
170.866699	170.831299	-0.479126
170.800171	170.742187	-0.478485
170.733032	170.678101	-0.478821
170.666504	170.620728	-0.477844
170.599976	170.544434	-0.477539
170.533447	170.487061	-0.475616
170.466919	170.416870	-0.479126
170.399780	170.353394	-0.477539
170.333252	170.289917	-0.477844
170.266724	170.187988	-0.478485
170.200195	170.123901	-0.477539
170.133057	170.092163	-0.476562
170.066528	170.015869	-0.477844
170.000000	169.951782	-0.476257
169.933472	169.888306	-0.476898
169.866943	169.799194	-0.476257
169.799805	169.741821	-0.477539
169.733276	169.678345	-0.477539
169.666748	169.614258	-0.475952
169.600220	169.544067	-0.474030
169.533081	169.467773	-0.475311
169.466553	169.423218	-0.474335
169.400024	169.346924	-0.475616
169.333496	169.276733	-0.474670
169.266968	169.219360	-0.474030
169.199829	169.155884	-0.475311
169.133301	169.085693	-0.475952
169.066772	169.021606	-0.473083
169.000244	168.945312	-0.473389
168.933105	168.862915	-0.473083
168.866577	168.817749	-0.473694
168.800049	168.748169	-0.473389
168.733521	168.684082	-0.474670
168.666382	168.607788	-0.473694
168.599854	168.524780	-0.473083
168.533325	168.467407	-0.471802
168.466797	168.416748	-0.473389
168.400269	168.346558	-0.472443
168.333130	168.257446	-0.474030
168.266602	168.200073	-0.472443
168.200073	168.142700	-0.472107
168.133545	168.066406	-0.471466
168.066406	168.009033	-0.473389
167.999878	167.944946	-0.471466
167.933350	167.881470	-0.471161
167.866821	167.817993	-0.470856
167.800293	167.734985	-0.472107
167.733154	167.664795	-0.469238
167.666626	167.614136	-0.471802
167.600098	167.537231	-0.468292
167.533569	167.460937	-0.469879
167.466431	167.416382	-0.469879
167.399902	167.333374	-0.469574
167.333374	167.282715	-0.469574
167.266846	167.206421	-0.469574
167.199707	167.149048	-0.467651
167.133179	167.091675	-0.470856
167.066650	166.995850	-0.469574
167.000122	166.951294	-0.469879
166.933594	166.881104	-0.467987
166.866455	166.823730	-0.472107
166.799927	166.760254	-0.468597
166.733398	166.690063	-0.468597
166.666870	166.594849	-0.467987
166.599731	166.569214	-0.467346
166.533203	166.480103	-0.466370
166.466675	166.409912	-0.469238
166.400146	166.358643	-0.465118
166.333618	166.256714	-0.466705
166.266479	166.224976	-0.466370
166.199951	166.141968	-0.467346
166.133423	166.084595	-0.464783
166.066895	166.033936	-0.466705
165.999756	165.957642	-0.467346
165.933228	165.880737	-0.467346
165.866699	165.830078	-0.466064
165.800171	165.740967	-0.467346
165.733032	165.670776	-0.463837
165.666504	165.613403	-0.467010
165.599976	165.574951	-0.466370
165.533447	165.485840	-0.465759
165.466919	165.409546	-0.466705
165.399780	165.339355	-0.465118
165.333252	165.281982	-0.463501
165.266724	165.205688	-0.463837
165.200195	165.142212	-0.464142
165.133057	165.078125	-0.464783
165.066528	165.014648	-0.462891
165.000000	164.944458	-0.465118
164.933472	164.874268	-0.463196
164.866943	164.804077	-0.463501
164.799805	164.746704	-0.462250
164.733276	164.689941	-0.461914
164.666748	164.619751	-0.460968
164.600220	164.542847	-0.462555
164.533081	164.492187	-0.460968
164.466553	164.421997	-0.464142
164.400024	164.338989	-0.460968
164.333496	164.282227	-0.462250
164.266968	164.230957	-0.462555
164.199829	164.141846	-0.462250
164.133301	164.084473	-0.460327
164.066772	164.014282	-0.460632
164.000244	163.956909	-0.460327
163.933105	163.886719	-0.460327
163.866577	163.823242	-0.460968
163.800049	163.740234	-0.461914
163.733521	163.702393	-0.458405
163.666382	163.625488	-0.459045
163.599854	163.562012	-0.460968
163.533325	163.479004	-0.458099
163.466797	163.415527	-0.458099
163.400269	163.345337	-0.459045
163.333130	163.269043	-0.457458
163.266602	163.217773	-0.460022
163.200073	163.148193	-0.458099
163.133545	163.078003	-0.460022
163.066406	163.013916	-0.457153
162.999878	162.950439	-0.458740
162.933350	162.886963	-0.457458
162.866821	162.822876	-0.458405
162.800293	162.752686	-0.457153
162.733154	162.689209	-0.457458
162.666626	162.631836	-0.456818
162.600098	162.542725	-0.457153
162.533569	162.485352	-0.456177
162.466431	162.427979	-0.456512
162.399902	162.351685	-0.457153
162.333374	162.287598	-0.456177
162.266846	162.211304	-0.456512
162.199707	162.172852	-0.455872
162.133179	162.077637	-0.455536
162.066650	162.020264	-0.457458
162.000122	161.943970	-0.455231
161.933594	161.879883	-0.454590
161.866455	161.822510	-0.452698
161.799927	161.746216	-0.455872
161.733398	161.688843	-0.453644
161.666870	161.625366	-0.453949
161.599731	161.549072	-0.455231
161.533203	161.484985	-0.457153
161.466675	161.408691	-0.453308
161.400146	161.345215	-0.455872
161.333618	161.287842	-0.453644
161.266479	161.223755	-0.453003
161.199951	161.160278	-0.454285
161.133423	161.083984	-0.452698
161.066895	161.039429	-0.452057
160.999756	160.943604	-0.454285
160.933228	160.867310	-0.453003
160.866699	160.822754	-0.451721
160.800171	160.758667	-0.449829
160.733032	160.688477	-0.452362
160.666504	160.625000	-0.450134
160.599976	160.541992	-0.452057
160.533447	160.497437	-0.450134
160.466919	160.433960	-0.450775
160.399780	160.357666	-0.451721
160.333252	160.313110	-0.450775
160.266724	160.223389	-0.450439
160.200195	160.166016	-0.451416
160.133057	160.096436	-0.450134
160.066528	160.013428	-0.451080
160.000000	159.956055	-0.450439
159.933472	159.892578	-0.450134
159.866943	159.822388	-0.448547
159.799805	159.783936	-0.449493
159.733276	159.694824	-0.448212
159.666748	159.611816	-0.448547
159.600220	159.561157	-0.448212
159.533081	159.509888	-0.448547
159.466553	159.420776	-0.446625
159.400024	159.338379	-0.448212
159.333496	159.287109	-0.447906
159.266968	159.216919	-0.447266
159.199829	159.140625	-0.449188
159.133301	159.096069	-0.448853
159.066772	159.019775	-0.447266
159.000244	158.962402	-0.446625
158.933105	158.873291	-0.447906
158.866577	158.822021	-0.449829
158.800049	158.751831	-0.446320
158.733521	158.681641	-0.447906
158.666382	158.618164	-0.445038
158.599854	158.547974	-0.445343
158.533325	158.484497	-0.446320
158.466797	158.414307	-0.444733
158.400269	158.356934	-0.444397
158.333130	158.286743	-0.445343
158.266602	158.248901	-0.445343
158.200073	158.159180	-0.446960
158.133545	158.082886	-0.444092
158.066406	158.032227	-0.444733
157.999878	157.949219	-0.444397
157.933350	157.879028	-0.444397
157.866821	157.815552	-0.445679
157.800293	157.751465	-0.444733
157.733154	157.700806	-0.444397
157.666626	157.630615	-0.445038
157.600098	157.541504	-0.443756
157.533569	157.490234	-0.444397
157.466431	157.433472	-0.441864
157.399902	157.363281	-0.443756
157.333374	157.299194	-0.441864
157.266846	157.229614	-0.441528
157.199707	157.159424	-0.442169
157.133179	157.082520	-0.441528
157.066650	157.025757	-0.442169
157.000122	156.942749	-0.442474
156.933594	156.891479	-0.440582
156.866455	156.815186	-0.444397
156.799927	156.744995	-0.439636
156.733398	156.668701	-0.441864
156.666870	156.617432	-0.442474
156.599731	156.566772	-0.442169
156.533203	156.490479	-0.440887
156.466675	156.413574	-0.440582
156.400146	156.350098	-0.438354
156.333618	156.286621	-0.438660
156.266479	156.222534	-0.439636
156.199951	156.152344	-0.439636
156.133423	156.082764	-0.439941
156.066895	156.025391	-0.438995
155.999756	155.968018	-0.440247
155.933228	155.885010	-0.438995
155.866699	155.821533	-0.438019
155.800171	155.751343	-0.438660
155.733032	155.700073	-0.438354
155.666504	155.623779	-0.439301
155.599976	155.560303	-0.437073
155.533447	155.483398	-0.439941
155.466919	155.413818	-0.437073
155.399780	155.356445	-0.438660
155.333252	155.305176	-0.438019
155.266724	155.216064	-0.438354
155.200195	155.158691	-0.436127
155.133057	155.075684	-0.436127
155.066528	155.031128	-0.437714
155.000000	154.973755	-0.436768
154.933472	154.897461	-0.436127
154.866943	154.833984	-0.437714
154.799805	154.763794	-0.435486
154.733276	154.693604	-0.435486
154.666748	154.636230	-0.435791
154.600220	154.566040	-0.436768
154.533081	154.476929	-0.433258
154.466553	154.419556	-0.435486
154.400024	154.356079	-0.434540
154.333496	154.285889	-0.433899
154.266968	154.222412	-0.432617
154.199829	154.171143	-0.435791
154.133301	154.094849	-0.431030
154.066772	154.018555	-0.432281
154.000244	153.954468	-0.435791
153.933105	153.903809	-0.432922
153.866577	153.814697	-0.433563
153.800049	153.750610	-0.434204
153.733521	153.699951	-0.431976
153.666382	153.629761	-0.432281
153.599854	153.546753	-0.433899
153.533325	153.489380	-0.432281
153.466797	153.425903	-0.431335
153.400269	153.355713	-0.431671
153.333130	153.292236	-0.433258
153.266602	153.222046	-0.431976
153.200073	153.158569	-0.430695
153.133545	153.094482	-0.430695
153.066406	153.024292	-0.429108
152.999878	152.960815	-0.431030
152.933350	152.903442	-0.430054
152.866821	152.814331	-0.428802
152.800293	152.769775	-0.429413
152.733154	152.699585	-0.430389
152.666626	152.616577	-0.431030
152.600098	152.565918	-0.432281
152.533569	152.501831	-0.428802
152.466431	152.425537	-0.429749
152.399902	152.349243	-0.429413
152.333374	152.279053	-0.430389
152.266846	152.221680	-0.429413
152.199707	152.158203	-0.430054
152.133179	152.106934	-0.428467
152.066650	152.036743	-0.427826
152.000122	151.947632	-0.428467
151.933594	151.896973	-0.427521
151.866455	151.813965	-0.425598
151.799927	151.743774	-0.428162
151.733398	151.680298	-0.426575
151.666870	151.622925	-0.427521
151.599731	151.559448	-0.429108
151.533203	151.469727	-0.426239
151.466675	151.419067	-0.425934
151.400146	151.361694	-0.426575
151.333618	151.304321	-0.426880
151.266479	151.228027	-0.427826
151.199951	151.151733	-0.425598
151.133423	151.087646	-0.428467
151.066895	151.030273	-0.424957
150.999756	150.947876	-0.424011
150.933228	150.890503	-0.425934
150.866699	150.833130	-0.423706
150.800171	150.769043	-0.424011
150.733032	150.692749	-0.422729
150.666504	150.622559	-0.424011
150.599976	150.565186	-0.425293
150.533447	150.501709	-0.422424
150.466919	150.425415	-0.423065
150.399780	150.361328	-0.424011
150.333252	150.285034	-0.424316
150.266724	150.233765	-0.424316
150.200195	150.170288	-0.423065
150.133057	150.100098	-0.423706
150.066528	150.029907	-0.424011
150.000000	149.960327	-0.424652
149.933472	149.902954	-0.424957
149.866943	149.838867	-0.419556
149.799805	149.768677	-0.421783
149.733276	149.699097	-0.421783
149.666748	149.622192	-0.418274
149.600220	149.584351	-0.420837
149.533081	149.501343	-0.420197
149.466553	149.437866	-0.419556
149.400024	149.360962	-0.421143
149.333496	149.278564	-0.421478
149.266968	149.227295	-0.420502
149.199829	149.169922	-0.419220
149.133301	149.087524	-0.420502
149.066772	149.036255	-0.424011
149.000244	148.959961	-0.419220
148.933105	148.902588	-0.422089
148.866577	148.826294	-0.419556
148.800049	148.756104	-0.418915
148.733521	148.711548	-0.418274
148.666382	148.622437	-0.418915
148.599854	148.539429	-0.419220
148.533325	148.488159	-0.417969
148.466797	148.418579	-0.419556
148.400269	148.361206	-0.417633
148.333130	148.284302	-0.416992
148.266602	148.226929	-0.418610
148.200073	148.170166	-0.416351
148.133545	148.068237	-0.417328
148.066406	148.029785	-0.416687
147.999878	147.953491	-0.416992
147.933350	147.902222	-0.417633
147.866821	147.838745	-0.415100
147.800293	147.787476	-0.415405
147.733154	147.685547	-0.417969
147.666626	147.628174	-0.417328
147.600098	147.564697	-0.416046
147.533569	147.494507	-0.414764
147.466431	147.424316	-0.414764
147.399902	147.341919	-0.415405
147.333374	147.303467	-0.415405
147.266846	147.233276	-0.416687
147.199707	147.163086	-0.414764
147.133179	147.099609	-0.416046
147.066650	147.036133	-0.415405
147.000122	146.934204	-0.413177
146.933594	146.889038	-0.416046
146.866455	146.832275	-0.413818
146.799927	146.749268	-0.414764
146.733398	146.685181	-0.412872
146.666870	146.621704	-0.414764
146.599731	146.545410	-0.413177
146.533203	146.481323	-0.413818
146.466675	146.430664	-0.411591
146.400146	146.373291	-0.413177
146.333618	146.290283	-0.410004
146.266479	146.232910	-0.414459
146.199951	146.156616	-0.411255
146.133423	146.086426	-0.412231
146.066895	146.029053	-0.413513
145.999756	145.965576	-0.413513
145.933228	145.876465	-0.414124
145.866699	145.825195	-0.411255
145.800171	145.761719	-0.410950
145.733032	145.704346	-0.411255
145.666504	145.621338	-0.410645
145.599976	145.563965	-0.411591
145.533447	145.494385	-0.408081
145.466919	145.424194	-0.409027
145.399780	145.366821	-0.407440
145.333252	145.290527	-0.410309
145.266724	145.213623	-0.407776
145.200195	145.150146	-0.408417
145.133057	145.092773	-0.406799
145.066528	145.029297	-0.412231
145.000000	144.959106	-0.407135
144.933472	144.888916	-0.409363
144.866943	144.825439	-0.407776
144.799805	144.755249	-0.408417
144.733276	144.691162	-0.408081
144.666748	144.640503	-0.409363
144.600220	144.557495	-0.408081
144.533081	144.494019	-0.408081
144.466553	144.436646	-0.407776
144.400024	144.379272	-0.408722
144.333496	144.290161	-0.404266
144.266968	144.232788	-0.406494
144.199829	144.175415	-0.405212
144.133301	144.105225	-0.405212
144.066772	144.047852	-0.406494
144.000244	143.984375	-0.405548
143.933105	143.907471	-0.405853
143.866577	143.831177	-0.406494
143.800049	143.748169	-0.404266
143.733521	143.703613	-0.407135
143.666382	143.621216	-0.404572
143.599854	143.563843	-0.405853
143.533325	143.506470	-0.404907
143.466797	143.442383	-0.405548
143.400269	143.353271	-0.403625
143.333130	143.315430	-0.405548
143.266602	143.226318	-0.403625
143.200073	143.175049	-0.403625
143.133545	143.117676	-0.402344
143.066406	143.047485	-0.403931
142.999878	142.984009	-0.400757
142.933350	142.894897	-0.405548
142.866821	142.818604	-0.402039
142.800293	142.780151	-0.402039
142.733154	142.716675	-0.402039
142.666626	142.652588	-0.402679
142.600098	142.582397	-0.401703
142.533569	142.500000	-0.402985
142.466431	142.442627	-0.401398
142.399902	142.353516	-0.404572
142.333374	142.289429	-0.400757
142.266846	142.244873	-0.401062
142.199707	142.161865	-0.400116
142.133179	142.104492	-0.399811
142.066650	142.015381	-0.400452
142.000122	141.964722	-0.402039
141.933594	141.907349	-0.401398
141.866455	141.849976	-0.400116
141.799927	141.773682	-0.399170
141.733398	141.709595	-0.401398
141.666870	141.652222	-0.398193
141.599731	141.594849	-0.401062
141.533203	141.499634	-0.398834
141.466675	141.461182	-0.398529
141.400146	141.384888	-0.398529
141.333618	141.301880	-0.399475
141.266479	141.244507	-0.398193
141.199951	141.174316	-0.399170
141.133423	141.110840	-0.397247
141.066895	141.047363	-0.398834
140.999756	140.970459	-0.397583
140.933228	140.900879	-0.398529
140.866699	140.843506	-0.397247
140.800171	140.760498	-0.398193
140.733032	140.703125	-0.397583
140.666504	140.632935	-0.396942
140.599976	140.575562	-0.396301
140.533447	140.505371	-0.397583
140.466919	140.429077	-0.395966
140.399780	140.365601	-0.396942
140.333252	140.282593	-0.395966
140.266724	140.231934	-0.396606
140.200195	140.161743	-0.394379
140.133057	140.117187	-0.397247
140.066528	140.040894	-0.394073
140.000000	139.957886	-0.395966
139.933472	139.906616	-0.393738
139.866943	139.824219	-0.393738
139.799805	139.772949	-0.391205
139.733276	139.702759	-0.396301
139.666748	139.620361	-0.393097
139.600220	139.588013	-0.396301
139.533081	139.511719	-0.393433
139.466553	139.435425	-0.396301
139.400024	139.378052	-0.392792
139.333496	139.314575	-0.394714
139.266968	139.250488	-0.392792
139.199829	139.161377	-0.392487
139.133301	139.104004	-0.392792
139.066772	139.033813	-0.393097
139.000244	138.963623	-0.390869
138.933105	138.887329	-0.391510
138.866577	138.836670	-0.391510
138.800049	138.766479	-0.392487
138.733521	138.702393	-0.389282
138.666382	138.626099	-0.390228
138.599854	138.575439	-0.388641
138.533325	138.505249	-0.390228
138.466797	138.428955	-0.388977
138.400269	138.371582	-0.393433
138.333130	138.307495	-0.391205
138.266602	138.218384	-0.390564
138.200073	138.186646	-0.389282
138.133545	138.097534	-0.391205
138.066406	138.021240	-0.388336
137.999878	137.969971	-0.390564
137.933350	137.893677	-0.388641
137.866821	137.849121	-0.390228
137.800293	137.766113	-0.387390
137.733154	137.702637	-0.387390
137.666626	137.651367	-0.385773
137.600098	137.581177	-0.388000
137.533569	137.511597	-0.385773
137.466431	137.441406	-0.388977
137.399902	137.364502	-0.384827
137.333374	137.301025	-0.387695
137.266846	137.237549	-0.387054
137.199707	137.167358	-0.386749
137.133179	137.103882	-0.387390
137.066650	137.052612	-0.389618
137.000122	136.982422	-0.387390
136.933594	136.906128	-0.387054
136.866455	136.842651	-0.387390
136.799927	136.785278	-0.387054
136.733398	136.708374	-0.385132
136.666870	136.651001	-0.386414
136.599731	136.581421	-0.383545
136.533203	136.511230	-0.384521
136.466675	136.434937	-0.383545
136.400146	136.383667	-0.384827
136.333618	136.313477	-0.383545
136.266479	136.250000	-0.385132
136.199951	136.179810	-0.383545
136.133423	136.116333	-0.386108
136.066895	136.052246	-0.383881
135.999756	135.975952	-0.385468
135.933228	135.912476	-0.383545
135.866699	135.822754	-0.383881
135.800171	135.772095	-0.383881
135.733032	135.708618	-0.384827
135.666504	135.644531	-0.383545
135.599976	135.555420	-0.383545
135.533447	135.479126	-0.381012
135.466919	135.434570	-0.383240
135.399780	135.377197	-0.379089
135.333252	135.307007	-0.381317
135.266724	135.230713	-0.381317
135.200195	135.166626	-0.381653
135.133057	135.090332	-0.380371
135.066528	135.026855	-0.381958
135.000000	134.969482	-0.381012
134.933472	134.918213	-0.381317
134.866943	134.835815	-0.381012
134.799805	134.758911	-0.382294
134.733276	134.708252	-0.381012
134.666748	134.631958	-0.382599
134.600220	134.561768	-0.380035
134.533081	134.510498	-0.377502
134.466553	134.434204	-0.379425
134.400024	134.351196	-0.380035
134.333496	134.300537	-0.377167
134.266968	134.230347	-0.378448
134.199829	134.166870	-0.377167
134.133301	134.115601	-0.380676
134.066772	134.039307	-0.377502
134.000244	133.988037	-0.378143
133.933105	133.892822	-0.377808
133.866577	133.835449	-0.378448
133.800049	133.771362	-0.376862
133.733521	133.707886	-0.378448
133.666382	133.644409	-0.377167
133.599854	133.555298	-0.379089
133.533325	133.497925	-0.377167
133.466797	133.433838	-0.378448
133.400269	133.376465	-0.377502
133.333130	133.300171	-0.374634
133.266602	133.211060	-0.375275
133.200073	133.185425	-0.377502
133.133545	133.102417	-0.373688
133.066406	133.020020	-0.376862
132.999878	132.975464	-0.374634
132.933350	132.905273	-0.375580
132.866821	132.847900	-0.375275
132.800293	132.783813	-0.376862
132.733154	132.694702	-0.374939
132.666626	132.637329	-0.372711
132.600098	132.561035	-0.373993
132.533569	132.503662	-0.376862
132.466431	132.446289	-0.373993
132.399902	132.351074	-0.374329
132.333374	132.306519	-0.373993
132.266846	132.236328	-0.374329
132.199707	132.166138	-0.371460
132.133179	132.102661	-0.372406
132.066650	132.038574	-0.373993
132.000122	131.949463	-0.372070
131.933594	131.911011	-0.371124
131.866455	131.834717	-0.373047
131.799927	131.777344	-0.371124
131.733398	131.713867	-0.373688
131.666870	131.630859	-0.371460
131.599731	131.567383	-0.371765
131.533203	131.497192	-0.371460
131.466675	131.439819	-0.371765
131.400146	131.343994	-0.373047
131.333618	131.287231	-0.370178
131.266479	131.235962	-0.370819
131.199951	131.172485	-0.371460
131.133423	131.083374	-0.370819
131.066895	131.019287	-0.369537
130.999756	130.955811	-0.368896
130.933228	130.904541	-0.368591
130.866699	130.815430	-0.369537
130.800171	130.764771	-0.370178
130.733032	130.707397	-0.371124
130.666504	130.630493	-0.369232
130.599976	130.548096	-0.368591
130.533447	130.496826	-0.370819
130.466919	130.426636	-0.368256
130.399780	130.369263	-0.367310
130.333252	130.286865	-0.367950
130.266724	130.229492	-0.367950
130.200195	130.153198	-0.367615
130.133057	130.101929	-0.366364
130.066528	130.012817	-0.369232
130.000000	129.968262	-0.366028
129.933472	129.898071	-0.365723
129.866943	129.821777	-0.368896
129.799805	129.745483	-0.365387
129.733276	129.694214	-0.367310
129.666748	129.649658	-0.366028
129.600220	129.553833	-0.366974
129.533081	129.496460	-0.366364
129.466553	129.426880	-0.366028
129.400024	129.382324	-0.365723
129.333496	129.299316	-0.365723
129.266968	129.223022	-0.362854
129.199829	129.158936	-0.364746
129.133301	129.095459	-0.364105
129.066772	129.019165	-0.363495
129.000244	128.955078	-0.362854
128.933105	128.878784	-0.362854
128.866577	128.840332	-0.362213
128.800049	128.745117	-0.362213
128.733521	128.687744	-0.362518
128.666382	128.611450	-0.361267
128.599854	128.547363	-0.362213
128.533325	128.489990	-0.363495
128.466797	128.426514	-0.365082
128.400269	128.337402	-0.363159
128.333130	128.286133	-0.363159
128.266602	128.235474	-0.362518
128.200073	128.165283	-0.363159
128.133545	128.088989	-0.361877
128.066406	128.024902	-0.360626
127.999878	127.961426	-0.361267
127.933350	127.897339	-0.361267
127.866821	127.827759	-0.361572
127.800293	127.750854	-0.359344
127.733154	127.681274	-0.358704
127.666626	127.617187	-0.359009
127.600098	127.559814	-0.358704
127.533569	127.483521	-0.360931
127.466431	127.413330	-0.360626
127.399902	127.349854	-0.358063
127.333374	127.298584	-0.360291
127.266846	127.235107	-0.359985
127.199707	127.164917	-0.361267
127.133179	127.088623	-0.361572
127.066650	127.012329	-0.359650
127.000122	126.948242	-0.359985
126.933594	126.890869	-0.357117
126.866455	126.820679	-0.358704
126.799927	126.776123	-0.359009
126.733398	126.693726	-0.357117
126.666870	126.616821	-0.357117
126.599731	126.547241	-0.355835
126.533203	126.483154	-0.356476
126.466675	126.419678	-0.355194
126.400146	126.349487	-0.355835
126.333618	126.292114	-0.356781
126.266479	126.228638	-0.356781
126.199951	126.151733	-0.355194
126.133423	126.088257	-0.357422
126.066895	126.030884	-0.356781
125.999756	125.954590	-0.357422
125.933228	125.903320	-0.356171
125.866699	125.814209	-0.357117
125.800171	125.744019	-0.358063
125.733032	125.674438	-0.354553
125.666504	125.604248	-0.355194
125.599976	125.552979	-0.353607
125.533447	125.502319	-0.352661
125.466919	125.425415	-0.354248
125.399780	125.349121	-0.352661
125.333252	125.266724	-0.352661
125.266724	125.221558	-0.352661
125.200195	125.177002	-0.354553
125.133057	125.094604	-0.355194
125.066528	125.043335	-0.352661
125.000000	124.967041	-0.352325
124.933472	124.896851	-0.355530
124.866943	124.813843	-0.352325
124.799805	124.763184	-0.353912
124.733276	124.686890	-0.351685
124.666748	124.629517	-0.351685
124.600220	124.572144	-0.352661
124.533081	124.508057	-0.351379
124.466553	124.412842	-0.351685
124.400024	124.374390	-0.351044
124.333496	124.298096	-0.351685
124.266968	124.234619	-0.349792
124.199829	124.164429	-0.349152
124.133301	124.100342	-0.350433
124.066772	124.030762	-0.349792
124.000244	123.973389	-0.350098
123.933105	123.909302	-0.350098
123.866577	123.820190	-0.350098
123.800049	123.762817	-0.351685
123.733521	123.692627	-0.347870
123.666382	123.635254	-0.348511
123.599854	123.558960	-0.350433
123.533325	123.475952	-0.347870
123.466797	123.425293	-0.349457
123.400269	123.342285	-0.346924
123.333130	123.284912	-0.346924
123.266602	123.227539	-0.346588
123.200073	123.157959	-0.348511
123.133545	123.093872	-0.348816
123.066406	123.017578	-0.348206
122.999878	122.960205	-0.346283
122.933350	122.902832	-0.348511
122.866821	122.832642	-0.347229
122.800293	122.749634	-0.348511
122.733154	122.686157	-0.347565
122.666626	122.628784	-0.345337
122.600098	122.571411	-0.345337
122.533569	122.489014	-0.346283
122.466431	122.418823	-0.345947
122.399902	122.348633	-0.345337
122.333374	122.297363	-0.344055
122.266846	122.227783	-0.345337
122.199707	122.170410	-0.345337
122.133179	122.113037	-0.344055
122.066650	122.023926	-0.343414
122.000122	121.947021	-0.344360
121.933594	121.902466	-0.344360
121.866455	121.838989	-0.345947
121.799927	121.755981	-0.347229
121.733398	121.692505	-0.343414
121.666870	121.609497	-0.344055
121.599731	121.564941	-0.345642
121.533203	121.488647	-0.342468
121.466675	121.437378	-0.343109
121.400146	121.361084	-0.342468
121.333618	121.290894	-0.341492
121.266479	121.220703	-0.340546
121.199951	121.151123	-0.340546
121.133423	121.093750	-0.343109
121.066895	121.029663	-0.339905
120.999756	120.953369	-0.339905
120.933228	120.902100	-0.343109
120.866699	120.825806	-0.341187
120.800171	120.755615	-0.343414
120.733032	120.686035	-0.341187
120.666504	120.634766	-0.341187
120.599976	120.558472	-0.341187
120.533447	120.507202	-0.340851
120.466919	120.430908	-0.340546
120.399780	120.367432	-0.341187
120.333252	120.284424	-0.339905
120.266724	120.227051	-0.342133
120.200195	120.163574	-0.338318
120.133057	120.080566	-0.338959
120.066528	120.017090	-0.337036
120.000000	119.953003	-0.336731
119.933472	119.895630	-0.340546
119.866943	119.825439	-0.338623
119.799805	119.755859	-0.337372
119.733276	119.698486	-0.337982
119.666748	119.615479	-0.337372
119.600220	119.570923	-0.338959
119.533081	119.494629	-0.340851
119.466553	119.417725	-0.338623
119.400024	119.348145	-0.337982
119.333496	119.296875	-0.335449
119.266968	119.207764	-0.336731
119.199829	119.144287	-0.337982
119.133301	119.074097	-0.336395
119.066772	119.029541	-0.337036
119.000244	118.952637	-0.335449
118.933105	118.889160	-0.336395
118.866577	118.818970	-0.334808
118.800049	118.742676	-0.334167
118.733521	118.691406	-0.336090
118.666382	118.634033	-0.335754
118.599854	118.583374	-0.332886
118.533325	118.481445	-0.336731
118.466797	118.430176	-0.334503
118.400269	118.360596	-0.335754
118.333130	118.303223	-0.336090
118.266602	118.245850	-0.335754
118.200073	118.150024	-0.335449
118.133545	118.092651	-0.333862
118.066406	118.022461	-0.333862
117.999878	117.952881	-0.333527
117.933350	117.908325	-0.331635
117.866821	117.812500	-0.333221
117.800293	117.755127	-0.331940
117.733154	117.684937	-0.332581
117.666626	117.621460	-0.331299
117.600098	117.538452	-0.332275
117.533569	117.506714	-0.333221
117.466431	117.423706	-0.331940
117.399902	117.360229	-0.332275
117.333374	117.315674	-0.333862
117.266846	117.207031	-0.331299
117.199707	117.149658	-0.332886
117.133179	117.086182	-0.330994
117.066650	117.022705	-0.331299
117.000122	116.958618	-0.330048
116.933594	116.888428	-0.331635
116.866455	116.824951	-0.332275
116.799927	116.761475	-0.329712
116.733398	116.684570	-0.329407
116.666870	116.633911	-0.330048
116.599731	116.563721	-0.326843
116.533203	116.487427	-0.327789
116.466675	116.442871	-0.327484
116.400146	116.359863	-0.328430
116.333618	116.296387	-0.329071
116.266479	116.232300	-0.329712
116.199951	116.162109	-0.328766
116.133423	116.105347	-0.329407
116.066895	116.015625	-0.327484
115.999756	115.958252	-0.328766
115.933228	115.888672	-0.326538
115.866699	115.824585	-0.327789
115.800171	115.780029	-0.326538
115.733032	115.690918	-0.326538
115.666504	115.620728	-0.325256
115.599976	115.557251	-0.327179
115.533447	115.487061	-0.325562
115.466919	115.436401	-0.326843
115.399780	115.372314	-0.324310
115.333252	115.302124	-0.325256
115.266724	115.219727	-0.324615
115.200195	115.149536	-0.325897
115.133057	115.092163	-0.326202
115.066528	115.028076	-0.326202
115.000000	114.958496	-0.324310
114.933472	114.888306	-0.324921
114.866943	114.824219	-0.324921
114.799805	114.760742	-0.325256
114.733276	114.697266	-0.324921
114.666748	114.620361	-0.326202
114.600220	114.562988	-0.322693
114.533081	114.486694	-0.323029
114.466553	114.429321	-0.322083
114.400024	114.378662	-0.322388
114.333496	114.302368	-0.322083
114.266968	114.232178	-0.325897
114.199829	114.161987	-0.324615
114.133301	114.091797	-0.322083
114.066772	114.047241	-0.323669
114.000244	113.945312	-0.324615
113.933105	113.881836	-0.321442
113.866577	113.811646	-0.323669
113.800049	113.747559	-0.321106
113.733521	113.684082	-0.323029
113.666382	113.607788	-0.319519
113.599854	113.556519	-0.321106
113.533325	113.480225	-0.319214
113.466797	113.441772	-0.320801
113.400269	113.372192	-0.318573
113.333130	113.295288	-0.321106
113.266602	113.218994	-0.316986
113.200073	113.168335	-0.321106
113.133545	113.091431	-0.319214
113.066406	113.009033	-0.320801
112.999878	112.976685	-0.320801
112.933350	112.900391	-0.321747
112.866821	112.824097	-0.319214
112.800293	112.747803	-0.320801
112.733154	112.683716	-0.319519
112.666626	112.633057	-0.320465
112.600098	112.575684	-0.316650
112.533569	112.492676	-0.319519
112.466431	112.416382	-0.316986
112.399902	112.352295	-0.316650
112.333374	112.295532	-0.316345
112.266846	112.225342	-0.316010
112.199707	112.167969	-0.315063
112.133179	112.097778	-0.316010
112.066650	112.034302	-0.314423
112.000122	111.957397	-0.319214
111.933594	111.906738	-0.315063
111.866455	111.836548	-0.319519
111.799927	111.766357	-0.316010
111.733398	111.690063	-0.316010
111.666870	111.626587	-0.314728
111.599731	111.569214	-0.316986
111.533203	111.499023	-0.314728
111.466675	111.422729	-0.315704
111.400146	111.365356	-0.314728
111.333618	111.295166	-0.316010
111.266479	111.231079	-0.312500
111.199951	111.154785	-0.314117
111.133423	111.097412	-0.312836
111.066895	111.008301	-0.313141
110.999756	110.963745	-0.314423
110.933228	110.887451	-0.313141
110.866699	110.823364	-0.311890
110.800171	110.753784	-0.314423
110.733032	110.696411	-0.313477
110.666504	110.619507	-0.315063
110.599976	110.556030	-0.312195
110.533447	110.498657	-0.314728
110.466919	110.447388	-0.311554
110.399780	110.352173	-0.311554
110.333252	110.288696	-0.311554
110.266724	110.198975	-0.312836
110.200195	110.141602	-0.310913
110.133057	110.090942	-0.311249
110.066528	110.020752	-0.309967
110.000000	109.957275	-0.311249
109.933472	109.887085	-0.308380
109.866943	109.823608	-0.309967
109.799805	109.753418	-0.310272
109.733276	109.696045	-0.311249
109.666748	109.631958	-0.309326
109.600220	109.581299	-0.310608
109.533081	109.492187	-0.310608
109.466553	109.428101	-0.310913
109.400024	109.345703	-0.309326
109.333496	109.307251	-0.309967
109.266968	109.224243	-0.307098
109.199829	109.160767	-0.308685
109.133301	109.090576	-0.307098
109.066772	109.027100	-0.310913
109.000244	108.963013	-0.307098
108.933105	108.899536	-0.309021
108.866577	108.816528	-0.306458
108.800049	108.765869	-0.307098
108.733521	108.695679	-0.308044
108.666382	108.638306	-0.309021
108.599854	108.536377	-0.306152
108.533325	108.485718	-0.309021
108.466797	108.440552	-0.304871
108.400269	108.351440	-0.307739
108.333130	108.287964	-0.304535
108.266602	108.230591	-0.306458
108.200073	108.154297	-0.304535
108.133545	108.090210	-0.306458
108.066406	108.039551	-0.304230
107.999878	107.969360	-0.305176
107.933350	107.893066	-0.302643
107.866821	107.835693	-0.305817
107.800293	107.765503	-0.304230
107.733154	107.689209	-0.307098
107.666626	107.631836	-0.303284
107.600098	107.555542	-0.305817
107.533569	107.491455	-0.304871
107.466431	107.421265	-0.305176
107.399902	107.351685	-0.303284
107.333374	107.300415	-0.303925
107.266846	107.211304	-0.302002
107.199707	107.153931	-0.303589
107.133179	107.102661	-0.302948
107.066650	107.013550	-0.305511
107.000122	106.956177	-0.300720
106.933594	106.886597	-0.302307
106.866455	106.816406	-0.300720
106.799927	106.765137	-0.301056
106.733398	106.701660	-0.300720
106.666870	106.625366	-0.304230
106.599731	106.555176	-0.302307
106.533203	106.510620	-0.301666
106.466675	106.440430	-0.302002
106.400146	106.370239	-0.302643
106.333618	106.287231	-0.300720
106.266479	106.223755	-0.302002
106.199951	106.140747	-0.300079
106.133423	106.090088	-0.300079
106.066895	106.019897	-0.299133
105.999756	105.962524	-0.299774
105.933228	105.886230	-0.300415
105.866699	105.816040	-0.299133
105.800171	105.733032	-0.299774
105.733032	105.695190	-0.298828
105.666504	105.599365	-0.298828
105.599976	105.567627	-0.298492
105.533447	105.484619	-0.296570
105.466919	105.401611	-0.298828
105.399780	105.344849	-0.298187
105.333252	105.280762	-0.301361
105.266724	105.217285	-0.299133
105.200195	105.159912	-0.299774
105.133057	105.095825	-0.299133
105.066528	105.013428	-0.298828
105.000000	104.949341	-0.295319
104.933472	104.891968	-0.297211
104.866943	104.822388	-0.295959
104.799805	104.752197	-0.295959
104.733276	104.682007	-0.294037
104.666748	104.630737	-0.295319
104.600220	104.554443	-0.294342
104.533081	104.472046	-0.294678
104.466553	104.433594	-0.293701
104.400024	104.344482	-0.296906
104.333496	104.287109	-0.294342
104.266968	104.223022	-0.296906
104.199829	104.146729	-0.294983
104.133301	104.070435	-0.294983
104.066772	104.013062	-0.296265
104.000244	103.961792	-0.294983
103.933105	103.872681	-0.293396
103.866577	103.822021	-0.294342
103.800049	103.739014	-0.293701
103.733521	103.688354	-0.294678
103.666382	103.637085	-0.292450
103.599854	103.554077	-0.291809
103.533325	103.484497	-0.290863
103.466797	103.414307	-0.291809
103.400269	103.350220	-0.293091
103.333130	103.267822	-0.292755
103.266602	103.210449	-0.291168
103.200073	103.140259	-0.292114
103.133545	103.076782	-0.292114
103.066406	103.025513	-0.293091
102.999878	102.949219	-0.294983
102.933350	102.872925	-0.291809
102.866821	102.808838	-0.290863
102.800293	102.738647	-0.290222
102.733154	102.694092	-0.291473
102.666626	102.630615	-0.292114
102.600098	102.541504	-0.290527
102.533569	102.477417	-0.290527
102.466431	102.413940	-0.289581
102.399902	102.350464	-0.289246
102.333374	102.286377	-0.288300
102.266846	102.216187	-0.287354
102.199707	102.139893	-0.290222
102.133179	102.082520	-0.289886
102.066650	102.019043	-0.287994
102.000122	101.948853	-0.290527
101.933594	101.898193	-0.288940
101.866455	101.821289	-0.290527
101.799927	101.763916	-0.289246
101.733398	101.674805	-0.289886
101.666870	101.617432	-0.290527
101.599731	101.553955	-0.287994
101.533203	101.470947	-0.290222
101.466675	101.407471	-0.286072
101.400146	101.356201	-0.285767
101.333618	101.273804	-0.288605
101.266479	101.203613	-0.285767
101.199951	101.133423	-0.284485
101.133423	101.094971	-0.286072
101.066895	101.025391	-0.285431
100.999756	100.948486	-0.287018
100.933228	100.878296	-0.285431
100.866699	100.808716	-0.286072
100.800171	100.744629	-0.288605
100.733032	100.681152	-0.285767
100.666504	100.610962	-0.287018
100.599976	100.540771	-0.285126
100.533447	100.483398	-0.284149
100.466919	100.419922	-0.284149
100.399780	100.349731	-0.283844
100.333252	100.286255	-0.287018
100.266724	100.216064	-0.282257
100.200195	100.151978	-0.285126
100.133057	100.069580	-0.283844
100.066528	100.005493	-0.282257
100.000000	99.948120	-0.281281
99.933472	99.871826	-0.282898
99.866943	99.801636	-0.281921
99.799805	99.744263	-0.283508
99.733276	99.680786	-0.282257
99.666748	99.623413	-0.285767
99.600220	99.553223	-0.280975
99.533081	99.464111	-0.282898
99.466553	99.400635	-0.281921
99.400024	99.349365	-0.282257
99.333496	99.273071	-0.282257
99.266968	99.222412	-0.281616
99.199829	99.152222	-0.280029
99.133301	99.094849	-0.281616
99.066772	99.030762	-0.280029
99.000244	98.961182	-0.281616
98.933105	98.897095	-0.280640
98.866577	98.820801	-0.278107
98.800049	98.757324	-0.279694
98.733521	98.680420	-0.280640
98.666382	98.616943	-0.280640
98.599854	98.546753	-0.280029
98.533325	98.483276	-0.279388
98.466797	98.425903	-0.280029
98.400269	98.355713	-0.278412
98.333130	98.272705	-0.282257
98.266602	98.222046	-0.278748
98.200073	98.151855	-0.279053
98.133545	98.081665	-0.279388
98.066406	98.031006	-0.279388
97.999878	97.947998	-0.278412
97.933350	97.877808	-0.277466
97.866821	97.820435	-0.277466
97.800293	97.756958	-0.279053
97.733154	97.699585	-0.278412
97.666626	97.623291	-0.279694
97.600098	97.546387	-0.275543
97.533569	97.489014	-0.277161
97.466431	97.412720	-0.277466
97.399902	97.342529	-0.276520
97.333374	97.279053	-0.274933
97.266846	97.208862	-0.276520
97.199707	97.158203	-0.273956
97.133179	97.094116	-0.275238
97.066650	97.011719	-0.273315
97.000122	96.960449	-0.274292
96.933594	96.871338	-0.273956
96.866455	96.807251	-0.274597
96.799927	96.756592	-0.274292
96.733398	96.686401	-0.275879
96.666870	96.629028	-0.274597
96.599731	96.552734	-0.274597
96.533203	96.476440	-0.273956
96.466675	96.425171	-0.274933
96.400146	96.367798	-0.272064
96.333618	96.285400	-0.273010
96.266479	96.234131	-0.273651
96.199951	96.151123	-0.270782
96.133423	96.081543	-0.272064
96.066895	96.017456	-0.273651
95.999756	95.941162	-0.270447
95.933228	95.870972	-0.272705
95.866699	95.826416	-0.271088
95.800171	95.762939	-0.271423
95.733032	95.686035	-0.270782
95.666504	95.622559	-0.271729
95.599976	95.552368	-0.269836
95.533447	95.501709	-0.270782
95.466919	95.431519	-0.272369
95.399780	95.380249	-0.274933
95.333252	95.291138	-0.268555
95.266724	95.220947	-0.271088
95.200195	95.151367	-0.268219
95.133057	95.074463	-0.268860
95.066528	95.010986	-0.270142
95.000000	94.947510	-0.269501
94.933472	94.883423	-0.267914
94.866943	94.832764	-0.270142
94.799805	94.743652	-0.267578
94.733276	94.679565	-0.270447
94.666748	94.616089	-0.266968
94.600220	94.564819	-0.270142
94.533081	94.488525	-0.267578
94.466553	94.425049	-0.268555
94.400024	94.354858	-0.268555
94.333496	94.278564	-0.267578
94.266968	94.208374	-0.268555
94.199829	94.151001	-0.268555
94.133301	94.080811	-0.267273
94.066772	94.010620	-0.269501
94.000244	93.953247	-0.266632
93.933105	93.889771	-0.265991
93.866577	93.800659	-0.266327
93.800049	93.730469	-0.265991
93.733521	93.685913	-0.265350
93.666382	93.634644	-0.265045
93.599854	93.545532	-0.264404
93.533325	93.475342	-0.265045
93.466797	93.424683	-0.264099
93.400269	93.341675	-0.266327
93.333130	93.284302	-0.263763
93.266602	93.208008	-0.265686
93.200073	93.169556	-0.266632
93.133545	93.080444	-0.266327
93.066406	93.023071	-0.265350
92.999878	92.985229	-0.267578
92.933350	92.876587	-0.262482
92.866821	92.806396	-0.263458
92.800293	92.755737	-0.263123
92.733154	92.679443	-0.264740
92.666626	92.622070	-0.260895
92.600098	92.564697	-0.263123
92.533569	92.487793	-0.262482
92.466431	92.405396	-0.262482
92.399902	92.348022	-0.259308
92.333374	92.290649	-0.261230
92.266846	92.220459	-0.259949
92.199707	92.156982	-0.264099
92.133179	92.099609	-0.261230
92.066650	92.035522	-0.262817
92.000122	91.965942	-0.260895
91.933594	91.901855	-0.261230
91.866455	91.825562	-0.262482
91.799927	91.762085	-0.262817
91.733398	91.685181	-0.259644
91.666870	91.627808	-0.262482
91.599731	91.564331	-0.260254
91.533203	91.481323	-0.260254
91.466675	91.443481	-0.258026
91.400146	91.360474	-0.259308
91.333618	91.296997	-0.258026
91.266479	91.245728	-0.258362
91.199951	91.162720	-0.257080
91.133423	91.099243	-0.260895
91.066895	91.016235	-0.256439
90.999756	90.965576	-0.260895
90.933228	90.888672	-0.258362
90.866699	90.819092	-0.258026
90.800171	90.761719	-0.257080
90.733032	90.691528	-0.258362
90.666504	90.615234	-0.258667
90.599976	90.557861	-0.257721
90.533447	90.500488	-0.256439
90.466919	90.423584	-0.257385
90.399780	90.366821	-0.255798
90.333252	90.277100	-0.257385
90.266724	90.226440	-0.255493
90.200195	90.156250	-0.254852
90.133057	90.086060	-0.255798
90.066528	90.028687	-0.256134
90.000000	89.952393	-0.253265
89.933472	89.895020	-0.256439
89.866943	89.818726	-0.254211
89.799805	89.754639	-0.258362
89.733276	89.697876	-0.254211
89.666748	89.633789	-0.255493
89.600220	89.550781	-0.253265
89.533081	89.506226	-0.253906
89.466553	89.442749	-0.253571
89.400024	89.366455	-0.254852
89.333496	89.283447	-0.251343
89.266968	89.232788	-0.254517
89.199829	89.168701	-0.251984
89.133301	89.105225	-0.252289
89.066772	89.035034	-0.251343
89.000244	88.952026	-0.252289
88.933105	88.894653	-0.252930
88.866577	88.837280	-0.252625
88.800049	88.754883	-0.251984
88.733521	88.665771	-0.253571
88.666382	88.627319	-0.251343
88.599854	88.551025	-0.251984
88.533325	88.506470	-0.250702
88.466797	88.436279	-0.252625
88.400269	88.347168	-0.251984
88.333130	88.289795	-0.249756
88.266602	88.232422	-0.249756
88.200073	88.156128	-0.248474
88.133545	88.092041	-0.249756
88.066406	88.028564	-0.251038
87.999878	87.958374	-0.247833
87.933350	87.888184	-0.251038
87.866821	87.817993	-0.248169
87.800293	87.760620	-0.249756
87.733154	87.703247	-0.249420
87.666626	87.620850	-0.249115
87.600098	87.569580	-0.248474
87.533569	87.493286	-0.247528
87.466431	87.410278	-0.248474
87.399902	87.359619	-0.249420
87.333374	87.289429	-0.247528
87.266846	87.232056	-0.247192
87.199707	87.168579	-0.247833
87.133179	87.091675	-0.248474
87.066650	87.022095	-0.248810
87.000122	86.970825	-0.246582
86.933594	86.894531	-0.247192
86.866455	86.830444	-0.245941
86.799927	86.760864	-0.244965
86.733398	86.683960	-0.246246
86.666870	86.614380	-0.246887
86.599731	86.537476	-0.248474
86.533203	86.480103	-0.245605
86.466675	86.422729	-0.245941
86.400146	86.353149	-0.244659
86.333618	86.307983	-0.243713
86.266479	86.244507	-0.244965
86.199951	86.161499	-0.246887
86.133423	86.098022	-0.243378
86.066895	86.040649	-0.246246
85.999756	85.957642	-0.244659
85.933228	85.906982	-0.244659
85.866699	85.836792	-0.243073
85.800171	85.773315	-0.243713
85.733032	85.696411	-0.244324
85.666504	85.639038	-0.244324
85.599976	85.569458	-0.244965
85.533447	85.499268	-0.244019
85.466919	85.422974	-0.241455
85.399780	85.371704	-0.243073
85.333252	85.288696	-0.242096
85.266724	85.225220	-0.242096
85.200195	85.148926	-0.241791
85.133057	85.097656	-0.240845
85.066528	85.015259	-0.242432
85.000000	84.951172	-0.240509
84.933472	84.900513	-0.239227
84.866943	84.843140	-0.242737
84.799805	84.772949	-0.241150
84.733276	84.709473	-0.241150
84.666748	84.632568	-0.240845
84.600220	84.562378	-0.239563
84.533081	84.492798	-0.239868
84.466553	84.435425	-0.240845
84.400024	84.378052	-0.242737
84.333496	84.301147	-0.238617
84.266968	84.224854	-0.238922
84.199829	84.167480	-0.241150
84.133301	84.078369	-0.237000
84.066772	84.033813	-0.237976
84.000244	83.957520	-0.237000
83.933105	83.893433	-0.237335
83.866577	83.836060	-0.237640
83.800049	83.772583	-0.237000
83.733521	83.689575	-0.238281
83.666382	83.632202	-0.238281
83.599854	83.581543	-0.237640
83.533325	83.505249	-0.236694
83.466797	83.409424	-0.237640
83.400269	83.352051	-0.238281
83.333130	83.288574	-0.238281
83.266602	83.212280	-0.237335
83.200073	83.173828	-0.237335
83.133545	83.097534	-0.235413
83.066406	83.033447	-0.237000
82.999878	82.931519	-0.236053
82.933350	82.906494	-0.234772
82.866821	82.829590	-0.235748
82.800293	82.766113	-0.235107
82.733154	82.689819	-0.233521
82.666626	82.645264	-0.234467
82.600098	82.562256	-0.233185
82.533569	82.492065	-0.233826
82.466431	82.428589	-0.232239
82.399902	82.377319	-0.234467
82.333374	82.307129	-0.232880
82.266846	82.224731	-0.232880
82.199707	82.167358	-0.234772
82.133179	82.103271	-0.235413
82.066650	82.026978	-0.231903
82.000122	81.963501	-0.233826
81.933594	81.886597	-0.232239
81.866455	81.810303	-0.231262
81.799927	81.759644	-0.231903
81.733398	81.682739	-0.230011
81.666870	81.625366	-0.230652
81.599731	81.568604	-0.230652
81.533203	81.498413	-0.232880
81.466675	81.441040	-0.232239
81.400146	81.358032	-0.229370
81.333618	81.287842	-0.232239
81.266479	81.198730	-0.229370
81.199951	81.135254	-0.230652
81.133423	81.109619	-0.231903
81.066895	81.013794	-0.231598
80.999756	80.963135	-0.230316
80.933228	80.892944	-0.230011
80.866699	80.809937	-0.228394
80.800171	80.765381	-0.230316
80.733032	80.701904	-0.228088
80.666504	80.638428	-0.230011
80.599976	80.548706	-0.227783
80.533447	80.498047	-0.228394
80.466919	80.427856	-0.228394
80.399780	80.364380	-0.228729
80.333252	80.281372	-0.227448
80.266724	80.230713	-0.227448
80.200195	80.153809	-0.227142
80.133057	80.090332	-0.228729
80.066528	80.020142	-0.227783
80.000000	79.962769	-0.228729
79.933472	79.912109	-0.226501
79.866943	79.816284	-0.226166
79.799805	79.752808	-0.227142
79.733276	79.701538	-0.228394
79.666748	79.625244	-0.226501
79.600220	79.561768	-0.226166
79.533081	79.504395	-0.224274
79.466553	79.427490	-0.226501
79.400024	79.345093	-0.224274
79.333496	79.293823	-0.225555
79.266968	79.210815	-0.224274
79.199829	79.153442	-0.227448
79.133301	79.108887	-0.224579
79.066772	79.013672	-0.225220
79.000244	78.956299	-0.224274
78.933105	78.867187	-0.224274
78.866577	78.822632	-0.224915
78.800049	78.745728	-0.224915
78.733521	78.688965	-0.224274
78.666382	78.612061	-0.222992
78.599854	78.548584	-0.223633
78.533325	78.497314	-0.224274
78.466797	78.402100	-0.221069
78.400269	78.350830	-0.222046
78.333130	78.293457	-0.221405
78.266602	78.229980	-0.222687
78.200073	78.140869	-0.220459
78.133545	78.096313	-0.221069
78.066406	78.007202	-0.221710
77.999878	77.955933	-0.220123
77.933350	77.885742	-0.220459
77.866821	77.822266	-0.222992
77.800293	77.752075	-0.221405
77.733154	77.675781	-0.222046
77.666626	77.618408	-0.220764
77.600098	77.548218	-0.220123
77.533569	77.497559	-0.220123
77.466431	77.427368	-0.221069
77.399902	77.357178	-0.222351
77.333374	77.293701	-0.219177
77.266846	77.229614	-0.220123
77.199707	77.153320	-0.219818
77.133179	77.077026	-0.218201
77.066650	77.000122	-0.218201
77.000122	76.936646	-0.218842
76.933594	76.873169	-0.218201
76.866455	76.802979	-0.217255
76.799927	76.758423	-0.217590
76.733398	76.688232	-0.220123
76.666870	76.605225	-0.217896
76.599731	76.573486	-0.217590
76.533203	76.497192	-0.220123
76.466675	76.420898	-0.219818
76.400146	76.343994	-0.217255
76.333618	76.293335	-0.217590
76.266479	76.217041	-0.216309
76.199951	76.159668	-0.216614
76.133423	76.076660	-0.215973
76.066895	76.019287	-0.217590
75.999756	75.961914	-0.216309
75.933228	75.898437	-0.215332
75.866699	75.834351	-0.216614
75.800171	75.745239	-0.214722
75.733032	75.694580	-0.214081
75.666504	75.617676	-0.214722
75.599976	75.548096	-0.215027
75.533447	75.484009	-0.215668
75.466919	75.413818	-0.214081
75.399780	75.350342	-0.215332
75.333252	75.299072	-0.214081
75.266724	75.209961	-0.215027
75.200195	75.159302	-0.214386
75.133057	75.076294	-0.215668
75.066528	75.025635	-0.214081
75.000000	74.955444	-0.214722
74.933472	74.891357	-0.212158
74.866943	74.802246	-0.212799
74.799805	74.751587	-0.211853
74.733276	74.668579	-0.211517
74.666748	74.605103	-0.211517
74.600220	74.528198	-0.211853
74.533081	74.477539	-0.213104
74.466553	74.401245	-0.211853
74.400024	74.349976	-0.210236
74.333496	74.266968	-0.210876
74.266968	74.216309	-0.210236
74.199829	74.152832	-0.211517
74.133301	74.088745	-0.210571
74.066772	74.031372	-0.211212
74.000244	73.948975	-0.210571
73.933105	73.878784	-0.210236
73.866577	73.834229	-0.210876
73.800049	73.764038	-0.211853
73.733521	73.674927	-0.208984
73.666382	73.617554	-0.208984
73.599854	73.547363	-0.208649
73.533325	73.496094	-0.209290
73.466797	73.426514	-0.209290
73.400269	73.343506	-0.208344
73.333130	73.280029	-0.208008
73.266602	73.215942	-0.210236
73.200073	73.158569	-0.208984
73.133545	73.082275	-0.208649
73.066406	73.018799	-0.206757
72.999878	72.948608	-0.208008
72.933350	72.891235	-0.206421
72.866821	72.827148	-0.206421
72.800293	72.750854	-0.208649
72.733154	72.700195	-0.207397
72.666626	72.636108	-0.206421
72.600098	72.553711	-0.206757
72.533569	72.496338	-0.206757
72.466431	72.419434	-0.207397
72.399902	72.355957	-0.206116
72.333374	72.285767	-0.207062
72.266846	72.215576	-0.205139
72.199707	72.152100	-0.203888
72.133179	72.100830	-0.204529
72.066650	72.024536	-0.204193
72.000122	71.935425	-0.203888
71.933594	71.884766	-0.204529
71.866455	71.814575	-0.203247
71.799927	71.757202	-0.205139
71.733398	71.680908	-0.203247
71.666870	71.629639	-0.203552
71.599731	71.553345	-0.206421
71.533203	71.489258	-0.203247
71.466675	71.419678	-0.204193
71.400146	71.362305	-0.202911
71.333618	71.279297	-0.203552
71.266479	71.215820	-0.201965
71.199951	71.158447	-0.203552
71.133423	71.094360	-0.204193
71.066895	71.030884	-0.202271
70.999756	70.960693	-0.202911
70.933228	70.903320	-0.203247
70.866699	70.801392	-0.200378
70.800171	70.762939	-0.202271
70.733032	70.673828	-0.200378
70.666504	70.604248	-0.200043
70.599976	70.559082	-0.200378
70.533447	70.489502	-0.200378
70.466919	70.419312	-0.199097
70.399780	70.349121	-0.199097
70.333252	70.304565	-0.200043
70.266724	70.215454	-0.200684
70.200195	70.132446	-0.198456
70.133057	70.100708	-0.199432
70.066528	70.017700	-0.197510
70.000000	69.947510	-0.199097
69.933472	69.896851	-0.197815
69.866943	69.826660	-0.200043
69.799805	69.750366	-0.198792
69.733276	69.692993	-0.199097
69.666748	69.629517	-0.197510
69.600220	69.572144	-0.198792
69.533081	69.489136	-0.200043
69.466553	69.418945	-0.197815
69.400024	69.368286	-0.196228
69.333496	69.285278	-0.197510
69.266968	69.227905	-0.195923
69.199829	69.157715	-0.195587
69.133301	69.094238	-0.195587
69.066772	69.042969	-0.195282
69.000244	68.960571	-0.195587
68.933105	68.903198	-0.198151
68.866577	68.807373	-0.194946
68.800049	68.743896	-0.196564
68.733521	68.686523	-0.194946
68.666382	68.622437	-0.194946
68.599854	68.558960	-0.193695
68.533325	68.482666	-0.196869
68.466797	68.418579	-0.195923
68.400269	68.367920	-0.194641
68.333130	68.278809	-0.195282
68.266602	68.221436	-0.195923
68.200073	68.144531	-0.194946
68.133545	68.087158	-0.195587
68.066406	68.030396	-0.192413
67.999878	67.947388	-0.193359
67.933350	67.896118	-0.191132
67.866821	67.826538	-0.194000
67.800293	67.762451	-0.190491
67.733154	67.686157	-0.193359
67.666626	67.622681	-0.193054
67.600098	67.552490	-0.194946
67.533569	67.475586	-0.191467
67.466431	67.431030	-0.192078
67.399902	67.348633	-0.190186
67.333374	67.297363	-0.191772
67.266846	67.208252	-0.190186
67.199707	67.157593	-0.192078
67.133179	67.074585	-0.191467
67.066650	67.004395	-0.191132
67.000122	66.953735	-0.189850
66.933594	66.896362	-0.191132
66.866455	66.806641	-0.188904
66.799927	66.737061	-0.190186
66.733398	66.698608	-0.189240
66.666870	66.628418	-0.188599
66.599731	66.533203	-0.187317
66.533203	66.494751	-0.189850
66.466675	66.411743	-0.189240
66.400146	66.354370	-0.189850
66.333618	66.290894	-0.188263
66.266479	66.214600	-0.190186
66.199951	66.150513	-0.186676
66.133423	66.118774	-0.189850
66.066895	66.035767	-0.187317
65.999756	65.978394	-0.186676
65.933228	65.902100	-0.185394
65.866699	65.831909	-0.187958
65.800171	65.781250	-0.186981
65.733032	65.717773	-0.185730
65.666504	65.640869	-0.186035
65.599976	65.583496	-0.187958
65.533447	65.501099	-0.184753
65.466919	65.437012	-0.187317
65.399780	65.373535	-0.185089
65.333252	65.303345	-0.185089
65.266724	65.233154	-0.185089
65.200195	65.162964	-0.184753
65.133057	65.099487	-0.183167
65.066528	65.036011	-0.184448
65.000000	64.959106	-0.184448
64.933472	64.901733	-0.185730
64.866943	64.825439	-0.182526
64.799805	64.774780	-0.183167
64.733276	64.704590	-0.182220
64.666748	64.647217	-0.183502
64.600220	64.570923	-0.183502
64.533081	64.487915	-0.183502
64.466553	64.430542	-0.184753
64.400024	64.360352	-0.183807
64.333496	64.309692	-0.182220
64.266968	64.232788	-0.184448
64.199829	64.156494	-0.181274
64.133301	64.111938	-0.183167
64.066772	64.035645	-0.180939
64.000244	63.971558	-0.181580
63.933105	63.895264	-0.182220
63.866577	63.831787	-0.181274
63.800049	63.761597	-0.180634
63.733521	63.691406	-0.180939
63.666382	63.640747	-0.179352
63.599854	63.576660	-0.181885
63.533325	63.494263	-0.179016
63.466797	63.449707	-0.181580
63.400269	63.359985	-0.179352
63.333130	63.296509	-0.180298
63.266602	63.239136	-0.181274
63.200073	63.181763	-0.180939
63.133545	63.092651	-0.179352
63.066406	63.048096	-0.180298
62.999878	62.984619	-0.179657
62.933350	62.907715	-0.181274
62.866821	62.837524	-0.178711
62.800293	62.761230	-0.180634
62.733154	62.710571	-0.176788
62.666626	62.640381	-0.179352
62.600098	62.544556	-0.177765
62.533569	62.481079	-0.176483
62.466431	62.436523	-0.176178
62.399902	62.379150	-0.177765
62.333374	62.315674	-0.175842
62.266846	62.232666	-0.179657
62.199707	62.175293	-0.176483
62.133179	62.111816	-0.177429
62.066650	62.041626	-0.179016
62.000122	61.971436	-0.177765
61.933594	61.901245	-0.175537
61.866455	61.843872	-0.176178
61.799927	61.767578	-0.175537
61.733398	61.703491	-0.176178
61.666870	61.633911	-0.174561
61.599731	61.569824	-0.175842
61.533203	61.512451	-0.173615
61.466675	61.436157	-0.174255
61.400146	61.353149	-0.174561
61.333618	61.308594	-0.174896
61.266479	61.232300	-0.171692
61.199951	61.168823	-0.175201
61.133423	61.124268	-0.174255
61.066895	61.041260	-0.173615
60.999756	60.983887	-0.173920
60.933228	60.920410	-0.174255
60.866699	60.824585	-0.174896
60.800171	60.767212	-0.173615
60.733032	60.697021	-0.172333
60.666504	60.626831	-0.173615
60.599976	60.570068	-0.171692
60.533447	60.499878	-0.174255
60.466919	60.448608	-0.170441
60.399780	60.385132	-0.171387
60.333252	60.308838	-0.169800
60.266724	60.251465	-0.171387
60.200195	60.181274	-0.170441
60.133057	60.098267	-0.170105
60.066528	60.047607	-0.170105
60.000000	59.970703	-0.172668
59.933472	59.913330	-0.168823
59.866943	59.849854	-0.170746
59.799805	59.786377	-0.167877
59.733276	59.716187	-0.171051
59.666748	59.645996	-0.168518
59.600220	59.588623	-0.170105
59.533081	59.499512	-0.169464
59.466553	59.442139	-0.169159
59.400024	59.378662	-0.168518
59.333496	59.314575	-0.169800
59.266968	59.257202	-0.166931
59.199829	59.180908	-0.169159
59.133301	59.123535	-0.167236
59.066772	59.053345	-0.166931
59.000244	58.983154	-0.166931
58.933105	58.913574	-0.167236
58.866577	58.849487	-0.166595
58.800049	58.779297	-0.168518
58.733521	58.709717	-0.166595
58.666382	58.632812	-0.166931
58.599854	58.582153	-0.165955
58.533325	58.505859	-0.168823
58.466797	58.454590	-0.166595
58.400269	58.378296	-0.166595
58.333130	58.302002	-0.165955
58.266602	58.244629	-0.167236
58.200073	58.174438	-0.165009
58.133545	58.091431	-0.165649
58.066406	58.046875	-0.163116
57.999878	57.983398	-0.165009
57.933350	57.919312	-0.163116
57.866821	57.843018	-0.165955
57.800293	57.785645	-0.163727
57.733154	57.722168	-0.163727
57.666626	57.651978	-0.163727
57.600098	57.568970	-0.163422
57.533569	57.518311	-0.163727
57.466431	57.435303	-0.163116
57.399902	57.371826	-0.164062
57.333374	57.307739	-0.166595
57.266846	57.231445	-0.163727
57.199707	57.174072	-0.163116
57.133179	57.110596	-0.160858
57.066650	57.040405	-0.161194
57.000122	56.989136	-0.160858
56.933594	56.906738	-0.162140
56.866455	56.836548	-0.160858
56.799927	56.772461	-0.162140
56.733398	56.715088	-0.161194
56.666870	56.658325	-0.161835
56.599731	56.575317	-0.160248
56.533203	56.505127	-0.160858
56.466675	56.441650	-0.160553
56.400146	56.384277	-0.161194
56.333618	56.320190	-0.158630
56.266479	56.256714	-0.161499
56.199951	56.186523	-0.159271
56.133423	56.110229	-0.159912
56.066895	56.052856	-0.158630
55.999756	56.001587	-0.159607
55.933228	55.899658	-0.158325
55.866699	55.861816	-0.158966
55.800171	55.772705	-0.159271
55.733032	55.728149	-0.158325
55.666504	55.651245	-0.156403
55.599976	55.568848	-0.158966
55.533447	55.517578	-0.156403
55.466919	55.447388	-0.158966
55.399780	55.390015	-0.156738
55.333252	55.320435	-0.156738
55.266724	55.250244	-0.156097
55.200195	55.186157	-0.157684
55.133057	55.115967	-0.156097
55.066528	55.046387	-0.159912
55.000000	54.976196	-0.157379
54.933472	54.918823	-0.158325
54.866943	54.842529	-0.154816
54.799805	54.772339	-0.155457
54.733276	54.708252	-0.153534
54.666748	54.651489	-0.156738
54.600220	54.581299	-0.158966
54.533081	54.517212	-0.155151
54.466553	54.440918	-0.156403
54.400024	54.390259	-0.157043
54.333496	54.300537	-0.154175
54.266968	54.249878	-0.153870
54.199829	54.179687	-0.154816
54.133301	54.109497	-0.154175
54.066772	54.058838	-0.154510
54.000244	53.969727	-0.155151
53.933105	53.912354	-0.152893
53.866577	53.854980	-0.151306
53.800049	53.771973	-0.153229
53.733521	53.701782	-0.154510
53.666382	53.657227	-0.151001
53.599854	53.587036	-0.154175
53.533325	53.510742	-0.151001
53.466797	53.434448	-0.151947
53.400269	53.370361	-0.153229
53.333130	53.313599	-0.152893
53.266602	53.230591	-0.153534
53.200073	53.166504	-0.152283
53.133545	53.103027	-0.151642
53.066406	53.052368	-0.153229
52.999878	52.988281	-0.150665
52.933350	52.905273	-0.151306
52.866821	52.848511	-0.149719
52.800293	52.771606	-0.149414
52.733154	52.714233	-0.149078
52.666626	52.656860	-0.148132
52.600098	52.580566	-0.151306
52.533569	52.497559	-0.149078
52.466431	52.453003	-0.148132
52.399902	52.389526	-0.151306
52.333374	52.319336	-0.147797
52.266846	52.236328	-0.149719
52.199707	52.179565	-0.148437
52.133179	52.109375	-0.148132
52.066650	52.045288	-0.148437
52.000122	51.994629	-0.150360
51.933594	51.911621	-0.149414
51.866455	51.841431	-0.147491
51.799927	51.784058	-0.147797
51.733398	51.701660	-0.149078
51.666870	51.650391	-0.144318
51.599731	51.574097	-0.146210
51.533203	51.510620	-0.143677
51.466675	51.440430	-0.144318
51.400146	51.383057	-0.146210
51.333618	51.318970	-0.145264
51.266479	51.242676	-0.143982
51.199951	51.172485	-0.147797
51.133423	51.109009	-0.144623
51.066895	51.038818	-0.146210
50.999756	50.968628	-0.143982
50.933228	50.930786	-0.145569
50.866699	50.822144	-0.144318
50.800171	50.777588	-0.144928
50.733032	50.701294	-0.144928
50.666504	50.643921	-0.143341
50.599976	50.580444	-0.144318
50.533447	50.503540	-0.144623
50.466919	50.446167	-0.142090
50.399780	50.376587	-0.143341
50.333252	50.312500	-0.140167
50.266724	50.249023	-0.142395
50.200195	50.184937	-0.143036
50.133057	50.108643	-0.143677
50.066528	50.045166	-0.141113
50.000000	49.962158	-0.142395
49.933472	49.904785	-0.142090
49.866943	49.841309	-0.142395
49.799805	49.777222	-0.141113
49.733276	49.726562	-0.144928
49.666748	49.650269	-0.140808
49.600220	49.573364	-0.142395
49.533081	49.522705	-0.141113
49.466553	49.433594	-0.140167
49.400024	49.389038	-0.142090
49.333496	49.318848	-0.141449
49.266968	49.242554	-0.139526
49.199829	49.178467	-0.138885
49.133301	49.114990	-0.140167
49.066772	49.050903	-0.140167
49.000244	48.987427	-0.138885
48.933105	48.923950	-0.139832
48.866577	48.847046	-0.139526
48.800049	48.789673	-0.138885
48.733521	48.707275	-0.136993
48.666382	48.649902	-0.138245
48.599854	48.579712	-0.138245
48.533325	48.522339	-0.138580
48.466797	48.446045	-0.137939
48.400269	48.381958	-0.138580
48.333130	48.324585	-0.138580
48.266602	48.255005	-0.138580
48.200073	48.184814	-0.135712
48.133545	48.108521	-0.137939
48.066406	48.051147	-0.136017
47.999878	47.974243	-0.135376
47.933350	47.904663	-0.136017
47.866821	47.847290	-0.136017
47.800293	47.796021	-0.136353
47.733154	47.719727	-0.138245
47.666626	47.643433	-0.135071
47.600098	47.586060	-0.136658
47.533569	47.509155	-0.136353
47.466431	47.458496	-0.136658
47.399902	47.375488	-0.135376
47.333374	47.330933	-0.134735
47.266846	47.247925	-0.134430
47.199707	47.178345	-0.133484
47.133179	47.120972	-0.132843
47.066650	47.050781	-0.134430
47.000122	46.993408	-0.134125
46.933594	46.923218	-0.134430
46.866455	46.859741	-0.133484
46.799927	46.789551	-0.134430
46.733398	46.719360	-0.133148
46.666870	46.668701	-0.133789
46.599731	46.585693	-0.132843
46.533203	46.534424	-0.133484
46.466675	46.458130	-0.133789
46.400146	46.394653	-0.134125
46.333618	46.311646	-0.131256
46.266479	46.248169	-0.132202
46.199951	46.196899	-0.133148
46.133423	46.126709	-0.131561
46.066895	46.063232	-0.130615
45.999756	45.986938	-0.128693
45.933228	45.929565	-0.130920
45.866699	45.865479	-0.130280
45.800171	45.795898	-0.129333
45.733032	45.718994	-0.133148
45.666504	45.661621	-0.129639
45.599976	45.592041	-0.130280
45.533447	45.534668	-0.131256
45.466919	45.451660	-0.132202
45.399780	45.400391	-0.131561
45.333252	45.317993	-0.129028
45.266724	45.266724	-0.129333
45.200195	45.209351	-0.130615
45.133057	45.133057	-0.128387
45.066528	45.075684	-0.129333
45.000000	44.979858	-0.125183
44.933472	44.942017	-0.126465
44.866943	44.859009	-0.127106
44.799805	44.782715	-0.127106
44.733276	44.718628	-0.125183
44.666748	44.655151	-0.127411
44.600220	44.591675	-0.129333
44.533081	44.495850	-0.128052
44.466553	44.464111	-0.126770
44.400024	44.381104	-0.129028
44.333496	44.317627	-0.126160
44.266968	44.266357	-0.127106
44.199829	44.190063	-0.127747
44.133301	44.107056	-0.128387
44.066772	44.069214	-0.125824
44.000244	43.980103	-0.126770
43.933105	43.903198	-0.123932
43.866577	43.852539	-0.123291
43.800049	43.782349	-0.124237
43.733521	43.718872	-0.124237
43.666382	43.661499	-0.123291
43.599854	43.604126	-0.123932
43.533325	43.527832	-0.124237
43.466797	43.457642	-0.126465
43.400269	43.380737	-0.123932
43.333130	43.317261	-0.123932
43.266602	43.253784	-0.123932
43.200073	43.183594	-0.123291
43.133545	43.139038	-0.122650
43.066406	43.068848	-0.123596
42.999878	42.985840	-0.123291
42.933350	42.922363	-0.122955
42.866821	42.871094	-0.123291
42.800293	42.807617	-0.123596
42.733154	42.711792	-0.120422
42.666626	42.655029	-0.122009
42.600098	42.584839	-0.121674
42.533569	42.527466	-0.121063
42.466431	42.470093	-0.122955
42.399902	42.387085	-0.122314
42.333374	42.329712	-0.121368
42.266846	42.279053	-0.120422
42.199707	42.208862	-0.120728
42.133179	42.125854	-0.122314
42.066650	42.049561	-0.119781
42.000122	41.986084	-0.121063
41.933594	41.928711	-0.120087
41.866455	41.864624	-0.118805
41.799927	41.788330	-0.118195
41.733398	41.712036	-0.120728
41.666870	41.647949	-0.117859
41.599731	41.590576	-0.118805
41.533203	41.520996	-0.118195
41.466675	41.469727	-0.119141
41.400146	41.406250	-0.118805
41.333618	41.336060	-0.119781
41.266479	41.253052	-0.117859
41.199951	41.182861	-0.117554
41.133423	41.119385	-0.116913
41.066895	41.043091	-0.117218
40.999756	40.979004	-0.118500
40.933228	40.921631	-0.117859
40.866699	40.852051	-0.116272
40.800171	40.794678	-0.118500
40.733032	40.724487	-0.115631
40.666504	40.660400	-0.115326
40.599976	40.596924	-0.115631
40.533447	40.533447	-0.114685
40.466919	40.463257	-0.114685
40.399780	40.393066	-0.115967
40.333252	40.316772	-0.115326
40.266724	40.259399	-0.114990
40.200195	40.189209	-0.115967
40.133057	40.131836	-0.116577
40.066528	40.061646	-0.114990
40.000000	40.017090	-0.115967
39.933472	39.940796	-0.114349
39.866943	39.864502	-0.114044
39.799805	39.807129	-0.112457
39.733276	39.749756	-0.113403
39.666748	39.660645	-0.114990
39.600220	39.603271	-0.113098
39.533081	39.539185	-0.112762
39.466553	39.468994	-0.112457
39.400024	39.386597	-0.110535
39.333496	39.342041	-0.113403
39.266968	39.265137	-0.112122
39.199829	39.201660	-0.112457
39.133301	39.131470	-0.113098
39.066772	39.061279	-0.114044
39.000244	39.004517	-0.112122
38.933105	38.947144	-0.111816
38.866577	38.864136	-0.112762
38.800049	38.793945	-0.112762
38.733521	38.730469	-0.111481
38.666382	38.679199	-0.112762
38.599854	38.602905	-0.109253
38.533325	38.539429	-0.110870
38.466797	38.462524	-0.109253
38.400269	38.399048	-0.109894
38.333130	38.341675	-0.109253
38.266602	38.271484	-0.108948
38.200073	38.208008	-0.108612
38.133545	38.137817	-0.111481
38.066406	38.074341	-0.108612
37.999878	37.997437	-0.110870
37.933350	37.921143	-0.110535
37.866821	37.850952	-0.110229
37.800293	37.806396	-0.108002
37.733154	37.736206	-0.109894
37.666626	37.653809	-0.108307
37.600098	37.596436	-0.107025
37.533569	37.545166	-0.108002
37.466431	37.474976	-0.107666
37.399902	37.405396	-0.105438
37.333374	37.328491	-0.107025
37.266846	37.258301	-0.106720
37.199707	37.213745	-0.106384
37.133179	37.144165	-0.102905
37.066650	37.073975	-0.105743
37.000122	37.003784	-0.104156
36.933594	36.927490	-0.107666
36.866455	36.857300	-0.105743
36.799927	36.818848	-0.107361
36.733398	36.736450	-0.104797
36.666870	36.679077	-0.105438
36.599731	36.614990	-0.105743
36.533203	36.532593	-0.106384
36.466675	36.468506	-0.104492
36.400146	36.385498	-0.105743
36.333618	36.334839	-0.104492
36.266479	36.283569	-0.104156
36.199951	36.188354	-0.102264
36.133423	36.137085	-0.103210
36.066895	36.067505	-0.102905
35.999756	36.010132	-0.102570
35.933228	35.939941	-0.100647
35.866699	35.882568	-0.103516
35.800171	35.786743	-0.100037
35.733032	35.729370	-0.104492
35.666504	35.665894	-0.102570
35.599976	35.614624	-0.102905
35.533447	35.532227	-0.102570
35.466919	35.493774	-0.103210
35.399780	35.404663	-0.101929
35.333252	35.334473	-0.102570
35.266724	35.264282	-0.102264
35.200195	35.206909	-0.102570
35.133057	35.130615	-0.099701
35.066528	35.060425	-0.100983
35.000000	35.022583	-0.098755
34.933472	34.933472	-0.098114
34.866943	34.869385	-0.100037
34.799805	34.805908	-0.100342
34.733276	34.716797	-0.098114
34.666748	34.652710	-0.100342
34.600220	34.595337	-0.097809
34.533081	34.512939	-0.101929
34.466553	34.474487	-0.098114
34.400024	34.411011	-0.099396
34.333496	34.328003	-0.098755
34.266968	34.270630	-0.100037
34.199829	34.207153	-0.098755
34.133301	34.136963	-0.098419
34.066772	34.072876	-0.099396
34.000244	33.996582	-0.098114
33.933105	33.933105	-0.096832
33.866577	33.875732	-0.098114
33.800049	33.824463	-0.096191
33.733521	33.729248	-0.096832
33.666382	33.671875	-0.097473
33.599854	33.614502	-0.097473
33.533325	33.538208	-0.095886
33.466797	33.480835	-0.096832
33.400269	33.403931	-0.095245
33.333130	33.334351	-0.096527
33.266602	33.289795	-0.097473
33.200073	33.212891	-0.097809
33.133545	33.130493	-0.093964
33.066406	33.073120	-0.095886
32.999878	33.009033	-0.095551
32.933350	32.945557	-0.093658
32.866821	32.888184	-0.095245
32.800293	32.792358	-0.093658
32.733154	32.747803	-0.093323
32.666626	32.665405	-0.091736
32.600098	32.620850	-0.093323
32.533569	32.563477	-0.094604
32.466431	32.473755	-0.092682
32.399902	32.397461	-0.095886
32.333374	32.340088	-0.094299
32.266846	32.276611	-0.092377
32.199707	32.206421	-0.091736
32.133179	32.155762	-0.092072
32.066650	32.072754	-0.091431
32.000122	32.008667	-0.093018
31.933594	31.958008	-0.091095
31.866455	31.875000	-0.093018
31.799927	31.824341	-0.089844
31.733398	31.735229	-0.091736
31.666870	31.671143	-0.089844
31.599731	31.620483	-0.091736
31.533203	31.537476	-0.089203
31.466675	31.467285	-0.090454
31.400146	31.409912	-0.090149
31.333618	31.346436	-0.091095
31.266479	31.276245	-0.089844
31.199951	31.212769	-0.092072
31.133423	31.135864	-0.089203
31.066895	31.072388	-0.090454
30.999756	31.002197	-0.090790
30.933228	30.944824	-0.089508
30.866699	30.868530	-0.089203
30.800171	30.792236	-0.088226
30.733032	30.728149	-0.086975
30.666504	30.664673	-0.086975
30.599976	30.614014	-0.086639
30.533447	30.543823	-0.089508
30.466919	30.460815	-0.086334
30.399780	30.409546	-0.089203
30.333252	30.333252	-0.086334
30.266724	30.269775	-0.088226
30.200195	30.218506	-0.088226
30.133057	30.136108	-0.087921
30.066528	30.072021	-0.085999
30.000000	30.001831	-0.086975
29.933472	29.938354	-0.086334
29.866943	29.868164	-0.088226
29.799805	29.810791	-0.084106
29.733276	29.740601	-0.085693
29.666748	29.671021	-0.086334
29.600220	29.606934	-0.084106
29.533081	29.536743	-0.084747
29.466553	29.467163	-0.082825
29.400024	29.415894	-0.081543
29.333496	29.332886	-0.085052
29.266968	29.276123	-0.083466
29.199829	29.205933	-0.086975
29.133301	29.141846	-0.084412
29.066772	29.059448	-0.085999
29.000244	29.002075	-0.085358
28.933105	28.944702	-0.085693
28.866577	28.874512	-0.085052
28.800049	28.798218	-0.084412
28.733521	28.746948	-0.082184
28.666382	28.670654	-0.082184
28.599854	28.607178	-0.080597
28.533325	28.549805	-0.082825
28.466797	28.460083	-0.079315
28.400269	28.402710	-0.080261
28.333130	28.333130	-0.081543
28.266602	28.269043	-0.081238
28.200073	28.198853	-0.078674
28.133545	28.135376	-0.081543
28.066406	28.059082	-0.080597
27.999878	27.994995	-0.081543
27.933350	27.918701	-0.080261
27.866821	27.868042	-0.082489
27.800293	27.803955	-0.080597
27.733154	27.740479	-0.081543
27.666626	27.683105	-0.081238
27.600098	27.606812	-0.081879
27.533569	27.542725	-0.080261
27.466431	27.466431	-0.080261
27.399902	27.396240	-0.076782
27.333374	27.345581	-0.077728
27.266846	27.269287	-0.077087
27.199707	27.205200	-0.078369
27.133179	27.135010	-0.077393
27.066650	27.064819	-0.077087
27.000122	27.001343	-0.077087
26.933594	26.943970	-0.077728
26.866455	26.867676	-0.076447
26.799927	26.784668	-0.077393
26.733398	26.734009	-0.075806
26.666870	26.669922	-0.077087
26.599731	26.587524	-0.075806
26.533203	26.542969	-0.078033
26.466675	26.472778	-0.076782
26.400146	26.408691	-0.076447
26.333618	26.339111	-0.076782
26.266479	26.262207	-0.077393
26.199951	26.179810	-0.075165
26.133423	26.141357	-0.075500
26.066895	26.077881	-0.074860
25.999756	26.007690	-0.075165
25.933228	25.937500	-0.074860
25.866699	25.874023	-0.075806
25.800171	25.803833	-0.073914
25.733032	25.746460	-0.073273
25.666504	25.676270	-0.075165
25.599976	25.593262	-0.073578
25.533447	25.523071	-0.073273
25.466919	25.466309	-0.073578
25.399780	25.383301	-0.071991
25.333252	25.319214	-0.072632
25.266724	25.262451	-0.071350
25.200195	25.211182	-0.073273
25.133057	25.122070	-0.070404
25.066528	25.070801	-0.071991
25.000000	25.001221	-0.072296
24.933472	24.931030	-0.074524
24.866943	24.854126	-0.072632
24.799805	24.777832	-0.072937
24.733276	24.733276	-0.071350
24.666748	24.644165	-0.071350
24.600220	24.580688	-0.071686
24.533081	24.529419	-0.071686
24.466553	24.446411	-0.070709
24.400024	24.395752	-0.070404
24.333496	24.325562	-0.070709
24.266968	24.268188	-0.071045
24.199829	24.191895	-0.068481
24.133301	24.128418	-0.068817
24.066772	24.064331	-0.067535
24.000244	23.994141	-0.069122
23.933105	23.924561	-0.069122
23.866577	23.860474	-0.067200
23.800049	23.803101	-0.066895
23.733521	23.707886	-0.067535
23.666382	23.669434	-0.069763
23.599854	23.618164	-0.069763
23.533325	23.522949	-0.067841
23.466797	23.459473	-0.068481
23.400269	23.395386	-0.066895
23.333130	23.325195	-0.067535
23.266602	23.261719	-0.067200
23.200073	23.204346	-0.067535
23.133545	23.108521	-0.066559
23.066406	23.063965	-0.064331
22.999878	23.000488	-0.066559
22.933350	22.924194	-0.064331
22.866821	22.872925	-0.062744
22.800293	22.796631	-0.064972
22.733154	22.726440	-0.064331
22.666626	22.662964	-0.065308
22.600098	22.605591	-0.066895
22.533569	22.522583	-0.064972
22.466431	22.459106	-0.065308
22.399902	22.407837	-0.065613
22.333374	22.337646	-0.065948
22.266846	22.255249	-0.066895
22.199707	22.203979	-0.064667
22.133179	22.121582	-0.064972
22.066650	22.064209	-0.065613
22.000122	22.000122	-0.062744
21.933594	21.936646	-0.064667
21.866455	21.853638	-0.061157
21.799927	21.809082	-0.060852
21.733398	21.732788	-0.060516
21.666870	21.662598	-0.062103
21.599731	21.586304	-0.062439
21.533203	21.522217	-0.062439
21.466675	21.452637	-0.062439
21.400146	21.395264	-0.063721
21.333618	21.318359	-0.062439
21.266479	21.248169	-0.061462
21.199951	21.197510	-0.061462
21.133423	21.127319	-0.060516
21.066895	21.076660	-0.060852
20.999756	21.006470	-0.060852
20.933228	20.923462	-0.061798
20.866699	20.853271	-0.059235
20.800171	20.821533	-0.060516
20.733032	20.738525	-0.061798
20.666504	20.675049	-0.057343
20.599976	20.592041	-0.059235
20.533447	20.528564	-0.057983
20.466919	20.458374	-0.058289
20.399780	20.394897	-0.057983
20.333252	20.330811	-0.059570
20.266724	20.267334	-0.058289
20.200195	20.203857	-0.057648
20.133057	20.126953	-0.058929
20.066528	20.069580	-0.060852
20.000000	20.000000	-0.057983
19.933472	19.935913	-0.058624
19.866943	19.865723	-0.057007
19.799805	19.796143	-0.057343
19.733276	19.732056	-0.056702
19.666748	19.674683	-0.057343
19.600220	19.604492	-0.057007
19.533081	19.534912	-0.057343
19.466553	19.464722	-0.057343
19.400024	19.407349	-0.057343
19.333496	19.337158	-0.055115
19.266968	19.260864	-0.057343
19.199829	19.203491	-0.055756
19.133301	19.158936	-0.056366
19.066772	19.063110	-0.055115
19.000244	18.992920	-0.056366
18.933105	18.935547	-0.053528
18.866577	18.872070	-0.056366
18.800049	18.808594	-0.054474
18.733521	18.738403	-0.056702
18.666382	18.662109	-0.052887
18.599854	18.604736	-0.054138
18.533325	18.534546	-0.051910
18.466797	18.464355	-0.053833
18.400269	18.400879	-0.053192
18.333130	18.336792	-0.056061
18.266602	18.266602	-0.053833
18.200073	18.197021	-0.052246
18.133545	18.132935	-0.054779
18.066406	18.056641	-0.053833
17.999878	17.993164	-0.051605
17.933350	17.935791	-0.053833
17.866821	17.871704	-0.052246
17.800293	17.789307	-0.051605
17.733154	17.731934	-0.050964
17.666626	17.655029	-0.052551
17.600098	17.604370	-0.052887
17.533569	17.540894	-0.050659
17.466431	17.470703	-0.050018
17.399902	17.381592	-0.051605
17.333374	17.317505	-0.048401
17.266846	17.266846	-0.050964
17.199707	17.189941	-0.048401
17.133179	17.145386	-0.051605
17.066650	17.075806	-0.050018
17.000122	17.011719	-0.051270
16.933594	16.928711	-0.050659
16.866455	16.865234	-0.049377
16.799927	16.814575	-0.050323
16.733398	16.731567	-0.050323
16.666870	16.680298	-0.047455
16.599731	16.597900	-0.050018
16.533203	16.527710	-0.047150
16.466675	16.457520	-0.047150
16.400146	16.394043	-0.046509
16.333618	16.342773	-0.047150
16.266479	16.253662	-0.047150
16.199951	16.196289	-0.045868
16.133423	16.132812	-0.043945
16.066895	16.075439	-0.049042
15.999756	16.005249	-0.045868
15.933228	15.947876	-0.048096
15.866699	15.871582	-0.046814
15.800171	15.814209	-0.046814
15.733032	15.731201	-0.046173
15.666504	15.661011	-0.046814
15.599976	15.597534	-0.046173
15.533447	15.540161	-0.046814
15.466919	15.488892	-0.046509
15.399780	15.406494	-0.045563
15.333252	15.329590	-0.041412
15.266724	15.253296	-0.044281
15.200195	15.195923	-0.042358
15.133057	15.125732	-0.042694
15.066528	15.056152	-0.042053
15.000000	14.992065	-0.042053
14.933472	14.928589	-0.044281
14.866943	14.871216	-0.044922
14.799805	14.788208	-0.042358
14.733276	14.730835	-0.045563
14.666748	14.667358	-0.042358
14.600220	14.591064	-0.044281
14.533081	14.546509	-0.041718
14.466553	14.463501	-0.042358
14.400024	14.393311	-0.041077
14.333496	14.335937	-0.042999
14.266968	14.259644	-0.041077
14.199829	14.196167	-0.041412
14.133301	14.157715	-0.041077
14.066772	14.093628	-0.039825
14.000244	14.011230	-0.038208
13.933105	13.953857	-0.039185
13.866577	13.883667	-0.040771
13.800049	13.800659	-0.040771
13.733521	13.750000	-0.037598
13.666382	13.679810	-0.041077
13.599854	13.603516	-0.041412
13.533325	13.546143	-0.039490
13.466797	13.475952	-0.038849
13.400269	13.405762	-0.040466
13.333130	13.335571	-0.039185
13.266602	13.278198	-0.039490
13.200073	13.201904	-0.037903
13.133545	13.138428	-0.040771
13.066406	13.068237	-0.036621
12.999878	13.016968	-0.038544
12.933350	12.934570	-0.036957
12.866821	12.870483	-0.035980
12.800293	12.813110	-0.036621
12.733154	12.730713	-0.038849
12.666626	12.679443	-0.036957
12.600098	12.603149	-0.037598
12.533569	12.539673	-0.036957
12.466431	12.475586	-0.038544
12.399902	12.405396	-0.037262
12.333374	12.329102	-0.037262
12.266846	12.265625	-0.037598
12.199707	12.201538	-0.035675
12.133179	12.131958	-0.035034
12.066650	12.067871	-0.034393
12.000122	11.997681	-0.035034
11.933594	11.940308	-0.034729
11.866455	11.876831	-0.033447
11.799927	11.800537	-0.035034
11.733398	11.736450	-0.031860
11.666870	11.660156	-0.034088
11.599731	11.589966	-0.034393
11.533203	11.532593	-0.034729
11.466675	11.469116	-0.033112
11.400146	11.398926	-0.034729
11.333618	11.341553	-0.030884
11.266479	11.271362	-0.033752
11.199951	11.207886	-0.033447
11.133423	11.131592	-0.035675
11.066895	11.061401	-0.031860
10.999756	11.010132	-0.033752
10.933228	10.940552	-0.031219
10.866699	10.863647	-0.031219
10.800171	10.800171	-0.030579
10.733032	10.736694	-0.031525
10.666504	10.672607	-0.031860
10.599976	10.615234	-0.029297
10.533447	10.538940	-0.030243
10.466919	10.481567	-0.031219
10.399780	10.411377	-0.030579
10.333252	10.347900	-0.031525
10.266724	10.271606	-0.029938
10.200195	10.207520	-0.030243
10.133057	10.137329	-0.028015
10.066528	10.073853	-0.029297
10.000000	10.023193	-0.029633
9.933472	9.933472	-0.028992
9.866943	9.857178	-0.029633
9.799805	9.806519	-0.030243
9.733276	9.736328	-0.027069
9.666748	9.666138	-0.028351
9.600220	9.595947	-0.027710
9.533081	9.525757	-0.028351
9.466553	9.481201	-0.027069
9.400024	9.404907	-0.030243
9.333496	9.328613	-0.026764
9.266968	9.277344	-0.028015
9.199829	9.201050	-0.028656
9.133301	9.143677	-0.028992
9.066772	9.067383	-0.027069
9.000244	9.010010	-0.026123
8.933105	8.933716	-0.025146
8.866577	8.863525	-0.025482
8.800049	8.812256	-0.025482
8.733521	8.735962	-0.025482
8.666382	8.672485	-0.024536
8.599854	8.602295	-0.024200
8.533325	8.538208	-0.025482
8.466797	8.468628	-0.024536
8.400269	8.385620	-0.025482
8.333130	8.328247	-0.025787
8.266602	8.258057	-0.026123
8.200073	8.207397	-0.024200
8.133545	8.137207	-0.022919
8.066406	8.079834	-0.025146
7.999878	7.990723	-0.024536
7.933350	7.920532	-0.023560
7.866821	7.857056	-0.022278
7.800293	7.792969	-0.022919
7.733154	7.761230	-0.023895
7.666626	7.684937	-0.021667
7.600098	7.620850	-0.021332
7.533569	7.525635	-0.021027
7.466431	7.474365	-0.021667
7.399902	7.410889	-0.021973
7.333374	7.347412	-0.021332
7.266846	7.245483	-0.021332
7.199707	7.207031	-0.022278
7.133179	7.136841	-0.023560
7.066650	7.073364	-0.022919
7.000122	7.009277	-0.020386
6.933594	6.951904	-0.021667
6.866455	6.869507	-0.019745
6.799927	6.799316	-0.019104
6.733398	6.723022	-0.019745
6.666870	6.671753	-0.019745
6.599731	6.601562	-0.019104
6.533203	6.544189	-0.018158
6.466675	6.474609	-0.018158
6.400146	6.404419	-0.018799
6.333618	6.334229	-0.017517
6.266479	6.270142	-0.019104
6.199951	6.206665	-0.018158
6.133423	6.136475	-0.018799
6.066895	6.066284	-0.019745
5.999756	6.009521	-0.017822
5.933228	5.945435	-0.018799
5.866699	5.881958	-0.019745
5.800171	5.817871	-0.017517
5.733032	5.748291	-0.019440
5.666504	5.678101	-0.016235
5.599976	5.620728	-0.017181
5.533447	5.544434	-0.017517
5.466919	5.461426	-0.015594
5.399780	5.397339	-0.015594
5.333252	5.346680	-0.015289
5.266724	5.283203	-0.016235
5.200195	5.200195	-0.015289
5.133057	5.148926	-0.014343
5.066528	5.059814	-0.017181
5.000000	4.989624	-0.014343
4.933472	4.945068	-0.016235
4.866943	4.875488	-0.016235
4.799805	4.811401	-0.017822
4.733276	4.754028	-0.015594
4.666748	4.683838	-0.015594
4.600220	4.601440	-0.013062
4.533081	4.524536	-0.014343
4.466553	4.479980	-0.012726
4.400024	4.416504	-0.014648
4.333496	4.346313	-0.010834
4.266968	4.282837	-0.014008
4.199829	4.193726	-0.014343
4.133301	4.142456	-0.011139
4.066772	4.097900	-0.011139
4.000244	4.008789	-0.011780
3.933105	3.938599	-0.012085
3.866577	3.881226	-0.013702
3.800049	3.798828	-0.013062
3.733521	3.734741	-0.014343
3.666382	3.684082	-0.011139
3.599854	3.601074	-0.011780
3.533325	3.537598	-0.013367
3.466797	3.467407	-0.013702
3.400269	3.403320	-0.011139
3.333130	3.333740	-0.011139
3.266602	3.276367	-0.009552
3.200073	3.218994	-0.009216
3.133545	3.129883	-0.009552
3.066406	3.078613	-0.009552
2.999878	3.002319	-0.008606
2.933350	2.944946	-0.007965
2.866821	2.874756	-0.008606
2.800293	2.817383	-0.010498
2.733154	2.734375	-0.007324
2.666626	2.664795	-0.010193
2.600098	2.607422	-0.010193
2.533569	2.550049	-0.012421
2.466431	2.454224	-0.012085
2.399902	2.403564	-0.015289
2.333374	2.339478	-0.013702
2.266846	2.276001	-0.013367
2.199707	2.211914	-0.013062
2.133179	2.129517	-0.013702
2.066650	2.072144	-0.009552
2.000122	2.008057	-0.009552
1.933594	1.931763	-0.008606
1.866455	1.874390	-0.008911
1.799927	1.804199	-0.010834
1.733398	1.727905	-0.009552
1.666870	1.683350	-0.010834
1.599731	1.607056	-0.013702
1.533203	1.524048	-0.014008
1.466675	1.479492	-0.014648
1.400146	1.409302	-0.010834
1.333618	1.345825	-0.012726
1.266479	1.269531	-0.009857
1.199951	1.192627	-0.010193
1.133423	1.135254	-0.008911
1.066895	1.077881	-0.010193
0.999756	0.988770	-0.008911
0.933228	0.931396	-0.011139
0.866699	0.874023	-0.011475
0.800171	0.810547	-0.013367
0.733032	0.747070	-0.011780
0.666504	0.664062	-0.014343
0.599976	0.593872	-0.012421
0.533447	0.523682	-0.013702
0.466919	0.460205	-0.011475
0.399780	0.396729	-0.010498
0.333252	0.326538	-0.010834
0.266724	0.249634	-0.010193
0.200195	0.217896	-0.010498
0.133057	0.122681	-0.011475
0.066528	0.052490	-0.009216
0.000000	-0.010986	-0.011780
0.000000	0.001221	-0.010834
0.000000	-0.010986	-0.012421
0.000000	0.014038	-0.012421
0.000000	0.007935	-0.011780
0.000000	0.007935	-0.009857
0.000000	0.001221	-0.009552
0.000000	0.014038	-0.011780
0.000000	0.007935	-0.012421
0.000000	0.014038	-0.009857
0.000000	0.014038	-0.012085
0.000000	-0.004883	-0.008911
0.000000	0.007935	-0.009216
0.000000	-0.010986	-0.012726
0.000000	0.001221	-0.011475
0.000000	-0.010986	-0.012085
0.000000	0.001221	-0.013062
0.000000	-0.004883	-0.010834
0.000000	-0.004883	-0.012085
0.000000	-0.004883	-0.007965
0.000000	-0.004883	-0.010193
0.000000	-0.004883	-0.008270
0.000000	-0.004883	-0.009552
0.000000	0.014038	-0.010193
0.000000	-0.004883	-0.010498
0.000000	0.001221	-0.012085
0.000000	-0.004883	-0.013367
0.000000	0.001221	-0.014343
0.000000	0.001221	-0.014648
0.000000	-0.004883	-0.012085
0.000000	-0.004883	-0.011780
0.000000	0.020752	-0.012726
0.000000	-0.004883	-0.009216
0.000000	-0.004883	-0.008606
0.000000	-0.017700	-0.009552
0.000000	-0.004883	-0.009552
0.000000	0.001221	-0.010834
0.000000	0.007935	-0.008911
0.000000	-0.004883	-0.013367
0.000000	-0.004883	-0.009552
0.000000	-0.004883	-0.013062
0.000000	-0.004883	-0.013062
0.000000	0.007935	-0.011139
0.000000	-0.017700	-0.012726
0.000000	-0.004883	-0.011475
0.000000	0.001221	-0.011139
0.000000	0.001221	-0.011139
0.000000	0.001221	-0.011475
0.000000	0.014038	-0.011780
0.000000	-0.010986	-0.009552
0.000000	0.001221	-0.010498
0.000000	-0.004883	-0.012421
0.000000	0.007935	-0.012421
0.000000	-0.004883	-0.009857
0.000000	0.001221	-0.009552
0.000000	-0.004883	-0.010193
0.000000	-0.017700	-0.012726
0.000000	0.007935	-0.010193
0.000000	0.001221	-0.014343
0.000000	0.001221	-0.011780
0.000000	-0.004883	-0.011139
0.000000	0.014038	-0.013702
0.000000	-0.004883	-0.014954
0.000000	0.001221	-0.011475
0.000000	0.001221	-0.012726
0.000000	-0.010986	-0.011139
0.000000	0.001221	-0.011139
0.000000	0.001221	-0.010834
0.000000	-0.004883	-0.011780
0.000000	-0.004883	-0.009857
0.000000	-0.004883	-0.010193
0.000000	-0.010986	-0.010834
0.000000	0.007935	-0.013062
0.000000	-0.004883	-0.008911
0.000000	0.014038	-0.013367
0.000000	0.001221	-0.011780
0.000000	-0.004883	-0.011780
0.000000	0.014038	-0.012085
0.000000	-0.004883	-0.012726
0.000000	0.001221	-0.012085
0.000000	-0.004883	-0.013062
0.000000	0.007935	-0.011139
0.000000	-0.004883	-0.012726
0.000000	-0.004883	-0.010834
0.000000	-0.004883	-0.012421
0.000000	-0.004883	-0.009552
0.000000	-0.010986	-0.010193
0.000000	0.020752	-0.010498
0.000000	0.001221	-0.012085
0.000000	0.001221	-0.010193
0.000000	0.001221	-0.011475
0.000000	0.014038	-0.011139
0.000000	0.014038	-0.015930
0.000000	-0.004883	-0.011475
0.000000	0.001221	-0.013367
0.000000	0.001221	-0.011139
0.000000	-0.004883	-0.011139
0.000000	-0.004883	-0.011475
0.000000	0.007935	-0.012726
0.000000	0.007935	-0.011475
0.000000	-0.017700	-0.012726
0.000000	-0.004883	-0.011780
0.000000	-0.004883	-0.013367
0.000000	-0.004883	-0.009552
0.000000	-0.004883	-0.012085
0.000000	0.014038	-0.011139
0.000000	0.007935	-0.011780
0.000000	-0.004883	-0.010498
0.000000	-0.004883	-0.013367
0.000000	-0.017700	-0.012085
0.000000	0.001221	-0.011780
0.000000	-0.004883	-0.012421
0.000000	0.014038	-0.012085
0.000000	-0.004883	-0.010193
0.000000	-0.004883	-0.011475
0.000000	-0.010986	-0.010498
0.000000	0.014038	-0.010834
0.000000	0.001221	-0.013062
0.000000	0.007935	-0.012726
0.000000	-0.010986	-0.010834
0.000000	0.001221	-0.010498
0.000000	-0.004883	-0.010498
0.000000	0.001221	-0.013367
0.000000	0.001221	-0.011139
0.000000	0.001221	-0.012085
0.000000	-0.004883	-0.011475
0.000000	0.001221	-0.011475
0.000000	-0.004883	-0.010834
0.000000	0.007935	-0.012726
0.000000	-0.004883	-0.011139
0.000000	0.007935	-0.011139
0.000000	0.001221	-0.010834
0.000000	0.001221	-0.013062
0.000000	-0.004883	-0.010193
0.000000	-0.010986	-0.012085
0.000000	-0.004883	-0.009857
0.000000	0.001221	-0.014648
0.000000	0.014038	-0.011475
0.000000	0.001221	-0.011780
0.000000	0.001221	-0.010834
0.000000	0.007935	-0.011139
0.000000	0.007935	-0.011780
0.000000	0.001221	-0.013702
0.000000	-0.004883	-0.010498
0.000000	0.001221	-0.011780
0.000000	-0.004883	-0.010834
0.000000	0.014038	-0.012421
0.000000	-0.004883	-0.010498
0.000000	-0.004883	-0.012085
0.000000	0.020752	-0.011780
0.000000	0.001221	-0.011475
0.000000	0.014038	-0.011139
0.000000	0.001221	-0.014008
0.000000	0.001221	-0.009857
0.000000	0.001221	-0.013062
0.000000	0.001221	-0.012421
0.000000	0.007935	-0.014008
0.000000	-0.010986	-0.012085
0.000000	-0.017700	-0.012085
0.000000	0.007935	-0.012726
0.000000	0.001221	-0.012421
0.000000	-0.004883	-0.011139
0.000000	-0.010986	-0.012085
0.000000	0.001221	-0.009857
0.000000	0.001221	-0.012421
0.000000	-0.004883	-0.011780
0.000000	0.001221	-0.012421
0.000000	0.007935	-0.009857
0.000000	0.014038	-0.011139
0.000000	0.001221	-0.010193
0.000000	0.001221	-0.009552
0.000000	-0.010986	-0.009552
0.000000	0.007935	-0.014648
0.000000	0.001221	-0.011139
0.000000	0.001221	-0.011139
0.000000	-0.004883	-0.013367
0.000000	-0.004883	-0.013062
0.000000	0.007935	-0.010193
0.000000	-0.004883	-0.012726
0.000000	0.001221	-0.010834
0.000000	0.001221	-0.011475
0.000000	0.001221	-0.011475
0.000000	0.001221	-0.012726
0.000000	0.007935	-0.009216
0.000000	-0.004883	-0.011475
0.000000	0.007935	-0.011475
0.000000	0.007935	-0.009857
0.000000	-0.004883	-0.008911
0.000000	0.014038	-0.011139
0.000000	0.001221	-0.011139
0.000000	0.026855	-0.012726
0.000000	0.014038	-0.010498
0.000000	-0.004883	-0.012726
0.000000	0.007935	-0.011780
0.000000	0.007935	-0.012726
0.000000	0.001221	-0.012085
0.000000	-0.004883	-0.012421
0.000000	-0.004883	-0.010193
0.000000	-0.004883	-0.012085
0.000000	-0.004883	-0.010834
0.000000	-0.004883	-0.011475
0.000000	0.001221	-0.009857
0.000000	0.007935	-0.010193
0.000000	0.001221	-0.011139
0.000000	-0.010986	-0.010498
0.000000	-0.010986	-0.009216
0.000000	-0.017700	-0.013062
0.000000	-0.004883	-0.009857
0.000000	-0.004883	-0.012421
0.000000	-0.004883	-0.011475
0.000000	-0.004883	-0.012085
0.000000	-0.004883	-0.012085
0.000000	0.014038	-0.013702
0.000000	-0.004883	-0.010834
0.000000	0.001221	-0.011475
0.000000	0.001221	-0.012421
0.000000	0.001221	-0.012421
0.000000	-0.004883	-0.010193
0.000000	0.001221	-0.011475
0.000000	0.001221	-0.010834
0.000000	0.001221	-0.010834
0.000000	0.014038	-0.010834
0.000000	-0.004883	-0.010498
0.000000	0.001221	-0.011475
0.000000	0.001221	-0.011139
0.000000	0.001221	-0.013367
0.000000	-0.017700	-0.012421
0.000000	-0.004883	-0.011139
0.000000	-0.004883	-0.012085
0.000000	-0.004883	-0.011139
0.000000	0.001221	-0.011780
0.000000	-0.004883	-0.012085
0.000000	-0.023804	-0.010834
0.000000	-0.004883	-0.011139
0.000000	0.001221	-0.012421
0.000000	0.001221	-0.011139
0.000000	-0.010986	-0.011139
0.000000	-0.010986	-0.011139
0.000000	0.001221	-0.012421
0.000000	0.007935	-0.013062
0.000000	-0.004883	-0.012726
0.000000	-0.004883	-0.013367
0.000000	0.007935	-0.012085
0.000000	-0.010986	-0.012726
0.000000	-0.010986	-0.011139
0.000000	0.007935	-0.011475
0.000000	0.001221	-0.011780
0.000000	0.001221	-0.011475
0.000000	-0.004883	-0.010834
0.000000	-0.004883	-0.011475
0.000000	0.014038	-0.010498
0.000000	0.007935	-0.012726
0.000000	0.001221	-0.010834
0.000000	-0.004883	-0.010498
0.000000	0.007935	-0.011139
0.000000	0.007935	-0.014648
0.000000	-0.004883	-0.014343
0.000000	0.001221	-0.012085
0.000000	-0.004883	-0.012726
0.000000	-0.010986	-0.010834
0.000000	-0.004883	-0.010498
0.000000	-0.004883	-0.014008
0.000000	0.007935	-0.010834
0.000000	-0.004883	-0.012726
0.000000	0.007935	-0.010498
0.000000	0.007935	-0.012726
0.000000	-0.004883	-0.009552
0.000000	-0.010986	-0.010498
0.000000	0.001221	-0.010193
0.000000	0.001221	-0.010834
0.000000	0.001221	-0.010193
0.000000	-0.017700	-0.012421
0.000000	-0.004883	-0.009552
0.000000	0.007935	-0.013062
0.000000	-0.004883	-0.012421
0.000000	-0.004883	-0.013367
0.000000	-0.004883	-0.014008
0.000000	-0.010986	-0.011475
0.000000	0.007935	-0.012085
0.000000	0.007935	-0.012726
0.000000	0.001221	-0.010834
0.000000	0.007935	-0.012085
0.000000	-0.010986	-0.009552
0.000000	0.014038	-0.013367
0.000000	-0.017700	-0.009552
0.000000	-0.004883	-0.010498
0.000000	-0.010986	-0.011139
0.000000	-0.004883	-0.010498
0.000000	-0.010986	-0.012421
0.000000	-0.004883	-0.014008
0.000000	-0.004883	-0.010498
0.000000	-0.004883	-0.013702
0.000000	-0.010986	-0.011475
0.000000	0.020752	-0.011139
0.000000	-0.004883	-0.010498
0.000000	-0.004883	-0.012085
0.000000	-0.004883	-0.013367
0.000000	0.007935	-0.012085
0.000000	0.001221	-0.011475
0.000000	-0.004883	-0.013367
0.000000	-0.010986	-0.010498
0.000000	-0.004883	-0.012421
0.000000	-0.004883	-0.010193
0.000000	-0.010986	-0.010834
0.000000	0.014038	-0.010193
0.000000	-0.010986	-0.012421
0.000000	-0.004883	-0.011780
0.000000	-0.004883	-0.011475
0.000000	0.020752	-0.010498
0.000000	0.007935	-0.013367
0.000000	0.001221	-0.011139
0.000000	0.001221	-0.014648
0.000000	-0.004883	-0.010193
0.000000	0.001221	-0.011475
0.000000	-0.004883	-0.011475
0.000000	-0.004883	-0.012421
0.000000	0.001221	-0.011475
0.000000	0.001221	-0.011475
0.000000	0.014038	-0.011139
0.000000	0.014038	-0.013702
0.000000	-0.004883	-0.010193
0.000000	0.001221	-0.010498
0.000000	0.001221	-0.012085
0.000000	0.001221	-0.011780
0.000000	0.007935	-0.010193
0.000000	-0.004883	-0.012726
0.000000	-0.010986	-0.010498
0.000000	-0.004883	-0.010193
0.000000	0.001221	-0.011139
0.000000	-0.010986	-0.013062
0.000000	-0.004883	-0.009552
0.000000	-0.010986	-0.013367
0.000000	0.001221	-0.011139
0.000000	-0.004883	-0.011780
0.000000	-0.010986	-0.009857
0.000000	0.014038	-0.012421
0.000000	-0.004883	-0.010193
0.000000	0.001221	-0.010498
0.000000	0.001221	-0.011475
0.000000	-0.004883	-0.013702
0.000000	-0.010986	-0.012085
0.000000	-0.004883	-0.013062
0.000000	-0.010986	-0.010193
0.000000	-0.004883	-0.010498
0.000000	0.007935	-0.012085
0.000000	0.007935	-0.012421
0.000000	-0.004883	-0.010834
0.000000	-0.004883	-0.012726
0.000000	-0.004883	-0.011475
0.000000	-0.004883	-0.012726
0.000000	0.001221	-0.010193
0.000000	0.007935	-0.010834
0.000000	-0.017700	-0.010498
0.000000	0.001221	-0.012085
0.000000	-0.017700	-0.010834
0.000000	-0.004883	-0.012085
0.000000	-0.017700	-0.012726
0.000000	-0.004883	-0.012085
0.000000	-0.010986	-0.012421
0.000000	0.001221	-0.014008
0.000000	0.007935	-0.010193
0.000000	0.001221	-0.013062
0.000000	-0.010986	-0.010834
0.000000	-0.004883	-0.012421
0.000000	-0.004883	-0.010834
0.000000	-0.004883	-0.011475
0.000000	0.001221	-0.011139
0.000000	-0.010986	-0.012421
0.000000	0.007935	-0.010834
0.000000	-0.004883	-0.012726
0.000000	0.001221	-0.009857
0.000000	0.007935	-0.011475
0.000000	-0.004883	-0.011139
0.000000	-0.004883	-0.011139
0.000000	0.001221	-0.012421
0.000000	-0.004883	-0.014648
0.000000	-0.010986	-0.011780
0.000000	0.014038	-0.011475
0.000000	0.001221	-0.011780
0.000000	0.001221	-0.013702
0.000000	-0.010986	-0.010834
0.000000	-0.017700	-0.012085
0.000000	0.001221	-0.010193
0.000000	-0.010986	-0.010193
0.000000	-0.004883	-0.011139
0.000000	-0.004883	-0.010193
0.000000	0.001221	-0.010834
0.000000	-0.017700	-0.012085
0.000000	0.001221	-0.011139
0.000000	0.001221	-0.014343
0.000000	0.001221	-0.010834
0.000000	-0.004883	-0.012085
0.000000	-0.004883	-0.010193
0.000000	-0.004883	-0.011780
0.000000	-0.004883	-0.012726
0.000000	0.007935	-0.011780
0.000000	-0.010986	-0.010834
0.000000	-0.004883	-0.010834
0.000000	0.014038	-0.011475
0.000000	-0.010986	-0.013702
0.000000	-0.004883	-0.011139
0.000000	-0.017700	-0.011780
0.000000	-0.004883	-0.010834
0.000000	0.001221	-0.011139
0.000000	-0.004883	-0.011780
0.000000	-0.004883	-0.012421
0.000000	0.001221	-0.012421
0.000000	-0.017700	-0.011780
0.000000	-0.004883	-0.012421
0.000000	0.001221	-0.012421
0.000000	0.001221	-0.010834
0.000000	-0.010986	-0.011475
0.000000	0.007935	-0.014008
0.000000	0.014038	-0.010498
0.000000	-0.004883	-0.012726
0.000000	0.001221	-0.011139
0.000000	0.001221	-0.011475
0.000000	-0.004883	-0.012085
0.000000	-0.004883	-0.011780
0.000000	-0.017700	-0.014008
0.000000	-0.004883	-0.012085
0.000000	-0.004883	-0.014343
0.000000	0.007935	-0.011475
0.000000	-0.004883	-0.010193
0.000000	0.001221	-0.012726
0.000000	0.001221	-0.011139
0.000000	0.007935	-0.011475
0.000000	0.001221	-0.011780
0.000000	0.007935	-0.012085
0.000000	-0.004883	-0.010498
0.000000	0.001221	-0.011139
0.000000	0.001221	-0.010193
0.000000	0.001221	-0.013702
0.000000	-0.004883	-0.012085
0.000000	0.014038	-0.013367
0.000000	-0.010986	-0.011475
0.000000	-0.010986	-0.011139
0.000000	0.001221	-0.011780
0.000000	0.014038	-0.012726
0.000000	-0.004883	-0.014648
0.000000	0.020752	-0.011139
0.000000	-0.004883	-0.011475
0.000000	-0.010986	-0.013367
0.000000	-0.010986	-0.009552
0.000000	-0.004883	-0.010834
0.000000	-0.010986	-0.010834
0.000000	-0.004883	-0.012085
0.000000	0.001221	-0.011475
0.000000	0.001221	-0.010498
0.000000	-0.004883	-0.012421
0.000000	0.014038	-0.010834
0.000000	-0.004883	-0.010498
0.000000	0.007935	-0.012421
0.000000	-0.004883	-0.010834
0.000000	-0.004883	-0.012085
0.000000	-0.004883	-0.011475
0.000000	-0.010986	-0.010193
0.000000	0.007935	-0.011475
0.000000	-0.004883	-0.013367
0.000000	-0.004883	-0.012421
0.000000	-0.010986	-0.011780
0.000000	0.001221	-0.010498
0.000000	-0.004883	-0.012421
0.000000	0.001221	-0.009552
0.000000	0.001221	-0.011139
0.000000	0.001221	-0.010193
0.000000	-0.010986	-0.013367
0.000000	-0.004883	-0.010498
0.000000	-0.004883	-0.010498
0.000000	0.007935	-0.013062
0.000000	-0.004883	-0.011139
0.000000	-0.004883	-0.009857
0.000000	0.014038	-0.013702
0.000000	0.001221	-0.012421
0.000000	-0.004883	-0.012726
0.000000	-0.004883	-0.011780
0.000000	0.007935	-0.011139
0.000000	-0.004883	-0.010834
0.000000	0.007935	-0.012085
0.000000	0.001221	-0.010834
0.000000	-0.004883	-0.011139
0.000000	-0.010986	-0.011139
0.000000	0.014038	-0.013367
0.000000	-0.010986	-0.008606
0.000000	-0.010986	-0.011139
0.000000	-0.004883	-0.010193
0.000000	0.007935	-0.011780
0.000000	0.014038	-0.011139
0.000000	-0.004883	-0.012085
0.000000	0.007935	-0.010834
0.000000	-0.004883	-0.012085
0.000000	-0.004883	-0.010834
0.000000	-0.004883	-0.013367
0.000000	-0.010986	-0.010498
0.000000	0.014038	-0.013062
0.000000	-0.010986	-0.011475
0.000000	-0.010986	-0.011139
0.000000	-0.004883	-0.011475
0.000000	0.001221	-0.012421
0.000000	0.001221	-0.012726
0.000000	0.007935	-0.012421
0.000000	0.001221	-0.010498
0.000000	-0.004883	-0.014008
0.000000	0.001221	-0.008606
0.000000	0.001221	-0.012421
0.000000	-0.017700	-0.011139
0.000000	-0.004883	-0.010834
0.000000	0.001221	-0.010498
0.000000	-0.004883	-0.011780
0.000000	0.007935	-0.012726
0.000000	-0.004883	-0.014343
0.000000	0.014038	-0.010498
0.000000	-0.010986	-0.014008
0.000000	-0.004883	-0.009857
0.000000	-0.004883	-0.012085
0.000000	0.007935	-0.010193
0.000000	0.001221	-0.010498
0.000000	0.007935	-0.011139
0.000000	-0.004883	-0.013367
0.000000	-0.004883	-0.011139
0.000000	0.001221	-0.011139
0.000000	0.007935	-0.010498
0.000000	0.007935	-0.013367
0.000000	0.007935	-0.010834
0.000000	0.001221	-0.013367
0.000000	0.001221	-0.010498
0.000000	-0.004883	-0.011139
0.000000	-0.004883	-0.011475
0.000000	-0.017700	-0.012085
0.000000	-0.004883	-0.011139
0.000000	-0.004883	-0.013367
0.000000	0.001221	-0.010834
0.000000	0.001221	-0.013062
0.000000	-0.010986	-0.010193
0.000000	0.001221	-0.012085
0.000000	-0.004883	-0.010498
0.000000	0.001221	-0.012726
0.000000	-0.017700	-0.010834
0.000000	-0.004883	-0.012421
0.000000	-0.004883	-0.011475
0.000000	-0.004883	-0.012085
0.000000	-0.004883	-0.011139
0.000000	-0.004883	-0.013702
0.000000	0.001221	-0.008911
0.000000	0.001221	-0.011780
0.000000	0.001221	-0.010498
0.000000	-0.004883	-0.014343
0.000000	-0.004883	-0.012085
0.000000	0.007935	-0.011780
0.000000	0.014038	-0.010834
0.000000	-0.004883	-0.010498
0.000000	-0.004883	-0.010193
0.000000	-0.004883	-0.013367
0.000000	0.001221	-0.010193
0.000000	0.001221	-0.012085
0.000000	0.014038	-0.012421
0.000000	0.001221	-0.013062
0.000000	-0.010986	-0.012421
0.000000	-0.004883	-0.013062
0.000000	-0.010986	-0.010498
0.000000	-0.004883	-0.011139
0.000000	-0.004883	-0.012726
0.000000	-0.004883	-0.012421
0.000000	-0.004883	-0.009552
0.000000	0.001221	-0.012421
0.000000	0.001221	-0.011475
0.000000	-0.010986	-0.011139
0.000000	-0.004883	-0.010834
0.000000	0.014038	-0.010193
0.000000	-0.004883	-0.009552
0.000000	-0.004883	-0.012085
0.000000	-0.004883	-0.011139
0.000000	-0.004883	-0.014008
0.000000	-0.010986	-0.011139
0.000000	0.007935	-0.011139
0.000000	-0.004883	-0.012085
0.000000	0.001221	-0.012726
0.000000	-0.004883	-0.012421
0.000000	0.007935	-0.011139
0.000000	-0.004883	-0.011139
0.000000	-0.010986	-0.011475
0.000000	0.001221	-0.011139
0.000000	0.001221	-0.013367
0.000000	0.001221	-0.009552
0.000000	-0.004883	-0.010498
0.000000	-0.004883	-0.011475
0.000000	-0.004883	-0.010834
0.000000	-0.017700	-0.013062
0.000000	0.001221	-0.011475
0.000000	0.001221	-0.011780
0.000000	0.001221	-0.011139
0.000000	0.014038	-0.011475
0.000000	0.001221	-0.013062
0.000000	-0.004883	-0.012085
0.000000	0.007935	-0.010834
0.000000	-0.004883	-0.011475
0.000000	-0.004883	-0.012726
0.000000	-0.004883	-0.012421
0.000000	0.001221	-0.011475
0.000000	0.001221	-0.010834
0.000000	0.001221	-0.011139
0.000000	0.014038	-0.012726
0.000000	0.001221	-0.012726
0.000000	-0.004883	-0.010193
0.000000	-0.004883	-0.009857
0.000000	-0.004883	-0.011139
0.000000	-0.017700	-0.011475
0.000000	-0.004883	-0.011780
0.000000	-0.010986	-0.011475
0.000000	-0.004883	-0.012085
0.000000	0.007935	-0.011780
0.000000	-0.010986	-0.011139
0.000000	-0.017700	-0.013702
0.000000	0.001221	-0.012085
0.000000	0.007935	-0.011139
0.000000	0.007935	-0.012085
0.000000	-0.004883	-0.013367
0.000000	0.020752	-0.010834
0.000000	-0.004883	-0.011475
0.000000	-0.004883	-0.010498
0.000000	0.007935	-0.011139
0.000000	0.007935	-0.011475
0.000000	-0.004883	-0.010834
0.000000	-0.010986	-0.011139
0.000000	0.001221	-0.010834
0.000000	-0.004883	-0.011139
0.000000	0.007935	-0.012085
0.000000	0.001221	-0.011475
0.000000	0.014038	-0.011475
0.000000	-0.004883	-0.012421
0.000000	-0.010986	-0.011139
0.000000	0.001221	-0.009857
0.000000	0.007935	-0.011780
0.000000	-0.004883	-0.011139
0.000000	0.007935	-0.010834
0.000000	-0.004883	-0.011139
0.000000	0.007935	-0.012421
0.000000	-0.004883	-0.012085
0.000000	0.007935	-0.013702
0.000000	-0.004883	-0.010834
0.000000	-0.004883	-0.010834
0.000000	-0.010986	-0.011139
0.000000	0.014038	-0.011139
0.000000	0.001221	-0.010834
0.000000	-0.010986	-0.011139
0.000000	-0.004883	-0.012085
0.000000	0.001221	-0.013062
0.000000	-0.004883	-0.011139
0.000000	-0.004883	-0.011475
0.000000	0.007935	-0.010193
0.000000	-0.004883	-0.011139
0.000000	0.001221	-0.012421
0.000000	-0.010986	-0.011139
0.000000	0.001221	-0.011139
0.000000	0.001221	-0.011475
0.000000	0.020752	-0.011780
0.000000	0.014038	-0.012085
0.000000	0.001221	-0.008911
0.000000	0.007935	-0.012726
0.000000	0.014038	-0.009552
0.000000	0.001221	-0.011780
0.000000	0.001221	-0.012085
0.000000	-0.004883	-0.011780
0.000000	0.007935	-0.011475
0.000000	0.007935	-0.012085
0.000000	-0.004883	-0.010498
0.000000	-0.010986	-0.012085
0.000000	0.001221	-0.008911
0.000000	0.007935	-0.010834
0.000000	0.014038	-0.010498
0.000000	0.014038	-0.012421
0.000000	-0.004883	-0.011139
0.000000	-0.010986	-0.012726
0.000000	0.007935	-0.010834
0.000000	-0.004883	-0.011475
0.000000	0.014038	-0.011139
0.000000	-0.004883	-0.012421
0.000000	0.014038	-0.009857
0.000000	0.001221	-0.012085
0.000000	0.014038	-0.010834
0.000000	0.001221	-0.012421
0.000000	-0.004883	-0.009857
0.000000	-0.010986	-0.011139
0.000000	-0.004883	-0.009216
0.000000	-0.010986	-0.010834
0.000000	-0.004883	-0.009857
0.000000	-0.004883	-0.014008
0.000000	-0.004883	-0.012085
0.000000	-0.004883	-0.013702
0.000000	0.001221	-0.012421
0.000000	-0.004883	-0.013367
0.000000	-0.010986	-0.008911
0.000000	-0.004883	-0.012726
0.000000	0.007935	-0.011780
0.000000	-0.004883	-0.011780
0.000000	0.001221	-0.010834
0.000000	0.001221	-0.013702
0.000000	0.007935	-0.008911
0.000000	-0.004883	-0.011475
0.000000	-0.017700	-0.010498
0.000000	0.007935	-0.012085
0.000000	-0.017700	-0.010193
0.000000	-0.004883	-0.012726
0.000000	0.014038	-0.010834
0.000000	0.001221	-0.012421
0.000000	-0.010986	-0.011139
0.000000	0.007935	-0.012726
0.000000	-0.004883	-0.010834
0.000000	0.007935	-0.012726
0.000000	0.001221	-0.010193
0.000000	-0.004883	-0.013367
0.000000	0.001221	-0.009857
0.000000	-0.004883	-0.013062
0.000000	0.007935	-0.010193
0.000000	0.001221	-0.011475
0.000000	0.001221	-0.008911
0.000000	0.001221	-0.011139
0.000000	0.001221	-0.011139
0.000000	0.020752	-0.010193
0.000000	-0.010986	-0.009552
0.000000	0.014038	-0.013062
0.000000	-0.017700	-0.010498
0.000000	-0.004883	-0.012726
0.000000	-0.004883	-0.012085
0.000000	0.007935	-0.011780
0.000000	-0.010986	-0.011475
0.000000	0.001221	-0.013062
0.000000	-0.004883	-0.011475
0.000000	0.001221	-0.010193
0.000000	0.001221	-0.011475
0.000000	0.001221	-0.013062
0.000000	0.001221	-0.008270
0.000000	-0.017700	-0.012726
0.000000	-0.004883	-0.009552
0.000000	-0.004883	-0.009857
0.000000	0.001221	-0.009857
0.000000	-0.010986	-0.010193
0.000000	0.007935	-0.010193
0.000000	-0.010986	-0.012726
0.000000	0.020752	-0.010193
0.000000	0.007935	-0.013062
0.000000	0.007935	-0.010498
0.000000	0.007935	-0.012085
0.000000	-0.004883	-0.010193
0.000000	-0.004883	-0.012421
0.000000	-0.004883	-0.012421
0.000000	-0.004883	-0.012726
0.000000	-0.004883	-0.011139
0.000000	0.007935	-0.012421
0.000000	0.007935	-0.010193
0.000000	-0.017700	-0.012726
0.000000	0.007935	-0.009552
0.000000	0.007935	-0.011139
0.000000	-0.004883	-0.011139
0.000000	-0.004883	-0.011780
0.000000	-0.004883	-0.008606
0.000000	-0.004883	-0.011475
0.000000	-0.004883	-0.011139
0.000000	0.001221	-0.012421
0.000000	-0.004883	-0.010498
0.000000	0.007935	-0.014343
0.000000	-0.010986	-0.011475
0.000000	0.001221	-0.011475
0.000000	-0.004883	-0.011139
0.000000	-0.004883	-0.010834
0.000000	0.001221	-0.008606
0.000000	-0.010986	-0.012726
0.000000	0.001221	-0.011139
0.000000	0.001221	-0.012726
0.000000	0.001221	-0.010498
0.000000	-0.010986	-0.012726
0.000000	0.014038	-0.010834
0.000000	-0.004883	-0.010498
0.000000	-0.017700	-0.010193
0.000000	0.020752	-0.012421
0.000000	-0.004883	-0.009857
0.000000	0.001221	-0.012421
0.000000	0.007935	-0.010834
0.000000	-0.004883	-0.011475
0.000000	-0.004883	-0.011139
0.000000	0.001221	-0.012421
0.000000	-0.004883	-0.012085
0.000000	-0.017700	-0.010498
0.000000	-0.004883	-0.011139
0.000000	0.007935	-0.012421
0.000000	-0.004883	-0.007965
0.000000	-0.004883	-0.011780
0.000000	-0.017700	-0.010498
0.000000	0.001221	-0.011780
0.000000	-0.004883	-0.009552
0.000000	-0.004883	-0.011780
0.000000	0.014038	-0.011780
0.000000	0.007935	-0.009216
0.000000	-0.004883	-0.012085
0.000000	0.001221	-0.013702
0.000000	-0.004883	-0.010498
0.000000	0.007935	-0.013367
0.000000	0.001221	-0.010834
0.000000	-0.004883	-0.010498
0.000000	0.001221	-0.010193
0.000000	0.007935	-0.011475
0.000000	0.001221	-0.012085
0.000000	0.007935	-0.010834
0.000000	0.007935	-0.010498
0.000000	0.007935	-0.012726
0.000000	0.007935	-0.010193
0.000000	-0.004883	-0.010193
0.000000	0.014038	-0.010193
0.000000	0.001221	-0.010193
0.000000	-0.004883	-0.010498
0.000000	0.001221	-0.011475
0.000000	0.001221	-0.012421
0.000000	-0.010986	-0.009552
0.000000	-0.004883	-0.010834
0.000000	-0.004883	-0.012421
0.000000	0.014038	-0.010834
0.000000	-0.010986	-0.011139
0.000000	-0.004883	-0.010193
0.000000	-0.004883	-0.011780
0.000000	0.007935	-0.010498
0.000000	-0.004883	-0.011780
0.000000	0.014038	-0.013062
0.000000	-0.004883	-0.011475
0.000000	-0.004883	-0.010193
0.000000	0.001221	-0.012421
0.000000	0.001221	-0.009857
0.000000	0.001221	-0.009552
0.000000	-0.004883	-0.011475
0.000000	-0.004883	-0.011780
0.000000	0.001221	-0.011139
0.000000	-0.004883	-0.009552
0.000000	-0.004883	-0.012421
0.000000	-0.004883	-0.012085
0.000000	-0.017700	-0.010834
0.000000	-0.004883	-0.011475
0.000000	-0.004883	-0.011475
0.000000	-0.004883	-0.010834
0.000000	0.007935	-0.011780
0.000000	-0.004883	-0.011139
0.000000	-0.004883	-0.011475
0.000000	0.007935	-0.012421
0.000000	-0.004883	-0.009857
0.000000	-0.004883	-0.009857
0.000000	0.007935	-0.010834
0.000000	-0.004883	-0.012085
0.000000	-0.004883	-0.012726
0.000000	-0.017700	-0.010193
0.000000	-0.004883	-0.010834
0.000000	-0.010986	-0.009857
0.000000	0.014038	-0.010834
0.000000	0.007935	-0.009857
0.000000	0.007935	-0.010193
0.000000	-0.004883	-0.012085
0.000000	-0.004883	-0.011780
0.000000	0.001221	-0.014008
0.000000	0.001221	-0.013702
0.000000	-0.010986	-0.011139
0.000000	0.001221	-0.012726
0.000000	-0.004883	-0.011780
0.000000	-0.017700	-0.012421
0.000000	-0.004883	-0.010834
0.000000	-0.004883	-0.010834
0.000000	-0.004883	-0.011475
0.000000	0.001221	-0.011139
0.000000	0.014038	-0.010834
0.000000	-0.010986	-0.012421
0.000000	0.001221	-0.008606
0.000000	-0.004883	-0.012421
0.000000	0.007935	-0.010498
0.000000	0.007935	-0.011780
0.000000	0.001221	-0.011780
0.000000	-0.017700	-0.011475
0.000000	0.014038	-0.012421
0.000000	-0.004883	-0.011475
0.000000	-0.004883	-0.012085
0.000000	0.007935	-0.012726
0.000000	0.001221	-0.010498
0.000000	0.001221	-0.013367
0.000000	-0.004883	-0.009857
0.000000	-0.010986	-0.011780
0.000000	0.007935	-0.012421
0.000000	-0.004883	-0.010193
0.000000	-0.010986	-0.010193
0.000000	0.001221	-0.011475
0.000000	0.001221	-0.009857
0.000000	-0.017700	-0.012726
0.000000	-0.004883	-0.011475
0.000000	-0.017700	-0.013062
0.000000	0.001221	-0.010498
0.000000	0.001221	-0.014343
0.000000	-0.017700	-0.011139
0.000000	-0.004883	-0.012085
0.000000	-0.010986	-0.012726
0.000000	0.014038	-0.012085
0.000000	-0.004883	-0.010193
0.000000	0.014038	-0.012726
0.000000	-0.004883	-0.008606
0.000000	0.007935	-0.010193
0.000000	0.014038	-0.011475
0.000000	-0.004883	-0.011139
0.000000	-0.017700	-0.010498
0.000000	-0.010986	-0.011780
0.000000	-0.010986	-0.009552
0.000000	0.001221	-0.010834
0.000000	0.007935	-0.010498
0.000000	-0.004883	-0.011475
0.000000	-0.004883	-0.011780
0.000000	-0.004883	-0.012421
0.000000	-0.004883	-0.010498
0.000000	0.014038	-0.012085
0.000000	0.001221	-0.010498
0.000000	0.007935	-0.012421
0.000000	-0.010986	-0.011780
0.000000	-0.010986	-0.011139
0.000000	-0.010986	-0.008270
0.000000	0.001221	-0.009552
0.000000	0.001221	-0.008911
0.000000	-0.004883	-0.010498
0.000000	0.007935	-0.009216
0.000000	-0.004883	-0.013367
0.000000	0.007935	-0.011475
0.000000	-0.010986	-0.012085
0.000000	0.007935	-0.011780
0.000000	-0.017700	-0.011780
0.000000	0.001221	-0.011780
0.000000	0.001221	-0.013062
0.000000	0.007935	-0.013702
0.000000	0.007935	-0.010834
0.000000	-0.004883	-0.011139
0.000000	-0.004883	-0.013062
0.000000	-0.017700	-0.009216
0.000000	-0.004883	-0.010498
0.000000	-0.004883	-0.010193
0.000000	0.001221	-0.010193
0.000000	0.014038	-0.011475
0.000000	-0.004883	-0.011475
0.000000	0.001221	-0.009857
0.000000	0.001221	-0.012085
0.000000	0.001221	-0.011139
0.000000	0.001221	-0.012085
0.000000	-0.004883	-0.012726
0.000000	0.001221	-0.011139
0.000000	0.014038	-0.012421
0.000000	0.007935	-0.012726
0.000000	0.001221	-0.012726
0.000000	0.026855	-0.011139
0.000000	-0.004883	-0.011139
0.000000	0.001221	-0.011780
0.000000	0.014038	-0.011780
0.000000	-0.004883	-0.013702
0.000000	-0.004883	-0.010193
0.000000	-0.004883	-0.009857
0.000000	-0.010986	-0.012085
0.000000	0.007935	-0.012085
0.000000	-0.004883	-0.012421
0.000000	0.007935	-0.011780
0.000000	-0.004883	-0.010498
0.000000	-0.010986	-0.011475
0.000000	-0.004883	-0.011139
0.000000	0.007935	-0.013062
0.000000	0.001221	-0.013062
0.000000	-0.017700	-0.011780
0.000000	0.001221	-0.012421
0.000000	-0.017700	-0.010834
0.000000	0.007935	-0.012726
0.000000	0.001221	-0.011780
0.000000	0.001221	-0.009216
0.000000	0.007935	-0.008606
0.000000	-0.004883	-0.011475
0.000000	-0.004883	-0.011475
0.000000	0.007935	-0.011780
0.000000	0.001221	-0.010193
0.000000	-0.004883	-0.011475
0.000000	-0.010986	-0.011475
0.000000	0.007935	-0.012421
0.000000	0.014038	-0.012421
0.000000	-0.017700	-0.011139
0.000000	0.007935	-0.013702
0.000000	-0.004883	-0.013367
0.000000	0.001221	-0.012421
0.000000	-0.004883	-0.012421
0.000000	-0.004883	-0.010193
0.000000	-0.004883	-0.012085
0.000000	-0.004883	-0.011475
0.000000	0.001221	-0.008911
0.000000	-0.004883	-0.011139
0.000000	-0.004883	-0.010834
0.000000	0.001221	-0.012085
0.000000	0.001221	-0.011139
0.000000	-0.004883	-0.011475
0.000000	0.001221	-0.012085
0.000000	0.001221	-0.010193
0.000000	0.007935	-0.012085
0.000000	-0.004883	-0.011475
0.000000	0.001221	-0.011139
0.000000	0.020752	-0.013062
0.000000	0.001221	-0.010498
0.000000	0.001221	-0.011475
0.000000	-0.004883	-0.010834
0.000000	0.001221	-0.010834
0.000000	0.001221	-0.012085
0.000000	0.001221	-0.011475
0.000000	-0.004883	-0.012421
0.000000	0.001221	-0.012085
0.000000	0.001221	-0.010498
0.000000	-0.004883	-0.012726
0.000000	-0.004883	-0.010834
0.000000	-0.004883	-0.011139
0.000000	-0.004883	-0.011475
0.000000	0.014038	-0.012421
0.000000	-0.004883	-0.011780
0.000000	0.001221	-0.009857
0.000000	-0.004883	-0.010193
0.000000	0.001221	-0.014008
0.000000	-0.010986	-0.012085
0.000000	-0.004883	-0.010498
0.000000	0.001221	-0.009552
0.000000	0.001221	-0.011475
0.000000	0.001221	-0.012726
0.000000	0.007935	-0.011780
0.000000	0.001221	-0.014008
0.000000	0.007935	-0.011139
0.000000	-0.004883	-0.011139
0.000000	-0.004883	-0.013702
0.000000	0.001221	-0.010193
0.000000	0.007935	-0.011780
0.000000	0.007935	-0.010834
0.000000	-0.004883	-0.011475
0.000000	-0.004883	-0.009857
0.000000	-0.004883	-0.009857
0.000000	-0.004883	-0.011780
0.000000	-0.004883	-0.008270
0.000000	-0.004883	-0.009552
0.000000	0.014038	-0.013062
0.000000	-0.010986	-0.010834
0.000000	0.001221	-0.012421
0.000000	0.001221	-0.010834
0.000000	-0.017700	-0.011139
0.000000	-0.004883	-0.010498
0.000000	0.001221	-0.012421
0.000000	-0.004883	-0.013702
0.000000	-0.004883	-0.011475
0.000000	-0.010986	-0.010498
0.000000	0.001221	-0.013367
0.000000	0.014038	-0.011139
0.000000	0.001221	-0.011475
0.000000	-0.004883	-0.008606
0.000000	-0.004883	-0.008911
0.000000	-0.004883	-0.010193
0.000000	-0.004883	-0.009552
0.000000	-0.004883	-0.012726
0.000000	-0.010986	-0.010193
0.000000	0.001221	-0.009552
0.000000	0.014038	-0.014648
0.000000	-0.010986	-0.012085
0.000000	0.001221	-0.012726
0.000000	-0.004883	-0.011139
0.000000	0.014038	-0.012421
0.000000	0.001221	-0.012085
0.000000	0.014038	-0.011780
0.000000	-0.004883	-0.011780
0.000000	0.014038	-0.012421
0.000000	-0.004883	-0.010193
0.000000	0.001221	-0.010498
0.000000	-0.004883	-0.008270
0.000000	-0.004883	-0.010193
0.000000	-0.004883	-0.011475
0.000000	-0.010986	-0.010193
0.000000	-0.004883	-0.012421
0.000000	0.001221	-0.011475
0.000000	0.001221	-0.010834
0.000000	-0.010986	-0.012085
0.000000	-0.010986	-0.010834
0.000000	-0.004883	-0.014008
0.000000	0.001221	-0.011475
0.000000	0.007935	-0.013062
0.000000	0.001221	-0.011475
0.000000	-0.004883	-0.010193
0.000000	-0.004883	-0.010193
0.000000	0.001221	-0.014008
0.000000	0.001221	-0.008606
0.000000	-0.004883	-0.011139
0.000000	-0.010986	-0.008606
0.000000	0.007935	-0.011139
0.000000	-0.004883	-0.011139
0.000000	-0.017700	-0.010834
0.000000	-0.004883	-0.011475
0.000000	-0.010986	-0.011139
0.000000	0.001221	-0.012421
0.000000	0.007935	-0.012726
0.000000	0.007935	-0.011475
0.000000	0.007935	-0.012726
0.000000	0.001221	-0.011139
0.000000	0.007935	-0.014343
0.000000	-0.004883	-0.013062
0.000000	-0.017700	-0.010498
0.000000	-0.004883	-0.011139
0.000000	-0.010986	-0.011139
0.000000	0.001221	-0.008911
0.000000	0.001221	-0.010834
0.000000	0.001221	-0.010834
0.000000	-0.004883	-0.012421
0.000000	-0.004883	-0.011139
0.000000	0.001221	-0.012421
0.000000	-0.010986	-0.011780
0.000000	0.001221	-0.010498
0.000000	-0.004883	-0.012085
0.000000	0.007935	-0.011780
0.000000	-0.004883	-0.010193
0.000000	-0.017700	-0.013062
0.000000	-0.004883	-0.011139
0.000000	-0.004883	-0.012421
0.000000	0.007935	-0.010193
0.000000	0.001221	-0.012421
0.000000	0.001221	-0.012421
0.000000	0.007935	-0.011139
0.000000	-0.004883	-0.013062
0.000000	-0.004883	-0.009552
0.000000	-0.010986	-0.009216
0.000000	0.020752	-0.012726
0.000000	-0.004883	-0.011139
0.000000	0.001221	-0.013367
0.000000	-0.004883	-0.010834
0.000000	0.020752	-0.010498
0.000000	-0.004883	-0.013367
0.000000	0.001221	-0.011139
0.000000	-0.004883	-0.009857
0.000000	0.001221	-0.013702
0.000000	-0.004883	-0.011475
0.000000	-0.004883	-0.011139
0.000000	0.014038	-0.009552
0.000000	-0.004883	-0.010193
0.000000	0.014038	-0.011475
0.000000	0.007935	-0.014008
0.000000	0.007935	-0.013702
0.000000	0.007935	-0.010834
0.000000	0.014038	-0.010498
0.000000	0.001221	-0.012085
0.000000	-0.004883	-0.010834
0.000000	0.007935	-0.011475
0.000000	0.001221	-0.010498
0.000000	0.007935	-0.013062
0.000000	-0.004883	-0.011475
0.000000	0.007935	-0.011475
0.000000	0.020752	-0.012085
0.000000	0.014038	-0.008911
0.000000	0.014038	-0.012421
0.000000	0.014038	-0.011139
0.000000	0.001221	-0.011780
0.000000	0.007935	-0.011780
0.000000	0.007935	-0.011139
0.000000	0.001221	-0.011139
0.000000	0.001221	-0.012085
0.000000	-0.004883	-0.011139
0.000000	0.001221	-0.012421
0.000000	-0.004883	-0.010834
0.000000	0.014038	-0.011139
0.000000	0.007935	-0.012085
0.000000	-0.017700	-0.012085
0.000000	-0.004883	-0.010193
0.000000	0.007935	-0.011139
0.000000	-0.004883	-0.010834
0.000000	0.001221	-0.010498
0.000000	-0.004883	-0.009552
0.000000	-0.010986	-0.013062
0.000000	-0.004883	-0.008606
0.000000	0.001221	-0.011139
0.000000	-0.010986	-0.012085
0.000000	0.001221	-0.012726
0.000000	0.007935	-0.012726
0.000000	0.007935	-0.012421
0.000000	0.001221	-0.010498
0.000000	0.001221	-0.010834
0.000000	-0.004883	-0.011475
0.000000	0.014038	-0.013702
0.000000	-0.004883	-0.011475
0.000000	0.014038	-0.011139
0.000000	0.001221	-0.011475
0.000000	-0.004883	-0.012421
0.000000	-0.004883	-0.008911
0.000000	0.001221	-0.011139
0.000000	0.007935	-0.008911
0.000000	0.001221	-0.011475
0.000000	0.007935	-0.010193
0.000000	-0.004883	-0.010193
0.000000	0.001221	-0.011139
0.000000	-0.017700	-0.011475
0.000000	0.001221	-0.012085
0.000000	-0.004883	-0.012726
0.000000	0.001221	-0.012726
0.000000	0.007935	-0.012726
0.000000	-0.017700	-0.011475
0.000000	-0.004883	-0.011475
0.000000	0.001221	-0.008911
0.000000	-0.010986	-0.011475
0.000000	-0.010986	-0.010834
0.000000	-0.004883	-0.008911
0.000000	-0.004883	-0.010498
0.000000	-0.004883	-0.012085
0.000000	0.001221	-0.010834
0.000000	-0.004883	-0.013367
0.000000	-0.004883	-0.011475
0.000000	-0.010986	-0.011780
0.000000	-0.004883	-0.013062
0.000000	0.001221	-0.013062
0.000000	0.007935	-0.012421
0.000000	0.001221	-0.011780
0.000000	-0.004883	-0.011139
0.000000	-0.004883	-0.013367
0.000000	-0.004883	-0.010498
0.000000	0.001221	-0.011780
0.000000	0.001221	-0.009552
0.000000	-0.004883	-0.009857
0.000000	-0.010986	-0.009216
0.000000	-0.004883	-0.011139
0.000000	-0.010986	-0.009216
0.000000	0.007935	-0.012085
0.000000	0.007935	-0.012421
0.000000	-0.004883	-0.013367
0.000000	-0.004883	-0.012726
0.000000	0.007935	-0.013062
0.000000	-0.004883	-0.013062
0.000000	0.014038	-0.013702
0.000000	-0.004883	-0.013062
0.000000	0.001221	-0.013367
0.000000	-0.010986	-0.011139
0.000000	0.001221	-0.011780
0.000000	-0.004883	-0.009552
0.000000	0.014038	-0.010193
0.000000	0.014038	-0.009552
0.000000	-0.010986	-0.010193
0.000000	-0.004883	-0.011475
0.000000	0.001221	-0.012726
0.000000	-0.004883	-0.009857
0.000000	-0.010986	-0.012421
0.000000	-0.004883	-0.012085
0.000000	-0.004883	-0.011475
0.000000	0.001221	-0.013062
0.000000	0.020752	-0.013702
0.000000	0.007935	-0.013062
0.000000	-0.010986	-0.010498
0.000000	0.001221	-0.012085
0.000000	0.001221	-0.012421
0.000000	-0.004883	-0.008606
0.000000	-0.004883	-0.011139
0.000000	0.001221	-0.008606
0.000000	-0.010986	-0.009857
0.000000	-0.004883	-0.010193
0.000000	-0.004883	-0.012085
0.000000	-0.004883	-0.014008
0.000000	0.001221	-0.010834
0.000000	-0.004883	-0.011139
0.000000	0.001221	-0.012726
0.000000	0.001221	-0.011475
0.000000	-0.004883	-0.012726
0.000000	-0.004883	-0.011475
0.000000	-0.010986	-0.011780
0.000000	-0.004883	-0.014008
0.000000	0.014038	-0.011475
0.000000	-0.004883	-0.011780
0.000000	-0.004883	-0.012421
0.000000	0.001221	-0.010193
0.000000	0.014038	-0.011780
0.000000	0.001221	-0.008911
0.000000	0.007935	-0.009216
0.000000	0.001221	-0.010498
0.000000	0.001221	-0.012085
0.000000	-0.004883	-0.012085
0.000000	-0.004883	-0.011475
0.000000	0.007935	-0.015289
0.000000	-0.004883	-0.011780
0.000000	0.001221	-0.011475
0.000000	-0.004883	-0.012726
0.000000	-0.004883	-0.012421
0.000000	-0.004883	-0.011475
0.000000	0.001221	-0.012085
0.000000	-0.010986	-0.010193
0.000000	0.001221	-0.011475
0.000000	-0.004883	-0.010498
0.000000	0.001221	-0.010193
0.000000	-0.010986	-0.010193
0.000000	-0.004883	-0.009857
0.000000	0.014038	-0.011139
0.000000	-0.004883	-0.011139
0.000000	-0.004883	-0.011475
0.000000	0.001221	-0.012085
0.000000	0.001221	-0.012085
0.000000	-0.004883	-0.012726
0.000000	0.001221	-0.011139
0.000000	-0.004883	-0.011475
0.000000	-0.010986	-0.011780
0.000000	-0.004883	-0.012421
0.000000	0.007935	-0.012726
0.000000	-0.004883	-0.014008
0.000000	-0.004883	-0.010834
0.000000	0.001221	-0.011139
0.000000	0.001221	-0.011139
0.000000	-0.004883	-0.012726
0.000000	0.001221	-0.011475
0.000000	-0.004883	-0.010193
0.000000	0.001221	-0.010834
0.000000	0.014038	-0.011139
0.000000	-0.004883	-0.011475
0.000000	-0.004883	-0.012421
0.000000	0.001221	-0.010834
0.000000	0.014038	-0.011475
0.000000	-0.004883	-0.011139
0.000000	-0.004883	-0.011475
0.000000	-0.004883	-0.013367
0.000000	0.001221	-0.011475
0.000000	0.014038	-0.011475
0.000000	-0.004883	-0.010193
0.000000	0.026855	-0.011475
0.000000	0.001221	-0.012726
0.000000	0.007935	-0.011780
0.000000	-0.004883	-0.013702
0.000000	0.001221	-0.010498
0.000000	0.020752	-0.012085
0.000000	0.001221	-0.012421
0.000000	-0.010986	-0.011475
0.000000	-0.004883	-0.011475
0.000000	0.007935	-0.011139
0.000000	0.001221	-0.011139
0.000000	-0.004883	-0.013062
0.000000	0.001221	-0.010193
0.000000	-0.004883	-0.011139
0.000000	-0.010986	-0.009552
0.000000	-0.004883	-0.013702
0.000000	-0.004883	-0.011139
0.000000	0.001221	-0.011139
0.000000	0.001221	-0.010498
0.000000	-0.004883	-0.010834
0.000000	0.001221	-0.012085
0.000000	0.001221	-0.013062
0.000000	-0.010986	-0.010498
0.000000	0.001221	-0.013367
0.000000	-0.017700	-0.010834
0.000000	0.001221	-0.010498
0.000000	-0.004883	-0.011475
0.000000	0.001221	-0.011780
0.000000	0.001221	-0.011780
0.000000	0.007935	-0.011139
0.000000	-0.010986	-0.010498
0.000000	-0.010986	-0.012085
0.000000	0.001221	-0.008911
0.000000	0.001221	-0.013062
0.000000	0.007935	-0.011780
0.000000	-0.004883	-0.013062
0.000000	-0.004883	-0.011139
0.000000	0.001221	-0.011780
0.000000	-0.004883	-0.012726
0.000000	0.014038	-0.013062
0.000000	0.001221	-0.011475
0.000000	-0.004883	-0.012726
0.000000	-0.004883	-0.009552
0.000000	-0.004883	-0.013062
0.000000	0.001221	-0.012085
0.000000	0.001221	-0.012085
0.000000	-0.004883	-0.010834
0.000000	-0.010986	-0.011475
0.000000	0.001221	-0.009857
0.000000	0.001221	-0.010834
0.000000	-0.004883	-0.009857
0.000000	-0.004883	-0.013702
0.000000	0.001221	-0.010834
0.000000	0.001221	-0.010193
0.000000	0.001221	-0.013062
0.000000	0.001221	-0.013367
0.000000	0.001221	-0.011780
0.000000	-0.004883	-0.014008
0.000000	-0.010986	-0.011475
0.000000	0.020752	-0.012085
0.000000	-0.010986	-0.011475
0.000000	0.001221	-0.013062
0.000000	-0.004883	-0.008606
0.000000	-0.004883	-0.012085
0.000000	0.007935	-0.011780
0.000000	-0.004883	-0.010834
0.000000	0.001221	-0.008270
0.000000	-0.004883	-0.010193
0.000000	-0.004883	-0.009552
0.000000	0.001221	-0.013062
0.000000	0.014038	-0.012421
0.000000	-0.004883	-0.014648
0.000000	0.001221	-0.011475
0.000000	0.007935	-0.013367
0.000000	0.001221	-0.014008
0.000000	0.001221	-0.015594
0.000000	-0.017700	-0.011780
0.000000	0.007935	-0.013062
0.000000	0.007935	-0.011780
0.000000	-0.030518	-0.011475
0.000000	-0.004883	-0.008606
0.000000	0.007935	-0.011475
0.000000	-0.004883	-0.010193
0.000000	-0.004883	-0.010834
0.000000	0.001221	-0.010834
0.000000	-0.010986	-0.012726
0.000000	-0.004883	-0.009216
0.000000	0.001221	-0.013702
0.000000	-0.004883	-0.011139
0.000000	0.001221	-0.013062
0.000000	0.001221	-0.012726
0.000000	0.014038	-0.013062
0.000000	-0.017700	-0.011139
0.000000	0.001221	-0.012085
0.000000	-0.004883	-0.012085
0.000000	0.001221	-0.013702
0.000000	-0.017700	-0.008911
0.000000	-0.004883	-0.011475
0.000000	0.020752	-0.009552
0.000000	-0.010986	-0.011780
0.000000	0.001221	-0.010193
0.000000	-0.004883	-0.011139
0.000000	-0.004883	-0.008911
0.000000	0.020752	-0.013062
0.000000	0.001221	-0.011475
0.000000	0.001221	-0.014343
0.000000	0.001221	-0.012085
0.000000	0.001221	-0.012421
0.000000	0.001221	-0.010193
0.000000	-0.004883	-0.013062
0.000000	-0.004883	-0.010834
0.000000	0.007935	-0.013367
0.000000	0.007935	-0.010834
0.000000	-0.004883	-0.010834
0.000000	0.001221	-0.009216
0.000000	0.007935	-0.011475
0.000000	-0.004883	-0.007965
0.000000	0.014038	-0.011139
0.000000	0.007935	-0.011475
0.000000	0.001221	-0.012726
0.000000	0.007935	-0.009216
0.000000	-0.004883	-0.012085
0.000000	-0.004883	-0.010498
0.000000	-0.004883	-0.012421
0.000000	-0.004883	-0.011139
0.000000	-0.004883	-0.012421
0.000000	-0.004883	-0.012726
0.000000	-0.004883	-0.011780
0.000000	0.001221	-0.010498
0.000000	-0.004883	-0.013367
0.000000	-0.010986	-0.009552
0.000000	0.001221	-0.011780
0.000000	-0.004883	-0.009857
0.000000	-0.004883	-0.009552
0.000000	-0.010986	-0.009857
0.000000	-0.004883	-0.011475
0.000000	-0.004883	-0.013062
0.000000	-0.004883	-0.012085
0.000000	-0.004883	-0.013062
0.000000	0.007935	-0.013367
0.000000	-0.004883	-0.012085
0.000000	-0.004883	-0.013062
0.000000	0.007935	-0.011475
0.000000	-0.010986	-0.011475
0.000000	0.007935	-0.011139
0.000000	0.014038	-0.011475
0.000000	0.014038	-0.012085
0.000000	0.001221	-0.010193
0.000000	-0.004883	-0.009216
0.000000	-0.004883	-0.011780
0.000000	-0.004883	-0.008270
0.000000	0.001221	-0.011139
0.000000	-0.004883	-0.011139
0.000000	-0.004883	-0.012085
0.000000	-0.004883	-0.012085
0.000000	-0.004883	-0.011780
0.000000	0.007935	-0.012085
0.000000	0.014038	-0.011475
0.000000	-0.004883	-0.010498
0.000000	0.014038	-0.013702
0.000000	-0.004883	-0.011475
0.000000	0.001221	-0.012421
0.000000	0.007935	-0.011475
0.000000	-0.017700	-0.011139
0.000000	-0.010986	-0.010193
0.000000	-0.010986	-0.012085
0.000000	0.007935	-0.012421
0.000000	0.014038	-0.011139
0.000000	-0.004883	-0.009552
0.000000	-0.004883	-0.011139
0.000000	0.007935	-0.010498
0.000000	-0.004883	-0.012085
0.000000	0.001221	-0.012085
0.000000	0.001221	-0.013062
0.000000	0.001221	-0.011780
0.000000	0.001221	-0.010834
0.000000	0.001221	-0.013367
0.000000	0.014038	-0.012085
0.000000	-0.004883	-0.010193
0.000000	-0.017700	-0.013367
0.000000	-0.004883	-0.009216
0.000000	0.014038	-0.010498
0.000000	0.007935	-0.010834
0.000000	-0.004883	-0.011139
0.000000	0.007935	-0.010834
0.000000	0.007935	-0.014008
0.000000	0.014038	-0.012085
0.000000	0.007935	-0.010834
0.000000	0.001221	-0.011139
0.000000	0.001221	-0.013062
0.000000	0.001221	-0.011475
0.000000	-0.010986	-0.010834
0.000000	-0.010986	-0.009552
0.000000	0.007935	-0.011139
0.000000	0.007935	-0.011475
0.000000	-0.004883	-0.010193
0.000000	-0.004883	-0.011139
0.000000	-0.004883	-0.011139
0.000000	0.001221	-0.011139
0.000000	-0.004883	-0.011139
0.000000	0.001221	-0.011475
0.000000	-0.004883	-0.010834
0.000000	0.007935	-0.012726
0.000000	-0.017700	-0.012085
0.000000	0.007935	-0.012726
0.000000	0.007935	-0.012085
0.000000	-0.004883	-0.011139
0.000000	-0.004883	-0.012085
0.000000	0.007935	-0.010498
0.000000	0.001221	-0.011139
0.000000	-0.010986	-0.013062
0.000000	0.001221	-0.010498
0.000000	-0.010986	-0.011139
0.000000	-0.004883	-0.011475
0.000000	0.007935	-0.012085
0.000000	-0.004883	-0.012421
0.000000	-0.004883	-0.010193
0.000000	-0.004883	-0.010498
0.000000	0.001221	-0.010193
0.000000	0.007935	-0.012085
0.000000	0.007935	-0.014008
0.000000	-0.004883	-0.012085
0.000000	-0.004883	-0.013062
0.000000	-0.004883	-0.010193
0.000000	0.007935	-0.010834
0.000000	0.007935	-0.011780
0.000000	-0.010986	-0.010498
0.000000	-0.004883	-0.011139
0.000000	-0.004883	-0.010834
0.000000	-0.004883	-0.010834
0.000000	-0.004883	-0.013062
0.000000	0.001221	-0.009216
0.000000	0.007935	-0.012085
0.000000	0.007935	-0.010834
0.000000	0.007935	-0.011780
0.000000	-0.017700	-0.013062
0.000000	0.007935	-0.011780
0.000000	0.007935	-0.013062
0.000000	-0.017700	-0.012085
0.000000	0.014038	-0.013367
0.000000	0.007935	-0.012726
0.000000	-0.004883	-0.011475
0.000000	-0.004883	-0.012421
0.000000	-0.004883	-0.010498
0.000000	-0.004883	-0.011139
0.000000	-0.004883	-0.010193
0.000000	-0.004883	-0.011139
0.000000	0.007935	-0.010834
0.000000	-0.004883	-0.010498
0.000000	-0.004883	-0.010193
0.000000	0.001221	-0.014008
0.000000	0.001221	-0.010834
0.000000	-0.004883	-0.013367
0.000000	0.001221	-0.013367
0.000000	0.001221	-0.013702
0.000000	0.007935	-0.012421
0.000000	-0.004883	-0.014008
0.000000	0.001221	-0.012085
0.000000	0.007935	-0.010834
0.000000	0.014038	-0.011780
0.000000	-0.004883	-0.011780
0.000000	-0.004883	-0.009857
0.000000	0.001221	-0.011139
0.000000	-0.010986	-0.011475
0.000000	-0.004883	-0.011475
0.000000	-0.004883	-0.010193
0.000000	-0.004883	-0.010193
0.000000	-0.004883	-0.009552
0.000000	-0.004883	-0.012421
0.000000	0.001221	-0.011475
0.000000	0.001221	-0.014343
0.000000	-0.004883	-0.012085
0.000000	-0.010986	-0.012085
0.000000	-0.004883	-0.012726
0.000000	0.001221	-0.014008
0.000000	-0.010986	-0.010193
0.000000	-0.004883	-0.012726
0.000000	-0.004883	-0.012085
0.000000	-0.017700	-0.011139
0.000000	-0.004883	-0.009552
0.000000	0.001221	-0.011139
0.000000	0.001221	-0.011475
0.000000	-0.004883	-0.011139
0.000000	-0.004883	-0.009216
0.000000	-0.004883	-0.012726
0.000000	0.001221	-0.011139
0.000000	-0.004883	-0.014343
0.000000	0.007935	-0.013062
0.000000	-0.004883	-0.012085
0.000000	0.001221	-0.012085
0.000000	-0.010986	-0.013062
0.000000	0.001221	-0.011780
0.000000	0.001221	-0.012085
0.000000	-0.004883	-0.012421
0.000000	0.007935	-0.012726
0.000000	-0.017700	-0.009216
0.000000	0.001221	-0.010193
0.000000	-0.010986	-0.008911
0.000000	0.001221	-0.010834
0.000000	-0.004883	-0.011780
0.000000	0.001221	-0.011475
0.000000	0.001221	-0.011475
0.000000	0.001221	-0.012726
0.000000	-0.004883	-0.011475
0.000000	0.007935	-0.014648
0.000000	0.007935	-0.013062
0.000000	-0.004883	-0.012421
0.000000	-0.010986	-0.011475
0.000000	-0.023804	-0.010834
0.000000	-0.004883	-0.012085
0.000000	0.001221	-0.013062
0.000000	-0.004883	-0.010498
0.000000	-0.004883	-0.011139
0.000000	0.001221	-0.011475
0.000000	0.001221	-0.011475
0.000000	-0.010986	-0.010193
0.000000	0.007935	-0.011139
0.000000	-0.004883	-0.012085
0.000000	-0.004883	-0.012726
0.000000	0.014038	-0.011139
0.000000	-0.004883	-0.015289
0.000000	-0.004883	-0.014008
0.000000	-0.004883	-0.012085
0.000000	0.001221	-0.011475
0.000000	-0.004883	-0.011475
0.000000	-0.017700	-0.013062
0.000000	-0.004883	-0.012085
0.000000	0.007935	-0.012421
0.000000	-0.004883	-0.009857
0.000000	-0.017700	-0.011475
0.000000	-0.004883	-0.011780
0.000000	0.001221	-0.009552
0.000000	0.001221	-0.010193
0.000000	0.001221	-0.009216
0.000000	0.001221	-0.012085
0.000000	-0.004883	-0.012726
0.000000	0.001221	-0.011475
0.000000	0.001221	-0.010498
0.000000	-0.004883	-0.010834
0.000000	-0.004883	-0.013367
0.000000	-0.004883	-0.012726
0.000000	0.001221	-0.012085
0.000000	-0.004883	-0.011139
0.000000	-0.004883	-0.011139
0.000000	-0.010986	-0.011475
0.000000	-0.010986	-0.013062
0.000000	-0.010986	-0.010193
0.000000	-0.004883	-0.010834
0.000000	0.014038	-0.011780
0.000000	0.001221	-0.010193
0.000000	-0.004883	-0.011475
0.000000	0.007935	-0.010834
0.000000	0.001221	-0.012421
0.000000	0.001221	-0.012085
0.000000	0.001221	-0.012726
0.000000	0.001221	-0.011139
0.000000	0.014038	-0.009552
0.000000	-0.004883	-0.009216
0.000000	0.007935	-0.012085
0.000000	-0.004883	-0.009552
0.000000	0.007935	-0.011139
0.000000	-0.010986	-0.009552
0.000000	0.007935	-0.010193
0.000000	0.007935	-0.010834
0.000000	-0.010986	-0.011139
0.000000	0.001221	-0.012085
0.000000	0.001221	-0.012726
0.000000	0.014038	-0.011780
0.000000	-0.004883	-0.011139
0.000000	0.001221	-0.011139
0.000000	-0.004883	-0.013367
0.000000	0.007935	-0.009857
0.000000	-0.004883	-0.011475
0.000000	-0.004883	-0.010834
0.000000	0.007935	-0.011139
0.000000	-0.004883	-0.012421
0.000000	-0.010986	-0.010498
0.000000	0.014038	-0.011139
0.000000	-0.004883	-0.013367
0.000000	-0.004883	-0.010498
0.000000	0.001221	-0.012085
0.000000	0.001221	-0.008606
0.000000	-0.004883	-0.010834
0.000000	0.001221	-0.010834
0.000000	-0.004883	-0.012421
0.000000	-0.004883	-0.014648
0.000000	-0.004883	-0.011139
0.000000	0.001221	-0.011139
0.000000	-0.004883	-0.014008
0.000000	-0.004883	-0.010193
0.000000	-0.004883	-0.011475
0.000000	0.007935	-0.011139
0.000000	-0.017700	-0.010498
0.000000	0.001221	-0.010834
0.000000	0.001221	-0.010498
0.000000	0.007935	-0.011780
0.000000	0.007935	-0.011475
0.000000	0.001221	-0.009552
0.000000	0.007935	-0.011475
0.000000	-0.004883	-0.011139
0.000000	0.014038	-0.013367
0.000000	-0.004883	-0.011780
0.000000	-0.004883	-0.012421
0.000000	0.007935	-0.012421
0.000000	-0.004883	-0.012421
0.000000	-0.004883	-0.012726
0.000000	0.001221	-0.012085
0.000000	-0.017700	-0.009857
0.000000	-0.004883	-0.011475
0.000000	0.014038	-0.010498
0.000000	-0.004883	-0.011475
0.000000	-0.004883	-0.010193
0.000000	-0.004883	-0.009552
0.000000	0.014038	-0.010498
0.000000	-0.004883	-0.010193
0.000000	-0.017700	-0.009216
0.000000	0.007935	-0.010834
0.000000	0.014038	-0.011139
0.000000	0.007935	-0.013367
0.000000	0.001221	-0.013702
0.000000	0.007935	-0.013367
0.000000	0.014038	-0.012085
0.000000	0.001221	-0.010498
0.000000	0.007935	-0.010498
0.000000	0.014038	-0.012085
0.000000	0.001221	-0.010834
0.000000	0.001221	-0.010498
0.000000	-0.004883	-0.009552
0.000000	-0.004883	-0.012085
0.000000	0.001221	-0.010193
0.000000	-0.004883	-0.009552
0.000000	-0.004883	-0.011139
0.000000	0.001221	-0.010834
0.000000	-0.004883	-0.012085
0.000000	0.001221	-0.013062
0.000000	-0.010986	-0.010498
0.000000	0.001221	-0.012726
0.000000	0.001221	-0.012726
0.000000	-0.004883	-0.011780
0.000000	-0.004883	-0.012421
0.000000	-0.010986	-0.011475
0.000000	-0.010986	-0.011475
0.000000	-0.004883	-0.010498
0.000000	0.007935	-0.010834
0.000000	0.007935	-0.012085
0.000000	0.001221	-0.010498
0.000000	0.001221	-0.010834
0.000000	-0.017700	-0.009857
0.000000	0.007935	-0.010834
0.000000	0.014038	-0.012085
0.000000	-0.004883	-0.011475
0.000000	-0.004883	-0.011475
0.000000	-0.004883	-0.012085
0.000000	-0.004883	-0.013367
0.000000	-0.004883	-0.013062
0.000000	-0.004883	-0.011780
0.000000	-0.010986	-0.010498
0.000000	0.014038	-0.010498
0.000000	0.007935	-0.013062
0.000000	0.007935	-0.012726
0.000000	-0.010986	-0.010498
0.000000	0.001221	-0.011139
0.000000	-0.004883	-0.009552
0.000000	0.007935	-0.009857
0.000000	-0.004883	-0.010834
0.000000	-0.017700	-0.009552
0.000000	0.007935	-0.011139
0.000000	0.001221	-0.012085
0.000000	-0.004883	-0.013062
0.000000	0.007935	-0.011780
0.000000	-0.004883	-0.011780
0.000000	-0.010986	-0.010193
0.000000	-0.004883	-0.014343
0.000000	-0.004883	-0.011139
0.000000	0.020752	-0.013062
0.000000	-0.004883	-0.010498
0.000000	-0.004883	-0.011475
0.000000	-0.004883	-0.012421
0.000000	0.001221	-0.011780
0.000000	-0.004883	-0.011780
0.000000	0.001221	-0.010834
0.000000	-0.004883	-0.012726
0.000000	0.001221	-0.012421
0.000000	-0.004883	-0.010193
0.000000	-0.004883	-0.012421
0.000000	-0.004883	-0.013062
0.000000	-0.004883	-0.012726
0.000000	-0.010986	-0.010834
0.000000	-0.017700	-0.011475
0.000000	-0.017700	-0.012085
0.000000	-0.004883	-0.010498
0.000000	-0.004883	-0.009857
0.000000	-0.010986	-0.013367
0.000000	-0.004883	-0.012085
0.000000	-0.004883	-0.012421
0.000000	-0.004883	-0.011475
0.000000	-0.017700	-0.011139
0.000000	-0.017700	-0.010834
0.000000	0.001221	-0.012726
0.000000	-0.004883	-0.014343
0.000000	-0.004883	-0.013062
0.000000	0.001221	-0.011780
0.000000	0.001221	-0.013062
0.000000	-0.004883	-0.010498
0.000000	0.001221	-0.011475
0.000000	-0.010986	-0.010498
0.000000	-0.004883	-0.011139
0.000000	-0.004883	-0.010834
0.000000	0.001221	-0.011139
0.000000	-0.004883	-0.012085
0.000000	-0.004883	-0.011475
0.000000	-0.017700	-0.010193
0.000000	0.001221	-0.011780
0.000000	-0.004883	-0.010498
0.000000	0.001221	-0.012085
0.000000	0.007935	-0.011139
0.000000	0.001221	-0.011780
0.000000	-0.004883	-0.012726
0.000000	0.007935	-0.012421
0.000000	0.001221	-0.014008
0.000000	0.001221	-0.012421
0.000000	-0.004883	-0.010193
0.000000	-0.010986	-0.012726
0.000000	0.007935	-0.009552
0.000000	-0.004883	-0.010834
0.000000	-0.004883	-0.012085
0.000000	0.001221	-0.011139
0.000000	-0.010986	-0.009857
0.000000	0.007935	-0.011139
0.000000	0.001221	-0.011139
0.000000	-0.004883	-0.009857
0.000000	-0.004883	-0.011475
0.000000	0.007935	-0.012726
0.000000	0.001221	-0.014008
0.000000	0.001221	-0.012421
0.000000	0.001221	-0.012085
0.000000	0.001221	-0.010193
0.000000	-0.004883	-0.011475
0.000000	0.014038	-0.011475
0.000000	0.007935	-0.009857
0.000000	0.001221	-0.011139
0.000000	0.007935	-0.011780
0.000000	0.007935	-0.013367
0.000000	-0.004883	-0.012085
0.000000	-0.004883	-0.010193
0.000000	-0.004883	-0.010193
0.000000	-0.004883	-0.010498
0.000000	0.001221	-0.011475
0.000000	0.026855	-0.013062
0.000000	0.007935	-0.010193
0.000000	-0.004883	-0.012421
0.000000	0.007935	-0.012421
0.000000	-0.010986	-0.013062
0.000000	0.020752	-0.014343
0.000000	0.001221	-0.010193
0.000000	0.007935	-0.011780
0.000000	0.001221	-0.010498
0.000000	0.007935	-0.012085
0.000000	0.007935	-0.011475
0.000000	-0.004883	-0.010498
0.000000	0.014038	-0.011780
0.000000	-0.004883	-0.010834
0.000000	0.001221	-0.010193
0.000000	0.001221	-0.012726
0.000000	-0.004883	-0.009552
0.000000	-0.010986	-0.012421
0.000000	0.001221	-0.012726
0.000000	-0.017700	-0.011475
0.000000	0.001221	-0.012726
0.000000	-0.017700	-0.013062
0.000000	0.001221	-0.011139
0.000000	-0.010986	-0.011475
0.000000	0.001221	-0.012085
0.000000	0.007935	-0.013367
0.000000	0.001221	-0.009857
0.000000	-0.010986	-0.012085
0.000000	-0.017700	-0.009216
0.000000	0.007935	-0.013367
0.000000	-0.004883	-0.010193
0.000000	0.007935	-0.010193
0.000000	-0.004883	-0.010193
0.000000	0.014038	-0.012726
0.000000	-0.010986	-0.010498
0.000000	-0.004883	-0.014008
0.000000	0.001221	-0.010834
0.000000	0.007935	-0.012421
0.000000	-0.004883	-0.011139
0.000000	0.007935	-0.014008
0.000000	-0.004883	-0.010498
0.000000	-0.017700	-0.011475
0.000000	0.001221	-0.011475
0.000000	0.001221	-0.011475
0.000000	0.001221	-0.010193
0.000000	0.001221	-0.011475
0.000000	0.001221	-0.009552
0.000000	0.001221	-0.010193
0.000000	-0.010986	-0.011139
0.000000	-0.010986	-0.014008
0.000000	0.001221	-0.009552
0.000000	0.001221	-0.012421
0.000000	0.001221	-0.011475
0.000000	0.001221	-0.011780
0.000000	0.001221	-0.012085
0.000000	0.014038	-0.012421
0.000000	-0.004883	-0.013367
0.000000	0.001221	-0.011139
0.000000	0.007935	-0.011475
0.000000	0.007935	-0.010834
0.000000	-0.004883	-0.010834
0.000000	-0.004883	-0.011475
0.000000	-0.004883	-0.009857
0.000000	-0.004883	-0.010193
0.000000	0.014038	-0.010193
0.000000	-0.010986	-0.011475
0.000000	0.001221	-0.012726
0.000000	0.007935	-0.012726
0.000000	-0.004883	-0.010498
0.000000	0.001221	-0.014648
0.000000	0.001221	-0.012085
0.000000	0.007935	-0.012726
0.000000	0.001221	-0.011139
0.000000	-0.004883	-0.011780
0.000000	-0.004883	-0.012726
0.000000	0.001221	-0.012421
0.000000	0.001221	-0.014648
0.000000	-0.010986	-0.011139
0.000000	0.001221	-0.011475
0.000000	0.007935	-0.012085
0.000000	-0.004883	-0.010193
0.000000	0.020752	-0.010193
0.000000	-0.004883	-0.011139
0.000000	-0.010986	-0.012085
0.000000	0.020752	-0.012726
0.000000	0.020752	-0.011475
0.000000	-0.023804	-0.010193
0.000000	-0.004883	-0.012085
0.000000	0.001221	-0.011475
0.000000	0.020752	-0.012726
0.000000	0.014038	-0.013062
0.000000	0.001221	-0.011780
0.000000	0.007935	-0.013062
0.000000	-0.010986	-0.010193
0.000000	-0.010986	-0.011780
0.000000	0.001221	-0.010193
0.000000	-0.004883	-0.010834
0.000000	-0.010986	-0.010834
0.000000	-0.004883	-0.011780
0.000000	-0.004883	-0.011780
0.000000	0.001221	-0.013367
0.000000	-0.004883	-0.010498
0.000000	-0.004883	-0.011780
0.000000	-0.010986	-0.011780
0.000000	-0.004883	-0.012085
0.000000	-0.004883	-0.012726
0.000000	0.001221	-0.013367
0.000000	-0.004883	-0.010834
0.000000	-0.004883	-0.011139
0.000000	0.014038	-0.012085
0.000000	0.001221	-0.013367
0.000000	-0.017700	-0.010193
0.000000	-0.004883	-0.014648
0.000000	0.001221	-0.010498
0.000000	0.007935	-0.011475
0.000000	-0.004883	-0.010193
0.000000	0.001221	-0.011139
0.000000	-0.010986	-0.010193
0.000000	-0.004883	-0.012726
0.000000	-0.017700	-0.010834
0.000000	0.007935	-0.014343
0.000000	-0.017700	-0.010193
0.000000	-0.004883	-0.012421
0.000000	0.007935	-0.010834
0.000000	-0.017700	-0.013062
0.000000	-0.004883	-0.010834
0.000000	0.007935	-0.013062
0.000000	-0.004883	-0.010498
0.000000	0.001221	-0.012726
0.000000	-0.004883	-0.010193
0.000000	-0.004883	-0.012085
0.000000	0.001221	-0.010498
0.000000	0.007935	-0.011475
0.000000	0.001221	-0.011475
0.000000	0.001221	-0.013702
0.000000	0.001221	-0.009857
0.000000	-0.010986	-0.014008
0.000000	-0.017700	-0.011780
0.000000	-0.023804	-0.011139
0.000000	0.001221	-0.011139
0.000000	0.014038	-0.014008
0.000000	0.014038	-0.012085
0.000000	-0.004883	-0.011780
0.000000	0.014038	-0.012085
0.000000	0.007935	-0.014008
0.000000	-0.004883	-0.010193
0.000000	0.001221	-0.013062
0.000000	0.001221	-0.010498
0.000000	0.014038	-0.011780
0.000000	0.014038	-0.011139
0.000000	0.001221	-0.012085
0.000000	-0.010986	-0.012421
0.000000	-0.017700	-0.009857
0.000000	0.001221	-0.011139
0.000000	0.007935	-0.013702
0.000000	-0.004883	-0.011475
0.000000	0.007935	-0.013062
0.000000	-0.004883	-0.012085
0.000000	0.001221	-0.012421
0.000000	-0.004883	-0.012726
0.000000	0.014038	-0.012421
0.000000	0.001221	-0.013702
0.000000	0.007935	-0.011780
0.000000	0.014038	-0.010834
0.000000	-0.004883	-0.012726
0.000000	-0.004883	-0.010834
0.000000	-0.004883	-0.011139
0.000000	-0.017700	-0.011475
0.000000	0.014038	-0.011780
0.000000	0.001221	-0.012085
0.000000	0.001221	-0.011139
0.000000	0.001221	-0.013702
0.000000	0.001221	-0.012726
0.000000	0.007935	-0.012085
0.000000	0.014038	-0.012726
0.000000	0.014038	-0.010193
0.000000	-0.004883	-0.011139
0.000000	-0.004883	-0.012421
0.000000	-0.010986	-0.010193
0.000000	0.001221	-0.010498
0.000000	0.001221	-0.011475
0.000000	0.001221	-0.011139
0.000000	0.007935	-0.009857
0.000000	0.001221	-0.010834
0.000000	-0.017700	-0.011475
0.000000	-0.004883	-0.013702
0.000000	-0.017700	-0.010193
0.000000	0.007935	-0.011780
0.000000	-0.004883	-0.010193
0.000000	-0.004883	-0.012421
0.000000	-0.004883	-0.011780
0.000000	-0.004883	-0.012085
0.000000	0.001221	-0.010498
0.000000	-0.004883	-0.011780
0.000000	0.001221	-0.012726
0.000000	0.007935	-0.012726
0.000000	-0.004883	-0.009552
0.000000	0.001221	-0.012421
0.000000	-0.004883	-0.010193
0.000000	-0.004883	-0.013062
0.000000	-0.010986	-0.012085
0.000000	-0.010986	-0.012421
0.000000	-0.004883	-0.011475
0.000000	0.001221	-0.011475
0.000000	-0.010986	-0.010834
0.000000	0.001221	-0.013062
0.000000	0.001221	-0.010498
0.000000	0.014038	-0.011475
0.000000	0.001221	-0.012085
0.000000	0.001221	-0.011139
0.000000	0.007935	-0.010193
0.000000	-0.010986	-0.013367
0.000000	0.001221	-0.009857
0.000000	-0.010986	-0.010834
0.000000	0.001221	-0.010834
0.000000	-0.004883	-0.012421
0.000000	0.001221	-0.010193
0.000000	0.001221	-0.012726
0.000000	-0.010986	-0.011139
0.000000	-0.010986	-0.012085
0.000000	-0.004883	-0.011139
0.000000	0.007935	-0.012085
0.000000	0.001221	-0.010498
0.000000	-0.004883	-0.011475
0.000000	-0.004883	-0.010498
0.000000	0.001221	-0.013702
0.000000	-0.004883	-0.012421
0.000000	-0.004883	-0.012421
0.000000	-0.004883	-0.011475
0.000000	0.007935	-0.013062
0.000000	-0.004883	-0.009216
0.000000	-0.023804	-0.011475
0.000000	-0.004883	-0.010834
0.000000	-0.004883	-0.011780
0.000000	-0.004883	-0.010834
0.000000	0.007935	-0.014008
0.000000	-0.004883	-0.011139
0.000000	0.001221	-0.010193
0.000000	-0.017700	-0.010834
0.000000	-0.004883	-0.014008
0.000000	0.001221	-0.009857
0.000000	-0.004883	-0.012085
0.000000	-0.010986	-0.011139
0.000000	-0.004883	-0.010834
0.000000	0.001221	-0.011139
0.000000	0.020752	-0.012421
0.000000	0.001221	-0.012421
0.000000	0.007935	-0.013367
0.000000	0.007935	-0.010498
0.000000	0.001221	-0.011139
0.000000	-0.004883	-0.009552
0.000000	-0.004883	-0.012421
0.000000	-0.004883	-0.010834
0.000000	-0.004883	-0.011780
0.000000	0.007935	-0.010834
0.000000	-0.004883	-0.012085
0.000000	0.007935	-0.011780
0.000000	0.001221	-0.010834
0.000000	-0.010986	-0.009552
0.000000	0.001221	-0.013702
0.000000	0.001221	-0.012726
0.000000	-0.010986	-0.012085
0.000000	-0.010986	-0.012085
0.000000	-0.017700	-0.011780
0.000000	0.001221	-0.011475
0.000000	-0.004883	-0.012421
0.000000	0.014038	-0.013367
0.000000	-0.004883	-0.010498
0.000000	0.001221	-0.010498
0.000000	0.014038	-0.013062
0.000000	-0.017700	-0.009857
0.000000	0.001221	-0.012726
0.000000	0.001221	-0.010834
0.000000	-0.017700	-0.010498
0.000000	-0.004883	-0.011475
0.000000	-0.004883	-0.012085
0.000000	0.001221	-0.012085
0.000000	-0.004883	-0.011475
0.000000	0.007935	-0.012421
0.000000	-0.004883	-0.012421
0.000000	-0.010986	-0.013062
0.000000	0.007935	-0.012421
0.000000	0.001221	-0.012421
0.000000	0.014038	-0.012726
0.000000	-0.004883	-0.011475
0.000000	0.007935	-0.011780
0.000000	0.014038	-0.010834
0.000000	-0.010986	-0.012085
0.000000	-0.010986	-0.010193
0.000000	-0.004883	-0.012421
0.000000	-0.004883	-0.011780
0.000000	0.007935	-0.011139
0.000000	0.007935	-0.011139
0.000000	0.007935	-0.011475
0.000000	-0.010986	-0.012421
0.000000	0.001221	-0.010498
0.000000	-0.017700	-0.011475
0.000000	0.007935	-0.010834
0.000000	0.001221	-0.010834
0.000000	-0.010986	-0.012085
0.000000	0.007935	-0.013062
0.000000	-0.017700	-0.011475
0.000000	-0.004883	-0.011475
0.000000	-0.004883	-0.012085
0.000000	-0.004883	-0.010498
0.000000	-0.004883	-0.011139
0.000000	0.014038	-0.009857
0.000000	-0.004883	-0.010498
0.000000	-0.004883	-0.011780
0.000000	-0.010986	-0.011139
0.000000	-0.004883	-0.013062
0.000000	0.007935	-0.010193
0.000000	0.001221	-0.011780
0.000000	-0.017700	-0.009552
0.000000	-0.004883	-0.011139
0.000000	-0.004883	-0.011139
0.000000	-0.004883	-0.012726
0.000000	0.001221	-0.011475
0.000000	0.001221	-0.012421
0.000000	-0.004883	-0.012421
0.000000	-0.010986	-0.012085
0.000000	-0.004883	-0.009552
0.000000	-0.010986	-0.010498
0.000000	-0.004883	-0.010834
0.000000	0.001221	-0.010193
0.000000	-0.004883	-0.010498
0.000000	0.001221	-0.011475
0.000000	-0.004883	-0.012085
0.000000	0.007935	-0.010498
0.000000	-0.004883	-0.010193
0.000000	0.014038	-0.011780
0.000000	-0.004883	-0.011475
0.000000	-0.004883	-0.011780
0.000000	0.001221	-0.011475
0.000000	-0.010986	-0.011780
0.000000	-0.010986	-0.010498
0.000000	-0.004883	-0.013367
0.000000	0.001221	-0.010834
0.000000	0.007935	-0.010834
0.000000	-0.004883	-0.011475
0.000000	0.007935	-0.010834
0.000000	0.007935	-0.010498
0.000000	-0.010986	-0.010834
0.000000	0.014038	-0.010193
0.000000	-0.010986	-0.012726
0.000000	0.001221	-0.010498
0.000000	-0.004883	-0.011139
0.000000	-0.004883	-0.010834
0.000000	-0.010986	-0.010834
0.000000	-0.004883	-0.010834
0.000000	0.007935	-0.012085
0.000000	0.007935	-0.013367
0.000000	-0.017700	-0.012085
0.000000	-0.004883	-0.012085
0.000000	-0.017700	-0.012726
0.000000	-0.004883	-0.012726
0.000000	-0.017700	-0.012421
0.000000	0.001221	-0.011139
0.000000	0.007935	-0.011475
0.000000	-0.004883	-0.010834
0.000000	-0.010986	-0.010834
0.000000	-0.004883	-0.010834
0.000000	-0.004883	-0.011475
0.000000	0.001221	-0.011475
0.000000	0.007935	-0.011139
0.000000	-0.004883	-0.009552
0.000000	0.014038	-0.012421
0.000000	-0.017700	-0.010834
0.000000	0.007935	-0.011475
0.000000	0.001221	-0.010834
0.000000	0.001221	-0.011475
0.000000	0.001221	-0.012726
0.000000	0.001221	-0.011475
0.000000	-0.004883	-0.010834
0.000000	-0.004883	-0.011475
0.000000	-0.004883	-0.010498
0.000000	0.014038	-0.012421
0.000000	0.001221	-0.008911
0.000000	-0.010986	-0.010498
0.000000	-0.004883	-0.010498
0.000000	-0.004883	-0.010498
0.000000	0.001221	-0.013062
0.000000	-0.004883	-0.010498
0.000000	0.007935	-0.011475
0.000000	0.001221	-0.012726
0.000000	0.001221	-0.012085
0.000000	0.001221	-0.012726
0.000000	-0.004883	-0.011780
0.000000	-0.004883	-0.011139
0.000000	0.007935	-0.012726
0.000000	-0.004883	-0.012421
0.000000	0.001221	-0.012085
0.000000	0.007935	-0.010834
0.000000	0.001221	-0.009857
0.000000	0.007935	-0.011780
0.000000	-0.004883	-0.009552
0.000000	0.007935	-0.009857
0.000000	0.001221	-0.010498
0.000000	0.007935	-0.010498
0.000000	0.001221	-0.011780
0.000000	0.007935	-0.013062
0.000000	0.001221	-0.010834
0.000000	-0.004883	-0.011475
0.000000	-0.004883	-0.011139
0.000000	-0.004883	-0.012726
0.000000	-0.010986	-0.012726
0.000000	-0.004883	-0.012726
0.000000	0.001221	-0.012421
0.000000	0.014038	-0.011139
0.000000	-0.004883	-0.011475
0.000000	-0.004883	-0.012085
0.000000	0.001221	-0.012421
0.000000	0.014038	-0.011780
0.000000	0.001221	-0.009857
0.000000	0.001221	-0.011475
0.000000	0.001221	-0.012085
0.000000	-0.010986	-0.011475
0.000000	0.007935	-0.011139
0.000000	0.001221	-0.010834
0.000000	-0.004883	-0.010834
0.000000	0.001221	-0.013062
0.000000	0.001221	-0.010498
0.000000	0.001221	-0.010193
0.000000	0.007935	-0.010498
0.000000	-0.004883	-0.012085
0.000000	-0.004883	-0.012421
0.000000	-0.004883	-0.011139
0.000000	0.014038	-0.012085
0.000000	-0.004883	-0.009857
0.000000	0.001221	-0.009857
0.000000	-0.004883	-0.011780
0.000000	-0.017700	-0.010193
0.000000	-0.010986	-0.010498
0.000000	-0.010986	-0.010498
0.000000	-0.004883	-0.012085
0.000000	0.001221	-0.011780
0.000000	0.014038	-0.009552
0.000000	0.001221	-0.011139
0.000000	-0.004883	-0.011139
0.000000	0.001221	-0.013062
0.000000	0.007935	-0.012421
0.000000	0.007935	-0.011475
0.000000	-0.004883	-0.011475
0.000000	-0.004883	-0.011139
0.000000	-0.004883	-0.010498
0.000000	0.001221	-0.012085
0.000000	-0.004883	-0.009552
0.000000	-0.004883	-0.012085
0.000000	-0.004883	-0.010193
0.000000	0.001221	-0.010834
0.000000	-0.010986	-0.010834
0.000000	-0.004883	-0.010834
0.000000	-0.004883	-0.011780
0.000000	-0.004883	-0.010834
0.000000	0.014038	-0.009857
0.000000	0.007935	-0.013702
0.000000	-0.004883	-0.011139
0.000000	0.007935	-0.013062
0.000000	0.007935	-0.011475
0.000000	-0.004883	-0.014343
0.000000	0.014038	-0.011475
0.000000	-0.004883	-0.012421
0.000000	-0.004883	-0.011139
0.000000	0.014038	-0.010834
0.000000	-0.004883	-0.012085
0.000000	0.001221	-0.012421
0.000000	-0.004883	-0.010498
0.000000	-0.004883	-0.010193
0.000000	-0.010986	-0.011475
0.000000	-0.004883	-0.011475
0.000000	-0.004883	-0.010193
0.000000	0.001221	-0.011139
0.000000	0.001221	-0.010834
0.000000	0.020752	-0.012421
0.000000	-0.004883	-0.010834
0.000000	0.007935	-0.012085
0.000000	0.001221	-0.011475
0.000000	-0.004883	-0.012085
0.000000	-0.004883	-0.011475
0.000000	0.007935	-0.011780
0.000000	-0.004883	-0.009857
0.000000	-0.004883	-0.010498
0.000000	-0.004883	-0.012421
0.000000	0.001221	-0.011139
0.000000	-0.004883	-0.011475
0.000000	-0.004883	-0.011139
0.000000	-0.004883	-0.010834
0.000000	0.007935	-0.012085
0.000000	0.001221	-0.010498
0.000000	-0.004883	-0.014008
0.000000	0.001221	-0.009216
0.000000	-0.017700	-0.012726
0.000000	-0.004883	-0.011475
0.000000	-0.004883	-0.010498
0.000000	-0.004883	-0.010834
0.000000	-0.004883	-0.012421
0.000000	-0.004883	-0.010193
0.000000	0.001221	-0.009857
0.000000	0.007935	-0.011139
0.000000	0.007935	-0.012085
0.000000	-0.004883	-0.010498
0.000000	-0.004883	-0.012726
0.000000	0.007935	-0.010193
0.000000	0.001221	-0.010498
0.000000	-0.004883	-0.012085
0.000000	-0.004883	-0.010834
0.000000	0.001221	-0.011139
0.000000	0.001221	-0.013367
0.000000	-0.004883	-0.011780
0.000000	0.007935	-0.013367
0.000000	0.001221	-0.010498
0.000000	0.001221	-0.010834
0.000000	0.001221	-0.009552
0.000000	-0.004883	-0.011475
0.000000	-0.004883	-0.012726
0.000000	0.007935	-0.010834
0.000000	-0.010986	-0.011139
0.000000	0.001221	-0.011780
0.000000	-0.004883	-0.010498
0.000000	0.001221	-0.012085
0.000000	-0.004883	-0.010498
0.000000	-0.017700	-0.011139
0.000000	0.007935	-0.013367
0.000000	-0.004883	-0.012085
0.000000	0.001221	-0.010498
0.000000	-0.004883	-0.012726
0.000000	0.001221	-0.011475
0.000000	-0.017700	-0.010193
0.000000	-0.004883	-0.009857
0.000000	0.020752	-0.011475
0.000000	-0.004883	-0.011780
0.000000	-0.004883	-0.012421
0.000000	-0.010986	-0.012726
0.000000	0.001221	-0.010498
0.000000	-0.004883	-0.010193
0.000000	-0.004883	-0.013062
0.000000	-0.004883	-0.010498
0.000000	0.007935	-0.012085
0.000000	0.007935	-0.010193
0.000000	0.014038	-0.011475
0.000000	-0.004883	-0.012085
0.000000	0.001221	-0.010834
0.000000	-0.004883	-0.011139
0.000000	0.001221	-0.013367
0.000000	-0.004883	-0.010193
0.000000	0.001221	-0.011139
0.000000	-0.010986	-0.009857
0.000000	0.001221	-0.010834
0.000000	0.001221	-0.010498
0.000000	-0.004883	-0.012085
0.000000	0.007935	-0.014343
0.000000	-0.004883	-0.011139
0.000000	0.001221	-0.012726
0.000000	-0.004883	-0.011780
0.000000	0.001221	-0.008911
0.000000	-0.004883	-0.010498
0.000000	-0.017700	-0.011139
0.000000	-0.004883	-0.009857
0.000000	-0.017700	-0.011139
0.000000	-0.004883	-0.009216
0.000000	-0.004883	-0.012085
0.000000	-0.010986	-0.008606
0.000000	-0.004883	-0.013062
0.000000	0.020752	-0.010193
0.000000	-0.010986	-0.011780
0.000000	-0.004883	-0.011475
0.000000	0.007935	-0.012421
0.000000	-0.004883	-0.011475
0.000000	-0.017700	-0.011780
0.000000	0.007935	-0.010834
0.000000	-0.004883	-0.014343
0.000000	-0.004883	-0.010498
0.000000	-0.004883	-0.010498
0.000000	-0.004883	-0.010498
0.000000	-0.004883	-0.012085
0.000000	-0.004883	-0.010193
0.000000	-0.004883	-0.010193
0.000000	0.001221	-0.009857
0.000000	0.001221	-0.012085
0.000000	-0.004883	-0.009216
0.000000	0.001221	-0.013702
0.000000	-0.010986	-0.010193
0.000000	-0.010986	-0.010193
0.000000	-0.004883	-0.012085
0.000000	0.001221	-0.013367
0.000000	-0.004883	-0.010193
0.000000	0.001221	-0.013367
0.000000	-0.004883	-0.011475
0.000000	-0.004883	-0.011139
0.000000	-0.017700	-0.011780
0.000000	0.001221	-0.012421
0.000000	-0.004883	-0.010193
0.000000	-0.004883	-0.011780
0.000000	0.001221	-0.011139
0.000000	0.001221	-0.011139
0.000000	0.001221	-0.007965
0.000000	0.001221	-0.013062
0.000000	0.001221	-0.009857
0.000000	-0.004883	-0.012726
0.000000	-0.004883	-0.010834
0.000000	0.001221	-0.012726
0.000000	0.001221	-0.011475
0.000000	0.007935	-0.012421
0.000000	0.014038	-0.011780
0.000000	0.007935	-0.012421
0.000000	-0.004883	-0.011139
0.000000	0.014038	-0.014343
0.000000	-0.017700	-0.010834
0.000000	-0.004883	-0.010193
0.000000	-0.004883	-0.008911
0.000000	0.014038	-0.009857
0.000000	-0.004883	-0.010193
0.000000	-0.004883	-0.009216
0.000000	-0.004883	-0.010498
0.000000	-0.004883	-0.013702
0.000000	0.007935	-0.010193
0.000000	-0.004883	-0.011780
0.000000	0.007935	-0.011139
0.000000	0.014038	-0.011780
0.000000	-0.004883	-0.009857
0.000000	0.001221	-0.011475
0.000000	0.007935	-0.010193
0.000000	0.014038	-0.013367
0.000000	-0.004883	-0.011475
0.000000	0.014038	-0.013367
0.000000	0.001221	-0.009552
0.000000	0.001221	-0.012085
0.000000	0.014038	-0.010193
0.000000	-0.004883	-0.010193
0.000000	-0.004883	-0.010834
0.000000	-0.004883	-0.010498
0.000000	-0.004883	-0.010193
0.000000	-0.004883	-0.011139
0.000000	0.001221	-0.010193
0.000000	0.007935	-0.013702
0.000000	-0.004883	-0.009857
0.000000	-0.010986	-0.011139
0.000000	0.001221	-0.010193
0.000000	0.007935	-0.011475
0.000000	0.001221	-0.012421
0.000000	-0.004883	-0.013062
0.000000	-0.004883	-0.011139
0.000000	0.001221	-0.012726
0.000000	0.001221	-0.010498
0.000000	-0.010986	-0.011780
0.000000	-0.004883	-0.009552
0.000000	0.001221	-0.011139
0.000000	-0.004883	-0.012085
0.000000	-0.010986	-0.009552
0.000000	0.001221	-0.010834
0.000000	-0.004883	-0.011475
0.000000	-0.010986	-0.009857
0.000000	-0.010986	-0.011475
0.000000	0.020752	-0.009857
0.000000	-0.010986	-0.014343
0.000000	-0.004883	-0.011475
0.000000	0.001221	-0.012421
0.000000	-0.004883	-0.009857
0.000000	-0.004883	-0.013702
0.000000	-0.004883	-0.011475
0.000000	0.001221	-0.010834
0.000000	0.001221	-0.010193
0.000000	0.001221	-0.010498
0.000000	-0.004883	-0.011780
0.000000	-0.004883	-0.013702
0.000000	-0.004883	-0.010834
0.000000	0.007935	-0.012726
0.000000	0.007935	-0.012421
0.000000	-0.004883	-0.010834
0.000000	-0.010986	-0.011475
0.000000	0.007935	-0.013062
0.000000	-0.004883	-0.012085
0.000000	-0.017700	-0.012726
0.000000	0.007935	-0.011475
0.000000	0.007935	-0.012421
0.000000	0.007935	-0.009552
0.000000	-0.004883	-0.012085
0.000000	-0.004883	-0.009857
0.000000	-0.004883	-0.012726
0.000000	0.001221	-0.010498
0.000000	0.001221	-0.011475
0.000000	0.001221	-0.011475
0.000000	-0.010986	-0.011780
0.000000	-0.004883	-0.011475
0.000000	0.001221	-0.012421
0.000000	-0.010986	-0.010498
0.000000	0.007935	-0.011139
0.000000	0.007935	-0.011475
0.000000	-0.004883	-0.012085
0.000000	0.001221	-0.010498
0.000000	-0.004883	-0.011139
0.000000	0.014038	-0.010834
0.000000	-0.017700	-0.010193
0.000000	0.001221	-0.010193
0.000000	0.014038	-0.012726
0.000000	0.007935	-0.010498
0.000000	0.001221	-0.010498
0.000000	0.007935	-0.011475
0.000000	-0.010986	-0.014648
0.000000	-0.004883	-0.011139
0.000000	-0.004883	-0.013062
0.000000	-0.017700	-0.011139
0.000000	-0.017700	-0.011139
0.000000	-0.004883	-0.011780
0.000000	-0.004883	-0.013062
0.000000	-0.004883	-0.011475
0.000000	0.001221	-0.013367
0.000000	0.001221	-0.012421
0.000000	-0.010986	-0.011780
0.000000	-0.004883	-0.009552
0.000000	-0.004883	-0.009857
0.000000	-0.017700	-0.009552
0.000000	-0.004883	-0.011475
0.000000	-0.004883	-0.010498
0.000000	0.007935	-0.013367
0.000000	-0.017700	-0.011139
0.000000	-0.023804	-0.013062
0.000000	-0.004883	-0.012726
0.000000	-0.004883	-0.011780
0.000000	-0.010986	-0.011475
0.000000	0.001221	-0.012085
0.000000	0.001221	-0.011780
0.000000	0.001221	-0.011475
0.000000	0.001221	-0.010193
0.000000	0.001221	-0.010834
0.000000	-0.010986	-0.010834
0.000000	-0.004883	-0.011139
0.000000	0.001221	-0.010193
0.000000	-0.004883	-0.011475
0.000000	-0.010986	-0.009216
0.000000	-0.004883	-0.011475
0.000000	0.001221	-0.010193
0.000000	-0.004883	-0.011139
0.000000	-0.010986	-0.010193
0.000000	-0.004883	-0.012421
0.000000	-0.004883	-0.010834
0.000000	0.007935	-0.012085
0.000000	-0.004883	-0.011139
0.000000	0.014038	-0.013367
0.000000	-0.004883	-0.010193
0.000000	-0.004883	-0.011139
0.000000	-0.004883	-0.009216
0.000000	0.001221	-0.007965
0.000000	-0.004883	-0.010193
0.000000	0.001221	-0.009216
0.000000	0.007935	-0.008911
0.000000	-0.004883	-0.011139
0.000000	-0.004883	-0.010498
0.000000	0.014038	-0.014008
0.000000	-0.004883	-0.012085
0.000000	0.001221	-0.011780
0.000000	-0.004883	-0.010834
0.000000	-0.010986	-0.011475
0.000000	0.001221	-0.011475
0.000000	0.001221	-0.013367
0.000000	0.007935	-0.011139
0.000000	-0.010986	-0.011780
0.000000	0.007935	-0.009552
0.000000	-0.010986	-0.011139
0.000000	-0.004883	-0.007965
0.000000	-0.004883	-0.008911
0.000000	0.001221	-0.010193
0.000000	-0.004883	-0.011139
0.000000	-0.017700	-0.008270
0.000000	0.020752	-0.012421
0.000000	0.001221	-0.010498
0.000000	-0.004883	-0.012085
0.000000	-0.004883	-0.011139
0.000000	0.001221	-0.013062
0.000000	0.001221	-0.013367
0.000000	-0.004883	-0.011780
0.000000	-0.004883	-0.011780
0.000000	0.001221	-0.013367
0.000000	-0.004883	-0.010834
0.000000	-0.004883	-0.013062
0.000000	-0.004883	-0.008911
0.000000	-0.010986	-0.009857
0.000000	-0.004883	-0.010193
0.000000	-0.004883	-0.011475
0.000000	-0.004883	-0.011475
0.000000	-0.010986	-0.009857
0.000000	0.001221	-0.010498
0.000000	0.001221	-0.014648
0.000000	-0.004883	-0.011139
0.000000	0.001221	-0.011475
0.000000	-0.004883	-0.011139
0.000000	0.014038	-0.011139
0.000000	0.001221	-0.012421
0.000000	-0.004883	-0.011780
0.000000	-0.004883	-0.011780
0.000000	0.014038	-0.009552
0.000000	0.001221	-0.012421
0.000000	0.007935	-0.012085
0.000000	-0.004883	-0.008270
0.000000	-0.004883	-0.010498
0.000000	-0.004883	-0.009216
0.000000	0.007935	-0.010498
0.000000	0.001221	-0.011475
0.000000	0.001221	-0.011139
0.000000	0.007935	-0.011780
0.000000	0.001221	-0.009552
0.000000	-0.004883	-0.010193
0.000000	0.007935	-0.013062
0.000000	0.014038	-0.011139
0.000000	-0.017700	-0.012726
0.000000	-0.010986	-0.010834
0.000000	-0.004883	-0.010498
0.000000	0.001221	-0.011475
0.000000	0.007935	-0.010834
0.000000	0.001221	-0.013702
0.000000	-0.017700	-0.010834
0.000000	0.001221	-0.009552
0.000000	0.001221	-0.010834
0.000000	-0.010986	-0.010834
0.000000	0.001221	-0.011780
0.000000	-0.017700	-0.010498
0.000000	0.001221	-0.011139
0.000000	0.007935	-0.010834
0.000000	-0.004883	-0.011475
0.000000	0.014038	-0.013367
0.000000	0.001221	-0.012085
0.000000	0.001221	-0.012085
0.000000	0.001221	-0.012421
0.000000	-0.004883	-0.012726
0.000000	0.007935	-0.010193
0.000000	0.001221	-0.010193
0.000000	0.001221	-0.009857
0.000000	-0.004883	-0.011475
0.000000	-0.004883	-0.011475
0.000000	0.001221	-0.008911
0.000000	0.001221	-0.010834
0.000000	0.001221	-0.010834
0.000000	0.007935	-0.011475
0.000000	-0.010986	-0.012085
0.000000	-0.004883	-0.010193
0.000000	-0.010986	-0.011139
0.000000	0.001221	-0.011139
0.000000	0.001221	-0.012085
0.000000	-0.010986	-0.010498
0.000000	0.001221	-0.011780
0.000000	-0.004883	-0.011139
0.000000	-0.004883	-0.011780
0.000000	0.014038	-0.009552
0.000000	-0.004883	-0.012085
0.000000	0.001221	-0.010498
0.000000	0.001221	-0.012421
0.000000	-0.004883	-0.010834
0.000000	-0.017700	-0.012421
0.000000	-0.010986	-0.012085
0.000000	0.001221	-0.010834
0.000000	-0.004883	-0.012085
0.000000	0.001221	-0.010834
0.000000	0.001221	-0.011475
0.000000	-0.017700	-0.013062
0.000000	0.007935	-0.010834
0.000000	-0.010986	-0.011139
0.000000	-0.004883	-0.009857
0.000000	0.001221	-0.011475
0.000000	-0.004883	-0.011139
0.000000	0.014038	-0.011139
0.000000	-0.010986	-0.010498
0.000000	0.001221	-0.009552
0.000000	0.001221	-0.011475
0.000000	0.001221	-0.012726
0.000000	-0.004883	-0.011139
0.000000	0.001221	-0.013367
0.000000	0.001221	-0.011780
0.000000	0.007935	-0.010834
0.000000	-0.004883	-0.011475
0.000000	-0.004883	-0.011475
0.000000	-0.004883	-0.011475
0.000000	-0.004883	-0.012421
0.000000	0.001221	-0.011139
0.000000	0.007935	-0.012421
0.000000	0.001221	-0.008270
0.000000	-0.017700	-0.012085
0.000000	0.001221	-0.009552
0.000000	-0.004883	-0.011475
0.000000	0.001221	-0.010193
0.000000	0.001221	-0.010834
0.000000	-0.017700	-0.010834
0.000000	0.001221	-0.011475
0.000000	0.007935	-0.011139
0.000000	0.001221	-0.012085
0.000000	-0.004883	-0.010498
0.000000	-0.017700	-0.012726
0.000000	0.014038	-0.011475
0.000000	-0.004883	-0.013367
0.000000	0.001221	-0.010834
0.000000	-0.023804	-0.010193
0.000000	0.001221	-0.010834
0.000000	0.001221	-0.009552
0.000000	0.007935	-0.008270
0.000000	-0.004883	-0.012421
0.000000	-0.017700	-0.010193
0.000000	-0.004883	-0.012085
0.000000	0.001221	-0.011139
0.000000	-0.004883	-0.013062
0.000000	-0.004883	-0.013702
0.000000	0.001221	-0.011139
0.000000	-0.010986	-0.010834
0.000000	0.001221	-0.010834
0.000000	-0.004883	-0.010834
0.000000	0.014038	-0.012421
0.000000	0.001221	-0.008606
0.000000	0.020752	-0.010498
0.000000	0.020752	-0.011139
0.000000	-0.004883	-0.011139
0.000000	-0.010986	-0.008911
0.000000	-0.004883	-0.009857
0.000000	0.001221	-0.007324
0.000000	-0.004883	-0.010193
0.000000	0.007935	-0.009857
0.000000	0.001221	-0.013702
0.000000	0.007935	-0.012726
0.000000	0.007935	-0.012726
0.000000	0.007935	-0.011475
0.000000	0.014038	-0.013367
0.000000	-0.004883	-0.010498
0.000000	-0.004883	-0.011780
0.000000	-0.004883	-0.009857
0.000000	0.001221	-0.010498
0.000000	0.001221	-0.008270
0.000000	0.007935	-0.010193
0.000000	0.007935	-0.010193
0.000000	-0.004883	-0.008911
0.000000	0.001221	-0.009552
0.000000	0.007935	-0.012085
0.000000	0.001221	-0.008911
0.000000	-0.004883	-0.012085
0.000000	0.001221	-0.011475
0.000000	-0.004883	-0.011139
0.000000	0.001221	-0.012085
0.000000	0.014038	-0.013062
0.000000	0.007935	-0.011475
0.000000	-0.010986	-0.012085
0.000000	0.001221	-0.010834
0.000000	0.001221	-0.012085
0.000000	0.007935	-0.009552
0.000000	-0.004883	-0.010193
0.000000	-0.010986	-0.007629
0.000000	-0.010986	-0.009216
0.000000	-0.004883	-0.007965
0.000000	0.001221	-0.010834
0.000000	-0.004883	-0.009552
0.000000	-0.010986	-0.011139
0.000000	0.001221	-0.009857
0.000000	0.001221	-0.014008
0.000000	-0.004883	-0.012421
0.000000	-0.004883	-0.011139
0.000000	-0.004883	-0.011139
0.000000	-0.004883	-0.011475
0.000000	0.014038	-0.011780
0.000000	0.001221	-0.012421
0.000000	-0.010986	-0.011139
0.000000	-0.004883	-0.011139
0.000000	0.001221	-0.009552
0.000000	0.001221	-0.011475
0.000000	-0.017700	-0.008911
0.000000	0.001221	-0.010193
0.000000	-0.010986	-0.010498
0.000000	-0.004883	-0.012421
0.000000	-0.004883	-0.011475
0.000000	-0.017700	-0.012085
0.000000	-0.017700	-0.011139
0.000000	-0.010986	-0.013062
0.000000	-0.004883	-0.011780
0.000000	0.001221	-0.013062
0.000000	0.007935	-0.011780
0.000000	0.007935	-0.010834
0.000000	-0.004883	-0.010834
0.000000	-0.004883	-0.009857
0.000000	-0.010986	-0.010498
0.000000	-0.004883	-0.013062
0.000000	0.001221	-0.009857
0.000000	-0.004883	-0.009857
0.000000	0.014038	-0.009216
0.000000	-0.004883	-0.011139
0.000000	-0.017700	-0.011139
0.000000	0.007935	-0.011139
0.000000	-0.004883	-0.010498
0.000000	0.001221	-0.011780
0.000000	-0.017700	-0.011139
0.000000	-0.004883	-0.013062
0.000000	-0.010986	-0.011139
0.000000	-0.004883	-0.012085
0.000000	0.007935	-0.011475
0.000000	0.001221	-0.012085
0.000000	0.001221	-0.012085
0.000000	0.001221	-0.011139
0.000000	-0.004883	-0.010193
0.000000	0.001221	-0.012085
0.000000	-0.004883	-0.008270
0.000000	0.007935	-0.011139
0.000000	0.001221	-0.011139
0.000000	-0.010986	-0.010834
0.000000	0.001221	-0.011139
0.000000	-0.004883	-0.011139
0.000000	-0.010986	-0.010193
0.000000	-0.010986	-0.011475
0.000000	0.007935	-0.010498
0.000000	0.001221	-0.013062
0.000000	0.007935	-0.009857
0.000000	0.001221	-0.013367
0.000000	-0.004883	-0.010834
0.000000	-0.010986	-0.010834
0.000000	0.001221	-0.010193
0.000000	-0.004883	-0.010834
0.000000	-0.004883	-0.011139
0.000000	0.007935	-0.011139
0.000000	0.001221	-0.012085
0.000000	0.007935	-0.011139
0.000000	0.001221	-0.009857
0.000000	-0.004883	-0.012421
0.000000	-0.004883	-0.011475
0.000000	0.001221	-0.010834
0.000000	-0.017700	-0.011139
0.000000	-0.004883	-0.010498
0.000000	-0.004883	-0.010498
0.000000	0.001221	-0.010498
0.000000	-0.004883	-0.010193
0.000000	-0.004883	-0.012421
0.000000	-0.004883	-0.010193
0.000000	0.007935	-0.012085
0.000000	0.014038	-0.009216
0.000000	0.001221	-0.010193
0.000000	-0.017700	-0.010834
0.000000	0.014038	-0.012085
0.000000	0.001221	-0.013062
0.000000	0.014038	-0.009552
0.000000	0.001221	-0.011139
0.000000	-0.010986	-0.012726
0.000000	0.001221	-0.010193
0.000000	-0.017700	-0.010834
0.000000	-0.004883	-0.011139
0.000000	-0.004883	-0.011139
0.000000	-0.004883	-0.010834
0.000000	-0.004883	-0.010498
0.000000	0.001221	-0.011475
0.000000	-0.004883	-0.010834
0.000000	-0.004883	-0.009857
0.000000	-0.010986	-0.010193
0.000000	-0.010986	-0.009857
0.000000	-0.004883	-0.011780
0.000000	0.014038	-0.010193
0.000000	0.001221	-0.011475
0.000000	-0.010986	-0.011780
0.000000	0.001221	-0.011475
0.000000	-0.004883	-0.010193
0.000000	-0.004883	-0.011780
0.000000	0.001221	-0.010834
0.000000	0.014038	-0.012421
0.000000	0.001221	-0.010834
0.000000	-0.030518	-0.010498
0.000000	-0.017700	-0.009552
0.000000	0.001221	-0.009857
0.000000	0.014038	-0.009552
0.000000	-0.004883	-0.009552
0.000000	0.007935	-0.008606
0.000000	0.001221	-0.009857
0.000000	0.001221	-0.009552
0.000000	-0.004883	-0.012726
0.000000	-0.010986	-0.013367
0.000000	0.007935	-0.012421
0.000000	0.007935	-0.012085
0.000000	-0.030518	-0.011780
0.000000	0.001221	-0.010498
0.000000	0.014038	-0.012085
0.000000	-0.004883	-0.009216
0.000000	-0.004883	-0.009857
0.000000	-0.004883	-0.009552
0.000000	0.001221	-0.012085
0.000000	-0.010986	-0.010498
0.000000	-0.004883	-0.007629
0.000000	0.001221	-0.011139
0.000000	0.001221	-0.009216
0.000000	0.007935	-0.012085
0.000000	-0.010986	-0.010834
0.000000	-0.004883	-0.009216
0.000000	0.007935	-0.012085
0.000000	0.001221	-0.010834
0.000000	0.001221	-0.012421
0.000000	-0.004883	-0.013367
0.000000	-0.004883	-0.010498
0.000000	-0.004883	-0.013062
0.000000	-0.004883	-0.011780
0.000000	0.007935	-0.010193
0.000000	-0.004883	-0.010834
0.000000	-0.004883	-0.009552
0.000000	-0.023804	-0.009857
0.000000	-0.004883	-0.008606
0.000000	0.007935	-0.008606
0.000000	0.014038	-0.012085
0.000000	0.001221	-0.010193
0.000000	0.001221	-0.013702
0.000000	-0.004883	-0.011139
0.000000	-0.010986	-0.012726
0.000000	0.014038	-0.012726
0.000000	0.020752	-0.011139
0.000000	-0.023804	-0.011475
0.000000	-0.004883	-0.011139
0.000000	0.001221	-0.009857
0.000000	-0.004883	-0.011780
0.000000	-0.004883	-0.009857
0.000000	-0.004883	-0.011139
0.000000	0.007935	-0.010834
0.000000	0.014038	-0.010834
0.000000	-0.017700	-0.008270
0.000000	-0.010986	-0.008606
0.000000	0.001221	-0.007965
0.000000	-0.004883	-0.011139
0.000000	-0.004883	-0.010834
0.000000	0.001221	-0.013062
0.000000	0.014038	-0.012726
0.000000	0.001221	-0.012085
0.000000	0.020752	-0.012421
0.000000	0.001221	-0.012726
0.000000	0.001221	-0.010193
0.000000	0.001221	-0.010193
0.000000	-0.010986	-0.009857
0.000000	0.007935	-0.010193
0.000000	0.001221	-0.008911
0.000000	0.001221	-0.011139
0.000000	-0.004883	-0.008911
0.000000	-0.004883	-0.009216
0.000000	-0.004883	-0.010193
0.000000	-0.004883	-0.011475
0.000000	-0.004883	-0.008606
0.000000	0.001221	-0.011139
0.000000	-0.004883	-0.010498
0.000000	-0.004883	-0.010498
0.000000	-0.004883	-0.010834
0.000000	0.007935	-0.012085
0.000000	0.007935	-0.012421
0.000000	-0.004883	-0.012085
0.000000	-0.004883	-0.012421
0.000000	0.007935	-0.013062
0.000000	-0.004883	-0.009552
0.000000	-0.004883	-0.012421
0.000000	-0.004883	-0.008270
0.000000	-0.004883	-0.009857
0.000000	-0.004883	-0.011139
0.066528	0.071411	-0.011475
0.133057	0.128784	-0.009857
0.200195	0.198975	-0.010498
0.266724	0.269165	-0.010834
0.333252	0.319824	-0.013702
0.399780	0.402832	-0.009857
0.466919	0.466309	-0.011475
0.533447	0.549316	-0.011139
0.599976	0.593872	-0.011139
0.666504	0.664062	-0.011475
0.733032	0.734253	-0.010498
0.800171	0.810547	-0.010834
0.866699	0.874023	-0.012421
0.933228	0.918579	-0.010193
0.999756	1.001587	-0.011139
1.066895	1.058960	-0.008270
1.133423	1.123047	-0.010834
1.199951	1.192627	-0.011780
1.266479	1.275635	-0.011139
1.333618	1.345825	-0.012085
1.400146	1.422119	-0.011139
1.466675	1.473389	-0.010498
1.533203	1.530762	-0.011475
1.599731	1.607056	-0.010834
1.666870	1.670532	-0.011780
1.733398	1.753540	-0.010498
1.799927	1.817017	-0.011780
1.866455	1.868286	-0.011780
1.933594	1.950684	-0.009857
2.000122	2.014771	-0.010498
2.066650	2.084961	-0.011139
2.133179	2.129517	-0.009552
2.199707	2.211914	-0.009552
2.266846	2.288818	-0.010834
2.333374	2.333374	-0.010498
2.399902	2.396851	-0.009552
2.466431	2.467041	-0.011780
2.533569	2.537231	-0.010834
2.600098	2.607422	-0.011475
2.666626	2.664795	-0.012085
2.733154	2.734375	-0.012085
2.800293	2.811279	-0.010834
2.866821	2.868652	-0.011139
2.933350	2.925415	-0.010193
2.999878	2.982788	-0.011780
3.066406	3.084717	-0.012085
3.133545	3.129883	-0.010834
3.200073	3.218994	-0.011139
3.266602	3.269653	-0.010834
3.333130	3.345947	-0.008911
3.400269	3.416138	-0.011139
3.466797	3.473511	-0.009857
3.533325	3.537598	-0.009857
3.599854	3.607178	-0.011475
3.666382	3.684082	-0.012726
3.733521	3.734741	-0.009552
3.800049	3.804932	-0.010834
3.866577	3.881226	-0.011780
3.933105	3.957520	-0.012421
4.000244	4.002686	-0.010498
4.066772	4.085083	-0.013702
4.133301	4.142456	-0.011780
4.199829	4.206543	-0.012085
4.266968	4.263306	-0.011780
4.333496	4.353027	-0.012085
4.400024	4.390869	-0.013702
4.466553	4.479980	-0.012726
4.533081	4.524536	-0.015289
4.600220	4.601440	-0.014008
4.666748	4.658813	-0.012421
4.733276	4.735107	-0.014008
4.799805	4.785767	-0.014648
4.866943	4.881592	-0.013367
4.933472	4.938965	-0.013062
5.000000	5.002441	-0.014648
5.066528	5.066528	-0.015289
5.133057	5.142822	-0.013367
5.200195	5.206299	-0.014343
5.266724	5.276489	-0.016235
5.333252	5.346680	-0.014954
5.399780	5.422974	-0.015930
5.466919	5.474243	-0.014954
5.533447	5.550537	-0.015930
5.599976	5.614014	-0.016235
5.666504	5.678101	-0.017822
5.733032	5.735474	-0.019104
5.800171	5.811768	-0.015594
5.866699	5.869141	-0.016876
5.933228	5.945435	-0.019104
5.999756	6.009521	-0.017181
6.066895	6.079102	-0.018463
6.133423	6.156006	-0.016876
6.199951	6.206665	-0.017181
6.266479	6.264038	-0.016876
6.333618	6.340332	-0.016571
6.400146	6.410522	-0.017822
6.466675	6.486816	-0.016571
6.533203	6.538086	-0.017181
6.599731	6.595459	-0.019104
6.666870	6.671753	-0.019104
6.733398	6.735229	-0.020050
6.799927	6.805420	-0.020050
6.866455	6.869507	-0.020691
6.933594	6.939697	-0.020691
7.000122	7.009277	-0.020386
7.066650	7.092285	-0.022614
7.133179	7.149658	-0.021027
7.199707	7.219849	-0.019440
7.266846	7.270508	-0.021332
7.333374	7.340698	-0.020386
7.399902	7.404175	-0.021027
7.466431	7.455444	-0.020691
7.533569	7.525635	-0.020386
7.600098	7.595825	-0.021332
7.666626	7.672119	-0.020386
7.733154	7.755127	-0.024536
7.800293	7.774048	-0.022278
7.866821	7.857056	-0.021332
7.933350	7.920532	-0.026123
7.999878	7.996826	-0.022278
8.066406	8.079834	-0.023560
8.133545	8.143311	-0.025146
8.200073	8.200684	-0.022919
8.266602	8.264771	-0.024200
8.333130	8.328247	-0.022919
8.400269	8.417358	-0.023254
8.466797	8.468628	-0.024200
8.533325	8.532104	-0.023560
8.599854	8.595581	-0.023895
8.666382	8.665771	-0.025482
8.733521	8.729858	-0.021973
8.800049	8.793335	-0.024841
8.866577	8.863525	-0.024841
8.933105	8.933716	-0.026123
9.000244	8.978271	-0.026123
9.066772	9.073486	-0.025146
9.133301	9.143677	-0.027069
9.199829	9.194946	-0.026123
9.266968	9.271240	-0.027069
9.333496	9.334717	-0.028351
9.400024	9.398804	-0.025482
9.466553	9.468384	-0.028992
9.533081	9.525757	-0.026123
9.600220	9.608765	-0.028015
9.666748	9.666138	-0.025787
9.733276	9.742432	-0.027405
9.799805	9.819336	-0.026764
9.866943	9.869995	-0.027405
9.933472	9.940186	-0.026123
10.000000	10.003662	-0.030243
10.066528	10.067749	-0.027405
10.133057	10.131226	-0.030884
10.200195	10.194702	-0.029938
10.266724	10.258789	-0.030579
10.333252	10.341187	-0.031219
10.399780	10.405273	-0.031525
10.466919	10.449829	-0.029297
10.533447	10.532837	-0.030243
10.599976	10.621948	-0.030243
10.666504	10.659790	-0.031860
10.733032	10.729980	-0.029297
10.800171	10.787354	-0.032501
10.866699	10.870361	-0.029633
10.933228	10.940552	-0.031525
10.999756	11.004028	-0.030243
11.066895	11.074219	-0.031219
11.133423	11.124878	-0.030243
11.199951	11.182251	-0.033447
11.266479	11.259155	-0.031525
11.333618	11.348267	-0.035675
11.400146	11.398926	-0.033112
11.466675	11.475220	-0.035034
11.533203	11.539307	-0.032501
11.599731	11.609497	-0.035980
11.666870	11.660156	-0.033112
11.733398	11.736450	-0.034088
11.799927	11.800537	-0.032806
11.866455	11.876831	-0.033112
11.933594	11.947021	-0.033112
12.000122	12.010498	-0.035034
12.066650	12.074585	-0.033112
12.133179	12.138062	-0.034729
12.199707	12.201538	-0.035980
12.266846	12.265625	-0.035980
12.333374	12.322998	-0.033752
12.399902	12.405396	-0.037262
12.466431	12.488403	-0.035339
12.533569	12.526855	-0.035675
12.600098	12.597046	-0.035339
12.666626	12.686157	-0.037598
12.733154	12.730713	-0.036957
12.800293	12.807007	-0.038849
12.866821	12.870483	-0.036621
12.933350	12.947388	-0.038208
12.999878	12.998047	-0.035675
13.066406	13.074341	-0.037598
13.133545	13.125610	-0.035980
13.200073	13.214722	-0.036316
13.266602	13.259277	-0.037262
13.333130	13.348389	-0.040131
13.400269	13.399658	-0.038849
13.466797	13.475952	-0.037903
13.533325	13.533325	-0.037262
13.599854	13.616333	-0.040771
13.666382	13.666992	-0.038208
13.733521	13.737183	-0.039490
13.800049	13.794556	-0.038208
13.866577	13.877563	-0.039490
13.933105	13.941040	-0.039490
14.000244	14.011230	-0.040131
14.066772	14.074707	-0.041718
14.133301	14.138794	-0.039490
14.199829	14.196167	-0.038849
14.266968	14.278564	-0.040466
14.333496	14.329834	-0.038849
14.400024	14.387207	-0.039490
14.466553	14.456787	-0.041077
14.533081	14.546509	-0.041718
14.600220	14.591064	-0.041718
14.666748	14.660645	-0.044281
14.733276	14.730835	-0.043640
14.799805	14.782104	-0.042694
14.866943	14.852295	-0.043304
14.933472	14.928589	-0.043304
15.000000	14.973145	-0.043640
15.066528	15.056152	-0.043640
15.133057	15.125732	-0.042999
15.200195	15.208740	-0.041718
15.266724	15.272827	-0.042999
15.333252	15.329590	-0.042358
15.399780	15.399780	-0.042358
15.466919	15.476685	-0.041718
15.533447	15.546265	-0.042694
15.599976	15.610352	-0.043945
15.666504	15.673828	-0.046173
15.733032	15.737915	-0.043640
15.800171	15.801392	-0.045868
15.866699	15.864868	-0.044922
15.933228	15.922241	-0.044922
15.999756	15.998535	-0.045563
16.066895	16.062622	-0.045868
16.133423	16.138916	-0.045868
16.199951	16.203003	-0.045563
16.266479	16.279297	-0.046814
16.333618	16.342773	-0.048737
16.400146	16.406860	-0.045227
16.466675	16.463623	-0.047791
16.533203	16.514893	-0.048096
16.599731	16.597900	-0.047150
16.666870	16.667480	-0.045868
16.733398	16.724854	-0.046814
16.799927	16.801758	-0.046173
16.866455	16.890869	-0.049042
16.933594	16.941528	-0.048737
17.000122	17.005615	-0.050323
17.066650	17.056274	-0.048096
17.133179	17.126465	-0.050018
17.199707	17.189941	-0.047791
17.266846	17.272949	-0.048401
17.333374	17.336426	-0.049683
17.399902	17.393799	-0.050018
17.466431	17.457886	-0.048401
17.533569	17.546997	-0.049683
17.600098	17.604370	-0.048401
17.666626	17.661743	-0.050964
17.733154	17.725220	-0.049377
17.800293	17.795410	-0.051910
17.866821	17.871704	-0.051910
17.933350	17.935791	-0.051605
17.999878	17.999268	-0.050659
18.066406	18.056641	-0.052551
18.133545	18.120117	-0.051605
18.200073	18.203125	-0.051910
18.266602	18.260498	-0.050964
18.333130	18.330688	-0.054779
18.400269	18.394165	-0.052551
18.466797	18.458252	-0.053833
18.533325	18.521729	-0.051910
18.599854	18.591919	-0.054779
18.666382	18.662109	-0.052887
18.733521	18.731689	-0.053833
18.800049	18.808594	-0.053833
18.866577	18.853149	-0.053528
18.933105	18.935547	-0.055420
19.000244	18.999634	-0.056061
19.066772	19.075928	-0.053192
19.133301	19.133301	-0.056061
19.199829	19.209595	-0.055115
19.266968	19.273682	-0.056061
19.333496	19.343872	-0.053528
19.400024	19.394531	-0.056061
19.466553	19.470825	-0.055115
19.533081	19.547729	-0.055420
19.600220	19.592285	-0.055115
19.666748	19.681396	-0.057343
19.733276	19.725952	-0.055756
19.799805	19.796143	-0.057983
19.866943	19.859619	-0.055756
19.933472	19.955444	-0.057343
20.000000	19.993286	-0.059875
20.066528	20.076294	-0.058289
20.133057	20.133667	-0.058289
20.200195	20.191040	-0.057343
20.266724	20.280151	-0.057648
20.333252	20.330811	-0.057983
20.399780	20.413818	-0.057343
20.466919	20.465088	-0.057343
20.533447	20.522461	-0.057007
20.599976	20.592041	-0.059875
20.666504	20.668945	-0.057007
20.733032	20.732422	-0.059235
20.800171	20.802612	-0.058929
20.866699	20.866089	-0.057983
20.933228	20.923462	-0.057343
20.999756	21.006470	-0.061798
21.066895	21.044312	-0.062103
21.133423	21.114502	-0.059570
21.199951	21.191406	-0.059875
21.266479	21.260986	-0.062744
21.333618	21.325073	-0.060211
21.400146	21.407471	-0.061157
21.466675	21.458740	-0.061157
21.533203	21.516113	-0.060516
21.599731	21.586304	-0.061462
21.666870	21.630859	-0.061798
21.733398	21.726074	-0.061157
21.799927	21.790161	-0.061798
21.866455	21.866455	-0.060852
21.933594	21.929932	-0.063721
22.000122	21.994019	-0.060516
22.066650	22.057495	-0.063721
22.133179	22.133789	-0.063721
22.199707	22.172241	-0.063721
22.266846	22.268066	-0.064026
22.333374	22.325439	-0.064972
22.399902	22.388916	-0.064667
22.466431	22.459106	-0.064972
22.533569	22.516479	-0.063080
22.600098	22.592773	-0.066254
22.666626	22.662964	-0.063385
22.733154	22.733154	-0.064972
22.800293	22.796631	-0.063721
22.866821	22.854004	-0.064331
22.933350	22.904663	-0.064667
22.999878	22.994385	-0.063721
23.066406	23.063965	-0.065308
23.133545	23.128052	-0.064972
23.200073	23.198242	-0.063721
23.266602	23.274536	-0.068481
23.333130	23.325195	-0.066254
23.400269	23.376465	-0.068817
23.466797	23.478394	-0.068817
23.533325	23.529053	-0.066895
23.599854	23.599243	-0.066895
23.666382	23.682251	-0.068817
23.733521	23.732910	-0.067200
23.800049	23.796997	-0.067535
23.866577	23.867187	-0.067841
23.933105	23.930664	-0.069122
24.000244	23.994141	-0.067200
24.066772	24.071045	-0.068817
24.133301	24.121704	-0.067535
24.199829	24.204712	-0.067841
24.266968	24.268188	-0.068817
24.333496	24.319458	-0.069122
24.400024	24.389038	-0.068817
24.466553	24.459229	-0.071686
24.533081	24.529419	-0.069763
24.600220	24.612427	-0.072937
24.666748	24.644165	-0.070068
24.733276	24.727173	-0.071686
24.799805	24.803467	-0.071045
24.866943	24.866943	-0.071350
24.933472	24.918213	-0.071686
25.000000	24.994507	-0.071045
25.066528	25.070801	-0.071686
25.133057	25.128174	-0.071686
25.200195	25.205078	-0.071350
25.266724	25.274658	-0.071991
25.333252	25.325928	-0.071350
25.399780	25.383301	-0.071686
25.466919	25.453491	-0.073273
25.533447	25.523071	-0.073273
25.599976	25.593262	-0.071350
25.666504	25.657349	-0.073914
25.733032	25.739746	-0.073914
25.800171	25.791016	-0.074524
25.866699	25.867310	-0.073273
25.933228	25.937500	-0.075806
25.999756	26.007690	-0.073578
26.066895	26.077881	-0.075806
26.133423	26.135254	-0.074524
26.199951	26.192017	-0.076447
26.266479	26.281738	-0.074219
26.333618	26.345215	-0.076447
26.400146	26.395874	-0.073578
26.466675	26.441040	-0.073578
26.533203	26.549072	-0.074524
26.599731	26.606445	-0.076447
26.666870	26.669922	-0.076141
26.733398	26.734009	-0.077393
26.799927	26.791382	-0.075500
26.866455	26.880493	-0.077728
26.933594	26.931152	-0.075165
27.000122	27.001343	-0.076447
27.066650	27.077637	-0.074860
27.133179	27.128906	-0.078369
27.199707	27.192383	-0.077728
27.266846	27.262573	-0.078674
27.333374	27.326050	-0.076782
27.399902	27.402954	-0.078033
27.466431	27.466431	-0.079010
27.533569	27.555542	-0.079315
27.600098	27.619629	-0.076447
27.666626	27.670288	-0.079010
27.733154	27.740479	-0.079956
27.800293	27.810669	-0.079620
27.866821	27.880859	-0.079010
27.933350	27.918701	-0.079620
27.999878	27.988892	-0.078369
28.066406	28.084717	-0.079315
28.133545	28.148193	-0.080261
28.200073	28.192749	-0.081879
28.266602	28.288574	-0.079956
28.333130	28.333130	-0.081543
28.400269	28.396606	-0.079956
28.466797	28.472900	-0.079315
28.533325	28.549805	-0.079956
28.599854	28.607178	-0.081543
28.666382	28.663940	-0.082489
28.733521	28.740845	-0.080902
28.800049	28.804321	-0.080902
28.866577	28.880615	-0.082825
28.933105	28.931885	-0.082184
29.000244	29.014893	-0.083771
29.066772	29.059448	-0.083466
29.133301	29.141846	-0.082489
29.199829	29.199219	-0.082825
29.266968	29.276123	-0.083466
29.333496	29.352417	-0.084747
29.400024	29.403076	-0.083130
29.466553	29.460449	-0.083466
29.533081	29.543457	-0.085052
29.600220	29.613647	-0.085693
29.666748	29.664307	-0.084106
29.733276	29.734497	-0.082489
29.799805	29.804687	-0.085052
29.866943	29.868164	-0.085999
29.933472	29.938354	-0.086639
30.000000	30.014648	-0.084747
30.066528	30.072021	-0.085999
30.133057	30.142212	-0.087280
30.200195	30.212402	-0.087280
30.266724	30.263062	-0.085693
30.333252	30.339966	-0.085693
30.399780	30.403442	-0.085693
30.466919	30.466919	-0.086639
30.533447	30.531006	-0.085999
30.599976	30.607300	-0.085358
30.666504	30.658569	-0.088867
30.733032	30.740967	-0.086639
30.800171	30.811157	-0.087921
30.866699	30.862427	-0.088562
30.933228	30.944824	-0.088867
30.999756	31.015015	-0.089844
31.066895	31.066284	-0.088867
31.133423	31.148682	-0.088867
31.199951	31.199951	-0.089508
31.266479	31.276245	-0.089508
31.333618	31.333618	-0.087921
31.400146	31.403809	-0.088562
31.466675	31.467285	-0.089203
31.533203	31.531372	-0.088867
31.599731	31.594849	-0.090454
31.666870	31.677856	-0.088562
31.733398	31.754150	-0.089203
31.799927	31.798706	-0.089203
31.866455	31.868896	-0.089508
31.933594	31.932373	-0.090790
32.000122	32.002563	-0.090454
32.066650	32.085571	-0.091736
32.133179	32.136230	-0.091736
32.199707	32.212524	-0.093323
32.266846	32.269897	-0.094299
32.333374	32.333984	-0.091095
32.399902	32.397461	-0.092072
32.466431	32.480469	-0.091095
32.533569	32.569580	-0.091736
32.600098	32.614136	-0.093018
32.666626	32.671509	-0.092377
32.733154	32.722778	-0.093323
32.800293	32.817993	-0.093323
32.866821	32.881470	-0.092682
32.933350	32.958374	-0.093964
32.999878	33.021851	-0.090790
33.066406	33.066406	-0.094299
33.133545	33.142700	-0.094604
33.200073	33.200073	-0.094940
33.266602	33.283081	-0.095886
33.333130	33.334351	-0.096191
33.400269	33.410645	-0.095886
33.466797	33.474121	-0.097473
33.533325	33.550415	-0.095551
33.599854	33.607788	-0.097168
33.666382	33.652344	-0.094604
33.733521	33.748169	-0.097809
33.800049	33.824463	-0.095886
33.866577	33.856812	-0.096191
33.933105	33.933105	-0.096191
34.000244	33.990479	-0.097168
34.066772	34.066772	-0.096191
34.133301	34.117432	-0.096832
34.199829	34.200439	-0.096832
34.266968	34.270630	-0.100037
34.333496	34.321289	-0.098755
34.400024	34.398193	-0.099701
34.466553	34.468384	-0.099701
34.533081	34.537964	-0.100342
34.600220	34.614868	-0.098114
34.666748	34.665527	-0.099060
34.733276	34.729614	-0.098419
34.799805	34.799194	-0.098755
34.866943	34.863281	-0.100037
34.933472	34.945679	-0.100037
35.000000	35.022583	-0.097168
35.066528	35.060425	-0.100342
35.133057	35.137329	-0.099396
35.200195	35.219727	-0.100983
35.266724	35.270996	-0.097809
35.333252	35.334473	-0.101288
35.399780	35.398560	-0.099701
35.466919	35.462036	-0.102264
35.533447	35.525513	-0.100647
35.599976	35.595703	-0.102570
35.666504	35.691528	-0.102570
35.733032	35.729370	-0.101929
35.800171	35.818481	-0.101288
35.866699	35.882568	-0.102905
35.933228	35.927124	-0.100342
35.999756	36.003418	-0.103516
36.066895	36.073608	-0.102570
36.133423	36.130981	-0.102264
36.199951	36.201172	-0.102570
36.266479	36.271362	-0.102905
36.333618	36.334839	-0.104156
36.400146	36.405029	-0.103516
36.466675	36.475220	-0.100983
36.533203	36.544800	-0.105743
36.599731	36.602173	-0.103851
36.666870	36.672363	-0.107025
36.733398	36.742554	-0.105438
36.799927	36.799927	-0.104156
36.866455	36.870117	-0.104156
36.933594	36.940308	-0.106079
37.000122	36.997681	-0.104492
37.066650	37.080078	-0.103851
37.133179	37.131348	-0.105438
37.199707	37.188721	-0.107666
37.266846	37.265015	-0.103851
37.333374	37.328491	-0.106079
37.399902	37.392578	-0.105743
37.466431	37.468872	-0.105743
37.533569	37.539062	-0.106384
37.600098	37.602539	-0.107666
37.666626	37.666626	-0.105133
37.733154	37.730103	-0.107361
37.800293	37.800293	-0.107025
37.866821	37.870483	-0.109894
37.933350	37.940063	-0.108002
37.999878	38.004150	-0.108612
38.066406	38.074341	-0.107666
38.133545	38.131104	-0.108307
38.200073	38.226929	-0.108948
38.266602	38.271484	-0.109589
38.333130	38.341675	-0.107666
38.400269	38.399048	-0.108948
38.466797	38.462524	-0.108002
38.533325	38.539429	-0.109589
38.599854	38.590088	-0.108612
38.666382	38.673096	-0.109894
38.733521	38.730469	-0.109589
38.800049	38.793945	-0.110229
38.866577	38.870239	-0.110229
38.933105	38.940430	-0.112457
39.000244	39.010620	-0.111816
39.066772	39.074097	-0.110535
39.133301	39.125366	-0.111816
39.199829	39.195557	-0.112122
39.266968	39.277954	-0.112457
39.333496	39.342041	-0.111816
39.400024	39.399414	-0.112122
39.466553	39.462891	-0.110870
39.533081	39.552002	-0.111481
39.600220	39.596558	-0.112762
39.666748	39.660645	-0.110870
39.733276	39.743042	-0.111816
39.799805	39.807129	-0.112762
39.866943	39.870605	-0.113403
39.933472	39.927979	-0.116577
40.000000	40.004272	-0.113403
40.066528	40.074463	-0.113403
40.133057	40.137939	-0.113403
40.200195	40.195312	-0.114349
40.266724	40.252686	-0.115967
40.333252	40.322876	-0.114349
40.399780	40.380249	-0.114044
40.466919	40.450439	-0.117218
40.533447	40.526733	-0.116272
40.599976	40.603027	-0.116577
40.666504	40.660400	-0.115631
40.733032	40.717773	-0.114990
40.800171	40.813599	-0.116577
40.866699	40.858154	-0.115326
40.933228	40.909424	-0.116272
40.999756	40.998535	-0.116272
41.066895	41.062012	-0.117554
41.133423	41.125488	-0.117554
41.199951	41.182861	-0.117218
41.266479	41.253052	-0.119446
41.333618	41.329346	-0.115967
41.400146	41.380615	-0.117859
41.466675	41.475830	-0.117859
41.533203	41.527100	-0.119446
41.599731	41.597290	-0.119446
41.666870	41.654663	-0.118195
41.733398	41.724854	-0.117218
41.799927	41.775513	-0.118500
41.866455	41.864624	-0.118500
41.933594	41.934814	-0.120087
42.000122	41.992187	-0.118805
42.066650	42.062378	-0.117859
42.133179	42.125854	-0.119141
42.199707	42.202148	-0.120422
42.266846	42.266235	-0.119446
42.333374	42.323608	-0.121063
42.399902	42.393799	-0.119141
42.466431	42.457275	-0.120422
42.533569	42.514648	-0.119781
42.600098	42.584839	-0.122955
42.666626	42.680054	-0.119781
42.733154	42.744141	-0.121674
42.800293	42.807617	-0.122009
42.866821	42.858887	-0.125183
42.933350	42.935181	-0.121368
42.999878	42.973022	-0.122009
43.066406	43.062744	-0.121063
43.133545	43.132324	-0.123291
43.200073	43.196411	-0.123291
43.266602	43.259888	-0.124878
43.333130	43.317261	-0.122955
43.400269	43.387451	-0.123596
43.466797	43.444824	-0.124542
43.533325	43.546753	-0.124542
43.599854	43.585205	-0.122009
43.666382	43.661499	-0.123596
43.733521	43.724976	-0.123596
43.800049	43.795166	-0.124237
43.866577	43.865356	-0.124237
43.933105	43.916016	-0.126160
44.000244	43.980103	-0.124878
44.066772	44.069214	-0.125824
44.133301	44.119873	-0.127106
44.199829	44.171143	-0.126770
44.266968	44.260254	-0.126160
44.333496	44.323730	-0.126465
44.400024	44.387817	-0.125824
44.466553	44.464111	-0.127411
44.533081	44.514771	-0.125824
44.600220	44.610596	-0.125824
44.666748	44.661865	-0.127106
44.733276	44.725342	-0.128387
44.799805	44.795532	-0.126465
44.866943	44.859009	-0.128387
44.933472	44.923096	-0.125183
45.000000	44.986572	-0.127411
45.066528	45.050049	-0.126770
45.133057	45.120239	-0.128387
45.200195	45.190430	-0.127411
45.266724	45.253906	-0.130280
45.333252	45.317993	-0.128052
45.399780	45.387573	-0.129028
45.466919	45.457764	-0.130280
45.533447	45.515137	-0.131866
45.599976	45.592041	-0.129028
45.666504	45.668335	-0.131256
45.733032	45.706177	-0.129333
45.800171	45.795898	-0.129974
45.866699	45.865479	-0.129333
45.933228	45.929565	-0.130920
45.999756	45.993042	-0.129333
46.066895	46.050415	-0.132507
46.133423	46.126709	-0.130920
46.199951	46.190796	-0.132843
46.266479	46.260986	-0.130280
46.333618	46.337280	-0.132507
46.400146	46.387939	-0.130920
46.466675	46.445312	-0.132843
46.533203	46.534424	-0.133148
46.599731	46.591797	-0.134735
46.666870	46.655884	-0.133484
46.733398	46.744995	-0.133484
46.799927	46.795654	-0.132202
46.866455	46.859741	-0.133789
46.933594	46.910400	-0.132202
47.000122	46.980591	-0.134430
47.066650	47.044067	-0.133484
47.133179	47.120972	-0.133789
47.199707	47.184448	-0.133484
47.266846	47.247925	-0.134735
47.333374	47.343750	-0.134125
47.399902	47.388306	-0.134430
47.466431	47.445679	-0.133148
47.533569	47.528687	-0.136658
47.600098	47.579346	-0.135071
47.666626	47.655640	-0.137299
47.733154	47.719727	-0.136353
47.800293	47.789917	-0.137939
47.866821	47.853394	-0.135071
47.933350	47.910767	-0.136658
47.999878	47.974243	-0.136353
48.066406	48.038330	-0.136658
48.133545	48.114624	-0.136017
48.200073	48.171997	-0.137299
48.266602	48.248291	-0.135712
48.333130	48.312378	-0.137604
48.400269	48.369751	-0.136353
48.466797	48.452148	-0.139832
48.533325	48.509521	-0.136017
48.599854	48.579712	-0.138580
48.666382	48.643188	-0.136658
48.733521	48.713379	-0.138885
48.800049	48.789673	-0.138245
48.866577	48.859863	-0.139526
48.933105	48.911133	-0.139221
49.000244	48.987427	-0.140167
49.066772	49.057617	-0.139221
49.133301	49.121094	-0.141449
49.199829	49.165649	-0.138580
49.266968	49.248657	-0.140808
49.333496	49.306030	-0.139221
49.400024	49.382324	-0.139526
49.466553	49.452515	-0.139526
49.533081	49.515991	-0.139526
49.600220	49.573364	-0.140167
49.666748	49.650269	-0.139526
49.733276	49.713745	-0.138580
49.799805	49.783936	-0.142395
49.866943	49.841309	-0.141113
49.933472	49.917603	-0.142700
50.000000	49.987793	-0.141113
50.066528	50.051270	-0.140472
50.133057	50.108643	-0.142395
50.200195	50.178833	-0.143036
50.266724	50.242310	-0.146210
50.333252	50.312500	-0.142395
50.399780	50.376587	-0.143036
50.466919	50.452881	-0.143982
50.533447	50.510254	-0.142700
50.599976	50.573730	-0.144928
50.666504	50.643921	-0.142090
50.733032	50.707397	-0.143036
50.800171	50.771484	-0.142395
50.866699	50.841675	-0.143982
50.933228	50.898437	-0.145264
50.999756	50.968628	-0.143677
51.066895	51.064453	-0.144623
51.133423	51.121826	-0.145569
51.199951	51.179199	-0.146210
51.266479	51.242676	-0.146545
51.333618	51.300049	-0.143982
51.400146	51.357422	-0.145264
51.466675	51.459351	-0.145569
51.533203	51.522827	-0.146545
51.599731	51.567383	-0.145264
51.666870	51.637573	-0.146851
51.733398	51.707764	-0.144928
51.799927	51.784058	-0.147797
51.866455	51.848145	-0.146851
51.933594	51.911621	-0.145905
52.000122	51.981812	-0.146851
52.066650	52.052002	-0.147797
52.133179	52.115479	-0.148773
52.199707	52.172852	-0.146545
52.266846	52.249146	-0.149078
52.333374	52.293701	-0.148773
52.399902	52.383423	-0.149078
52.466431	52.453003	-0.149719
52.533569	52.504272	-0.151001
52.600098	52.587280	-0.150360
52.666626	52.637939	-0.150360
52.733154	52.708130	-0.148132
52.800293	52.778320	-0.149414
52.866821	52.848511	-0.150360
52.933350	52.893066	-0.148773
52.999878	52.962646	-0.150055
53.066406	53.045654	-0.149414
53.133545	53.103027	-0.149719
53.200073	53.173218	-0.152283
53.266602	53.223877	-0.151306
53.333130	53.306885	-0.151001
53.400269	53.395996	-0.151001
53.466797	53.434448	-0.152893
53.533325	53.504639	-0.152893
53.599854	53.587036	-0.152283
53.666382	53.644409	-0.152893
53.733521	53.721313	-0.153229
53.800049	53.784790	-0.153229
53.866577	53.848267	-0.155151
53.933105	53.918457	-0.151947
54.000244	53.975830	-0.156097
54.066772	54.039307	-0.153534
54.133301	54.122314	-0.151642
54.199829	54.179687	-0.153534
54.266968	54.249878	-0.154816
54.333496	54.320068	-0.154816
54.400024	54.383545	-0.154510
54.466553	54.453735	-0.154510
54.533081	54.517212	-0.155762
54.600220	54.581299	-0.152588
54.666748	54.663696	-0.155457
54.733276	54.708252	-0.155457
54.799805	54.785156	-0.155457
54.866943	54.861450	-0.157043
54.933472	54.893188	-0.156738
55.000000	54.982300	-0.156403
55.066528	55.039673	-0.156403
55.133057	55.115967	-0.157684
55.200195	55.180054	-0.158630
55.266724	55.243530	-0.156738
55.333252	55.320435	-0.161194
55.399780	55.415649	-0.157684
55.466919	55.447388	-0.157043
55.533447	55.530396	-0.156403
55.599976	55.574951	-0.158325
55.666504	55.645142	-0.156403
55.733032	55.734253	-0.158966
55.800171	55.778809	-0.157990
55.866699	55.855103	-0.161194
55.933228	55.925293	-0.157684
55.999756	55.976562	-0.160553
56.066895	56.046143	-0.160858
56.133423	56.123047	-0.161499
56.199951	56.180420	-0.161835
56.266479	56.243896	-0.159912
56.333618	56.320190	-0.160248
56.400146	56.390381	-0.159607
56.466675	56.453857	-0.161194
56.533203	56.524048	-0.163116
56.599731	56.588135	-0.159912
56.666870	56.670532	-0.160248
56.733398	56.708984	-0.161835
56.799927	56.772461	-0.160553
56.866455	56.836548	-0.159912
56.933594	56.925659	-0.160858
57.000122	56.995850	-0.160858
57.066650	57.040405	-0.161835
57.133179	57.129517	-0.160248
57.199707	57.167969	-0.163727
57.266846	57.257080	-0.160858
57.333374	57.301636	-0.162476
57.399902	57.365112	-0.163116
57.466431	57.435303	-0.163422
57.533569	57.492676	-0.164703
57.600098	57.562866	-0.164368
57.666626	57.633057	-0.162140
57.733154	57.696533	-0.165649
57.800293	57.791748	-0.163116
57.866821	57.849121	-0.164703
57.933350	57.906494	-0.162476
57.999878	57.983398	-0.163422
58.066406	58.040771	-0.164368
58.133545	58.110352	-0.164062
58.200073	58.161621	-0.164703
58.266602	58.250732	-0.165009
58.333130	58.302002	-0.164062
58.400269	58.378296	-0.165344
58.466797	58.448486	-0.161835
58.533325	58.505859	-0.169800
58.599854	58.563232	-0.165009
58.666382	58.632812	-0.166290
58.733521	58.734741	-0.167236
58.800049	58.786011	-0.168823
58.866577	58.823853	-0.166595
58.933105	58.900757	-0.169800
59.000244	58.977051	-0.167877
59.066772	59.053345	-0.169159
59.133301	59.117432	-0.168213
59.199829	59.174805	-0.169464
59.266968	59.263916	-0.168213
59.333496	59.301758	-0.169159
59.400024	59.378662	-0.168823
59.466553	59.461060	-0.170441
59.533081	59.499512	-0.166931
59.600220	59.575806	-0.170105
59.666748	59.645996	-0.167572
59.733276	59.716187	-0.171051
59.799805	59.786377	-0.169464
59.866943	59.837036	-0.169464
59.933472	59.901123	-0.170746
60.000000	59.964600	-0.172028
60.066528	60.040894	-0.171692
60.133057	60.104980	-0.173920
60.200195	60.174561	-0.170746
60.266724	60.231934	-0.172974
60.333252	60.296021	-0.170441
60.399780	60.391235	-0.172333
60.466919	60.429687	-0.169800
60.533447	60.493164	-0.172668
60.599976	60.582275	-0.173309
60.666504	60.626831	-0.172028
60.733032	60.697021	-0.170746
60.800171	60.780029	-0.174896
60.866699	60.824585	-0.171692
60.933228	60.907593	-0.176483
60.999756	60.964966	-0.172668
61.066895	61.054077	-0.173309
61.133423	61.104736	-0.173920
61.199951	61.168823	-0.175537
61.266479	61.226196	-0.173615
61.333618	61.295776	-0.174255
61.400146	61.372681	-0.175201
61.466675	61.442871	-0.176788
61.533203	61.506348	-0.173920
61.599731	61.569824	-0.175537
61.666870	61.640015	-0.174255
61.733398	61.703491	-0.174896
61.799927	61.780396	-0.174255
61.866455	61.831055	-0.175201
61.933594	61.895142	-0.175201
62.000122	61.971436	-0.177124
62.066650	62.028809	-0.175842
62.133179	62.105103	-0.177765
62.199707	62.168579	-0.176788
62.266846	62.232666	-0.178711
62.333374	62.302856	-0.177765
62.399902	62.372437	-0.179016
62.466431	62.442627	-0.175842
62.533569	62.512817	-0.178711
62.600098	62.570190	-0.178406
62.666626	62.633667	-0.179352
62.733154	62.723389	-0.176788
62.800293	62.786865	-0.178711
62.866821	62.825317	-0.175842
62.933350	62.894897	-0.177765
62.999878	62.977905	-0.178711
63.066406	63.041992	-0.180298
63.133545	63.092651	-0.177124
63.200073	63.181763	-0.180634
63.266602	63.233032	-0.178711
63.333130	63.302612	-0.181274
63.400269	63.366699	-0.179016
63.466797	63.436890	-0.181580
63.533325	63.487549	-0.181885
63.599854	63.589478	-0.180634
63.666382	63.640747	-0.180939
63.733521	63.691406	-0.182220
63.800049	63.761597	-0.180298
63.866577	63.857422	-0.183167
63.933105	63.895264	-0.179657
64.000244	63.965454	-0.179657
64.066772	64.022827	-0.179352
64.133301	64.099121	-0.182220
64.199829	64.163208	-0.182220
64.266968	64.232788	-0.183167
64.333496	64.302979	-0.181274
64.400024	64.360352	-0.186981
64.466553	64.430542	-0.181580
64.533081	64.513550	-0.183167
64.600220	64.551392	-0.182526
64.666748	64.628296	-0.183167
64.733276	64.704590	-0.183502
64.799805	64.774780	-0.184113
64.866943	64.838257	-0.185394
64.933472	64.889526	-0.185089
65.000000	64.959106	-0.183167
65.066528	65.042114	-0.184113
65.133057	65.086670	-0.182861
65.200195	65.169678	-0.183502
65.266724	65.233154	-0.184448
65.333252	65.284424	-0.185394
65.399780	65.373535	-0.185730
65.466919	65.424194	-0.185089
65.533447	65.513306	-0.186981
65.599976	65.570679	-0.186676
65.666504	65.647583	-0.184448
65.733032	65.698242	-0.188263
65.800171	65.755615	-0.187317
65.866699	65.831909	-0.187958
65.933228	65.902100	-0.186981
65.999756	65.972290	-0.186981
66.066895	66.048584	-0.186371
66.133423	66.099854	-0.188263
66.199951	66.163330	-0.187317
66.266479	66.214600	-0.187317
66.333618	66.303711	-0.187958
66.400146	66.380005	-0.188263
66.466675	66.418457	-0.187622
66.533203	66.488647	-0.189545
66.599731	66.545410	-0.188599
66.666870	66.609497	-0.188599
66.733398	66.685791	-0.189545
66.799927	66.737061	-0.189240
66.866455	66.806641	-0.188599
66.933594	66.876831	-0.190491
67.000122	66.953735	-0.190186
67.066650	67.010498	-0.190826
67.133179	67.093506	-0.193054
67.199707	67.157593	-0.190491
67.266846	67.221069	-0.190826
67.333374	67.278442	-0.191772
67.399902	67.354736	-0.192413
67.466431	67.418213	-0.191132
67.533569	67.482300	-0.192078
67.600098	67.552490	-0.191772
67.666626	67.615967	-0.192413
67.733154	67.686157	-0.193054
67.800293	67.749634	-0.192413
67.866821	67.819824	-0.190826
67.933350	67.890015	-0.192413
67.999878	67.960205	-0.192413
68.066406	68.036499	-0.194946
68.133545	68.093872	-0.194946
68.200073	68.151245	-0.194336
68.266602	68.201904	-0.193054
68.333130	68.291626	-0.192078
68.400269	68.355103	-0.194336
68.466797	68.431396	-0.195587
68.533325	68.488770	-0.194946
68.599854	68.546143	-0.196228
68.666382	68.622437	-0.193695
68.733521	68.705444	-0.194946
68.800049	68.756104	-0.195587
68.866577	68.807373	-0.194946
68.933105	68.890381	-0.194641
69.000244	68.960571	-0.196564
69.066772	69.024048	-0.195587
69.133301	69.107056	-0.199738
69.199829	69.151611	-0.194336
69.266968	69.234009	-0.195282
69.333496	69.298096	-0.195282
69.400024	69.335937	-0.198151
69.466553	69.406128	-0.196564
69.533081	69.495239	-0.196564
69.600220	69.565430	-0.196869
69.666748	69.616699	-0.199097
69.733276	69.692993	-0.199738
69.799805	69.756470	-0.200684
69.866943	69.820557	-0.196564
69.933472	69.871216	-0.200043
70.000000	69.947510	-0.198792
70.066528	70.024414	-0.198792
70.133057	70.087891	-0.198456
70.200195	70.151367	-0.200043
70.266724	70.228271	-0.199097
70.333252	70.278931	-0.201324
70.399780	70.323486	-0.199097
70.466919	70.412598	-0.200684
70.533447	70.482788	-0.197815
70.599976	70.546875	-0.200684
70.666504	70.610352	-0.200378
70.733032	70.693359	-0.203247
70.800171	70.750732	-0.201019
70.866699	70.827026	-0.201965
70.933228	70.890503	-0.200684
70.999756	70.954590	-0.202606
71.066895	71.011963	-0.201965
71.133423	71.094360	-0.202911
71.199951	71.145630	-0.200378
71.266479	71.234741	-0.203247
71.333618	71.292114	-0.202911
71.400146	71.355591	-0.205139
71.466675	71.419678	-0.201660
71.533203	71.489258	-0.203247
71.599731	71.553345	-0.202606
71.666870	71.629639	-0.202606
71.733398	71.693115	-0.200684
71.799927	71.744385	-0.204193
71.866455	71.807861	-0.203552
71.933594	71.890869	-0.203247
72.000122	71.961060	-0.205475
72.066650	72.024536	-0.207703
72.133179	72.088623	-0.203888
72.199707	72.139282	-0.205780
72.266846	72.215576	-0.205139
72.333374	72.298584	-0.205475
72.399902	72.368774	-0.205780
72.466431	72.426147	-0.206421
72.533569	72.515259	-0.202606
72.600098	72.553711	-0.207397
72.666626	72.611084	-0.206421
72.733154	72.680664	-0.206421
72.800293	72.757568	-0.203247
72.866821	72.827148	-0.206116
72.933350	72.865601	-0.205780
72.999878	72.961426	-0.208344
73.066406	73.018799	-0.207703
73.133545	73.076172	-0.208344
73.200073	73.158569	-0.208984
73.266602	73.222656	-0.208984
73.333130	73.273315	-0.208344
73.400269	73.349609	-0.210236
73.466797	73.426514	-0.208984
73.533325	73.489990	-0.210236
73.599854	73.553467	-0.208984
73.666382	73.604736	-0.209625
73.733521	73.687744	-0.206421
73.800049	73.770142	-0.208984
73.866577	73.808594	-0.209290
73.933105	73.878784	-0.208649
74.000244	73.948975	-0.208344
74.066772	74.005737	-0.211853
74.133301	74.088745	-0.208344
74.199829	74.158936	-0.211517
74.266968	74.210205	-0.210876
74.333496	74.273682	-0.210876
74.400024	74.343872	-0.211517
74.466553	74.407349	-0.211517
74.533081	74.464722	-0.211853
74.600220	74.560547	-0.211517
74.666748	74.617920	-0.213104
74.733276	74.681396	-0.214081
74.799805	74.764404	-0.210236
74.866943	74.802246	-0.213745
74.933472	74.898071	-0.211853
75.000000	74.942627	-0.212158
75.066528	75.018921	-0.212799
75.133057	75.076294	-0.212158
75.200195	75.146484	-0.210876
75.266724	75.203857	-0.213745
75.333252	75.286865	-0.214386
75.399780	75.363159	-0.216309
75.466919	75.426636	-0.213745
75.533447	75.471191	-0.215027
75.599976	75.548096	-0.214386
75.666504	75.630493	-0.215973
75.733032	75.675049	-0.215668
75.800171	75.751953	-0.216614
75.866699	75.815430	-0.216309
75.933228	75.891724	-0.215668
75.999756	75.949097	-0.214386
76.066895	76.019287	-0.216614
76.133423	76.076660	-0.215027
76.199951	76.165771	-0.216949
76.266479	76.235962	-0.217590
76.333618	76.293335	-0.217255
76.400146	76.331177	-0.215027
76.466675	76.420898	-0.218201
76.533203	76.490479	-0.216614
76.599731	76.535034	-0.218842
76.666870	76.618042	-0.217590
76.733398	76.675415	-0.219482
76.799927	76.738892	-0.219177
76.866455	76.809082	-0.218536
76.933594	76.879272	-0.217896
77.000122	76.936646	-0.220459
77.066650	76.994019	-0.218536
77.133179	77.083130	-0.219818
77.199707	77.153320	-0.217590
77.266846	77.216797	-0.217896
77.333374	77.286987	-0.218536
77.399902	77.350464	-0.221069
77.466431	77.420654	-0.219177
77.533569	77.497559	-0.220459
77.600098	77.542114	-0.220459
77.666626	77.611694	-0.220123
77.733154	77.681885	-0.219818
77.800293	77.764893	-0.221069
77.866821	77.815552	-0.221069
77.933350	77.879639	-0.221710
77.999878	77.955933	-0.221069
78.066406	78.013306	-0.222992
78.133545	78.089600	-0.222687
78.200073	78.140869	-0.221710
78.266602	78.236084	-0.222351
78.333130	78.306274	-0.223633
78.400269	78.338013	-0.220459
78.466797	78.408203	-0.222687
78.533325	78.478394	-0.222351
78.599854	78.541870	-0.222992
78.666382	78.624878	-0.222351
78.733521	78.682251	-0.224579
78.800049	78.758545	-0.222046
78.866577	78.809814	-0.223297
78.933105	78.905029	-0.223633
79.000244	78.956299	-0.225555
79.066772	79.019775	-0.223297
79.133301	79.071045	-0.224579
79.199829	79.147339	-0.222046
79.266968	79.210815	-0.223633
79.333496	79.300537	-0.222992
79.400024	79.364014	-0.225555
79.466553	79.414673	-0.227142
79.533081	79.510498	-0.224915
79.600220	79.561768	-0.225220
79.666748	79.631348	-0.227142
79.733276	79.720459	-0.225861
79.799805	79.752808	-0.227783
79.866943	79.822388	-0.225555
79.933472	79.886475	-0.226807
80.000000	79.962769	-0.226166
80.066528	80.032959	-0.228394
80.133057	80.077515	-0.226501
80.200195	80.153809	-0.228394
80.266724	80.217896	-0.227783
80.333252	80.275269	-0.225555
80.399780	80.351562	-0.225555
80.466919	80.415039	-0.227142
80.533447	80.498047	-0.226807
80.599976	80.561523	-0.227783
80.666504	80.625610	-0.228729
80.733032	80.701904	-0.230652
80.800171	80.778198	-0.229370
80.866699	80.829468	-0.229370
80.933228	80.892944	-0.229370
80.999756	80.944214	-0.231598
81.066895	81.026611	-0.228729
81.133423	81.103516	-0.230652
81.199951	81.173096	-0.229675
81.266479	81.237183	-0.231598
81.333618	81.287842	-0.230957
81.400146	81.364746	-0.231262
81.466675	81.428223	-0.230957
81.533203	81.491699	-0.230316
81.599731	81.568604	-0.229034
81.666870	81.625366	-0.232239
81.733398	81.682739	-0.229675
81.799927	81.746826	-0.232544
81.866455	81.823120	-0.230652
81.933594	81.893311	-0.232880
82.000122	81.956787	-0.231903
82.066650	82.014160	-0.233521
82.133179	82.097168	-0.232544
82.199707	82.160645	-0.232544
82.266846	82.237549	-0.233826
82.333374	82.307129	-0.234772
82.399902	82.364502	-0.234467
82.466431	82.441406	-0.235107
82.533569	82.485962	-0.231598
82.600098	82.543335	-0.233185
82.666626	82.638550	-0.231903
82.733154	82.695923	-0.232880
82.800293	82.766113	-0.232880
82.866821	82.829590	-0.234131
82.933350	82.886963	-0.235413
82.999878	82.951050	-0.238281
83.066406	83.027344	-0.234772
83.133545	83.078003	-0.236359
83.200073	83.173828	-0.234467
83.266602	83.212280	-0.236053
83.333130	83.288574	-0.236694
83.400269	83.364868	-0.236694
83.466797	83.422241	-0.237976
83.533325	83.492432	-0.236694
83.599854	83.555908	-0.237000
83.666382	83.645020	-0.238281
83.733521	83.683472	-0.235107
83.800049	83.753662	-0.235748
83.866577	83.811035	-0.235413
83.933105	83.900146	-0.236694
84.000244	83.970337	-0.235748
84.066772	84.027710	-0.238281
84.133301	84.091187	-0.236694
84.199829	84.161377	-0.238281
84.266968	84.231567	-0.237335
84.333496	84.295044	-0.242432
84.400024	84.371338	-0.239868
84.466553	84.435425	-0.241791
84.533081	84.498901	-0.239563
84.600220	84.556274	-0.239227
84.666748	84.619751	-0.239868
84.733276	84.689941	-0.240845
84.799805	84.766235	-0.239563
84.866943	84.843140	-0.239563
84.933472	84.900513	-0.238922
85.000000	84.970093	-0.240204
85.066528	85.027466	-0.240204
85.133057	85.097656	-0.241455
85.200195	85.180664	-0.239563
85.266724	85.231323	-0.243713
85.333252	85.288696	-0.240845
85.399780	85.365601	-0.243073
85.466919	85.416260	-0.241150
85.533447	85.486450	-0.242737
85.599976	85.582275	-0.242096
85.666504	85.632935	-0.244324
85.733032	85.690308	-0.244324
85.800171	85.773315	-0.244019
85.866699	85.811157	-0.241455
85.933228	85.888062	-0.245941
85.999756	85.970459	-0.241791
86.066895	86.034546	-0.244019
86.133423	86.079102	-0.242432
86.199951	86.161499	-0.243713
86.266479	86.231689	-0.244659
86.333618	86.282959	-0.246582
86.400146	86.353149	-0.245605
86.466675	86.429443	-0.244965
86.533203	86.486816	-0.245300
86.599731	86.550293	-0.247192
86.666870	86.626587	-0.243378
86.733398	86.683960	-0.247192
86.799927	86.754150	-0.246246
86.866455	86.830444	-0.244965
86.933594	86.881714	-0.245941
87.000122	86.958008	-0.246246
87.066650	87.028198	-0.245605
87.133179	87.098389	-0.249756
87.199707	87.161865	-0.245941
87.266846	87.238159	-0.247528
87.333374	87.302246	-0.246887
87.399902	87.352905	-0.249420
87.466431	87.404175	-0.247833
87.533569	87.493286	-0.248169
87.600098	87.569580	-0.248169
87.666626	87.626953	-0.250397
87.733154	87.703247	-0.247833
87.800293	87.760620	-0.249115
87.866821	87.817993	-0.248474
87.933350	87.901001	-0.251038
87.999878	87.945557	-0.247833
88.066406	88.021851	-0.250397
88.133545	88.104858	-0.248810
88.200073	88.168335	-0.250061
88.266602	88.219604	-0.248169
88.333130	88.283081	-0.252930
88.400269	88.347168	-0.251678
88.466797	88.416748	-0.249756
88.533325	88.486938	-0.251984
88.599854	88.569946	-0.252625
88.666382	88.627319	-0.251038
88.733521	88.697510	-0.254517
88.800049	88.760986	-0.251678
88.866577	88.825073	-0.252930
88.933105	88.888550	-0.252289
89.000244	88.958740	-0.253906
89.066772	89.022217	-0.252289
89.133301	89.085693	-0.252625
89.199829	89.175415	-0.252625
89.266968	89.244995	-0.254211
89.333496	89.283447	-0.251038
89.400024	89.372559	-0.252930
89.466553	89.436646	-0.251984
89.533081	89.481201	-0.253265
89.600220	89.544678	-0.253906
89.666748	89.620972	-0.254852
89.733276	89.678345	-0.254852
89.799805	89.761353	-0.256775
89.866943	89.818726	-0.256134
89.933472	89.901733	-0.256134
90.000000	89.965210	-0.254517
90.066528	90.022583	-0.257721
90.133057	90.098877	-0.254852
90.200195	90.156250	-0.255798
90.266724	90.219727	-0.253265
90.333252	90.309448	-0.255798
90.399780	90.360107	-0.255157
90.466919	90.417480	-0.255798
90.533447	90.506592	-0.254852
90.599976	90.563965	-0.259003
90.666504	90.628052	-0.256134
90.733032	90.684814	-0.258362
90.800171	90.748901	-0.257385
90.866699	90.825195	-0.257080
90.933228	90.901489	-0.258362
90.999756	90.946045	-0.258667
91.066895	91.035767	-0.257721
91.133423	91.086426	-0.258362
91.199951	91.169434	-0.258362
91.266479	91.245728	-0.260895
91.333618	91.290283	-0.255798
91.400146	91.366577	-0.259949
91.466675	91.417847	-0.256775
91.533203	91.481323	-0.258026
91.599731	91.557617	-0.257721
91.666870	91.621704	-0.259644
91.733398	91.672363	-0.258026
91.799927	91.755371	-0.260895
91.866455	91.844482	-0.260254
91.933594	91.908569	-0.262482
92.000122	91.959229	-0.259949
92.066650	92.016602	-0.261536
92.133179	92.086792	-0.261230
92.199707	92.163086	-0.260590
92.266846	92.220459	-0.260590
92.333374	92.290649	-0.263458
92.399902	92.348022	-0.260254
92.466431	92.418213	-0.260590
92.533569	92.500610	-0.260895
92.600098	92.551880	-0.261871
92.666626	92.609253	-0.260254
92.733154	92.672729	-0.261230
92.800293	92.755737	-0.262817
92.866821	92.832031	-0.263123
92.933350	92.889404	-0.261230
92.999878	92.946777	-0.263458
93.066406	93.016968	-0.262817
93.133545	93.080444	-0.264099
93.200073	93.137817	-0.263458
93.266602	93.226929	-0.265686
93.333130	93.284302	-0.265045
93.400269	93.335571	-0.265045
93.466797	93.417969	-0.265991
93.533325	93.488159	-0.266632
93.599854	93.545532	-0.263458
93.666382	93.628540	-0.265686
93.733521	93.673096	-0.262817
93.800049	93.756104	-0.263123
93.866577	93.813477	-0.265350
93.933105	93.889771	-0.265045
94.000244	93.927612	-0.266968
94.066772	94.017334	-0.265686
94.133301	94.074707	-0.267578
94.199829	94.151001	-0.267914
94.266968	94.221191	-0.266632
94.333496	94.290771	-0.267914
94.400024	94.354858	-0.267578
94.466553	94.412231	-0.267273
94.533081	94.494629	-0.269836
94.600220	94.564819	-0.267914
94.666748	94.622192	-0.268860
94.733276	94.679565	-0.266632
94.799805	94.762573	-0.267273
94.866943	94.826050	-0.267578
94.933472	94.877319	-0.267914
95.000000	94.953613	-0.266968
95.066528	95.010986	-0.269196
95.133057	95.087280	-0.268860
95.200195	95.170288	-0.270447
95.266724	95.214844	-0.269501
95.333252	95.278320	-0.273010
95.399780	95.355225	-0.269501
95.466919	95.412598	-0.271088
95.533447	95.482178	-0.273010
95.599976	95.546265	-0.273651
95.666504	95.603638	-0.271423
95.733032	95.705566	-0.271088
95.800171	95.750122	-0.270142
95.866699	95.820312	-0.268860
95.933228	95.883789	-0.271088
95.999756	95.953979	-0.273315
96.066895	96.024170	-0.270142
96.133423	96.093750	-0.271088
96.199951	96.138306	-0.273010
96.266479	96.221313	-0.274933
96.333618	96.278687	-0.272369
96.400146	96.348877	-0.274597
96.466675	96.419067	-0.273651
96.533203	96.482544	-0.274292
96.599731	96.546631	-0.273956
96.666870	96.610107	-0.274933
96.733398	96.693115	-0.273651
96.799927	96.756592	-0.274597
96.866455	96.820068	-0.274597
96.933594	96.890259	-0.277161
97.000122	96.934814	-0.273651
97.066650	97.017822	-0.273315
97.133179	97.075195	-0.275238
97.199707	97.158203	-0.274597
97.266846	97.227783	-0.275543
97.333374	97.285156	-0.274933
97.399902	97.368164	-0.275238
97.466431	97.406616	-0.276825
97.533569	97.495728	-0.277802
97.600098	97.553101	-0.278107
97.666626	97.623291	-0.276520
97.733154	97.680664	-0.277161
97.800293	97.763062	-0.276184
97.866821	97.820435	-0.276184
97.933350	97.890625	-0.274933
97.999878	97.954102	-0.277802
98.066406	98.018188	-0.276184
98.133545	98.068848	-0.277466
98.200073	98.164673	-0.277161
98.266602	98.215332	-0.278748
98.333130	98.266602	-0.276825
98.400269	98.349609	-0.279388
98.466797	98.413086	-0.279053
98.533325	98.483276	-0.279694
98.599854	98.565674	-0.279694
98.666382	98.623047	-0.278748
98.733521	98.693237	-0.279388
98.800049	98.763428	-0.280334
98.866577	98.814087	-0.279694
98.933105	98.897095	-0.280975
99.000244	98.961182	-0.278412
99.066772	99.030762	-0.280029
99.133301	99.082031	-0.279053
99.199829	99.145508	-0.279388
99.266968	99.209595	-0.280334
99.333496	99.279175	-0.280975
99.400024	99.336548	-0.280640
99.466553	99.413452	-0.281921
99.533081	99.489746	-0.281616
99.600220	99.566040	-0.283508
99.666748	99.630127	-0.281616
99.733276	99.674683	-0.283844
99.799805	99.744263	-0.284149
99.866943	99.814453	-0.282562
99.933472	99.884644	-0.283844
100.000000	99.942017	-0.282898
100.066528	100.012207	-0.281921
100.133057	100.082397	-0.282257
100.200195	100.158691	-0.281921
100.266724	100.216064	-0.283844
100.333252	100.299072	-0.282898
100.399780	100.336914	-0.284790
100.466919	100.401001	-0.284485
100.533447	100.477295	-0.284790
100.599976	100.560303	-0.284790
100.666504	100.617065	-0.284790
100.733032	100.674438	-0.285431
100.800171	100.764160	-0.286377
100.866699	100.808716	-0.286072
100.933228	100.891113	-0.287018
100.999756	100.942383	-0.283844
101.066895	101.012573	-0.286713
101.133423	101.088867	-0.286072
101.199951	101.139526	-0.286377
101.266479	101.209717	-0.286377
101.333618	101.273804	-0.284790
101.400146	101.343384	-0.287018
101.466675	101.413574	-0.285767
101.533203	101.470947	-0.284485
101.599731	101.522217	-0.289886
101.666870	101.630249	-0.286377
101.733398	101.674805	-0.288940
101.799927	101.763916	-0.289581
101.866455	101.821289	-0.290222
101.933594	101.891479	-0.290527
102.000122	101.967773	-0.289246
102.066650	102.012329	-0.288605
102.133179	102.089233	-0.288605
102.199707	102.165527	-0.289246
102.266846	102.197266	-0.289581
102.333374	102.286377	-0.287018
102.399902	102.369385	-0.287994
102.466431	102.401123	-0.291168
102.533569	102.490234	-0.288300
102.600098	102.560425	-0.288300
[truncated: 1,119,257 more chars]
