# Supplementary material for: Forces applied during classical touch assays for Caenorhabditis elegans
Source: PLoS One. 2017 May 19;12(5):e0178080. doi: 10.1371/journal.pone.0178080 (PMC5438190; doi:10.1371/journal.pone.0178080)
Supplement: S1 Analysis Code — The matlab code used to do all data analysis is contained in this zip file. Also requires S2 Data. (ZIP) [file pone.0178080.s005.zip › AnalysisCodeAndData/HairMechanics/RawData/HM_BLP_1.txt]

FORCE/DISPLACEMENT CLAMP EXPERIMENT 
 11/17/2015 
 
 Experiment Name: 	 Default 
 Cantilever ID #: 	 Default 
 Sampling rate (Hz): 	 1000 
 Actuation Mode: 	 Disp. Clamp 
 
 Set Point (um) 	 Actuator Position (um) 	 Piezo Position (um) 
0.000000	0.020752	0.000000
0.000000	0.014038	0.001587
0.000000	0.001221	-0.000641
0.000000	-0.004883	0.003510
0.000000	-0.004883	0.001587
0.000000	-0.004883	0.001282
0.000000	-0.004883	0.002869
0.000000	-0.004883	0.002563
0.000000	0.001221	0.001282
0.000000	0.007935	0.000977
0.000000	-0.004883	-0.001282
0.000000	0.001221	0.000977
0.000000	-0.004883	-0.001282
0.000000	-0.004883	0.003204
0.000000	0.007935	-0.001282
0.000000	0.001221	-0.000641
0.000000	0.001221	0.000000
0.000000	-0.004883	0.000000
0.000000	-0.004883	0.000336
0.000000	-0.017700	0.002228
0.000000	-0.004883	0.001282
0.000000	-0.004883	0.002228
0.000000	0.001221	-0.000305
0.000000	-0.004883	0.001282
0.000000	-0.010986	0.001923
0.000000	0.014038	0.000977
0.000000	0.007935	0.001587
0.000000	-0.010986	0.000641
0.000000	-0.010986	0.000641
0.000000	-0.004883	0.000336
0.000000	-0.004883	0.001923
0.000000	0.020752	0.000336
0.000000	0.014038	0.000000
0.000000	0.001221	0.002228
0.000000	0.001221	0.000641
0.000000	0.007935	-0.002533
0.000000	-0.017700	0.000641
0.000000	-0.010986	0.000977
0.000000	0.001221	0.002228
0.000000	0.001221	-0.000305
0.000000	0.001221	0.002228
0.000000	0.001221	0.000000
0.000000	-0.004883	-0.001282
0.000000	0.014038	0.001923
0.000000	-0.004883	0.001587
0.000000	-0.004883	-0.000641
0.000000	0.007935	0.001923
0.000000	0.001221	0.000000
0.000000	-0.004883	0.000641
0.000000	-0.023804	0.000641
0.000000	-0.004883	0.002869
0.000000	0.001221	0.001587
0.000000	0.007935	0.003204
0.000000	0.001221	0.000641
0.000000	-0.017700	0.002228
0.000000	0.007935	0.002563
0.000000	0.001221	0.001923
0.000000	0.001221	0.000641
0.000000	-0.004883	0.001282
0.000000	-0.004883	0.001923
0.000000	0.001221	0.001587
0.000000	0.014038	-0.001587
0.000000	0.001221	0.001587
0.000000	-0.004883	0.000000
0.000000	0.014038	0.000977
0.000000	0.001221	-0.000305
0.000000	0.007935	0.002228
0.000000	0.014038	0.000336
0.000000	-0.017700	0.001587
0.000000	0.007935	0.001923
0.000000	-0.004883	0.003845
0.000000	-0.017700	0.002869
0.000000	0.007935	0.001923
0.000000	0.001221	0.002228
0.000000	0.007935	0.003510
0.000000	0.001221	-0.000946
0.000000	-0.004883	0.001923
0.000000	0.001221	-0.000946
0.000000	-0.004883	0.000977
0.000000	0.014038	0.000641
0.000000	0.007935	0.000000
0.000000	0.001221	-0.001587
0.000000	-0.004883	0.000641
0.000000	0.007935	0.000000
0.000000	0.014038	0.001923
0.000000	0.007935	0.000000
0.000000	0.001221	0.005096
0.000000	0.001221	0.002563
0.000000	0.001221	0.004150
0.000000	-0.010986	0.002563
0.000000	0.001221	0.001587
0.000000	0.001221	0.001282
0.000000	-0.004883	0.002869
0.000000	-0.004883	0.000000
0.000000	-0.004883	0.001923
0.000000	-0.004883	-0.001282
0.000000	0.001221	0.000000
0.000000	-0.017700	-0.002869
0.000000	-0.010986	0.000641
0.000000	-0.017700	0.001587
0.000000	-0.004883	0.000000
0.000000	-0.004883	0.000336
0.000000	-0.017700	0.002563
0.000000	0.007935	0.001923
0.000000	0.001221	0.002563
0.000000	0.014038	0.003204
0.000000	-0.010986	0.002869
0.000000	0.001221	0.000000
0.000000	-0.004883	0.000977
0.000000	-0.017700	0.000000
0.000000	0.007935	0.000977
0.000000	0.001221	-0.000641
0.000000	-0.004883	0.001587
0.000000	-0.004883	0.000000
0.000000	-0.004883	0.000977
0.000000	-0.004883	-0.001587
0.000000	-0.010986	0.001282
0.000000	-0.004883	0.000977
0.000000	-0.004883	0.002869
0.000000	0.007935	-0.001282
0.000000	-0.017700	0.002563
0.000000	-0.004883	0.001923
0.000000	-0.004883	0.001923
0.000000	-0.004883	0.002228
0.000000	-0.004883	0.000336
0.000000	-0.010986	-0.000946
0.000000	-0.010986	0.000641
0.000000	-0.010986	0.000336
0.000000	-0.004883	0.000977
0.000000	-0.004883	0.000641
0.000000	-0.010986	0.001923
0.000000	-0.004883	0.001587
0.000000	0.007935	0.001587
0.000000	0.001221	0.001282
0.000000	-0.004883	0.002228
0.000000	0.014038	0.001923
0.000000	-0.004883	0.004150
0.000000	0.001221	0.001923
0.000000	0.020752	0.000977
0.000000	0.001221	-0.000305
0.000000	-0.004883	0.001282
0.000000	0.001221	0.000336
0.000000	0.001221	0.000641
0.000000	-0.004883	0.000000
0.000000	0.001221	0.000336
0.000000	0.014038	-0.000305
0.000000	0.001221	0.001923
0.000000	0.001221	-0.000641
0.000000	-0.004883	0.000977
0.000000	0.007935	-0.001282
0.000000	-0.004883	0.001923
0.000000	-0.004883	0.000000
0.000000	0.001221	0.002228
0.000000	-0.010986	0.002228
0.000000	-0.017700	0.003845
0.000000	-0.004883	0.000000
0.000000	-0.004883	0.001282
0.000000	0.007935	-0.000641
0.000000	0.001221	-0.000305
0.000000	-0.004883	-0.001587
0.000000	0.001221	0.000000
0.000000	0.001221	-0.000641
0.000000	0.001221	0.000336
0.000000	0.007935	-0.000946
0.000000	0.007935	0.000977
0.000000	0.014038	-0.000305
0.000000	-0.010986	0.003845
0.000000	0.001221	0.003204
0.000000	0.001221	0.000336
0.000000	-0.004883	0.001282
0.000000	-0.004883	0.003510
0.000000	0.014038	0.001923
0.000000	-0.004883	0.003510
0.000000	-0.010986	0.000000
0.000000	0.007935	0.000641
0.000000	0.001221	-0.001282
0.000000	-0.004883	0.000336
0.000000	0.014038	0.000336
0.000000	0.001221	0.000000
0.000000	-0.004883	-0.000641
0.000000	0.001221	0.000977
0.000000	-0.004883	-0.000641
0.000000	-0.010986	0.002228
0.000000	-0.004883	0.000977
0.000000	0.020752	0.002869
0.000000	0.014038	0.001282
0.000000	-0.004883	0.002563
0.000000	-0.004883	0.003510
0.000000	0.014038	0.001282
0.000000	-0.017700	0.000336
0.000000	0.001221	0.002563
0.000000	-0.004883	0.000000
0.000000	-0.004883	0.000336
0.000000	-0.010986	0.000641
0.000000	0.001221	0.000641
0.000000	0.001221	-0.001892
0.000000	-0.004883	0.001587
0.000000	0.001221	0.001587
0.000000	-0.004883	-0.000305
0.000000	-0.004883	-0.001282
0.000000	-0.004883	0.002228
0.000000	-0.004883	0.000977
0.000000	-0.004883	0.001923
0.000000	0.014038	0.002228
0.000000	0.007935	0.000000
0.000000	-0.004883	0.003204
0.000000	-0.004883	0.003845
0.000000	-0.004883	0.001587
0.000000	0.001221	0.000336
0.000000	-0.004883	-0.000946
0.000000	0.014038	0.002563
0.000000	0.001221	0.000000
0.000000	-0.004883	0.001923
0.000000	0.014038	0.000977
0.000000	-0.010986	0.000977
0.000000	0.007935	0.000641
0.000000	0.001221	0.000336
0.000000	-0.010986	0.000977
0.000000	-0.010986	0.002563
0.000000	0.007935	0.002228
0.000000	0.014038	0.003204
0.000000	0.020752	0.001282
0.000000	-0.004883	0.000977
0.000000	-0.004883	0.000641
0.000000	-0.010986	0.003204
0.000000	0.007935	0.000000
0.000000	-0.023804	0.001923
0.000000	-0.004883	0.000336
0.000000	-0.010986	0.001282
0.000000	0.001221	-0.002869
0.000000	-0.010986	0.001587
0.000000	0.001221	0.000336
0.000000	0.001221	0.001282
0.000000	-0.010986	0.003204
0.000000	-0.004883	0.000336
0.000000	-0.004883	0.000977
0.000000	-0.004883	0.002563
0.000000	0.001221	0.001587
0.000000	0.001221	0.000641
0.000000	0.014038	-0.000946
0.000000	0.001221	0.001282
0.000000	0.020752	-0.001587
0.000000	-0.010986	0.001282
0.000000	-0.017700	0.000641
0.000000	0.007935	-0.000305
0.000000	0.007935	0.001282
0.000000	0.020752	0.001282
0.000000	-0.010986	-0.000305
0.000000	-0.004883	0.001282
0.000000	0.007935	0.000641
0.000000	-0.004883	0.003845
0.000000	-0.004883	0.002228
0.000000	-0.004883	0.003510
0.000000	-0.017700	0.000977
0.000000	-0.004883	0.002228
0.000000	0.001221	0.002563
0.000000	-0.004883	0.000641
0.000000	0.001221	0.000977
0.000000	-0.004883	0.001282
0.000000	0.014038	-0.000305
0.000000	0.001221	0.001587
0.000000	-0.004883	-0.000305
0.000000	-0.004883	-0.001587
0.000000	-0.010986	0.001282
0.000000	-0.017700	0.000336
0.000000	-0.004883	0.002228
0.000000	-0.004883	0.001923
0.000000	-0.004883	0.002869
0.000000	0.007935	0.003204
0.000000	0.001221	0.002228
0.000000	-0.010986	0.005096
0.000000	0.014038	0.000336
0.000000	-0.004883	0.000641
0.000000	0.001221	0.003204
0.000000	-0.004883	-0.002228
0.000000	0.001221	0.000336
0.000000	-0.004883	0.002228
0.000000	0.001221	0.001587
0.000000	0.007935	-0.000641
0.000000	0.014038	-0.000946
0.000000	0.007935	0.001587
0.000000	-0.004883	0.001923
0.000000	0.007935	0.000336
0.000000	0.014038	0.004456
0.000000	0.001221	0.000977
0.000000	-0.017700	0.004456
0.000000	-0.004883	0.002563
0.000000	0.001221	0.001923
0.000000	-0.004883	0.001587
0.000000	-0.004883	-0.000641
0.000000	-0.004883	0.000641
0.000000	-0.004883	0.003204
0.000000	0.014038	-0.001282
0.000000	-0.004883	0.000977
0.000000	0.001221	0.000336
0.000000	0.001221	0.001587
0.000000	-0.010986	0.001587
0.000000	-0.017700	0.001923
0.000000	0.001221	0.000977
0.000000	0.001221	0.001282
0.000000	0.001221	0.001282
0.000000	-0.004883	0.002869
0.000000	0.001221	0.001282
0.000000	-0.010986	0.004791
0.000000	-0.004883	0.002228
0.000000	0.001221	0.000977
0.000000	-0.004883	0.001282
0.000000	-0.010986	0.001282
0.000000	0.007935	0.000641
0.000000	-0.004883	0.001282
0.000000	-0.010986	0.000000
0.000000	-0.004883	0.000000
0.000000	-0.004883	-0.000641
0.000000	-0.004883	0.002228
0.000000	0.001221	0.000977
0.000000	-0.004883	0.002563
0.000000	-0.004883	0.002869
0.000000	-0.004883	0.002869
0.000000	0.014038	0.001587
0.000000	0.020752	0.003204
0.000000	-0.010986	0.001282
0.000000	-0.017700	0.001282
0.000000	-0.004883	0.001282
0.000000	-0.004883	-0.000946
0.000000	0.007935	0.000000
0.000000	0.007935	0.001282
0.000000	-0.017700	0.001282
0.000000	-0.004883	0.001587
0.000000	-0.004883	0.000977
0.000000	-0.010986	0.001282
0.000000	-0.010986	0.000000
0.000000	-0.017700	0.003204
0.000000	0.007935	0.000336
0.000000	0.007935	0.003845
0.000000	-0.004883	0.001923
0.000000	-0.017700	0.002563
0.000000	0.001221	0.001923
0.000000	-0.004883	0.002228
0.000000	0.007935	-0.001282
0.000000	-0.010986	0.002563
0.000000	-0.004883	0.000977
0.000000	0.001221	-0.000641
0.000000	-0.004883	-0.000641
0.000000	-0.010986	0.002869
0.000000	0.001221	0.000641
0.000000	-0.004883	0.000977
0.000000	-0.004883	0.001587
0.000000	-0.010986	0.003204
0.000000	0.014038	0.001282
0.000000	-0.017700	0.001587
0.000000	-0.010986	0.001587
0.000000	-0.004883	0.003204
0.000000	-0.004883	0.001282
0.000000	-0.010986	0.005432
0.000000	-0.004883	-0.000305
0.000000	-0.004883	0.001282
0.000000	-0.004883	-0.000305
0.000000	0.014038	0.000336
0.000000	0.014038	0.000641
0.000000	-0.010986	0.000977
0.000000	0.020752	-0.000305
0.000000	0.014038	0.000641
0.000000	0.014038	0.000000
0.000000	-0.017700	0.003204
0.000000	0.007935	0.000641
0.000000	-0.004883	0.002869
0.000000	-0.004883	0.002563
0.000000	0.001221	0.003204
0.000000	-0.004883	0.004150
0.000000	-0.010986	0.003510
0.000000	0.001221	0.001923
0.000000	0.014038	0.002228
0.000000	-0.004883	-0.002533
0.000000	-0.017700	0.002228
0.000000	0.007935	-0.000305
0.000000	-0.017700	0.002228
0.000000	-0.004883	0.000336
0.000000	-0.004883	0.001282
0.000000	-0.004883	0.000641
0.000000	-0.010986	0.002228
0.000000	-0.010986	0.000336
0.000000	-0.004883	0.000000
0.000000	-0.004883	0.000336
0.000000	-0.004883	0.004150
0.000000	0.001221	0.001282
0.000000	0.001221	0.001923
0.000000	-0.017700	0.003510
0.000000	-0.004883	0.005096
0.000000	-0.010986	0.002228
0.000000	-0.004883	0.002228
0.000000	0.007935	-0.000305
0.000000	0.001221	0.000641
0.000000	0.007935	-0.000305
0.000000	0.001221	0.003204
0.000000	-0.004883	-0.000305
0.000000	-0.010986	0.001282
0.000000	0.001221	0.000336
0.000000	0.001221	-0.000641
0.000000	-0.004883	0.001282
0.000000	0.001221	0.000977
0.000000	-0.017700	0.001923
0.000000	0.001221	0.001282
0.000000	0.001221	0.001282
0.000000	-0.004883	0.001587
0.000000	0.001221	-0.000641
0.000000	-0.004883	0.001282
0.000000	-0.004883	0.001587
0.000000	-0.010986	0.001282
0.000000	0.001221	0.001587
0.000000	0.001221	0.000000
0.000000	-0.004883	0.001282
0.000000	-0.004883	0.001587
0.000000	0.001221	-0.000641
0.000000	0.001221	0.001282
0.000000	0.001221	0.001587
0.000000	0.001221	0.000000
0.000000	-0.004883	0.001282
0.000000	0.007935	0.001587
0.000000	-0.004883	0.003845
0.000000	-0.004883	0.002563
0.000000	-0.017700	0.003510
0.000000	0.007935	-0.000641
0.000000	-0.004883	-0.001587
0.000000	0.014038	0.000336
0.000000	0.014038	0.000000
0.000000	0.001221	-0.000946
0.000000	0.001221	0.000641
0.000000	-0.010986	0.001282
0.000000	0.001221	0.002563
0.000000	-0.004883	0.002563
0.000000	-0.010986	0.001923
0.000000	0.007935	0.000977
0.000000	-0.010986	0.001923
0.000000	0.007935	0.004456
0.000000	-0.004883	0.001587
0.000000	-0.004883	0.000000
0.000000	-0.004883	0.002563
0.000000	-0.004883	0.000641
0.000000	-0.010986	0.000336
0.000000	-0.004883	0.000977
0.000000	-0.004883	0.000336
0.000000	0.001221	-0.000305
0.000000	0.001221	-0.000946
0.000000	0.001221	-0.000305
0.000000	0.001221	0.000641
0.000000	-0.004883	-0.000641
0.000000	0.007935	0.001587
0.000000	-0.004883	0.000641
0.000000	-0.010986	0.003204
0.000000	-0.004883	0.002869
0.000000	-0.004883	0.003510
0.000000	-0.004883	0.001923
0.000000	-0.017700	0.001282
0.000000	-0.004883	0.003204
0.000000	0.007935	0.004456
0.000000	0.001221	-0.001587
0.000000	-0.004883	0.001587
0.000000	-0.004883	-0.001282
0.000000	-0.004883	0.000977
0.000000	-0.004883	0.000641
0.000000	-0.004883	0.001923
0.000000	0.014038	-0.000305
0.000000	-0.004883	0.001587
0.000000	0.007935	0.000000
0.000000	0.001221	0.000641
0.000000	0.007935	-0.000305
0.000000	-0.004883	0.003510
0.000000	-0.004883	0.000641
0.000000	-0.010986	0.002869
0.000000	0.001221	0.003510
0.000000	-0.004883	0.000641
0.000000	0.020752	-0.001892
0.000000	-0.004883	0.002869
0.000000	-0.004883	-0.000641
0.000000	-0.004883	0.000000
0.000000	-0.004883	-0.000641
0.000000	-0.010986	0.001282
0.000000	-0.023804	0.000977
0.000000	-0.004883	0.003204
0.000000	0.001221	0.001587
0.000000	-0.004883	0.002228
0.000000	0.020752	0.002563
0.000000	0.001221	0.002228
0.000000	0.001221	0.002563
0.000000	-0.004883	0.002563
0.000000	0.001221	0.001282
0.000000	0.001221	0.001282
0.000000	0.001221	0.000977
0.000000	0.001221	0.001587
0.000000	-0.010986	0.000641
0.000000	0.001221	0.001282
0.000000	0.001221	0.000977
0.000000	-0.004883	-0.001282
0.000000	0.001221	0.002563
0.000000	0.001221	0.001587
0.000000	0.001221	0.000641
0.000000	-0.004883	0.002869
0.000000	0.007935	0.003510
0.000000	-0.010986	0.003510
0.000000	0.014038	0.002563
0.000000	0.007935	0.000977
0.000000	0.001221	0.003845
0.000000	-0.010986	0.001923
0.000000	0.001221	0.003510
0.000000	-0.004883	-0.000641
0.000000	0.001221	-0.000305
0.000000	-0.010986	-0.000641
0.000000	0.007935	0.000000
0.000000	-0.010986	-0.000946
0.000000	-0.004883	0.000641
0.000000	0.007935	-0.000641
0.000000	-0.004883	0.003845
0.000000	-0.004883	0.001282
0.000000	0.007935	0.002228
0.000000	-0.004883	0.001282
0.000000	-0.004883	0.003845
0.000000	0.007935	0.002869
0.000000	-0.004883	0.003204
0.000000	-0.004883	0.003204
0.000000	0.001221	0.000000
0.000000	0.001221	0.001923
0.000000	-0.010986	0.001282
0.000000	0.001221	-0.001282
0.000000	0.007935	0.000977
0.000000	0.001221	0.000336
0.000000	-0.004883	-0.000641
0.000000	-0.010986	0.000336
0.000000	0.001221	0.002228
0.000000	0.001221	0.001587
0.000000	-0.010986	0.002228
0.000000	0.001221	0.000336
0.000000	0.001221	0.002563
0.000000	-0.004883	0.000977
0.000000	0.007935	0.002563
0.000000	-0.004883	0.000977
0.000000	0.007935	0.002869
0.000000	-0.004883	0.000336
0.000000	-0.004883	-0.001282
0.000000	-0.004883	0.000641
0.000000	-0.004883	0.002869
0.000000	0.001221	0.000000
0.000000	-0.017700	0.000336
0.000000	-0.010986	0.001282
0.000000	-0.004883	0.001923
0.000000	-0.004883	0.000641
0.000000	-0.017700	0.001587
0.000000	0.007935	0.000000
0.000000	-0.004883	0.002228
0.000000	-0.004883	-0.000641
0.000000	0.007935	0.002228
0.000000	-0.004883	0.001587
0.000000	-0.017700	0.003845
0.000000	-0.004883	0.002869
0.000000	-0.004883	0.001587
0.000000	0.001221	-0.000946
0.000000	-0.010986	0.001282
0.000000	-0.017700	-0.000946
0.000000	-0.010986	0.001923
0.000000	0.001221	0.000000
0.000000	0.007935	0.001587
0.000000	-0.004883	0.001923
0.000000	0.007935	0.002563
0.000000	-0.004883	0.000336
0.000000	-0.023804	0.002228
0.000000	0.014038	0.000641
0.000000	-0.004883	0.002228
0.000000	-0.017700	0.000336
0.000000	0.001221	0.001587
0.000000	-0.017700	0.000641
0.000000	-0.004883	0.001282
0.000000	0.007935	0.001282
0.000000	-0.017700	-0.000305
0.000000	-0.010986	-0.000305
0.000000	0.001221	0.000977
0.000000	0.001221	-0.001282
0.000000	-0.004883	0.002869
0.000000	-0.004883	0.000000
0.000000	0.001221	0.000977
0.000000	0.001221	0.000977
0.000000	0.007935	0.003510
0.000000	0.007935	0.001282
0.000000	0.007935	0.001923
0.000000	0.001221	0.001923
0.000000	-0.017700	0.003845
0.000000	-0.010986	-0.001587
0.000000	-0.004883	0.004150
0.000000	-0.017700	0.001923
0.000000	0.001221	-0.001282
0.000000	-0.004883	-0.000641
0.000000	0.001221	0.000000
0.000000	-0.004883	-0.001282
0.000000	-0.004883	0.002228
0.000000	0.007935	0.001587
0.000000	-0.023804	0.001282
0.000000	0.001221	-0.000641
0.000000	-0.010986	0.003845
0.000000	-0.010986	0.001282
0.000000	-0.010986	0.000641
0.000000	-0.010986	0.003204
0.000000	-0.017700	0.001923
0.000000	-0.004883	0.003845
0.000000	-0.004883	0.004456
0.000000	-0.004883	0.000641
0.000000	-0.004883	0.000977
0.000000	-0.004883	0.003510
0.000000	-0.004883	0.000977
0.000000	-0.010986	0.000977
0.000000	-0.004883	-0.000946
0.000000	0.007935	0.000000
0.000000	0.001221	0.001282
0.000000	-0.004883	0.001923
0.000000	0.001221	0.000336
0.000000	0.001221	0.000977
0.000000	-0.010986	0.001587
0.000000	0.001221	0.001587
0.000000	-0.004883	0.000977
0.000000	-0.010986	0.003510
0.000000	-0.010986	0.001587
0.000000	-0.004883	0.002869
0.000000	0.014038	0.002228
0.000000	-0.004883	0.001282
0.000000	-0.004883	0.000641
0.000000	-0.004883	0.001282
0.000000	-0.004883	0.001587
0.000000	-0.010986	0.000000
0.000000	0.001221	0.000977
0.000000	-0.010986	0.002228
0.000000	-0.004883	0.001282
0.000000	-0.004883	0.000977
0.000000	0.020752	0.000000
0.000000	-0.004883	0.000336
0.000000	-0.010986	0.001282
0.000000	-0.004883	0.002228
0.000000	0.001221	0.001282
0.000000	0.007935	0.003510
0.000000	0.001221	0.003510
0.000000	-0.004883	0.000336
0.000000	0.007935	0.001923
0.000000	-0.004883	0.000977
0.000000	0.007935	0.002228
0.000000	-0.004883	0.000641
0.000000	0.001221	0.001923
0.000000	-0.004883	0.000336
0.000000	-0.010986	0.000641
0.000000	0.001221	0.002869
0.000000	0.007935	0.001587
0.000000	0.001221	0.001282
0.000000	0.001221	0.000977
0.000000	0.014038	0.000000
0.000000	-0.004883	0.002228
0.000000	0.001221	0.001923
0.000000	0.007935	0.000977
0.000000	-0.004883	-0.002228
0.000000	0.007935	0.001282
0.000000	-0.004883	0.001587
0.000000	-0.010986	0.000641
0.000000	-0.010986	0.000641
0.000000	0.014038	0.000000
0.000000	-0.004883	0.002228
0.000000	-0.010986	0.002869
0.000000	-0.010986	0.003204
0.000000	-0.004883	0.002563
0.000000	0.007935	0.001587
0.000000	-0.004883	0.000000
0.000000	0.001221	0.001923
0.000000	-0.010986	0.000641
0.000000	0.026855	0.001923
0.000000	0.014038	0.001282
0.000000	-0.010986	0.000000
0.000000	-0.004883	0.001282
0.000000	0.007935	-0.000305
0.000000	0.001221	0.001282
0.000000	0.001221	0.001282
0.000000	0.001221	-0.001282
0.000000	-0.017700	0.002228
0.000000	0.001221	0.001282
0.000000	-0.004883	0.002563
0.000000	0.001221	0.000336
0.000000	0.007935	0.001282
0.000000	-0.004883	0.003845
0.000000	0.007935	0.003845
0.000000	0.014038	-0.000305
0.000000	0.001221	0.002563
0.000000	-0.004883	0.001923
0.000000	0.001221	0.003510
0.000000	-0.010986	0.002228
0.000000	-0.004883	0.000000
0.000000	-0.004883	-0.000946
0.000000	-0.010986	-0.001282
0.000000	-0.010986	0.001282
0.000000	-0.004883	0.000977
0.000000	-0.004883	-0.001282
0.000000	-0.010986	0.002563
0.000000	-0.004883	0.001923
0.000000	-0.004883	0.002228
0.000000	0.007935	0.002563
0.000000	-0.004883	0.001282
0.000000	0.001221	0.000641
0.000000	-0.004883	0.002228
0.000000	-0.004883	0.003204
0.000000	-0.004883	-0.000305
0.000000	0.007935	-0.000641
0.000000	-0.017700	0.002869
0.000000	-0.004883	-0.000641
0.000000	-0.010986	0.002563
0.000000	-0.004883	0.001587
0.000000	-0.004883	0.001282
0.000000	0.014038	0.001587
0.000000	-0.004883	0.000336
0.000000	-0.004883	0.000977
0.000000	-0.004883	0.000977
0.000000	0.014038	0.000336
0.000000	-0.004883	0.001923
0.000000	0.001221	0.000336
0.000000	0.014038	0.000977
0.000000	0.001221	0.001587
0.000000	-0.004883	0.003845
0.000000	-0.010986	0.000336
0.000000	-0.010986	0.001282
0.000000	-0.004883	0.000641
0.000000	0.001221	0.002563
0.000000	0.001221	-0.001892
0.000000	0.001221	0.000336
0.000000	-0.017700	0.001587
0.000000	0.007935	0.001282
0.000000	0.001221	0.001923
0.000000	0.014038	0.000977
0.000000	0.001221	-0.000946
0.000000	-0.004883	0.001587
0.000000	-0.010986	0.000977
0.000000	0.007935	-0.000305
0.000000	0.014038	0.000000
0.000000	-0.004883	0.004150
0.000000	-0.004883	0.001587
0.000000	-0.004883	0.002228
0.000000	-0.010986	0.001282
0.000000	-0.004883	0.001282
0.000000	0.007935	0.000000
0.000000	-0.004883	0.003204
0.000000	0.007935	-0.001282
0.000000	0.001221	0.003204
0.000000	0.007935	-0.000305
0.000000	-0.004883	0.003204
0.000000	0.014038	0.000641
0.000000	0.001221	0.001923
0.000000	0.001221	0.001282
0.000000	-0.004883	0.001923
0.000000	0.001221	0.001282
0.000000	-0.004883	0.001587
0.000000	-0.004883	0.001587
0.000000	-0.010986	0.002228
0.000000	-0.004883	-0.001282
0.000000	0.014038	0.001923
0.000000	0.001221	-0.000641
0.000000	-0.017700	0.001587
0.000000	-0.023804	0.000336
0.000000	0.007935	0.002228
0.000000	0.001221	0.001282
0.000000	-0.017700	0.002563
0.000000	-0.010986	0.001587
0.000000	-0.010986	0.002563
0.000000	-0.004883	-0.001282
0.000000	-0.004883	0.002563
0.000000	0.001221	0.000977
0.000000	-0.010986	0.004150
0.000000	0.001221	0.000336
0.000000	-0.004883	0.001923
0.000000	-0.004883	0.003204
0.000000	-0.017700	0.001282
0.000000	0.001221	0.002228
0.000000	-0.010986	0.000641
0.000000	0.001221	0.000000
0.000000	0.001221	0.002228
0.000000	-0.004883	-0.000946
0.000000	-0.004883	0.002228
0.000000	-0.004883	0.003204
0.000000	-0.010986	0.002563
0.000000	0.001221	0.002563
0.000000	0.001221	0.002228
0.000000	-0.017700	0.001282
0.000000	-0.004883	0.000000
0.000000	-0.004883	0.000336
0.000000	-0.004883	0.003845
0.000000	-0.004883	0.001923
0.000000	-0.004883	0.001587
0.000000	-0.004883	0.002228
0.000000	-0.004883	0.001282
0.000000	0.007935	0.001282
0.000000	-0.004883	0.000000
0.000000	-0.004883	-0.000305
0.000000	-0.010986	0.001282
0.000000	-0.004883	-0.001892
0.000000	-0.004883	-0.000641
0.000000	0.001221	-0.000946
0.000000	-0.004883	0.001923
0.000000	-0.004883	0.002869
0.000000	-0.010986	0.001282
0.000000	-0.010986	0.001282
0.000000	-0.010986	0.002228
0.000000	-0.004883	0.003204
0.000000	-0.017700	0.002563
0.000000	0.001221	0.000000
0.000000	0.001221	0.001282
0.000000	-0.004883	-0.000641
0.000000	-0.004883	0.000000
0.000000	-0.010986	0.000000
0.000000	-0.004883	-0.000641
0.000000	-0.004883	0.000977
0.000000	-0.010986	0.000336
0.000000	0.001221	0.001587
0.000000	0.001221	-0.000641
0.000000	-0.004883	-0.000641
0.000000	-0.017700	0.001587
0.000000	-0.004883	0.001282
0.000000	0.007935	0.001923
0.000000	-0.004883	0.002869
0.000000	-0.004883	0.001923
0.000000	-0.010986	0.000641
0.000000	-0.010986	0.002563
0.000000	-0.004883	0.002228
0.000000	0.014038	0.000000
0.000000	0.001221	0.000336
0.000000	-0.004883	0.001587
0.000000	-0.004883	0.000977
0.000000	0.014038	0.000000
0.000000	0.007935	0.000336
0.000000	-0.004883	0.001587
0.000000	0.001221	0.001282
0.000000	-0.017700	0.000336
0.000000	0.001221	-0.001587
0.000000	0.014038	0.001282
0.000000	-0.017700	0.000000
0.000000	-0.004883	0.002228
0.000000	-0.004883	0.000000
0.000000	0.001221	0.001587
0.000000	-0.004883	0.003510
0.000000	-0.004883	0.000336
0.000000	0.001221	0.000977
0.000000	0.001221	0.000336
0.000000	-0.004883	0.001282
0.000000	-0.004883	0.001282
0.000000	0.001221	0.000000
0.000000	0.001221	0.002228
0.000000	0.014038	0.002228
0.000000	0.007935	0.000641
0.000000	-0.004883	0.000641
0.000000	-0.004883	0.001282
0.000000	-0.004883	0.000977
0.000000	0.001221	0.002228
0.000000	-0.004883	0.001587
0.000000	-0.004883	0.000641
0.000000	-0.004883	-0.000946
0.000000	-0.004883	0.000977
0.000000	-0.004883	0.001587
0.000000	0.014038	-0.000305
0.000000	0.001221	0.003204
0.000000	-0.004883	-0.000641
0.000000	0.001221	0.002228
0.000000	0.007935	0.001923
0.000000	-0.010986	0.001282
0.000000	0.001221	0.001282
0.000000	-0.004883	0.002228
0.000000	0.020752	0.001587
0.000000	-0.010986	0.001282
0.000000	0.007935	-0.000946
0.000000	0.014038	0.002228
0.000000	-0.010986	-0.000641
0.000000	-0.010986	0.003845
0.000000	0.001221	0.000000
0.000000	-0.004883	0.000977
0.000000	0.001221	0.000641
0.000000	-0.004883	-0.000305
0.000000	0.007935	0.000641
0.000000	-0.017700	0.000977
0.000000	-0.004883	0.001282
0.000000	-0.004883	0.003845
0.000000	-0.004883	0.001923
0.000000	-0.010986	0.002563
0.000000	0.001221	-0.001587
0.000000	-0.010986	0.001282
0.000000	0.007935	0.002228
0.000000	-0.010986	0.000641
0.000000	-0.004883	0.002228
0.000000	-0.010986	0.002563
0.000000	-0.004883	-0.000946
0.000000	-0.017700	0.002228
0.000000	-0.004883	0.000336
0.000000	-0.004883	0.001282
0.000000	-0.004883	0.001282
0.000000	0.001221	0.000977
0.000000	-0.004883	-0.001587
0.000000	-0.004883	0.002228
0.000000	-0.004883	0.002228
0.000000	-0.004883	0.001923
0.000000	0.001221	-0.000305
0.000000	-0.004883	0.002563
0.000000	-0.004883	0.001923
0.000000	0.007935	0.003510
0.000000	0.001221	0.002228
0.000000	0.007935	0.000641
0.000000	0.007935	0.001282
0.000000	-0.010986	0.002563
0.000000	-0.004883	0.000336
0.000000	0.001221	0.000336
0.000000	-0.004883	0.000641
0.000000	-0.017700	0.000336
0.000000	-0.004883	0.000977
0.000000	0.001221	0.002563
0.000000	-0.004883	0.000641
0.000000	-0.004883	0.001282
0.000000	0.001221	0.000336
0.000000	-0.023804	0.000977
0.000000	0.007935	0.000977
0.000000	0.001221	0.001587
0.000000	0.001221	0.001282
0.000000	-0.004883	0.000641
0.000000	0.001221	0.002228
0.000000	0.001221	0.001923
0.000000	0.007935	0.000977
0.000000	-0.004883	0.001282
0.000000	-0.010986	0.000977
0.000000	0.001221	0.001587
0.000000	0.001221	0.001282
0.000000	0.014038	0.000336
0.000000	-0.004883	-0.001282
0.000000	0.007935	-0.000641
0.000000	0.001221	-0.000305
0.000000	-0.004883	-0.001282
0.000000	-0.004883	0.001923
0.000000	-0.004883	0.002228
0.000000	0.007935	0.001282
0.000000	0.007935	0.002563
0.000000	-0.004883	0.002228
0.000000	0.001221	0.002563
0.000000	0.007935	0.000641
0.000000	-0.017700	0.001587
0.000000	-0.010986	0.001923
0.000000	-0.004883	0.000641
0.000000	-0.004883	0.001587
0.000000	-0.004883	0.002228
0.000000	-0.004883	-0.000305
0.000000	-0.004883	0.002228
0.000000	0.014038	0.001587
0.000000	0.001221	0.000336
0.000000	0.014038	-0.000641
0.000000	-0.004883	-0.000946
0.000000	0.001221	0.001282
0.000000	-0.010986	0.001282
0.000000	-0.004883	-0.001282
0.000000	-0.004883	0.003204
0.000000	-0.004883	0.001587
0.000000	0.007935	0.001587
0.000000	-0.004883	0.000977
0.000000	0.001221	0.000641
0.000000	0.007935	-0.000305
0.000000	0.001221	0.002563
0.000000	-0.010986	0.002563
0.000000	0.007935	0.000641
0.000000	-0.004883	-0.001282
0.000000	-0.004883	0.001923
0.000000	-0.004883	-0.001282
0.000000	-0.004883	0.001282
0.000000	-0.004883	0.001923
0.000000	-0.004883	0.001923
0.000000	0.001221	0.000641
0.000000	-0.004883	0.000336
0.000000	0.001221	0.000000
0.000000	0.001221	0.002228
0.000000	0.001221	0.000000
0.000000	-0.004883	0.001282
0.000000	-0.004883	0.000977
0.000000	-0.010986	0.003204
0.000000	-0.004883	0.000336
0.000000	-0.017700	0.001923
0.000000	0.001221	0.000977
0.000000	-0.004883	0.000977
0.000000	-0.004883	-0.000641
0.000000	-0.017700	0.001587
0.000000	0.014038	-0.000946
0.000000	0.001221	0.001282
0.000000	-0.004883	0.000336
0.000000	0.007935	0.003204
0.000000	0.001221	0.001923
0.000000	-0.004883	0.001587
0.000000	-0.004883	0.000977
0.000000	-0.017700	-0.000641
0.000000	-0.010986	0.000977
0.000000	-0.004883	0.000000
0.000000	-0.010986	-0.000641
0.000000	0.001221	0.002228
0.000000	-0.004883	0.000000
0.000000	-0.004883	0.002228
0.000000	-0.004883	0.001282
0.000000	-0.004883	0.001923
0.000000	-0.017700	0.000977
0.000000	0.007935	0.003204
0.000000	-0.004883	0.001587
0.000000	0.001221	0.000977
0.000000	0.020752	0.000641
0.000000	0.007935	0.003204
0.000000	-0.004883	0.000000
0.000000	-0.004883	0.000336
0.000000	-0.004883	0.000641
0.000000	-0.010986	0.001282
0.000000	-0.004883	0.001282
0.000000	0.001221	0.000977
0.000000	-0.004883	0.001282
0.000000	0.001221	0.000977
0.000000	0.007935	0.000000
0.000000	0.007935	0.001587
0.000000	-0.010986	-0.000305
0.000000	0.014038	0.002563
0.000000	-0.010986	0.001282
0.000000	-0.010986	0.000336
0.000000	0.007935	0.001923
0.000000	-0.010986	0.001923
0.000000	0.001221	0.001923
0.000000	-0.004883	0.001923
0.000000	0.007935	-0.000305
0.000000	-0.004883	0.001923
0.000000	-0.004883	0.000641
0.000000	0.007935	0.001923
0.000000	-0.004883	0.001282
0.000000	0.001221	0.001282
0.000000	0.007935	0.000641
0.000000	-0.004883	0.002228
0.000000	-0.004883	0.001282
0.000000	-0.004883	0.000000
0.000000	0.001221	0.000000
0.000000	0.001221	0.004456
0.000000	0.007935	0.000000
0.000000	-0.004883	0.001923
0.000000	-0.004883	0.003510
0.000000	0.001221	0.001282
0.000000	-0.004883	0.000977
0.000000	0.007935	0.001587
0.000000	0.001221	0.000641
0.000000	-0.004883	0.002563
0.000000	0.001221	-0.001587
0.000000	-0.004883	0.002563
0.000000	-0.004883	0.000336
0.000000	-0.010986	0.003204
0.000000	0.014038	0.001282
0.000000	0.001221	0.000000
0.000000	0.001221	-0.000641
0.000000	-0.004883	0.001587
0.000000	-0.010986	0.000641
0.000000	0.001221	0.001282
0.000000	-0.004883	0.000977
0.000000	0.020752	0.003204
0.000000	-0.004883	-0.001587
0.000000	-0.004883	0.002563
0.000000	-0.004883	0.000977
0.000000	-0.004883	0.002869
0.000000	0.001221	0.000000
0.000000	0.014038	0.001587
0.000000	-0.023804	0.000977
0.000000	-0.004883	0.001923
0.000000	0.001221	-0.000946
0.000000	-0.004883	0.000641
0.000000	-0.004883	0.000000
0.000000	0.001221	0.002228
0.000000	-0.023804	0.001282
0.000000	0.007935	0.000641
0.000000	-0.004883	0.000641
0.000000	-0.004883	0.002563
0.000000	-0.004883	0.002563
0.000000	0.001221	0.002869
0.000000	0.001221	0.000336
0.000000	0.001221	0.002563
0.000000	-0.004883	0.002228
0.000000	-0.010986	0.002228
0.000000	0.007935	0.000977
0.000000	-0.010986	0.002563
0.000000	-0.010986	0.001282
0.000000	-0.010986	0.000641
0.000000	-0.010986	0.000000
0.000000	-0.004883	0.001587
0.000000	-0.010986	0.000336
0.000000	-0.004883	0.001587
0.000000	-0.017700	0.000641
0.000000	-0.010986	0.002563
0.000000	-0.004883	0.001282
0.000000	-0.004883	0.002563
0.000000	-0.010986	0.001587
0.000000	-0.010986	0.002228
0.000000	0.007935	0.000977
0.000000	-0.004883	0.001282
0.000000	-0.004883	0.000336
0.000000	0.007935	0.001587
0.000000	-0.004883	0.000977
0.000000	0.001221	0.002228
0.000000	0.001221	0.000000
0.000000	0.001221	0.000977
0.000000	-0.010986	0.000641
0.000000	0.001221	0.000977
0.000000	-0.023804	0.001587
0.000000	-0.004883	0.001587
0.000000	-0.004883	-0.001587
0.000000	-0.004883	0.001587
0.000000	0.001221	-0.001282
0.000000	-0.004883	0.000336
0.000000	-0.004883	-0.000946
0.000000	0.001221	0.001282
0.000000	0.001221	-0.002533
0.000000	0.007935	0.001587
0.000000	0.001221	0.000336
0.000000	0.007935	0.001587
0.000000	0.001221	-0.000946
0.000000	-0.010986	0.001923
0.000000	-0.004883	0.000336
0.000000	0.001221	0.000977
0.000000	-0.010986	0.000336
0.000000	0.001221	0.002563
0.000000	-0.004883	0.001282
0.000000	-0.004883	0.002869
0.000000	-0.017700	0.000336
0.000000	0.001221	0.001923
0.000000	0.001221	-0.000641
0.000000	0.001221	-0.000305
0.000000	0.001221	0.000336
0.000000	0.001221	0.000977
0.000000	-0.004883	-0.000305
0.000000	0.001221	0.002228
0.000000	-0.004883	-0.000305
0.000000	-0.004883	0.000336
0.000000	-0.010986	0.000641
0.000000	0.007935	0.003510
0.000000	-0.004883	0.000977
0.000000	-0.010986	0.001282
0.000000	-0.004883	0.002228
0.000000	0.007935	0.002228
0.000000	-0.010986	0.000000
0.000000	0.007935	0.000977
0.000000	0.001221	-0.000641
0.000000	-0.010986	0.001923
0.000000	-0.004883	0.002563
0.000000	-0.004883	0.001282
0.000000	0.007935	0.000641
0.000000	-0.004883	0.001587
0.000000	0.001221	0.001587
0.000000	0.001221	0.000641
0.000000	-0.004883	-0.000305
0.000000	-0.010986	0.000641
0.000000	-0.004883	0.000000
0.000000	-0.004883	0.002563
0.000000	-0.010986	0.001923
0.000000	-0.004883	0.000977
0.000000	-0.010986	0.002869
0.000000	-0.004883	0.003510
0.000000	0.014038	0.001282
0.000000	-0.004883	0.001282
0.000000	-0.004883	-0.000946
0.000000	-0.004883	0.000641
0.000000	-0.004883	0.000000
0.000000	-0.010986	0.001587
0.000000	-0.004883	0.000977
0.000000	-0.017700	0.000641
0.000000	-0.017700	-0.001282
0.000000	-0.017700	0.001282
0.000000	0.001221	-0.000305
0.000000	-0.004883	0.001923
0.000000	-0.004883	-0.000946
0.000000	-0.004883	0.003845
0.000000	0.001221	0.001923
0.000000	0.001221	0.001282
0.000000	0.001221	0.000977
0.000000	-0.004883	0.001923
0.000000	-0.017700	-0.000305
0.000000	-0.004883	0.000977
0.000000	-0.010986	0.000641
0.000000	-0.004883	0.001282
0.000000	0.001221	-0.000946
0.000000	-0.004883	0.001587
0.000000	0.001221	-0.001282
0.000000	0.001221	0.000000
0.000000	-0.004883	0.001587
0.000000	-0.010986	0.000977
0.000000	-0.010986	-0.000946
0.000000	-0.010986	0.001282
0.000000	-0.010986	0.003204
0.000000	-0.004883	0.002869
0.000000	0.007935	-0.000305
0.000000	-0.004883	0.003510
0.000000	0.001221	0.000000
0.000000	-0.004883	0.001923
0.000000	-0.010986	0.000000
0.000000	-0.004883	0.000336
0.000000	-0.004883	0.000641
0.000000	0.007935	0.002228
0.000000	0.001221	0.000000
0.000000	0.007935	0.000641
0.000000	-0.004883	-0.000946
0.000000	0.014038	0.002563
0.000000	-0.017700	0.000977
0.000000	-0.004883	0.002228
0.000000	0.007935	-0.000946
0.000000	0.001221	0.001923
0.000000	-0.004883	0.001923
0.000000	-0.017700	0.001282
0.000000	-0.017700	0.001923
0.000000	-0.004883	0.001923
0.000000	0.007935	-0.000946
0.000000	-0.023804	0.002228
0.000000	0.001221	0.000336
0.000000	0.020752	0.000641
0.000000	0.007935	0.000000
0.000000	-0.010986	0.002228
0.000000	-0.010986	0.000000
0.000000	-0.010986	0.001282
0.000000	-0.004883	0.000336
0.000000	0.001221	0.002563
0.000000	0.014038	0.001282
0.000000	-0.004883	0.003510
0.000000	0.007935	-0.000305
0.000000	0.014038	0.001587
0.000000	-0.004883	-0.002533
0.000000	0.001221	0.001282
0.000000	-0.004883	-0.000946
0.000000	0.001221	0.001587
0.000000	0.007935	0.000336
0.000000	0.001221	0.003204
0.000000	0.014038	0.000641
0.000000	-0.004883	0.003510
0.000000	0.007935	0.001587
0.000000	0.020752	0.002228
0.000000	-0.004883	0.000336
0.000000	0.001221	0.001923
0.000000	-0.004883	0.001587
0.000000	-0.004883	0.002869
0.000000	-0.010986	0.000641
0.000000	-0.017700	0.003204
0.000000	0.001221	0.000000
0.000000	-0.004883	0.000641
0.000000	0.026855	0.001587
0.000000	-0.004883	0.000641
0.000000	-0.004883	-0.001587
0.000000	0.001221	0.002869
0.000000	-0.004883	0.000977
0.000000	0.001221	0.002228
0.000000	-0.004883	0.001282
0.000000	0.001221	0.001587
0.000000	0.007935	-0.000305
0.000000	-0.004883	0.002869
0.000000	-0.004883	0.000000
0.000000	0.001221	0.000000
0.000000	-0.010986	0.000977
0.000000	-0.004883	0.004456
0.000000	0.007935	0.001282
0.000000	-0.004883	0.003845
0.000000	0.001221	0.000641
0.000000	0.007935	0.001587
0.000000	-0.004883	0.001282
0.000000	0.007935	0.001923
0.000000	0.001221	0.000336
0.000000	-0.004883	0.001587
0.000000	0.014038	0.001282
0.000000	0.001221	0.001282
0.000000	-0.010986	-0.000641
0.000000	-0.004883	0.002563
0.000000	-0.004883	0.001923
0.000000	-0.004883	0.001587
0.000000	0.001221	0.002563
0.000000	-0.004883	0.002563
0.000000	-0.010986	0.002563
0.000000	-0.004883	0.003204
0.000000	-0.010986	-0.000946
0.000000	0.001221	0.002869
0.000000	-0.004883	0.001282
0.000000	0.001221	0.000977
0.000000	-0.004883	0.000336
0.000000	-0.004883	0.001282
0.000000	-0.010986	0.000977
0.000000	-0.004883	0.001587
0.000000	-0.004883	0.001587
0.000000	-0.004883	-0.000641
0.000000	0.001221	-0.000641
0.000000	-0.004883	0.003510
0.000000	-0.004883	0.000641
0.000000	-0.010986	0.002869
0.000000	-0.004883	0.001923
0.000000	0.001221	0.001282
0.000000	-0.017700	0.001282
0.000000	0.001221	0.003204
0.000000	0.007935	0.000977
0.000000	-0.004883	0.001587
0.000000	-0.004883	-0.000946
0.000000	0.007935	0.003204
0.000000	0.014038	-0.000641
0.000000	0.001221	0.001282
0.000000	-0.004883	-0.000305
0.000000	-0.004883	-0.000305
0.000000	0.014038	0.000977
0.000000	-0.004883	0.000977
0.000000	0.001221	-0.001282
0.000000	0.001221	0.000641
0.000000	0.001221	-0.000641
0.000000	-0.017700	0.002228
0.000000	0.014038	-0.000305
0.000000	-0.004883	0.000641
0.000000	-0.004883	0.000641
0.000000	-0.004883	0.001282
0.000000	-0.004883	0.001282
0.000000	-0.017700	0.001923
0.000000	0.001221	0.001587
0.000000	0.007935	0.000000
0.000000	-0.017700	-0.000305
0.000000	-0.017700	0.001587
0.000000	0.014038	0.000977
0.000000	-0.004883	0.003204
0.000000	-0.004883	0.000336
0.000000	0.007935	-0.000946
0.000000	0.001221	0.002228
0.000000	0.001221	0.003204
0.000000	-0.004883	0.001282
0.000000	-0.004883	0.000641
0.000000	0.007935	-0.000641
0.000000	-0.004883	0.000641
0.000000	0.001221	-0.000305
0.000000	0.001221	0.000336
0.000000	-0.010986	0.002228
0.000000	0.001221	-0.000305
0.000000	-0.004883	0.001282
0.000000	0.007935	0.000641
0.000000	-0.004883	0.001923
0.000000	0.001221	0.001282
0.000000	-0.010986	0.004456
0.000000	0.001221	0.003204
0.000000	-0.004883	0.001923
0.000000	-0.004883	0.001587
0.000000	-0.004883	0.003510
0.000000	-0.004883	0.001587
0.000000	0.007935	0.002563
0.000000	-0.030518	0.000000
0.000000	0.001221	0.001587
0.000000	-0.004883	-0.000946
0.000000	0.007935	0.000000
0.000000	0.001221	0.000000
0.000000	-0.004883	0.000641
0.000000	-0.004883	-0.000305
0.000000	-0.010986	0.002228
0.000000	-0.017700	-0.000641
0.000000	0.007935	0.002228
0.000000	0.001221	0.001282
0.000000	-0.004883	0.003510
0.000000	0.007935	0.001923
0.000000	-0.004883	0.003204
0.000000	0.014038	0.000977
0.000000	-0.004883	0.003845
0.000000	-0.004883	-0.000641
0.000000	0.007935	0.003204
0.000000	0.007935	0.000336
0.000000	-0.010986	0.001923
0.000000	0.014038	0.001282
0.000000	-0.010986	0.003204
0.000000	-0.004883	-0.001587
0.000000	-0.004883	0.001282
0.000000	-0.004883	-0.000641
0.000000	-0.004883	0.000641
0.000000	0.007935	-0.000946
0.000000	-0.004883	0.001587
0.000000	-0.010986	0.001282
0.000000	-0.004883	0.002869
0.000000	-0.004883	0.003510
0.000000	-0.004883	0.000336
0.000000	-0.004883	0.000000
0.000000	-0.004883	0.002563
0.000000	-0.004883	0.001587
0.000000	0.001221	0.002228
0.000000	-0.004883	0.000641
0.000000	-0.004883	0.002228
0.000000	-0.004883	0.001282
0.000000	-0.004883	0.000641
0.000000	0.014038	0.000336
0.000000	-0.004883	0.002563
0.000000	0.001221	0.000641
0.000000	-0.004883	0.001923
0.000000	-0.010986	0.000336
0.000000	0.007935	0.001282
0.000000	-0.004883	0.000641
0.000000	0.014038	0.001923
0.000000	0.007935	0.001282
0.000000	0.014038	0.000336
0.000000	-0.010986	0.000977
0.000000	-0.004883	0.000641
0.000000	0.001221	0.001282
0.000000	0.007935	0.000336
0.000000	-0.004883	0.001282
0.000000	0.014038	0.001923
0.000000	-0.023804	-0.000305
0.000000	-0.017700	0.000977
0.000000	-0.010986	0.000336
0.000000	-0.004883	0.001282
0.000000	-0.023804	0.002228
0.000000	0.007935	0.003845
0.000000	-0.004883	-0.000641
0.000000	-0.010986	0.002228
0.000000	0.001221	0.001923
0.000000	-0.004883	0.001282
0.000000	0.001221	-0.000946
0.000000	-0.017700	0.000000
0.000000	0.007935	-0.001282
0.000000	-0.010986	0.002228
0.000000	0.007935	0.002563
0.000000	0.001221	0.000000
0.000000	0.001221	0.000977
0.000000	-0.017700	0.000977
0.000000	0.007935	0.000000
0.000000	-0.004883	-0.000641
0.000000	-0.004883	0.003845
0.000000	-0.004883	0.001587
0.000000	0.001221	0.003204
0.000000	0.001221	0.002228
0.000000	-0.004883	0.000641
0.000000	0.007935	0.001587
0.000000	-0.017700	0.003204
0.000000	0.001221	0.001282
0.000000	-0.004883	0.003204
0.000000	-0.004883	0.000000
0.000000	0.001221	0.000336
0.000000	-0.010986	0.000336
0.000000	0.014038	0.000641
0.000000	-0.004883	0.001282
0.000000	-0.004883	0.000000
0.000000	-0.004883	0.001923
0.000000	-0.004883	0.000977
0.000000	0.001221	-0.001587
0.000000	-0.004883	0.002563
0.000000	-0.017700	0.002563
0.000000	-0.004883	0.003510
0.000000	0.001221	0.002563
0.000000	0.014038	0.001923
0.000000	-0.010986	0.001282
0.000000	-0.010986	0.001587
0.000000	0.007935	0.000641
0.000000	0.007935	0.001923
0.000000	-0.004883	0.001282
0.000000	-0.004883	0.001282
0.000000	0.001221	-0.000641
0.000000	-0.004883	0.000336
0.000000	0.007935	-0.000305
0.000000	0.014038	0.001282
0.000000	-0.010986	0.000641
0.000000	-0.004883	0.002869
0.000000	0.007935	-0.000641
0.000000	0.007935	0.002869
0.000000	-0.004883	0.002563
0.000000	-0.004883	0.002563
0.000000	0.001221	0.000977
0.000000	-0.004883	0.003510
0.000000	0.001221	0.000336
0.000000	0.026855	0.002228
0.000000	-0.004883	0.001282
0.000000	-0.004883	0.001282
0.000000	-0.004883	0.000641
0.000000	0.001221	0.000336
0.000000	0.001221	-0.000305
0.000000	-0.017700	0.001282
0.000000	0.014038	0.001282
0.000000	-0.010986	0.001923
0.000000	-0.004883	0.001587
0.000000	0.001221	0.002869
0.066528	0.045776	0.001282
0.133057	0.115967	0.004456
0.200195	0.211792	0.002228
0.266724	0.262451	0.000977
0.333252	0.339355	0.000336
0.399780	0.402832	0.000000
0.466919	0.473022	0.000641
0.533447	0.523682	0.002563
0.599976	0.593872	-0.000641
0.666504	0.670166	0.000000
0.733032	0.721436	0.000977
0.800171	0.791626	0.001587
0.866699	0.861816	0.002228
0.933228	0.906372	0.000977
0.999756	0.988770	0.002228
1.066895	1.058960	0.001587
1.133423	1.135254	0.001282
1.199951	1.192627	0.004150
1.266479	1.269531	0.000641
1.333618	1.339111	0.001282
1.400146	1.390381	0.003204
1.466675	1.473389	-0.000641
1.533203	1.524048	0.000641
1.599731	1.600342	0.000977
1.666870	1.683350	0.000977
1.733398	1.746826	0.000000
1.799927	1.804199	-0.001282
1.866455	1.868286	0.000000
1.933594	1.938477	-0.000305
2.000122	2.001953	-0.001282
2.066650	2.097778	0.003510
2.133179	2.129517	0.000336
2.199707	2.211914	0.003845
2.266846	2.269287	0.003204
2.333374	2.346191	0.000000
2.399902	2.409668	0.000641
2.466431	2.467041	0.000977
2.533569	2.543335	0.001923
2.600098	2.600708	0.000977
2.666626	2.677002	-0.001587
2.733154	2.753906	0.001587
2.800293	2.804565	0.000336
2.866821	2.887573	0.001587
2.933350	2.938232	-0.000946
2.999878	3.002319	-0.000305
3.066406	3.065796	0.000000
3.133545	3.154907	-0.000946
3.200073	3.206177	0.000977
3.266602	3.276367	0.001282
3.333130	3.345947	0.000336
3.400269	3.397217	0.004456
3.466797	3.473511	0.001282
3.533325	3.530884	0.001923
3.599854	3.607178	0.001282
3.666382	3.677368	0.001282
3.733521	3.741455	-0.001282
3.800049	3.811035	0.000977
3.866577	3.875122	0.000641
3.933105	3.945312	0.001282
4.000244	4.008789	-0.002533
4.066772	4.085083	0.002228
4.133301	4.136353	0.000336
4.199829	4.212646	0.003204
4.266968	4.276123	0.002228
4.333496	4.346313	0.001923
4.400024	4.422607	0.001282
4.466553	4.467773	0.003204
4.533081	4.531250	0.002563
4.600220	4.614258	0.000977
4.666748	4.671631	0.001282
4.733276	4.728394	0.000000
4.799805	4.805298	-0.000946
4.866943	4.875488	0.000977
4.933472	4.951782	0.001282
5.000000	5.021973	-0.000641
5.066528	5.079346	-0.002869
5.133057	5.130005	0.001282
5.200195	5.213013	0.001282
5.266724	5.276489	0.000641
5.333252	5.333862	0.001282
5.399780	5.397339	0.001923
5.466919	5.474243	0.002563
5.533447	5.531616	0.003204
5.599976	5.601196	0.001923
5.666504	5.678101	0.001923
5.733032	5.741577	-0.000641
5.800171	5.798950	0.000641
5.866699	5.875244	0.002563
5.933228	5.932617	-0.002869
5.999756	6.009521	0.000977
6.066895	6.085815	-0.000305
6.133423	6.136475	0.001587
6.199951	6.206665	0.000000
6.266479	6.264038	0.000336
6.333618	6.347046	0.000336
6.400146	6.391602	-0.000305
6.466675	6.461792	0.000000
6.533203	6.557007	0.001923
6.599731	6.588745	-0.000946
6.666870	6.678467	0.003510
6.733398	6.741943	-0.001282
6.799927	6.799316	0.001282
6.866455	6.862793	0.001282
6.933594	6.945801	0.001282
7.000122	7.009277	0.000000
7.066650	7.098389	0.001282
7.133179	7.143555	0.000641
7.199707	7.207031	0.001587
7.266846	7.277222	-0.000641
7.333374	7.353516	0.001923
7.399902	7.398071	-0.000641
7.466431	7.468262	0.000336
7.533569	7.525635	0.001923
7.600098	7.595825	0.003845
7.666626	7.678223	0.000336
7.733154	7.742310	0.002869
7.800293	7.805786	0.001282
7.866821	7.863159	0.001923
7.933350	7.933350	-0.000946
7.999878	8.009644	0.001587
8.066406	8.060913	-0.000305
8.133545	8.118286	0.002228
8.200073	8.200684	0.000641
8.266602	8.258057	0.001282
8.333130	8.347168	0.002228
8.400269	8.391724	-0.002228
8.466797	8.461914	0.001282
8.533325	8.544922	0.000336
8.599854	8.595581	0.000641
8.666382	8.672485	0.002563
8.733521	8.735962	0.003510
8.800049	8.799438	0.002869
8.866577	8.869629	0.001587
8.933105	8.939819	0.002563
9.000244	8.997192	0.004150
9.066772	9.067383	0.001587
9.133301	9.137573	0.001282
9.199829	9.219971	0.000000
9.266968	9.271240	-0.001282
9.333496	9.341431	0.000336
9.400024	9.404907	-0.000305
9.466553	9.462280	-0.001282
9.533081	9.525757	0.000000
9.600220	9.595947	0.001282
9.666748	9.660034	0.001923
9.733276	9.749146	-0.000641
9.799805	9.793701	0.002228
9.866943	9.869995	0.000336
9.933472	9.921265	0.003845
10.000000	9.997559	0.003845
10.066528	10.079956	0.000641
10.133057	10.137329	0.001282
10.200195	10.201416	0.000000
10.266724	10.252075	-0.000641
10.333252	10.328979	0.000000
10.399780	10.411377	-0.000305
10.466919	10.462646	0.001923
10.533447	10.551758	-0.002228
10.599976	10.602417	-0.000946
10.666504	10.685425	-0.001892
10.733032	10.736694	-0.001282
10.800171	10.787354	0.001282
10.866699	10.857544	0.001282
10.933228	10.927734	-0.001587
10.999756	11.004028	0.002228
11.066895	11.074219	0.001587
11.133423	11.124878	0.000977
11.199951	11.195068	-0.000641
11.266479	11.271362	0.000000
11.333618	11.335449	-0.000946
11.400146	11.392822	-0.001587
11.466675	11.475220	-0.000641
11.533203	11.539307	0.000000
11.599731	11.596680	0.000000
11.666870	11.654053	-0.001587
11.733398	11.730347	-0.002228
11.799927	11.787720	-0.001282
11.866455	11.864014	-0.002533
11.933594	11.940308	0.000000
12.000122	11.991577	0.000000
12.066650	12.074585	0.000641
12.133179	12.131958	-0.000946
12.199707	12.195435	-0.000305
12.266846	12.258911	-0.000305
12.333374	12.316284	0.000000
12.399902	12.405396	-0.000946
12.466431	12.456665	-0.001282
12.533569	12.532959	-0.004761
12.600098	12.609253	-0.001587
12.666626	12.673340	-0.003815
12.733154	12.749634	-0.001892
12.800293	12.807007	-0.002228
12.866821	12.864380	-0.001587
12.933350	12.940674	-0.001892
12.999878	13.004761	-0.002533
13.066406	13.068237	-0.002533
13.133545	13.151245	-0.000641
13.200073	13.201904	-0.000946
13.266602	13.272095	0.001587
13.333130	13.348389	-0.001892
13.400269	13.412476	-0.001587
13.466797	13.450317	-0.001587
13.533325	13.533325	-0.003815
13.599854	13.603516	-0.002533
13.666382	13.685913	-0.001587
13.733521	13.750000	-0.003174
13.800049	13.807373	-0.004120
13.866577	13.877563	-0.006378
13.933105	13.928223	-0.002869
14.000244	13.998413	-0.004120
14.066772	14.074707	-0.004761
14.133301	14.151001	-0.001587
14.199829	14.208374	-0.004120
14.266968	14.252930	-0.000305
14.333496	14.329834	-0.000305
14.400024	14.400024	-0.000641
14.466553	14.469604	-0.001282
14.533081	14.533691	-0.003815
14.600220	14.591064	-0.003174
14.666748	14.660645	-0.004761
14.733276	14.756470	-0.005402
14.799805	14.794922	-0.003815
14.866943	14.865112	-0.005096
14.933472	14.928589	-0.003510
15.000000	14.992065	-0.004120
15.066528	15.056152	-0.004120
15.133057	15.132446	-0.003510
15.200195	15.208740	-0.003510
15.266724	15.260010	-0.002869
15.333252	15.323486	-0.003174
15.399780	15.399780	-0.006378
15.466919	15.469971	-0.001892
15.533447	15.546265	-0.004456
15.599976	15.584717	-0.001587
15.666504	15.654907	-0.002533
15.733032	15.744019	-0.004456
15.800171	15.801392	-0.005737
15.866699	15.871582	-0.003174
15.933228	15.922241	-0.004120
15.999756	16.018066	-0.004120
16.066895	16.068726	-0.005737
16.133423	16.145630	-0.002869
16.199951	16.203003	-0.005402
16.266479	16.259766	-0.003815
16.333618	16.336670	-0.004120
16.400146	16.400146	-0.002869
16.466675	16.483154	-0.003815
16.533203	16.533813	-0.002869
16.599731	16.585083	-0.003174
16.666870	16.661377	-0.004456
16.733398	16.731567	-0.005096
16.799927	16.776123	-0.004120
16.866455	16.871948	-0.006042
16.933594	16.928711	-0.005402
17.000122	17.005615	-0.005096
17.066650	17.069092	-0.004456
17.133179	17.132568	-0.005402
17.199707	17.196655	-0.002869
17.266846	17.254028	-0.004456
17.333374	17.324219	-0.004120
17.399902	17.393799	-0.006989
17.466431	17.476807	-0.004456
17.533569	17.553101	-0.005096
17.600098	17.591553	-0.004120
17.666626	17.674561	-0.004120
17.733154	17.731934	-0.004120
17.800293	17.814331	-0.007629
17.866821	17.878418	-0.005096
17.933350	17.922974	-0.005096
17.999878	17.986450	-0.007965
18.066406	18.069458	-0.008270
18.133545	18.120117	-0.005402
18.200073	18.190308	-0.007965
18.266602	18.273315	-0.007629
18.333130	18.311768	-0.006683
18.400269	18.406982	-0.005096
18.466797	18.464355	-0.006378
18.533325	18.521729	-0.006378
18.599854	18.598022	-0.005737
18.666382	18.662109	-0.005402
18.733521	18.731689	-0.005402
18.800049	18.801880	-0.003510
18.866577	18.884888	-0.005096
18.933105	18.929443	-0.005096
19.000244	19.012451	-0.007965
19.066772	19.082642	-0.008606
19.133301	19.139404	-0.005402
19.199829	19.196777	-0.007324
19.266968	19.273682	-0.007965
19.333496	19.343872	-0.007965
19.400024	19.413452	-0.007965
19.466553	19.470825	-0.007324
19.533081	19.534912	-0.008270
19.600220	19.598389	-0.005402
19.666748	19.681396	-0.005402
19.733276	19.738770	-0.003815
19.799805	19.815063	-0.006042
19.866943	19.859619	-0.006683
19.933472	19.948730	-0.006042
20.000000	20.006104	-0.007324
20.066528	20.063477	-0.007629
20.133057	20.139771	-0.005737
20.200195	20.209961	-0.007965
20.266724	20.280151	-0.006989
20.333252	20.337524	-0.007629
20.399780	20.394897	-0.008606
20.466919	20.458374	-0.009216
20.533447	20.528564	-0.007629
20.599976	20.611572	-0.008270
20.666504	20.668945	-0.009552
20.733032	20.738525	-0.012421
20.800171	20.795898	-0.007629
20.866699	20.853271	-0.007324
20.933228	20.917358	-0.005737
20.999756	20.999756	-0.008270
21.066895	21.063843	-0.006378
21.133423	21.146240	-0.006989
21.199951	21.191406	-0.006378
21.266479	21.248169	-0.006989
21.333618	21.337891	-0.009552
21.400146	21.382446	-0.008606
21.466675	21.464844	-0.007629
21.533203	21.541748	-0.009552
21.599731	21.592407	-0.009216
21.666870	21.656494	-0.008606
21.733398	21.732788	-0.010498
21.799927	21.809082	-0.008606
21.866455	21.866455	-0.008911
21.933594	21.936646	-0.008606
22.000122	22.000122	-0.008270
22.066650	22.064209	-0.008606
22.133179	22.121582	-0.008911
22.199707	22.191162	-0.009552
22.266846	22.268066	-0.008911
22.333374	22.325439	-0.006683
22.399902	22.414551	-0.010834
22.466431	22.459106	-0.008911
22.533569	22.529297	-0.009857
22.600098	22.586670	-0.008911
22.666626	22.675781	-0.010834
22.733154	22.713623	-0.008270
22.800293	22.802734	-0.009857
22.866821	22.860107	-0.006683
22.933350	22.911377	-0.008606
22.999878	23.000488	-0.008606
23.066406	23.063965	-0.008606
23.133545	23.121338	-0.008270
23.200073	23.204346	-0.010498
23.266602	23.261719	-0.007629
23.333130	23.350830	-0.010498
23.400269	23.382568	-0.010498
23.466797	23.452759	-0.012421
23.533325	23.535767	-0.010498
23.599854	23.593140	-0.013062
23.666382	23.643799	-0.010193
23.733521	23.720093	-0.012085
23.800049	23.803101	-0.009552
23.866577	23.860474	-0.011780
23.933105	23.930664	-0.008911
24.000244	23.988037	-0.012726
24.066772	24.051514	-0.008911
24.133301	24.128418	-0.009552
24.199829	24.191895	-0.008270
24.266968	24.255371	-0.010834
24.333496	24.319458	-0.007965
24.400024	24.382935	-0.010193
24.466553	24.453125	-0.009552
24.533081	24.516602	-0.012085
24.600220	24.586792	-0.011139
24.666748	24.650269	-0.014343
24.733276	24.733276	-0.012421
24.799805	24.797363	-0.014008
24.866943	24.873657	-0.014008
24.933472	24.918213	-0.014008
25.000000	24.994507	-0.010193
25.066528	25.070801	-0.013367
25.133057	25.134888	-0.010834
25.200195	25.185547	-0.012726
25.266724	25.268555	-0.010498
25.333252	25.325928	-0.010498
25.399780	25.389404	-0.008606
25.466919	25.466309	-0.012421
25.533447	25.548706	-0.010193
25.599976	25.606079	-0.012085
25.666504	25.682373	-0.010498
25.733032	25.726929	-0.013367
25.800171	25.797119	-0.012421
25.866699	25.861206	-0.013062
25.933228	25.937500	-0.011475
25.999756	26.007690	-0.014954
26.066895	26.071167	-0.012726
26.133423	26.128540	-0.013367
26.199951	26.198730	-0.013367
26.266479	26.275024	-0.014954
26.333618	26.332397	-0.012421
26.400146	26.402588	-0.011780
26.466675	26.459961	-0.013367
26.533203	26.536255	-0.011139
26.599731	26.600342	-0.013062
26.666870	26.657104	-0.013702
26.733398	26.721191	-0.014008
26.799927	26.797485	-0.013702
26.866455	26.854858	-0.013062
26.933594	26.937866	-0.014008
27.000122	27.001343	-0.011780
27.066650	27.058716	-0.013702
27.133179	27.122192	-0.013702
27.199707	27.186279	-0.014954
27.266846	27.275391	-0.014008
27.333374	27.338867	-0.012421
27.399902	27.402954	-0.013062
27.466431	27.485352	-0.013062
27.533569	27.542725	-0.013062
27.600098	27.600098	-0.013062
27.666626	27.677002	-0.011139
27.733154	27.740479	-0.012726
27.800293	27.797852	-0.014648
27.866821	27.874146	-0.014008
27.933350	27.957153	-0.014343
27.999878	27.994995	-0.014343
28.066406	28.065186	-0.014954
28.133545	28.129272	-0.014008
28.200073	28.211670	-0.014954
28.266602	28.269043	-0.015289
28.333130	28.320312	-0.013367
28.400269	28.409424	-0.013062
28.466797	28.466797	-0.013367
28.533325	28.536987	-0.012421
28.599854	28.594360	-0.012085
28.666382	28.670654	-0.015594
28.733521	28.740845	-0.013367
28.800049	28.791504	-0.012726
28.866577	28.855591	-0.014648
28.933105	28.931885	-0.016235
29.000244	29.002075	-0.014648
29.066772	29.065552	-0.016571
29.133301	29.135742	-0.014648
29.199829	29.205933	-0.014008
29.266968	29.282227	-0.014008
29.333496	29.345703	-0.014343
29.400024	29.403076	-0.014648
29.466553	29.467163	-0.016235
29.533081	29.556274	-0.016571
29.600220	29.606934	-0.015930
29.666748	29.664307	-0.012085
29.733276	29.734497	-0.014343
29.799805	29.797974	-0.011780
29.866943	29.874878	-0.015289
29.933472	29.932251	-0.015289
30.000000	30.014648	-0.015289
30.066528	30.084839	-0.016235
30.133057	30.148926	-0.016571
30.200195	30.225220	-0.017181
30.266724	30.269775	-0.019104
30.333252	30.333252	-0.014648
30.399780	30.403442	-0.015930
30.466919	30.466919	-0.015289
30.533447	30.543823	-0.016571
30.599976	30.594482	-0.014343
30.666504	30.664673	-0.015289
30.733032	30.728149	-0.014648
30.800171	30.842896	-0.015930
30.866699	30.868530	-0.014343
30.933228	30.938721	-0.016876
30.999756	31.021729	-0.013367
31.066895	31.085205	-0.018158
31.133423	31.135864	-0.016876
31.199951	31.206055	-0.016876
31.266479	31.244507	-0.018799
31.333618	31.333618	-0.017517
31.400146	31.403809	-0.016235
31.466675	31.480103	-0.016876
31.533203	31.550293	-0.017822
31.599731	31.607666	-0.018799
31.666870	31.658325	-0.016235
31.733398	31.735229	-0.019104
31.799927	31.798706	-0.014954
31.866455	31.856079	-0.016571
31.933594	31.926270	-0.015594
32.000122	32.002563	-0.014343
32.066650	32.059937	-0.014648
32.133179	32.136230	-0.016876
32.199707	32.200317	-0.015594
32.266846	32.257690	-0.021332
32.333374	32.333984	-0.016571
32.399902	32.410278	-0.017822
32.466431	32.486572	-0.020386
32.533569	32.531128	-0.019104
32.600098	32.601318	-0.019104
32.666626	32.677612	-0.017822
32.733154	32.734985	-0.020386
32.800293	32.805176	-0.017181
32.866821	32.856445	-0.017822
32.933350	32.945557	-0.018158
32.999878	33.009033	-0.015594
33.066406	33.060303	-0.017822
33.133545	33.142700	-0.016571
33.200073	33.206787	-0.015289
33.266602	33.276978	-0.015289
33.333130	33.340454	-0.016876
33.400269	33.416748	-0.017517
33.466797	33.480835	-0.018158
33.533325	33.544312	-0.019440
33.599854	33.601685	-0.020386
33.666382	33.671875	-0.016235
33.733521	33.735352	-0.018799
33.800049	33.811646	-0.019440
33.866577	33.862915	-0.019104
33.933105	33.920288	-0.019745
34.000244	34.009399	-0.018158
34.066772	34.066772	-0.017181
34.133301	34.111328	-0.016571
34.199829	34.207153	-0.018463
34.266968	34.276733	-0.019440
34.333496	34.315186	-0.018799
34.400024	34.404297	-0.018799
34.466553	34.461670	-0.017517
34.533081	34.525757	-0.019104
34.600220	34.602051	-0.019104
34.666748	34.678345	-0.019104
34.733276	34.703979	-0.017181
34.799805	34.786377	-0.019440
34.866943	34.850464	-0.019104
34.933472	34.939575	-0.021667
35.000000	35.009766	-0.017822
35.066528	35.073242	-0.019745
35.133057	35.143433	-0.019440
35.200195	35.200806	-0.022278
35.266724	35.245361	-0.017181
35.333252	35.341187	-0.017822
35.399780	35.379028	-0.018158
35.466919	35.462036	-0.020386
35.533447	35.545044	-0.020386
35.599976	35.608521	-0.021027
35.666504	35.665894	-0.019745
35.733032	35.729370	-0.020691
35.800171	35.818481	-0.021332
35.866699	35.869751	-0.021027
35.933228	35.927124	-0.019104
35.999756	36.003418	-0.019745
36.066895	36.073608	-0.019440
36.133423	36.137085	-0.021027
36.199951	36.201172	-0.019745
36.266479	36.277466	-0.022919
36.333618	36.334839	-0.021332
36.400146	36.392212	-0.019440
36.466675	36.475220	-0.019440
36.533203	36.544800	-0.020386
36.599731	36.602173	-0.021332
36.666870	36.659546	-0.021667
36.733398	36.736450	-0.021332
36.799927	36.799927	-0.021332
36.866455	36.882935	-0.020691
36.933594	36.927490	-0.021332
37.000122	36.984863	-0.021332
37.066650	37.067261	-0.020050
37.133179	37.137451	-0.021667
37.199707	37.201538	-0.021332
37.266846	37.271118	-0.019104
37.333374	37.341309	-0.017822
37.399902	37.392578	-0.018158
37.466431	37.468872	-0.020050
37.533569	37.532349	-0.020050
37.600098	37.596436	-0.018799
37.666626	37.659912	-0.019745
37.733154	37.730103	-0.020691
37.800293	37.800293	-0.023560
37.866821	37.857666	-0.022919
37.933350	37.927246	-0.024200
37.999878	38.010254	-0.022278
38.066406	38.054810	-0.021973
38.133545	38.112183	-0.022278
38.200073	38.195190	-0.021667
38.266602	38.258667	-0.019440
38.333130	38.341675	-0.021027
38.400269	38.399048	-0.021667
38.466797	38.469238	-0.021667
38.533325	38.507080	-0.020386
38.599854	38.590088	-0.019745
38.666382	38.679199	-0.021027
38.733521	38.743286	-0.023895
38.800049	38.800049	-0.022919
38.866577	38.876953	-0.023560
38.933105	38.940430	-0.021332
39.000244	38.991699	-0.023895
39.066772	39.067993	-0.022614
39.133301	39.131470	-0.024841
39.199829	39.188843	-0.022919
39.266968	39.259033	-0.023560
39.333496	39.335327	-0.022614
39.400024	39.405518	-0.021027
39.466553	39.456787	-0.021973
39.533081	39.545898	-0.023895
39.600220	39.609375	-0.023560
39.666748	39.660645	-0.021667
39.733276	39.736938	-0.020691
39.799805	39.807129	-0.021332
39.866943	39.864502	-0.022614
39.933472	39.940796	-0.023254
40.000000	40.010986	-0.023254
40.066528	40.055542	-0.023254
40.133057	40.137939	-0.022614
40.200195	40.195312	-0.025787
40.266724	40.265503	-0.024536
40.333252	40.316772	-0.022919
40.399780	40.405884	-0.023560
40.466919	40.463257	-0.024841
40.533447	40.526733	-0.024200
40.599976	40.584106	-0.022919
40.666504	40.667114	-0.022614
40.733032	40.730591	-0.024200
40.800171	40.794678	-0.021332
40.866699	40.832520	-0.021332
40.933228	40.915527	-0.022278
40.999756	40.979004	-0.022614
41.066895	41.062012	-0.024200
41.133423	41.119385	-0.026123
41.199951	41.182861	-0.023895
41.266479	41.253052	-0.024200
41.333618	41.323242	-0.024200
41.400146	41.399536	-0.025146
41.466675	41.444092	-0.022278
41.533203	41.520996	-0.024200
41.599731	41.629028	-0.022919
41.666870	41.647949	-0.023895
41.733398	41.724854	-0.023254
41.799927	41.794434	-0.025146
41.866455	41.858521	-0.023560
41.933594	41.915894	-0.025146
42.000122	41.998291	-0.023895
42.066650	42.062378	-0.024536
42.133179	42.113037	-0.022278
42.199707	42.196045	-0.024841
42.266846	42.266235	-0.023560
42.333374	42.329712	-0.025146
42.399902	42.406006	-0.023560
42.466431	42.463379	-0.024200
42.533569	42.533569	-0.023560
42.600098	42.584839	-0.024536
42.666626	42.661133	-0.024200
42.733154	42.711792	-0.026123
42.800293	42.794800	-0.022614
42.866821	42.858887	-0.024536
42.933350	42.928467	-0.023895
42.999878	42.966919	-0.024200
43.066406	43.074951	-0.022919
43.133545	43.120117	-0.028656
43.200073	43.189697	-0.026428
43.266602	43.266602	-0.024200
43.333130	43.330078	-0.024841
43.400269	43.380737	-0.027069
43.466797	43.450928	-0.024200
43.533325	43.527832	-0.028015
43.599854	43.578491	-0.025146
43.666382	43.648682	-0.023895
43.733521	43.718872	-0.024200
43.800049	43.795166	-0.026428
43.866577	43.852539	-0.024200
43.933105	43.928833	-0.026428
44.000244	43.992920	-0.025787
44.066772	44.056396	-0.026123
44.133301	44.107056	-0.023560
44.199829	44.190063	-0.025787
44.266968	44.247437	-0.024536
44.333496	44.323730	-0.026428
44.400024	44.393921	-0.027405
44.466553	44.464111	-0.027710
44.533081	44.540405	-0.027710
44.600220	44.597778	-0.027710
44.666748	44.655151	-0.027069
44.733276	44.744263	-0.027405
44.799805	44.795532	-0.026123
44.866943	44.859009	-0.027710
44.933472	44.923096	-0.026123
45.000000	44.986572	-0.025787
45.066528	45.043945	-0.024536
45.133057	45.120239	-0.025787
45.200195	45.190430	-0.025482
45.266724	45.253906	-0.025146
45.333252	45.317993	-0.025146
45.399780	45.400391	-0.028351
45.466919	45.426025	-0.025482
45.533447	45.521851	-0.028015
45.599976	45.610962	-0.028992
45.666504	45.655518	-0.026764
45.733032	45.725708	-0.026123
45.800171	45.789185	-0.029297
45.866699	45.865479	-0.027069
45.933228	45.922852	-0.027405
45.999756	45.980225	-0.027405
46.066895	46.063232	-0.027710
46.133423	46.120605	-0.025146
46.199951	46.190796	-0.027710
46.266479	46.254272	-0.024841
46.333618	46.337280	-0.025146
46.400146	46.381836	-0.027069
46.466675	46.452026	-0.027405
46.533203	46.515503	-0.026123
46.599731	46.598511	-0.028992
46.666870	46.668701	-0.028015
46.733398	46.726074	-0.029938
46.799927	46.782837	-0.027405
46.866455	46.846924	-0.028351
46.933594	46.910400	-0.028015
47.000122	46.974487	-0.028992
47.066650	47.050781	-0.028351
47.133179	47.114258	-0.028351
47.199707	47.171631	-0.026764
47.266846	47.241821	-0.030579
47.333374	47.312012	-0.026428
47.399902	47.382202	-0.027710
47.466431	47.445679	-0.025787
47.533569	47.509155	-0.028351
47.600098	47.592163	-0.029297
47.666626	47.649536	-0.029297
47.733154	47.706909	-0.027405
47.800293	47.777100	-0.029297
47.866821	47.840576	-0.028992
47.933350	47.916870	-0.030243
47.999878	47.993774	-0.028656
48.066406	48.044434	-0.030884
48.133545	48.120728	-0.027405
48.200073	48.184814	-0.029938
48.266602	48.235474	-0.028351
48.333130	48.312378	-0.030243
48.400269	48.388672	-0.029938
48.466797	48.439331	-0.029938
48.533325	48.516235	-0.027405
48.599854	48.598633	-0.028992
48.666382	48.643188	-0.027710
48.733521	48.726196	-0.031525
48.800049	48.796387	-0.029297
48.866577	48.853760	-0.031525
48.933105	48.923950	-0.028992
49.000244	48.981323	-0.030579
49.066772	49.050903	-0.029938
49.133301	49.102173	-0.027710
49.199829	49.172363	-0.029633
49.266968	49.248657	-0.030579
49.333496	49.312134	-0.030579
49.400024	49.369507	-0.029633
49.466553	49.446411	-0.027069
49.533081	49.522705	-0.028656
49.600220	49.598999	-0.028015
49.666748	49.637451	-0.030884
49.733276	49.713745	-0.030884
49.799805	49.771118	-0.029938
49.866943	49.854126	-0.030884
49.933472	49.917603	-0.031525
50.000000	49.981079	-0.034088
50.066528	50.045166	-0.032806
50.133057	50.108643	-0.028992
50.200195	50.178833	-0.031219
50.266724	50.249023	-0.031860
50.333252	50.299683	-0.026764
50.399780	50.376587	-0.030579
50.466919	50.440063	-0.029938
50.533447	50.529175	-0.030243
50.599976	50.580444	-0.028015
50.666504	50.656738	-0.030243
50.733032	50.714111	-0.030579
50.800171	50.777588	-0.029938
50.866699	50.834961	-0.031860
50.933228	50.911255	-0.033112
50.999756	50.981445	-0.029938
51.066895	51.038818	-0.032806
51.133423	51.096191	-0.031860
51.199951	51.172485	-0.031219
51.266479	51.242676	-0.031219
51.333618	51.318970	-0.031219
51.400146	51.389160	-0.031525
51.466675	51.446533	-0.031219
51.533203	51.503906	-0.030579
51.599731	51.580200	-0.032501
51.666870	51.624756	-0.030884
51.733398	51.701660	-0.033112
51.799927	51.765137	-0.029633
51.866455	51.828613	-0.030579
51.933594	51.918335	-0.031860
52.000122	51.968994	-0.032501
52.066650	52.039185	-0.033112
52.133179	52.115479	-0.031860
52.199707	52.198486	-0.030884
52.266846	52.249146	-0.034393
52.333374	52.300415	-0.032166
52.399902	52.370605	-0.032166
52.466431	52.453003	-0.032806
52.533569	52.504272	-0.032501
52.600098	52.554932	-0.032806
52.666626	52.644653	-0.033447
52.733154	52.708130	-0.035675
52.800293	52.784424	-0.031860
52.866821	52.848511	-0.032166
52.933350	52.918091	-0.034088
52.999878	52.975464	-0.029938
53.066406	53.052368	-0.031860
53.133545	53.115845	-0.032501
53.200073	53.166504	-0.033752
53.266602	53.243408	-0.033447
53.333130	53.306885	-0.035034
53.400269	53.383179	-0.033752
53.466797	53.440552	-0.033752
53.533325	53.504639	-0.032501
53.599854	53.580933	-0.035675
53.666382	53.657227	-0.031219
53.733521	53.714600	-0.033447
53.800049	53.765869	-0.030884
53.866577	53.848267	-0.033112
53.933105	53.905640	-0.034393
54.000244	53.982544	-0.034393
54.066772	54.039307	-0.032166
54.133301	54.116211	-0.032166
54.199829	54.173584	-0.032166
54.266968	54.255981	-0.033447
54.333496	54.320068	-0.033112
54.400024	54.370728	-0.036957
54.466553	54.428101	-0.033447
54.533081	54.523926	-0.033752
54.600220	54.594116	-0.032166
54.666748	54.657593	-0.034729
54.733276	54.696045	-0.032806
54.799805	54.772339	-0.034729
54.866943	54.848633	-0.032501
54.933472	54.924927	-0.035980
55.000000	54.969482	-0.035034
55.066528	55.026855	-0.035339
55.133057	55.115967	-0.032501
55.200195	55.167236	-0.034088
55.266724	55.256348	-0.034088
55.333252	55.320435	-0.034729
55.399780	55.390015	-0.034088
55.466919	55.434570	-0.034393
55.533447	55.530396	-0.035339
55.599976	55.574951	-0.036957
55.666504	55.632324	-0.032166
55.733032	55.728149	-0.034088
55.800171	55.784912	-0.033447
55.866699	55.848999	-0.035034
55.933228	55.906372	-0.034088
55.999756	55.989380	-0.035339
56.066895	56.046143	-0.035980
56.133423	56.116333	-0.034729
56.199951	56.186523	-0.033752
56.266479	56.237793	-0.035034
56.333618	56.314087	-0.032501
56.400146	56.377563	-0.036621
56.466675	56.460571	-0.035339
56.533203	56.505127	-0.035675
56.599731	56.581421	-0.036316
56.666870	56.683350	-0.036957
56.733398	56.715088	-0.036621
56.799927	56.798096	-0.035675
56.866455	56.849365	-0.036316
56.933594	56.931763	-0.035980
57.000122	56.970215	-0.034729
57.066650	57.053223	-0.035980
57.133179	57.097778	-0.035339
57.199707	57.161255	-0.035675
57.266846	57.237549	-0.034729
57.333374	57.307739	-0.034393
57.399902	57.371826	-0.034393
57.466431	57.435303	-0.035034
57.533569	57.511597	-0.034729
57.600098	57.575684	-0.037598
57.666626	57.633057	-0.036957
57.733154	57.722168	-0.036957
57.800293	57.791748	-0.035339
57.866821	57.836914	-0.035675
57.933350	57.894287	-0.036316
57.999878	57.957764	-0.037262
58.066406	58.040771	-0.035675
58.133545	58.098145	-0.036316
58.200073	58.174438	-0.035980
58.266602	58.237915	-0.037262
58.333130	58.302002	-0.034088
58.400269	58.371582	-0.035034
58.466797	58.448486	-0.035980
58.533325	58.511963	-0.037262
58.599854	58.569336	-0.033447
58.666382	58.645630	-0.036957
58.733521	58.715820	-0.035675
58.800049	58.767090	-0.037598
58.866577	58.843384	-0.036316
58.933105	58.932495	-0.038849
59.000244	58.983154	-0.035980
59.066772	59.047241	-0.039490
59.133301	59.117432	-0.036621
59.199829	59.180908	-0.038849
59.266968	59.251099	-0.036316
59.333496	59.314575	-0.039490
59.400024	59.371948	-0.036316
59.466553	59.448242	-0.036957
59.533081	59.499512	-0.036316
59.600220	59.575806	-0.036621
59.666748	59.627075	-0.037262
59.733276	59.716187	-0.038544
59.799805	59.760742	-0.037262
59.866943	59.837036	-0.038849
59.933472	59.901123	-0.036621
60.000000	59.957886	-0.039185
60.066528	60.053711	-0.037598
60.133057	60.111084	-0.038544
60.200195	60.168457	-0.035980
60.266724	60.225830	-0.040771
60.333252	60.314941	-0.037262
60.399780	60.385132	-0.039490
60.466919	60.442505	-0.038544
60.533447	60.493164	-0.039825
60.599976	60.563354	-0.036621
60.666504	60.652466	-0.037903
60.733032	60.703735	-0.037262
60.800171	60.773926	-0.038208
60.866699	60.856323	-0.038544
60.933228	60.913696	-0.042053
60.999756	60.964966	-0.037598
61.066895	61.034546	-0.039825
61.133423	61.104736	-0.038849
61.199951	61.168823	-0.040771
61.266479	61.239014	-0.036316
61.333618	61.289673	-0.039490
61.400146	61.353149	-0.037262
61.466675	61.430054	-0.038208
61.533203	61.499634	-0.038208
61.599731	61.569824	-0.039490
61.666870	61.633911	-0.038544
61.733398	61.703491	-0.038544
61.799927	61.767578	-0.039490
61.866455	61.850586	-0.040771
61.933594	61.901245	-0.037903
62.000122	61.964722	-0.040466
62.066650	62.047729	-0.039825
62.133179	62.117920	-0.040131
62.199707	62.175293	-0.037598
62.266846	62.245483	-0.040771
62.333374	62.302856	-0.040466
62.399902	62.366333	-0.038208
62.466431	62.436523	-0.038849
62.533569	62.512817	-0.041077
62.600098	62.576904	-0.039490
62.666626	62.633667	-0.041077
62.733154	62.703857	-0.038544
62.800293	62.767944	-0.038208
62.866821	62.850342	-0.037598
62.933350	62.901611	-0.042358
62.999878	62.971802	-0.037598
63.066406	63.041992	-0.038849
63.133545	63.105469	-0.041718
63.200073	63.162842	-0.042694
63.266602	63.245850	-0.039825
63.333130	63.315430	-0.042053
63.400269	63.359985	-0.039185
63.466797	63.430176	-0.039185
63.533325	63.494263	-0.039490
63.599854	63.563843	-0.037903
63.666382	63.640747	-0.039825
63.733521	63.698120	-0.041077
63.800049	63.755493	-0.039185
63.866577	63.818970	-0.040771
63.933105	63.901978	-0.037262
64.000244	63.965454	-0.040771
64.066772	64.041748	-0.040131
64.133301	64.093018	-0.041718
64.199829	64.163208	-0.042358
64.266968	64.239502	-0.039825
64.333496	64.290161	-0.041412
64.400024	64.367065	-0.040771
64.466553	64.430542	-0.042999
64.533081	64.500732	-0.042358
64.600220	64.564209	-0.040131
64.666748	64.634399	-0.042053
64.733276	64.717407	-0.041412
64.799805	64.755249	-0.040771
64.866943	64.838257	-0.039490
64.933472	64.901733	-0.040131
65.000000	64.959106	-0.041077
65.066528	65.042114	-0.041077
65.133057	65.105591	-0.040771
65.200195	65.150757	-0.041412
65.266724	65.233154	-0.040771
65.333252	65.297241	-0.041077
65.399780	65.360718	-0.041718
65.466919	65.424194	-0.041412
65.533447	65.513306	-0.042694
65.599976	65.570679	-0.042694
65.666504	65.634766	-0.041077
65.733032	65.711060	-0.041718
65.800171	65.762329	-0.041718
65.866699	65.838623	-0.044586
65.933228	65.895996	-0.042053
65.999756	65.972290	-0.042999
66.066895	66.029663	-0.040771
66.133423	66.099854	-0.040771
66.199951	66.150513	-0.041718
66.266479	66.227417	-0.041077
66.333618	66.303711	-0.040771
66.400146	66.361084	-0.041718
66.466675	66.437378	-0.042694
66.533203	66.488647	-0.042053
66.599731	66.545410	-0.042053
66.666870	66.615601	-0.042694
66.733398	66.672974	-0.041077
66.799927	66.762085	-0.042053
66.866455	66.819458	-0.042694
66.933594	66.896362	-0.041077
67.000122	66.947021	-0.042694
67.066650	67.010498	-0.042999
67.133179	67.100220	-0.042358
67.199707	67.157593	-0.042694
67.266846	67.221069	-0.042053
67.333374	67.278442	-0.042358
67.399902	67.373657	-0.043640
67.466431	67.418213	-0.038849
67.533569	67.475586	-0.044281
67.600098	67.558594	-0.042999
67.666626	67.615967	-0.043640
67.733154	67.686157	-0.040771
67.800293	67.762451	-0.042694
67.866821	67.819824	-0.041718
67.933350	67.883301	-0.042053
67.999878	67.960205	-0.043304
68.066406	68.017578	-0.043640
68.133545	68.106689	-0.041412
68.200073	68.157349	-0.044586
68.266602	68.201904	-0.042999
68.333130	68.291626	-0.043640
68.400269	68.348389	-0.042053
68.466797	68.431396	-0.043945
68.533325	68.482666	-0.043640
68.599854	68.552246	-0.045563
68.666382	68.635254	-0.044922
68.733521	68.686523	-0.044922
68.800049	68.762817	-0.042358
68.866577	68.801270	-0.045227
68.933105	68.877563	-0.042694
69.000244	68.953857	-0.044586
69.066772	69.042969	-0.043304
69.133301	69.100342	-0.045227
69.199829	69.151611	-0.041718
69.266968	69.227905	-0.042999
69.333496	69.298096	-0.042999
69.400024	69.361572	-0.044586
69.466553	69.418945	-0.041412
69.533081	69.495239	-0.043640
69.600220	69.559326	-0.041718
69.666748	69.622803	-0.043640
69.733276	69.674072	-0.042694
69.799805	69.743652	-0.046173
69.866943	69.801025	-0.045227
69.933472	69.896851	-0.044281
70.000000	69.947510	-0.045868
70.066528	70.017700	-0.045868
70.133057	70.081787	-0.042694
70.200195	70.151367	-0.044922
70.266724	70.228271	-0.045227
70.333252	70.285645	-0.044922
70.399780	70.343018	-0.043304
70.466919	70.412598	-0.044922
70.533447	70.476685	-0.043945
70.599976	70.540161	-0.043945
70.666504	70.629272	-0.043945
70.733032	70.686646	-0.045868
70.800171	70.744019	-0.043640
70.866699	70.820312	-0.046509
70.933228	70.890503	-0.044586
70.999756	70.941772	-0.044281
71.066895	71.030884	-0.046173
71.133423	71.094360	-0.046509
71.199951	71.151733	-0.045868
71.266479	71.203003	-0.045868
71.333618	71.273193	-0.044586
71.400146	71.355591	-0.047150
71.466675	71.419678	-0.044281
71.533203	71.495972	-0.046173
71.599731	71.553345	-0.043945
71.666870	71.629639	-0.043640
71.733398	71.680908	-0.044586
71.799927	71.744385	-0.046173
71.866455	71.820679	-0.044281
71.933594	71.884766	-0.047791
72.000122	71.967163	-0.045227
72.066650	72.031250	-0.048401
72.133179	72.069092	-0.045563
72.199707	72.152100	-0.047791
72.266846	72.222290	-0.044586
72.333374	72.305298	-0.046509
72.399902	72.355957	-0.045563
72.466431	72.426147	-0.046509
72.533569	72.496338	-0.044922
72.600098	72.559814	-0.046173
72.666626	72.623291	-0.045227
72.733154	72.706299	-0.048737
72.800293	72.744751	-0.044281
72.866821	72.833862	-0.046509
72.933350	72.878418	-0.046814
72.999878	72.954712	-0.048401
73.066406	73.024902	-0.045868
73.133545	73.082275	-0.047150
73.200073	73.132935	-0.045868
73.266602	73.222656	-0.046173
73.333130	73.298950	-0.045868
73.400269	73.356323	-0.048401
73.466797	73.419800	-0.045868
73.533325	73.477173	-0.048096
73.599854	73.541260	-0.046173
73.666382	73.604736	-0.045868
73.733521	73.674927	-0.045563
73.800049	73.751221	-0.047791
73.866577	73.821411	-0.048401
73.933105	73.872070	-0.047150
74.000244	73.948975	-0.045868
74.066772	74.018555	-0.047455
74.133301	74.069824	-0.045563
74.199829	74.158936	-0.048401
74.266968	74.216309	-0.045868
74.333496	74.292603	-0.047791
74.400024	74.343872	-0.047150
74.466553	74.420166	-0.047455
74.533081	74.464722	-0.045868
74.600220	74.534912	-0.047455
74.666748	74.605103	-0.047150
74.733276	74.700317	-0.048737
74.799805	74.744873	-0.046509
74.866943	74.815063	-0.047150
74.933472	74.885254	-0.046814
75.000000	74.955444	-0.046173
75.066528	75.018921	-0.046509
75.133057	75.083008	-0.048401
75.200195	75.152588	-0.047150
75.266724	75.203857	-0.047455
75.333252	75.286865	-0.046814
75.399780	75.375977	-0.048737
75.466919	75.420532	-0.045868
75.533447	75.484009	-0.047150
75.599976	75.554199	-0.047150
75.666504	75.630493	-0.047791
75.733032	75.687866	-0.045227
75.800171	75.745239	-0.050018
75.866699	75.821533	-0.046814
75.933228	75.885620	-0.048096
75.999756	75.955811	-0.046814
76.066895	76.025391	-0.049377
76.133423	76.082764	-0.046814
76.199951	76.146851	-0.050018
76.266479	76.217041	-0.048401
76.333618	76.293335	-0.049042
76.400146	76.356812	-0.048737
76.466675	76.414185	-0.049683
76.533203	76.484375	-0.047455
76.599731	76.554565	-0.050018
76.666870	76.624756	-0.047791
76.733398	76.681519	-0.049377
76.799927	76.738892	-0.049042
76.866455	76.809082	-0.049683
76.933594	76.885986	-0.047791
77.000122	76.942749	-0.051270
77.066650	76.994019	-0.047791
77.133179	77.064209	-0.050323
77.199707	77.140503	-0.048737
77.266846	77.210693	-0.047791
77.333374	77.299805	-0.047455
77.399902	77.350464	-0.050018
77.466431	77.401733	-0.049683
77.533569	77.484741	-0.050964
77.600098	77.561035	-0.049683
77.666626	77.611694	-0.051270
77.733154	77.675781	-0.049042
77.800293	77.739258	-0.051270
77.866821	77.828369	-0.048401
77.933350	77.879639	-0.048096
77.999878	77.955933	-0.048401
78.066406	78.013306	-0.049683
78.133545	78.064575	-0.047455
78.200073	78.153687	-0.048737
78.266602	78.223877	-0.050964
78.333130	78.280640	-0.049377
78.400269	78.363647	-0.046814
78.466797	78.408203	-0.050323
78.533325	78.472290	-0.050018
78.599854	78.554687	-0.050323
78.666382	78.631592	-0.048401
78.733521	78.688965	-0.051270
78.800049	78.739624	-0.048737
78.866577	78.828735	-0.048737
78.933105	78.886108	-0.049683
79.000244	78.969116	-0.051270
79.066772	79.006958	-0.048401
79.133301	79.102783	-0.051605
79.199829	79.160156	-0.050659
79.266968	79.217529	-0.050323
79.333496	79.300537	-0.049683
79.400024	79.351196	-0.050018
79.466553	79.427490	-0.050659
79.533081	79.504395	-0.048737
79.600220	79.555054	-0.049377
79.666748	79.612427	-0.051910
79.733276	79.682617	-0.048737
79.799805	79.746094	-0.050964
79.866943	79.829102	-0.049683
79.933472	79.899292	-0.049377
80.000000	79.937134	-0.049683
80.066528	80.007324	-0.051910
80.133057	80.083618	-0.049683
80.200195	80.147705	-0.051910
80.266724	80.223999	-0.051605
80.333252	80.294189	-0.052887
80.399780	80.364380	-0.050018
80.466919	80.421753	-0.051910
80.533447	80.485229	-0.048096
80.599976	80.555420	-0.049042
80.666504	80.625610	-0.050964
80.733032	80.708008	-0.049683
80.800171	80.759277	-0.049377
80.866699	80.816650	-0.049683
80.933228	80.892944	-0.051270
80.999756	80.956421	-0.050659
81.066895	81.026611	-0.049042
81.133423	81.090698	-0.052551
81.199951	81.166992	-0.050018
81.266479	81.230469	-0.053833
81.333618	81.300659	-0.050659
81.400146	81.376953	-0.050964
81.466675	81.421509	-0.050964
81.533203	81.491699	-0.050964
81.599731	81.568604	-0.050323
81.666870	81.625366	-0.052551
81.733398	81.682739	-0.049683
81.799927	81.746826	-0.052246
81.866455	81.817017	-0.051910
81.933594	81.899414	-0.052551
82.000122	81.963501	-0.050018
82.066650	82.026978	-0.050964
82.133179	82.103271	-0.051605
82.199707	82.167358	-0.051605
82.266846	82.230835	-0.050964
82.333374	82.294312	-0.052887
82.399902	82.364502	-0.050659
82.466431	82.441406	-0.053192
82.533569	82.485962	-0.051270
82.600098	82.536621	-0.051270
82.666626	82.625732	-0.053833
82.733154	82.702637	-0.052887
82.800293	82.759399	-0.052246
82.866821	82.842407	-0.051270
82.933350	82.906494	-0.055115
82.999878	82.963257	-0.054779
83.066406	83.027344	-0.050964
83.133545	83.090820	-0.052887
83.200073	83.179932	-0.052246
83.266602	83.231201	-0.051910
83.333130	83.288574	-0.052887
83.400269	83.345947	-0.051270
83.466797	83.435059	-0.050964
83.533325	83.492432	-0.051910
83.599854	83.562622	-0.052246
83.666382	83.632202	-0.053528
83.733521	83.683472	-0.051605
83.800049	83.746948	-0.051910
83.866577	83.823853	-0.051605
83.933105	83.900146	-0.053528
84.000244	83.963623	-0.053833
84.066772	84.040527	-0.051605
84.133301	84.078369	-0.052551
84.199829	84.142456	-0.054138
84.266968	84.218750	-0.053192
84.333496	84.288940	-0.055115
84.400024	84.378052	-0.051910
84.466553	84.422607	-0.052887
84.533081	84.486084	-0.053528
84.600220	84.562378	-0.052887
84.666748	84.632568	-0.052887
84.733276	84.689941	-0.052246
84.799805	84.772949	-0.052551
84.866943	84.817505	-0.052246
84.933472	84.887695	-0.051605
85.000000	84.963989	-0.053833
85.066528	85.015259	-0.052246
85.133057	85.104370	-0.054779
85.200195	85.167847	-0.053528
85.266724	85.238037	-0.054138
85.333252	85.288696	-0.053833
85.399780	85.371704	-0.055756
85.466919	85.435181	-0.053192
85.533447	85.505371	-0.054779
85.599976	85.575562	-0.054779
85.666504	85.632935	-0.056366
85.733032	85.696411	-0.052551
85.800171	85.773315	-0.055115
85.866699	85.830688	-0.054779
85.933228	85.881348	-0.052551
85.999756	85.977173	-0.053528
86.066895	86.040649	-0.052887
86.133423	86.085205	-0.052887
86.199951	86.161499	-0.054779
86.266479	86.212769	-0.053192
86.333618	86.301880	-0.056061
86.400146	86.359253	-0.053192
86.466675	86.435547	-0.052551
86.533203	86.486816	-0.054779
86.599731	86.550293	-0.056366
86.666870	86.626587	-0.054779
86.733398	86.690674	-0.054779
86.799927	86.748047	-0.054779
86.866455	86.830444	-0.056366
86.933594	86.881714	-0.053833
87.000122	86.964722	-0.055420
87.066650	87.002563	-0.051270
87.133179	87.072754	-0.053833
87.199707	87.155762	-0.054779
87.266846	87.225952	-0.053192
87.333374	87.302246	-0.053833
87.399902	87.340088	-0.054138
87.466431	87.410278	-0.054474
87.533569	87.499390	-0.054779
87.600098	87.556763	-0.052887
87.666626	87.614136	-0.053833
87.733154	87.691040	-0.054779
87.800293	87.773437	-0.054474
87.866821	87.811890	-0.055115
87.933350	87.888184	-0.054779
87.999878	87.964478	-0.055756
88.066406	88.028564	-0.055756
88.133545	88.079224	-0.055756
88.200073	88.149414	-0.054138
88.266602	88.232422	-0.055115
88.333130	88.302612	-0.054474
88.400269	88.359985	-0.054138
88.466797	88.423462	-0.053833
88.533325	88.512573	-0.055756
88.599854	88.551025	-0.053833
88.666382	88.633423	-0.055115
88.733521	88.690796	-0.052887
88.800049	88.748169	-0.054779
88.866577	88.843994	-0.055420
88.933105	88.907471	-0.056366
89.000244	88.971558	-0.055420
89.066772	89.022217	-0.054779
89.133301	89.098511	-0.055420
89.199829	89.162598	-0.056366
89.266968	89.219971	-0.056366
89.333496	89.283447	-0.054779
89.400024	89.353638	-0.054138
89.466553	89.423828	-0.055420
89.533081	89.494019	-0.055420
89.600220	89.550781	-0.056061
89.666748	89.640503	-0.054779
89.733276	89.697876	-0.054779
89.799805	89.767456	-0.056702
89.866943	89.818726	-0.057007
89.933472	89.869385	-0.054779
90.000000	89.971313	-0.054138
90.066528	90.028687	-0.056702
90.133057	90.105591	-0.056061
90.200195	90.143433	-0.055420
90.266724	90.219727	-0.057343
90.333252	90.296631	-0.055115
90.399780	90.354004	-0.055115
90.466919	90.430298	-0.055756
90.533447	90.506592	-0.055756
90.599976	90.563965	-0.056702
90.666504	90.634155	-0.057007
90.733032	90.697632	-0.056702
90.800171	90.742187	-0.056061
90.866699	90.819092	-0.057007
90.933228	90.869751	-0.056702
90.999756	90.952759	-0.055420
91.066895	91.035767	-0.056061
91.133423	91.105347	-0.056061
91.199951	91.169434	-0.056366
91.266479	91.245728	-0.057983
91.333618	91.296997	-0.056061
91.400146	91.353760	-0.055115
91.466675	91.417847	-0.055420
91.533203	91.500854	-0.055115
91.599731	91.551514	-0.057007
91.666870	91.621704	-0.053833
91.733398	91.691895	-0.056061
91.799927	91.749268	-0.055756
91.866455	91.838379	-0.057648
91.933594	91.895752	-0.058289
92.000122	91.959229	-0.055756
92.066650	92.029419	-0.056366
92.133179	92.112427	-0.057343
92.199707	92.156982	-0.056061
92.266846	92.220459	-0.058929
92.333374	92.303467	-0.057007
92.399902	92.354126	-0.057983
92.466431	92.449951	-0.057007
92.533569	92.500610	-0.058929
92.600098	92.570801	-0.056366
92.666626	92.602539	-0.054779
92.733154	92.691650	-0.056061
92.800293	92.755737	-0.056702
92.866821	92.813110	-0.054779
92.933350	92.895508	-0.058929
92.999878	92.959595	-0.056366
93.066406	93.029785	-0.057007
93.133545	93.080444	-0.057343
93.200073	93.144531	-0.058624
93.266602	93.214111	-0.058929
93.333130	93.284302	-0.058929
93.400269	93.341675	-0.057983
93.466797	93.424683	-0.058289
93.533325	93.475342	-0.057343
93.599854	93.545532	-0.058624
93.666382	93.628540	-0.057007
93.733521	93.692017	-0.057343
93.800049	93.762207	-0.056366
93.866577	93.838501	-0.056366
93.933105	93.876953	-0.057343
94.000244	93.966064	-0.056061
94.066772	94.004517	-0.057007
94.133301	94.074707	-0.059570
94.199829	94.151001	-0.058289
94.266968	94.214478	-0.059235
94.333496	94.284668	-0.057007
94.400024	94.354858	-0.057648
94.466553	94.412231	-0.057983
94.533081	94.488525	-0.059875
94.600220	94.552002	-0.058929
94.666748	94.616089	-0.057007
94.733276	94.679565	-0.058289
94.799805	94.743652	-0.059235
94.866943	94.813232	-0.055420
94.933472	94.896240	-0.056366
95.000000	94.953613	-0.057343
95.066528	95.010986	-0.057007
95.133057	95.081177	-0.058289
95.200195	95.163574	-0.058929
95.266724	95.220947	-0.059235
95.333252	95.278320	-0.056702
95.399780	95.380249	-0.057983
95.466919	95.444336	-0.058929
95.533447	95.494995	-0.059875
95.599976	95.546265	-0.058624
95.666504	95.603638	-0.060211
95.733032	95.698853	-0.057983
95.800171	95.769043	-0.059570
95.866699	95.839233	-0.057648
95.933228	95.896606	-0.057343
95.999756	95.953979	-0.059235
96.066895	96.017456	-0.056366
96.133423	96.087646	-0.057983
96.199951	96.151123	-0.057983
96.266479	96.208496	-0.057983
96.333618	96.278687	-0.057648
96.400146	96.354980	-0.057648
96.466675	96.425171	-0.058929
96.533203	96.476440	-0.058289
96.599731	96.539917	-0.062103
96.666870	96.610107	-0.057007
96.733398	96.686401	-0.058289
96.799927	96.756592	-0.060211
96.866455	96.813965	-0.060211
96.933594	96.884155	-0.057983
97.000122	96.966553	-0.058624
97.066650	97.005005	-0.057648
97.133179	97.088013	-0.058624
97.199707	97.151489	-0.060211
97.266846	97.227783	-0.057343
97.333374	97.279053	-0.057648
97.399902	97.362061	-0.057983
97.466431	97.444458	-0.059570
97.533569	97.495728	-0.059875
97.600098	97.559204	-0.058929
97.666626	97.623291	-0.060516
97.733154	97.673950	-0.059235
97.800293	97.737427	-0.060516
97.866821	97.833252	-0.059875
97.933350	97.890625	-0.059235
97.999878	97.941284	-0.061462
98.066406	98.024292	-0.060516
98.133545	98.081665	-0.059875
98.200073	98.151855	-0.059570
98.266602	98.228149	-0.059875
98.333130	98.279419	-0.059570
98.400269	98.368530	-0.059875
98.466797	98.406372	-0.060516
98.533325	98.489380	-0.060516
98.599854	98.559570	-0.058929
98.666382	98.604126	-0.060211
98.733521	98.693237	-0.058624
98.800049	98.763428	-0.061157
98.866577	98.807983	-0.059875
98.933105	98.890991	-0.058929
99.000244	98.973389	-0.059570
99.066772	99.024658	-0.059235
99.133301	99.088135	-0.059235
99.199829	99.145508	-0.061462
99.266968	99.215698	-0.059235
99.333496	99.285889	-0.058624
99.400024	99.368896	-0.057983
99.466553	99.432373	-0.062744
99.533081	99.489746	-0.061462
99.600220	99.547119	-0.064026
99.666748	99.604492	-0.061462
99.733276	99.680786	-0.061462
99.799805	99.757080	-0.059570
99.866943	99.808350	-0.062103
99.933472	99.884644	-0.059875
100.000000	99.948120	-0.060211
100.066528	100.005493	-0.060211
100.133057	100.095215	-0.062103
100.200195	100.158691	-0.060516
100.266724	100.209351	-0.060211
100.333252	100.299072	-0.059570
100.399780	100.349731	-0.060516
100.466919	100.413208	-0.058929
100.533447	100.464478	-0.060516
100.599976	100.553589	-0.059235
100.666504	100.623779	-0.061157
100.733032	100.687256	-0.060211
100.800171	100.757446	-0.063385
100.866699	100.814819	-0.062744
100.933228	100.897827	-0.062439
100.999756	100.955200	-0.060211
101.066895	101.025391	-0.063080
101.133423	101.082153	-0.060516
101.199951	101.171875	-0.062103
101.266479	101.216431	-0.063080
101.333618	101.267090	-0.062439
101.400146	101.343384	-0.059235
101.466675	101.413574	-0.061462
101.533203	101.470947	-0.060211
101.599731	101.547241	-0.059570
101.666870	101.611328	-0.061462
101.733398	101.687622	-0.062103
101.799927	101.751099	-0.060852
101.866455	101.802368	-0.062744
101.933594	101.872559	-0.061462
102.000122	101.948853	-0.061157
102.066650	102.019043	-0.062103
102.133179	102.089233	-0.064667
102.199707	102.139893	-0.064026
102.266846	102.216187	-0.063080
102.333374	102.299194	-0.063721
102.399902	102.343750	-0.064026
102.466431	102.407837	-0.061798
102.533569	102.490234	-0.062744
102.600098	102.560425	-0.059570
102.666626	102.611694	-0.059875
102.733154	102.681274	-0.060516
102.800293	102.745361	-0.063080
102.866821	102.808838	-0.063080
102.933350	102.879028	-0.063080
102.999878	102.968140	-0.061157
103.066406	103.012695	-0.064331
103.133545	103.063965	-0.062103
103.200073	103.153076	-0.064026
103.266602	103.203735	-0.062103
103.333130	103.273926	-0.063721
103.400269	103.344116	-0.062103
103.466797	103.414307	-0.063721
103.533325	103.490601	-0.064026
103.599854	103.573608	-0.064026
103.666382	103.624268	-0.061798
103.733521	103.675537	-0.064026
103.800049	103.739014	-0.060516
103.866577	103.803101	-0.061798
103.933105	103.879395	-0.061798
104.000244	103.942871	-0.062744
104.066772	104.019165	-0.062439
104.133301	104.083252	-0.064026
104.199829	104.153442	-0.063721
104.266968	104.223022	-0.063385
104.333496	104.274292	-0.062439
104.400024	104.357300	-0.066559
104.466553	104.439697	-0.062103
104.533081	104.484253	-0.067200
104.600220	104.535522	-0.063080
104.666748	104.611816	-0.062103
104.733276	104.682007	-0.061462
104.799805	104.758301	-0.063080
104.866943	104.828491	-0.061798
104.933472	104.873047	-0.062439
105.000000	104.962158	-0.062744
105.066528	105.013428	-0.064026
105.133057	105.083618	-0.062103
105.200195	105.166016	-0.064667
105.266724	105.204468	-0.063385
105.333252	105.267944	-0.065308
105.399780	105.344849	-0.064026
105.466919	105.433960	-0.064972
105.533447	105.491333	-0.063080
105.599976	105.548706	-0.064667
105.666504	105.625000	-0.063721
105.733032	105.688477	-0.066895
105.800171	105.764771	-0.062103
105.866699	105.816040	-0.062439
105.933228	105.892334	-0.061157
105.999756	105.975342	-0.063721
106.066895	106.013794	-0.062439
106.133423	106.096191	-0.066254
106.199951	106.173096	-0.064667
106.266479	106.210937	-0.064331
106.333618	106.300049	-0.064972
106.400146	106.357422	-0.065308
106.466675	106.421509	-0.063385
106.533203	106.484985	-0.065948
106.599731	106.548462	-0.064667
106.666870	106.644287	-0.064972
106.733398	106.688843	-0.063385
106.799927	106.752319	-0.064331
106.866455	106.816406	-0.063721
106.933594	106.892700	-0.063385
107.000122	106.943970	-0.064667
107.066650	107.007446	-0.065613
107.133179	107.090454	-0.062103
107.199707	107.166748	-0.065948
107.266846	107.211304	-0.064972
107.333374	107.281494	-0.065308
107.399902	107.363892	-0.064026
107.466431	107.427979	-0.064667
107.533569	107.485352	-0.065308
107.600098	107.548828	-0.064972
107.666626	107.606201	-0.065308
107.733154	107.695312	-0.066254
107.800293	107.759399	-0.065308
107.866821	107.810059	-0.066254
107.933350	107.880249	-0.064026
107.999878	107.969360	-0.063385
108.066406	108.020630	-0.064972
108.133545	108.084106	-0.062744
108.200073	108.179932	-0.063721
108.266602	108.236694	-0.064331
108.333130	108.281860	-0.064331
108.400269	108.364258	-0.067200
108.466797	108.421631	-0.064331
108.533325	108.491821	-0.066895
108.599854	108.549194	-0.064667
108.666382	108.644409	-0.065613
108.733521	108.682861	-0.066559
108.800049	108.759155	-0.065948
108.866577	108.829346	-0.065308
108.933105	108.893433	-0.066559
109.000244	108.969727	-0.066895
109.066772	109.027100	-0.067200
109.133301	109.090576	-0.062744
109.199829	109.141846	-0.064667
109.266968	109.237061	-0.065308
109.333496	109.294434	-0.063721
109.400024	109.351807	-0.063385
109.466553	109.415894	-0.064667
109.533081	109.492187	-0.064972
109.600220	109.562378	-0.067200
109.666748	109.625854	-0.066895
109.733276	109.702148	-0.068176
109.799805	109.766235	-0.064331
109.866943	109.823608	-0.066895
109.933472	109.899902	-0.065948
110.000000	109.950562	-0.065613
110.066528	110.039673	-0.067841
110.133057	110.084839	-0.067200
110.200195	110.148315	-0.064667
110.266724	110.224609	-0.066254
110.333252	110.300903	-0.065308
110.399780	110.364990	-0.067200
110.466919	110.435181	-0.066559
110.533447	110.498657	-0.067535
110.599976	110.568848	-0.066559
110.666504	110.619507	-0.065308
110.733032	110.696411	-0.065948
110.800171	110.765991	-0.066559
110.866699	110.836182	-0.066254
110.933228	110.900269	-0.066559
110.999756	110.963745	-0.067535
111.066895	111.052856	-0.067200
111.133423	111.091309	-0.065948
111.199951	111.161499	-0.064972
111.266479	111.231079	-0.070404
111.333618	111.288452	-0.066254
111.400146	111.365356	-0.067200
111.466675	111.422729	-0.064972
111.533203	111.486206	-0.065948
111.599731	111.569214	-0.065948
111.666870	111.638794	-0.068176
111.733398	111.702881	-0.068817
111.799927	111.766357	-0.068176
111.866455	111.836548	-0.067535
111.933594	111.893921	-0.069763
112.000122	111.964111	-0.066895
112.066650	112.034302	-0.069122
112.133179	112.097778	-0.066895
112.199707	112.155151	-0.069122
112.266846	112.225342	-0.066895
112.333374	112.295532	-0.068817
112.399902	112.371826	-0.064972
112.466431	112.403564	-0.065308
112.533569	112.492676	-0.066895
112.600098	112.556152	-0.065948
112.666626	112.626343	-0.064026
112.733154	112.690430	-0.066895
112.800293	112.760620	-0.066254
112.866821	112.824097	-0.068817
112.933350	112.887573	-0.067841
112.999878	112.964478	-0.071045
113.066406	113.034058	-0.067200
113.133545	113.098145	-0.068817
113.200073	113.168335	-0.069122
113.266602	113.231812	-0.069763
113.333130	113.295288	-0.069763
113.400269	113.352661	-0.069763
113.466797	113.435669	-0.066254
113.533325	113.493042	-0.066559
113.599854	113.576050	-0.066559
113.666382	113.620605	-0.068176
113.733521	113.677979	-0.067200
113.800049	113.773193	-0.064667
113.866577	113.830566	-0.068176
113.933105	113.881836	-0.069122
114.000244	113.958130	-0.068817
114.066772	114.034424	-0.068817
114.133301	114.104614	-0.070068
114.199829	114.161987	-0.069763
114.266968	114.232178	-0.069427
114.333496	114.321289	-0.071350
114.400024	114.365845	-0.069763
114.466553	114.423218	-0.068176
114.533081	114.512329	-0.070709
114.600220	114.569702	-0.071045
114.666748	114.620361	-0.068176
114.733276	114.697266	-0.067535
114.799805	114.747925	-0.067200
114.866943	114.818115	-0.067200
114.933472	114.894409	-0.069763
115.000000	114.977417	-0.071045
115.066528	115.015869	-0.067200
115.133057	115.092163	-0.068176
115.200195	115.162354	-0.069763
115.266724	115.232544	-0.067841
115.333252	115.296021	-0.069427
115.399780	115.366211	-0.070068
115.466919	115.429687	-0.069427
115.533447	115.487061	-0.068176
115.599976	115.570068	-0.070068
115.666504	115.640259	-0.069427
115.733032	115.690918	-0.069763
115.800171	115.773926	-0.069763
115.866699	115.831299	-0.069122
115.933228	115.894775	-0.067535
115.999756	115.952148	-0.071045
116.066895	116.022339	-0.069763
116.133423	116.085815	-0.071045
116.199951	116.174927	-0.070404
116.266479	116.239014	-0.069122
116.333618	116.276855	-0.071045
116.400146	116.359863	-0.070404
116.466675	116.430054	-0.070068
116.533203	116.487427	-0.071045
116.599731	116.563721	-0.069427
116.666870	116.627197	-0.071991
116.733398	116.697388	-0.069427
116.799927	116.767578	-0.068481
116.866455	116.831055	-0.069122
116.933594	116.901245	-0.068176
117.000122	116.952515	-0.069122
117.066650	117.015991	-0.069763
117.133179	117.098999	-0.068481
117.199707	117.162476	-0.072937
117.266846	117.232666	-0.069427
117.333374	117.321777	-0.072937
117.399902	117.373047	-0.070709
117.466431	117.436523	-0.071350
117.533569	117.481079	-0.071991
117.600098	117.564087	-0.072296
117.666626	117.627563	-0.071991
117.733154	117.691650	-0.071991
117.800293	117.755127	-0.070709
117.866821	117.831421	-0.072296
117.933350	117.901611	-0.067200
117.999878	117.958984	-0.070404
118.066406	118.041992	-0.069763
118.133545	118.099365	-0.070068
118.200073	118.168945	-0.071686
118.266602	118.226318	-0.070709
118.333130	118.303223	-0.069427
118.400269	118.353882	-0.073273
118.466797	118.436890	-0.071991
118.533325	118.494263	-0.074219
118.599854	118.570557	-0.069763
118.666382	118.627930	-0.072937
118.733521	118.698120	-0.071350
118.800049	118.761597	-0.072296
118.866577	118.825684	-0.072296
118.933105	118.889160	-0.073914
119.000244	118.965454	-0.070404
119.066772	119.022827	-0.071991
119.133301	119.093018	-0.069763
119.199829	119.163208	-0.071991
119.266968	119.220581	-0.070404
119.333496	119.296875	-0.073578
119.400024	119.348145	-0.071350
119.466553	119.411621	-0.072296
119.533081	119.487915	-0.070404
119.600220	119.545288	-0.070404
119.666748	119.615479	-0.071991
119.733276	119.691772	-0.072296
119.799805	119.755859	-0.072632
119.866943	119.819336	-0.073914
119.933472	119.895630	-0.071045
120.000000	119.946899	-0.071350
120.066528	120.010376	-0.070068
120.133057	120.086670	-0.074219
120.200195	120.156860	-0.074219
120.266724	120.214233	-0.070404
120.333252	120.284424	-0.070068
120.399780	120.367432	-0.071350
120.466919	120.443726	-0.074524
120.533447	120.482178	-0.074524
120.599976	120.577393	-0.072937
120.666504	120.621948	-0.073578
120.733032	120.686035	-0.072632
120.800171	120.762329	-0.072296
120.866699	120.812988	-0.074860
120.933228	120.889893	-0.071350
120.999756	120.959473	-0.073578
121.066895	121.029663	-0.071686
121.133423	121.099854	-0.072937
121.199951	121.151123	-0.071045
121.266479	121.207886	-0.072296
121.333618	121.297607	-0.071991
121.400146	121.354980	-0.073273
121.466675	121.444092	-0.070068
121.533203	121.494751	-0.072632
121.599731	121.558838	-0.071350
121.666870	121.628418	-0.074219
121.733398	121.692505	-0.072937
121.799927	121.762695	-0.073914
121.866455	121.832275	-0.073273
121.933594	121.896362	-0.075165
122.000122	121.966553	-0.073914
122.066650	122.030029	-0.075165
122.133179	122.113037	-0.074524
122.199707	122.163696	-0.076447
122.266846	122.227783	-0.074219
122.333374	122.291260	-0.073914
122.399902	122.361450	-0.072937
122.466431	122.431641	-0.072937
122.533569	122.476196	-0.070709
122.600098	122.558594	-0.075165
122.666626	122.615967	-0.070068
122.733154	122.680054	-0.071991
122.800293	122.769165	-0.071045
122.866821	122.845459	-0.074219
122.933350	122.877197	-0.074524
122.999878	122.947388	-0.074860
123.066406	123.017578	-0.074219
123.133545	123.106689	-0.076447
123.200073	123.170166	-0.075165
123.266602	123.227539	-0.072632
123.333130	123.297729	-0.075806
123.400269	123.355103	-0.076141
123.466797	123.438110	-0.074524
123.533325	123.482666	-0.073578
123.599854	123.546143	-0.073578
123.666382	123.622437	-0.073273
123.733521	123.699341	-0.075165
123.800049	123.769531	-0.077087
123.866577	123.833008	-0.076447
123.933105	123.883667	-0.074219
124.000244	123.966675	-0.075500
124.066772	124.024048	-0.076782
124.133301	124.094238	-0.074524
124.199829	124.151611	-0.073578
124.266968	124.215088	-0.074219
124.333496	124.310913	-0.075165
124.400024	124.355469	-0.074524
124.466553	124.425659	-0.075165
124.533081	124.470215	-0.072296
124.600220	124.572144	-0.075165
124.666748	124.635620	-0.074860
124.733276	124.692993	-0.075500
124.799805	124.763184	-0.072937
124.866943	124.833374	-0.074860
124.933472	124.871216	-0.074524
125.000000	124.973145	-0.076141
125.066528	125.024414	-0.076782
125.133057	125.087891	-0.079620
125.200195	125.158081	-0.075165
125.266724	125.228271	-0.074219
125.333252	125.285645	-0.075500
125.399780	125.355835	-0.075165
125.466919	125.425415	-0.077087
125.533447	125.495605	-0.073914
125.599976	125.565796	-0.073914
125.666504	125.623169	-0.073578
125.733032	125.667725	-0.074219
125.800171	125.763550	-0.076447
125.866699	125.820923	-0.073578
125.933228	125.871582	-0.071991
125.999756	125.947876	-0.077393
126.066895	126.011963	-0.075165
126.133423	126.107178	-0.078033
126.199951	126.145630	-0.075806
126.266479	126.209106	-0.077087
126.333618	126.279297	-0.076141
126.400146	126.362305	-0.077087
126.466675	126.425781	-0.075500
126.533203	126.483154	-0.076447
126.599731	126.566162	-0.076447
126.666870	126.610718	-0.077728
126.733398	126.687012	-0.073914
126.799927	126.763306	-0.076447
126.866455	126.808472	-0.074524
126.933594	126.903687	-0.075500
127.000122	126.954956	-0.075165
127.066650	127.037354	-0.077728
127.133179	127.094727	-0.073578
127.199707	127.152100	-0.076782
127.266846	127.209473	-0.074524
127.333374	127.285767	-0.079315
127.399902	127.362671	-0.076447
127.466431	127.420044	-0.078674
127.533569	127.496338	-0.076782
127.600098	127.546997	-0.076782
127.666626	127.636719	-0.075806
127.733154	127.706299	-0.077087
127.800293	127.763672	-0.077393
127.866821	127.821045	-0.077087
127.933350	127.897339	-0.076141
127.999878	127.967529	-0.076782
128.066406	128.050537	-0.074524
128.133545	128.088989	-0.078369
128.200073	128.165283	-0.076782
128.266602	128.241577	-0.078369
128.333130	128.286133	-0.078674
128.400269	128.369141	-0.078033
128.466797	128.432617	-0.079956
128.533325	128.483887	-0.077728
128.599854	128.554077	-0.078369
128.666382	128.623657	-0.078674
128.733521	128.687744	-0.078369
128.800049	128.757935	-0.077393
128.866577	128.827515	-0.076141
128.933105	128.897705	-0.075806
129.000244	128.967896	-0.077087
129.066772	129.038086	-0.076782
129.133301	129.082642	-0.076141
129.199829	129.152832	-0.075806
129.266968	129.229126	-0.078674
129.333496	129.273682	-0.079620
129.400024	129.369507	-0.078674
129.466553	129.451904	-0.080597
129.533081	129.496460	-0.077728
129.600220	129.553833	-0.077728
129.666748	129.617920	-0.079620
129.733276	129.700317	-0.077728
129.799805	129.757690	-0.077728
129.866943	129.815063	-0.076447
129.933472	129.904175	-0.078369
130.000000	129.961548	-0.078033
130.066528	130.031738	-0.075806
130.133057	130.083008	-0.075806
130.200195	130.159302	-0.077728
130.266724	130.235596	-0.078369
130.333252	130.299683	-0.078033
130.399780	130.375977	-0.078369
130.466919	130.420532	-0.079315
130.533447	130.503540	-0.079010
130.599976	130.554199	-0.079620
130.666504	130.630493	-0.080902
130.733032	130.694580	-0.079010
130.800171	130.751953	-0.079956
130.866699	130.828247	-0.077728
130.933228	130.904541	-0.078369
130.999756	130.955811	-0.079620
131.066895	131.026001	-0.078369
131.133423	131.095581	-0.079315
131.199951	131.146851	-0.076447
131.266479	131.223145	-0.078369
131.333618	131.287231	-0.077728
131.400146	131.363525	-0.077393
131.466675	131.420898	-0.080597
131.533203	131.497192	-0.079010
131.599731	131.548462	-0.077393
131.666870	131.630859	-0.080261
131.733398	131.701050	-0.079315
131.799927	131.771240	-0.079315
131.866455	131.821899	-0.078033
131.933594	131.904907	-0.078369
132.000122	131.943359	-0.079956
132.066650	132.025757	-0.079956
132.133179	132.095947	-0.078033
132.199707	132.166138	-0.080597
132.266846	132.242432	-0.079010
132.333374	132.306519	-0.081238
132.399902	132.382812	-0.077087
132.466431	132.433472	-0.077393
132.533569	132.490845	-0.079315
132.600098	132.561035	-0.079956
132.666626	132.637329	-0.079620
132.733154	132.701416	-0.081238
132.800293	132.777710	-0.080261
132.866821	132.841187	-0.080902
132.933350	132.924194	-0.079620
132.999878	132.968750	-0.079620
133.066406	133.038940	-0.079010
133.133545	133.102417	-0.080902
133.200073	133.153687	-0.078674
133.266602	133.229980	-0.080261
133.333130	133.312988	-0.077087
133.400269	133.357544	-0.080597
133.466797	133.440552	-0.079315
133.533325	133.478394	-0.081543
133.599854	133.561401	-0.078674
133.666382	133.644409	-0.078369
133.733521	133.695068	-0.080597
133.800049	133.784180	-0.080902
133.866577	133.841553	-0.079956
133.933105	133.898926	-0.084106
134.000244	133.975220	-0.079010
134.066772	134.052124	-0.081879
134.133301	134.115601	-0.081543
134.199829	134.185791	-0.079620
134.266968	134.236450	-0.079956
134.333496	134.306641	-0.080261
134.400024	134.382935	-0.079956
134.466553	134.440308	-0.079315
134.533081	134.517212	-0.079010
134.600220	134.574585	-0.081238
134.666748	134.625244	-0.078033
134.733276	134.695435	-0.079315
134.799805	134.784546	-0.083130
134.866943	134.835815	-0.080261
134.933472	134.905396	-0.082825
135.000000	134.995117	-0.080902
135.066528	135.032959	-0.083130
135.133057	135.103149	-0.081238
135.200195	135.186157	-0.080597
135.266724	135.223999	-0.082184
135.333252	135.319824	-0.080902
135.399780	135.370483	-0.080597
135.466919	135.447388	-0.081879
135.533447	135.504761	-0.079315
135.599976	135.549316	-0.082184
135.666504	135.618896	-0.078674
135.733032	135.689087	-0.078674
135.800171	135.778198	-0.079620
135.866699	135.855103	-0.081543
135.933228	135.899658	-0.080261
135.999756	135.950317	-0.080902
136.066895	136.046143	-0.080261
136.133423	136.103516	-0.084106
136.199951	136.173706	-0.081543
136.266479	136.237183	-0.083466
136.333618	136.320190	-0.080597
136.400146	136.383667	-0.081543
136.466675	136.434937	-0.080902
136.533203	136.524048	-0.082825
136.599731	136.561890	-0.082184
136.666870	136.638794	-0.080597
136.733398	136.715088	-0.081238
136.799927	136.785278	-0.082489
136.866455	136.829834	-0.078369
136.933594	136.906128	-0.081238
137.000122	136.982422	-0.081543
137.066650	137.052612	-0.081543
137.133179	137.103882	-0.082184
137.199707	137.173462	-0.083130
137.266846	137.224731	-0.081238
137.333374	137.301025	-0.080902
137.399902	137.377319	-0.083466
137.466431	137.447510	-0.083466
137.533569	137.504883	-0.083466
137.600098	137.568970	-0.082825
137.666626	137.638550	-0.081543
137.733154	137.708740	-0.081879
137.800293	137.772827	-0.080597
137.866821	137.861938	-0.083130
137.933350	137.886963	-0.080902
137.999878	137.963867	-0.080261
138.066406	138.027344	-0.081879
138.133545	138.116455	-0.082184
138.200073	138.167725	-0.083466
138.266602	138.244019	-0.084412
138.333130	138.294678	-0.083130
138.400269	138.384399	-0.082825
138.466797	138.435059	-0.083466
138.533325	138.511353	-0.082825
138.599854	138.568726	-0.083130
138.666382	138.645630	-0.082489
138.733521	138.709106	-0.083771
138.800049	138.766479	-0.082489
138.866577	138.823853	-0.081543
138.933105	138.900146	-0.080597
139.000244	138.970337	-0.080902
139.066772	139.027710	-0.083130
139.133301	139.104004	-0.081879
139.199829	139.161377	-0.081238
139.266968	139.244385	-0.081879
139.333496	139.301758	-0.082825
139.400024	139.390869	-0.086975
139.466553	139.441528	-0.086334
139.533081	139.492798	-0.085358
139.600220	139.562988	-0.084106
139.666748	139.626465	-0.083466
139.733276	139.709473	-0.084106
139.799805	139.785767	-0.084412
139.866943	139.830322	-0.082825
139.933472	139.919434	-0.083771
140.000000	139.970703	-0.082489
140.066528	140.046997	-0.082825
140.133057	140.091553	-0.081879
140.200195	140.174561	-0.083466
140.266724	140.256958	-0.084412
140.333252	140.295410	-0.085052
140.399780	140.378418	-0.084412
140.466919	140.441895	-0.085052
140.533447	140.493164	-0.084412
140.599976	140.562744	-0.085693
140.666504	140.639648	-0.084412
140.733032	140.715942	-0.086334
140.800171	140.766602	-0.083130
140.866699	140.830688	-0.085358
140.933228	140.894165	-0.083130
140.999756	140.977173	-0.082184
141.066895	141.060181	-0.084412
141.133423	141.123657	-0.084747
141.199951	141.168213	-0.083130
141.266479	141.238403	-0.083466
141.333618	141.308594	-0.082825
141.400146	141.353149	-0.084747
141.466675	141.442261	-0.085358
141.533203	141.512451	-0.086975
141.599731	141.557007	-0.085052
141.666870	141.652222	-0.085052
141.733398	141.709595	-0.085052
141.799927	141.773682	-0.084747
141.866455	141.837158	-0.084747
141.933594	141.888428	-0.086334
142.000122	141.970825	-0.085052
142.066650	142.041016	-0.085693
142.133179	142.104492	-0.083466
142.199707	142.168579	-0.084106
142.266846	142.219238	-0.082184
142.333374	142.308350	-0.084412
142.399902	142.365723	-0.085052
142.466431	142.435913	-0.083130
142.533569	142.506104	-0.085693
142.600098	142.569580	-0.086639
142.666626	142.639771	-0.086975
142.733154	142.703857	-0.091736
142.800293	142.773437	-0.085358
142.866821	142.830811	-0.086334
142.933350	142.907715	-0.085358
142.999878	142.958374	-0.084106
143.066406	143.028564	-0.086334
143.133545	143.104858	-0.084747
143.200073	143.175049	-0.085693
143.266602	143.219604	-0.083130
143.333130	143.315430	-0.085999
143.400269	143.366089	-0.084412
143.466797	143.423462	-0.084747
143.533325	143.519287	-0.085358
143.599854	143.551025	-0.085999
143.666382	143.627319	-0.084412
143.733521	143.691406	-0.088562
143.800049	143.748169	-0.085999
143.866577	143.831177	-0.086334
143.933105	143.907471	-0.086975
144.000244	143.971558	-0.085358
144.066772	144.035034	-0.087585
144.133301	144.118042	-0.087280
144.199829	144.168701	-0.086334
144.266968	144.245605	-0.088562
144.333496	144.290161	-0.086639
144.400024	144.353638	-0.090149
144.466553	144.429932	-0.085052
144.533081	144.494019	-0.085358
144.600220	144.576416	-0.085693
144.666748	144.633789	-0.087585
144.733276	144.703979	-0.086639
144.799805	144.761353	-0.088867
144.866943	144.825439	-0.085999
144.933472	144.888916	-0.088562
145.000000	144.952393	-0.087280
145.066528	145.022583	-0.087585
145.133057	145.092773	-0.086975
145.200195	145.143433	-0.086975
145.266724	145.213623	-0.086975
145.333252	145.277710	-0.089844
145.399780	145.354004	-0.085358
145.466919	145.437012	-0.088562
145.533447	145.506592	-0.088867
145.599976	145.570679	-0.087921
145.666504	145.621338	-0.086639
145.733032	145.691528	-0.085693
145.800171	145.761719	-0.085999
145.866699	145.838013	-0.087585
145.933228	145.914307	-0.088226
145.999756	145.971680	-0.090790
146.066895	146.022949	-0.086975
146.133423	146.093140	-0.088867
146.199951	146.156616	-0.090149
146.266479	146.207886	-0.086334
146.333618	146.296997	-0.087585
146.400146	146.373291	-0.087585
146.466675	146.423950	-0.087585
146.533203	146.488037	-0.086334
146.599731	146.545410	-0.088226
146.666870	146.628418	-0.085693
146.733398	146.697998	-0.086334
146.799927	146.755371	-0.085999
146.866455	146.832275	-0.088867
146.933594	146.876831	-0.085693
147.000122	146.965942	-0.090454
147.066650	147.029419	-0.088867
147.133179	147.112427	-0.090790
147.199707	147.175903	-0.088562
147.266846	147.246094	-0.087585
147.333374	147.290649	-0.088562
147.399902	147.366943	-0.089844
147.466431	147.437134	-0.088226
147.533569	147.507324	-0.090454
147.600098	147.557983	-0.087585
147.666626	147.622070	-0.089844
147.733154	147.692261	-0.087585
147.800293	147.749634	-0.087921
147.866821	147.819214	-0.086975
147.933350	147.896118	-0.090454
147.999878	147.991333	-0.087921
148.066406	148.029785	-0.086975
148.133545	148.093262	-0.087585
148.200073	148.170166	-0.092072
148.266602	148.226929	-0.088226
148.333130	148.291016	-0.090454
148.400269	148.348389	-0.088562
148.466797	148.424683	-0.089508
148.533325	148.482056	-0.088867
148.599854	148.558350	-0.091095
148.666382	148.622437	-0.088226
148.733521	148.692017	-0.089203
148.800049	148.775024	-0.091736
148.866577	148.845215	-0.090454
148.933105	148.908691	-0.088226
149.000244	148.959961	-0.087921
149.066772	149.023437	-0.088867
149.133301	149.093628	-0.089844
149.199829	149.163818	-0.090454
149.266968	149.234009	-0.092682
149.333496	149.291382	-0.089203
149.400024	149.354858	-0.089508
149.466553	149.431152	-0.090454
149.533081	149.488525	-0.089508
149.600220	149.564819	-0.090790
149.666748	149.635010	-0.088867
149.733276	149.705200	-0.088562
149.799805	149.736938	-0.089203
149.866943	149.826050	-0.088562
149.933472	149.883423	-0.090790
150.000000	149.947510	-0.090149
150.066528	150.023804	-0.088867
150.133057	150.100098	-0.089203
150.200195	150.151367	-0.090454
150.266724	150.227661	-0.093018
150.333252	150.297852	-0.091095
150.399780	150.380859	-0.091095
150.466919	150.412598	-0.091736
150.533447	150.494995	-0.090790
150.599976	150.571899	-0.090454
150.666504	150.622559	-0.090454
150.733032	150.698853	-0.089508
150.800171	150.781860	-0.090790
150.866699	150.833130	-0.089844
150.933228	150.890503	-0.090149
150.999756	150.960083	-0.088867
151.066895	151.024170	-0.088867
151.133423	151.087646	-0.088867
151.199951	151.170654	-0.090454
151.266479	151.215210	-0.089203
151.333618	151.285400	-0.089508
151.400146	151.361694	-0.089508
151.466675	151.419067	-0.093964
151.533203	151.489258	-0.093018
151.599731	151.559448	-0.092072
151.666870	151.635742	-0.090454
151.733398	151.699219	-0.089844
151.799927	151.750488	-0.090790
151.866455	151.839600	-0.092072
151.933594	151.903076	-0.090790
152.000122	151.954346	-0.090454
152.066650	152.030640	-0.091736
152.133179	152.094116	-0.090790
152.199707	152.158203	-0.089844
152.266846	152.208862	-0.091431
152.333374	152.285767	-0.091431
152.399902	152.362061	-0.092072
152.466431	152.419434	-0.093018
152.533569	152.495728	-0.090790
152.600098	152.553101	-0.091095
152.666626	152.623291	-0.092682
152.733154	152.693481	-0.091736
152.800293	152.769775	-0.093018
152.866821	152.820435	-0.091095
152.933350	152.890625	-0.093323
152.999878	152.960815	-0.091431
153.066406	153.031006	-0.090454
153.133545	153.120117	-0.092072
153.200073	153.164673	-0.092682
153.266602	153.215942	-0.091431
153.333130	153.285522	-0.091431
153.400269	153.355713	-0.091095
153.466797	153.425903	-0.093323
153.533325	153.496094	-0.092682
153.599854	153.572388	-0.092682
153.666382	153.623657	-0.092682
153.733521	153.706055	-0.092682
153.800049	153.770142	-0.091736
153.866577	153.833618	-0.091736
153.933105	153.884888	-0.093018
154.000244	153.967285	-0.093964
154.066772	154.005737	-0.091431
154.133301	154.088745	-0.093018
154.199829	154.171143	-0.092072
154.266968	154.209595	-0.090454
154.333496	154.298706	-0.090790
154.400024	154.362183	-0.092377
154.466553	154.426270	-0.092682
154.533081	154.483643	-0.090454
154.600220	154.553833	-0.091736
154.666748	154.630127	-0.092682
154.733276	154.674683	-0.094299
154.799805	154.757690	-0.098114
154.866943	154.821167	-0.093323
154.933472	154.884644	-0.093323
155.000000	154.954834	-0.093323
155.066528	154.999390	-0.093018
155.133057	155.082397	-0.094299
155.200195	155.165405	-0.091431
155.266724	155.222778	-0.092377
155.333252	155.279541	-0.092072
155.399780	155.369263	-0.093018
155.466919	155.419922	-0.091095
155.533447	155.502930	-0.091095
155.599976	155.573120	-0.093964
155.666504	155.623779	-0.093323
155.733032	155.706787	-0.091095
155.800171	155.751343	-0.093964
155.866699	155.834351	-0.093018
155.933228	155.897827	-0.094604
155.999756	155.955200	-0.093964
156.066895	156.031494	-0.094299
156.133423	156.082764	-0.094604
156.199951	156.165161	-0.095245
156.266479	156.235352	-0.093964
156.333618	156.292725	-0.095551
156.400146	156.350098	-0.094604
156.466675	156.433105	-0.097809
156.533203	156.490479	-0.093018
156.599731	156.553955	-0.093964
156.666870	156.617432	-0.093018
156.733398	156.694336	-0.094299
156.799927	156.751709	-0.093964
156.866455	156.815186	-0.095886
156.933594	156.885376	-0.094604
157.000122	156.942749	-0.095551
157.066650	157.019043	-0.093964
157.133179	157.095337	-0.095551
157.199707	157.146606	-0.093658
157.266846	157.210083	-0.094604
157.333374	157.293091	-0.093323
157.399902	157.356567	-0.096527
157.466431	157.426758	-0.093964
157.533569	157.484131	-0.096832
157.600098	157.554321	-0.096191
157.666626	157.617798	-0.096832
157.733154	157.694702	-0.093658
157.800293	157.745361	-0.095245
157.866821	157.808838	-0.094940
157.933350	157.885742	-0.093964
157.999878	157.962036	-0.095245
158.066406	158.032227	-0.097809
158.133545	158.095703	-0.093323
158.200073	158.165894	-0.096191
158.266602	158.236084	-0.097473
158.333130	158.293457	-0.094940
158.400269	158.344116	-0.095551
158.466797	158.439941	-0.094940
158.533325	158.477783	-0.094940
158.599854	158.560791	-0.095551
158.666382	158.630981	-0.095886
158.733521	158.701172	-0.095551
158.800049	158.758545	-0.093658
158.866577	158.834839	-0.095245
158.933105	158.892212	-0.094940
159.000244	158.955688	-0.097473
159.066772	159.032593	-0.095886
159.133301	159.083252	-0.096191
159.199829	159.153442	-0.096527
159.266968	159.191284	-0.096832
159.333496	159.287109	-0.096832
159.400024	159.357300	-0.096191
159.466553	159.427490	-0.097168
159.533081	159.490967	-0.095886
159.600220	159.567261	-0.096527
159.666748	159.624634	-0.095886
159.733276	159.688721	-0.094940
159.799805	159.752197	-0.096191
159.866943	159.822388	-0.095551
159.933472	159.892578	-0.096191
160.000000	159.962158	-0.094299
160.066528	160.013428	-0.096191
160.133057	160.102539	-0.094604
160.200195	160.140991	-0.096191
160.266724	160.211182	-0.098419
160.333252	160.287476	-0.100342
160.399780	160.350952	-0.098114
160.466919	160.427246	-0.098114
160.533447	160.491333	-0.096527
160.599976	160.574341	-0.096832
160.666504	160.643921	-0.097809
160.733032	160.682373	-0.098114
160.800171	160.765381	-0.095245
160.866699	160.809937	-0.095886
160.933228	160.892334	-0.098114
160.999756	160.962524	-0.096832
161.066895	161.026611	-0.096527
161.133423	161.083984	-0.096191
161.199951	161.141357	-0.096527
161.266479	161.230469	-0.097809
161.333618	161.300049	-0.097809
161.400146	161.351318	-0.095886
161.466675	161.414795	-0.098419
161.533203	161.484985	-0.096832
161.599731	161.561279	-0.098755
161.666870	161.625366	-0.097809
161.733398	161.682739	-0.098419
161.799927	161.746216	-0.097473
161.866455	161.810303	-0.097168
161.933594	161.886597	-0.097473
162.000122	161.943970	-0.097809
162.066650	162.020264	-0.098114
162.133179	162.090454	-0.096191
162.199707	162.147827	-0.096191
162.266846	162.236938	-0.096832
162.333374	162.294312	-0.096527
162.399902	162.364502	-0.098419
162.466431	162.409058	-0.098114
162.533569	162.504272	-0.099060
162.600098	162.555542	-0.098114
162.666626	162.631836	-0.099396
162.733154	162.683105	-0.098114
162.800293	162.765503	-0.098114
162.866821	162.822876	-0.098114
162.933350	162.899170	-0.100037
162.999878	162.950439	-0.097473
163.066406	163.026733	-0.100342
163.133545	163.090820	-0.096832
163.200073	163.154297	-0.098114
163.266602	163.204956	-0.097809
163.333130	163.294678	-0.098114
163.400269	163.358154	-0.097809
163.466797	163.421631	-0.097809
163.533325	163.491821	-0.100983
163.599854	163.562012	-0.100647
163.666382	163.619385	-0.098419
163.733521	163.689575	-0.099701
163.800049	163.746948	-0.098114
163.866577	163.810425	-0.100647
163.933105	163.912354	-0.098114
164.000244	163.963623	-0.098114
164.066772	164.014282	-0.097809
164.133301	164.090576	-0.099701
164.199829	164.160767	-0.099396
164.266968	164.224854	-0.100342
164.333496	164.288330	-0.097809
164.400024	164.351807	-0.099701
164.466553	164.415894	-0.098114
164.533081	164.473267	-0.100983
164.600220	164.562378	-0.100647
164.666748	164.613037	-0.098419
164.733276	164.677124	-0.101288
164.799805	164.740601	-0.099701
164.866943	164.823608	-0.100342
164.933472	164.912720	-0.100647
165.000000	164.951172	-0.100037
165.066528	165.020752	-0.100342
165.133057	165.059204	-0.100342
165.200195	165.167236	-0.098419
165.266724	165.205688	-0.100037
165.333252	165.281982	-0.099396
165.399780	165.346069	-0.099396
165.466919	165.415649	-0.097809
165.533447	165.498657	-0.101624
165.599976	165.543213	-0.099701
165.666504	165.626221	-0.099701
165.733032	165.702515	-0.100342
165.800171	165.740967	-0.100983
165.866699	165.804443	-0.098114
165.933228	165.868530	-0.101929
165.999756	165.957642	-0.100342
166.066895	166.008301	-0.099060
166.133423	166.065674	-0.098419
166.199951	166.148682	-0.100647
166.266479	166.212158	-0.100983
166.333618	166.276245	-0.100647
166.400146	166.352539	-0.099396
166.466675	166.403198	-0.100983
166.533203	166.467285	-0.099060
166.599731	166.543579	-0.100647
166.666870	166.613770	-0.100037
166.733398	166.683960	-0.100342
166.799927	166.773071	-0.100342
166.866455	166.804810	-0.101624
166.933594	166.893921	-0.101929
167.000122	166.970215	-0.101624
167.066650	167.014771	-0.100342
167.133179	167.072144	-0.101929
167.199707	167.174072	-0.100983
167.266846	167.231445	-0.100037
167.333374	167.295532	-0.100342
167.399902	167.352905	-0.101624
167.466431	167.423096	-0.101624
167.533569	167.479858	-0.102570
167.600098	167.537231	-0.101929
167.666626	167.601318	-0.101929
167.733154	167.677612	-0.100037
167.800293	167.741089	-0.101624
167.866821	167.798462	-0.100983
167.933350	167.875366	-0.100983
167.999878	167.938843	-0.101624
168.066406	168.009033	-0.101288
168.133545	168.085327	-0.102264
168.200073	168.161621	-0.101624
168.266602	168.225708	-0.100647
168.333130	168.289185	-0.102264
168.400269	168.333740	-0.101288
168.466797	168.403931	-0.100983
168.533325	168.493042	-0.100647
168.599854	168.531494	-0.102570
168.666382	168.613892	-0.102264
168.733521	168.696899	-0.100983
168.800049	168.754272	-0.100647
168.866577	168.824463	-0.104156
168.933105	168.875122	-0.101929
169.000244	168.939209	-0.103516
169.066772	169.009399	-0.102905
169.133301	169.091797	-0.104797
169.199829	169.149170	-0.103210
169.266968	169.213257	-0.104156
169.333496	169.270630	-0.101624
169.400024	169.346924	-0.104492
169.466553	169.429932	-0.101624
169.533081	169.486694	-0.103210
169.600220	169.544067	-0.100342
169.666748	169.627075	-0.101929
169.733276	169.690552	-0.104492
169.799805	169.747925	-0.101288
169.866943	169.812012	-0.102264
169.933472	169.882202	-0.100983
170.000000	169.951782	-0.101288
170.066528	170.003052	-0.102264
170.133057	170.086060	-0.101929
170.200195	170.143433	-0.103851
170.266724	170.213013	-0.101929
170.333252	170.289917	-0.102905
170.399780	170.353394	-0.103210
170.466919	170.410767	-0.102570
170.533447	170.480957	-0.103516
170.599976	170.551147	-0.102264
170.666504	170.595703	-0.102905
170.733032	170.671997	-0.103516
170.800171	170.735474	-0.102570
170.866699	170.831299	-0.104492
170.933228	170.881958	-0.103210
170.999756	170.926514	-0.101929
171.066895	170.977783	-0.105438
171.133423	171.060791	-0.100342
171.199951	171.124268	-0.103210
171.266479	171.200562	-0.103516
171.333618	171.264648	-0.104797
171.400146	171.322021	-0.102264
171.466675	171.411133	-0.103210
171.533203	171.474609	-0.103210
171.599731	171.513062	-0.103516
171.666870	171.608276	-0.101929
171.733398	171.665649	-0.105743
171.799927	171.735840	-0.102905
171.866455	171.806030	-0.104797
171.933594	171.863403	-0.104156
172.000122	171.933594	-0.103516
172.066650	171.984253	-0.102264
172.133179	172.067261	-0.105133
172.199707	172.124634	-0.102264
172.266846	172.200928	-0.103851
172.333374	172.264404	-0.104492
172.399902	172.347412	-0.106384
172.466431	172.391968	-0.104492
172.533569	172.474976	-0.105438
172.600098	172.532349	-0.104156
172.666626	172.589722	-0.104492
172.733154	172.684937	-0.104156
172.800293	172.736206	-0.106079
172.866821	172.799683	-0.103516
172.933350	172.876587	-0.105743
172.999878	172.940063	-0.105133
173.066406	172.997437	-0.106384
173.133545	173.060913	-0.102264
173.200073	173.137207	-0.104492
173.266602	173.194580	-0.102905
173.333130	173.258667	-0.104492
173.400269	173.334961	-0.104156
173.466797	173.398437	-0.103851
173.533325	173.462524	-0.106079
173.599854	173.513184	-0.104797
173.666382	173.602295	-0.106384
173.733521	173.679199	-0.107361
173.800049	173.742676	-0.105438
173.866577	173.812866	-0.106720
173.933105	173.863525	-0.105438
174.000244	173.933716	-0.106079
174.066772	173.997803	-0.105133
174.133301	174.074097	-0.104797
174.199829	174.150391	-0.105438
174.266968	174.201660	-0.103516
174.333496	174.265137	-0.105743
174.400024	174.322510	-0.105133
174.466553	174.398804	-0.103851
174.533081	174.462891	-0.105743
174.600220	174.539185	-0.108002
174.666748	174.596558	-0.105133
174.733276	174.660034	-0.107666
174.799805	174.724121	-0.105743
174.866943	174.787598	-0.105743
174.933472	174.863892	-0.105438
175.000000	174.940186	-0.106720
175.066528	174.985352	-0.107361
175.133057	175.067749	-0.107025
175.200195	175.137939	-0.106079
175.266724	175.195312	-0.104797
175.333252	175.265503	-0.104797
175.399780	175.341797	-0.107025
175.466919	175.393066	-0.104797
175.533447	175.437622	-0.104492
175.599976	175.532837	-0.104797
175.666504	175.596924	-0.107666
175.733032	175.673218	-0.105743
175.800171	175.730591	-0.105743
175.866699	175.781250	-0.105133
175.933228	175.858154	-0.105438
175.999756	175.953369	-0.108002
176.066895	176.010742	-0.107025
176.133423	176.068115	-0.105438
176.199951	176.144409	-0.106720
176.266479	176.214600	-0.104797
176.333618	176.271973	-0.108002
176.400146	176.323242	-0.105743
176.466675	176.412354	-0.106384
176.533203	176.444092	-0.105133
176.599731	176.533203	-0.107025
176.666870	176.590576	-0.105133
176.733398	176.660767	-0.107025
176.799927	176.737061	-0.107666
176.866455	176.768799	-0.106720
176.933594	176.864624	-0.106079
177.000122	176.921997	-0.108002
177.066650	176.992187	-0.107025
177.133179	177.061768	-0.108002
177.199707	177.125854	-0.105743
177.266846	177.221069	-0.106384
177.333374	177.272339	-0.105133
177.399902	177.310181	-0.107025
177.466431	177.393188	-0.107666
177.533569	177.463379	-0.106384
177.600098	177.546387	-0.107025
177.666626	177.584229	-0.107025
177.733154	177.661133	-0.105438
177.800293	177.750244	-0.109589
177.866821	177.807617	-0.109253
177.933350	177.871094	-0.106384
177.999878	177.928467	-0.108002
178.066406	177.998657	-0.108307
178.133545	178.056030	-0.107361
178.200073	178.113403	-0.107025
178.266602	178.189697	-0.108307
178.333130	178.265991	-0.108002
178.400269	178.317261	-0.106720
178.466797	178.399658	-0.109253
178.533325	178.463745	-0.106384
178.599854	178.533936	-0.107361
178.666382	178.610229	-0.107025
178.733521	178.654785	-0.108002
178.800049	178.712158	-0.107025
178.866577	178.795166	-0.107361
178.933105	178.877563	-0.108612
179.000244	178.928833	-0.110535
179.066772	178.992310	-0.107025
179.133301	179.062500	-0.108002
179.199829	179.119873	-0.108948
179.266968	179.196167	-0.110535
179.333496	179.272461	-0.108002
179.400024	179.336548	-0.107666
179.466553	179.406738	-0.108002
179.533081	179.457397	-0.109589
179.600220	179.540405	-0.108612
179.666748	179.603882	-0.109894
179.733276	179.667969	-0.106720
179.799805	179.718628	-0.108612
179.866943	179.794922	-0.108307
179.933472	179.871826	-0.107025
180.000000	179.935303	-0.107025
180.066528	179.992676	-0.108612
180.133057	180.056152	-0.108307
180.200195	180.139160	-0.109589
180.266724	180.215454	-0.108612
180.333252	180.266724	-0.112122
180.399780	180.336914	-0.107361
180.466919	180.400391	-0.108307
180.533447	180.483398	-0.108948
180.599976	180.534058	-0.108612
180.666504	180.591431	-0.110870
180.733032	180.661621	-0.109253
180.800171	180.731812	-0.108307
180.866699	180.808105	-0.108612
180.933228	180.865479	-0.109253
180.999756	180.922852	-0.110229
181.066895	181.005859	-0.109894
181.133423	181.069336	-0.107666
181.199951	181.119995	-0.109253
181.266479	181.184082	-0.108307
181.333618	181.273193	-0.110535
181.400146	181.317749	-0.109253
181.466675	181.394043	-0.109589
181.533203	181.470947	-0.108948
181.599731	181.540527	-0.110229
181.666870	181.604614	-0.109589
181.733398	181.668091	-0.111481
181.799927	181.731567	-0.109894
181.866455	181.814575	-0.112457
181.933594	181.859131	-0.109589
182.000122	181.923218	-0.111816
182.066650	181.992798	-0.108002
182.133179	182.062988	-0.109894
182.199707	182.120361	-0.108612
182.266846	182.209473	-0.110535
182.333374	182.260742	-0.112122
182.399902	182.337036	-0.110229
182.466431	182.407227	-0.109253
182.533569	182.464600	-0.112762
182.600098	182.534790	-0.107666
182.666626	182.598267	-0.111481
182.733154	182.674561	-0.109894
182.800293	182.738647	-0.112122
182.866821	182.789307	-0.109253
182.933350	182.865601	-0.110870
182.999878	182.948608	-0.109894
183.066406	182.999878	-0.112122
183.133545	183.070068	-0.109253
183.200073	183.146362	-0.111176
183.266602	183.184204	-0.108002
183.333130	183.261108	-0.110535
183.400269	183.330688	-0.109894
183.466797	183.400879	-0.111176
183.533325	183.458252	-0.107666
183.599854	183.534546	-0.111481
183.666382	183.591919	-0.110870
183.733521	183.656006	-0.111481
183.800049	183.739014	-0.111176
183.866577	183.795776	-0.111481
183.933105	183.865967	-0.110229
184.000244	183.936157	-0.112122
184.066772	183.987427	-0.109894
184.133301	184.082642	-0.110870
184.199829	184.140015	-0.111176
184.266968	184.210205	-0.109589
184.333496	184.280396	-0.110870
184.400024	184.331055	-0.109589
184.466553	184.414062	-0.111176
184.533081	184.464722	-0.113403
184.600220	184.534912	-0.110229
184.666748	184.598999	-0.111176
184.733276	184.675293	-0.110229
184.799805	184.738770	-0.112762
184.866943	184.802856	-0.110535
184.933472	184.872437	-0.110229
185.000000	184.942627	-0.111176
185.066528	184.993896	-0.111816
185.133057	185.089111	-0.113708
185.200195	185.133667	-0.113403
185.266724	185.210571	-0.111816
185.333252	185.261230	-0.111816
185.399780	185.350342	-0.111816
185.466919	185.401611	-0.111816
185.533447	185.484619	-0.111481
185.599976	185.535278	-0.109894
185.666504	185.611572	-0.111481
185.733032	185.662842	-0.111816
185.800171	185.758057	-0.113098
185.866699	185.809326	-0.111816
185.933228	185.898437	-0.110535
185.999756	185.930176	-0.111816
186.066895	186.019287	-0.113708
186.133423	186.076660	-0.112762
186.199951	186.140747	-0.114044
186.266479	186.210327	-0.111176
186.333618	186.280518	-0.111176
186.400146	186.357422	-0.111816
186.466675	186.439819	-0.112762
186.533203	186.484375	-0.112762
186.599731	186.528931	-0.112762
186.666870	186.599121	-0.111816
186.733398	186.663208	-0.112762
186.799927	186.739502	-0.111481
186.866455	186.809692	-0.112457
186.933594	186.860352	-0.113098
187.000122	186.943359	-0.112762
187.066650	186.994019	-0.111176
187.133179	187.095947	-0.112457
187.199707	187.147217	-0.112762
187.266846	187.217407	-0.112457
187.333374	187.274780	-0.111816
187.399902	187.325439	-0.112457
187.466431	187.414551	-0.112122
187.533569	187.484741	-0.113708
187.600098	187.523193	-0.111816
187.666626	187.605591	-0.111176
187.733154	187.675781	-0.113403
187.800293	187.745972	-0.114349
187.866821	187.803345	-0.113708
187.933350	187.866821	-0.113708
187.999878	187.943726	-0.112122
188.066406	188.038940	-0.114349
188.133545	188.070679	-0.113403
188.200073	188.160400	-0.113708
188.266602	188.217163	-0.112457
188.333130	188.274536	-0.112457
188.400269	188.338623	-0.113708
188.466797	188.421631	-0.114044
188.533325	188.478394	-0.112762
188.599854	188.535767	-0.112122
188.666382	188.593140	-0.112457
188.733521	188.688965	-0.114044
188.800049	188.752441	-0.111481
188.866577	188.803711	-0.112762
188.933105	188.867187	-0.112457
189.000244	188.943481	-0.114349
189.066772	189.026489	-0.114349
189.133301	189.071045	-0.114990
189.199829	189.135132	-0.113708
189.266968	189.217529	-0.114044
189.333496	189.313354	-0.114044
189.400024	189.345093	-0.115967
189.466553	189.428101	-0.115631
189.533081	189.478760	-0.115967
189.600220	189.555054	-0.113708
189.666748	189.625244	-0.113403
189.733276	189.695435	-0.112762
189.799805	189.746704	-0.113708
189.866943	189.822998	-0.112457
189.933472	189.873657	-0.114044
190.000000	189.937744	-0.114044
190.066528	190.001221	-0.114044
190.133057	190.065308	-0.113098
190.200195	190.147705	-0.115967
190.266724	190.217896	-0.113708
190.333252	190.269165	-0.113708
190.399780	190.358276	-0.113403
190.466919	190.402832	-0.114685
190.533447	190.453491	-0.114685
190.599976	190.530396	-0.114044
190.666504	190.606689	-0.115631
190.733032	190.670166	-0.116577
190.800171	190.740356	-0.115326
190.866699	190.810547	-0.115326
190.933228	190.867920	-0.113403
190.999756	190.918579	-0.115326
191.066895	191.001587	-0.115967
191.133423	191.084595	-0.116577
191.199951	191.141968	-0.114349
191.266479	191.192627	-0.114990
191.333618	191.294556	-0.114990
191.400146	191.351929	-0.116272
191.466675	191.415405	-0.114349
191.533203	191.466675	-0.113098
191.599731	191.542969	-0.114990
191.666870	191.607056	-0.115967
191.733398	191.689453	-0.115967
191.799927	191.734009	-0.117554
191.866455	191.804199	-0.113098
191.933594	191.874390	-0.114685
192.000122	191.931763	-0.115967
192.066650	192.008057	-0.114349
192.133179	192.065430	-0.115631
192.199707	192.148437	-0.114990
192.266846	192.211914	-0.115326
192.333374	192.282104	-0.115326
192.399902	192.345581	-0.115967
192.466431	192.415771	-0.117859
192.533569	192.479858	-0.114990
192.600098	192.524414	-0.113708
192.666626	192.619629	-0.114349
192.733154	192.670898	-0.112762
192.800293	192.741089	-0.117554
192.866821	192.830200	-0.116272
192.933350	192.874756	-0.114685
192.999878	192.932129	-0.114044
193.066406	193.021240	-0.115326
193.133545	193.084717	-0.114990
193.200073	193.142090	-0.115631
193.266602	193.206177	-0.113403
193.333130	193.269653	-0.117218
193.400269	193.358765	-0.115631
193.466797	193.410034	-0.117218
193.533325	193.486328	-0.115326
193.599854	193.569336	-0.116577
193.666382	193.607178	-0.115326
193.733521	193.683472	-0.116577
193.800049	193.747559	-0.115967
193.866577	193.798218	-0.115967
193.933105	193.881226	-0.116913
194.000244	193.944702	-0.120422
194.066772	194.014893	-0.115631
194.133301	194.091187	-0.116913
194.199829	194.135742	-0.114044
194.266968	194.205933	-0.114990
194.333496	194.282837	-0.115967
194.400024	194.359131	-0.117859
194.466553	194.409790	-0.114990
194.533081	194.461060	-0.115326
194.600220	194.550171	-0.115967
194.666748	194.600830	-0.117218
194.733276	194.677734	-0.114990
194.799805	194.735107	-0.118500
194.866943	194.811401	-0.115967
194.933472	194.874878	-0.116913
195.000000	194.945068	-0.116272
195.066528	195.015259	-0.116577
195.133057	195.053711	-0.117554
195.200195	195.161743	-0.117554
195.266724	195.213013	-0.115967
195.333252	195.282593	-0.116913
195.399780	195.352783	-0.115967
195.466919	195.404053	-0.117218
195.533447	195.467529	-0.116577
195.599976	195.537720	-0.118500
195.666504	195.620728	-0.116913
195.733032	195.665283	-0.117218
195.800171	195.741577	-0.117218
195.866699	195.824585	-0.116577
195.933228	195.875244	-0.117218
195.999756	195.938721	-0.116913
196.066895	196.021729	-0.116577
196.133423	196.079102	-0.117218
196.199951	196.143188	-0.115631
196.266479	196.212769	-0.117218
196.333618	196.264038	-0.117554
196.400146	196.347046	-0.117554
196.466675	196.416626	-0.117218
196.533203	196.493530	-0.114685
196.599731	196.544189	-0.117859
196.666870	196.607666	-0.117218
196.733398	196.684570	-0.119141
196.799927	196.748047	-0.117859
196.866455	196.812134	-0.117218
196.933594	196.888428	-0.117554
197.000122	196.945801	-0.117859
197.066650	196.996460	-0.117218
197.133179	197.072754	-0.117859
197.199707	197.149658	-0.117859
197.266846	197.219849	-0.120422
197.333374	197.270508	-0.115967
197.399902	197.346802	-0.116272
197.466431	197.398071	-0.114990
197.533569	197.455444	-0.117218
197.600098	197.544556	-0.114990
197.666626	197.595215	-0.117218
197.733154	197.646484	-0.115631
197.800293	197.716675	-0.118195
197.866821	197.799072	-0.117554
197.933350	197.863159	-0.119781
197.999878	197.952271	-0.116577
198.066406	198.009644	-0.119446
198.133545	198.060303	-0.117859
198.200073	198.143311	-0.119781
198.266602	198.206787	-0.117218
198.333130	198.283691	-0.118500
198.400269	198.334351	-0.118500
198.466797	198.398437	-0.118805
198.533325	198.480835	-0.116577
198.599854	198.532104	-0.117218
198.666382	198.602295	-0.115967
198.733521	198.671875	-0.118500
198.800049	198.735962	-0.118500
198.866577	198.806152	-0.118195
198.933105	198.882446	-0.117218
199.000244	198.945923	-0.118195
199.066772	198.997192	-0.117859
199.133301	199.086304	-0.118500
199.199829	199.143677	-0.118500
199.266968	199.201050	-0.121368
199.333496	199.271240	-0.117859
199.400024	199.353638	-0.119446
199.466553	199.404907	-0.118500
199.533081	199.468384	-0.120087
199.600220	199.544678	-0.118500
199.666748	199.608765	-0.118805
199.733276	199.678955	-0.117554
199.799805	199.755249	-0.117218
199.866943	199.818726	-0.119141
199.933472	199.869995	-0.120087
200.000000	199.940186	-0.118805
200.000000	199.946289	-0.119446
200.000000	199.978027	-0.118805
200.000000	199.952393	-0.117554
200.000000	199.933472	-0.117859
200.000000	199.946289	-0.117554
200.000000	199.952393	-0.118500
200.000000	199.920654	-0.119781
200.000000	199.946289	-0.118500
200.000000	199.920654	-0.119141
200.000000	199.927368	-0.117218
200.000000	199.946289	-0.118805
200.000000	199.940186	-0.119781
200.000000	199.940186	-0.120087
200.000000	199.946289	-0.118805
200.000000	199.946289	-0.116577
200.000000	199.940186	-0.118805
200.000000	199.940186	-0.119141
200.000000	199.946289	-0.119781
200.000000	199.946289	-0.120422
200.000000	199.940186	-0.118500
200.000000	199.965210	-0.118805
200.000000	199.952393	-0.119781
200.000000	199.940186	-0.118500
200.000000	199.940186	-0.118805
200.000000	199.933472	-0.119141
200.000000	199.946289	-0.119141
200.000000	199.940186	-0.117554
200.000000	199.952393	-0.117859
200.000000	199.927368	-0.119446
200.000000	199.920654	-0.115967
200.000000	199.940186	-0.117218
200.000000	199.946289	-0.119141
200.000000	199.940186	-0.117859
200.000000	199.940186	-0.119141
200.000000	199.933472	-0.118500
200.000000	199.933472	-0.117859
200.000000	199.940186	-0.119446
200.000000	199.946289	-0.120728
200.000000	199.940186	-0.119781
200.000000	199.946289	-0.118195
200.000000	199.940186	-0.118195
200.000000	199.940186	-0.120087
200.000000	199.940186	-0.117554
200.000000	199.920654	-0.119781
200.000000	199.940186	-0.116272
200.000000	199.940186	-0.116913
200.000000	199.940186	-0.117859
200.000000	199.933472	-0.119446
200.000000	199.940186	-0.118805
200.000000	199.940186	-0.119781
200.000000	199.940186	-0.117554
200.000000	199.940186	-0.119781
200.000000	199.933472	-0.118195
200.000000	199.946289	-0.118805
200.000000	199.927368	-0.117859
200.000000	199.952393	-0.119141
200.000000	199.927368	-0.119446
200.000000	199.927368	-0.120422
200.000000	199.940186	-0.118805
200.000000	199.940186	-0.120087
200.000000	199.946289	-0.118500
200.000000	199.940186	-0.122009
200.000000	199.927368	-0.117554
200.000000	199.927368	-0.117554
200.000000	199.940186	-0.117859
200.000000	199.927368	-0.119446
200.000000	199.940186	-0.118805
200.000000	199.965210	-0.118805
200.000000	199.933472	-0.118195
200.000000	199.940186	-0.119141
200.000000	199.940186	-0.120087
200.000000	199.940186	-0.119141
200.000000	199.933472	-0.118195
200.000000	199.927368	-0.118805
200.000000	199.940186	-0.118195
200.000000	199.927368	-0.118805
200.000000	199.940186	-0.117218
200.000000	199.946289	-0.120728
200.000000	199.927368	-0.116913
200.000000	199.940186	-0.116577
200.000000	199.940186	-0.116577
200.000000	199.946289	-0.120422
200.000000	199.940186	-0.120087
200.000000	199.940186	-0.118805
200.000000	199.940186	-0.118500
200.000000	199.940186	-0.117859
200.000000	199.946289	-0.118805
200.000000	199.940186	-0.117218
200.000000	199.940186	-0.119141
200.000000	199.952393	-0.118195
200.000000	199.940186	-0.119781
200.000000	199.946289	-0.119781
200.000000	199.946289	-0.118500
200.000000	199.952393	-0.115967
200.000000	199.946289	-0.115967
200.000000	199.940186	-0.117218
200.000000	199.940186	-0.117859
200.000000	199.940186	-0.115967
200.000000	199.940186	-0.118500
200.000000	199.933472	-0.117554
200.000000	199.940186	-0.118805
200.000000	199.946289	-0.118805
200.000000	199.927368	-0.121063
200.000000	199.933472	-0.118805
200.000000	199.940186	-0.118195
200.000000	199.940186	-0.118805
200.000000	199.946289	-0.118500
200.000000	199.927368	-0.118500
200.000000	199.927368	-0.119141
200.000000	199.940186	-0.116913
200.000000	199.940186	-0.119141
200.000000	199.933472	-0.114990
200.000000	199.940186	-0.117218
200.000000	199.933472	-0.116913
200.000000	199.946289	-0.119446
200.000000	199.920654	-0.117554
200.000000	199.952393	-0.118500
200.000000	199.952393	-0.118195
200.000000	199.940186	-0.118805
200.000000	199.933472	-0.118195
200.000000	199.952393	-0.119781
200.000000	199.940186	-0.118195
200.000000	199.933472	-0.120422
200.000000	199.933472	-0.117218
200.000000	199.940186	-0.116577
200.000000	199.952393	-0.119141
200.000000	199.927368	-0.118500
200.000000	199.946289	-0.116913
200.000000	199.927368	-0.117218
200.000000	199.933472	-0.117218
200.000000	199.920654	-0.118500
200.000000	199.946289	-0.117218
200.000000	199.940186	-0.119781
200.000000	199.927368	-0.117859
200.000000	199.940186	-0.116913
200.000000	199.940186	-0.119781
200.000000	199.940186	-0.118195
200.000000	199.933472	-0.116913
200.000000	199.940186	-0.117554
200.000000	199.920654	-0.118500
200.000000	199.946289	-0.119781
200.000000	199.946289	-0.116577
200.000000	199.940186	-0.117218
200.000000	199.927368	-0.115326
200.000000	199.952393	-0.118500
200.000000	199.946289	-0.116577
200.000000	199.952393	-0.116577
200.000000	199.952393	-0.118500
200.000000	199.952393	-0.117859
200.000000	199.940186	-0.118805
200.000000	199.940186	-0.119141
200.000000	199.927368	-0.118195
200.000000	199.946289	-0.119781
200.000000	199.952393	-0.118500
200.000000	199.959106	-0.118195
200.000000	199.927368	-0.117859
200.000000	199.940186	-0.118500
200.000000	199.933472	-0.118805
200.000000	199.940186	-0.118195
200.000000	199.940186	-0.119141
200.000000	199.940186	-0.117218
200.000000	199.927368	-0.114990
200.000000	199.927368	-0.118805
200.000000	199.940186	-0.118195
200.000000	199.927368	-0.115967
200.000000	199.946289	-0.119141
200.000000	199.927368	-0.118500
200.000000	199.940186	-0.118805
200.000000	199.940186	-0.118805
200.000000	199.940186	-0.119141
200.000000	199.946289	-0.119781
200.000000	199.940186	-0.118805
200.000000	199.927368	-0.120087
200.000000	199.927368	-0.117859
200.000000	199.940186	-0.116913
200.000000	199.927368	-0.118805
200.000000	199.933472	-0.116272
200.000000	199.946289	-0.117218
200.000000	199.940186	-0.117218
200.000000	199.940186	-0.118195
200.000000	199.940186	-0.118805
200.000000	199.933472	-0.117218
200.000000	199.952393	-0.116272
200.000000	199.940186	-0.120087
200.000000	199.946289	-0.119446
200.000000	199.952393	-0.118805
200.000000	199.940186	-0.118500
200.000000	199.940186	-0.118500
200.000000	199.946289	-0.119446
200.000000	199.940186	-0.118805
200.000000	199.940186	-0.119141
200.000000	199.952393	-0.116272
200.000000	199.946289	-0.118805
200.000000	199.927368	-0.118805
200.000000	199.940186	-0.114685
200.000000	199.940186	-0.116577
200.000000	199.940186	-0.117554
200.000000	199.940186	-0.118500
200.000000	199.914551	-0.118195
200.000000	199.940186	-0.118805
200.000000	199.952393	-0.118500
200.000000	199.965210	-0.118805
200.000000	199.927368	-0.117218
200.000000	199.920654	-0.118500
200.000000	199.940186	-0.117859
200.000000	199.933472	-0.119781
200.000000	199.946289	-0.118805
200.000000	199.927368	-0.117218
200.000000	199.952393	-0.116913
200.000000	199.933472	-0.116913
200.000000	199.940186	-0.117554
200.000000	199.927368	-0.117859
200.000000	199.946289	-0.116913
200.000000	199.952393	-0.117554
200.000000	199.940186	-0.117554
200.000000	199.933472	-0.118805
200.000000	199.940186	-0.115967
200.000000	199.933472	-0.118500
200.000000	199.940186	-0.118500
200.000000	199.946289	-0.118500
200.000000	199.927368	-0.116577
200.000000	199.933472	-0.118500
200.000000	199.940186	-0.117554
200.000000	199.940186	-0.120422
200.000000	199.940186	-0.117554
200.000000	199.940186	-0.118500
200.000000	199.940186	-0.114990
200.000000	199.940186	-0.115967
200.000000	199.952393	-0.116577
200.000000	199.940186	-0.118195
200.000000	199.940186	-0.115631
200.000000	199.933472	-0.117218
200.000000	199.940186	-0.118195
200.000000	199.940186	-0.120422
200.000000	199.933472	-0.116272
200.000000	199.946289	-0.119446
200.000000	199.914551	-0.117859
200.000000	199.946289	-0.119446
200.000000	199.940186	-0.117218
200.000000	199.940186	-0.118805
200.000000	199.927368	-0.117554
200.000000	199.952393	-0.118500
200.000000	199.927368	-0.117554
200.000000	199.940186	-0.117218
200.000000	199.940186	-0.113403
200.000000	199.952393	-0.116577
200.000000	199.940186	-0.115326
200.000000	199.940186	-0.118195
200.000000	199.940186	-0.117218
200.000000	199.933472	-0.117218
200.000000	199.940186	-0.117859
200.000000	199.940186	-0.116577
200.000000	199.933472	-0.117554
200.000000	199.927368	-0.119781
200.000000	199.933472	-0.118805
200.000000	199.952393	-0.118805
200.000000	199.933472	-0.116272
200.000000	199.940186	-0.115631
200.000000	199.940186	-0.116272
200.000000	199.946289	-0.115967
200.000000	199.933472	-0.116577
200.000000	199.940186	-0.114990
200.000000	199.940186	-0.117554
200.000000	199.940186	-0.118195
200.000000	199.940186	-0.117554
200.000000	199.940186	-0.118500
200.000000	199.940186	-0.118195
200.000000	199.940186	-0.117859
200.000000	199.940186	-0.119141
200.000000	199.940186	-0.117554
200.000000	199.946289	-0.116913
200.000000	199.946289	-0.116577
200.000000	199.946289	-0.119446
200.000000	199.940186	-0.118500
200.000000	199.940186	-0.118195
200.000000	199.933472	-0.117554
200.000000	199.927368	-0.115967
200.000000	199.940186	-0.117218
200.000000	199.940186	-0.117218
200.000000	199.940186	-0.116272
200.000000	199.940186	-0.116913
200.000000	199.940186	-0.118195
200.000000	199.952393	-0.119446
200.000000	199.927368	-0.116272
200.000000	199.940186	-0.118195
200.000000	199.940186	-0.115967
200.000000	199.927368	-0.117218
200.000000	199.914551	-0.118805
200.000000	199.940186	-0.118805
200.000000	199.940186	-0.118500
200.000000	199.927368	-0.116913
200.000000	199.920654	-0.116577
200.000000	199.933472	-0.117218
200.000000	199.940186	-0.115631
200.000000	199.920654	-0.118195
200.000000	199.940186	-0.115631
200.000000	199.927368	-0.117554
200.000000	199.978027	-0.118195
200.000000	199.940186	-0.118500
200.000000	199.940186	-0.117554
200.000000	199.946289	-0.118195
200.000000	199.946289	-0.117554
200.000000	199.952393	-0.118500
200.000000	199.940186	-0.118500
200.000000	199.940186	-0.118195
200.000000	199.940186	-0.116577
200.000000	199.940186	-0.116913
200.000000	199.946289	-0.116913
200.000000	199.927368	-0.116272
200.000000	199.946289	-0.115967
200.000000	199.927368	-0.115631
200.000000	199.946289	-0.114990
200.000000	199.933472	-0.119446
200.000000	199.920654	-0.116913
200.000000	199.940186	-0.118805
200.000000	199.946289	-0.116913
200.000000	199.940186	-0.119446
200.000000	199.933472	-0.118500
200.000000	199.940186	-0.117859
200.000000	199.940186	-0.117554
200.000000	199.946289	-0.117554
200.000000	199.952393	-0.118195
200.000000	199.940186	-0.118500
200.000000	199.940186	-0.115631
200.000000	199.927368	-0.117554
200.000000	199.940186	-0.117554
200.000000	199.920654	-0.115631
200.000000	199.927368	-0.115967
200.000000	199.933472	-0.116272
200.000000	199.933472	-0.116913
200.000000	199.946289	-0.118195
200.000000	199.952393	-0.117859
200.000000	199.940186	-0.120087
200.000000	199.927368	-0.116913
200.000000	199.920654	-0.116913
200.000000	199.946289	-0.119446
200.000000	199.940186	-0.117218
200.000000	199.940186	-0.117859
200.000000	199.927368	-0.118500
200.000000	199.946289	-0.116577
200.000000	199.946289	-0.117554
200.000000	199.952393	-0.115967
200.000000	199.940186	-0.116913
200.000000	199.940186	-0.116577
200.000000	199.952393	-0.116272
200.000000	199.933472	-0.118500
200.000000	199.940186	-0.115631
200.000000	199.940186	-0.118500
200.000000	199.927368	-0.116913
200.000000	199.927368	-0.117859
200.000000	199.946289	-0.116577
200.000000	199.940186	-0.117859
200.000000	199.946289	-0.117218
200.000000	199.940186	-0.117554
200.000000	199.927368	-0.118805
200.000000	199.959106	-0.118805
200.000000	199.940186	-0.116913
200.000000	199.940186	-0.116913
200.000000	199.940186	-0.115326
200.000000	199.920654	-0.114990
200.000000	199.920654	-0.114990
200.000000	199.933472	-0.121063
200.000000	199.965210	-0.116913
200.000000	199.952393	-0.116272
200.000000	199.940186	-0.116913
200.000000	199.965210	-0.118500
200.000000	199.940186	-0.116577
200.000000	199.946289	-0.116913
200.000000	199.940186	-0.117218
200.000000	199.940186	-0.117859
200.000000	199.933472	-0.118195
200.000000	199.940186	-0.118805
200.000000	199.927368	-0.114685
200.000000	199.927368	-0.116577
200.000000	199.946289	-0.117859
200.000000	199.940186	-0.114990
200.000000	199.940186	-0.114990
200.000000	199.940186	-0.115326
200.000000	199.940186	-0.114349
200.000000	199.927368	-0.117218
200.000000	199.940186	-0.116272
200.000000	199.946289	-0.119446
200.000000	199.965210	-0.117554
200.000000	199.952393	-0.116577
200.000000	199.940186	-0.117859
200.000000	199.946289	-0.117554
200.000000	199.940186	-0.120422
200.000000	199.927368	-0.116913
200.000000	199.920654	-0.117218
200.000000	199.946289	-0.116272
200.000000	199.940186	-0.116272
200.000000	199.927368	-0.117218
200.000000	199.927368	-0.117218
200.000000	199.940186	-0.114349
200.000000	199.940186	-0.114990
200.000000	199.946289	-0.114685
200.000000	199.946289	-0.118195
200.000000	199.952393	-0.116272
200.000000	199.933472	-0.118500
200.000000	199.940186	-0.116577
200.000000	199.965210	-0.117218
200.000000	199.927368	-0.117218
200.000000	199.927368	-0.116577
200.000000	199.940186	-0.117554
200.000000	199.933472	-0.119141
200.000000	199.927368	-0.116913
200.000000	199.933472	-0.115967
200.000000	199.940186	-0.113403
200.000000	199.940186	-0.116913
200.000000	199.940186	-0.113403
200.000000	199.946289	-0.117554
200.000000	199.940186	-0.116913
200.000000	199.940186	-0.114685
200.000000	199.952393	-0.117218
200.000000	199.927368	-0.118500
200.000000	199.940186	-0.116577
200.000000	199.927368	-0.118195
200.000000	199.927368	-0.116272
200.000000	199.927368	-0.116913
200.000000	199.946289	-0.116913
200.000000	199.946289	-0.118500
200.000000	199.940186	-0.117554
200.000000	199.933472	-0.116272
200.000000	199.940186	-0.117554
200.000000	199.940186	-0.115326
200.000000	199.946289	-0.113098
200.000000	199.946289	-0.115631
200.000000	199.940186	-0.115326
200.000000	199.927368	-0.117554
200.000000	199.946289	-0.116577
200.000000	199.933472	-0.114685
200.000000	199.933472	-0.117554
200.000000	199.940186	-0.116913
200.000000	199.940186	-0.118805
200.000000	199.940186	-0.117859
200.000000	199.940186	-0.119446
200.000000	199.946289	-0.117218
200.000000	199.946289	-0.117859
200.000000	199.940186	-0.117554
200.000000	199.946289	-0.116913
200.000000	199.946289	-0.116913
200.000000	199.940186	-0.116272
200.000000	199.940186	-0.114685
200.000000	199.940186	-0.115631
200.000000	199.920654	-0.115967
200.000000	199.927368	-0.116913
200.000000	199.940186	-0.116272
200.000000	199.940186	-0.118500
200.000000	199.946289	-0.117859
200.000000	199.940186	-0.117554
200.000000	199.946289	-0.117218
200.000000	199.940186	-0.117218
200.000000	199.940186	-0.116913
200.000000	199.940186	-0.119446
200.000000	199.927368	-0.117218
200.000000	199.940186	-0.116913
200.000000	199.940186	-0.114990
200.000000	199.927368	-0.114990
200.000000	199.946289	-0.115631
200.000000	199.940186	-0.116577
200.000000	199.927368	-0.116913
200.000000	199.952393	-0.114990
200.000000	199.952393	-0.116913
200.000000	199.940186	-0.118500
200.000000	199.933472	-0.117554
200.000000	199.946289	-0.118500
200.000000	199.946289	-0.115967
200.000000	199.933472	-0.117859
200.000000	199.952393	-0.116272
200.000000	199.940186	-0.115967
200.000000	199.940186	-0.117218
200.000000	199.946289	-0.116272
200.000000	199.946289	-0.117859
200.000000	199.940186	-0.116913
200.000000	199.940186	-0.114044
200.000000	199.933472	-0.115967
200.000000	199.940186	-0.115967
200.000000	199.940186	-0.117859
200.000000	199.927368	-0.117554
200.000000	199.940186	-0.115631
200.000000	199.927368	-0.118500
200.000000	199.952393	-0.117859
200.000000	199.940186	-0.118805
200.000000	199.927368	-0.118500
200.000000	199.940186	-0.115967
200.000000	199.940186	-0.117859
200.000000	199.933472	-0.115967
200.000000	199.940186	-0.116577
200.000000	199.933472	-0.116913
200.000000	199.946289	-0.116272
200.000000	199.927368	-0.116272
200.000000	199.927368	-0.113098
200.000000	199.965210	-0.115631
200.000000	199.927368	-0.117218
200.000000	199.927368	-0.115967
200.000000	199.927368	-0.117859
200.000000	199.927368	-0.116272
200.000000	199.952393	-0.116577
200.000000	199.933472	-0.118805
200.000000	199.933472	-0.116577
200.000000	199.940186	-0.117218
200.000000	199.927368	-0.117859
200.000000	199.940186	-0.116913
200.000000	199.933472	-0.116913
200.000000	199.940186	-0.115967
200.000000	199.914551	-0.115967
200.000000	199.940186	-0.117859
200.000000	199.933472	-0.113098
200.000000	199.946289	-0.117859
200.000000	199.952393	-0.114685
200.000000	199.946289	-0.114685
200.000000	199.940186	-0.116577
200.000000	199.946289	-0.116913
200.000000	199.952393	-0.117554
200.000000	199.933472	-0.116577
200.000000	199.940186	-0.116272
200.000000	199.927368	-0.118500
200.000000	199.946289	-0.116272
200.000000	199.940186	-0.116913
200.000000	199.940186	-0.116577
200.000000	199.933472	-0.116577
200.000000	199.940186	-0.114990
200.000000	199.946289	-0.115967
200.000000	199.946289	-0.115326
200.000000	199.946289	-0.116272
200.000000	199.940186	-0.115631
200.000000	199.927368	-0.117859
200.000000	199.940186	-0.114990
200.000000	199.940186	-0.116272
200.000000	199.959106	-0.117859
200.000000	199.946289	-0.117218
200.000000	199.933472	-0.115967
200.000000	199.952393	-0.117859
200.000000	199.927368	-0.114990
200.000000	199.940186	-0.117554
200.000000	199.927368	-0.117218
200.000000	199.940186	-0.117554
200.000000	199.946289	-0.114990
200.000000	199.959106	-0.117554
200.000000	199.927368	-0.115326
200.000000	199.946289	-0.114990
200.000000	199.946289	-0.113098
200.000000	199.933472	-0.117554
200.000000	199.940186	-0.114349
200.000000	199.952393	-0.114349
200.000000	199.933472	-0.115631
200.000000	199.946289	-0.119141
200.000000	199.927368	-0.116577
200.000000	199.946289	-0.117859
200.000000	199.946289	-0.116577
200.000000	199.946289	-0.117859
200.000000	199.946289	-0.116913
200.000000	199.952393	-0.118500
200.000000	199.927368	-0.114685
200.000000	199.920654	-0.115326
200.000000	199.959106	-0.116272
200.000000	199.940186	-0.114685
200.000000	199.927368	-0.114990
200.000000	199.927368	-0.115326
200.000000	199.946289	-0.114685
200.000000	199.946289	-0.116272
200.000000	199.927368	-0.116272
200.000000	199.927368	-0.118195
200.000000	199.965210	-0.118195
200.000000	199.940186	-0.116272
200.000000	199.914551	-0.118500
200.000000	199.940186	-0.116577
200.000000	199.940186	-0.118805
200.000000	199.940186	-0.116577
200.000000	199.940186	-0.116272
200.000000	199.940186	-0.116913
200.000000	199.959106	-0.115631
200.000000	199.940186	-0.115967
200.000000	199.940186	-0.117218
200.000000	199.927368	-0.115326
200.000000	199.927368	-0.114044
200.000000	199.952393	-0.114349
200.000000	199.940186	-0.115326
200.000000	199.920654	-0.115631
200.000000	199.946289	-0.118195
200.000000	199.927368	-0.117218
200.000000	199.946289	-0.116577
200.000000	199.946289	-0.117554
200.000000	199.940186	-0.117554
200.000000	199.927368	-0.114990
200.000000	199.952393	-0.117218
200.000000	199.927368	-0.115967
200.000000	199.940186	-0.116577
200.000000	199.940186	-0.114044
200.000000	199.920654	-0.116272
200.000000	199.946289	-0.113403
200.000000	199.927368	-0.117218
200.000000	199.940186	-0.114044
200.000000	199.920654	-0.113403
200.000000	199.952393	-0.116577
200.000000	199.933472	-0.115631
200.000000	199.933472	-0.116272
200.000000	199.952393	-0.118195
200.000000	199.952393	-0.116272
200.000000	199.920654	-0.116577
200.000000	199.952393	-0.116577
200.000000	199.952393	-0.117859
200.000000	199.940186	-0.116577
200.000000	199.927368	-0.114685
200.000000	199.940186	-0.117554
200.000000	199.940186	-0.115631
200.000000	199.927368	-0.112457
200.000000	199.940186	-0.115326
200.000000	199.946289	-0.114044
200.000000	199.933472	-0.116272
200.000000	199.940186	-0.116577
200.000000	199.920654	-0.113708
200.000000	199.952393	-0.116577
200.000000	199.946289	-0.115631
200.000000	199.940186	-0.118195
200.000000	199.940186	-0.118500
200.000000	199.940186	-0.117218
200.000000	199.952393	-0.115967
200.000000	199.940186	-0.116577
200.000000	199.946289	-0.116913
200.000000	199.946289	-0.118195
200.000000	199.927368	-0.115967
200.000000	199.952393	-0.116913
200.000000	199.927368	-0.113708
200.000000	199.946289	-0.115631
200.000000	199.927368	-0.114990
200.000000	199.927368	-0.115631
200.000000	199.940186	-0.117218
200.000000	199.940186	-0.117218
200.000000	199.946289	-0.117218
200.000000	199.952393	-0.117859
200.000000	199.940186	-0.116577
200.000000	199.933472	-0.116577
200.000000	199.940186	-0.116272
200.000000	199.927368	-0.118500
200.000000	199.914551	-0.118500
200.000000	199.940186	-0.116913
200.000000	199.933472	-0.115326
200.000000	199.927368	-0.114685
200.000000	199.946289	-0.113708
200.000000	199.927368	-0.116577
200.000000	199.940186	-0.114685
200.000000	199.940186	-0.114349
200.000000	199.952393	-0.116272
200.000000	199.959106	-0.117218
200.000000	199.940186	-0.115967
200.000000	199.952393	-0.118805
200.000000	199.946289	-0.116577
200.000000	199.927368	-0.116577
200.000000	199.940186	-0.115967
200.000000	199.933472	-0.115967
200.000000	199.927368	-0.116272
200.000000	199.940186	-0.116577
200.000000	199.927368	-0.116577
200.000000	199.940186	-0.115967
200.000000	199.927368	-0.114990
200.000000	199.959106	-0.115967
200.000000	199.933472	-0.113708
200.000000	199.940186	-0.116577
200.000000	199.940186	-0.116272
200.000000	199.940186	-0.114990
200.000000	199.946289	-0.117554
200.000000	199.927368	-0.116577
200.000000	199.940186	-0.118500
200.000000	199.946289	-0.118805
200.000000	199.940186	-0.115967
200.000000	199.940186	-0.117554
200.000000	199.920654	-0.114990
200.000000	199.940186	-0.115326
200.000000	199.946289	-0.115967
200.000000	199.952393	-0.117218
200.000000	199.927368	-0.115967
200.000000	199.952393	-0.114349
200.000000	199.946289	-0.115326
200.000000	199.946289	-0.116577
200.000000	199.940186	-0.116272
200.000000	199.952393	-0.117218
200.000000	199.940186	-0.116913
200.000000	199.927368	-0.113708
200.000000	199.946289	-0.118195
200.000000	199.927368	-0.116272
200.000000	199.927368	-0.116913
200.000000	199.920654	-0.117218
200.000000	199.940186	-0.117218
200.000000	199.946289	-0.115967
200.000000	199.927368	-0.116913
200.000000	199.946289	-0.116913
200.000000	199.940186	-0.116272
200.000000	199.946289	-0.115631
200.000000	199.927368	-0.117218
200.000000	199.940186	-0.115326
200.000000	199.927368	-0.114349
200.000000	199.927368	-0.116272
200.000000	199.927368	-0.115631
200.000000	199.959106	-0.114990
200.000000	199.946289	-0.118805
200.000000	199.940186	-0.116913
200.000000	199.927368	-0.116913
200.000000	199.946289	-0.114990
200.000000	199.959106	-0.117554
200.000000	199.946289	-0.116577
200.000000	199.946289	-0.116272
200.000000	199.927368	-0.115967
200.000000	199.940186	-0.117218
200.000000	199.952393	-0.115967
200.000000	199.920654	-0.115631
200.000000	199.940186	-0.116272
200.000000	199.946289	-0.117859
200.000000	199.920654	-0.114990
200.000000	199.940186	-0.116913
200.000000	199.952393	-0.117554
200.000000	199.952393	-0.118500
200.000000	199.946289	-0.116913
200.000000	199.946289	-0.118195
200.000000	199.933472	-0.113403
200.000000	199.933472	-0.117554
200.000000	199.965210	-0.117859
200.000000	199.940186	-0.114990
200.000000	199.946289	-0.116272
200.000000	199.946289	-0.114044
200.000000	199.952393	-0.115967
200.000000	199.940186	-0.114044
200.000000	199.940186	-0.114685
200.000000	199.952393	-0.116577
200.000000	199.946289	-0.112762
200.000000	199.959106	-0.115326
200.000000	199.933472	-0.115326
200.000000	199.940186	-0.116913
200.000000	199.952393	-0.116577
200.000000	199.927368	-0.117859
200.000000	199.946289	-0.116272
200.000000	199.927368	-0.117218
200.000000	199.959106	-0.115326
200.000000	199.946289	-0.118500
200.000000	199.927368	-0.114685
200.000000	199.933472	-0.115326
200.000000	199.946289	-0.118500
200.000000	199.946289	-0.114990
200.000000	199.952393	-0.115967
200.000000	199.927368	-0.114044
200.000000	199.940186	-0.114685
200.000000	199.940186	-0.114685
200.000000	199.927368	-0.116272
200.000000	199.946289	-0.117859
200.000000	199.959106	-0.116272
200.000000	199.927368	-0.114685
200.000000	199.946289	-0.119141
200.000000	199.927368	-0.116577
200.000000	199.946289	-0.116913
200.000000	199.940186	-0.114990
200.000000	199.940186	-0.115631
200.000000	199.940186	-0.116272
200.000000	199.940186	-0.117859
200.000000	199.946289	-0.116913
200.000000	199.920654	-0.116272
200.000000	199.946289	-0.116577
200.000000	199.927368	-0.115967
200.000000	199.940186	-0.113098
200.000000	199.927368	-0.115326
200.000000	199.940186	-0.114990
200.000000	199.940186	-0.116577
200.000000	199.940186	-0.115967
200.000000	199.927368	-0.117554
200.000000	199.914551	-0.114990
200.000000	199.933472	-0.115326
200.000000	199.940186	-0.116913
200.000000	199.946289	-0.117554
200.000000	199.940186	-0.115326
200.000000	199.933472	-0.116577
200.000000	199.927368	-0.114685
200.000000	199.940186	-0.114685
200.000000	199.940186	-0.114349
200.000000	199.946289	-0.117218
200.000000	199.914551	-0.115326
200.000000	199.933472	-0.114685
200.000000	199.940186	-0.115326
200.000000	199.959106	-0.117218
200.000000	199.965210	-0.117218
200.000000	199.946289	-0.118195
200.000000	199.927368	-0.116577
200.000000	199.920654	-0.115326
200.000000	199.940186	-0.115967
200.000000	199.946289	-0.116913
200.000000	199.933472	-0.115631
200.000000	199.927368	-0.114990
200.000000	199.927368	-0.115967
200.000000	199.933472	-0.116272
200.000000	199.940186	-0.114685
200.000000	199.927368	-0.114685
200.000000	199.940186	-0.114685
200.000000	199.952393	-0.116272
200.000000	199.946289	-0.114990
200.000000	199.940186	-0.113098
200.000000	199.927368	-0.116577
200.000000	199.940186	-0.115967
200.000000	199.940186	-0.118500
200.000000	199.933472	-0.117859
200.000000	199.940186	-0.116913
200.000000	199.927368	-0.116577
200.000000	199.914551	-0.117218
200.000000	199.927368	-0.115967
200.000000	199.959106	-0.116577
200.000000	199.940186	-0.117554
200.000000	199.933472	-0.115326
200.000000	199.959106	-0.114349
200.000000	199.940186	-0.115326
200.000000	199.933472	-0.114349
200.000000	199.940186	-0.114685
200.000000	199.940186	-0.115967
200.000000	199.927368	-0.116272
200.000000	199.940186	-0.117554
200.000000	199.927368	-0.118805
200.000000	199.933472	-0.117218
200.000000	199.927368	-0.116913
200.000000	199.927368	-0.117218
200.000000	199.940186	-0.117554
200.000000	199.940186	-0.116272
200.000000	199.940186	-0.115631
200.000000	199.940186	-0.114685
200.000000	199.940186	-0.114349
200.000000	199.959106	-0.114990
200.000000	199.946289	-0.117218
200.000000	199.933472	-0.114990
200.000000	199.940186	-0.114349
200.000000	199.946289	-0.114349
200.000000	199.952393	-0.116272
200.000000	199.940186	-0.117554
200.000000	199.940186	-0.117554
200.000000	199.940186	-0.115326
200.000000	199.940186	-0.115631
200.000000	199.952393	-0.114990
200.000000	199.946289	-0.114990
200.000000	199.946289	-0.116272
200.000000	199.933472	-0.115631
200.000000	199.946289	-0.114685
200.000000	199.946289	-0.116272
200.000000	199.940186	-0.115326
200.000000	199.940186	-0.114044
200.000000	199.914551	-0.114044
200.000000	199.940186	-0.115631
200.000000	199.946289	-0.114685
200.000000	199.946289	-0.114990
200.000000	199.933472	-0.115631
200.000000	199.946289	-0.115326
200.000000	199.946289	-0.116913
200.000000	199.946289	-0.118195
200.000000	199.940186	-0.114349
200.000000	199.946289	-0.115326
200.000000	199.933472	-0.115967
200.000000	199.927368	-0.115326
200.000000	199.940186	-0.114990
200.000000	199.927368	-0.117859
200.000000	199.933472	-0.115967
200.000000	199.940186	-0.114990
200.000000	199.940186	-0.113708
200.000000	199.933472	-0.116577
200.000000	199.914551	-0.113403
200.000000	199.933472	-0.118500
200.000000	199.940186	-0.116272
200.000000	199.940186	-0.116272
200.000000	199.946289	-0.116577
200.000000	199.927368	-0.117554
200.000000	199.946289	-0.116913
200.000000	199.933472	-0.117554
200.000000	199.946289	-0.115967
200.000000	199.952393	-0.115631
200.000000	199.920654	-0.115326
200.000000	199.959106	-0.119446
200.000000	199.927368	-0.115967
200.000000	199.952393	-0.116913
200.000000	199.940186	-0.115326
200.000000	199.946289	-0.115631
200.000000	199.940186	-0.114685
200.000000	199.940186	-0.114990
200.000000	199.940186	-0.114044
200.000000	199.927368	-0.118805
200.000000	199.940186	-0.116577
200.000000	199.933472	-0.116272
200.000000	199.940186	-0.118805
200.000000	199.946289	-0.117554
200.000000	199.952393	-0.118500
200.000000	199.933472	-0.116272
200.000000	199.940186	-0.115631
200.000000	199.946289	-0.115326
200.000000	199.946289	-0.116577
200.000000	199.940186	-0.117554
200.000000	199.946289	-0.113403
200.000000	199.940186	-0.115631
200.000000	199.946289	-0.116913
200.000000	199.946289	-0.112762
200.000000	199.940186	-0.115631
200.000000	199.940186	-0.115967
200.000000	199.952393	-0.118195
200.000000	199.940186	-0.115967
200.000000	199.952393	-0.116913
200.000000	199.940186	-0.115631
200.000000	199.940186	-0.114685
200.000000	199.940186	-0.115631
200.000000	199.940186	-0.116577
200.000000	199.927368	-0.115326
200.000000	199.940186	-0.116577
200.000000	199.952393	-0.116577
200.000000	199.927368	-0.115967
200.000000	199.946289	-0.114990
200.000000	199.940186	-0.116272
200.000000	199.933472	-0.115967
200.000000	199.965210	-0.115326
200.000000	199.952393	-0.115326
200.000000	199.940186	-0.114990
200.000000	199.946289	-0.114990
200.000000	199.933472	-0.117859
200.000000	199.946289	-0.114990
200.000000	199.940186	-0.116272
200.000000	199.940186	-0.114349
200.000000	199.940186	-0.115967
200.000000	199.933472	-0.115631
200.000000	199.946289	-0.114990
200.000000	199.927368	-0.117859
200.000000	199.940186	-0.116913
200.000000	199.920654	-0.115326
200.000000	199.940186	-0.114349
200.000000	199.927368	-0.115326
200.000000	199.952393	-0.115967
200.000000	199.933472	-0.114990
200.000000	199.965210	-0.117859
200.000000	199.959106	-0.115631
200.000000	199.940186	-0.115967
200.000000	199.946289	-0.118500
200.000000	199.940186	-0.118805
200.000000	199.933472	-0.115631
200.000000	199.946289	-0.116913
200.000000	199.940186	-0.115631
200.000000	199.933472	-0.115967
200.000000	199.927368	-0.116577
200.000000	199.920654	-0.116272
200.000000	199.946289	-0.115967
200.000000	199.946289	-0.114990
200.000000	199.927368	-0.116272
200.000000	199.946289	-0.114349
200.000000	199.946289	-0.113098
200.000000	199.927368	-0.114990
200.000000	199.927368	-0.116272
200.000000	199.927368	-0.116913
200.000000	199.952393	-0.117554
200.000000	199.940186	-0.118195
200.000000	199.952393	-0.116577
200.000000	199.946289	-0.118500
200.000000	199.940186	-0.116913
200.000000	199.946289	-0.116577
200.000000	199.946289	-0.116272
200.000000	199.946289	-0.116272
200.000000	199.940186	-0.114990
200.000000	199.952393	-0.115967
200.000000	199.946289	-0.115631
200.000000	199.946289	-0.114349
200.000000	199.940186	-0.114990
200.000000	199.959106	-0.113403
200.000000	199.927368	-0.115631
200.000000	199.927368	-0.116577
200.000000	199.933472	-0.117554
200.000000	199.946289	-0.114685
200.000000	199.946289	-0.115631
200.000000	199.927368	-0.116577
200.000000	199.940186	-0.117218
200.000000	199.946289	-0.115967
200.000000	199.952393	-0.116272
200.000000	199.940186	-0.115631
200.000000	199.946289	-0.118805
200.000000	199.946289	-0.115967
200.000000	199.946289	-0.114990
200.000000	199.952393	-0.114044
200.000000	199.940186	-0.113403
200.000000	199.946289	-0.115631
200.000000	199.946289	-0.115631
200.000000	199.940186	-0.114685
200.000000	199.940186	-0.115326
200.000000	199.965210	-0.117859
200.000000	199.952393	-0.118805
200.000000	199.933472	-0.115326
200.000000	199.940186	-0.116577
200.000000	199.946289	-0.114990
200.000000	199.933472	-0.114990
200.000000	199.920654	-0.114349
200.000000	199.933472	-0.117859
200.000000	199.927368	-0.115326
200.000000	199.940186	-0.114990
200.000000	199.946289	-0.114349
200.000000	199.940186	-0.116913
200.000000	199.946289	-0.113403
200.000000	199.940186	-0.116577
200.000000	199.933472	-0.114044
200.000000	199.927368	-0.116272
200.000000	199.927368	-0.116272
200.000000	199.952393	-0.117554
200.000000	199.940186	-0.116272
200.000000	199.952393	-0.117554
200.000000	199.940186	-0.115631
200.000000	199.946289	-0.116577
200.000000	199.946289	-0.114685
200.000000	199.946289	-0.118500
199.933472	199.857178	-0.114685
199.866943	199.812622	-0.114685
199.799805	199.748535	-0.115326
199.733276	199.685059	-0.113098
199.666748	199.602051	-0.114685
199.600220	199.551392	-0.113403
199.533081	199.468384	-0.114349
199.466553	199.404907	-0.117554
199.400024	199.347534	-0.114990
199.333496	199.271240	-0.117218
199.266968	199.207153	-0.116272
199.199829	199.149780	-0.115967
199.133301	199.067383	-0.118500
199.066772	199.010010	-0.116272
199.000244	198.939819	-0.115631
198.933105	198.875732	-0.114685
198.866577	198.812256	-0.116577
198.800049	198.735962	-0.116913
198.733521	198.691406	-0.113708
198.666382	198.595581	-0.114990
198.599854	198.538208	-0.114685
198.533325	198.480835	-0.112122
198.466797	198.398437	-0.115326
198.400269	198.334351	-0.114044
198.333130	198.276978	-0.116272
198.266602	198.226318	-0.115631
198.200073	198.143311	-0.115967
198.133545	198.054199	-0.114990
198.066406	198.015747	-0.114685
197.999878	197.958374	-0.115326
197.933350	197.869263	-0.115967
197.866821	197.799072	-0.113708
197.800293	197.748413	-0.115631
197.733154	197.678223	-0.113708
197.666626	197.620850	-0.114349
197.600098	197.537842	-0.114349
197.533569	197.468262	-0.113098
197.466431	197.385254	-0.114685
197.399902	197.346802	-0.115631
197.333374	197.264404	-0.114349
197.266846	197.213135	-0.114349
197.199707	197.124023	-0.112457
197.133179	197.066650	-0.115967
197.066650	196.990356	-0.113708
197.000122	196.945801	-0.114685
196.933594	196.875610	-0.112762
196.866455	196.831055	-0.113708
196.799927	196.754761	-0.114044
196.733398	196.690674	-0.112457
196.666870	196.627197	-0.114685
196.599731	196.550903	-0.114990
196.533203	196.473999	-0.112457
196.466675	196.429443	-0.114044
196.400146	196.353149	-0.111816
196.333618	196.295776	-0.112457
196.266479	196.212769	-0.112122
196.199951	196.155396	-0.114990
196.133423	196.098022	-0.115631
196.066895	196.015625	-0.116577
195.999756	195.951538	-0.115631
195.933228	195.888062	-0.114044
195.866699	195.817871	-0.113098
195.800171	195.760498	-0.114349
195.733032	195.697021	-0.113098
195.666504	195.620728	-0.112457
195.599976	195.537720	-0.114044
195.533447	195.486450	-0.113098
195.466919	195.404053	-0.110870
195.399780	195.346680	-0.113098
195.333252	195.282593	-0.113098
195.266724	195.213013	-0.114044
195.200195	195.142822	-0.110535
195.133057	195.072632	-0.112122
195.066528	195.002441	-0.112457
195.000000	194.945068	-0.113098
194.933472	194.894409	-0.113098
194.866943	194.837036	-0.113098
194.799805	194.728394	-0.115631
194.733276	194.677734	-0.113708
194.666748	194.620361	-0.114349
194.600220	194.537354	-0.113708
194.533081	194.461060	-0.110535
194.466553	194.409790	-0.112457
194.400024	194.327393	-0.111816
194.333496	194.295044	-0.112122
194.266968	194.199829	-0.109589
194.199829	194.168091	-0.111816
194.133301	194.097900	-0.111816
194.066772	194.008789	-0.110535
194.000244	193.951416	-0.110870
193.933105	193.887329	-0.114044
193.866577	193.811035	-0.110229
193.800049	193.734741	-0.112762
193.733521	193.690186	-0.111176
193.666382	193.607178	-0.111176
193.599854	193.543701	-0.111481
193.533325	193.473511	-0.114349
193.466797	193.416138	-0.110535
193.400269	193.345947	-0.112457
193.333130	193.288574	-0.111481
193.266602	193.212280	-0.113098
193.200073	193.135986	-0.112457
193.133545	193.071899	-0.114685
193.066406	193.002319	-0.111176
192.999878	192.963867	-0.110870
192.933350	192.893677	-0.112122
192.866821	192.823486	-0.111176
192.800293	192.728271	-0.109894
192.733154	192.695923	-0.111816
192.666626	192.626343	-0.111481
192.600098	192.549438	-0.112457
192.533569	192.485962	-0.111176
192.466431	192.396851	-0.111176
192.399902	192.345581	-0.110870
192.333374	192.276001	-0.110870
192.266846	192.211914	-0.110229
192.199707	192.135620	-0.110535
192.133179	192.052612	-0.111481
192.066650	192.008057	-0.110870
192.000122	191.937866	-0.111816
191.933594	191.874390	-0.110870
191.866455	191.810913	-0.110229
191.799927	191.753540	-0.109894
191.733398	191.670532	-0.112457
191.666870	191.619263	-0.111481
191.599731	191.549683	-0.110535
191.533203	191.466675	-0.110535
191.466675	191.403198	-0.113098
191.400146	191.339111	-0.109894
191.333618	191.281738	-0.111816
191.266479	191.186523	-0.109253
191.199951	191.154175	-0.110870
191.133423	191.071777	-0.108948
191.066895	191.001587	-0.109894
190.999756	190.931396	-0.107666
190.933228	190.874023	-0.109589
190.866699	190.816650	-0.108948
190.800171	190.746460	-0.108612
190.733032	190.664062	-0.108307
190.666504	190.606689	-0.111481
190.599976	190.549316	-0.109253
190.533447	190.485229	-0.112457
190.466919	190.408936	-0.109894
190.399780	190.332642	-0.110870
190.333252	190.281372	-0.109894
190.266724	190.211792	-0.111176
190.200195	190.122070	-0.108612
190.133057	190.071411	-0.108307
190.066528	190.032959	-0.109589
190.000000	189.956665	-0.110535
189.933472	189.886475	-0.108612
189.866943	189.816284	-0.109894
189.799805	189.752808	-0.107666
189.733276	189.695435	-0.108612
189.666748	189.612427	-0.108307
189.600220	189.555054	-0.108002
189.533081	189.472656	-0.109894
189.466553	189.415283	-0.110535
189.400024	189.351196	-0.108948
189.333496	189.262085	-0.110535
189.266968	189.217529	-0.108002
189.199829	189.141235	-0.109589
189.133301	189.077759	-0.107666
189.066772	189.020386	-0.109894
189.000244	188.943481	-0.107025
188.933105	188.886108	-0.109589
188.866577	188.803711	-0.108307
188.800049	188.739624	-0.108307
188.733521	188.657227	-0.110535
188.666382	188.605957	-0.108307
188.599854	188.535767	-0.107025
188.533325	188.478394	-0.108307
188.466797	188.402100	-0.108612
188.400269	188.325806	-0.108948
188.333130	188.294067	-0.107025
188.266602	188.204956	-0.108948
188.200073	188.140869	-0.108948
188.133545	188.064575	-0.108612
188.066406	188.007202	-0.109253
187.999878	187.949829	-0.110535
187.933350	187.860718	-0.108948
187.866821	187.816162	-0.109589
187.800293	187.752686	-0.107666
187.733154	187.675781	-0.109589
187.666626	187.605591	-0.107025
187.600098	187.542114	-0.108307
187.533569	187.459106	-0.107025
187.466431	187.395630	-0.106720
187.399902	187.351074	-0.108612
187.333374	187.287598	-0.109589
187.266846	187.197876	-0.107361
187.199707	187.153320	-0.108612
187.133179	187.077026	-0.108002
187.066650	187.013550	-0.108307
187.000122	186.943359	-0.107361
186.933594	186.873169	-0.107666
186.866455	186.822510	-0.107025
186.799927	186.739502	-0.107025
186.733398	186.675415	-0.107666
186.666870	186.611938	-0.108002
186.599731	186.528931	-0.105438
186.533203	186.484375	-0.106384
186.466675	186.408081	-0.109253
186.400146	186.350708	-0.108612
186.333618	186.280518	-0.107666
186.266479	186.217041	-0.108307
186.199951	186.134033	-0.107025
186.133423	186.089478	-0.106720
186.066895	186.019287	-0.108002
185.999756	185.942993	-0.108002
185.933228	185.898437	-0.109253
185.866699	185.815430	-0.106384
185.800171	185.751953	-0.108002
185.733032	185.681763	-0.105438
185.666504	185.605469	-0.106720
185.599976	185.548096	-0.106384
185.533447	185.477905	-0.107361
185.466919	185.407715	-0.107361
185.399780	185.337524	-0.106720
185.333252	185.280762	-0.107666
185.266724	185.191040	-0.103210
185.200195	185.153198	-0.105133
185.133057	185.083008	-0.107361
185.066528	184.993896	-0.107025
185.000000	184.929810	-0.108612
184.933472	184.866333	-0.106384
184.866943	184.802856	-0.105743
184.799805	184.732666	-0.106384
184.733276	184.662476	-0.107025
184.666748	184.598999	-0.108948
184.600220	184.547729	-0.105743
184.533081	184.464722	-0.106079
184.466553	184.407959	-0.106079
184.400024	184.331055	-0.105438
184.333496	184.273682	-0.105743
184.266968	184.203491	-0.104492
184.199829	184.152832	-0.103516
184.133301	184.082642	-0.106079
184.066772	183.999634	-0.105438
184.000244	183.936157	-0.108307
183.933105	183.878784	-0.104797
183.866577	183.802490	-0.104797
183.800049	183.745117	-0.108612
183.733521	183.662109	-0.107025
183.666382	183.598633	-0.106079
183.599854	183.534546	-0.105743
183.533325	183.477783	-0.104797
183.466797	183.394775	-0.107025
183.400269	183.324585	-0.107361
183.333130	183.254395	-0.105133
183.266602	183.216553	-0.107025
183.200073	183.146362	-0.104156
183.133545	183.057251	-0.106384
183.066406	183.005981	-0.105438
182.999878	182.929687	-0.104797
182.933350	182.859497	-0.105743
182.866821	182.796021	-0.104797
182.800293	182.738647	-0.105133
182.733154	182.661743	-0.105438
182.666626	182.611084	-0.104797
182.600098	182.547607	-0.105438
182.533569	182.457886	-0.104492
182.466431	182.400513	-0.104156
182.399902	182.337036	-0.106384
182.333374	182.273560	-0.106720
182.266846	182.203369	-0.106720
182.199707	182.127075	-0.105743
182.133179	182.050171	-0.104492
182.066650	182.005615	-0.106079
182.000122	181.929321	-0.103851
181.933594	181.834106	-0.103851
181.866455	181.795654	-0.102905
181.799927	181.731567	-0.105133
181.733398	181.668091	-0.104156
181.666870	181.597900	-0.104492
181.599731	181.534424	-0.104797
181.533203	181.451416	-0.105438
181.466675	181.413574	-0.104156
181.400146	181.336670	-0.106384
181.333618	181.267090	-0.104492
181.266479	181.184082	-0.104492
181.199951	181.113892	-0.104156
181.133423	181.069336	-0.105438
181.066895	181.005859	-0.106384
180.999756	180.922852	-0.103210
180.933228	180.871582	-0.103851
180.866699	180.789185	-0.103516
180.800171	180.750732	-0.102905
180.733032	180.667725	-0.104492
180.666504	180.598145	-0.103851
180.599976	180.521240	-0.103210
180.533447	180.476685	-0.104492
180.466919	180.393677	-0.104797
180.399780	180.317383	-0.103210
180.333252	180.272827	-0.102905
180.266724	180.209351	-0.103516
180.200195	180.151978	-0.102905
180.133057	180.068970	-0.104492
180.066528	180.011597	-0.104156
180.000000	179.922485	-0.102905
179.933472	179.871826	-0.104156
179.866943	179.794922	-0.103516
179.799805	179.744263	-0.102570
179.733276	179.674072	-0.105438
179.666748	179.603882	-0.103210
179.600220	179.527588	-0.102905
179.533081	179.464111	-0.103210
179.466553	179.387207	-0.101624
179.400024	179.329834	-0.103210
179.333496	179.266357	-0.102264
179.266968	179.208984	-0.102905
179.199829	179.145508	-0.100983
179.133301	179.062500	-0.102264
179.066772	178.999023	-0.102905
179.000244	178.928833	-0.101929
178.933105	178.858643	-0.102905
178.866577	178.801270	-0.105743
178.800049	178.724976	-0.101624
178.733521	178.667603	-0.101929
178.666382	178.591309	-0.101624
178.599854	178.540039	-0.101624
178.533325	178.457031	-0.102570
178.466797	178.406372	-0.102570
178.400269	178.336182	-0.102905
178.333130	178.265991	-0.102570
178.266602	178.176880	-0.102264
178.200073	178.138428	-0.103851
178.133545	178.062134	-0.102264
178.066406	177.991943	-0.104492
177.999878	177.915649	-0.102264
177.933350	177.871094	-0.101624
177.866821	177.794800	-0.101624
177.800293	177.730713	-0.102570
177.733154	177.648315	-0.101288
177.666626	177.590942	-0.100037
177.600098	177.514038	-0.100983
177.533569	177.489014	-0.104156
177.466431	177.393188	-0.100342
177.399902	177.335815	-0.103210
177.333374	177.265625	-0.100983
177.266846	177.196045	-0.102570
177.199707	177.131958	-0.102264
177.133179	177.061768	-0.102905
177.066650	176.998291	-0.103851
177.000122	176.934814	-0.104492
176.933594	176.877441	-0.101624
176.866455	176.794434	-0.101624
176.799927	176.737061	-0.100342
176.733398	176.666870	-0.102570
176.666870	176.596680	-0.100983
176.599731	176.520386	-0.101288
176.533203	176.456909	-0.100342
176.466675	176.399536	-0.100647
176.400146	176.323242	-0.101624
176.333618	176.246338	-0.101288
176.266479	176.214600	-0.100342
176.199951	176.138306	-0.103516
176.133423	176.080933	-0.101288
176.066895	176.004639	-0.102905
175.999756	175.947266	-0.101288
175.933228	175.858154	-0.100037
175.866699	175.787964	-0.100647
175.800171	175.768433	-0.101929
175.733032	175.666504	-0.103516
175.666504	175.577393	-0.100647
175.599976	175.532837	-0.100647
175.533447	175.482178	-0.102570
175.466919	175.386353	-0.099701
175.399780	175.341797	-0.101624
175.333252	175.265503	-0.100983
175.266724	175.195312	-0.100037
175.200195	175.131836	-0.099060
175.133057	175.067749	-0.100342
175.066528	174.997559	-0.099060
175.000000	174.934082	-0.100647
174.933472	174.857788	-0.100342
174.866943	174.813232	-0.101288
174.799805	174.749146	-0.100037
174.733276	174.666748	-0.100342
174.666748	174.583740	-0.100342
174.600220	174.539185	-0.100037
174.533081	174.456177	-0.101288
174.466553	174.385986	-0.098755
174.400024	174.341431	-0.099701
174.333496	174.259033	-0.100342
174.266968	174.194946	-0.098419
174.199829	174.137573	-0.100037
174.133301	174.055176	-0.097473
174.066772	173.978271	-0.100037
174.000244	173.933716	-0.100037
173.933105	173.857422	-0.099396
173.866577	173.800049	-0.100342
173.800049	173.736572	-0.100647
173.733521	173.659668	-0.099396
173.666382	173.609009	-0.100647
173.599854	173.526001	-0.097809
173.533325	173.462524	-0.100342
173.466797	173.392334	-0.099060
173.400269	173.341675	-0.101624
173.333130	173.258667	-0.099701
173.266602	173.201294	-0.097809
173.200073	173.118286	-0.097473
173.133545	173.067627	-0.100983
173.066406	173.003540	-0.097809
172.999878	172.946167	-0.098419
172.933350	172.876587	-0.098419
172.866821	172.812500	-0.101929
172.800293	172.729492	-0.097473
172.733154	172.678833	-0.098755
172.666626	172.576904	-0.098114
172.600098	172.525635	-0.099060
172.533569	172.468262	-0.097809
172.466431	172.398682	-0.098755
172.399902	172.341309	-0.098114
172.333374	172.271118	-0.100037
172.266846	172.207642	-0.098114
172.199707	172.137451	-0.100647
172.133179	172.073364	-0.096832
172.066650	171.997070	-0.099701
172.000122	171.926880	-0.096527
171.933594	171.844482	-0.099396
171.866455	171.812134	-0.096832
171.799927	171.723022	-0.098114
171.733398	171.652832	-0.097473
171.666870	171.576538	-0.098419
171.599731	171.531982	-0.098114
171.533203	171.461792	-0.099396
171.466675	171.379395	-0.097473
171.400146	171.309204	-0.099396
171.333618	171.270752	-0.098114
171.266479	171.213379	-0.099396
171.199951	171.118164	-0.097809
171.133423	171.066895	-0.099060
171.066895	170.996704	-0.098419
170.999756	170.926514	-0.098114
170.933228	170.875854	-0.096832
170.866699	170.818481	-0.098419
170.800171	170.755005	-0.097473
170.733032	170.671997	-0.098755
170.666504	170.614624	-0.097473
170.599976	170.551147	-0.100037
170.533447	170.474243	-0.097168
170.466919	170.404663	-0.100037
170.399780	170.353394	-0.096191
170.333252	170.289917	-0.096527
170.266724	170.213013	-0.098114
170.200195	170.143433	-0.099396
170.133057	170.086060	-0.098114
170.066528	170.015869	-0.098419
170.000000	169.971313	-0.098114
169.933472	169.875488	-0.098755
169.866943	169.805298	-0.096832
169.799805	169.754639	-0.096832
169.733276	169.684448	-0.095245
169.666748	169.620972	-0.097473
169.600220	169.550781	-0.096832
169.533081	169.486694	-0.098114
169.466553	169.410400	-0.097473
169.400024	169.346924	-0.098114
169.333496	169.282837	-0.098419
169.266968	169.206543	-0.099396
169.199829	169.155884	-0.097809
169.133301	169.078979	-0.096832
169.066772	169.015503	-0.098114
169.000244	168.932495	-0.098419
168.933105	168.894653	-0.096832
168.866577	168.830566	-0.097809
168.800049	168.748169	-0.094604
168.733521	168.696899	-0.094604
168.666382	168.620605	-0.095886
168.599854	168.544312	-0.097168
168.533325	168.467407	-0.095245
168.466797	168.410034	-0.098114
168.400269	168.340454	-0.096191
168.333130	168.270264	-0.096191
168.266602	168.200073	-0.096191
168.200073	168.155518	-0.099060
168.133545	168.059692	-0.095551
168.066406	168.021851	-0.096832
167.999878	167.964478	-0.097473
167.933350	167.887573	-0.098114
167.866821	167.805176	-0.096527
167.800293	167.760620	-0.097473
167.733154	167.677612	-0.094299
167.666626	167.614136	-0.096191
167.600098	167.562866	-0.095551
167.533569	167.479858	-0.096527
167.466431	167.410278	-0.094940
167.399902	167.340088	-0.095245
167.333374	167.276001	-0.094940
167.266846	167.206421	-0.097473
167.199707	167.136230	-0.095245
167.133179	167.072144	-0.095245
167.066650	167.002563	-0.094299
167.000122	166.951294	-0.095551
166.933594	166.881104	-0.095551
166.866455	166.810913	-0.097473
166.799927	166.747437	-0.097809
166.733398	166.696777	-0.094940
166.666870	166.619873	-0.095886
166.599731	166.556396	-0.097473
166.533203	166.480103	-0.093964
166.466675	166.409912	-0.095245
166.400146	166.339722	-0.094604
166.333618	166.276245	-0.094299
166.266479	166.206055	-0.094940
166.199951	166.141968	-0.096191
166.133423	166.084595	-0.095245
166.066895	166.015015	-0.093323
165.999756	165.944824	-0.096527
165.933228	165.874634	-0.094940
165.866699	165.811157	-0.092682
165.800171	165.753784	-0.095245
165.733032	165.670776	-0.095551
165.666504	165.613403	-0.093964
165.599976	165.562744	-0.093018
165.533447	165.479736	-0.095245
165.466919	165.396729	-0.095245
165.399780	165.346069	-0.093323
165.333252	165.288696	-0.094604
165.266724	165.205688	-0.096191
165.200195	165.155029	-0.093964
165.133057	165.084839	-0.095551
165.066528	165.027466	-0.093964
165.000000	164.957275	-0.093658
164.933472	164.874268	-0.094604
164.866943	164.816895	-0.095245
164.799805	164.753418	-0.094604
164.733276	164.677124	-0.092072
164.666748	164.606934	-0.094299
164.600220	164.542847	-0.096191
164.533081	164.473267	-0.093964
164.466553	164.409180	-0.092682
164.400024	164.351807	-0.092682
164.333496	164.282227	-0.092377
164.266968	164.230957	-0.093964
164.199829	164.135132	-0.093658
164.133301	164.077759	-0.092682
164.066772	164.008179	-0.092377
164.000244	163.956909	-0.094940
163.933105	163.893433	-0.095886
163.866577	163.817139	-0.092377
163.800049	163.740234	-0.095551
163.733521	163.676758	-0.093658
163.666382	163.625488	-0.093018
163.599854	163.555908	-0.093018
163.533325	163.485718	-0.093323
163.466797	163.396606	-0.094299
163.400269	163.383789	-0.093323
163.333130	163.262329	-0.093658
163.266602	163.217773	-0.092682
163.200073	163.167114	-0.090454
163.133545	163.090820	-0.093323
163.066406	163.046265	-0.092072
162.999878	162.944336	-0.091431
162.933350	162.886963	-0.093658
162.866821	162.848511	-0.093658
162.800293	162.746582	-0.093018
162.733154	162.689209	-0.092377
162.666626	162.612915	-0.091736
162.600098	162.548828	-0.095245
162.533569	162.491455	-0.092072
162.466431	162.415161	-0.095245
162.399902	162.351685	-0.092072
162.333374	162.300415	-0.092377
162.266846	162.224121	-0.093964
162.199707	162.147827	-0.092072
162.133179	162.103271	-0.093658
162.066650	162.026367	-0.091095
162.000122	161.931152	-0.091736
161.933594	161.879883	-0.093323
161.866455	161.816406	-0.091736
161.799927	161.752930	-0.091095
161.733398	161.676025	-0.094299
161.666870	161.644287	-0.090790
161.599731	161.549072	-0.093018
161.533203	161.497803	-0.092072
161.466675	161.440430	-0.093018
161.400146	161.357422	-0.091736
161.333618	161.287842	-0.092682
161.266479	161.230469	-0.094940
161.199951	161.147461	-0.091736
161.133423	161.077271	-0.092682
161.066895	161.019897	-0.093018
160.999756	160.969238	-0.090149
160.933228	160.886230	-0.092377
160.866699	160.822754	-0.090149
160.800171	160.758667	-0.091736
160.733032	160.701294	-0.091431
160.666504	160.618896	-0.091736
160.599976	160.561523	-0.092072
160.533447	160.484619	-0.090149
160.466919	160.446777	-0.092072
160.399780	160.350952	-0.092377
160.333252	160.293579	-0.091431
160.266724	160.211182	-0.093323
160.200195	160.166016	-0.092072
160.133057	160.083618	-0.090790
160.066528	160.039062	-0.090790
160.000000	159.949951	-0.089844
159.933472	159.892578	-0.091431
159.866943	159.822388	-0.091736
159.799805	159.752197	-0.089203
159.733276	159.694824	-0.090454
159.666748	159.624634	-0.089508
159.600220	159.554443	-0.091431
159.533081	159.497070	-0.091431
159.466553	159.407959	-0.091095
159.400024	159.370117	-0.092682
159.333496	159.299927	-0.091431
159.266968	159.236450	-0.092682
159.199829	159.153442	-0.091095
159.133301	159.077148	-0.090454
159.066772	159.032593	-0.092377
159.000244	158.968506	-0.090790
158.933105	158.905029	-0.091431
158.866577	158.822021	-0.089844
158.800049	158.751831	-0.088226
158.733521	158.681641	-0.089508
158.666382	158.630981	-0.090454
158.599854	158.554687	-0.093323
158.533325	158.497314	-0.089508
158.466797	158.433228	-0.088867
158.400269	158.375854	-0.091736
158.333130	158.286743	-0.088867
158.266602	158.236084	-0.089508
158.200073	158.153076	-0.090454
158.133545	158.095703	-0.091095
158.066406	158.025513	-0.091095
157.999878	157.974854	-0.091431
157.933350	157.917480	-0.090149
157.866821	157.815552	-0.091431
157.800293	157.764282	-0.089844
157.733154	157.681885	-0.091095
157.666626	157.611694	-0.089203
157.600098	157.528687	-0.089203
157.533569	157.478027	-0.089508
157.466431	157.426758	-0.089508
157.399902	157.363281	-0.090454
157.333374	157.286377	-0.089508
157.266846	157.229614	-0.089203
157.199707	157.152710	-0.090454
157.133179	157.089233	-0.088226
157.066650	157.012939	-0.090790
157.000122	156.955566	-0.088562
156.933594	156.898193	-0.092377
156.866455	156.815186	-0.087585
156.799927	156.744995	-0.088867
156.733398	156.681519	-0.086975
156.666870	156.630249	-0.087921
156.599731	156.541138	-0.088562
156.533203	156.483765	-0.087585
156.466675	156.433105	-0.087585
156.400146	156.350098	-0.088867
156.333618	156.286621	-0.089844
156.266479	156.229248	-0.089844
156.199951	156.165161	-0.088562
156.133423	156.088867	-0.088867
156.066895	156.012573	-0.088562
155.999756	155.955200	-0.089844
155.933228	155.878906	-0.087585
155.866699	155.821533	-0.088867
155.800171	155.744629	-0.087921
155.733032	155.675049	-0.090454
155.666504	155.617676	-0.085693
155.599976	155.566406	-0.087585
155.533447	155.490112	-0.085999
155.466919	155.401001	-0.086639
155.399780	155.369263	-0.087585
155.333252	155.305176	-0.087921
155.266724	155.222778	-0.086334
155.200195	155.158691	-0.087921
155.133057	155.082397	-0.087585
155.066528	155.018921	-0.088562
155.000000	154.967651	-0.089203
154.933472	154.878540	-0.089508
154.866943	154.808350	-0.088867
154.799805	154.757690	-0.088867
154.733276	154.680786	-0.089203
154.666748	154.623413	-0.088867
154.600220	154.547119	-0.087921
154.533081	154.489746	-0.088226
154.466553	154.419556	-0.088562
154.400024	154.349365	-0.085693
154.333496	154.279785	-0.085358
154.266968	154.222412	-0.086639
154.199829	154.145508	-0.087921
154.133301	154.094849	-0.088562
154.066772	154.037476	-0.084747
154.000244	153.954468	-0.088562
153.933105	153.890991	-0.088867
153.866577	153.820801	-0.087585
153.800049	153.763428	-0.088226
153.733521	153.699951	-0.090149
153.666382	153.629761	-0.090149
153.599854	153.559570	-0.087280
153.533325	153.496094	-0.087921
153.466797	153.425903	-0.088867
153.400269	153.381348	-0.085999
153.333130	153.285522	-0.088562
153.266602	153.215942	-0.084106
153.200073	153.151855	-0.085358
153.133545	153.088379	-0.085693
153.066406	153.043823	-0.086334
152.999878	152.954712	-0.087585
152.933350	152.884521	-0.084747
152.866821	152.833252	-0.088562
152.800293	152.756958	-0.089203
152.733154	152.686768	-0.086639
152.666626	152.616577	-0.086975
152.600098	152.540283	-0.085999
152.533569	152.489624	-0.086975
152.466431	152.419434	-0.087585
152.399902	152.362061	-0.086334
152.333374	152.279053	-0.088226
152.266846	152.228394	-0.085358
152.199707	152.145386	-0.085358
152.133179	152.094116	-0.087585
152.066650	152.024536	-0.083130
152.000122	151.954346	-0.084412
151.933594	151.896973	-0.085358
151.866455	151.807861	-0.086334
151.799927	151.750488	-0.085358
151.733398	151.693115	-0.085358
151.666870	151.629028	-0.087585
151.599731	151.546631	-0.085358
151.533203	151.489258	-0.085999
151.466675	151.419067	-0.088867
151.400146	151.367798	-0.086975
151.333618	151.304321	-0.087921
151.266479	151.228027	-0.086975
151.199951	151.170654	-0.085999
151.133423	151.087646	-0.084747
151.066895	151.030273	-0.085052
150.999756	150.960083	-0.086334
150.933228	150.909424	-0.083466
150.866699	150.826416	-0.083771
150.800171	150.762939	-0.085693
150.733032	150.705566	-0.085358
150.666504	150.629272	-0.086975
150.599976	150.565186	-0.084747
150.533447	150.501709	-0.085052
150.466919	150.425415	-0.084412
150.399780	150.368042	-0.087921
150.333252	150.285034	-0.086639
150.266724	150.240479	-0.085999
150.200195	150.170288	-0.085693
150.133057	150.100098	-0.086975
150.066528	150.029907	-0.085052
150.000000	149.966431	-0.084106
149.933472	149.890137	-0.082825
149.866943	149.826050	-0.084106
149.799805	149.762573	-0.084412
149.733276	149.705200	-0.086975
149.666748	149.635010	-0.084747
149.600220	149.584351	-0.083466
149.533081	149.495239	-0.085999
149.466553	149.425049	-0.084747
149.400024	149.367676	-0.082184
149.333496	149.291382	-0.084106
149.266968	149.227295	-0.084747
149.199829	149.157104	-0.085358
149.133301	149.106445	-0.083771
149.066772	149.030151	-0.084106
149.000244	148.959961	-0.084106
148.933105	148.876953	-0.083130
148.866577	148.806763	-0.084412
148.800049	148.762207	-0.084106
148.733521	148.692017	-0.083130
148.666382	148.628540	-0.084412
148.599854	148.552246	-0.084106
148.533325	148.494873	-0.084412
148.466797	148.424683	-0.085358
148.400269	148.361206	-0.084747
148.333130	148.303833	-0.083130
148.266602	148.214722	-0.084747
148.200073	148.157349	-0.084106
148.133545	148.093262	-0.085358
148.066406	148.029785	-0.083466
147.999878	147.966309	-0.082825
147.933350	147.902222	-0.081238
147.866821	147.825928	-0.081879
147.800293	147.761841	-0.082184
147.733154	147.679443	-0.083130
147.666626	147.622070	-0.080597
147.600098	147.557983	-0.081543
147.533569	147.481689	-0.081879
147.466431	147.456055	-0.084747
147.399902	147.354126	-0.084747
147.333374	147.277832	-0.083771
147.266846	147.220459	-0.083771
147.199707	147.163086	-0.084106
147.133179	147.112427	-0.080902
147.066650	147.016602	-0.085052
147.000122	146.953125	-0.082489
146.933594	146.889038	-0.083130
146.866455	146.819458	-0.082489
146.799927	146.768188	-0.082825
146.733398	146.691895	-0.081543
146.666870	146.628418	-0.079620
146.599731	146.551514	-0.081543
146.533203	146.494141	-0.080902
146.466675	146.417847	-0.079010
146.400146	146.360474	-0.083466
146.333618	146.296997	-0.081543
146.266479	146.239624	-0.084106
146.199951	146.143799	-0.081879
146.133423	146.086426	-0.084412
146.066895	146.022949	-0.084106
145.999756	145.971680	-0.084412
145.933228	145.908203	-0.084412
145.866699	145.850830	-0.085358
145.800171	145.761719	-0.082184
145.733032	145.691528	-0.082184
145.666504	145.634155	-0.080261
145.599976	145.557861	-0.080902
145.533447	145.474854	-0.079620
145.466919	145.430298	-0.081543
145.399780	145.354004	-0.082184
145.333252	145.283813	-0.081543
145.266724	145.220337	-0.081879
145.200195	145.175781	-0.085052
145.133057	145.118408	-0.082825
145.066528	145.022583	-0.083466
145.000000	144.965210	-0.081879
144.933472	144.882202	-0.082489
144.866943	144.825439	-0.081238
144.799805	144.761353	-0.083130
144.733276	144.710693	-0.083130
144.666748	144.627686	-0.080597
144.600220	144.576416	-0.081543
144.533081	144.506836	-0.082184
144.466553	144.436646	-0.079956
144.400024	144.372559	-0.078674
144.333496	144.309082	-0.079010
144.266968	144.245605	-0.080597
144.199829	144.168701	-0.083130
144.133301	144.111328	-0.081543
144.066772	144.054565	-0.083466
144.000244	143.990479	-0.080597
143.933105	143.895264	-0.080902
143.866577	143.831177	-0.082825
143.800049	143.780518	-0.084747
143.733521	143.697510	-0.081238
143.666382	143.634033	-0.082825
143.599854	143.576660	-0.079956
143.533325	143.499756	-0.080597
143.466797	143.436279	-0.078369
143.400269	143.372803	-0.079010
143.333130	143.321533	-0.078369
143.266602	143.238525	-0.078674
143.200073	143.187866	-0.079315
143.133545	143.117676	-0.080261
143.066406	143.022461	-0.078674
142.999878	142.984009	-0.080902
142.933350	142.920532	-0.080261
142.866821	142.824707	-0.080597
142.800293	142.767334	-0.079010
142.733154	142.728882	-0.083771
142.666626	142.633667	-0.079956
142.600098	142.589111	-0.081238
142.533569	142.525024	-0.080261
142.466431	142.442627	-0.083466
142.399902	142.359619	-0.078674
142.333374	142.308350	-0.080597
142.266846	142.232056	-0.077393
142.199707	142.174683	-0.078033
142.133179	142.098389	-0.079010
142.066650	142.047729	-0.081238
142.000122	141.964722	-0.077728
141.933594	141.894531	-0.080597
141.866455	141.837158	-0.079010
141.799927	141.760864	-0.082825
141.733398	141.703491	-0.078369
141.666870	141.646118	-0.080902
141.599731	141.569824	-0.078033
141.533203	141.486816	-0.079956
141.466675	141.455078	-0.079956
141.400146	141.372070	-0.081238
141.333618	141.301880	-0.079620
141.266479	141.225586	-0.079315
141.199951	141.181030	-0.077087
141.133423	141.117554	-0.078369
141.066895	141.021729	-0.079315
140.999756	140.970459	-0.078674
140.933228	140.900879	-0.078369
140.866699	140.849609	-0.079620
140.800171	140.779419	-0.080597
140.733032	140.703125	-0.079315
140.666504	140.639648	-0.079010
140.599976	140.575562	-0.079620
140.533447	140.486450	-0.077393
140.466919	140.448608	-0.082184
140.399780	140.365601	-0.079315
140.333252	140.321045	-0.080597
140.266724	140.256958	-0.079315
140.200195	140.161743	-0.076141
140.133057	140.104370	-0.078033
140.066528	140.028076	-0.079315
140.000000	139.970703	-0.075806
139.933472	139.900513	-0.076447
139.866943	139.843140	-0.078033
139.799805	139.779663	-0.079620
139.733276	139.709473	-0.079010
139.666748	139.639282	-0.080597
139.600220	139.569092	-0.077728
139.533081	139.492798	-0.077393
139.466553	139.435425	-0.078369
139.400024	139.384155	-0.080597
139.333496	139.314575	-0.078369
139.266968	139.237671	-0.080261
139.199829	139.161377	-0.078369
139.133301	139.110718	-0.079315
139.066772	139.046631	-0.078674
139.000244	138.957520	-0.076141
138.933105	138.894043	-0.076782
138.866577	138.836670	-0.078369
138.800049	138.772583	-0.075165
138.733521	138.683472	-0.077393
138.666382	138.651733	-0.076782
138.599854	138.562622	-0.078369
138.533325	138.511353	-0.076447
138.466797	138.460693	-0.078033
138.400269	138.371582	-0.077087
138.333130	138.294678	-0.078033
138.266602	138.231201	-0.078674
138.200073	138.167725	-0.079010
138.133545	138.110352	-0.077728
138.066406	138.027344	-0.079620
137.999878	137.969971	-0.076447
137.933350	137.893677	-0.074524
137.866821	137.842407	-0.075500
137.800293	137.772827	-0.076782
137.733154	137.715454	-0.077393
137.666626	137.651367	-0.080261
137.600098	137.575073	-0.074524
137.533569	137.517700	-0.075500
137.466431	137.441406	-0.076782
137.399902	137.364502	-0.076447
137.333374	137.313843	-0.074860
137.266846	137.243652	-0.075806
137.199707	137.160645	-0.077728
137.133179	137.097168	-0.077728
137.066650	137.046509	-0.078033
137.000122	136.982422	-0.074860
136.933594	136.912231	-0.078033
136.866455	136.848755	-0.077393
136.799927	136.759644	-0.077728
136.733398	136.715088	-0.074860
136.666870	136.657715	-0.077087
136.599731	136.542969	-0.075500
136.533203	136.498413	-0.076141
136.466675	136.441040	-0.076782
136.400146	136.351929	-0.077728
136.333618	136.307373	-0.076447
136.266479	136.237183	-0.076447
136.199951	136.173706	-0.077087
136.133423	136.116333	-0.075806
136.066895	136.058960	-0.075500
135.999756	135.988770	-0.077393
135.933228	135.899658	-0.076447
135.866699	135.822754	-0.077728
135.800171	135.778198	-0.074219
135.733032	135.720825	-0.076141
135.666504	135.618896	-0.074524
135.599976	135.568237	-0.075806
135.533447	135.510864	-0.074860
135.466919	135.440674	-0.076141
135.399780	135.351562	-0.076447
135.333252	135.300903	-0.077393
135.266724	135.243530	-0.076447
135.200195	135.160522	-0.076782
135.133057	135.103149	-0.075806
135.066528	135.032959	-0.076141
135.000000	134.969482	-0.075500
134.933472	134.912109	-0.075806
134.866943	134.841919	-0.076782
134.799805	134.758911	-0.076141
134.733276	134.688721	-0.074219
134.666748	134.638062	-0.073273
134.600220	134.574585	-0.072937
134.533081	134.523315	-0.073578
134.466553	134.440308	-0.072632
134.400024	134.382935	-0.073273
134.333496	134.306641	-0.073914
134.266968	134.243164	-0.074219
134.199829	134.172974	-0.077087
134.133301	134.102783	-0.077728
134.066772	134.045410	-0.075165
134.000244	133.969116	-0.076141
133.933105	133.898926	-0.074524
133.866577	133.848267	-0.074860
133.800049	133.771362	-0.075165
133.733521	133.707886	-0.074219
133.666382	133.624878	-0.076141
133.599854	133.555298	-0.071686
133.533325	133.497925	-0.074219
133.466797	133.414917	-0.072937
133.400269	133.363647	-0.073273
133.333130	133.300171	-0.072937
133.266602	133.242798	-0.072937
133.200073	133.153687	-0.073914
133.133545	133.090210	-0.075165
133.066406	133.045044	-0.073273
132.999878	132.968750	-0.074524
132.933350	132.892456	-0.074219
132.866821	132.828979	-0.074860
132.800293	132.764893	-0.075806
132.733154	132.688599	-0.074219
132.666626	132.631226	-0.074860
132.600098	132.561035	-0.073273
132.533569	132.523193	-0.073273
132.466431	132.440186	-0.074219
132.399902	132.363892	-0.071686
132.333374	132.293701	-0.072632
132.266846	132.229614	-0.070404
132.199707	132.178955	-0.072937
132.133179	132.102661	-0.074860
132.066650	132.019653	-0.071991
132.000122	131.962280	-0.074860
131.933594	131.904907	-0.073578
131.866455	131.828613	-0.073914
131.799927	131.752319	-0.075165
131.733398	131.682129	-0.073578
131.666870	131.624756	-0.073578
131.599731	131.567383	-0.073273
131.533203	131.516113	-0.072632
131.466675	131.433716	-0.074219
131.400146	131.343994	-0.071991
131.333618	131.293335	-0.072296
131.266479	131.235962	-0.071991
131.199951	131.140137	-0.069122
131.133423	131.089478	-0.071045
131.066895	131.038208	-0.071350
130.999756	130.955811	-0.071045
130.933228	130.885620	-0.072937
130.866699	130.822144	-0.074860
130.800171	130.758057	-0.072937
130.733032	130.687866	-0.071350
130.666504	130.624390	-0.075165
130.599976	130.560913	-0.074219
130.533447	130.484009	-0.072937
130.466919	130.426636	-0.073578
130.399780	130.369263	-0.072296
130.333252	130.299683	-0.071045
130.266724	130.242310	-0.072296
130.200195	130.172119	-0.071686
130.133057	130.095825	-0.071686
130.066528	130.025635	-0.071991
130.000000	129.949341	-0.073273
129.933472	129.891968	-0.071350
129.866943	129.815063	-0.070709
129.799805	129.757690	-0.073273
129.733276	129.700317	-0.072937
129.666748	129.636841	-0.071991
129.600220	129.566650	-0.071686
129.533081	129.496460	-0.071350
129.466553	129.439087	-0.073578
129.400024	129.349976	-0.071350
129.333496	129.286499	-0.071350
129.266968	129.216309	-0.071991
129.199829	129.171753	-0.073914
129.133301	129.095459	-0.071991
129.066772	129.025269	-0.070709
129.000244	128.948975	-0.071045
128.933105	128.897705	-0.069122
128.866577	128.840332	-0.071686
128.800049	128.757935	-0.072632
128.733521	128.687744	-0.072632
128.666382	128.623657	-0.071350
128.599854	128.560181	-0.072632
128.533325	128.489990	-0.070709
128.466797	128.432617	-0.071045
128.400269	128.362427	-0.071991
128.333130	128.292847	-0.070404
128.266602	128.228760	-0.071350
128.200073	128.171387	-0.069763
128.133545	128.088989	-0.070068
128.066406	128.024902	-0.071686
127.999878	127.967529	-0.071045
127.933350	127.904053	-0.069122
127.866821	127.821045	-0.070068
127.800293	127.763672	-0.070404
127.733154	127.706299	-0.069427
127.666626	127.623901	-0.071686
127.600098	127.572632	-0.072296
127.533569	127.515259	-0.071350
127.466431	127.426147	-0.071350
127.399902	127.355957	-0.071350
127.333374	127.285767	-0.070068
127.266846	127.228394	-0.071686
127.199707	127.158813	-0.070068
127.133179	127.094727	-0.068817
127.066650	127.005615	-0.071045
127.000122	126.961060	-0.069122
126.933594	126.903687	-0.067841
126.866455	126.801758	-0.066895
126.799927	126.757202	-0.068176
126.733398	126.687012	-0.068481
126.666870	126.642456	-0.067841
126.599731	126.559448	-0.069763
126.533203	126.470337	-0.071350
126.466675	126.432495	-0.070709
126.400146	126.362305	-0.072296
126.333618	126.279297	-0.070404
126.266479	126.228638	-0.070404
126.199951	126.177368	-0.069763
126.133423	126.088257	-0.069122
126.066895	126.030884	-0.069122
125.999756	125.947876	-0.068817
125.933228	125.884399	-0.069122
125.866699	125.820923	-0.069427
125.800171	125.756836	-0.067535
125.733032	125.674438	-0.068817
125.666504	125.610352	-0.066559
125.599976	125.540161	-0.069763
125.533447	125.495605	-0.068817
125.466919	125.425415	-0.066254
125.399780	125.349121	-0.070709
125.333252	125.291748	-0.070068
125.266724	125.228271	-0.069763
125.200195	125.170898	-0.072296
125.133057	125.094604	-0.068817
125.066528	125.017700	-0.070709
125.000000	124.960327	-0.068817
124.933472	124.890747	-0.068481
124.866943	124.826660	-0.069763
124.799805	124.750366	-0.068176
124.733276	124.699707	-0.068176
124.666748	124.629517	-0.066895
124.600220	124.559326	-0.067535
124.533081	124.483032	-0.069122
124.466553	124.418945	-0.065948
124.400024	124.361572	-0.070068
124.333496	124.279175	-0.067535
124.266968	124.221802	-0.068481
124.199829	124.151611	-0.069427
124.133301	124.087524	-0.069427
124.066772	124.024048	-0.069122
124.000244	123.953857	-0.068176
123.933105	123.896484	-0.068817
123.866577	123.833008	-0.070068
123.800049	123.762817	-0.068817
123.733521	123.686523	-0.068176
123.666382	123.635254	-0.066254
123.599854	123.558960	-0.067535
123.533325	123.495483	-0.066559
123.466797	123.438110	-0.066254
123.400269	123.361816	-0.064667
123.333130	123.284912	-0.067200
123.266602	123.221436	-0.064667
123.200073	123.170166	-0.070068
123.133545	123.093872	-0.069427
123.066406	123.030396	-0.067535
122.999878	122.973022	-0.069427
122.933350	122.890015	-0.071045
122.866821	122.826538	-0.067535
122.800293	122.762451	-0.068817
122.733154	122.680054	-0.066895
122.666626	122.622681	-0.067535
122.600098	122.565308	-0.066254
122.533569	122.489014	-0.067535
122.466431	122.418823	-0.064667
122.399902	122.354736	-0.063385
122.333374	122.278442	-0.065308
122.266846	122.214966	-0.067200
122.199707	122.170410	-0.063721
122.133179	122.100220	-0.070404
122.066650	122.017212	-0.066895
122.000122	121.972656	-0.067535
121.933594	121.896362	-0.066559
121.866455	121.832275	-0.067200
121.799927	121.762695	-0.069122
121.733398	121.711426	-0.067535
121.666870	121.641235	-0.066895
121.599731	121.564941	-0.068817
121.533203	121.488647	-0.064972
121.466675	121.431274	-0.067535
121.400146	121.361084	-0.064331
121.333618	121.284790	-0.066895
121.266479	121.214600	-0.064331
121.199951	121.157227	-0.066254
121.133423	121.099854	-0.066895
121.066895	121.016846	-0.065948
120.999756	120.946655	-0.064972
120.933228	120.902100	-0.069763
120.866699	120.812988	-0.066254
120.800171	120.749512	-0.069427
120.733032	120.704956	-0.066254
120.666504	120.615845	-0.066895
120.599976	120.571289	-0.065613
120.533447	120.488281	-0.066254
120.466919	120.437012	-0.068176
120.399780	120.347900	-0.065948
120.333252	120.290527	-0.064972
120.266724	120.214233	-0.065948
120.200195	120.163574	-0.064026
120.133057	120.073853	-0.064667
120.066528	119.997559	-0.064331
120.000000	119.953003	-0.065948
119.933472	119.882812	-0.065948
119.866943	119.819336	-0.066254
119.799805	119.736328	-0.065308
119.733276	119.672852	-0.066559
119.666748	119.621582	-0.067535
119.600220	119.564209	-0.066559
119.533081	119.487915	-0.067535
119.466553	119.430542	-0.066254
119.400024	119.341431	-0.066559
119.333496	119.290771	-0.063721
119.266968	119.220581	-0.063721
119.199829	119.156494	-0.063080
119.133301	119.093018	-0.064331
119.066772	119.016724	-0.063721
119.000244	118.952637	-0.062744
118.933105	118.889160	-0.064026
118.866577	118.825684	-0.064972
118.800049	118.748779	-0.065308
118.733521	118.710937	-0.064331
118.666382	118.634033	-0.065308
118.599854	118.557739	-0.066895
118.533325	118.500366	-0.066559
118.466797	118.430176	-0.064667
118.400269	118.353882	-0.064331
118.333130	118.316040	-0.064331
118.266602	118.239136	-0.064667
118.200073	118.168945	-0.066559
118.133545	118.086548	-0.063080
118.066406	118.022461	-0.063721
117.999878	117.958984	-0.063385
117.933350	117.882690	-0.064331
117.866821	117.831421	-0.062744
117.800293	117.767944	-0.061462
117.733154	117.703857	-0.062744
117.666626	117.627563	-0.063721
117.600098	117.564087	-0.066254
117.533569	117.493896	-0.063721
117.466431	117.423706	-0.062744
117.399902	117.366333	-0.063385
117.333374	117.296143	-0.063721
117.266846	117.200928	-0.063721
117.199707	117.169189	-0.065308
117.133179	117.092285	-0.063080
117.066650	117.015991	-0.063080
117.000122	116.965332	-0.063721
116.933594	116.882324	-0.064667
116.866455	116.818848	-0.063385
116.799927	116.761475	-0.063385
116.733398	116.684570	-0.064331
116.666870	116.627197	-0.065308
116.599731	116.544800	-0.060516
116.533203	116.493530	-0.063385
116.466675	116.442871	-0.062744
116.400146	116.353760	-0.064331
116.333618	116.302490	-0.063080
116.266479	116.239014	-0.063721
116.199951	116.149902	-0.064026
116.133423	116.085815	-0.063721
116.066895	116.015625	-0.063721
115.999756	115.958252	-0.063721
115.933228	115.888672	-0.062439
115.866699	115.844116	-0.063080
115.800171	115.767212	-0.061462
115.733032	115.697021	-0.062103
115.666504	115.627441	-0.061462
115.599976	115.570068	-0.065308
115.533447	115.487061	-0.066254
115.466919	115.423584	-0.062439
115.399780	115.359497	-0.063080
115.333252	115.296021	-0.064667
115.266724	115.232544	-0.065308
115.200195	115.168457	-0.064331
115.133057	115.098267	-0.061462
115.066528	115.028076	-0.061462
115.000000	114.958496	-0.062744
114.933472	114.894409	-0.063080
114.866943	114.837036	-0.061462
114.799805	114.760742	-0.060211
114.733276	114.703369	-0.061798
114.666748	114.633179	-0.060516
114.600220	114.569702	-0.061798
114.533081	114.499512	-0.062103
114.466553	114.423218	-0.063080
114.400024	114.359131	-0.062744
114.333496	114.314575	-0.063385
114.266968	114.232178	-0.061157
114.199829	114.168091	-0.064026
114.133301	114.091797	-0.060516
114.066772	114.034424	-0.063385
114.000244	113.964233	-0.063721
113.933105	113.887939	-0.062439
113.866577	113.830566	-0.061157
113.800049	113.760376	-0.060516
113.733521	113.696899	-0.059875
113.666382	113.613892	-0.060516
113.599854	113.556519	-0.058289
113.533325	113.480225	-0.060516
113.466797	113.429565	-0.060211
113.400269	113.352661	-0.058289
113.333130	113.295288	-0.062439
113.266602	113.218994	-0.062744
113.200073	113.168335	-0.062439
113.133545	113.091431	-0.063385
113.066406	113.021240	-0.060516
112.999878	112.957764	-0.061798
112.933350	112.900391	-0.059875
112.866821	112.824097	-0.062439
112.800293	112.753906	-0.061462
112.733154	112.696533	-0.060852
112.666626	112.613525	-0.062103
112.600098	112.550049	-0.060516
112.533569	112.492676	-0.060852
112.466431	112.429199	-0.058289
112.399902	112.346191	-0.058624
112.333374	112.288818	-0.061462
112.266846	112.218628	-0.059875
112.199707	112.148437	-0.057983
112.133179	112.103882	-0.062103
112.066650	112.034302	-0.062103
112.000122	111.976929	-0.061462
111.933594	111.893921	-0.063385
111.866455	111.830444	-0.060852
111.799927	111.753540	-0.060211
111.733398	111.696167	-0.060211
111.666870	111.626587	-0.060516
111.599731	111.569214	-0.057648
111.533203	111.492310	-0.058929
111.466675	111.441650	-0.059235
111.400146	111.352539	-0.058289
111.333618	111.288452	-0.059875
111.266479	111.237793	-0.058929
111.199951	111.154785	-0.058289
111.133423	111.104126	-0.059570
111.066895	111.033936	-0.060516
110.999756	110.957642	-0.059875
110.933228	110.900269	-0.061798
110.866699	110.817261	-0.062439
110.800171	110.772705	-0.059875
110.733032	110.696411	-0.059875
110.666504	110.626221	-0.060211
110.599976	110.568848	-0.062103
110.533447	110.492554	-0.057983
110.466919	110.428467	-0.058929
110.399780	110.352173	-0.057007
110.333252	110.300903	-0.057648
110.266724	110.211792	-0.059875
110.200195	110.161133	-0.056702
110.133057	110.103760	-0.056702
110.066528	110.027466	-0.058624
110.000000	109.957275	-0.057648
109.933472	109.899902	-0.060852
109.866943	109.823608	-0.058289
109.799805	109.753418	-0.058624
109.733276	109.696045	-0.057983
109.666748	109.638672	-0.061798
109.600220	109.562378	-0.058929
109.533081	109.492187	-0.057983
109.466553	109.421997	-0.058289
109.400024	109.345703	-0.058289
109.333496	109.307251	-0.057343
109.266968	109.224243	-0.059570
109.199829	109.147949	-0.056061
109.133301	109.090576	-0.057983
109.066772	109.020386	-0.058929
109.000244	108.963013	-0.056061
108.933105	108.905640	-0.058624
108.866577	108.823242	-0.058624
108.800049	108.771973	-0.058289
108.733521	108.701782	-0.059235
108.666382	108.625488	-0.059875
108.599854	108.562012	-0.058929
108.533325	108.504639	-0.055756
108.466797	108.421631	-0.057983
108.400269	108.389893	-0.058624
108.333130	108.287964	-0.057983
108.266602	108.262329	-0.058289
108.200073	108.167114	-0.057983
108.133545	108.090210	-0.056366
108.066406	108.026733	-0.056366
107.999878	107.969360	-0.057343
107.933350	107.893066	-0.057983
107.866821	107.816772	-0.057983
107.800293	107.759399	-0.058289
107.733154	107.676392	-0.057007
107.666626	107.631836	-0.057983
107.600098	107.548828	-0.058289
107.533569	107.491455	-0.057007
107.466431	107.415161	-0.058289
107.399902	107.363892	-0.056702
107.333374	107.294312	-0.056061
107.266846	107.217407	-0.058624
107.199707	107.153931	-0.055756
107.133179	107.096558	-0.056061
107.066650	107.013550	-0.057343
107.000122	106.950073	-0.061157
106.933594	106.892700	-0.055756
106.866455	106.822510	-0.055756
106.799927	106.759033	-0.057007
106.733398	106.701660	-0.057343
106.666870	106.618652	-0.057007
106.599731	106.567993	-0.057983
106.533203	106.491089	-0.053528
106.466675	106.408691	-0.057648
106.400146	106.370239	-0.056702
106.333618	106.293945	-0.056702
106.266479	106.217651	-0.054779
106.199951	106.166382	-0.056061
106.133423	106.096191	-0.054779
106.066895	106.026001	-0.056702
105.999756	105.956421	-0.054779
105.933228	105.879517	-0.057648
105.866699	105.834961	-0.055420
105.800171	105.752563	-0.056061
105.733032	105.688477	-0.054779
105.666504	105.625000	-0.057648
105.599976	105.580444	-0.055420
105.533447	105.478516	-0.057648
105.466919	105.408325	-0.056061
105.399780	105.344849	-0.055756
105.333252	105.280762	-0.053833
105.266724	105.217285	-0.056366
105.200195	105.140991	-0.056702
105.133057	105.089722	-0.055420
105.066528	105.026245	-0.056702
105.000000	104.956055	-0.057007
104.933472	104.873047	-0.055115
104.866943	104.822388	-0.055420
104.799805	104.745483	-0.053833
104.733276	104.682007	-0.055115
104.666748	104.605713	-0.053528
104.600220	104.567261	-0.057343
104.533081	104.497070	-0.055115
104.466553	104.433594	-0.054474
104.400024	104.344482	-0.056061
104.333496	104.287109	-0.057648
104.266968	104.216919	-0.054138
104.199829	104.153442	-0.056366
104.133301	104.076538	-0.053192
104.066772	104.013062	-0.053833
104.000244	103.961792	-0.056061
103.933105	103.872681	-0.054779
103.866577	103.815308	-0.054779
103.800049	103.739014	-0.054138
103.733521	103.675537	-0.053833
103.666382	103.611450	-0.054779
103.599854	103.541870	-0.054474
103.533325	103.484497	-0.055756
103.466797	103.427124	-0.054138
103.400269	103.356934	-0.056061
103.333130	103.280640	-0.055756
103.266602	103.203735	-0.055756
103.200073	103.140259	-0.053833
103.133545	103.088989	-0.057007
103.066406	103.025513	-0.052887
102.999878	102.942505	-0.055115
102.933350	102.885132	-0.052887
102.866821	102.802734	-0.054779
102.800293	102.745361	-0.053192
102.733154	102.675171	-0.053192
102.666626	102.611694	-0.052551
102.600098	102.560425	-0.053528
102.533569	102.490234	-0.052551
102.466431	102.426758	-0.054138
102.399902	102.369385	-0.051605
102.333374	102.305908	-0.057007
102.266846	102.210083	-0.054474
102.199707	102.139893	-0.055420
102.133179	102.082520	-0.053528
102.066650	102.025146	-0.054138
102.000122	101.942749	-0.053192
101.933594	101.891479	-0.056702
101.866455	101.828003	-0.052551
101.799927	101.751099	-0.053528
101.733398	101.687622	-0.052887
101.666870	101.636963	-0.054138
101.599731	101.535034	-0.050018
101.533203	101.477661	-0.052887
101.466675	101.413574	-0.053528
101.400146	101.343384	-0.053192
101.333618	101.273804	-0.049683
101.266479	101.190796	-0.053528
101.199951	101.146240	-0.050964
101.133423	101.076050	-0.054779
101.066895	100.999756	-0.052551
100.999756	100.948486	-0.053192
100.933228	100.885010	-0.053192
100.866699	100.827637	-0.053528
100.800171	100.757446	-0.052246
100.733032	100.693970	-0.053833
100.666504	100.592041	-0.051270
100.599976	100.534668	-0.051910
100.533447	100.477295	-0.052246
100.466919	100.394287	-0.051910
100.399780	100.343628	-0.051910
100.333252	100.299072	-0.051605
100.266724	100.222168	-0.051910
100.200195	100.151978	-0.051270
100.133057	100.075684	-0.050018
100.066528	100.018311	-0.054138
100.000000	99.948120	-0.051270
99.933472	99.891357	-0.055115
99.866943	99.808350	-0.052246
99.799805	99.738159	-0.051910
99.733276	99.680786	-0.051270
99.666748	99.623413	-0.053192
99.600220	99.547119	-0.054138
99.533081	99.476929	-0.052246
99.466553	99.419556	-0.051605
99.400024	99.349365	-0.051910
99.333496	99.285889	-0.048737
99.266968	99.209595	-0.051605
99.199829	99.158325	-0.050964
99.133301	99.075317	-0.050018
99.066772	99.024658	-0.052246
99.000244	98.961182	-0.051910
98.933105	98.897095	-0.052551
98.866577	98.814087	-0.052246
98.800049	98.744507	-0.050964
98.733521	98.693237	-0.053192
98.666382	98.655396	-0.051910
98.599854	98.546753	-0.053192
98.533325	98.483276	-0.050323
98.466797	98.419189	-0.052551
98.400269	98.349609	-0.051270
98.333130	98.304443	-0.050659
98.266602	98.222046	-0.051270
98.200073	98.151855	-0.051270
98.133545	98.081665	-0.047791
98.066406	97.998657	-0.049683
97.999878	97.947998	-0.049042
97.933350	97.890625	-0.050018
97.866821	97.820435	-0.051605
97.800293	97.756958	-0.051910
97.733154	97.686768	-0.049377
97.666626	97.623291	-0.050323
97.600098	97.559204	-0.051270
97.533569	97.501831	-0.049683
97.466431	97.412720	-0.049042
97.399902	97.349243	-0.050323
97.333374	97.285156	-0.050659
97.266846	97.215576	-0.050659
97.199707	97.145386	-0.050018
97.133179	97.075195	-0.048096
97.066650	97.017822	-0.049042
97.000122	96.973267	-0.050964
96.933594	96.871338	-0.047791
96.866455	96.807251	-0.049377
96.799927	96.762695	-0.050964
96.733398	96.699219	-0.050018
96.666870	96.616211	-0.050323
96.599731	96.552734	-0.050323
96.533203	96.482544	-0.049042
96.466675	96.406250	-0.048401
96.400146	96.367798	-0.049377
96.333618	96.297607	-0.050323
96.266479	96.234131	-0.048096
96.199951	96.157837	-0.048737
96.133423	96.068726	-0.049683
96.066895	96.004639	-0.049683
95.999756	95.928345	-0.051270
95.933228	95.877686	-0.048737
95.866699	95.826416	-0.050018
95.800171	95.756226	-0.050323
95.733032	95.686035	-0.052246
95.666504	95.635376	-0.047791
95.599976	95.565186	-0.049377
95.533447	95.501709	-0.049042
95.466919	95.412598	-0.051270
95.399780	95.355225	-0.048737
95.333252	95.278320	-0.050323
95.266724	95.208740	-0.046173
95.200195	95.151367	-0.050018
95.133057	95.087280	-0.047791
95.066528	94.992065	-0.048401
95.000000	94.934692	-0.049042
94.933472	94.896240	-0.050018
94.866943	94.819946	-0.049683
94.799805	94.755859	-0.048096
94.733276	94.666748	-0.048401
94.666748	94.609375	-0.049042
94.600220	94.564819	-0.049377
94.533081	94.488525	-0.050964
94.466553	94.412231	-0.047455
94.400024	94.348145	-0.050018
94.333496	94.271851	-0.048401
94.266968	94.208374	-0.046814
94.199829	94.138184	-0.048096
94.133301	94.086914	-0.048096
94.066772	94.010620	-0.049683
94.000244	93.940430	-0.048737
93.933105	93.876953	-0.047791
93.866577	93.825684	-0.048401
93.800049	93.762207	-0.048096
93.733521	93.692017	-0.049683
93.666382	93.621826	-0.046509
93.599854	93.545532	-0.048096
93.533325	93.482056	-0.048096
93.466797	93.430786	-0.049042
93.400269	93.341675	-0.047455
93.333130	93.278198	-0.049377
93.266602	93.214111	-0.046173
93.200073	93.144531	-0.047150
93.133545	93.087158	-0.048401
93.066406	93.016968	-0.049042
92.999878	92.965698	-0.045563
92.933350	92.889404	-0.049377
92.866821	92.819214	-0.046814
92.800293	92.768555	-0.047455
92.733154	92.672729	-0.046509
92.666626	92.634888	-0.046814
92.600098	92.551880	-0.047455
92.533569	92.494507	-0.049377
92.466431	92.418213	-0.047455
92.399902	92.366943	-0.047791
92.333374	92.283936	-0.045868
92.266846	92.226562	-0.047455
92.199707	92.169800	-0.047150
92.133179	92.092896	-0.049377
92.066650	92.029419	-0.045563
92.000122	91.959229	-0.048096
91.933594	91.889038	-0.047455
91.866455	91.831665	-0.046814
91.799927	91.755371	-0.044922
91.733398	91.685181	-0.049042
91.666870	91.614990	-0.045868
91.599731	91.570435	-0.047150
91.533203	91.488037	-0.045227
91.466675	91.430664	-0.045868
91.400146	91.379395	-0.045868
91.333618	91.315918	-0.047455
91.266479	91.226807	-0.048737
91.199951	91.162720	-0.046814
91.133423	91.099243	-0.046173
91.066895	91.035767	-0.048096
90.999756	90.946045	-0.044281
90.933228	90.895386	-0.046173
90.866699	90.819092	-0.044922
90.800171	90.748901	-0.046173
90.733032	90.684814	-0.044586
90.666504	90.628052	-0.045868
90.599976	90.563965	-0.046509
90.533447	90.513306	-0.045563
90.466919	90.417480	-0.046814
90.399780	90.360107	-0.046509
90.333252	90.296631	-0.045868
90.266724	90.226440	-0.046509
90.200195	90.156250	-0.047150
90.133057	90.092773	-0.046814
90.066528	90.041504	-0.045868
90.000000	89.965210	-0.044586
89.933472	89.882202	-0.044281
89.866943	89.824829	-0.045563
89.799805	89.754639	-0.044586
89.733276	89.703979	-0.045563
89.666748	89.620972	-0.044281
89.600220	89.563599	-0.045227
89.533081	89.487305	-0.044586
89.466553	89.429932	-0.043945
89.400024	89.366455	-0.047150
89.333496	89.315186	-0.046814
89.266968	89.238892	-0.043640
89.199829	89.162598	-0.043304
89.133301	89.098511	-0.043304
89.066772	89.035034	-0.047791
89.000244	88.983765	-0.046509
88.933105	88.888550	-0.045227
88.866577	88.831177	-0.046509
88.800049	88.754883	-0.044922
88.733521	88.690796	-0.045227
88.666382	88.627319	-0.045563
88.599854	88.544312	-0.043304
88.533325	88.493652	-0.046173
88.466797	88.429565	-0.042694
88.400269	88.372192	-0.045227
88.333130	88.289795	-0.043945
88.266602	88.232422	-0.043945
88.200073	88.156128	-0.043945
88.133545	88.085937	-0.043304
88.066406	88.028564	-0.041718
87.999878	87.958374	-0.045563
87.933350	87.901001	-0.042358
87.866821	87.824707	-0.045563
87.800293	87.747803	-0.045868
87.733154	87.691040	-0.045227
87.666626	87.614136	-0.044586
87.600098	87.563477	-0.043945
87.533569	87.480469	-0.043640
87.466431	87.410278	-0.043640
87.399902	87.359619	-0.044586
87.333374	87.295532	-0.043640
87.266846	87.213135	-0.042358
87.199707	87.155762	-0.044281
87.133179	87.091675	-0.043640
87.066650	87.034302	-0.042694
87.000122	86.970825	-0.044281
86.933594	86.881714	-0.042053
86.866455	86.805420	-0.045227
86.799927	86.766968	-0.045227
86.733398	86.677856	-0.044922
86.666870	86.614380	-0.044281
86.599731	86.563110	-0.043304
86.533203	86.486816	-0.042694
86.466675	86.435547	-0.043945
86.400146	86.359253	-0.043945
86.333618	86.276245	-0.047150
86.266479	86.231689	-0.042694
86.199951	86.149292	-0.043945
86.133423	86.098022	-0.044281
86.066895	86.027832	-0.041718
85.999756	85.951538	-0.042358
85.933228	85.900269	-0.040131
85.866699	85.836792	-0.042053
85.800171	85.760498	-0.043945
85.733032	85.690308	-0.043304
85.666504	85.658569	-0.044922
85.599976	85.569458	-0.040466
85.533447	85.505371	-0.042694
85.466919	85.422974	-0.045868
85.399780	85.352783	-0.044586
85.333252	85.288696	-0.042694
85.266724	85.231323	-0.042358
85.200195	85.173950	-0.043304
85.133057	85.084839	-0.043304
85.066528	85.034180	-0.041718
85.000000	84.982910	-0.043304
84.933472	84.900513	-0.041718
84.866943	84.817505	-0.040131
84.799805	84.766235	-0.042358
84.733276	84.702759	-0.041412
84.666748	84.619751	-0.041718
84.600220	84.581909	-0.042053
84.533081	84.498901	-0.041077
84.466553	84.428711	-0.042694
84.400024	84.358521	-0.042999
84.333496	84.307861	-0.043945
84.266968	84.237671	-0.042358
84.199829	84.148560	-0.042358
84.133301	84.091187	-0.043304
84.066772	84.046631	-0.042358
84.000244	83.963623	-0.043640
83.933105	83.893433	-0.043304
83.866577	83.823853	-0.041718
83.800049	83.772583	-0.041412
83.733521	83.683472	-0.042053
83.666382	83.632202	-0.042358
83.599854	83.549805	-0.040466
83.533325	83.485718	-0.043304
83.466797	83.441162	-0.042053
83.400269	83.358765	-0.043640
83.333130	83.288574	-0.041077
83.266602	83.231201	-0.041077
83.200073	83.161011	-0.040771
83.133545	83.084717	-0.042053
83.066406	83.033447	-0.040771
82.999878	82.969971	-0.042694
82.933350	82.899780	-0.041718
82.866821	82.842407	-0.042053
82.800293	82.766113	-0.041412
82.733154	82.702637	-0.044281
82.666626	82.619629	-0.038849
82.600098	82.568359	-0.041718
82.533569	82.498169	-0.040771
82.466431	82.428589	-0.042999
82.399902	82.358398	-0.039185
82.333374	82.294312	-0.041718
82.266846	82.237549	-0.040771
82.199707	82.154541	-0.041412
82.133179	82.103271	-0.040466
82.066650	82.014160	-0.042999
82.000122	81.969604	-0.038208
81.933594	81.893311	-0.040466
81.866455	81.810303	-0.040131
81.799927	81.752930	-0.040771
81.733398	81.695557	-0.039825
81.666870	81.619263	-0.041077
81.599731	81.568604	-0.040466
81.533203	81.485596	-0.039490
81.466675	81.415405	-0.040466
81.400146	81.376953	-0.041718
81.333618	81.287842	-0.039185
81.266479	81.237183	-0.042358
81.199951	81.154175	-0.038849
81.133423	81.077881	-0.039825
81.066895	81.026611	-0.041412
80.999756	80.956421	-0.039185
80.933228	80.886841	-0.039185
80.866699	80.822754	-0.039490
80.800171	80.765381	-0.040771
80.733032	80.708008	-0.042358
80.666504	80.612793	-0.038208
80.599976	80.548706	-0.038544
80.533447	80.485229	-0.037262
80.466919	80.415039	-0.039825
80.399780	80.357666	-0.039185
80.333252	80.294189	-0.039490
80.266724	80.217896	-0.038544
80.200195	80.160522	-0.039490
80.133057	80.096436	-0.039490
80.066528	80.026855	-0.040771
80.000000	79.962769	-0.037262
79.933472	79.886475	-0.039490
79.866943	79.816284	-0.038849
79.799805	79.758911	-0.039490
79.733276	79.695435	-0.036957
79.666748	79.625244	-0.040131
79.600220	79.555054	-0.037903
79.533081	79.484863	-0.038849
79.466553	79.421387	-0.037903
79.400024	79.345093	-0.040131
79.333496	79.274902	-0.036621
79.266968	79.230347	-0.041077
79.199829	79.147339	-0.037903
79.133301	79.089966	-0.041718
79.066772	79.013672	-0.037598
79.000244	78.962402	-0.040131
78.933105	78.886108	-0.038208
78.866577	78.822632	-0.039490
78.800049	78.752441	-0.038208
78.733521	78.688965	-0.038849
78.666382	78.605957	-0.037262
78.599854	78.554687	-0.039490
78.533325	78.465576	-0.038544
78.466797	78.421021	-0.040771
78.400269	78.344727	-0.036621
78.333130	78.280640	-0.038208
78.266602	78.229980	-0.036621
78.200073	78.146973	-0.037262
78.133545	78.089600	-0.036957
78.066406	78.019409	-0.042053
77.999878	77.955933	-0.038849
77.933350	77.872925	-0.038849
77.866821	77.822266	-0.038849
77.800293	77.758789	-0.041412
77.733154	77.688599	-0.037598
77.666626	77.611694	-0.039185
77.600098	77.535400	-0.037262
77.533569	77.478027	-0.037598
77.466431	77.427368	-0.037262
77.399902	77.357178	-0.039490
77.333374	77.299805	-0.037262
77.266846	77.203979	-0.037903
77.199707	77.146606	-0.039185
77.133179	77.089844	-0.038544
77.066650	77.012939	-0.034729
77.000122	76.942749	-0.038544
76.933594	76.866455	-0.035980
76.866455	76.821899	-0.037598
76.799927	76.738892	-0.037262
76.733398	76.675415	-0.037598
76.666870	76.618042	-0.037903
76.599731	76.554565	-0.036957
76.533203	76.490479	-0.037262
76.466675	76.420898	-0.039185
76.400146	76.350708	-0.036957
76.333618	76.286621	-0.038849
76.266479	76.217041	-0.035675
76.199951	76.140137	-0.036316
76.133423	76.063843	-0.036316
76.066895	76.012573	-0.037598
75.999756	75.949097	-0.036621
75.933228	75.878906	-0.035034
75.866699	75.821533	-0.035980
75.800171	75.739136	-0.038544
75.733032	75.681763	-0.036316
75.666504	75.624390	-0.037903
75.599976	75.541382	-0.035675
75.533447	75.477905	-0.035980
75.466919	75.413818	-0.036316
75.399780	75.363159	-0.037262
75.333252	75.286865	-0.035980
75.266724	75.222778	-0.036621
75.200195	75.146484	-0.036957
75.133057	75.076294	-0.038544
75.066528	75.000000	-0.034393
75.000000	74.961548	-0.037262
74.933472	74.904175	-0.034393
74.866943	74.815063	-0.036957
74.799805	74.757690	-0.036316
74.733276	74.694214	-0.035034
74.666748	74.605103	-0.034729
74.600220	74.547729	-0.036957
74.533081	74.458618	-0.036316
74.466553	74.432983	-0.037903
74.400024	74.349976	-0.034393
74.333496	74.279785	-0.035980
74.266968	74.229126	-0.034729
74.199829	74.152832	-0.036957
74.133301	74.057007	-0.034729
74.066772	74.025269	-0.036957
74.000244	73.948975	-0.035675
73.933105	73.884888	-0.034729
73.866577	73.814697	-0.033752
73.800049	73.751221	-0.035339
73.733521	73.693848	-0.033447
73.666382	73.610840	-0.036957
73.599854	73.541260	-0.034729
73.533325	73.471069	-0.035034
73.466797	73.426514	-0.034729
73.400269	73.349609	-0.034729
73.333130	73.267212	-0.035675
73.266602	73.203125	-0.035675
73.200073	73.171387	-0.034393
73.133545	73.069458	-0.035980
73.066406	73.024902	-0.033752
72.999878	72.961426	-0.035034
72.933350	72.891235	-0.034729
72.866821	72.827148	-0.033447
72.800293	72.763672	-0.035675
72.733154	72.674561	-0.036621
72.666626	72.630005	-0.034088
72.600098	72.559814	-0.033112
72.533569	72.496338	-0.034393
72.466431	72.432251	-0.035339
72.399902	72.343140	-0.033447
72.333374	72.279663	-0.035675
72.266846	72.215576	-0.033752
72.199707	72.171021	-0.032166
72.133179	72.094727	-0.033752
72.066650	72.037354	-0.033447
72.000122	71.948242	-0.035339
71.933594	71.890869	-0.035034
71.866455	71.814575	-0.034393
71.799927	71.757202	-0.036957
71.733398	71.680908	-0.033752
71.666870	71.604004	-0.034393
71.599731	71.540527	-0.031525
71.533203	71.470337	-0.034729
71.466675	71.412964	-0.032166
71.400146	71.362305	-0.032806
71.333618	71.273193	-0.034088
71.266479	71.215820	-0.033752
71.199951	71.151733	-0.033447
71.133423	71.101074	-0.033447
71.066895	71.024170	-0.032166
70.999756	70.960693	-0.033752
70.933228	70.890503	-0.035034
70.866699	70.833130	-0.035339
70.800171	70.750732	-0.032501
70.733032	70.673828	-0.034088
70.666504	70.604248	-0.033752
70.599976	70.552979	-0.032806
70.533447	70.482788	-0.031525
70.466919	70.425415	-0.034729
70.399780	70.336304	-0.032806
70.333252	70.285645	-0.034729
70.266724	70.215454	-0.034088
70.200195	70.145264	-0.034393
70.133057	70.068970	-0.031525
70.066528	70.017700	-0.034729
70.000000	69.941406	-0.031860
69.933472	69.871216	-0.031525
69.866943	69.807739	-0.031860
69.799805	69.763184	-0.032166
69.733276	69.692993	-0.032501
69.666748	69.622803	-0.032806
69.600220	69.559326	-0.032501
69.533081	69.482422	-0.034088
69.466553	69.425049	-0.031525
69.400024	69.361572	-0.033447
69.333496	69.278564	-0.030243
69.266968	69.215088	-0.032501
69.199829	69.157715	-0.031860
69.133301	69.094238	-0.034393
69.066772	69.017334	-0.034088
69.000244	68.953857	-0.033112
68.933105	68.896484	-0.032501
68.866577	68.820190	-0.033447
68.800049	68.762817	-0.030579
68.733521	68.692627	-0.032166
68.666382	68.622437	-0.032806
68.599854	68.558960	-0.033752
68.533325	68.469849	-0.031860
68.466797	68.431396	-0.034393
68.400269	68.361206	-0.030884
68.333130	68.272095	-0.032806
68.266602	68.214722	-0.031525
68.200073	68.157349	-0.032806
68.133545	68.087158	-0.029297
68.066406	68.017578	-0.033752
67.999878	67.960205	-0.031525
67.933350	67.877197	-0.032166
67.866821	67.819824	-0.031525
67.800293	67.749634	-0.033447
67.733154	67.698975	-0.031525
67.666626	67.628784	-0.032501
67.600098	67.558594	-0.034393
67.533569	67.475586	-0.032501
67.466431	67.424927	-0.031525
67.399902	67.354736	-0.033447
67.333374	67.284546	-0.031219
67.266846	67.202148	-0.030243
67.199707	67.144775	-0.029938
67.133179	67.093506	-0.030884
67.066650	67.030029	-0.029938
67.000122	66.947021	-0.031525
66.933594	66.908569	-0.030243
66.866455	66.806641	-0.033447
66.799927	66.743164	-0.031219
66.733398	66.698608	-0.031525
66.666870	66.609497	-0.031219
66.599731	66.571045	-0.031860
66.533203	66.481934	-0.032166
66.466675	66.424561	-0.030884
66.400146	66.354370	-0.031219
66.333618	66.296997	-0.031219
66.266479	66.227417	-0.031219
66.199951	66.150513	-0.032501
66.133423	66.099854	-0.028015
66.066895	66.048584	-0.030884
65.999756	65.985107	-0.030243
65.933228	65.914917	-0.030579
65.866699	65.825806	-0.029938
65.800171	65.762329	-0.029938
65.733032	65.692139	-0.028656
65.666504	65.647583	-0.032501
65.599976	65.583496	-0.030579
65.533447	65.494385	-0.031219
65.466919	65.443726	-0.029633
65.399780	65.373535	-0.034088
65.333252	65.290527	-0.031860
65.266724	65.233154	-0.028656
65.200195	65.169678	-0.032166
65.133057	65.086670	-0.031860
65.066528	65.048828	-0.028992
65.000000	64.965820	-0.030579
64.933472	64.914551	-0.028992
64.866943	64.832153	-0.031860
64.799805	64.761963	-0.028656
64.733276	64.717407	-0.032501
64.666748	64.621582	-0.029297
64.600220	64.558105	-0.031525
64.533081	64.506836	-0.028992
64.466553	64.430542	-0.029938
64.400024	64.367065	-0.029938
64.333496	64.302979	-0.029633
64.266968	64.220581	-0.029633
64.199829	64.163208	-0.032166
64.133301	64.118652	-0.028351
64.066772	64.028931	-0.030243
64.000244	63.971558	-0.028015
63.933105	63.895264	-0.031525
63.866577	63.831787	-0.029297
63.800049	63.761597	-0.028992
63.733521	63.691406	-0.030243
63.666382	63.627930	-0.029297
63.599854	63.576660	-0.028992
63.533325	63.500366	-0.029633
63.466797	63.436890	-0.026764
63.400269	63.359985	-0.029633
63.333130	63.302612	-0.028656
63.266602	63.239136	-0.029297
63.200073	63.168945	-0.028015
63.133545	63.105469	-0.028992
63.066406	63.029175	-0.029633
62.999878	62.977905	-0.030243
62.933350	62.894897	-0.029938
62.866821	62.837524	-0.028992
62.800293	62.774048	-0.025787
62.733154	62.703857	-0.028992
62.666626	62.640381	-0.027405
62.600098	62.576904	-0.029633
62.533569	62.519531	-0.028015
62.466431	62.455444	-0.029297
62.399902	62.366333	-0.028656
62.333374	62.296143	-0.027710
62.266846	62.251587	-0.027405
62.199707	62.181396	-0.029297
62.133179	62.092285	-0.028015
62.066650	62.047729	-0.029633
62.000122	61.971436	-0.028992
61.933594	61.901245	-0.028992
61.866455	61.837769	-0.027710
61.799927	61.767578	-0.029633
61.733398	61.697388	-0.028015
61.666870	61.640015	-0.026764
61.599731	61.569824	-0.025482
61.533203	61.512451	-0.029297
61.466675	61.436157	-0.027069
61.400146	61.372681	-0.027069
61.333618	61.308594	-0.028992
61.266479	61.232300	-0.029633
61.199951	61.174927	-0.026123
61.133423	61.104736	-0.028656
61.066895	61.041260	-0.027069
60.999756	60.958252	-0.028992
60.933228	60.907593	-0.028015
60.866699	60.850220	-0.028656
60.800171	60.767212	-0.024841
60.733032	60.697021	-0.025787
60.666504	60.639648	-0.028656
60.599976	60.550537	-0.026428
60.533447	60.493164	-0.024536
60.466919	60.435791	-0.025787
60.399780	60.359497	-0.025787
60.333252	60.296021	-0.027405
60.266724	60.231934	-0.026123
60.200195	60.168457	-0.027710
60.133057	60.111084	-0.027710
60.066528	60.034790	-0.026123
60.000000	59.977417	-0.027710
59.933472	59.913330	-0.027069
59.866943	59.843750	-0.029633
59.799805	59.792480	-0.028351
59.733276	59.696655	-0.027405
59.666748	59.652100	-0.026764
59.600220	59.569702	-0.025787
59.533081	59.505615	-0.026428
59.466553	59.436035	-0.026764
59.400024	59.371948	-0.023895
59.333496	59.321289	-0.025787
59.266968	59.244385	-0.026123
59.199829	59.180908	-0.026428
59.133301	59.104614	-0.026123
59.066772	59.040527	-0.027069
59.000244	58.951416	-0.027405
58.933105	58.913574	-0.025482
58.866577	58.836670	-0.028656
58.800049	58.760376	-0.025482
58.733521	58.715820	-0.026123
58.666382	58.652344	-0.028992
58.599854	58.582153	-0.028351
58.533325	58.511963	-0.026764
58.466797	58.441772	-0.026428
58.400269	58.378296	-0.024536
58.333130	58.302002	-0.024841
58.266602	58.250732	-0.024200
58.200073	58.174438	-0.024536
58.133545	58.104248	-0.024200
58.066406	58.021240	-0.025787
57.999878	57.963867	-0.026428
57.933350	57.919312	-0.027069
57.866821	57.843018	-0.023895
57.800293	57.779541	-0.024536
57.733154	57.715454	-0.024536
57.666626	57.626343	-0.027069
57.600098	57.568970	-0.026123
57.533569	57.518311	-0.025146
57.466431	57.448120	-0.025482
57.399902	57.371826	-0.026428
57.333374	57.301636	-0.026123
57.266846	57.237549	-0.026123
57.199707	57.174072	-0.024536
57.133179	57.103882	-0.026428
57.066650	57.046509	-0.024536
57.000122	56.970215	-0.025787
56.933594	56.900024	-0.024841
56.866455	56.855469	-0.025146
56.799927	56.766357	-0.025482
56.733398	56.702881	-0.024200
56.666870	56.645508	-0.025482
56.599731	56.588135	-0.026123
56.533203	56.505127	-0.024536
56.466675	56.441650	-0.024536
56.400146	56.384277	-0.023560
56.333618	56.314087	-0.023254
56.266479	56.256714	-0.027710
56.199951	56.186523	-0.024200
56.133423	56.116333	-0.023254
56.066895	56.052856	-0.022614
55.999756	55.995483	-0.024536
55.933228	55.912476	-0.025787
55.866699	55.842285	-0.025146
55.800171	55.791626	-0.026123
55.733032	55.715332	-0.024200
55.666504	55.664062	-0.022919
55.599976	55.581055	-0.025146
55.533447	55.517578	-0.022614
55.466919	55.447388	-0.024841
55.399780	55.390015	-0.024200
55.333252	55.307617	-0.025787
55.266724	55.243530	-0.023895
55.200195	55.180054	-0.022278
55.133057	55.115967	-0.021973
55.066528	55.026855	-0.021027
55.000000	54.976196	-0.022614
54.933472	54.912109	-0.024536
54.866943	54.842529	-0.022278
54.799805	54.785156	-0.024200
54.733276	54.702148	-0.025146
54.666748	54.651489	-0.023895
54.600220	54.587402	-0.025787
54.533081	54.523926	-0.024200
54.466553	54.440918	-0.024841
54.400024	54.390259	-0.025146
54.333496	54.307251	-0.022614
54.266968	54.237061	-0.024536
54.199829	54.173584	-0.023560
54.133301	54.109497	-0.023254
54.066772	54.033203	-0.019440
54.000244	53.994751	-0.021667
53.933105	53.918457	-0.022278
53.866577	53.861084	-0.021027
53.800049	53.784790	-0.022919
53.733521	53.714600	-0.022919
53.666382	53.657227	-0.022278
53.599854	53.574219	-0.024841
53.533325	53.504639	-0.023560
53.466797	53.453369	-0.022278
53.400269	53.389893	-0.022278
53.333130	53.319702	-0.023560
53.266602	53.256226	-0.025146
53.200073	53.166504	-0.021973
53.133545	53.128662	-0.022919
53.066406	53.052368	-0.024536
52.999878	52.975464	-0.020386
52.933350	52.905273	-0.024200
52.866821	52.854614	-0.021027
52.800293	52.784424	-0.021667
52.733154	52.708130	-0.022614
52.666626	52.656860	-0.022278
52.600098	52.580566	-0.022919
52.533569	52.510376	-0.020691
52.466431	52.446899	-0.021332
52.399902	52.376709	-0.023895
52.333374	52.300415	-0.023254
52.266846	52.236328	-0.023895
52.199707	52.185669	-0.021027
52.133179	52.122192	-0.022919
52.066650	52.039185	-0.022919
52.000122	51.994629	-0.021332
51.933594	51.898804	-0.025146
51.866455	51.841431	-0.022614
51.799927	51.784058	-0.020691
51.733398	51.707764	-0.022278
51.666870	51.644287	-0.018463
51.599731	51.567383	-0.021332
51.533203	51.491089	-0.021332
51.466675	51.433716	-0.021332
51.400146	51.357422	-0.020050
51.333618	51.300049	-0.021027
51.266479	51.242676	-0.022614
51.199951	51.166382	-0.021332
51.133423	51.109009	-0.020691
51.066895	51.038818	-0.023895
50.999756	50.975342	-0.021332
50.933228	50.911255	-0.023560
50.866699	50.847778	-0.021332
50.800171	50.758667	-0.020050
50.733032	50.720215	-0.019104
50.666504	50.631104	-0.018158
50.599976	50.573730	-0.019104
50.533447	50.497437	-0.019745
50.466919	50.452881	-0.018463
50.399780	50.388794	-0.021027
50.333252	50.325317	-0.019440
50.266724	50.236206	-0.023254
50.200195	50.166016	-0.020386
50.133057	50.121460	-0.020691
50.066528	50.045166	-0.021027
50.000000	49.993896	-0.021332
49.933472	49.917603	-0.019440
49.866943	49.854126	-0.021667
49.799805	49.790039	-0.019440
49.733276	49.726562	-0.021332
49.666748	49.643555	-0.019440
49.600220	49.580078	-0.019745
49.533081	49.509888	-0.017517
49.466553	49.446411	-0.020050
49.400024	49.382324	-0.019440
49.333496	49.331665	-0.020050
49.266968	49.235840	-0.019745
49.199829	49.178467	-0.020386
49.133301	49.127808	-0.021332
49.066772	49.038696	-0.020691
49.000244	48.987427	-0.017517
48.933105	48.904419	-0.020050
48.866577	48.866577	-0.020691
48.800049	48.770752	-0.020691
48.733521	48.707275	-0.018463
48.666382	48.643188	-0.020386
48.599854	48.573608	-0.020386
48.533325	48.509521	-0.019745
48.466797	48.452148	-0.017822
48.400269	48.388672	-0.020050
48.333130	48.312378	-0.019104
48.266602	48.255005	-0.021332
48.200073	48.171997	-0.018799
48.133545	48.114624	-0.019440
48.066406	48.057251	-0.020386
47.999878	47.968140	-0.019440
47.933350	47.910767	-0.019440
47.866821	47.827759	-0.019745
47.800293	47.777100	-0.019104
47.733154	47.732544	-0.020386
47.666626	47.636719	-0.018799
47.600098	47.579346	-0.019745
47.533569	47.509155	-0.016876
47.466431	47.439575	-0.016571
47.399902	47.362671	-0.017181
47.333374	47.324829	-0.017822
47.266846	47.241821	-0.016571
47.199707	47.190552	-0.019104
47.133179	47.120972	-0.016876
47.066650	47.044067	-0.020691
47.000122	46.974487	-0.017822
46.933594	46.923218	-0.020386
46.866455	46.853027	-0.019104
46.799927	46.782837	-0.020386
46.733398	46.744995	-0.018463
46.666870	46.668701	-0.020691
46.599731	46.578979	-0.019104
46.533203	46.521606	-0.019104
46.466675	46.458130	-0.017517
46.400146	46.400757	-0.019104
46.333618	46.305542	-0.014648
46.266479	46.241455	-0.017822
46.199951	46.196899	-0.017181
46.133423	46.146240	-0.017181
46.066895	46.056519	-0.014343
45.999756	45.986938	-0.016876
45.933228	45.935669	-0.017181
45.866699	45.859375	-0.019104
45.800171	45.789185	-0.016235
45.733032	45.712891	-0.020386
45.666504	45.661621	-0.016571
45.599976	45.604248	-0.020386
45.533447	45.521851	-0.017822
45.466919	45.444946	-0.019745
45.399780	45.368652	-0.017181
45.333252	45.317993	-0.019745
45.266724	45.260620	-0.016235
45.200195	45.196533	-0.017822
45.133057	45.120239	-0.014648
45.066528	45.062866	-0.016235
45.000000	44.986572	-0.015289
44.933472	44.923096	-0.018158
44.866943	44.865723	-0.016235
44.799805	44.788818	-0.016571
44.733276	44.731445	-0.017181
44.666748	44.642334	-0.018158
44.600220	44.597778	-0.016571
44.533081	44.514771	-0.017517
44.466553	44.451294	-0.016235
44.400024	44.387817	-0.019440
44.333496	44.323730	-0.016571
44.266968	44.266357	-0.015930
44.199829	44.183960	-0.016571
44.133301	44.132690	-0.019104
44.066772	44.069214	-0.015930
44.000244	43.960571	-0.015289
43.933105	43.909912	-0.017822
43.866577	43.845825	-0.016571
43.800049	43.789062	-0.017181
43.733521	43.712158	-0.018463
43.666382	43.654785	-0.015930
43.599854	43.585205	-0.016876
43.533325	43.527832	-0.017181
43.466797	43.450928	-0.016571
43.400269	43.393555	-0.014954
43.333130	43.317261	-0.015594
43.266602	43.266602	-0.016571
43.200073	43.189697	-0.016571
43.133545	43.120117	-0.016235
43.066406	43.056030	-0.016571
42.999878	42.998657	-0.013367
42.933350	42.941284	-0.015289
42.866821	42.864990	-0.014008
42.800293	42.801514	-0.015289
42.733154	42.731323	-0.014648
42.666626	42.667236	-0.015930
42.600098	42.584839	-0.015930
42.533569	42.520752	-0.015930
42.466431	42.463379	-0.015930
42.399902	42.387085	-0.015594
42.333374	42.336426	-0.016571
42.266846	42.253418	-0.017181
42.199707	42.202148	-0.015594
42.133179	42.113037	-0.016235
42.066650	42.075195	-0.014648
42.000122	42.005005	-0.014648
41.933594	41.928711	-0.014954
41.866455	41.845703	-0.014343
41.799927	41.788330	-0.012421
41.733398	41.712036	-0.016571
41.666870	41.647949	-0.013062
41.599731	41.597290	-0.014008
41.533203	41.533203	-0.014954
41.466675	41.456909	-0.019104
41.400146	41.406250	-0.014343
41.333618	41.317139	-0.016571
41.266479	41.253052	-0.015594
41.199951	41.170044	-0.016235
41.133423	41.125488	-0.014648
41.066895	41.055908	-0.015289
40.999756	40.972900	-0.014648
40.933228	40.921631	-0.015289
40.866699	40.852051	-0.014008
40.800171	40.794678	-0.014008
40.733032	40.717773	-0.010498
40.666504	40.648193	-0.013367
40.599976	40.603027	-0.012085
40.533447	40.526733	-0.016235
40.466919	40.463257	-0.014648
40.399780	40.399170	-0.013367
40.333252	40.342407	-0.014954
40.266724	40.265503	-0.015930
40.200195	40.202026	-0.014648
40.133057	40.144653	-0.015930
40.066528	40.061646	-0.014343
40.000000	40.004272	-0.015594
39.933472	39.946899	-0.012726
39.866943	39.870605	-0.014008
39.799805	39.800415	-0.015594
39.733276	39.749756	-0.012726
39.666748	39.673462	-0.014648
39.600220	39.609375	-0.012085
39.533081	39.533081	-0.011139
39.466553	39.462891	-0.014648
39.400024	39.399414	-0.010834
39.333496	39.342041	-0.014954
39.266968	39.271851	-0.013702
39.199829	39.208374	-0.014648
39.133301	39.125366	-0.014343
39.066772	39.074097	-0.015289
39.000244	38.997803	-0.013702
38.933105	38.934326	-0.014343
38.866577	38.864136	-0.014954
38.800049	38.800049	-0.015289
38.733521	38.743286	-0.014008
38.666382	38.660278	-0.013367
38.599854	38.596191	-0.012085
38.533325	38.545532	-0.011475
38.466797	38.449707	-0.011475
38.400269	38.405151	-0.010498
38.333130	38.316040	-0.011475
38.266602	38.271484	-0.012726
38.200073	38.201294	-0.012085
38.133545	38.131104	-0.014343
38.066406	38.067627	-0.011139
37.999878	38.004150	-0.013367
37.933350	37.933960	-0.013702
37.866821	37.863770	-0.014648
37.800293	37.806396	-0.013702
37.733154	37.730103	-0.013702
37.666626	37.653809	-0.013062
37.600098	37.576904	-0.012726
37.533569	37.526245	-0.011475
37.466431	37.456055	-0.012726
37.399902	37.411499	-0.009857
37.333374	37.315674	-0.012726
37.266846	37.265015	-0.010498
37.199707	37.194824	-0.011475
37.133179	37.118530	-0.010834
37.066650	37.061157	-0.011780
37.000122	37.009888	-0.012421
36.933594	36.933594	-0.012726
36.866455	36.870117	-0.010498
36.799927	36.799927	-0.015289
36.733398	36.736450	-0.011139
36.666870	36.666260	-0.012421
36.599731	36.596069	-0.012085
36.533203	36.544800	-0.014343
36.466675	36.475220	-0.012085
36.400146	36.398315	-0.011780
36.333618	36.347656	-0.008911
36.266479	36.283569	-0.009857
36.199951	36.213989	-0.010193
36.133423	36.130981	-0.012085
36.066895	36.054687	-0.010498
35.999756	36.029053	-0.011475
35.933228	35.939941	-0.011139
35.866699	35.875854	-0.011475
35.800171	35.812378	-0.011139
35.733032	35.729370	-0.010834
35.666504	35.671997	-0.010834
35.599976	35.602417	-0.011475
35.533447	35.525513	-0.010193
35.466919	35.480957	-0.012421
35.399780	35.404663	-0.008270
35.333252	35.321655	-0.011139
35.266724	35.277100	-0.010498
35.200195	35.187988	-0.010498
35.133057	35.137329	-0.011475
35.066528	35.060425	-0.009552
35.000000	35.009766	-0.011139
34.933472	34.958496	-0.010498
34.866943	34.869385	-0.012085
34.799805	34.799194	-0.011780
34.733276	34.722900	-0.009857
34.666748	34.659424	-0.010193
34.600220	34.614868	-0.011780
34.533081	34.512939	-0.009857
34.466553	34.461670	-0.010193
34.400024	34.398193	-0.009857
34.333496	34.328003	-0.010834
34.266968	34.270630	-0.008270
34.199829	34.207153	-0.008270
34.133301	34.143066	-0.011139
34.066772	34.060669	-0.007965
34.000244	33.996582	-0.007965
33.933105	33.926392	-0.009857
33.866577	33.875732	-0.008911
33.800049	33.811646	-0.010498
33.733521	33.735352	-0.009857
33.666382	33.652344	-0.009552
33.599854	33.614502	-0.011139
33.533325	33.538208	-0.009857
33.466797	33.474121	-0.011780
33.400269	33.403931	-0.009552
33.333130	33.334351	-0.010193
33.266602	33.283081	-0.010193
33.200073	33.187866	-0.011139
33.133545	33.149414	-0.008911
33.066406	33.060303	-0.006683
32.999878	32.990112	-0.006378
32.933350	32.945557	-0.009552
32.866821	32.888184	-0.008270
32.800293	32.792358	-0.006683
32.733154	32.728882	-0.008270
32.666626	32.671509	-0.008270
32.600098	32.608032	-0.011139
32.533569	32.550659	-0.011780
32.466431	32.486572	-0.010193
32.399902	32.410278	-0.011139
32.333374	32.333984	-0.008911
32.266846	32.263794	-0.010498
32.199707	32.206421	-0.009216
32.133179	32.130127	-0.008270
32.066650	32.066040	-0.007629
32.000122	32.002563	-0.007324
31.933594	31.939087	-0.007324
31.866455	31.875000	-0.006683
31.799927	31.798706	-0.005402
31.733398	31.748047	-0.008606
31.666870	31.658325	-0.008606
31.599731	31.594849	-0.007965
31.533203	31.543579	-0.011780
31.466675	31.473999	-0.008606
31.400146	31.403809	-0.009857
31.333618	31.327515	-0.007965
31.266479	31.282959	-0.011780
31.199951	31.193237	-0.009216
31.133423	31.135864	-0.009857
31.066895	31.066284	-0.008270
30.999756	31.008911	-0.006378
30.933228	30.938721	-0.006683
30.866699	30.874634	-0.009552
30.800171	30.811157	-0.005737
30.733032	30.728149	-0.006042
30.666504	30.645752	-0.006378
30.599976	30.607300	-0.007965
30.533447	30.543823	-0.007324
30.466919	30.466919	-0.010193
30.399780	30.403442	-0.007965
30.333252	30.339966	-0.007629
30.266724	30.275879	-0.006378
30.200195	30.212402	-0.008911
30.133057	30.129395	-0.006042
30.066528	30.078735	-0.007965
30.000000	29.995728	-0.007629
29.933472	29.951172	-0.007965
29.866943	29.855347	-0.007324
29.799805	29.810791	-0.005737
29.733276	29.728394	-0.004761
29.666748	29.671021	-0.005096
29.600220	29.606934	-0.005737
29.533081	29.536743	-0.006042
29.466553	29.473267	-0.006683
29.400024	29.409790	-0.006378
29.333496	29.339600	-0.006378
29.266968	29.288330	-0.008911
29.199829	29.212036	-0.005402
29.133301	29.122925	-0.006378
29.066772	29.065552	-0.005096
29.000244	29.008179	-0.008606
28.933105	28.944702	-0.005737
28.866577	28.867798	-0.006989
28.800049	28.791504	-0.008270
28.733521	28.734131	-0.005737
28.666382	28.683472	-0.004761
28.599854	28.607178	-0.004761
28.533325	28.536987	-0.005402
28.466797	28.485718	-0.006683
28.400269	28.409424	-0.006042
28.333130	28.352051	-0.005737
28.266602	28.269043	-0.005096
28.200073	28.192749	-0.007965
28.133545	28.135376	-0.006042
28.066406	28.065186	-0.006042
27.999878	27.994995	-0.004456
27.933350	27.931519	-0.006683
27.866821	27.868042	-0.004120
27.800293	27.791138	-0.006042
27.733154	27.733765	-0.006042
27.666626	27.677002	-0.006683
27.600098	27.587280	-0.005096
27.533569	27.542725	-0.004120
27.466431	27.466431	-0.003510
27.399902	27.390137	-0.005096
27.333374	27.326050	-0.003510
27.266846	27.269287	-0.007324
27.199707	27.192383	-0.007629
27.133179	27.135010	-0.006378
27.066650	27.058716	-0.005096
27.000122	27.008057	-0.006683
26.933594	26.943970	-0.003174
26.866455	26.854858	-0.006378
26.799927	26.791382	-0.005096
26.733398	26.721191	-0.005096
26.666870	26.663818	-0.003510
26.599731	26.600342	-0.004456
26.533203	26.517334	-0.000641
26.466675	26.472778	-0.004456
26.400146	26.395874	-0.003174
26.333618	26.332397	-0.005096
26.266479	26.268921	-0.000641
26.199951	26.185913	-0.003815
26.133423	26.122437	-0.004120
26.066895	26.065063	-0.006042
25.999756	26.007690	-0.004761
25.933228	25.931396	-0.006042
25.866699	25.880127	-0.003510
25.800171	25.778198	-0.005402
25.733032	25.739746	-0.004456
25.666504	25.676270	-0.006378
25.599976	25.606079	-0.003815
25.533447	25.523071	-0.005737
25.466919	25.453491	-0.002533
25.399780	25.402222	-0.003174
25.333252	25.325928	-0.002228
25.266724	25.274658	-0.003174
25.200195	25.205078	-0.003815
25.133057	25.122070	-0.002228
25.066528	25.070801	-0.002869
25.000000	24.994507	-0.004120
24.933472	24.924316	-0.001587
24.866943	24.866943	-0.004456
24.799805	24.803467	-0.003174
24.733276	24.739990	-0.003815
24.666748	24.650269	-0.002533
24.600220	24.593506	-0.005737
24.533081	24.536133	-0.004456
24.466553	24.459229	-0.003815
24.400024	24.395752	-0.005096
24.333496	24.351196	-0.005096
24.266968	24.255371	-0.000305
24.199829	24.191895	-0.002533
24.133301	24.134521	-0.001282
24.066772	24.071045	-0.001587
24.000244	23.994141	-0.003815
23.933105	23.949585	-0.000641
23.866577	23.867187	-0.002228
23.800049	23.796997	-0.003815
23.733521	23.732910	-0.003174
23.666382	23.663330	-0.005096
23.599854	23.599243	-0.003510
23.533325	23.522949	-0.003174
23.466797	23.471680	-0.001892
23.400269	23.408203	-0.002869
23.333130	23.319092	-0.000946
23.266602	23.267822	-0.003174
23.200073	23.191528	-0.000946
23.133545	23.108521	-0.002228
23.066406	23.057861	-0.000305
22.999878	22.987671	-0.002228
22.933350	22.911377	-0.001587
22.866821	22.860107	-0.003815
22.800293	22.796631	-0.002533
22.733154	22.733154	-0.004120
22.666626	22.662964	-0.000946
22.600098	22.592773	-0.002228
22.533569	22.535400	-0.002533
22.466431	22.471924	-0.003174
22.399902	22.401733	-0.002228
22.333374	22.337646	-0.003815
22.266846	22.261353	-0.001282
22.199707	22.191162	-0.001587
22.133179	22.133789	0.000000
22.066650	22.070312	0.000000
22.000122	22.000122	-0.001587
21.933594	21.917114	-0.002228
21.866455	21.872559	0.000000
21.799927	21.796265	-0.000946
21.733398	21.726074	-0.002869
21.666870	21.662598	-0.005096
21.599731	21.599121	-0.000641
21.533203	21.528931	-0.003510
21.466675	21.445923	-0.000946
21.400146	21.388550	-0.001282
21.333618	21.325073	-0.001282
21.266479	21.254883	0.000000
21.199951	21.191406	0.000977
21.133423	21.114502	-0.000641
21.066895	21.057129	0.000641
20.999756	20.987549	-0.001892
20.933228	20.930176	0.002228
20.866699	20.866089	-0.001282
20.800171	20.808716	0.001923
20.733032	20.713501	-0.002533
20.666504	20.662231	-0.000641
20.599976	20.604858	-0.001282
20.533447	20.534668	-0.001587
20.466919	20.452271	-0.002533
20.399780	20.401001	-0.000305
20.333252	20.337524	-0.002533
20.266724	20.267334	0.000641
20.200195	20.184326	-0.001587
20.133057	20.120850	0.001282
20.066528	20.069580	-0.001587
20.000000	20.012817	0.000000
19.933472	19.942627	0.000641
19.866943	19.859619	0.002228
19.799805	19.796143	0.001282
19.733276	19.738770	0.002563
19.666748	19.668579	-0.002533
19.600220	19.604492	-0.000305
19.533081	19.541016	-0.002869
19.466553	19.483643	-0.000305
19.400024	19.394531	-0.000641
19.333496	19.331055	-0.001282
19.266968	19.266968	-0.001282
19.199829	19.190674	-0.000305
19.133301	19.133301	0.000641
19.066772	19.063110	0.000000
19.000244	19.005737	0.000000
18.933105	18.929443	0.001923
18.866577	18.878784	0.001282
18.800049	18.808594	0.000977
18.733521	18.738403	0.000336
18.666382	18.668213	0.002563
18.599854	18.591919	0.002228
18.533325	18.540649	0.002228
18.466797	18.477173	-0.001282
18.400269	18.400879	0.000977
18.333130	18.317871	-0.002869
18.266602	18.266602	0.000000
18.200073	18.197021	0.000000
18.133545	18.126831	-0.000641
18.066406	18.069458	-0.001282
17.999878	17.999268	0.001282
17.933350	17.922974	0.000000
17.866821	17.871704	0.001587
17.800293	17.801514	0.000977
17.733154	17.719116	0.002228
17.666626	17.674561	0.001587
17.600098	17.591553	0.003204
17.533569	17.534180	0.002563
17.466431	17.463989	0.002869
17.399902	17.400513	0.001282
17.333374	17.343140	0.003204
17.266846	17.254028	-0.001282
17.199707	17.183838	0.001587
17.133179	17.126465	0.000336
17.066650	17.075806	0.001587
17.000122	17.005615	0.001282
16.933594	16.935425	0.001587
16.866455	16.865234	0.001587
16.799927	16.795044	0.000641
16.733398	16.718750	0.000336
16.666870	16.667480	0.001282
16.599731	16.591187	0.002563
16.533203	16.540527	0.004456
16.466675	16.451416	0.001587
16.400146	16.400146	0.001282
16.333618	16.349487	0.000336
16.266479	16.259766	0.004456
16.199951	16.196289	0.003845
16.133423	16.126099	0.003204
16.066895	16.068726	0.000641
15.999756	15.992432	0.002563
15.933228	15.922241	0.002563
15.866699	15.858765	0.002869
15.800171	15.801392	0.001587
15.733032	15.744019	0.002228
15.666504	15.673828	0.002869
15.599976	15.590820	0.000977
15.533447	15.540161	0.002228
15.466919	15.482788	0.000977
15.399780	15.399780	0.002228
15.333252	15.336304	0.001587
15.266724	15.266113	0.003510
15.200195	15.189819	0.002563
15.133057	15.132446	0.001282
15.066528	15.068970	0.001923
15.000000	15.011597	0.003204
14.933472	14.934692	0.002228
14.866943	14.884033	0.002563
14.799805	14.813843	0.000641
14.733276	14.730835	0.002563
14.666748	14.673462	0.004150
14.600220	14.597168	0.004150
14.533081	14.533691	0.001282
14.466553	14.450684	0.003510
14.400024	14.406128	0.001282
14.333496	14.323120	0.002228
14.266968	14.272461	0.003204
14.199829	14.208374	0.003845
14.133301	14.138794	0.000336
14.066772	14.068604	0.000641
14.000244	14.011230	-0.000305
13.933105	13.941040	0.001282
13.866577	13.870850	0.001587
13.800049	13.807373	0.001282
13.733521	13.743286	0.000000
13.666382	13.673706	0.001282
13.599854	13.590698	0.002563
13.533325	13.546143	0.001923
13.466797	13.482056	0.000641
13.400269	13.405762	0.001282
13.333130	13.322754	0.001587
13.266602	13.265991	0.003845
13.200073	13.201904	0.003845
13.133545	13.138428	0.002563
13.066406	13.081055	0.002563
12.999878	12.998047	0.004456
12.933350	12.940674	0.002228
12.866821	12.890015	0.003510
12.800293	12.794189	0.000000
12.733154	12.730713	0.000336
12.666626	12.666626	0.000641
12.600098	12.603149	-0.000305
12.533569	12.526855	0.002563
12.466431	12.469482	0.002228
12.399902	12.412109	0.000336
12.333374	12.322998	0.001587
12.266846	12.278442	0.002563
12.199707	12.208252	0.004150
12.133179	12.150879	0.001923
12.066650	12.055054	0.004150
12.000122	12.004395	0.002563
11.933594	11.928101	0.002228
11.866455	11.876831	0.003204
11.799927	11.787720	0.005737
11.733398	11.730347	0.000000
11.666870	11.654053	0.002869
11.599731	11.602783	0.000641
11.533203	11.513672	0.002869
11.466675	11.481934	-0.000946
11.400146	11.411743	0.001587
11.333618	11.335449	0.000977
11.266479	11.259155	0.002563
11.199951	11.195068	0.000641
11.133423	11.131592	0.001923
11.066895	11.055298	-0.000641
10.999756	11.010132	0.003845
10.933228	10.927734	0.004150
10.866699	10.863647	0.003845
10.800171	10.794067	0.001587
10.733032	10.742798	0.002869
10.666504	10.666504	0.000977
10.599976	10.621948	0.002563
10.533447	10.538940	0.000977
10.466919	10.481567	0.002563
10.399780	10.405273	0.000977
10.333252	10.341187	0.003204
10.266724	10.258789	0.001587
10.200195	10.207520	0.003510
10.133057	10.118408	0.001282
10.066528	10.061035	0.002563
10.000000	10.003662	0.001587
9.933472	9.946289	0.002563
9.866943	9.863892	0.001282
9.799805	9.819336	0.004150
9.733276	9.723511	0.002869
9.666748	9.672241	0.001923
9.600220	9.602661	0.001923
9.533081	9.538574	0.000000
9.466553	9.494019	0.000336
9.400024	9.398804	0.003204
9.333496	9.341431	0.001923
9.266968	9.271240	0.001587
9.199829	9.213867	0.001587
9.133301	9.130859	0.003845
9.066772	9.073486	0.000977
9.000244	9.003296	0.002228
8.933105	8.939819	0.003845
8.866577	8.882446	0.004150
8.800049	8.799438	0.001282
8.733521	8.723145	0.004150
8.666382	8.665771	0.001923
8.599854	8.627930	0.004150
8.533325	8.544922	0.001923
8.466797	8.455811	0.002563
8.400269	8.391724	0.000641
8.333130	8.347168	0.001282
8.266602	8.270874	0.001282
8.200073	8.207397	0.002228
8.133545	8.137207	0.001923
8.066406	8.060913	0.004150
7.999878	8.003540	0.002869
7.933350	7.933350	0.002563
7.866821	7.857056	0.001587
7.800293	7.792969	0.004791
7.733154	7.742310	0.003510
7.666626	7.678223	0.004791
7.600098	7.608643	0.001282
7.533569	7.538452	0.003510
7.466431	7.474365	-0.001282
7.399902	7.416992	0.003204
7.333374	7.347412	0.001587
7.266846	7.257690	-0.000946
7.199707	7.194214	-0.000305
7.133179	7.149658	0.001923
7.066650	7.079468	0.000977
7.000122	6.990356	0.003204
6.933594	6.932983	0.001923
6.866455	6.862793	0.002869
6.799927	6.805420	-0.000305
6.733398	6.741943	0.002228
6.666870	6.671753	0.001587
6.599731	6.614380	0.002563
6.533203	6.544189	0.002228
6.466675	6.461792	0.004456
6.400146	6.397705	0.002563
6.333618	6.347046	0.002228
6.266479	6.264038	-0.000305
6.199951	6.213379	0.001587
6.133423	6.136475	0.002563
6.066895	6.060181	0.001282
5.999756	6.009521	0.000336
5.933228	5.945435	-0.001587
5.866699	5.881958	0.000000
5.800171	5.811768	0.002228
5.733032	5.741577	0.001282
5.666504	5.658569	0.001923
5.599976	5.595093	0.002563
5.533447	5.550537	0.003510
5.466919	5.480347	0.004150
5.399780	5.397339	0.001923
5.333252	5.327759	0.003510
5.266724	5.283203	0.003204
5.200195	5.187378	0.000000
5.133057	5.136719	0.001923
5.066528	5.066528	0.001282
5.000000	4.989624	0.000641
4.933472	4.964600	0.004150
4.866943	4.868774	0.000641
4.799805	4.805298	0.002228
4.733276	4.728394	0.002228
4.666748	4.671631	0.001587
4.600220	4.620361	0.001587
4.533081	4.537354	0.000000
4.466553	4.473877	0.003204
4.400024	4.410400	0.001587
4.333496	4.340210	0.002563
4.266968	4.282837	0.002563
4.199829	4.218750	0.003845
4.133301	4.129639	0.002869
4.066772	4.072266	0.002869
4.000244	3.995972	-0.000641
3.933105	3.945312	0.000000
3.866577	3.894043	0.000336
3.800049	3.817749	0.003204
3.733521	3.734741	0.001282
3.666382	3.671265	0.002563
3.599854	3.607178	0.000977
3.533325	3.537598	0.000336
3.466797	3.480225	0.000336
3.400269	3.397217	0.001282
3.333130	3.333740	0.001587
3.266602	3.263550	0.002228
3.200073	3.212280	-0.000305
3.133545	3.148804	0.003204
3.066406	3.078613	0.001282
2.999878	3.008423	0.000641
2.933350	2.951050	0.002563
2.866821	2.868652	0.002563
2.800293	2.823486	0.001282
2.733154	2.734375	0.001282
2.666626	2.664795	0.002563
2.600098	2.594604	0.003845
2.533569	2.543335	-0.000305
2.466431	2.473145	0.002228
2.399902	2.415771	0.002563
2.333374	2.346191	-0.000641
2.266846	2.282104	0.000000
2.199707	2.205811	0.002869
2.133179	2.122803	0.001587
2.066650	2.072144	0.003845
2.000122	2.008057	0.004150
1.933594	1.950684	0.001923
1.866455	1.861572	0.000000
1.799927	1.798096	0.003510
1.733398	1.734619	0.000336
1.666870	1.651611	0.000000
1.599731	1.600342	0.002228
1.533203	1.536865	0.000641
1.466675	1.460571	0.001923
1.400146	1.403198	0.002228
1.333618	1.345825	0.001282
1.266479	1.256714	0.001587
1.199951	1.192627	0.001282
1.133423	1.129150	0.004456
1.066895	1.077881	0.001282
0.999756	1.001587	0.002563
0.933228	0.931396	0.002563
0.866699	0.867920	0.002869
0.800171	0.816650	0.002228
0.733032	0.734253	0.000641
0.666504	0.670166	0.001282
0.599976	0.612793	0.000977
0.533447	0.549316	0.001587
0.466919	0.473022	0.003845
0.399780	0.390015	0.000977
0.333252	0.326538	0.002228
0.266724	0.269165	0.002228
0.200195	0.205078	0.004456
0.133057	0.122681	0.002869
0.066528	0.052490	0.003204
0.000000	-0.004883	0.002563
0.000000	-0.010986	0.005096
0.000000	-0.010986	0.000977
0.000000	0.007935	0.002228
0.000000	0.007935	0.003845
0.000000	0.001221	0.000336
0.000000	0.001221	-0.000641
0.000000	-0.023804	0.000000
0.000000	-0.004883	0.000641
0.000000	-0.004883	0.002869
0.000000	-0.010986	0.000336
0.000000	0.001221	0.001587
0.000000	-0.004883	0.000641
0.000000	0.001221	0.002228
0.000000	0.001221	0.001587
0.000000	0.001221	0.002228
0.000000	0.001221	0.002869
0.000000	-0.010986	0.004150
0.000000	0.007935	0.003204
0.000000	-0.004883	0.003510
0.000000	-0.004883	0.000641
0.000000	-0.004883	0.000977
0.000000	-0.004883	-0.001282
0.000000	-0.010986	0.000000
0.000000	-0.017700	0.000641
0.000000	0.001221	0.001587
0.000000	-0.004883	-0.000641
0.000000	-0.004883	0.001282
0.000000	-0.004883	0.001282
0.000000	-0.004883	0.002228
0.000000	0.014038	0.001923
0.000000	0.001221	0.004150
0.000000	-0.004883	0.002563
0.000000	-0.010986	0.002228
0.000000	0.001221	0.004791
0.000000	0.007935	0.000641
0.000000	0.001221	0.002869
0.000000	0.001221	0.002563
0.000000	0.007935	0.001587
0.000000	-0.004883	0.001282
0.000000	-0.010986	0.001282
0.000000	-0.004883	0.002228
0.000000	0.001221	0.001587
0.000000	-0.010986	0.002869
0.000000	0.007935	0.003204
0.000000	0.001221	0.001282
0.000000	0.001221	0.002228
0.000000	-0.004883	0.001282
0.000000	-0.004883	0.002228
0.000000	0.001221	0.003204
0.000000	-0.004883	0.003845
0.000000	-0.004883	0.001282
0.000000	-0.010986	0.004791
0.000000	-0.004883	0.002563
0.000000	0.001221	0.001923
0.000000	0.001221	0.000000
0.000000	-0.004883	0.002228
0.000000	0.001221	0.000977
0.000000	-0.004883	0.003204
0.000000	-0.004883	0.001923
0.000000	-0.017700	0.001587
0.000000	0.014038	0.003204
0.000000	-0.017700	0.003845
0.000000	-0.004883	0.001282
0.000000	0.001221	0.002228
0.000000	-0.004883	0.000977
0.000000	0.001221	0.002228
0.000000	0.001221	0.002563
0.000000	-0.004883	0.003204
0.000000	0.001221	0.001587
0.000000	-0.004883	0.003845
0.000000	0.001221	0.002228
0.000000	-0.017700	0.001282
0.000000	-0.004883	0.000977
0.000000	0.001221	0.001923
0.000000	-0.004883	0.000641
0.000000	-0.004883	0.000977
0.000000	-0.004883	0.002563
0.000000	0.014038	0.003845
0.000000	-0.010986	0.003204
0.000000	0.007935	0.003845
0.000000	-0.010986	0.001587
0.000000	-0.004883	0.003510
0.000000	-0.004883	0.003845
0.000000	-0.004883	0.004791
0.000000	-0.004883	0.001282
0.000000	-0.004883	0.000641
0.000000	-0.017700	-0.000305
0.000000	0.007935	0.000641
0.000000	0.007935	0.000000
0.000000	-0.010986	0.002228
0.000000	0.001221	-0.000305
0.000000	0.001221	0.003204
0.000000	-0.004883	0.001587
0.000000	-0.004883	0.003845
0.000000	0.007935	0.001923
0.000000	-0.010986	0.002563
0.000000	-0.010986	0.003204
0.000000	0.001221	0.004456
0.000000	-0.004883	-0.000305
0.000000	-0.004883	0.004150
0.000000	0.001221	0.002228
0.000000	-0.010986	0.004150
0.000000	-0.004883	0.001587
0.000000	0.001221	0.002869
0.000000	0.001221	-0.001587
0.000000	-0.023804	-0.000641
0.000000	-0.010986	0.002228
0.000000	0.001221	0.001282
0.000000	0.001221	-0.000305
0.000000	0.001221	0.003845
0.000000	0.014038	0.001587
0.000000	-0.004883	0.002228
0.000000	-0.004883	0.002228
0.000000	0.001221	0.003845
0.000000	-0.004883	0.001282
0.000000	-0.010986	0.004456
0.000000	-0.004883	0.002869
0.000000	0.001221	0.003204
0.000000	-0.017700	0.001282
0.000000	-0.010986	0.004791
0.000000	-0.010986	0.000977
0.000000	-0.004883	0.001923
0.000000	0.007935	0.001282
0.000000	0.007935	0.001923
0.000000	0.020752	0.001282
0.000000	0.020752	0.001587
0.000000	0.001221	0.001923
0.000000	0.007935	0.000977
0.000000	0.007935	-0.000305
0.000000	-0.004883	0.001923
0.000000	-0.004883	0.000000
0.000000	0.001221	0.002563
0.000000	0.001221	0.002563
0.000000	-0.010986	0.001587
0.000000	-0.010986	0.001282
0.000000	-0.004883	0.001923
0.000000	0.001221	0.002869
0.000000	0.020752	0.002228
0.000000	0.007935	0.000000
0.000000	0.001221	0.002563
0.000000	0.001221	0.003510
0.000000	0.001221	0.001282
0.000000	0.007935	0.003204
0.000000	0.001221	0.003204
0.000000	0.001221	0.000000
0.000000	-0.004883	0.002563
0.000000	-0.004883	0.001923
0.000000	-0.004883	0.001282
0.000000	-0.004883	-0.000305
0.000000	0.001221	0.002869
0.000000	-0.004883	0.004791
0.000000	-0.004883	0.002563
0.000000	0.001221	0.002869
0.000000	0.001221	0.002228
0.000000	0.007935	0.000000
0.000000	0.001221	0.002563
0.000000	-0.023804	0.001923
0.000000	0.001221	0.002228
0.000000	0.001221	0.000336
0.000000	0.001221	0.003845
0.000000	-0.004883	0.001282
0.000000	0.007935	0.002563
0.000000	-0.017700	0.002563
0.000000	0.020752	0.003845
0.000000	-0.004883	0.002228
0.000000	-0.004883	0.002228
0.000000	-0.010986	0.001923
0.000000	0.001221	0.002563
0.000000	-0.004883	0.001282
0.000000	-0.004883	0.001587
0.000000	-0.004883	-0.002228
0.000000	0.007935	0.002228
0.000000	-0.017700	0.001587
0.000000	0.020752	0.002869
0.000000	-0.004883	0.001587
0.000000	0.001221	0.001587
0.000000	0.001221	0.002228
0.000000	0.014038	0.001923
0.000000	0.001221	0.001282
0.000000	-0.004883	0.004150
0.000000	-0.004883	0.002228
0.000000	0.007935	0.004791
0.000000	0.007935	0.001923
0.000000	0.007935	0.001587
0.000000	-0.017700	0.004150
0.000000	0.001221	0.002563
0.000000	0.001221	0.001923
0.000000	0.001221	0.000641
0.000000	0.001221	-0.000641
0.000000	-0.004883	0.001282
0.000000	-0.004883	0.001587
0.000000	0.001221	0.001923
0.000000	0.001221	0.001587
0.000000	0.001221	0.001923
0.000000	0.014038	0.003204
0.000000	0.001221	0.001282
0.000000	0.001221	0.003204
0.000000	-0.017700	0.001282
0.000000	-0.004883	0.002869
0.000000	-0.004883	0.004456
0.000000	-0.010986	0.001923
0.000000	-0.004883	0.002228
0.000000	-0.004883	0.000977
0.000000	-0.004883	0.001587
0.000000	-0.004883	0.002869
0.000000	0.001221	-0.000946
0.000000	-0.004883	0.000336
0.000000	-0.010986	0.000000
0.000000	-0.017700	0.000336
0.000000	-0.004883	0.001282
0.000000	0.001221	0.001282
0.000000	-0.004883	0.001282
0.000000	-0.004883	0.003204
0.000000	-0.004883	0.001282
0.000000	-0.004883	0.003510
0.000000	-0.004883	0.002228
0.000000	-0.004883	0.004150
0.000000	-0.004883	0.001923
0.000000	-0.010986	0.004150
0.000000	-0.004883	0.001587
0.000000	0.014038	0.003204
0.000000	-0.004883	0.002228
0.000000	0.007935	0.001282
0.000000	0.001221	0.000977
0.000000	-0.004883	0.002563
0.000000	0.001221	0.002869
0.000000	-0.004883	0.002869
0.000000	0.001221	0.000977
0.000000	0.001221	0.001587
0.000000	0.007935	0.002869
0.000000	-0.004883	0.002228
0.000000	0.007935	0.000336
0.000000	0.007935	0.003845
0.000000	0.001221	0.001923
0.000000	0.007935	0.003845
0.000000	0.001221	0.001587
0.000000	0.001221	0.001923
0.000000	-0.010986	0.000000
0.000000	0.001221	0.002869
0.000000	0.007935	0.002563
0.000000	-0.017700	0.003204
0.000000	0.014038	-0.000946
0.000000	-0.004883	0.004456
0.000000	0.001221	0.001923
0.000000	0.001221	0.003204
0.000000	0.007935	0.002228
0.000000	0.001221	0.002869
0.000000	0.014038	0.002228
0.000000	0.001221	0.002563
0.000000	0.001221	0.000641
0.000000	0.001221	0.002869
0.000000	0.014038	0.001282
0.000000	0.001221	0.003204
0.000000	-0.004883	0.001587
0.000000	0.007935	0.002563
0.000000	0.001221	0.000977
0.000000	0.007935	0.000977
0.000000	0.001221	0.001282
0.000000	-0.017700	0.001923
0.000000	0.014038	0.003510
0.000000	0.007935	0.003204
0.000000	-0.017700	-0.000305
0.000000	0.001221	0.002563
0.000000	-0.017700	0.000977
0.000000	-0.004883	0.003204
0.000000	-0.004883	0.003204
0.000000	0.007935	0.003204
0.000000	-0.004883	-0.000641
0.000000	-0.010986	-0.001892
0.000000	-0.004883	0.003204
0.000000	-0.004883	0.001282
0.000000	-0.004883	0.000336
0.000000	-0.004883	0.004150
0.000000	-0.004883	-0.000305
0.000000	-0.004883	0.003204
0.000000	0.001221	0.003845
0.000000	-0.004883	0.002563
0.000000	0.014038	0.002228
0.000000	-0.004883	0.003204
0.000000	0.001221	0.000641
0.000000	-0.004883	0.002563
0.000000	-0.004883	0.000000
0.000000	-0.004883	0.003510
0.000000	-0.010986	0.001923
0.000000	0.001221	0.003510
0.000000	-0.010986	0.001587
0.000000	-0.004883	0.001923
0.000000	-0.010986	0.001587
0.000000	0.007935	0.001587
0.000000	-0.017700	0.000000
0.000000	0.001221	0.001923
0.000000	0.001221	0.001587
0.000000	-0.004883	0.004150
0.000000	0.014038	-0.000305
0.000000	-0.004883	0.003510
0.000000	0.001221	0.002228
0.000000	-0.017700	0.003845
0.000000	0.001221	0.002563
0.000000	0.007935	0.003510
0.000000	-0.010986	0.003510
0.000000	-0.004883	0.003510
0.000000	-0.004883	0.000336
0.000000	-0.004883	0.003845
0.000000	0.001221	0.001282
0.000000	0.007935	0.001923
0.000000	-0.004883	0.003845
0.000000	-0.004883	0.002563
0.000000	0.014038	0.000977
0.000000	0.001221	0.003510
0.000000	0.007935	0.002563
0.000000	-0.004883	0.001282
0.000000	0.001221	0.000336
0.000000	-0.004883	0.003510
0.000000	0.020752	0.001587
0.000000	-0.004883	0.004150
0.000000	0.001221	0.002869
0.000000	-0.010986	0.003845
0.000000	-0.004883	0.003845
0.000000	-0.004883	-0.000305
0.000000	-0.004883	0.001923
0.000000	-0.004883	0.002563
0.000000	0.001221	-0.000946
0.000000	0.007935	0.001282
0.000000	0.007935	0.001282
0.000000	0.007935	0.002563
0.000000	-0.010986	0.001282
0.000000	-0.004883	0.001587
0.000000	-0.004883	0.001923
0.000000	-0.004883	0.001923
0.000000	-0.004883	0.001923
0.000000	-0.004883	0.003845
0.000000	0.007935	0.001282
0.000000	-0.004883	0.002563
0.000000	-0.004883	0.001923
0.000000	-0.004883	0.001282
0.000000	0.001221	0.002228
0.000000	-0.010986	0.002869
0.000000	0.007935	0.001923
0.000000	0.001221	0.001282
0.000000	0.007935	0.001587
0.000000	0.007935	0.003510
0.000000	-0.004883	-0.000305
0.000000	0.001221	0.002869
0.000000	-0.017700	0.001282
0.000000	0.001221	0.002563
0.000000	0.007935	-0.000641
0.000000	-0.004883	0.002228
0.000000	0.001221	0.000641
0.000000	0.001221	0.003510
0.000000	0.001221	0.003204
0.000000	0.001221	0.003204
0.000000	-0.004883	0.001282
0.000000	-0.004883	0.003204
0.000000	-0.004883	0.000977
0.000000	-0.004883	0.003845
0.000000	-0.004883	0.002228
0.000000	-0.010986	0.002228
0.000000	0.001221	0.001923
0.000000	-0.004883	0.003510
0.000000	-0.004883	0.000336
0.000000	0.014038	0.002563
0.000000	0.007935	0.000336
0.000000	-0.004883	0.004150
0.000000	-0.010986	0.000641
0.000000	0.020752	0.001282
0.000000	0.001221	0.001587
0.000000	0.001221	0.003204
0.000000	0.007935	0.001923
0.000000	-0.004883	0.001923
0.000000	-0.010986	0.001282
0.000000	0.014038	0.002563
0.000000	0.001221	-0.000641
0.000000	-0.004883	0.003510
0.000000	0.001221	0.001587
0.000000	-0.004883	0.002563
0.000000	0.007935	0.003204
0.000000	-0.004883	0.004150
0.000000	0.001221	0.001587
0.000000	-0.004883	0.002869
0.000000	-0.010986	0.001282
0.000000	-0.004883	0.002869
0.000000	0.001221	0.000000
0.000000	0.001221	0.003204
0.000000	0.014038	0.000000
0.000000	0.014038	-0.000305
0.000000	0.007935	0.001282
0.000000	-0.004883	0.000641
0.000000	-0.017700	0.000336
0.000000	-0.010986	0.001923
0.000000	0.001221	0.002563
0.000000	0.007935	0.001923
0.000000	-0.004883	0.000336
0.000000	0.014038	0.002563
0.000000	-0.004883	0.002228
0.000000	0.007935	0.003204
0.000000	-0.004883	0.002228
0.000000	-0.004883	0.000977
0.000000	0.001221	0.003510
0.000000	-0.004883	0.003845
0.000000	0.001221	0.001282
0.000000	0.001221	0.002228
0.000000	-0.010986	-0.000946
0.000000	0.001221	0.001923
0.000000	0.001221	0.002228
0.000000	0.007935	0.000336
0.000000	-0.017700	0.000336
0.000000	-0.004883	0.001587
0.000000	0.014038	0.002228
0.000000	-0.010986	0.002563
0.000000	-0.004883	0.001282
0.000000	0.001221	0.001282
0.000000	0.001221	0.000977
0.000000	-0.004883	0.002228
0.000000	-0.004883	0.002869
0.000000	-0.004883	0.002869
0.000000	-0.004883	0.001923
0.000000	-0.004883	0.002228
0.000000	-0.004883	0.000977
0.000000	-0.017700	0.001923
0.000000	0.001221	0.002228
0.000000	0.001221	0.002869
0.000000	-0.017700	0.000336
0.000000	-0.004883	0.001923
0.000000	0.014038	0.001282
0.000000	0.001221	0.000641
0.000000	-0.004883	0.000641
0.000000	0.001221	0.001587
0.000000	0.007935	0.001587
0.000000	0.007935	0.002869
0.000000	0.001221	0.001923
0.000000	0.033569	0.002228
0.000000	-0.017700	0.003845
0.000000	-0.004883	0.003204
0.000000	-0.010986	0.002563
0.000000	0.001221	0.003510
0.000000	0.001221	0.000336
0.000000	-0.017700	0.003845
0.000000	-0.004883	0.000000
0.000000	-0.010986	0.003510
0.000000	0.001221	0.001587
0.000000	-0.004883	0.003204
0.000000	-0.010986	0.002563
0.000000	-0.017700	0.002563
0.000000	-0.017700	0.001923
0.000000	0.014038	0.000336
0.000000	-0.010986	0.000977
0.000000	0.001221	0.004791
0.000000	0.001221	0.001587
0.000000	-0.004883	0.003845
0.000000	0.001221	0.000000
0.000000	0.001221	0.003845
0.000000	-0.017700	0.001923
0.000000	0.007935	0.002228
0.000000	-0.010986	0.001282
0.000000	0.001221	0.002228
0.000000	0.007935	0.000641
0.000000	-0.004883	0.004791
0.000000	0.001221	0.001282
0.000000	0.007935	0.002563
0.000000	-0.010986	0.001587
0.000000	-0.023804	0.000336
0.000000	-0.004883	0.001587
0.000000	-0.017700	0.000977
0.000000	-0.004883	0.001923
0.000000	-0.004883	0.002228
0.000000	-0.004883	0.001587
0.000000	-0.010986	0.001923
0.000000	-0.004883	0.000641
0.000000	-0.004883	0.003204
0.000000	-0.004883	0.003510
0.000000	0.001221	0.001923
0.000000	0.001221	0.003204
0.000000	-0.004883	0.001923
0.000000	-0.004883	0.002228
0.000000	-0.004883	0.001923
0.000000	-0.010986	0.000641
0.000000	0.001221	0.003204
0.000000	-0.010986	0.001282
0.000000	-0.004883	0.001923
0.000000	0.001221	0.001587
0.000000	0.007935	0.000000
0.000000	-0.004883	0.003510
0.000000	-0.004883	0.004150
0.000000	-0.004883	0.003204
0.000000	0.007935	0.000641
0.000000	0.001221	0.000336
0.000000	-0.004883	0.003845
0.000000	-0.010986	0.000641
0.000000	-0.004883	0.001923
0.000000	0.001221	0.004150
0.000000	0.001221	0.003204
0.000000	-0.004883	0.002869
0.000000	-0.004883	0.002563
0.000000	0.014038	0.001282
0.000000	0.001221	0.001587
0.000000	0.007935	0.001587
0.000000	0.001221	0.004150
0.000000	0.001221	0.002228
0.000000	0.007935	0.001282
0.000000	-0.004883	0.000977
0.000000	-0.017700	0.001282
0.000000	0.001221	0.003510
0.000000	-0.004883	0.002228
0.000000	0.007935	0.001587
0.000000	0.007935	0.001282
0.000000	-0.010986	0.001282
0.000000	0.001221	0.002228
0.000000	0.007935	0.003204
0.000000	0.007935	0.002563
0.000000	0.001221	0.003204
0.000000	0.007935	0.002563
0.000000	-0.004883	0.002869
0.000000	-0.004883	0.002563
0.000000	-0.017700	0.003845
0.000000	0.001221	0.003510
0.000000	-0.004883	0.000000
0.000000	-0.004883	0.003204
0.000000	-0.017700	0.003204
0.000000	0.001221	0.001587
0.000000	0.001221	0.001587
0.000000	-0.017700	0.001282
0.000000	-0.004883	0.002228
0.000000	0.001221	0.003845
0.000000	-0.004883	0.001587
0.000000	0.014038	0.000977
0.000000	0.014038	-0.000305
0.000000	0.001221	0.003845
0.000000	-0.004883	0.002228
0.000000	0.007935	0.001587
0.000000	-0.004883	0.003510
0.000000	-0.010986	0.003845
0.000000	-0.017700	0.003845
0.000000	0.001221	0.003510
0.000000	-0.004883	0.002563
0.000000	-0.004883	0.003510
0.000000	0.001221	0.000977
0.000000	0.001221	0.000641
0.000000	0.001221	0.001282
0.000000	0.007935	0.000977
0.000000	0.007935	0.001282
0.000000	0.014038	0.000336
0.000000	-0.004883	0.001282
0.000000	-0.010986	0.002563
0.000000	0.007935	0.001587
0.000000	0.007935	0.002228
0.000000	0.007935	0.002563
0.000000	-0.004883	0.001587
0.000000	0.001221	0.003510
0.000000	-0.010986	0.001923
0.000000	-0.004883	0.002869
0.000000	-0.017700	0.003845
0.000000	-0.004883	0.003204
0.000000	0.007935	-0.000305
0.000000	-0.004883	0.001923
0.000000	0.001221	0.002563
0.000000	0.001221	0.003510
0.000000	0.001221	0.002228
0.000000	0.001221	0.002228
0.000000	0.001221	0.001282
0.000000	-0.004883	0.000977
0.000000	0.001221	0.000977
0.000000	0.001221	0.001587
0.000000	-0.004883	0.002563
0.000000	-0.004883	0.002563
0.000000	0.007935	0.001587
0.000000	-0.004883	0.002563
0.000000	-0.004883	0.003845
0.000000	-0.004883	0.002228
0.000000	0.001221	0.001923
0.000000	-0.004883	0.001923
0.000000	0.001221	0.002869
0.000000	0.007935	0.003510
0.000000	-0.004883	0.002563
0.000000	0.007935	0.001923
0.000000	-0.010986	0.001282
0.000000	-0.004883	0.003845
0.000000	-0.004883	0.001282
0.000000	-0.004883	0.000336
0.000000	-0.004883	0.000977
0.000000	0.007935	0.000977
0.000000	-0.004883	0.003204
0.000000	0.007935	0.003204
0.000000	-0.004883	0.001923
0.000000	-0.004883	0.001282
0.000000	0.001221	0.002563
0.000000	0.001221	0.002563
0.000000	-0.004883	0.002563
0.000000	0.001221	0.003204
0.000000	-0.004883	0.001923
0.000000	-0.010986	0.002869
0.000000	0.007935	0.003510
0.000000	-0.004883	0.002563
0.000000	-0.004883	0.002228
0.000000	-0.004883	0.003204
0.000000	0.001221	0.000000
0.000000	-0.004883	0.002563
0.000000	-0.004883	0.002869
0.000000	0.007935	0.001923
0.000000	-0.017700	0.002228
0.000000	-0.004883	-0.000305
0.000000	0.007935	0.001923
0.000000	-0.004883	0.000977
0.000000	-0.004883	0.002563
0.000000	-0.017700	0.002563
0.000000	0.014038	0.001587
0.000000	0.001221	0.003510
0.000000	0.001221	0.001282
0.000000	0.001221	0.003510
0.000000	0.007935	0.001587
0.000000	-0.004883	0.001923
0.000000	-0.010986	0.002228
0.000000	0.020752	0.002563
0.000000	0.001221	0.001282
0.000000	-0.004883	0.003204
0.000000	-0.010986	0.001587
0.000000	-0.004883	0.003845
0.000000	-0.010986	0.002563
0.000000	-0.004883	0.002563
0.000000	0.001221	0.000977
0.000000	0.001221	-0.000305
0.000000	-0.004883	0.001587
0.000000	0.001221	0.002228
0.000000	0.020752	0.002228
0.000000	-0.004883	0.004150
0.000000	0.001221	0.001587
0.000000	0.007935	0.002563
0.000000	-0.004883	0.001587
0.000000	0.001221	0.002563
0.000000	0.007935	0.000977
0.000000	-0.017700	0.002228
0.000000	0.001221	0.004456
0.000000	0.001221	0.002869
0.000000	0.014038	0.002228
0.000000	-0.004883	0.003204
0.000000	-0.004883	0.001282
0.000000	-0.004883	0.001587
0.000000	0.007935	0.002869
0.000000	-0.010986	0.001923
0.000000	-0.004883	0.001282
0.000000	0.001221	0.001282
0.000000	-0.004883	0.000641
0.000000	0.001221	0.002869
0.000000	-0.004883	0.001282
0.000000	0.007935	0.001587
0.000000	0.001221	0.001282
0.000000	-0.017700	0.004150
0.000000	-0.004883	0.004150
0.000000	0.014038	0.001923
0.000000	-0.004883	0.003204
0.000000	0.001221	0.003845
0.000000	-0.004883	0.003204
0.000000	-0.004883	0.003510
0.000000	0.014038	0.000641
0.000000	0.001221	0.001587
0.000000	0.001221	0.000336
0.000000	0.001221	0.002563
0.000000	-0.010986	0.001923
0.000000	-0.004883	0.001587
0.000000	0.014038	0.001587
0.000000	-0.004883	-0.001587
0.000000	-0.017700	0.002563
0.000000	-0.004883	0.002869
0.000000	0.001221	0.001923
0.000000	-0.004883	0.004150
0.000000	0.007935	0.003845
0.000000	-0.004883	0.003510
0.000000	-0.004883	0.002228
0.000000	-0.004883	0.002563
0.000000	0.001221	0.002228
0.000000	-0.010986	0.003204
0.000000	0.001221	0.001587
0.000000	0.001221	0.002869
0.000000	-0.010986	0.000641
0.000000	-0.017700	0.002228
0.000000	-0.004883	0.000641
0.000000	-0.004883	0.002228
0.000000	-0.023804	0.003845
0.000000	0.001221	0.002228
0.000000	-0.004883	0.002869
0.000000	-0.010986	0.003845
0.000000	0.007935	0.000641
0.000000	0.001221	0.004150
0.000000	0.020752	0.003510
0.000000	-0.004883	0.003845
0.000000	-0.004883	0.002228
0.000000	-0.004883	0.003845
0.000000	-0.004883	0.001923
0.000000	0.007935	0.003845
0.000000	-0.010986	0.003204
0.000000	-0.010986	0.002563
0.000000	0.001221	0.002869
0.000000	0.001221	0.003510
0.000000	0.007935	-0.000305
0.000000	-0.004883	0.002228
0.000000	-0.004883	0.002228
0.000000	0.014038	0.003845
0.000000	-0.004883	0.001282
0.000000	0.001221	0.003204
0.000000	0.001221	0.001923
0.000000	-0.004883	0.004150
0.000000	0.001221	0.003510
0.000000	-0.004883	0.002228
0.000000	0.001221	0.001587
0.000000	-0.017700	0.003845
0.000000	0.014038	0.002228
0.000000	-0.004883	0.001923
0.000000	0.001221	0.002869
0.000000	-0.004883	0.003845
0.000000	-0.004883	0.001923
0.000000	-0.010986	0.001587
0.000000	-0.004883	0.001587
0.000000	-0.010986	0.003510
0.000000	0.001221	0.001923
0.000000	-0.004883	0.004791
0.000000	0.001221	0.001282
0.000000	0.001221	0.003845
0.000000	-0.004883	0.001587
0.000000	-0.004883	0.002563
0.000000	0.007935	0.003204
0.000000	-0.004883	0.001923
0.000000	0.001221	0.001587
0.000000	-0.004883	0.001282
0.000000	0.014038	0.001587
0.000000	-0.010986	0.002869
0.000000	0.001221	0.000000
0.000000	-0.010986	0.001587
0.000000	-0.010986	0.003510
0.000000	-0.004883	0.001282
0.000000	0.001221	0.002869
0.000000	-0.010986	0.003845
0.000000	0.007935	0.004456
0.000000	0.007935	0.004150
0.000000	-0.004883	0.001282
0.000000	-0.004883	0.002563
0.000000	-0.004883	0.000977
0.000000	-0.017700	0.002869
0.000000	-0.010986	0.000641
0.000000	-0.004883	0.002228
0.000000	-0.017700	0.002228
0.000000	-0.010986	0.001923
0.000000	0.001221	0.001282
0.000000	-0.004883	0.001282
0.000000	-0.004883	0.000977
0.000000	0.001221	0.003845
0.000000	-0.010986	0.002869
0.000000	0.001221	0.004150
0.000000	-0.004883	0.003204
0.000000	-0.004883	0.003510
0.000000	0.014038	0.002563
0.000000	-0.010986	0.002563
0.000000	0.001221	0.001282
0.000000	0.007935	0.002228
0.000000	0.001221	0.001282
0.000000	0.001221	0.004150
0.000000	-0.004883	0.001923
0.000000	0.001221	0.001282
0.000000	0.007935	0.001923
0.000000	-0.017700	0.000641
0.000000	0.007935	-0.000641
0.000000	-0.004883	0.002228
0.000000	-0.004883	0.000641
0.000000	-0.017700	0.002228
0.000000	-0.010986	0.001587
0.000000	0.007935	0.003845
0.000000	0.001221	0.002228
0.000000	0.001221	0.003204
0.000000	-0.004883	0.004150
0.000000	0.001221	0.002563
0.000000	-0.010986	0.003510
0.000000	-0.004883	0.001923
0.000000	-0.010986	0.002869
0.000000	0.001221	0.003845
0.000000	-0.017700	0.000000
0.000000	0.001221	0.003510
0.000000	-0.004883	0.002228
0.000000	0.001221	0.000977
0.000000	0.001221	-0.000946
0.000000	0.014038	0.001282
0.000000	-0.010986	0.003204
0.000000	-0.004883	0.004150
0.000000	-0.010986	0.003845
0.000000	0.007935	0.002228
0.000000	0.001221	0.000000
0.000000	0.001221	0.002228
0.000000	0.001221	0.003204
0.000000	0.007935	0.001587
0.000000	-0.017700	0.004456
0.000000	0.001221	0.003204
0.000000	-0.004883	0.002563
0.000000	-0.004883	0.002869
0.000000	-0.017700	0.001923
0.000000	-0.010986	0.002563
0.000000	-0.004883	0.001587
0.000000	-0.004883	0.001282
0.000000	-0.004883	0.002228
0.000000	0.007935	0.000336
0.000000	-0.017700	0.003204
0.000000	-0.004883	0.002228
0.000000	0.001221	0.003204
0.000000	-0.004883	0.000977
0.000000	-0.004883	0.001282
0.000000	0.007935	0.002563
0.000000	-0.004883	0.000977
0.000000	-0.004883	0.002563
0.000000	-0.004883	0.003204
0.000000	-0.004883	0.001923
0.000000	-0.004883	0.002563
0.000000	0.007935	0.000000
0.000000	0.007935	0.003204
0.000000	0.001221	0.001587
0.000000	-0.004883	0.004150
0.000000	-0.010986	0.002228
0.000000	0.001221	0.004150
0.000000	-0.010986	0.003204
0.000000	0.007935	0.004150
0.000000	0.007935	0.000641
0.000000	-0.004883	0.002228
0.000000	-0.010986	0.000977
0.000000	-0.004883	0.003510
0.000000	-0.010986	0.003510
0.000000	-0.004883	0.003510
0.000000	-0.017700	0.000000
0.000000	-0.017700	0.003204
0.000000	-0.010986	0.003845
0.000000	-0.004883	0.001587
0.000000	-0.004883	0.000000
0.000000	0.007935	0.004456
0.000000	-0.004883	0.002563
0.000000	-0.004883	0.004456
0.000000	-0.017700	0.005737
0.000000	0.007935	0.002228
0.000000	-0.004883	0.003845
0.000000	-0.004883	0.003204
0.000000	0.014038	0.002228
0.000000	-0.004883	0.002228
0.000000	-0.004883	0.002228
0.000000	0.001221	0.000000
0.000000	0.007935	0.001282
0.000000	-0.004883	0.001923
0.000000	-0.017700	0.001587
0.000000	-0.004883	0.001587
0.000000	0.001221	0.000641
0.000000	-0.004883	0.002563
0.000000	-0.004883	0.001587
0.000000	-0.004883	0.005096
0.000000	0.001221	0.001282
0.000000	0.014038	0.005096
0.000000	-0.004883	0.004150
0.000000	-0.004883	0.003204
0.000000	-0.017700	0.002228
0.000000	-0.004883	0.004791
0.000000	0.007935	0.001923
0.000000	0.007935	0.002563
0.000000	0.001221	0.001923
0.000000	-0.017700	0.003204
0.000000	0.001221	-0.000305
0.000000	-0.004883	0.002228
0.000000	-0.017700	0.001923
0.000000	-0.004883	0.002228
0.000000	0.001221	0.003845
0.000000	0.020752	0.002563
0.000000	-0.010986	0.000000
0.000000	-0.004883	0.004150
0.000000	-0.004883	0.004791
0.000000	0.007935	0.003510
0.000000	0.020752	0.001587
0.000000	-0.004883	0.003510
0.000000	-0.004883	0.001587
0.000000	0.001221	0.002869
0.000000	0.020752	0.000641
0.000000	-0.017700	0.003510
0.000000	0.007935	0.001282
0.000000	0.001221	0.002563
0.000000	-0.004883	0.000000
0.000000	-0.017700	0.002563
0.000000	0.014038	0.002563
0.000000	0.007935	0.004150
0.000000	-0.004883	0.001282
0.000000	-0.017700	0.004150
0.000000	-0.004883	0.001587
0.000000	-0.004883	0.004150
0.000000	0.001221	0.002869
0.000000	-0.004883	0.003510
0.000000	-0.017700	0.002228
0.000000	0.001221	0.002563
0.000000	0.014038	0.001282
0.000000	-0.004883	0.002869
0.000000	-0.004883	0.001282
0.000000	0.001221	0.002228
0.000000	-0.004883	0.001923
0.000000	0.007935	0.004456
0.000000	0.007935	0.001923
0.000000	-0.004883	0.002563
0.000000	0.007935	0.004150
0.000000	-0.010986	0.004150
0.000000	-0.010986	0.000641
0.000000	-0.004883	0.004150
0.000000	-0.004883	0.000336
0.000000	0.001221	0.002228
0.000000	0.001221	0.001282
0.000000	0.001221	0.001923
0.000000	0.014038	0.001282
0.000000	-0.023804	0.001282
0.000000	0.001221	0.002228
0.000000	-0.010986	0.002869
0.000000	0.001221	0.001923
0.000000	-0.017700	0.002563
0.000000	0.007935	0.002228
0.000000	-0.010986	0.002228
0.000000	-0.004883	0.003204
0.000000	-0.004883	0.003204
0.000000	0.001221	0.004150
0.000000	0.020752	0.004150
0.000000	0.014038	0.002563
0.000000	-0.004883	0.002563
0.000000	0.014038	0.000000
0.000000	-0.010986	0.003204
0.000000	0.001221	0.003510
0.000000	0.001221	0.001587
0.000000	-0.017700	0.000641
0.000000	-0.004883	0.000336
0.000000	-0.010986	0.002563
0.000000	-0.004883	0.002228
0.000000	-0.017700	0.001587
0.000000	-0.004883	0.003204
0.000000	-0.004883	0.001587
0.000000	-0.004883	0.004791
0.000000	0.007935	0.003845
0.000000	-0.004883	0.003510
0.000000	-0.010986	0.003510
0.000000	0.007935	0.004791
0.000000	0.001221	0.000977
0.000000	0.001221	0.003204
0.000000	-0.004883	0.002563
0.000000	-0.004883	0.003510
0.000000	-0.017700	0.000336
0.000000	-0.010986	0.001923
0.000000	-0.004883	0.002869
0.000000	0.001221	0.000641
0.000000	-0.004883	0.002228
0.000000	-0.004883	0.001282
0.000000	0.007935	0.002563
0.000000	-0.010986	0.003204
0.000000	-0.004883	0.003510
0.000000	0.001221	0.003510
0.000000	-0.017700	0.001587
0.000000	-0.004883	0.003845
0.000000	0.001221	0.004456
0.000000	0.014038	0.002563
0.000000	-0.004883	0.002228
0.000000	-0.004883	0.002563
0.000000	-0.017700	0.002869
0.000000	0.001221	0.002563
0.000000	0.001221	0.002228
0.000000	0.014038	0.002563
0.000000	0.001221	0.002228
0.000000	-0.010986	0.001923
0.000000	-0.010986	0.001923
0.000000	0.001221	0.000977
0.000000	-0.010986	0.001282
0.000000	0.001221	0.001587
0.000000	-0.004883	0.004456
0.000000	0.001221	0.003845
0.000000	-0.004883	0.002563
0.000000	-0.004883	0.001587
0.000000	0.001221	0.003204
0.000000	0.014038	0.004456
0.000000	0.007935	0.003845
0.000000	-0.004883	0.001587
0.000000	0.001221	0.004150
0.000000	-0.004883	0.001923
0.000000	0.001221	0.002563
0.000000	-0.004883	0.001923
0.000000	0.001221	0.003510
0.000000	-0.017700	0.002228
0.000000	-0.017700	0.002228
0.000000	-0.004883	0.003204
0.000000	-0.004883	0.004791
0.000000	0.001221	0.001587
0.000000	-0.004883	0.003845
0.000000	0.007935	0.000977
0.000000	-0.004883	0.001587
0.000000	0.001221	0.000977
0.000000	-0.004883	0.001923
0.000000	0.007935	0.001282
0.000000	0.001221	0.001282
0.000000	0.001221	0.002228
0.000000	-0.017700	0.002563
0.000000	0.001221	0.002228
0.000000	0.001221	0.002869
0.000000	0.001221	0.000977
0.000000	0.007935	0.004456
0.000000	-0.017700	0.003845
0.000000	-0.010986	0.003510
0.000000	0.001221	0.003204
0.000000	-0.004883	0.004150
0.000000	-0.010986	0.002869
0.000000	-0.004883	0.002869
0.000000	-0.004883	0.000336
0.000000	-0.004883	0.001282
0.000000	-0.004883	0.000977
0.000000	0.001221	0.001587
0.000000	-0.010986	0.001923
0.000000	0.001221	0.002563
0.000000	-0.004883	0.001587
0.000000	0.001221	0.002228
0.000000	0.001221	0.001587
0.000000	0.007935	0.003510
0.000000	0.001221	0.001587
0.000000	0.007935	0.005096
0.000000	-0.004883	0.004791
0.000000	-0.010986	0.001923
0.000000	0.001221	0.002228
0.000000	-0.010986	0.005096
0.000000	0.001221	0.001282
0.000000	-0.004883	0.003845
0.000000	0.020752	0.002228
0.000000	-0.004883	0.003845
0.000000	0.007935	0.001282
0.000000	-0.010986	0.001282
0.000000	-0.004883	0.000336
0.000000	0.007935	0.001923
0.000000	-0.010986	0.000641
0.000000	-0.017700	0.001923
0.000000	-0.004883	0.000977
0.000000	-0.023804	0.004150
0.000000	-0.004883	0.001587
0.000000	-0.010986	0.003510
0.000000	-0.004883	0.003204
0.000000	0.007935	0.003510
0.000000	0.001221	-0.000305
0.000000	0.001221	0.004150
0.000000	-0.004883	0.001587
0.000000	0.001221	0.003510
0.000000	0.001221	0.001923
0.000000	-0.004883	0.002228
0.000000	0.001221	0.001587
0.000000	-0.010986	0.002869
0.000000	0.001221	0.000641
0.000000	0.001221	0.002563
0.000000	-0.004883	0.003845
0.000000	-0.004883	0.000641
0.000000	0.007935	0.001923
0.000000	0.020752	0.003845
0.000000	0.007935	0.003510
0.000000	-0.004883	0.004456
0.000000	-0.004883	0.003510
0.000000	0.001221	0.002228
0.000000	0.001221	0.000000
0.000000	-0.004883	0.003845
0.000000	0.007935	0.002228
0.000000	-0.004883	0.001282
0.000000	0.007935	0.003510
0.000000	0.001221	0.002563
0.000000	-0.010986	0.003204
0.000000	-0.004883	0.001587
0.000000	-0.017700	0.004150
0.000000	-0.004883	0.003845
0.000000	-0.017700	0.003204
0.000000	-0.017700	0.004456
0.000000	0.007935	0.002869
0.000000	-0.004883	0.003510
0.000000	0.001221	0.003204
0.000000	-0.023804	0.002228
0.000000	-0.017700	0.002228
0.000000	-0.004883	0.001282
0.000000	-0.004883	0.001587
0.000000	-0.004883	0.001923
0.000000	0.007935	0.000641
0.000000	0.001221	0.001587
0.000000	0.007935	0.002228
0.000000	0.001221	0.001587
0.000000	-0.004883	0.001923
0.000000	0.007935	0.002228
0.000000	-0.010986	0.004150
0.000000	-0.017700	0.003510
0.000000	-0.004883	0.002563
0.000000	-0.017700	0.004456
0.000000	0.001221	0.000641
0.000000	0.007935	0.004456
0.000000	0.007935	0.004456
0.000000	-0.004883	0.000977
0.000000	0.001221	0.001282
0.000000	-0.004883	0.002563
0.000000	0.007935	-0.000946
0.000000	-0.004883	0.002563
0.000000	0.007935	0.002228
0.000000	-0.004883	0.000977
0.000000	0.014038	0.002869
0.000000	0.001221	0.002228
0.000000	-0.004883	0.002869
0.000000	0.001221	0.001923
0.000000	0.001221	0.004791
0.000000	-0.017700	0.005432
0.000000	-0.010986	0.004456
0.000000	-0.004883	0.004150
0.000000	0.001221	0.001587
0.000000	0.001221	0.001587
0.000000	-0.004883	0.004456
0.000000	-0.017700	0.001923
0.000000	-0.004883	0.002563
0.000000	0.001221	-0.000946
0.000000	-0.010986	0.000000
0.000000	0.001221	0.001587
0.000000	-0.010986	0.001282
0.000000	0.007935	0.002869
0.000000	0.001221	0.003204
0.000000	-0.004883	0.003204
0.000000	-0.023804	0.003204
0.000000	-0.004883	0.003204
0.000000	-0.004883	0.005096
0.000000	0.001221	0.003204
0.000000	-0.010986	0.003845
0.000000	0.001221	0.001587
0.000000	0.001221	0.002563
0.000000	0.001221	0.002563
0.000000	-0.004883	0.001923
0.000000	-0.004883	0.001282
0.000000	0.007935	0.002563
0.000000	-0.010986	0.001923
0.000000	-0.004883	0.002869
0.000000	0.001221	0.000977
0.000000	-0.004883	0.001282
0.000000	-0.010986	0.001923
0.000000	-0.004883	0.004150
0.000000	-0.010986	0.004791
0.000000	0.001221	0.004150
0.000000	-0.004883	0.003510
0.000000	-0.004883	0.004150
0.000000	-0.023804	0.004150
0.000000	0.001221	0.001923
0.000000	-0.004883	0.000977
0.000000	-0.004883	0.003204
0.000000	-0.004883	0.000977
0.000000	0.001221	0.002563
0.000000	-0.010986	0.001923
0.000000	0.001221	0.002228
0.000000	-0.004883	0.001282
0.000000	-0.017700	0.000641
0.000000	-0.004883	0.001923
0.000000	-0.004883	0.002869
0.000000	-0.004883	0.002563
0.000000	0.001221	0.002228
0.000000	0.001221	0.003204
0.000000	-0.004883	0.005096
0.000000	-0.004883	0.001587
0.000000	-0.004883	0.004150
0.000000	0.001221	0.002869
0.000000	0.007935	0.002228
0.000000	-0.004883	0.001587
0.000000	0.007935	0.003204
0.000000	0.001221	0.001923
0.000000	-0.010986	0.004150
0.000000	-0.004883	0.002228
0.000000	0.007935	0.003510
0.000000	0.001221	0.000000
0.000000	0.001221	0.003845
0.000000	-0.004883	0.003510
0.000000	-0.004883	0.004150
0.000000	-0.004883	0.004791
0.000000	-0.004883	0.004456
0.000000	0.001221	0.001282
0.000000	0.001221	0.002563
0.000000	0.014038	0.000000
0.000000	-0.017700	0.002228
0.000000	0.020752	0.000977
0.000000	-0.004883	0.002228
0.000000	-0.004883	-0.000641
0.000000	0.001221	0.002563
0.000000	-0.004883	0.000977
0.000000	-0.004883	0.002563
0.000000	-0.004883	-0.000946
0.000000	0.007935	0.004150
0.000000	-0.017700	0.003204
0.000000	0.007935	0.001923
0.000000	-0.004883	0.001282
0.000000	-0.004883	0.005432
0.000000	-0.004883	0.003845
0.000000	-0.004883	0.005737
0.000000	-0.017700	0.002228
0.000000	0.001221	0.003510
0.000000	0.020752	0.000977
0.000000	-0.004883	0.001587
0.000000	-0.010986	0.001282
0.000000	-0.004883	0.000336
0.000000	-0.004883	-0.000305
0.000000	0.001221	0.003845
0.000000	-0.004883	-0.000305
0.000000	-0.004883	0.003510
0.000000	0.001221	0.003510
0.000000	-0.004883	0.004456
0.000000	0.014038	0.003510
0.000000	-0.017700	0.002228
0.000000	0.001221	0.003845
0.000000	0.007935	0.006378
0.000000	0.014038	0.002228
0.000000	-0.010986	0.003510
0.000000	-0.004883	0.000641
0.000000	0.001221	0.003510
0.000000	-0.010986	0.000977
0.000000	-0.004883	0.002228
0.000000	0.001221	0.000641
0.000000	-0.017700	0.000336
0.000000	0.020752	0.001923
0.000000	0.014038	0.001923
0.000000	0.007935	0.001923
0.000000	-0.004883	0.005096
0.000000	0.001221	0.002228
0.000000	0.014038	0.002563
0.000000	-0.004883	0.004456
0.000000	0.001221	0.002869
0.000000	0.007935	0.002563
0.000000	-0.017700	0.003845
0.000000	-0.010986	0.002563
0.000000	-0.004883	0.002563
0.000000	0.001221	0.000000
0.000000	-0.004883	0.002869
0.000000	-0.004883	0.001587
0.000000	-0.010986	0.002228
0.000000	-0.010986	0.002563
0.000000	0.007935	0.001282
0.000000	0.007935	0.001587
0.000000	0.014038	0.002563
0.000000	-0.004883	0.000977
0.000000	0.014038	0.003845
0.000000	0.001221	0.002228
0.000000	-0.010986	0.004791
0.000000	0.001221	0.003204
0.000000	-0.004883	0.002563
0.000000	-0.010986	0.003845
0.000000	-0.004883	0.002563
0.000000	-0.010986	0.003845
0.000000	-0.004883	0.002869
0.000000	0.007935	0.000336
0.000000	0.007935	0.002563
0.000000	-0.004883	0.000641
0.000000	-0.004883	0.003845
0.000000	-0.010986	0.000641
0.000000	0.001221	0.002563
0.000000	-0.004883	0.004150
0.000000	-0.010986	0.004150
0.000000	0.007935	0.001923
0.000000	-0.010986	0.004150
0.000000	0.001221	0.004791
0.000000	0.007935	0.003845
0.000000	-0.004883	0.002228
0.000000	-0.004883	0.001282
0.000000	-0.023804	0.000641
0.000000	0.007935	0.002869
0.000000	-0.004883	0.001282
0.000000	-0.004883	0.003510
0.000000	0.014038	0.001282
0.000000	0.001221	0.003204
0.000000	0.001221	0.001282
0.000000	0.001221	0.002869
0.000000	-0.004883	0.001923
0.000000	-0.030518	0.004150
0.000000	-0.017700	0.003845
0.000000	-0.004883	0.004456
0.000000	-0.004883	0.001923
0.000000	0.007935	0.004150
0.000000	-0.010986	0.003510
0.000000	-0.010986	0.001282
0.000000	-0.004883	0.001923
0.000000	0.001221	0.001587
0.000000	-0.010986	0.000336
0.000000	-0.004883	0.003204
0.000000	0.007935	0.000000
0.000000	-0.004883	0.001923
0.000000	0.001221	0.002228
0.000000	-0.010986	0.003845
0.000000	-0.004883	0.002228
0.000000	0.001221	0.002228
0.000000	0.001221	0.001923
0.000000	-0.004883	0.001282
0.000000	-0.004883	0.001587
0.000000	-0.004883	0.004150
0.000000	0.001221	0.000641
0.000000	-0.004883	0.001282
0.000000	-0.004883	0.002228
0.000000	-0.004883	0.001587
0.000000	-0.004883	0.000641
0.000000	-0.010986	0.003204
0.000000	-0.017700	0.002869
0.000000	0.001221	0.003510
0.000000	0.007935	0.001587
0.000000	0.007935	0.004456
0.000000	-0.010986	0.001923
0.000000	0.001221	0.005432
0.000000	0.001221	0.000336
0.000000	-0.017700	0.004150
0.000000	-0.004883	0.001587
0.000000	-0.004883	0.005096
0.000000	-0.004883	0.003845
0.000000	-0.004883	0.004791
0.000000	0.007935	-0.000305
0.000000	-0.004883	0.000000
0.000000	-0.004883	0.000641
0.000000	0.001221	0.001923
0.000000	-0.004883	0.000977
0.000000	0.007935	0.004150
0.000000	-0.010986	0.000641
0.000000	0.001221	0.002228
0.000000	0.001221	0.001923
0.000000	0.001221	0.003845
0.000000	0.001221	0.002228
0.000000	0.007935	0.004791
0.000000	-0.004883	0.002563
0.000000	-0.010986	0.004150
0.000000	0.001221	0.002563
0.000000	-0.010986	0.005737
0.000000	-0.004883	0.001587
0.000000	-0.004883	0.001923
0.000000	-0.004883	0.001282
0.000000	-0.004883	0.001587
0.000000	0.007935	0.000977
0.000000	-0.004883	0.000336
0.000000	-0.010986	0.001282
0.000000	-0.004883	0.002563
0.000000	0.001221	0.000977
0.000000	0.007935	0.002869
0.000000	-0.004883	0.002869
0.000000	-0.004883	0.004456
0.000000	-0.004883	0.003510
0.000000	0.007935	0.004791
0.000000	-0.010986	0.004791
0.000000	-0.004883	0.002563
0.000000	-0.004883	0.004150
0.000000	0.001221	0.004456
0.000000	0.001221	0.000336
0.000000	-0.004883	0.002228
0.000000	0.001221	0.001923
0.000000	-0.010986	0.001923
0.000000	-0.010986	0.002563
0.000000	-0.004883	0.002563
0.000000	0.007935	0.002228
0.000000	0.001221	0.003204
0.000000	-0.004883	0.002563
0.000000	-0.010986	0.002563
0.000000	0.001221	0.002563
0.000000	0.001221	0.005096
0.000000	-0.004883	0.004456
0.000000	0.001221	0.004150
0.000000	0.001221	0.003845
0.000000	0.007935	-0.000641
0.000000	0.014038	0.001587
0.000000	-0.004883	0.004456
0.000000	-0.010986	0.001282
0.000000	-0.004883	0.001923
0.000000	0.001221	0.000977
0.000000	-0.010986	0.000977
0.000000	-0.010986	0.000977
0.000000	-0.010986	0.002869
0.000000	-0.010986	0.003510
0.000000	0.001221	0.002563
0.000000	0.001221	0.003510
0.000000	0.001221	0.003845
0.000000	-0.010986	0.002228
0.000000	-0.017700	0.005096
0.000000	0.001221	0.004150
0.000000	-0.004883	0.003510
0.000000	0.007935	0.004456
0.000000	-0.010986	0.001587
0.000000	-0.004883	0.002563
0.000000	-0.004883	0.002228
0.000000	-0.004883	-0.000305
0.000000	-0.010986	0.003510
0.000000	-0.004883	0.001587
0.000000	-0.010986	0.002563
0.000000	0.001221	0.002228
0.000000	-0.004883	0.000977
0.000000	0.001221	0.002228
0.000000	0.001221	0.002228
0.000000	0.014038	0.001923
0.000000	0.001221	0.004150
0.000000	0.020752	0.003845
0.000000	-0.017700	0.004791
0.000000	-0.004883	0.003510
0.000000	-0.017700	0.002563
0.000000	0.007935	0.002228
0.000000	0.001221	-0.000641
0.000000	-0.010986	0.002228
0.000000	-0.004883	0.003204
0.000000	-0.004883	0.002563
0.000000	-0.004883	0.001282
0.000000	0.007935	0.000977
0.000000	-0.004883	0.002563
0.000000	-0.004883	0.002228
0.000000	0.001221	0.002228
0.000000	-0.010986	0.003845
0.000000	0.007935	0.002563
0.000000	-0.023804	0.004150
0.000000	-0.004883	0.001587
0.000000	0.001221	0.003845
0.000000	0.001221	0.002563
0.000000	-0.004883	0.003510
0.000000	-0.004883	0.001587
0.000000	-0.004883	0.001587
0.000000	-0.017700	0.001282
0.000000	-0.004883	0.002869
0.000000	0.007935	0.001587
0.000000	-0.004883	0.004456
0.000000	-0.004883	0.000641
0.000000	0.001221	0.000977
0.000000	-0.004883	0.000977
0.000000	0.007935	0.003510
0.000000	-0.004883	0.001923
0.000000	-0.017700	0.004456
0.000000	-0.004883	0.004150
0.000000	-0.004883	0.003510
0.000000	-0.004883	0.002563
0.000000	-0.017700	0.003510
0.000000	0.007935	0.003845
0.000000	-0.004883	0.001587
0.000000	-0.017700	0.002869
0.000000	-0.004883	0.002563
0.000000	-0.010986	0.003204
0.000000	0.007935	0.003510
0.000000	-0.010986	0.003510
0.000000	-0.004883	0.002228
0.000000	-0.010986	0.001587
0.000000	-0.004883	0.005096
0.000000	-0.017700	0.002228
0.000000	0.020752	0.002228
0.000000	-0.017700	0.003204
0.000000	0.007935	0.004150
0.000000	0.007935	0.003510
0.000000	-0.004883	-0.000641
0.000000	-0.004883	0.000977
0.000000	0.007935	0.002563
0.000000	0.026855	0.001587
0.000000	-0.004883	0.002869
0.000000	-0.010986	0.001587
0.000000	-0.004883	0.002563
0.000000	0.014038	0.001282
0.000000	0.001221	0.004791
0.000000	0.001221	0.002228
0.000000	0.014038	0.003510
0.000000	-0.004883	0.003510
0.000000	-0.004883	0.003204
0.000000	0.001221	0.001923
0.000000	0.001221	0.003510
0.000000	-0.017700	0.003204
0.000000	0.001221	0.002563
0.000000	0.020752	0.002228
0.000000	-0.004883	0.001587
0.000000	0.007935	0.000336
0.000000	0.014038	0.002228
0.000000	-0.004883	0.002228
0.000000	0.007935	0.003204
0.000000	0.001221	0.003204
0.000000	0.001221	0.003204
0.000000	-0.004883	0.000641
0.000000	-0.004883	0.003204
0.000000	-0.010986	0.001923
0.000000	-0.004883	0.004456
0.000000	-0.004883	0.003204
0.000000	-0.004883	0.003845
0.000000	-0.010986	0.002228
0.000000	0.001221	0.002228
0.000000	0.001221	0.003845
0.000000	0.001221	0.002563
0.000000	-0.004883	0.002228
0.000000	-0.004883	0.001587
0.000000	0.001221	-0.001587
0.000000	-0.010986	0.003845
0.000000	0.014038	0.000977
0.000000	0.001221	0.004150
0.000000	0.001221	0.002563
0.000000	0.014038	0.005096
0.000000	-0.004883	0.002563
0.000000	-0.004883	0.002869
0.000000	-0.004883	0.003204
0.000000	-0.010986	0.003845
0.000000	-0.004883	0.001282
0.000000	0.001221	0.004456
0.000000	0.007935	-0.000641
0.000000	-0.004883	0.001587
0.000000	-0.004883	0.002228
0.000000	-0.004883	0.003510
0.000000	-0.004883	0.000641
0.000000	-0.004883	0.002228
0.000000	0.001221	0.002563
0.000000	0.026855	0.003845
0.000000	-0.004883	0.000977
0.000000	-0.004883	0.004150
0.000000	-0.004883	0.001587
0.000000	0.014038	0.004456
0.000000	-0.004883	0.004150
0.000000	0.014038	0.002228
0.000000	-0.017700	0.004791
0.000000	-0.017700	0.004456
0.000000	-0.010986	0.003204
0.000000	0.020752	0.005096
0.000000	-0.017700	-0.000305
0.000000	-0.004883	0.002228
0.000000	-0.004883	0.001282
0.000000	0.007935	0.003204
0.000000	-0.004883	-0.000305
0.000000	0.001221	0.003845
0.000000	0.001221	0.001282
0.000000	-0.004883	0.001282
0.000000	0.001221	0.003510
0.000000	-0.004883	0.002563
0.000000	-0.017700	0.001923
0.000000	-0.004883	0.003510
0.000000	-0.004883	0.003845
0.000000	-0.004883	0.003204
0.000000	-0.004883	0.003510
0.000000	-0.010986	0.005737
0.000000	0.001221	0.002563
0.000000	-0.004883	0.003204
0.000000	-0.004883	0.001282
0.000000	-0.010986	0.002228
0.000000	-0.004883	0.000977
0.000000	0.001221	0.002563
0.000000	0.001221	0.001923
0.000000	0.001221	0.002228
0.000000	0.001221	0.000977
0.000000	0.014038	0.003204
0.000000	0.020752	0.002228
0.000000	-0.017700	0.003845
0.000000	-0.017700	0.003204
0.000000	0.014038	0.003845
0.000000	-0.004883	0.003510
0.000000	-0.004883	0.003510
0.000000	-0.004883	0.001282
0.000000	0.007935	0.004150
0.000000	-0.017700	0.000336
0.000000	-0.010986	0.003510
0.000000	0.007935	0.000977
0.000000	0.007935	0.002869
0.000000	0.001221	0.002563
0.000000	-0.004883	0.002869
0.000000	0.014038	0.000000
0.000000	-0.010986	0.003204
0.000000	-0.017700	0.003510
0.000000	-0.004883	0.001587
0.000000	0.007935	0.000000
0.000000	-0.010986	0.003845
0.000000	-0.010986	0.001923
0.000000	-0.017700	0.003510
0.000000	-0.010986	0.001587
0.000000	0.001221	0.002228
0.000000	0.007935	-0.000641
0.000000	-0.010986	0.003510
0.000000	0.001221	0.001923
0.000000	-0.004883	0.001282
0.000000	0.026855	0.001587
0.000000	-0.017700	0.003510
0.000000	-0.017700	0.002563
0.000000	-0.017700	0.004150
0.000000	-0.004883	0.003845
0.000000	-0.004883	0.004150
0.000000	0.001221	0.002869
0.000000	-0.010986	0.000641
0.000000	-0.010986	0.003510
0.000000	-0.004883	0.004456
0.000000	0.007935	0.001923
0.000000	0.007935	0.002228
0.000000	0.007935	0.002228
0.000000	-0.004883	0.002563
0.000000	-0.004883	0.002563
0.000000	-0.004883	0.003845
0.000000	-0.004883	0.001923
0.000000	-0.004883	0.001587
0.000000	-0.004883	0.004791
0.000000	0.007935	0.000977
0.000000	0.007935	0.001587
0.000000	-0.004883	0.004150
0.000000	0.001221	0.003845
0.000000	-0.010986	0.001923
0.000000	-0.004883	0.003510
0.000000	-0.004883	0.005096
0.000000	0.001221	0.003845
0.000000	-0.010986	0.003510
0.000000	0.001221	0.003845
0.000000	0.001221	0.001587
0.000000	-0.004883	0.000000
0.000000	-0.010986	0.001923
0.000000	-0.017700	0.000641
0.000000	-0.004883	0.002869
0.000000	-0.004883	0.002563
0.000000	-0.004883	0.001587
0.000000	-0.004883	0.001923
0.000000	-0.004883	0.003845
0.000000	0.001221	0.002228
0.000000	-0.004883	0.002563
0.000000	0.020752	0.003204
0.000000	-0.004883	0.005432
0.000000	-0.004883	0.003204
0.000000	-0.004883	0.003845
0.000000	-0.004883	0.001923
0.000000	-0.004883	0.002563
0.000000	-0.004883	0.001923
0.000000	0.001221	0.001923
0.000000	-0.017700	-0.000641
0.000000	0.001221	0.001587
0.000000	0.014038	0.000641
0.000000	-0.010986	0.004150
0.000000	-0.004883	0.001923
0.000000	0.001221	0.004150
0.000000	-0.010986	0.003845
0.000000	-0.004883	0.003845
0.000000	-0.004883	0.003845
0.000000	-0.004883	0.002869
0.000000	-0.010986	0.003204
0.000000	-0.010986	0.003510
0.000000	0.001221	-0.001587
0.000000	-0.017700	0.002869
0.000000	-0.004883	0.000336
0.000000	-0.010986	0.004150
0.000000	-0.004883	-0.000946
0.000000	-0.004883	0.000977
0.000000	-0.004883	0.002228
0.000000	0.007935	0.003510
0.000000	-0.017700	0.003845
0.000000	0.014038	0.003510
0.000000	0.001221	0.001587
0.000000	-0.004883	0.004791
0.000000	-0.004883	0.002563
0.000000	-0.004883	0.004150
0.000000	-0.010986	0.003845
0.000000	0.001221	0.004456
0.000000	0.001221	0.003845
0.000000	-0.004883	0.003845
0.000000	-0.017700	0.001587
0.000000	-0.010986	0.002563
0.000000	0.014038	-0.000305
0.000000	0.014038	0.002228
0.000000	0.001221	0.000641
0.000000	0.014038	0.000641
0.000000	-0.004883	0.000641
0.000000	-0.004883	0.002228
0.000000	-0.004883	0.001587
0.000000	0.001221	0.003204
0.000000	0.007935	0.002228
0.000000	0.001221	0.003204
0.000000	0.001221	0.001923
0.000000	-0.004883	0.004150
0.000000	-0.004883	0.001282
0.000000	0.001221	0.004456
0.000000	-0.004883	0.000977
0.000000	-0.010986	0.003510
0.000000	0.014038	0.000336
0.000000	0.014038	0.000336
0.000000	0.014038	0.003510
0.000000	0.007935	0.004150
0.000000	-0.004883	0.001923
0.000000	-0.017700	0.002563
0.000000	0.014038	0.002228
0.000000	0.001221	0.003204
0.000000	-0.004883	0.001587
0.000000	-0.004883	0.004791
0.000000	0.007935	0.001923
0.000000	-0.004883	0.004456
0.000000	-0.004883	0.004791
0.000000	-0.010986	0.002869
0.000000	-0.004883	0.001923
0.000000	-0.004883	0.003845
0.000000	-0.004883	0.003510
0.000000	0.007935	0.003510
0.000000	0.001221	0.000336
0.000000	-0.017700	0.003510
0.000000	-0.004883	0.001587
0.000000	-0.004883	0.005096
0.000000	-0.017700	0.002228
0.000000	0.007935	0.002563
0.000000	-0.004883	0.002869
0.000000	0.001221	0.000641
0.000000	0.001221	0.001587
0.000000	-0.004883	0.003204
0.000000	0.001221	0.002228
0.000000	-0.004883	0.005096
0.000000	-0.010986	0.003845
0.000000	-0.004883	0.001282
0.000000	-0.010986	0.002563
0.000000	-0.004883	0.003510
0.000000	-0.004883	0.001587
0.000000	0.001221	0.002228
0.000000	0.014038	0.001282
0.000000	-0.004883	0.002563
0.000000	0.001221	0.000000
0.000000	0.001221	0.003845
0.000000	-0.004883	0.000977
0.000000	-0.004883	0.003204
0.000000	0.001221	0.003510
0.000000	-0.004883	0.004150
0.000000	-0.010986	0.003204
0.000000	-0.004883	0.003510
0.000000	-0.004883	0.003510
0.000000	0.001221	0.004150
0.000000	0.007935	0.001923
0.000000	-0.004883	0.004150
0.000000	-0.010986	0.000641
0.000000	-0.004883	0.003204
0.000000	-0.004883	0.002563
0.000000	-0.010986	0.002228
0.000000	-0.004883	0.003510
0.000000	0.001221	0.003845
0.000000	-0.004883	0.002228
0.000000	0.007935	0.003204
0.000000	0.001221	0.001282
0.000000	-0.004883	0.003510
0.000000	0.007935	0.001923
0.000000	-0.004883	0.003845
0.000000	0.001221	0.002563
0.000000	-0.004883	0.002563
0.000000	-0.004883	0.003510
0.000000	-0.004883	0.002869
0.000000	-0.004883	0.003204
0.000000	0.001221	0.003204
0.000000	0.007935	0.000977
0.000000	-0.004883	0.004791
0.000000	-0.004883	0.002869
0.000000	-0.004883	0.003204
0.000000	0.001221	0.002563
0.000000	0.001221	0.003845
0.000000	-0.010986	0.001587
0.000000	-0.004883	0.000977
0.000000	0.007935	0.003204
0.000000	0.007935	0.004150
0.000000	-0.004883	0.003510
0.000000	-0.010986	0.001282
0.000000	-0.004883	0.001282
0.000000	-0.010986	0.000641
0.000000	-0.004883	0.002869
0.000000	0.001221	0.001587
0.000000	0.007935	0.001282
0.000000	0.001221	0.003204
0.000000	-0.010986	0.003204
0.000000	-0.004883	0.003204
0.000000	-0.004883	0.003845
0.000000	0.001221	0.002563
0.000000	-0.023804	0.003845
0.000000	-0.004883	0.002563
0.000000	0.001221	0.002228
0.000000	0.001221	0.001282
0.000000	-0.004883	0.003845
0.000000	0.001221	0.004150
0.000000	0.001221	0.003204
0.000000	0.001221	0.003204
0.000000	-0.004883	0.001587
0.000000	-0.004883	-0.001282
0.000000	-0.010986	0.004150
0.000000	-0.010986	0.001923
0.000000	0.001221	0.002228
0.000000	-0.010986	0.003845
0.000000	0.001221	0.004150
0.000000	-0.004883	0.002563
0.000000	-0.004883	0.003510
0.000000	-0.004883	0.002563
0.000000	-0.010986	0.003845
0.000000	-0.004883	0.002228
0.000000	-0.004883	0.005432
0.000000	-0.010986	0.001923
0.000000	0.007935	0.001587
0.000000	0.007935	0.001282
0.000000	-0.004883	0.002563
0.000000	0.014038	0.000977
0.000000	-0.004883	0.001923
0.000000	-0.010986	0.001282
0.000000	0.014038	0.003204
0.000000	0.007935	0.000977
0.000000	-0.004883	0.003510
0.000000	0.014038	0.002563
0.000000	-0.004883	0.002869
0.000000	-0.017700	0.000977
0.000000	-0.010986	0.003510
0.000000	-0.004883	0.001923
0.000000	0.014038	0.003204
0.000000	-0.004883	0.003845
0.000000	-0.010986	0.002228
0.000000	0.001221	0.000641
0.000000	0.007935	0.002869
0.000000	-0.004883	0.003845
0.000000	-0.004883	0.000336
0.000000	0.001221	0.000641
0.000000	-0.004883	0.002869
0.000000	0.001221	0.001587
0.000000	-0.017700	0.004456
0.000000	0.001221	0.003204
0.000000	-0.010986	0.004150
0.000000	0.001221	0.001923
0.000000	-0.004883	0.003510
0.000000	-0.010986	0.001587
0.000000	0.001221	0.003204
0.000000	-0.004883	0.003204
0.000000	-0.004883	0.004150
0.000000	-0.004883	0.001282
0.000000	-0.017700	0.003204
0.000000	0.001221	0.001282
0.000000	0.014038	0.001923
0.000000	0.001221	0.000641
0.000000	-0.004883	0.002563
0.000000	-0.017700	0.002228
0.000000	0.007935	0.005737
0.000000	0.001221	0.001282
0.000000	0.001221	0.004791
0.000000	0.001221	0.003204
0.000000	-0.004883	0.003204
0.000000	0.001221	0.003510
0.000000	0.007935	0.003204
0.000000	-0.010986	0.001587
0.000000	-0.004883	0.003204
0.000000	-0.010986	0.003510
0.000000	-0.004883	0.003845
0.000000	0.007935	0.001282
0.000000	-0.017700	0.001923
0.000000	-0.010986	0.001282
0.000000	-0.010986	0.000000
0.000000	0.001221	0.002228
0.000000	0.001221	0.002563
0.000000	-0.010986	0.001587
0.000000	-0.004883	0.003204
0.000000	-0.017700	0.003204
0.000000	0.007935	0.003204
0.000000	0.001221	0.002228
0.000000	-0.010986	0.002228
0.000000	0.001221	0.003845
0.000000	0.001221	0.004150
0.000000	-0.004883	0.004150
0.000000	0.007935	0.002563
0.000000	0.007935	0.002563
0.000000	-0.010986	0.003510
0.000000	-0.017700	0.001923
0.000000	0.001221	0.001282
0.000000	-0.004883	0.002563
0.000000	0.001221	0.001282
0.000000	-0.017700	0.004150
0.000000	0.001221	0.002228
0.000000	-0.004883	0.002869
0.000000	-0.004883	0.004150
0.000000	0.007935	0.002563
0.000000	0.001221	0.003510
0.000000	-0.004883	0.002869
0.000000	-0.017700	0.002563
0.000000	0.014038	0.003510
0.000000	-0.017700	0.000977
0.000000	-0.004883	0.003845
0.000000	0.001221	0.000641
0.000000	0.014038	0.002228
0.000000	-0.004883	0.002563
0.000000	0.001221	0.001282
0.000000	-0.017700	0.000977
0.000000	-0.004883	0.003204
0.000000	0.001221	0.003204
0.000000	0.001221	0.001923
0.000000	0.020752	0.001282
0.000000	0.001221	0.003845
0.000000	0.007935	0.000336
0.000000	0.001221	0.000641
0.000000	-0.017700	0.003510
0.000000	-0.004883	0.003204
0.000000	0.007935	0.004150
0.000000	-0.004883	0.003845
0.000000	-0.004883	0.002228
0.000000	0.007935	0.003845
0.000000	-0.010986	0.000000
0.000000	-0.017700	0.004150
0.000000	0.007935	0.002563
0.000000	0.001221	0.000977
0.000000	-0.017700	0.001587
0.000000	-0.010986	0.000977
0.000000	-0.004883	0.002563
0.000000	-0.004883	0.001923
0.000000	-0.017700	0.001587
0.000000	0.007935	0.000977
0.000000	0.007935	0.001282
0.000000	-0.004883	0.005096
0.000000	-0.004883	0.004150
0.000000	0.001221	0.002228
0.000000	-0.004883	0.003845
0.000000	-0.004883	0.004150
0.000000	-0.017700	0.002869
0.000000	0.007935	0.003510
0.000000	-0.004883	0.002228
0.000000	0.007935	0.002563
0.000000	0.007935	0.000977
0.000000	-0.010986	0.001587
0.000000	0.007935	0.001282
0.000000	-0.004883	0.001587
0.000000	0.007935	0.001923
0.000000	-0.004883	0.002869
0.000000	0.001221	0.001282
0.000000	-0.004883	0.002563
0.000000	-0.004883	0.003845
0.000000	0.007935	0.003510
0.000000	0.001221	0.000977
0.000000	-0.004883	0.004150
0.000000	0.020752	0.003204
0.000000	-0.004883	0.002869
0.000000	-0.004883	0.000000
0.000000	0.007935	0.002563
0.000000	0.014038	0.000977
0.000000	0.001221	0.003204
0.000000	0.007935	0.001282
0.000000	0.001221	0.003510
0.000000	-0.010986	0.002869
0.000000	-0.004883	0.001923
0.000000	0.001221	0.002563
0.000000	0.001221	0.001587
0.000000	0.001221	0.000000
0.000000	-0.004883	0.003845
0.000000	-0.004883	0.000977
0.000000	-0.004883	0.001587
0.000000	-0.004883	0.002869
0.000000	0.007935	0.003204
0.000000	-0.004883	0.003204
0.000000	-0.010986	0.002228
0.000000	-0.004883	0.002228
0.000000	0.001221	0.001923
0.000000	-0.004883	0.001923
0.000000	-0.004883	0.004150
0.000000	0.001221	0.000977
0.000000	-0.004883	0.003510
0.000000	-0.017700	0.005432
0.000000	-0.004883	-0.000946
0.000000	0.014038	0.001923
0.000000	0.001221	0.003510
0.000000	0.001221	0.002563
0.000000	-0.004883	0.000977
0.000000	-0.004883	0.001587
0.000000	-0.004883	0.003845
0.000000	0.007935	0.000641
0.000000	0.014038	0.004150
0.000000	0.001221	0.001587
0.000000	-0.004883	0.002869
0.000000	-0.004883	0.004456
0.000000	-0.004883	0.001587
0.000000	-0.010986	0.002228
0.000000	-0.004883	0.003204
0.000000	-0.004883	0.000977
0.000000	0.007935	0.003204
0.000000	-0.010986	0.001587
0.000000	-0.004883	0.004150
0.000000	-0.004883	0.002869
0.000000	-0.004883	0.003204
0.000000	-0.004883	0.003845
0.000000	-0.004883	0.003510
0.000000	0.001221	0.002563
0.000000	0.001221	0.001587
0.000000	-0.004883	0.000000
0.000000	0.001221	0.004150
0.000000	-0.017700	0.001587
0.000000	-0.010986	0.003845
0.000000	-0.017700	0.002869
0.000000	0.007935	0.004150
0.000000	-0.004883	0.003845
0.000000	-0.004883	0.003510
0.000000	-0.004883	0.002228
0.000000	-0.004883	0.002563
0.000000	-0.017700	0.001587
0.000000	-0.017700	0.003845
0.000000	0.014038	0.000641
0.000000	0.001221	0.002869
0.000000	-0.004883	0.000977
0.000000	-0.017700	0.001282
0.000000	0.007935	0.000336
0.000000	0.001221	0.002228
0.000000	0.001221	0.002228
0.000000	-0.004883	0.002869
0.000000	-0.004883	0.000977
0.000000	0.001221	0.004150
0.000000	0.001221	0.001923
0.000000	-0.004883	0.001587
0.000000	-0.004883	0.001587
0.000000	-0.004883	0.002563
0.000000	-0.004883	0.003204
0.000000	0.001221	0.003510
0.000000	0.001221	0.003845
0.000000	-0.004883	0.004150
0.000000	0.014038	0.000000
0.000000	0.014038	0.003510
0.000000	0.007935	0.004150
0.000000	-0.004883	0.001923
0.000000	-0.004883	0.000641
0.000000	-0.004883	0.003510
0.000000	-0.010986	0.000641
0.000000	0.001221	0.003204
0.000000	-0.004883	0.003204
0.000000	0.001221	0.001923
0.000000	-0.004883	0.003510
0.000000	0.014038	0.004456
0.000000	-0.004883	0.003204
0.000000	-0.004883	0.002228
0.000000	-0.010986	0.002228
0.000000	0.007935	0.004150
0.000000	-0.004883	0.002869
0.000000	0.001221	0.003510
0.000000	-0.017700	0.000977
0.000000	-0.004883	0.002563
0.000000	0.007935	0.001923
0.000000	0.020752	0.002228
0.000000	0.001221	0.002563
0.000000	0.007935	0.001923
0.000000	-0.004883	0.000977
0.000000	-0.004883	0.003845
0.000000	0.001221	0.002563
0.000000	-0.004883	0.000000
0.000000	0.001221	0.001587
0.000000	-0.004883	0.003510
0.000000	-0.004883	0.002869
0.000000	-0.010986	0.002563
0.000000	0.001221	0.003204
0.000000	0.014038	0.002228
0.000000	-0.004883	0.001923
0.000000	0.001221	0.004150
0.000000	-0.004883	0.001282
0.000000	0.001221	0.002228
0.000000	-0.004883	0.004150
0.000000	0.001221	0.001282
0.000000	-0.010986	0.001587
0.000000	-0.010986	0.002563
0.000000	-0.017700	0.002869
0.000000	-0.004883	0.002869
0.000000	0.001221	0.000977
0.000000	-0.004883	0.004150
0.000000	-0.004883	0.002228
0.000000	-0.004883	0.003845
0.000000	-0.004883	0.004150
0.000000	-0.004883	0.003510
0.000000	-0.004883	0.002869
0.000000	0.001221	0.003845
0.000000	0.007935	0.001587
0.000000	-0.004883	0.003845
0.000000	0.007935	0.000641
0.000000	-0.004883	0.004150
0.000000	-0.004883	0.002228
0.000000	0.007935	0.003845
0.000000	-0.010986	0.002563
0.000000	0.001221	0.001923
0.000000	-0.004883	0.001587
0.000000	-0.004883	0.001923
0.000000	0.007935	0.001923
0.000000	-0.004883	0.002869
0.000000	-0.004883	0.000336
0.000000	-0.004883	0.004456
0.000000	-0.004883	0.002869
0.000000	-0.010986	0.003510
0.000000	-0.017700	0.001923
0.000000	-0.004883	0.004456
0.000000	-0.004883	0.001923
0.000000	-0.010986	0.003510
0.000000	0.001221	0.002228
0.000000	-0.017700	0.004456
0.000000	-0.004883	0.000977
0.000000	-0.004883	0.002228
0.000000	0.001221	0.001282
0.000000	-0.004883	0.003204
0.000000	-0.004883	0.004150
0.000000	0.014038	0.002869
0.000000	-0.023804	0.000977
0.000000	-0.010986	0.003845
0.000000	-0.004883	0.002228
0.000000	-0.010986	0.004150
0.000000	-0.004883	0.001923
0.000000	0.014038	0.004150
0.000000	-0.004883	0.001282
0.000000	0.001221	0.004150
0.000000	-0.017700	-0.000641
0.000000	0.001221	0.002228
0.000000	-0.004883	0.001282
0.000000	0.001221	0.004456
0.000000	-0.010986	0.002869
0.000000	-0.010986	0.002563
0.000000	-0.004883	0.000977
0.000000	-0.004883	0.002228
0.000000	-0.010986	0.002869
0.000000	-0.004883	0.004456
0.000000	0.014038	0.002228
0.000000	-0.004883	0.004791
0.000000	-0.017700	0.002869
0.000000	-0.004883	0.001282
0.000000	-0.010986	0.003510
0.000000	-0.010986	0.002563
0.000000	0.001221	0.002563
0.000000	-0.017700	0.003204
0.000000	-0.010986	0.003845
0.000000	0.001221	0.003204
0.000000	-0.004883	0.001923
0.000000	-0.004883	0.003204
0.000000	-0.017700	0.000977
0.000000	0.007935	0.004150
0.000000	-0.004883	0.003845
0.000000	0.001221	0.002563
0.000000	-0.004883	0.002563
0.000000	-0.010986	0.002563
0.000000	-0.004883	0.003204
0.000000	0.007935	0.004456
0.000000	-0.004883	0.003845
0.000000	-0.004883	0.003845
0.000000	-0.004883	0.002228
0.000000	-0.010986	0.004150
0.000000	-0.010986	0.003845
0.000000	-0.004883	0.002869
0.000000	-0.004883	0.002563
0.000000	-0.017700	0.005096
0.000000	-0.010986	0.002563
0.000000	-0.004883	0.003204
0.000000	-0.004883	0.001282
0.000000	-0.010986	0.001282
0.000000	-0.004883	0.001923
0.000000	0.001221	0.005737
0.000000	0.001221	0.004150
0.000000	0.001221	0.003845
0.000000	0.001221	0.001282
0.000000	-0.004883	0.000977
0.000000	-0.004883	0.003510
0.000000	-0.004883	0.004456
0.000000	-0.010986	0.001587
0.000000	-0.010986	0.003845
0.000000	0.001221	0.004456
0.000000	-0.004883	0.003845
0.000000	-0.017700	0.003510
0.000000	-0.004883	0.002563
0.000000	0.001221	0.004150
0.000000	0.007935	0.003204
0.000000	-0.010986	0.003204
0.000000	-0.017700	0.002869
0.000000	0.001221	0.003204
0.000000	-0.004883	0.002228
0.000000	0.001221	0.000641
0.000000	0.001221	0.001923
0.000000	0.007935	0.003845
0.000000	-0.004883	0.002869
0.000000	-0.004883	0.003510
0.000000	-0.004883	0.004456
0.000000	-0.017700	0.002228
0.000000	-0.004883	0.004150
0.000000	0.007935	0.002869
0.000000	0.001221	0.000977
0.000000	-0.004883	0.001923
0.000000	-0.010986	0.003204
0.000000	-0.010986	0.002563
0.000000	0.001221	0.004150
0.000000	-0.010986	0.003845
0.000000	0.007935	0.003845
0.000000	-0.004883	0.003845
0.000000	-0.017700	0.004150
0.000000	-0.004883	0.000977
0.000000	0.014038	0.000977
0.000000	0.007935	0.004150
0.000000	0.001221	0.003204
0.000000	-0.004883	0.003510
0.000000	0.014038	0.003204
0.000000	-0.017700	0.003510
0.000000	-0.004883	0.003510
0.000000	0.007935	0.003510
0.000000	-0.004883	0.002563
0.000000	0.001221	0.002228
0.000000	-0.004883	0.002563
0.000000	0.007935	0.004150
0.000000	-0.004883	0.002869
0.000000	0.007935	0.004791
0.000000	-0.004883	0.001923
0.000000	-0.004883	0.001923
0.000000	0.026855	0.003510
0.000000	0.014038	0.002563
0.000000	0.001221	0.002228
0.000000	0.001221	0.002563
0.000000	-0.004883	0.001587
0.000000	-0.004883	0.003204
0.000000	-0.004883	0.001282
0.000000	-0.010986	0.003204
0.000000	-0.010986	0.002869
0.000000	-0.004883	0.001587
0.000000	-0.004883	0.002563
0.000000	-0.004883	0.003204
0.000000	-0.010986	0.004150
0.000000	0.007935	0.004456
0.000000	0.007935	0.000977
0.000000	0.001221	0.002869
0.000000	-0.010986	0.001923
0.000000	-0.004883	0.000641
0.000000	-0.004883	0.003510
0.000000	-0.004883	0.001923
0.000000	0.001221	0.001587
0.000000	-0.004883	0.004150
0.000000	-0.017700	0.001587
0.000000	-0.004883	0.002228
0.000000	0.001221	0.000000
0.000000	-0.004883	0.005096
0.000000	-0.004883	0.000977
0.000000	0.007935	0.001587
0.000000	-0.004883	0.003845
0.000000	0.007935	0.003845
0.000000	-0.004883	0.004456
0.000000	-0.004883	0.004456
0.000000	-0.004883	0.002228
0.000000	-0.004883	0.004456
0.000000	-0.023804	0.001282
0.000000	-0.004883	0.004791
0.000000	-0.010986	0.003510
0.000000	-0.010986	0.002563
0.000000	0.001221	0.001923
0.000000	-0.004883	0.002228
0.000000	0.001221	0.001587
0.000000	-0.017700	0.003845
0.000000	-0.010986	0.002228
0.000000	0.001221	0.004791
0.000000	0.014038	0.002563
0.000000	-0.010986	0.005432
0.000000	-0.004883	0.005096
0.000000	-0.004883	0.002228
0.000000	-0.004883	0.003510
0.000000	0.001221	0.005737
0.000000	-0.004883	0.003204
0.000000	0.001221	0.002563
0.000000	0.007935	0.002869
0.000000	-0.004883	0.004791
0.000000	0.001221	0.001587
0.000000	-0.010986	0.003845
0.000000	-0.004883	0.003845
0.000000	0.007935	0.001587
0.000000	0.007935	0.000000
0.000000	-0.004883	0.003510
0.000000	0.001221	0.001923
0.000000	0.001221	0.004456
0.000000	-0.004883	0.004456
0.000000	-0.010986	0.001923
0.000000	0.007935	0.002228
0.000000	-0.017700	0.004150
0.000000	-0.004883	0.004150
0.000000	0.001221	0.003204
0.000000	-0.004883	0.001923
0.000000	0.007935	0.004150
0.000000	-0.004883	0.002563
0.000000	-0.004883	0.003204
0.000000	-0.004883	0.002563
0.000000	0.007935	0.003204
0.000000	-0.004883	0.001282
0.000000	-0.023804	0.004150
0.000000	0.001221	0.002563
0.000000	-0.004883	0.003204
0.000000	-0.004883	0.001923
0.000000	-0.017700	0.004456
0.000000	-0.004883	0.002563
0.000000	0.001221	0.002869
0.000000	0.001221	0.004150
0.000000	-0.004883	0.003845
0.000000	-0.004883	0.001587
0.000000	0.001221	0.001587
0.000000	0.014038	0.003204
0.000000	-0.010986	0.003845
0.000000	0.001221	0.003204
0.000000	0.007935	0.004456
0.000000	-0.004883	0.001923
0.000000	0.007935	0.003204
0.000000	-0.004883	0.004456
0.000000	-0.004883	0.006378
0.000000	-0.004883	0.002869
0.000000	-0.010986	0.004791
0.000000	0.001221	0.003510
0.000000	0.007935	0.003204
0.000000	-0.004883	0.001923
0.000000	-0.004883	0.003510
0.000000	-0.004883	0.002228
0.000000	-0.004883	0.002563
0.000000	-0.004883	0.004150
0.000000	-0.004883	0.003204
0.000000	0.007935	0.003845
0.000000	-0.004883	0.003204
0.000000	0.014038	0.002228
0.000000	0.001221	0.003845
0.000000	-0.004883	0.000977
0.000000	-0.004883	0.004791
0.000000	-0.004883	0.004150
0.000000	-0.017700	0.004791
0.000000	0.001221	0.003204
0.000000	-0.010986	0.004456
0.000000	0.001221	0.004150
0.000000	-0.004883	0.003845
0.000000	-0.004883	0.003510
0.000000	-0.010986	0.003204
0.000000	-0.004883	0.001587
0.000000	-0.004883	0.004791
0.000000	0.001221	0.000977
0.000000	0.001221	0.003845
0.000000	-0.010986	0.006378
0.000000	-0.004883	0.003510
0.000000	-0.004883	0.003845
0.000000	0.014038	0.002228
0.000000	-0.004883	0.005096
0.000000	-0.004883	0.004150
0.000000	-0.004883	0.004150
0.000000	-0.004883	0.007019
0.000000	0.007935	0.002869
0.000000	-0.010986	0.004150
0.000000	-0.004883	0.003845
0.000000	-0.010986	0.002228
0.000000	-0.010986	0.003510
0.000000	-0.017700	0.004150
0.000000	-0.017700	0.002228
0.000000	-0.004883	0.002228
0.000000	-0.004883	0.002563
0.000000	-0.017700	0.004150
0.000000	0.001221	0.002228
0.000000	0.001221	0.000641
0.000000	0.007935	0.005096
0.000000	-0.010986	0.003204
0.000000	-0.004883	0.005737
0.000000	-0.004883	0.004456
0.000000	0.007935	0.004456
0.000000	0.001221	0.004791
0.000000	-0.004883	0.002228
0.000000	0.001221	0.004456
0.000000	-0.004883	0.002563
0.000000	0.020752	0.001587
0.000000	-0.004883	0.003845
0.000000	0.001221	0.002228
0.000000	-0.010986	0.003845
0.000000	0.001221	0.002869
0.000000	-0.004883	0.003845
0.000000	0.001221	0.000336
0.000000	-0.004883	0.000641
0.000000	-0.017700	0.004791
0.000000	0.001221	0.003510
0.000000	0.001221	0.002563
0.000000	0.001221	0.006073
0.000000	-0.004883	0.005432
0.000000	-0.004883	0.004150
0.000000	0.001221	0.004150
0.000000	-0.004883	0.003845
0.000000	0.007935	0.003204
0.000000	-0.010986	0.003204
0.000000	-0.004883	0.003845
0.000000	0.001221	0.004456
0.000000	-0.004883	0.001587
0.000000	-0.004883	0.002563
0.000000	0.001221	0.002563
0.000000	0.001221	0.002228
0.000000	-0.004883	0.003510
0.000000	-0.004883	0.003510
0.000000	0.001221	0.004456
0.000000	0.001221	0.004150
0.000000	0.014038	0.003845
0.000000	-0.010986	0.004791
0.000000	-0.004883	0.004791
0.000000	-0.004883	0.003845
0.000000	-0.017700	0.003204
0.000000	-0.004883	0.005737
0.000000	0.001221	0.003845
0.000000	0.007935	0.003845
0.000000	-0.010986	0.003845
0.000000	-0.017700	0.001282
0.000000	0.001221	0.003510
0.000000	-0.010986	0.002869
0.000000	0.001221	0.002563
0.000000	-0.004883	0.002228
0.000000	-0.004883	0.004150
0.000000	0.014038	0.003845
0.000000	-0.004883	0.004456
0.000000	-0.004883	0.004791
0.000000	0.001221	0.002563
0.000000	0.001221	0.004150
0.000000	-0.017700	0.004791
0.000000	0.001221	0.003845
0.000000	0.001221	0.003510
0.000000	0.007935	0.005432
0.000000	0.001221	0.004150
0.000000	-0.004883	0.004150
0.000000	-0.010986	0.003510
0.000000	-0.004883	0.001587
0.000000	-0.004883	0.003845
0.000000	0.007935	0.004456
0.000000	-0.004883	0.004791
0.000000	0.001221	0.004456
0.000000	0.001221	0.004456
0.000000	0.007935	0.005432
0.000000	-0.004883	0.002563
0.000000	-0.004883	0.004791
0.000000	-0.004883	0.003845
0.000000	-0.010986	0.001587
0.000000	-0.017700	0.003510
0.000000	-0.004883	0.003845
0.000000	-0.017700	0.002869
0.000000	-0.004883	0.003204
0.000000	-0.023804	0.002869
0.000000	-0.004883	0.003845
0.000000	0.001221	0.003845
0.000000	-0.004883	0.005096
0.000000	-0.004883	0.004150
0.000000	-0.004883	0.005432
0.000000	0.001221	0.003510
0.000000	-0.004883	0.005737
0.000000	0.001221	0.005432
0.000000	-0.023804	0.004150
0.000000	0.014038	0.000977
0.000000	0.001221	0.002563
0.000000	-0.017700	0.003204
0.000000	-0.004883	0.003510
0.000000	-0.004883	0.002228
0.000000	-0.010986	0.003845
0.000000	-0.004883	0.001587
0.000000	-0.004883	0.003845
0.000000	0.001221	0.003845
0.000000	0.001221	0.004150
0.000000	0.001221	0.001923
0.000000	-0.023804	0.007324
0.000000	-0.004883	0.006073
0.000000	-0.004883	0.005096
0.000000	0.007935	0.004150
0.000000	0.001221	0.006073
0.000000	-0.004883	0.005096
0.000000	-0.010986	0.005432
0.000000	-0.004883	0.002563
0.000000	-0.004883	0.003845
0.000000	0.014038	0.001923
0.000000	-0.004883	0.001923
0.000000	0.001221	0.002563
0.000000	-0.004883	0.002563
0.000000	-0.004883	0.004150
0.000000	-0.017700	0.002869
0.000000	-0.004883	0.001282
0.000000	0.001221	0.004150
0.000000	-0.017700	0.003845
0.000000	0.007935	0.005737
0.000000	0.007935	0.004150
0.000000	-0.004883	0.004456
0.000000	-0.004883	0.005096
0.000000	-0.017700	0.003845
0.000000	0.007935	0.003845
0.000000	-0.004883	0.004791
0.000000	0.001221	0.001587
0.000000	-0.010986	0.002228
0.000000	0.001221	0.003845
0.000000	-0.017700	0.005096
0.000000	0.001221	0.003510
0.000000	0.001221	0.001587
0.000000	-0.004883	0.003845
0.000000	-0.004883	0.005432
0.000000	0.001221	0.001587
0.000000	-0.010986	0.005737
0.000000	-0.017700	0.003845
0.000000	-0.004883	0.005737
0.000000	-0.010986	0.005737
0.000000	-0.004883	0.004456
0.000000	0.014038	0.002563
0.000000	-0.004883	0.003845
0.000000	-0.004883	0.004150
0.000000	-0.010986	0.005432
0.000000	-0.004883	0.000977
0.000000	-0.004883	0.006073
0.000000	0.007935	0.004150
0.000000	-0.010986	0.004791
0.000000	0.007935	0.003204
0.000000	-0.004883	0.004791
0.000000	0.014038	0.003510
0.000000	0.001221	0.004150
0.000000	-0.010986	0.003510
0.000000	-0.004883	0.004791
0.000000	0.007935	0.004791
0.000000	0.001221	0.006378
0.000000	-0.004883	0.003204
0.000000	0.007935	0.003204
0.000000	-0.004883	0.003845
0.000000	-0.004883	0.003845
0.000000	0.001221	0.003204
0.000000	-0.010986	0.003510
0.000000	-0.004883	0.003204
0.000000	0.001221	0.004456
0.000000	-0.004883	0.002228
0.000000	-0.017700	0.004456
0.000000	0.001221	0.002563
0.000000	0.007935	0.004456
0.000000	-0.017700	0.004150
0.000000	0.007935	0.004456
0.000000	0.007935	0.003204
0.000000	-0.004883	0.002563
0.000000	-0.004883	0.004456
0.000000	-0.004883	0.004150
0.000000	0.007935	0.002563
0.000000	0.001221	0.004150
0.000000	-0.017700	0.003204
0.000000	-0.004883	0.005432
0.000000	-0.017700	0.003845
0.000000	0.007935	0.004791
0.000000	-0.004883	0.000977
0.000000	0.001221	0.002563
0.000000	-0.004883	0.003204
0.000000	0.007935	0.003510
0.000000	0.007935	0.004150
0.000000	-0.010986	0.004791
0.000000	0.001221	0.003845
0.000000	-0.010986	0.007019
0.000000	-0.004883	0.003510
0.000000	-0.004883	0.004150
0.000000	-0.010986	0.002228
0.000000	0.014038	0.003510
0.000000	-0.004883	0.003845
0.000000	-0.004883	0.002563
0.000000	-0.010986	0.003204
0.000000	0.001221	0.004456
0.000000	-0.017700	0.003510
0.000000	-0.004883	0.002563
0.000000	-0.004883	0.003510
0.000000	0.007935	0.005737
0.000000	0.001221	0.004150
0.000000	-0.004883	0.004150
0.000000	0.014038	0.005432
0.000000	0.001221	0.006683
0.000000	-0.004883	0.003845
0.000000	0.014038	0.005096
0.000000	-0.017700	0.002563
0.000000	-0.004883	0.004150
0.000000	-0.010986	0.003510
0.000000	0.001221	0.005096
0.000000	0.007935	0.004150
0.000000	-0.004883	0.003510
0.000000	0.007935	0.003204
0.000000	0.001221	0.002228
0.000000	0.007935	0.001282
0.000000	0.007935	0.003845
0.000000	-0.017700	0.002228
0.000000	-0.017700	0.004791
0.000000	-0.004883	0.006073
0.000000	-0.004883	0.005096
0.000000	0.001221	0.006073
0.000000	-0.004883	0.005432
0.000000	-0.004883	0.006073
0.000000	-0.004883	0.004456
0.000000	-0.010986	0.001923
0.000000	-0.004883	0.005432
0.000000	0.001221	0.003510
0.000000	0.001221	0.004150
0.000000	0.001221	0.004150
0.000000	-0.010986	0.003510
0.000000	0.014038	0.002869
0.000000	-0.010986	0.003204
0.000000	0.001221	0.002563
0.000000	0.001221	0.004456
0.000000	-0.004883	0.003510
0.000000	-0.004883	0.005432
0.000000	-0.004883	0.002869
0.000000	0.001221	0.003845
0.000000	0.007935	0.005432
0.000000	-0.023804	0.005737
0.000000	-0.004883	0.004150
0.000000	0.001221	0.003510
0.000000	0.007935	0.002563
0.000000	0.001221	0.003510
0.000000	0.007935	0.003204
0.000000	0.001221	0.005096
0.000000	-0.004883	0.001923
0.000000	-0.004883	0.003510
0.000000	0.007935	0.003204
0.000000	0.007935	0.002563
0.000000	-0.004883	0.004150
0.000000	-0.004883	0.005737
0.000000	0.001221	0.004791
0.000000	-0.004883	0.003510
0.000000	-0.010986	0.001923
0.000000	0.007935	0.004456
0.000000	0.007935	0.001587
0.000000	-0.004883	0.005432
0.000000	-0.004883	0.004456
0.000000	0.001221	0.003845
0.000000	0.001221	0.004150
0.000000	0.007935	0.003845
0.000000	-0.004883	0.003204
0.000000	-0.004883	0.003510
0.000000	-0.004883	0.003510
0.000000	-0.017700	0.006073
0.000000	-0.004883	0.006378
0.000000	0.001221	0.002228
0.000000	-0.004883	0.003510
0.000000	0.007935	0.004791
0.000000	-0.004883	0.006683
0.000000	-0.010986	0.003845
0.000000	-0.004883	0.003510
0.000000	0.001221	0.003510
0.000000	0.007935	0.001282
0.000000	0.001221	0.004456
0.000000	-0.010986	0.003510
0.000000	-0.004883	0.002228
0.000000	-0.010986	0.005096
0.000000	-0.004883	0.001923
0.000000	-0.004883	0.005432
0.000000	0.001221	0.003510
0.000000	-0.004883	0.006073
0.000000	-0.017700	0.004791
0.000000	-0.010986	0.004791
0.000000	-0.004883	0.007660
0.000000	-0.010986	0.005432
0.000000	0.014038	0.003845
0.000000	-0.010986	0.006073
0.000000	0.001221	0.001923
0.000000	-0.010986	0.005096
0.000000	-0.017700	0.004456
0.000000	0.007935	0.003510
0.000000	-0.010986	0.003204
0.000000	0.001221	0.001923
0.000000	0.007935	0.002228
0.000000	-0.010986	0.004456
0.000000	-0.004883	0.002228
0.000000	-0.004883	0.006378
0.000000	-0.004883	0.002869
0.000000	0.026855	0.006378
0.000000	-0.004883	0.005737
0.000000	0.007935	0.005096
0.000000	0.001221	0.005096
0.000000	-0.004883	0.003510
0.000000	-0.010986	0.004456
0.000000	0.001221	0.005432
0.000000	0.007935	0.001282
0.000000	-0.004883	0.002228
0.000000	-0.004883	0.002228
0.000000	-0.004883	0.003845
0.000000	0.014038	0.003510
0.000000	-0.004883	0.003204
0.000000	0.014038	0.004456
0.000000	-0.017700	0.002563
0.000000	0.001221	0.005096
0.000000	-0.004883	0.005432
0.000000	0.001221	0.003845
0.000000	-0.010986	0.008301
0.000000	-0.004883	0.006073
0.000000	0.001221	0.001923
0.000000	0.014038	0.004456
0.000000	0.001221	0.003204
0.000000	0.001221	0.003510
0.000000	0.001221	0.004791
0.000000	-0.004883	0.003204
0.000000	-0.004883	0.003845
0.000000	0.001221	0.003204
0.000000	-0.004883	0.004150
0.000000	-0.017700	0.003510
0.000000	-0.004883	0.003845
0.000000	-0.017700	0.005432
0.000000	0.014038	0.003845
0.000000	-0.010986	0.005737
0.000000	-0.004883	0.004150
0.000000	-0.004883	0.004456
0.000000	0.001221	0.006378
0.000000	0.007935	0.005096
0.000000	0.007935	0.004456
0.000000	-0.004883	0.004456
0.000000	-0.004883	0.005737
0.000000	-0.010986	0.004150
0.000000	0.007935	0.003845
0.000000	-0.017700	0.003845
0.000000	0.007935	0.005432
0.000000	-0.010986	0.003510
0.000000	-0.004883	0.004791
0.000000	0.001221	0.001282
0.000000	-0.004883	0.003845
0.000000	0.001221	0.003845
0.000000	0.007935	0.006073
0.000000	-0.004883	0.004791
0.000000	0.014038	0.004456
0.000000	0.001221	0.005096
0.000000	0.001221	0.005737
0.000000	0.007935	0.004791
0.000000	-0.004883	0.005096
0.000000	-0.004883	0.001923
0.000000	-0.004883	0.003845
0.000000	0.001221	0.002563
0.000000	-0.004883	0.003510
0.000000	0.001221	0.001923
0.000000	-0.004883	0.005096
0.000000	-0.004883	0.003204
0.000000	-0.004883	0.005096
0.000000	-0.004883	0.004456
0.000000	-0.010986	0.004150
0.000000	-0.004883	0.004791
0.000000	-0.004883	0.003845
0.000000	-0.017700	0.003845
0.000000	-0.004883	0.003845
0.000000	-0.004883	0.003204
0.000000	-0.017700	0.004150
0.000000	-0.017700	0.002563
0.000000	-0.004883	0.002563
0.000000	0.001221	0.004456
0.000000	-0.010986	0.004791
0.000000	0.001221	0.003204
0.000000	0.001221	0.003510
0.000000	0.001221	0.005096
0.000000	0.001221	0.006683
0.000000	0.001221	0.001587
0.000000	-0.004883	0.004791
0.000000	-0.004883	0.003845
0.000000	-0.010986	0.006378
0.000000	-0.004883	0.006683
0.000000	-0.004883	0.005432
0.000000	-0.004883	0.003510
0.000000	0.001221	0.002563
0.000000	-0.004883	0.002228
0.000000	-0.004883	0.001923
0.000000	0.007935	0.003510
0.000000	0.001221	0.004456
0.000000	0.001221	0.004150
0.000000	-0.017700	0.004150
0.000000	-0.004883	0.003845
0.000000	-0.017700	0.004791
0.000000	-0.010986	0.003845
0.000000	-0.010986	0.005096
0.000000	0.007935	0.007019
0.000000	0.007935	0.004791
0.000000	-0.004883	0.002869
0.000000	-0.010986	0.006683
0.000000	-0.004883	0.002869
0.000000	-0.004883	0.004791
0.000000	-0.004883	0.004150
0.000000	-0.017700	0.003204
0.000000	0.020752	0.003510
0.000000	-0.004883	0.001923
0.000000	-0.004883	0.004150
0.000000	0.001221	0.004791
0.000000	-0.004883	0.001282
0.000000	-0.010986	0.005096
0.000000	0.007935	0.003510
0.000000	-0.004883	0.005096
0.000000	0.001221	0.003845
0.000000	0.001221	0.006378
0.000000	0.014038	0.007019
0.000000	0.007935	0.004150
0.000000	0.007935	0.005737
0.000000	-0.004883	0.006683
0.000000	0.001221	0.003204
0.000000	-0.004883	0.003510
0.000000	0.007935	0.003845
0.000000	0.007935	0.003204
0.000000	-0.004883	0.003845
0.000000	0.001221	0.003204
0.000000	0.007935	0.001587
0.000000	0.007935	0.001282
0.000000	-0.004883	0.004150
0.000000	0.007935	0.005096
0.000000	0.007935	0.003510
0.000000	0.001221	0.005432
0.000000	-0.004883	0.006073
0.000000	0.001221	0.005432
0.000000	0.007935	0.005737
0.000000	-0.010986	0.004456
0.000000	-0.010986	0.003845
0.000000	-0.004883	0.002563
0.000000	0.001221	0.003204
0.000000	0.001221	0.001923
0.000000	-0.004883	0.001587
0.000000	0.007935	0.000641
0.000000	-0.004883	0.002228
0.000000	-0.004883	0.002869
0.000000	-0.017700	0.004150
0.000000	0.014038	0.003845
0.000000	-0.004883	0.006683
0.000000	-0.010986	0.004456
0.000000	-0.004883	0.005096
0.000000	-0.010986	0.007019
0.000000	-0.004883	0.005737
0.000000	-0.004883	0.006073
0.000000	0.001221	0.006073
0.000000	-0.004883	0.003845
0.000000	0.001221	0.003510
0.000000	-0.017700	0.003204
0.000000	-0.017700	0.003845
0.000000	0.001221	0.003510
0.000000	-0.004883	0.004150
0.000000	-0.004883	0.004150
0.000000	-0.004883	0.003510
0.000000	-0.010986	0.002563
0.000000	0.001221	0.002869
0.000000	-0.017700	0.003510
0.000000	0.007935	0.005737
0.000000	-0.017700	0.007019
0.000000	-0.004883	0.003510
0.000000	-0.004883	0.006683
0.000000	-0.004883	0.006073
0.000000	-0.010986	0.006378
0.000000	-0.004883	0.004150
0.000000	-0.004883	0.004456
0.000000	0.001221	0.003510
0.000000	-0.004883	0.004150
0.000000	0.001221	0.004150
0.000000	0.001221	0.003204
0.000000	0.007935	0.003845
0.000000	-0.004883	0.004150
0.000000	-0.004883	0.003510
0.000000	-0.004883	0.004456
0.000000	0.007935	0.003845
0.000000	-0.004883	0.004150
0.000000	0.007935	0.003204
0.000000	0.001221	0.005737
0.000000	0.001221	0.002563
0.000000	-0.010986	0.006378
0.000000	0.001221	0.004456
0.000000	0.001221	0.004150
0.000000	-0.010986	0.004150
0.000000	0.001221	0.004150
0.000000	0.001221	0.002563
0.000000	-0.010986	0.004791
0.000000	-0.004883	0.002228
0.000000	-0.010986	0.005432
0.000000	0.001221	0.003845
0.000000	-0.023804	0.005432
0.000000	0.001221	0.004150
0.000000	-0.017700	0.004456
0.000000	-0.004883	0.004456
0.000000	-0.004883	0.005737
0.000000	-0.004883	0.003204
0.000000	-0.004883	0.004150
0.000000	-0.010986	0.001587
0.000000	-0.010986	0.003845
0.000000	0.007935	0.003510
0.000000	0.007935	0.001282
0.000000	-0.004883	0.001587
0.000000	0.007935	0.005096
0.000000	-0.017700	0.004150
0.000000	-0.010986	0.003845
0.000000	0.007935	0.002228
0.000000	-0.017700	0.006378
0.000000	-0.004883	0.003204
0.000000	-0.004883	0.006683
0.000000	0.001221	0.003845
0.000000	-0.017700	0.005737
0.000000	-0.004883	0.004791
0.000000	-0.023804	0.005737
0.000000	-0.010986	0.003845
0.000000	-0.010986	0.005096
0.000000	0.001221	0.002869
0.000000	0.007935	0.001923
0.000000	-0.017700	0.004150
0.000000	-0.004883	0.002228
0.000000	-0.004883	0.000977
0.000000	-0.004883	0.004456
0.000000	-0.004883	0.003204
0.000000	-0.004883	0.003845
0.000000	0.007935	0.004150
0.000000	-0.023804	0.004456
0.000000	-0.004883	0.004150
0.000000	-0.004883	0.006378
0.000000	-0.030518	0.004791
0.000000	0.007935	0.005432
0.000000	0.001221	0.003510
0.000000	0.007935	0.006378
0.000000	0.001221	0.002869
0.000000	0.001221	0.003845
0.000000	0.014038	0.004456
0.000000	-0.004883	0.005432
0.000000	-0.004883	0.002869
0.000000	-0.004883	0.003845
0.000000	-0.004883	0.003510
0.000000	-0.017700	0.002869
0.000000	-0.010986	0.001923
0.000000	-0.004883	0.004456
0.000000	-0.010986	0.001587
0.000000	-0.004883	0.006378
0.000000	-0.010986	0.006073
0.000000	-0.004883	0.005432
0.000000	0.001221	0.002869
0.000000	0.007935	0.004456
0.000000	0.001221	0.006378
0.000000	-0.017700	0.004456
0.000000	0.007935	0.003510
0.000000	0.001221	0.004456
0.000000	0.001221	0.004150
0.000000	-0.017700	0.004150
0.000000	-0.004883	0.004791
0.000000	-0.010986	0.005737
0.000000	-0.004883	0.002563
0.000000	-0.017700	0.003845
0.000000	-0.010986	0.005096
0.000000	0.001221	0.004150
0.000000	-0.010986	0.004150
0.000000	-0.017700	0.005737
0.000000	-0.004883	0.004150
0.000000	0.001221	0.004150
0.000000	-0.010986	0.005737
0.000000	0.007935	0.002563
0.000000	-0.004883	0.003510
0.000000	-0.004883	0.002563
0.000000	0.014038	0.003204
0.000000	-0.004883	0.003204
0.000000	0.001221	0.004456
0.000000	-0.017700	0.003510
0.000000	0.001221	0.004150
0.000000	0.001221	0.004150
0.000000	-0.004883	0.004456
0.000000	-0.004883	0.006683
0.000000	-0.004883	0.004456
0.000000	-0.010986	0.003845
0.000000	-0.010986	0.006378
0.000000	0.001221	0.004791
0.000000	-0.004883	0.004150
0.000000	-0.017700	0.002869
0.000000	0.001221	0.003204
0.000000	-0.004883	0.001587
0.000000	-0.010986	0.004456
0.000000	0.001221	0.004456
0.000000	-0.010986	0.004456
0.000000	0.014038	0.003510
0.000000	-0.010986	0.005096
0.000000	0.001221	0.003845
0.000000	-0.004883	0.004150
0.000000	-0.004883	0.006378
0.000000	-0.004883	0.006073
0.000000	-0.004883	0.005737
0.000000	0.001221	0.004791
0.000000	0.020752	0.004791
0.000000	-0.004883	0.005737
0.000000	-0.004883	0.005737
0.000000	-0.004883	0.005096
0.000000	-0.010986	0.003204
0.000000	0.001221	0.001587
0.000000	0.001221	0.005096
0.000000	0.001221	0.001923
0.000000	0.007935	0.003845
0.000000	-0.004883	0.003510
0.000000	0.007935	0.003845
0.000000	0.014038	0.004456
0.000000	-0.010986	0.003204
0.000000	0.007935	0.003510
0.000000	0.001221	0.003845
0.000000	0.001221	0.005737
0.000000	-0.004883	0.007965
0.000000	0.007935	0.004456
0.000000	-0.004883	0.004150
0.000000	0.001221	0.002869
0.000000	-0.004883	0.003204
0.000000	0.014038	0.004150
0.000000	-0.004883	0.002869
0.000000	0.001221	0.002228
0.000000	-0.004883	0.002228
0.000000	0.001221	0.000977
0.000000	-0.004883	0.003845
0.000000	-0.004883	0.002563
0.000000	0.007935	0.005432
0.000000	0.001221	0.005432
0.000000	-0.004883	0.004150
0.000000	-0.010986	0.006073
0.000000	-0.017700	0.004456
0.000000	0.001221	0.004791
0.000000	0.026855	0.004791
0.000000	-0.004883	0.002228
0.000000	-0.004883	0.005096
0.000000	-0.004883	0.003845
0.000000	-0.004883	0.003510
0.000000	-0.004883	0.003204
0.000000	-0.004883	0.001587
0.000000	-0.010986	0.003845
0.000000	0.014038	0.003510
0.000000	0.001221	0.002563
0.000000	0.001221	0.003845
0.000000	0.007935	0.001923
0.000000	0.014038	0.005737
0.000000	-0.004883	0.004150
0.000000	0.001221	0.002563
0.000000	-0.004883	0.007965
0.000000	0.001221	0.005432
0.000000	-0.010986	0.006073
0.000000	-0.004883	0.004456
0.000000	0.001221	0.003845
0.000000	0.001221	0.001282
0.000000	0.001221	0.002563
0.000000	0.007935	0.005432
0.000000	-0.017700	0.003510
0.000000	-0.004883	0.002563
0.000000	0.001221	0.003845
0.000000	-0.004883	0.002869
0.000000	0.020752	0.003845
0.000000	-0.004883	0.005737
0.000000	-0.010986	0.004456
0.000000	-0.010986	0.004791
0.000000	-0.004883	0.004150
0.000000	-0.004883	0.003845
0.000000	0.007935	0.005432
0.000000	0.007935	0.004791
0.000000	-0.004883	0.005432
0.000000	-0.004883	0.003204
0.000000	-0.010986	0.003845
0.000000	-0.004883	0.003510
0.000000	0.014038	0.005432
0.000000	0.007935	0.004150
0.000000	-0.010986	0.004150
0.000000	-0.010986	0.005432
0.000000	-0.004883	0.005432
0.000000	0.001221	0.002228
0.000000	0.001221	0.001923
0.000000	0.007935	0.003510
0.000000	-0.004883	0.004456
0.000000	-0.010986	0.004456
0.000000	0.007935	0.003845
0.000000	-0.004883	0.002563
0.000000	-0.004883	0.001282
0.000000	-0.004883	0.005096
0.000000	0.014038	0.002563
0.000000	-0.004883	0.002228
0.000000	0.007935	0.004150
0.000000	-0.004883	0.003845
0.000000	-0.017700	0.004791
0.000000	-0.004883	0.004791
0.000000	0.001221	0.003510
0.000000	0.007935	0.004150
0.000000	-0.004883	0.003510
0.000000	-0.017700	0.002563
0.000000	-0.010986	0.006378
0.000000	0.001221	0.004150
0.000000	-0.004883	0.005432
0.000000	-0.004883	0.003510
0.000000	-0.010986	0.004150
0.000000	0.001221	0.002228
0.066528	0.058594	0.002563
0.133057	0.128784	0.002563
0.200195	0.192871	0.003204
0.266724	0.262451	0.002228
0.333252	0.332642	0.003845
0.399780	0.421753	0.000641
0.466919	0.454102	0.005096
0.533447	0.523682	0.005096
0.599976	0.606689	0.005737
0.666504	0.657959	0.004456
0.733032	0.734253	0.005737
0.800171	0.797729	0.005432
0.866699	0.861816	0.004456
0.933228	0.906372	0.006073
0.999756	0.988770	0.005737
1.066895	1.077881	0.001587
1.133423	1.129150	0.003510
1.199951	1.192627	0.001282
1.266479	1.262817	0.003845
1.333618	1.333008	0.005096
1.400146	1.396484	0.003845
1.466675	1.473389	0.001587
1.533203	1.536865	0.004791
1.599731	1.594238	0.002869
1.666870	1.657715	0.003845
1.733398	1.721802	0.002228
1.799927	1.798096	0.006378
1.866455	1.861572	0.004456
1.933594	1.931763	0.006683
2.000122	2.001953	0.007019
2.066650	2.059326	0.003845
2.133179	2.135620	0.004456
2.199707	2.218628	0.005096
2.266846	2.282104	0.003510
2.333374	2.339478	0.002563
2.399902	2.422485	0.002228
2.466431	2.460937	0.003845
2.533569	2.530518	0.002869
2.600098	2.613525	0.004791
2.666626	2.677002	0.004150
2.733154	2.721558	0.004791
2.800293	2.798462	0.003204
2.866821	2.874756	0.004791
2.933350	2.932129	0.004456
2.999878	3.002319	0.006683
3.066406	3.059692	0.003845
3.133545	3.148804	0.004791
3.200073	3.206177	0.004150
3.266602	3.263550	0.003845
3.333130	3.333740	0.003845
3.400269	3.397217	0.006073
3.466797	3.473511	0.003204
3.533325	3.530884	0.003845
3.599854	3.607178	0.003204
3.666382	3.684082	0.004456
3.733521	3.734741	0.000977
3.800049	3.798828	0.005096
3.866577	3.875122	0.003204
3.933105	3.938599	0.003845
4.000244	4.034424	0.001587
4.066772	4.078979	0.004150
4.133301	4.123535	0.003845
4.199829	4.187012	0.005737
4.266968	4.270020	0.006683
4.333496	4.346313	0.004150
4.400024	4.410400	0.003204
4.466553	4.473877	0.003510
4.533081	4.524536	0.002563
4.600220	4.601440	0.004150
4.666748	4.671631	0.002563
4.733276	4.735107	0.004456
4.799805	4.805298	0.003510
4.866943	4.875488	0.003204
4.933472	4.945068	0.003510
5.000000	4.989624	0.004791
5.066528	5.079346	0.001282
5.133057	5.142822	0.005737
5.200195	5.213013	0.005737
5.266724	5.295410	0.003845
5.333252	5.346680	0.002563
5.399780	5.397339	0.006073
5.466919	5.467529	0.004150
5.533447	5.537720	0.003510
5.599976	5.601196	0.003510
5.666504	5.684204	0.003845
5.733032	5.741577	0.002563
5.800171	5.811768	0.004791
5.866699	5.862427	0.003510
5.933228	5.952148	0.001923
5.999756	6.002808	0.003204
6.066895	6.072998	0.006073
6.133423	6.136475	0.005096
6.199951	6.213379	0.004150
6.266479	6.276855	0.004791
6.333618	6.340332	0.006683
6.400146	6.404419	0.004456
6.466675	6.474609	0.004150
6.533203	6.550903	0.002228
6.599731	6.614380	0.003510
6.666870	6.671753	0.001587
6.733398	6.741943	0.002563
6.799927	6.805420	0.002228
6.866455	6.875610	0.003204
6.933594	6.920166	0.004456
7.000122	7.003174	0.003510
7.066650	7.073364	0.003204
7.133179	7.136841	0.004150
7.199707	7.194214	0.003204
7.266846	7.270508	0.004791
7.333374	7.347412	0.002563
7.399902	7.404175	0.005432
7.466431	7.481079	0.003845
7.533569	7.538452	0.005737
7.600098	7.601929	0.003204
7.666626	7.665405	0.003845
7.733154	7.748413	0.002563
7.800293	7.780151	-0.000641
7.866821	7.850342	0.002869
7.933350	7.933350	0.002869
7.999878	8.016357	0.002563
8.066406	8.067017	0.006073
8.133545	8.124390	0.002869
8.200073	8.187866	0.003845
8.266602	8.264771	0.004150
8.333130	8.341064	0.005432
8.400269	8.404541	0.004791
8.466797	8.461914	0.004150
8.533325	8.538208	0.004150
8.599854	8.602295	0.005432
8.666382	8.672485	0.002869
8.733521	8.729858	0.007019
8.800049	8.793335	0.003204
8.866577	8.869629	0.002869
8.933105	8.939819	0.001282
9.000244	8.997192	0.003510
9.066772	9.067383	0.003510
9.133301	9.130859	0.003845
9.199829	9.188232	0.002228
9.266968	9.264526	0.004456
9.333496	9.341431	0.003204
9.400024	9.404907	0.006378
9.466553	9.494019	0.003845
9.533081	9.525757	0.007324
9.600220	9.595947	0.004791
9.666748	9.672241	0.005737
9.733276	9.755249	0.004150
9.799805	9.799805	0.006073
9.866943	9.863892	0.004150
9.933472	9.921265	0.004791
10.000000	10.010376	0.000641
10.066528	10.067749	0.003510
10.133057	10.125122	0.000977
10.200195	10.194702	0.003510
10.266724	10.258789	0.003845
10.333252	10.316162	0.004150
10.399780	10.398560	0.003510
10.466919	10.475464	0.003204
10.533447	10.532837	0.002563
10.599976	10.615234	0.003845
10.666504	10.679321	0.001923
10.733032	10.729980	0.005096
10.800171	10.812988	0.004150
10.866699	10.863647	0.001282
10.933228	10.927734	0.002228
10.999756	11.016846	0.005432
11.066895	11.074219	0.001923
11.133423	11.131592	0.002228
11.199951	11.213989	0.001282
11.266479	11.271362	0.001282
11.333618	11.328735	0.001923
11.400146	11.405640	0.001282
11.466675	11.463013	0.001923
11.533203	11.552124	0.001282
11.599731	11.583862	0.003204
11.666870	11.672974	0.003845
11.733398	11.724243	0.000641
11.799927	11.787720	0.004791
11.866455	11.870728	0.002563
11.933594	11.934204	0.003510
12.000122	11.997681	0.003845
12.066650	12.061768	0.001282
12.133179	12.138062	0.002563
12.199707	12.208252	0.001923
12.266846	12.278442	-0.001282
12.333374	12.335815	0.001923
12.399902	12.405396	0.000641
12.466431	12.469482	0.001923
12.533569	12.545776	0.000336
12.600098	12.603149	0.001923
12.666626	12.679443	0.000336
12.733154	12.723999	0.000641
12.800293	12.807007	0.000977
12.866821	12.864380	0.000977
12.933350	12.947388	0.000336
12.999878	12.991943	0.004150
13.066406	13.081055	0.001282
13.133545	13.144531	0.002228
13.200073	13.214722	0.001282
13.266602	13.259277	0.000000
13.333130	13.335571	-0.002869
13.400269	13.412476	0.000000
13.466797	13.469849	0.001923
13.533325	13.527222	0.000641
13.599854	13.603516	-0.002228
13.666382	13.685913	0.001282
13.733521	13.743286	-0.000946
13.800049	13.800659	0.001923
13.866577	13.858032	0.000641
13.933105	13.941040	0.000000
14.000244	14.004517	0.001923
14.066772	14.061890	0.000000
14.133301	14.138794	0.000000
14.199829	14.202271	0.000641
14.266968	14.265747	0.000336
14.333496	14.329834	0.000000
14.400024	14.387207	0.000336
14.466553	14.456787	0.000000
14.533081	14.533691	-0.001587
14.600220	14.603882	0.000336
14.666748	14.673462	0.001282
14.733276	14.718018	-0.001587
14.799805	14.788208	0.000977
14.866943	14.852295	-0.001282
14.933472	14.928589	-0.001587
15.000000	14.979248	-0.003510
15.066528	15.087891	-0.000305
15.133057	15.125732	-0.001282
15.200195	15.202637	0.000977
15.266724	15.253296	-0.000946
15.333252	15.336304	-0.000946
15.399780	15.412598	-0.002228
15.466919	15.469971	0.001282
15.533447	15.540161	-0.000946
15.599976	15.590820	0.000000
15.666504	15.680542	-0.001282
15.733032	15.737915	-0.000305
15.800171	15.788574	0.000000
15.866699	15.845947	-0.000305
15.933228	15.922241	-0.001282
15.999756	15.998535	0.000000
16.066895	16.068726	0.000000
16.133423	16.132812	-0.001892
16.199951	16.203003	-0.000946
16.266479	16.266479	-0.000305
16.333618	16.329956	-0.001587
16.400146	16.394043	0.000000
16.466675	16.451416	-0.001587
16.533203	16.533813	-0.003510
16.599731	16.591187	-0.003510
16.666870	16.674194	-0.001587
16.733398	16.737671	-0.001282
16.799927	16.795044	-0.003510
16.866455	16.865234	-0.000946
16.933594	16.941528	-0.003510
17.000122	17.011719	-0.002533
17.066650	17.062988	-0.000641
17.133179	17.126465	-0.002533
17.199707	17.189941	-0.001587
17.266846	17.266846	-0.000641
17.333374	17.336426	-0.002228
17.399902	17.387695	-0.000946
17.466431	17.463989	-0.001587
17.533569	17.534180	-0.001282
17.600098	17.604370	-0.004456
17.666626	17.674561	-0.004120
17.733154	17.712402	-0.001892
17.800293	17.789307	-0.004456
17.866821	17.871704	-0.000641
17.933350	17.929077	-0.002228
17.999878	17.993164	-0.002533
18.066406	18.056641	-0.002228
18.133545	18.132935	-0.002228
18.200073	18.203125	-0.002533
18.266602	18.266602	-0.000946
18.333130	18.323975	-0.003174
18.400269	18.413696	-0.000305
18.466797	18.470459	-0.002533
18.533325	18.534546	-0.000641
18.599854	18.591919	-0.003174
18.666382	18.655396	-0.001587
18.733521	18.738403	-0.003174
18.800049	18.801880	-0.003815
18.866577	18.872070	-0.006042
18.933105	18.942261	-0.003174
19.000244	18.986816	-0.004456
19.066772	19.069824	-0.000641
19.133301	19.133301	-0.002533
19.199829	19.196777	-0.003510
19.266968	19.260864	-0.004456
19.333496	19.337158	-0.000946
19.400024	19.426270	-0.004456
19.466553	19.470825	-0.001587
19.533081	19.541016	-0.003174
19.600220	19.611206	-0.001892
19.666748	19.655762	-0.004120
19.733276	19.719238	-0.003510
19.799805	19.796143	-0.007324
19.866943	19.859619	-0.005096
19.933472	19.942627	-0.005096
20.000000	20.012817	-0.003174
20.066528	20.069580	-0.006042
20.133057	20.114746	-0.004456
20.200195	20.216675	-0.004456
20.266724	20.261230	-0.002228
20.333252	20.343628	-0.004761
20.399780	20.401001	-0.003510
20.466919	20.452271	-0.001587
20.533447	20.528564	-0.005402
20.599976	20.598755	-0.006989
20.666504	20.668945	-0.004120
20.733032	20.745239	-0.004761
20.800171	20.802612	-0.003815
20.866699	20.872803	-0.005096
20.933228	20.917358	-0.005096
20.999756	20.993652	-0.006378
21.066895	21.057129	-0.007324
21.133423	21.114502	-0.004761
21.199951	21.197510	-0.006378
21.266479	21.260986	-0.006378
21.333618	21.325073	-0.002533
21.400146	21.401367	-0.004761
21.466675	21.458740	-0.004120
21.533203	21.522217	-0.005096
21.599731	21.599121	-0.006042
21.666870	21.656494	-0.005402
21.733398	21.751709	-0.006042
21.799927	21.802979	-0.004456
21.866455	21.860352	-0.003815
21.933594	21.929932	-0.006042
22.000122	22.000122	-0.006378
22.066650	22.064209	-0.006989
22.133179	22.114868	-0.006683
22.199707	22.191162	-0.006378
22.266846	22.268066	-0.006683
22.333374	22.337646	-0.005737
22.399902	22.414551	-0.009552
22.466431	22.484131	-0.005737
22.533569	22.529297	-0.004456
22.600098	22.598877	-0.006683
22.666626	22.662964	-0.006042
22.733154	22.739258	-0.005096
22.800293	22.796631	-0.006378
22.866821	22.860107	-0.005096
22.933350	22.924194	-0.006378
22.999878	22.994385	-0.005737
23.066406	23.063965	-0.003815
23.133545	23.134155	-0.007629
23.200073	23.185425	-0.005096
23.266602	23.274536	-0.008911
23.333130	23.312378	-0.010193
23.400269	23.395386	-0.006042
23.466797	23.465576	-0.006989
23.533325	23.529053	-0.006683
23.599854	23.605957	-0.007629
23.666382	23.675537	-0.006378
23.733521	23.720093	-0.005402
23.800049	23.796997	-0.008270
23.866577	23.854370	-0.006989
23.933105	23.936768	-0.007965
24.000244	24.000854	-0.006989
24.066772	24.077148	-0.006378
24.133301	24.134521	-0.008606
24.199829	24.185181	-0.006989
24.266968	24.268188	-0.006378
24.333496	24.332275	-0.009552
24.400024	24.389038	-0.008606
24.466553	24.453125	-0.008270
24.533081	24.529419	-0.008911
24.600220	24.580688	-0.008270
24.666748	24.644165	-0.008911
24.733276	24.733276	-0.008270
24.799805	24.790649	-0.008270
24.866943	24.866943	-0.008606
24.933472	24.931030	-0.007629
25.000000	24.981689	-0.008911
25.066528	25.064697	-0.006683
25.133057	25.122070	-0.007965
25.200195	25.192261	-0.006683
25.266724	25.268555	-0.008606
25.333252	25.325928	-0.010498
25.399780	25.383301	-0.007324
25.466919	25.453491	-0.008270
25.533447	25.529785	-0.007965
25.599976	25.612793	-0.010193
25.666504	25.657349	-0.010193
25.733032	25.733643	-0.009857
25.800171	25.809937	-0.008911
25.866699	25.874023	-0.008911
25.933228	25.931396	-0.009552
25.999756	26.007690	-0.010498
26.066895	26.052246	-0.007324
26.133423	26.141357	-0.007965
26.199951	26.192017	-0.008270
26.266479	26.262207	-0.007324
26.333618	26.332397	-0.007965
26.400146	26.395874	-0.007965
26.466675	26.459961	-0.008911
26.533203	26.530151	-0.011139
26.599731	26.600342	-0.010193
26.666870	26.663818	-0.011475
26.733398	26.721191	-0.008270
26.799927	26.804199	-0.010834
26.866455	26.867676	-0.010834
26.933594	26.931152	-0.010834
27.000122	26.975708	-0.009857
27.066650	27.052612	-0.010834
27.133179	27.135010	-0.010193
27.199707	27.186279	-0.009552
27.266846	27.281494	-0.008911
27.333374	27.338867	-0.011475
27.399902	27.402954	-0.008911
27.466431	27.466431	-0.010498
27.533569	27.523804	-0.009216
27.600098	27.593994	-0.011139
27.666626	27.683105	-0.008606
27.733154	27.727661	-0.010193
27.800293	27.810669	-0.010834
27.866821	27.874146	-0.010193
27.933350	27.925415	-0.009857
27.999878	27.982788	-0.013367
28.066406	28.052368	-0.010498
28.133545	28.148193	-0.010193
28.200073	28.192749	-0.013367
28.266602	28.262939	-0.013702
28.333130	28.320312	-0.011139
28.400269	28.409424	-0.012085
28.466797	28.466797	-0.011139
28.533325	28.543091	-0.010193
28.599854	28.594360	-0.010834
28.666382	28.676758	-0.011475
28.733521	28.746948	-0.009857
28.800049	28.804321	-0.011780
28.866577	28.855591	-0.012726
28.933105	28.937988	-0.012726
29.000244	29.008179	-0.011139
29.066772	29.071655	-0.011780
29.133301	29.122925	-0.010193
29.199829	29.193115	-0.012421
29.266968	29.269409	-0.010193
29.333496	29.358521	-0.013367
29.400024	29.409790	-0.012421
29.466553	29.460449	-0.013062
29.533081	29.543457	-0.012085
29.600220	29.613647	-0.012726
29.666748	29.671021	-0.010498
29.733276	29.734497	-0.013062
29.799805	29.810791	-0.014008
29.866943	29.880981	-0.014343
29.933472	29.945068	-0.011780
30.000000	30.008545	-0.013062
30.066528	30.065918	-0.013062
30.133057	30.136108	-0.012085
30.200195	30.212402	-0.012085
30.266724	30.275879	-0.012726
30.333252	30.339966	-0.012726
30.399780	30.409546	-0.013367
30.466919	30.473633	-0.011780
30.533447	30.543823	-0.011475
30.599976	30.594482	-0.012726
30.666504	30.677490	-0.014343
30.733032	30.715942	-0.011780
30.800171	30.792236	-0.011780
30.866699	30.855713	-0.014343
30.933228	30.932007	-0.014008
30.999756	30.989380	-0.013702
31.066895	31.072388	-0.014954
31.133423	31.129761	-0.011475
31.199951	31.187134	-0.011780
31.266479	31.270142	-0.013062
31.333618	31.346436	-0.011139
31.400146	31.403809	-0.013062
31.466675	31.467285	-0.014648
31.533203	31.543579	-0.013062
31.599731	31.588745	-0.014954
31.666870	31.658325	-0.012726
31.733398	31.735229	-0.014008
31.799927	31.811523	-0.012726
31.866455	31.856079	-0.014648
31.933594	31.945190	-0.015289
32.000122	32.015381	-0.015594
32.066650	32.066040	-0.014648
32.133179	32.149048	-0.014954
32.199707	32.193604	-0.014008
32.266846	32.269897	-0.015289
32.333374	32.340088	-0.013062
32.399902	32.404175	-0.014954
32.466431	32.480469	-0.014343
32.533569	32.550659	-0.013702
32.600098	32.608032	-0.012726
32.666626	32.665405	-0.014954
32.733154	32.747803	-0.013367
32.800293	32.805176	-0.015289
32.866821	32.869263	-0.013367
32.933350	32.945557	-0.015930
32.999878	33.015747	-0.013702
33.066406	33.085937	-0.016571
33.133545	33.136597	-0.014954
33.200073	33.212891	-0.014648
33.266602	33.264160	-0.015594
33.333130	33.334351	-0.017822
33.400269	33.416748	-0.014343
33.466797	33.474121	-0.014954
33.533325	33.550415	-0.015289
33.599854	33.607788	-0.016571
33.666382	33.659058	-0.014648
33.733521	33.748169	-0.015594
33.800049	33.805542	-0.014008
33.866577	33.875732	-0.017517
33.933105	33.926392	-0.012421
34.000244	33.977661	-0.014954
34.066772	34.079590	-0.014648
34.133301	34.136963	-0.015594
34.199829	34.187622	-0.015930
34.266968	34.270630	-0.018799
34.333496	34.334106	-0.014954
34.400024	34.411011	-0.018158
34.466553	34.461670	-0.014954
34.533081	34.531860	-0.016876
34.600220	34.589233	-0.014954
34.666748	34.652710	-0.017517
34.733276	34.716797	-0.014008
34.799805	34.793091	-0.016571
34.866943	34.869385	-0.015289
34.933472	34.945679	-0.017181
35.000000	34.990845	-0.014954
35.066528	35.067139	-0.015594
35.133057	35.124512	-0.014008
35.200195	35.206909	-0.016876
35.266724	35.258179	-0.014343
35.333252	35.334473	-0.017822
35.399780	35.398560	-0.016235
35.466919	35.468140	-0.018158
35.533447	35.532227	-0.015594
35.599976	35.602417	-0.017181
35.666504	35.665894	-0.016876
35.733032	35.736084	-0.017181
35.800171	35.793457	-0.017517
35.866699	35.875854	-0.018158
35.933228	35.939941	-0.015930
35.999756	36.003418	-0.019745
36.066895	36.073608	-0.016235
36.133423	36.118164	-0.017181
36.199951	36.201172	-0.015930
36.266479	36.283569	-0.017517
36.333618	36.328735	-0.016235
36.400146	36.398315	-0.016876
36.466675	36.462402	-0.016235
36.533203	36.551514	-0.019745
36.599731	36.602173	-0.018463
36.666870	36.666260	-0.018158
36.733398	36.736450	-0.016876
36.799927	36.799927	-0.015594
36.866455	36.870117	-0.017822
36.933594	36.940308	-0.018799
37.000122	36.997681	-0.019440
37.066650	37.067261	-0.018799
37.133179	37.137451	-0.017517
37.199707	37.201538	-0.020050
37.266846	37.258301	-0.016235
37.333374	37.341309	-0.017517
37.399902	37.392578	-0.016571
37.466431	37.468872	-0.017517
37.533569	37.532349	-0.017181
37.600098	37.596436	-0.017822
37.666626	37.666626	-0.017181
37.733154	37.736206	-0.018158
37.800293	37.787476	-0.017822
37.866821	37.863770	-0.020050
37.933350	37.927246	-0.018463
37.999878	38.004150	-0.020691
38.066406	38.080444	-0.018799
38.133545	38.131104	-0.018463
38.200073	38.214111	-0.019104
38.266602	38.278198	-0.018463
38.333130	38.328857	-0.018158
38.400269	38.392334	-0.017822
38.466797	38.469238	-0.016235
38.533325	38.539429	-0.019104
38.599854	38.596191	-0.016235
38.666382	38.685913	-0.019745
38.733521	38.730469	-0.018799
38.800049	38.806763	-0.018799
38.866577	38.864136	-0.019104
38.933105	38.940430	-0.020050
39.000244	38.997803	-0.020050
39.066772	39.080811	-0.020386
39.133301	39.138184	-0.018463
39.199829	39.208374	-0.021332
39.266968	39.265137	-0.019104
39.333496	39.342041	-0.020050
39.400024	39.405518	-0.017517
39.466553	39.462891	-0.019440
39.533081	39.526367	-0.019104
39.600220	39.603271	-0.020386
39.666748	39.660645	-0.019745
39.733276	39.730225	-0.019745
39.799805	39.794312	-0.019440
39.866943	39.877319	-0.022278
39.933472	39.946899	-0.019104
40.000000	40.004272	-0.019440
40.066528	40.081177	-0.019440
40.133057	40.144653	-0.019745
40.200195	40.202026	-0.017822
40.266724	40.259399	-0.021027
40.333252	40.335693	-0.019440
40.399780	40.386963	-0.020386
40.466919	40.463257	-0.020386
40.533447	40.526733	-0.020691
40.599976	40.596924	-0.019745
40.666504	40.667114	-0.023895
40.733032	40.724487	-0.020691
40.800171	40.794678	-0.020691
40.866699	40.852051	-0.019745
40.933228	40.909424	-0.022614
40.999756	40.985718	-0.020691
41.066895	41.062012	-0.021973
41.133423	41.125488	-0.019745
41.199951	41.176758	-0.021027
41.266479	41.253052	-0.019104
41.333618	41.317139	-0.021332
41.400146	41.386719	-0.019745
41.466675	41.469727	-0.021332
41.533203	41.527100	-0.019745
41.599731	41.603394	-0.021332
41.666870	41.654663	-0.020691
41.733398	41.718140	-0.020050
41.799927	41.801147	-0.020050
41.866455	41.845703	-0.022919
41.933594	41.915894	-0.022614
42.000122	41.992187	-0.022278
42.066650	42.062378	-0.022919
42.133179	42.132568	-0.022919
42.199707	42.189941	-0.020386
42.266846	42.259521	-0.021667
42.333374	42.336426	-0.020691
42.399902	42.399902	-0.021332
42.466431	42.451172	-0.022919
42.533569	42.546387	-0.022919
42.600098	42.590942	-0.021027
42.666626	42.667236	-0.021332
42.733154	42.731323	-0.021027
42.800293	42.801514	-0.023895
42.866821	42.852173	-0.022614
42.933350	42.922363	-0.022919
42.999878	42.973022	-0.021332
43.066406	43.049927	-0.022278
43.133545	43.113403	-0.022614
43.200073	43.189697	-0.022278
43.266602	43.272705	-0.023895
43.333130	43.317261	-0.022278
43.400269	43.406372	-0.021667
43.466797	43.457642	-0.022919
43.533325	43.521118	-0.020386
43.599854	43.597412	-0.022278
43.666382	43.641968	-0.023895
43.733521	43.718872	-0.022919
43.800049	43.782349	-0.022278
43.866577	43.852539	-0.021332
43.933105	43.909912	-0.023895
44.000244	43.973389	-0.020691
44.066772	44.049683	-0.021667
44.133301	44.132690	-0.024536
44.199829	44.183960	-0.023560
44.266968	44.254150	-0.024200
44.333496	44.323730	-0.022278
44.400024	44.393921	-0.022919
44.466553	44.464111	-0.024536
44.533081	44.508667	-0.024200
44.600220	44.591675	-0.024841
44.666748	44.667969	-0.022919
44.733276	44.718628	-0.023560
44.799805	44.788818	-0.024841
44.866943	44.846191	-0.022614
44.933472	44.923096	-0.024841
45.000000	44.986572	-0.022919
45.066528	45.043945	-0.023895
45.133057	45.101318	-0.024200
45.200195	45.209351	-0.022919
45.266724	45.253906	-0.027405
45.333252	45.317993	-0.023895
45.399780	45.400391	-0.024841
45.466919	45.457764	-0.025787
45.533447	45.521851	-0.025482
45.599976	45.592041	-0.024200
45.666504	45.655518	-0.024200
45.733032	45.712891	-0.023895
45.800171	45.789185	-0.024841
45.866699	45.852661	-0.023895
45.933228	45.922852	-0.025787
45.999756	45.980225	-0.025482
46.066895	46.069336	-0.022919
46.133423	46.133423	-0.024841
46.199951	46.184082	-0.023895
46.266479	46.254272	-0.022278
46.333618	46.317749	-0.025146
46.400146	46.375122	-0.024841
46.466675	46.458130	-0.024841
46.533203	46.528320	-0.023254
46.599731	46.585693	-0.024536
46.666870	46.661987	-0.026123
46.733398	46.732178	-0.023895
46.799927	46.776733	-0.025787
46.866455	46.859741	-0.026764
46.933594	46.917114	-0.027069
47.000122	46.974487	-0.027710
47.066650	47.044067	-0.024536
47.133179	47.108154	-0.024841
47.199707	47.171631	-0.026764
47.266846	47.247925	-0.023254
47.333374	47.318115	-0.024536
47.399902	47.382202	-0.025146
47.466431	47.439575	-0.025787
47.533569	47.509155	-0.027069
47.600098	47.579346	-0.023254
47.666626	47.636719	-0.024536
47.733154	47.719727	-0.025146
47.800293	47.783203	-0.025482
47.866821	47.840576	-0.027405
47.933350	47.916870	-0.024536
47.999878	47.955322	-0.025482
48.066406	48.044434	-0.027069
48.133545	48.101807	-0.026764
48.200073	48.203735	-0.028015
48.266602	48.235474	-0.025787
48.333130	48.312378	-0.026123
48.400269	48.375854	-0.027710
48.466797	48.433228	-0.023560
48.533325	48.516235	-0.024841
48.599854	48.592529	-0.025146
48.666382	48.637085	-0.025482
48.733521	48.713379	-0.027069
48.800049	48.789673	-0.025787
48.866577	48.859863	-0.027405
48.933105	48.917236	-0.024536
49.000244	48.981323	-0.029633
49.066772	49.050903	-0.028992
49.133301	49.114990	-0.028656
49.199829	49.178467	-0.028015
49.266968	49.235840	-0.027405
49.333496	49.306030	-0.026764
49.400024	49.382324	-0.026428
49.466553	49.446411	-0.025787
49.533081	49.522705	-0.027405
49.600220	49.580078	-0.026428
49.666748	49.643555	-0.028351
49.733276	49.707642	-0.026764
49.799805	49.790039	-0.027405
49.866943	49.841309	-0.026123
49.933472	49.879150	-0.028351
50.000000	49.974976	-0.026428
50.066528	50.038452	-0.028351
50.133057	50.115356	-0.028015
50.200195	50.172729	-0.030579
50.266724	50.255127	-0.027710
50.333252	50.319214	-0.027710
50.399780	50.382690	-0.030243
50.466919	50.446167	-0.030579
50.533447	50.529175	-0.028656
50.599976	50.580444	-0.028351
50.666504	50.650024	-0.027069
50.733032	50.714111	-0.028015
50.800171	50.777588	-0.028656
50.866699	50.841675	-0.029297
50.933228	50.917969	-0.025482
50.999756	50.988159	-0.029938
51.066895	51.038818	-0.028992
51.133423	51.109009	-0.029938
51.199951	51.179199	-0.027069
51.266479	51.236572	-0.030579
51.333618	51.312866	-0.029633
51.400146	51.376343	-0.029633
51.466675	51.446533	-0.027405
51.533203	51.522827	-0.030579
51.599731	51.561279	-0.027405
51.666870	51.631470	-0.028992
51.733398	51.714478	-0.028992
51.799927	51.777954	-0.030243
51.866455	51.841431	-0.027710
51.933594	51.918335	-0.030579
52.000122	51.981812	-0.028656
52.066650	52.039185	-0.029633
52.133179	52.109375	-0.028015
52.199707	52.166748	-0.029938
52.266846	52.249146	-0.029297
52.333374	52.293701	-0.029297
52.399902	52.376709	-0.029297
52.466431	52.446899	-0.032166
52.533569	52.523193	-0.028992
52.600098	52.587280	-0.028992
52.666626	52.650757	-0.028656
52.733154	52.714233	-0.029297
52.800293	52.771606	-0.028351
52.866821	52.848511	-0.030884
52.933350	52.918091	-0.030884
52.999878	52.969360	-0.029297
53.066406	53.058472	-0.030579
53.133545	53.128662	-0.031860
53.200073	53.160400	-0.028015
53.266602	53.230591	-0.031525
53.333130	53.313599	-0.029633
53.400269	53.377075	-0.030884
53.466797	53.440552	-0.029938
53.533325	53.517456	-0.029938
53.599854	53.568115	-0.029938
53.666382	53.651123	-0.030884
53.733521	53.714600	-0.030579
53.800049	53.778076	-0.030884
53.866577	53.854980	-0.028992
53.933105	53.912354	-0.030243
54.000244	53.975830	-0.029633
54.066772	54.058838	-0.030579
54.133301	54.122314	-0.031525
54.199829	54.173584	-0.031860
54.266968	54.237061	-0.030884
54.333496	54.313354	-0.032501
54.400024	54.383545	-0.030243
54.466553	54.453735	-0.032501
54.533081	54.504395	-0.030579
54.600220	54.581299	-0.031860
54.666748	54.644775	-0.030243
54.733276	54.702148	-0.030884
54.799805	54.778442	-0.031860
54.866943	54.835815	-0.031860
54.933472	54.912109	-0.030884
55.000000	54.982300	-0.030243
55.066528	55.052490	-0.030243
55.133057	55.109863	-0.032166
55.200195	55.192871	-0.032806
55.266724	55.256348	-0.030243
55.333252	55.313721	-0.033447
55.399780	55.390015	-0.031219
55.466919	55.441284	-0.029633
55.533447	55.511475	-0.032806
55.599976	55.574951	-0.030579
55.666504	55.632324	-0.031525
55.733032	55.708618	-0.031860
55.800171	55.791626	-0.033752
55.866699	55.848999	-0.031525
55.933228	55.906372	-0.030884
55.999756	55.982666	-0.030884
56.066895	56.058960	-0.031219
56.133423	56.123047	-0.032501
56.199951	56.186523	-0.034088
56.266479	56.256714	-0.030884
56.333618	56.320190	-0.033752
56.400146	56.377563	-0.033112
56.466675	56.422119	-0.032166
56.533203	56.505127	-0.033447
56.599731	56.575317	-0.031860
56.666870	56.645508	-0.033752
56.733398	56.715088	-0.032501
56.799927	56.779175	-0.031860
56.866455	56.849365	-0.032806
56.933594	56.912842	-0.033112
57.000122	56.976318	-0.035034
57.066650	57.046509	-0.031860
57.133179	57.116699	-0.031860
57.199707	57.155151	-0.034393
57.266846	57.225342	-0.031860
57.333374	57.301636	-0.034393
57.399902	57.371826	-0.033112
57.466431	57.435303	-0.034088
57.533569	57.511597	-0.033447
57.600098	57.575684	-0.035034
57.666626	57.639160	-0.032501
57.733154	57.709351	-0.033112
57.800293	57.772827	-0.034088
57.866821	57.861938	-0.035034
57.933350	57.913208	-0.032501
57.999878	57.970581	-0.033112
58.066406	58.046875	-0.034088
58.133545	58.104248	-0.034729
58.200073	58.167725	-0.033752
58.266602	58.237915	-0.031525
58.333130	58.314209	-0.032501
58.400269	58.378296	-0.033752
58.466797	58.441772	-0.031860
58.533325	58.505859	-0.035034
58.599854	58.588257	-0.033752
58.666382	58.645630	-0.035675
58.733521	58.721924	-0.034393
58.800049	58.773193	-0.035339
58.866577	58.849487	-0.031525
58.933105	58.913574	-0.034393
59.000244	58.977051	-0.034729
59.066772	59.066162	-0.034729
59.133301	59.136353	-0.033752
59.199829	59.168091	-0.034729
59.266968	59.244385	-0.034729
59.333496	59.314575	-0.033752
59.400024	59.371948	-0.033112
59.466553	59.448242	-0.036621
59.533081	59.499512	-0.030884
59.600220	59.582520	-0.034729
59.666748	59.627075	-0.033447
59.733276	59.716187	-0.035980
59.799805	59.773560	-0.035339
59.866943	59.855957	-0.036621
59.933472	59.926147	-0.035034
60.000000	59.970703	-0.035034
60.066528	60.034790	-0.035675
60.133057	60.104980	-0.036957
60.200195	60.168457	-0.035034
60.266724	60.257568	-0.036316
60.333252	60.296021	-0.033447
60.399780	60.378418	-0.034088
60.466919	60.435791	-0.035339
60.533447	60.487061	-0.033447
60.599976	60.563354	-0.033752
60.666504	60.639648	-0.034393
60.733032	60.697021	-0.031860
60.800171	60.761108	-0.038544
60.866699	60.837402	-0.035034
60.933228	60.913696	-0.036316
60.999756	60.971069	-0.033752
61.066895	61.028442	-0.036316
61.133423	61.104736	-0.036957
61.199951	61.187744	-0.036957
61.266479	61.232300	-0.036621
61.333618	61.302490	-0.036316
61.400146	61.365967	-0.037598
61.466675	61.436157	-0.037262
61.533203	61.506348	-0.033447
61.599731	61.576538	-0.034393
61.666870	61.640015	-0.035034
61.733398	61.703491	-0.035980
61.799927	61.754761	-0.034729
61.866455	61.831055	-0.034729
61.933594	61.901245	-0.037598
62.000122	61.964722	-0.037903
62.066650	62.028809	-0.036621
62.133179	62.111816	-0.039825
62.199707	62.168579	-0.037598
62.266846	62.225952	-0.038849
62.333374	62.315674	-0.036316
62.399902	62.360229	-0.035675
62.466431	62.442627	-0.037903
62.533569	62.493896	-0.038849
62.600098	62.557373	-0.036621
62.666626	62.633667	-0.035675
62.733154	62.710571	-0.034088
62.800293	62.786865	-0.037598
62.866821	62.831421	-0.036316
62.933350	62.901611	-0.038208
62.999878	62.977905	-0.038208
63.066406	63.035278	-0.039490
63.133545	63.105469	-0.037262
63.200073	63.168945	-0.037903
63.266602	63.245850	-0.036957
63.333130	63.302612	-0.038544
63.400269	63.359985	-0.036957
63.466797	63.430176	-0.038849
63.533325	63.500366	-0.039185
63.599854	63.557739	-0.036957
63.666382	63.640747	-0.035675
63.733521	63.685303	-0.040131
63.800049	63.767700	-0.035675
63.866577	63.837891	-0.037598
63.933105	63.895264	-0.036957
64.000244	63.952637	-0.037262
64.066772	64.041748	-0.036957
64.133301	64.099121	-0.037903
64.199829	64.163208	-0.036957
64.266968	64.232788	-0.036957
64.333496	64.302979	-0.037262
64.400024	64.379883	-0.041077
64.466553	64.424438	-0.036957
64.533081	64.487915	-0.040131
64.600220	64.564209	-0.038544
64.666748	64.628296	-0.038208
64.733276	64.697876	-0.038544
64.799805	64.768066	-0.037903
64.866943	64.844360	-0.038849
64.933472	64.889526	-0.037598
65.000000	64.965820	-0.036316
65.066528	65.042114	-0.038849
65.133057	65.093384	-0.036957
65.200195	65.162964	-0.040131
65.266724	65.245972	-0.037903
65.333252	65.284424	-0.038544
65.399780	65.360718	-0.038544
65.466919	65.424194	-0.038544
65.533447	65.501099	-0.041718
65.599976	65.577393	-0.041718
65.666504	65.660400	-0.038208
65.733032	65.698242	-0.041718
65.800171	65.768433	-0.040771
65.866699	65.831909	-0.040466
65.933228	65.902100	-0.038544
65.999756	65.972290	-0.038544
66.066895	66.048584	-0.037262
66.133423	66.099854	-0.039825
66.199951	66.157227	-0.042999
66.266479	66.220703	-0.038208
66.333618	66.296997	-0.039490
66.400146	66.354370	-0.040771
66.466675	66.424561	-0.040131
66.533203	66.488647	-0.039185
66.599731	66.558228	-0.039825
66.666870	66.615601	-0.040466
66.733398	66.698608	-0.040131
66.799927	66.755981	-0.039490
66.866455	66.819458	-0.040131
66.933594	66.883545	-0.040771
67.000122	66.972656	-0.041412
67.066650	67.023315	-0.038849
67.133179	67.080688	-0.041077
67.199707	67.144775	-0.040466
67.266846	67.214355	-0.040771
67.333374	67.284546	-0.040466
67.399902	67.335815	-0.041718
67.466431	67.424927	-0.040131
67.533569	67.488403	-0.040771
67.600098	67.539673	-0.040466
67.666626	67.609863	-0.040131
67.733154	67.692261	-0.040771
67.800293	67.736816	-0.041718
67.866821	67.794189	-0.040131
67.933350	67.883301	-0.042053
67.999878	67.921753	-0.039490
68.066406	68.023682	-0.039490
68.133545	68.081055	-0.038544
68.200073	68.144531	-0.039490
68.266602	68.234253	-0.038849
68.333130	68.284912	-0.039185
68.400269	68.355103	-0.040771
68.466797	68.418579	-0.044281
68.533325	68.482666	-0.041412
68.599854	68.552246	-0.042358
68.666382	68.609619	-0.041077
68.733521	68.699341	-0.042358
68.800049	68.750000	-0.042053
68.866577	68.826294	-0.040771
68.933105	68.877563	-0.040771
69.000244	68.953857	-0.041077
69.066772	69.024048	-0.042999
69.133301	69.087524	-0.042053
69.199829	69.157715	-0.039185
69.266968	69.227905	-0.041718
69.333496	69.298096	-0.039825
69.400024	69.342651	-0.042358
69.466553	69.425049	-0.041412
69.533081	69.495239	-0.040771
69.600220	69.539795	-0.042053
69.666748	69.622803	-0.042358
69.733276	69.686279	-0.043304
69.799805	69.763184	-0.043640
69.866943	69.807739	-0.040771
69.933472	69.896851	-0.043945
70.000000	69.954224	-0.043304
70.066528	70.004883	-0.040771
70.133057	70.081787	-0.043304
70.200195	70.145264	-0.042358
70.266724	70.208740	-0.042999
70.333252	70.278931	-0.040771
70.399780	70.349121	-0.040131
70.466919	70.419312	-0.042053
70.533447	70.502319	-0.040466
70.599976	70.552979	-0.043640
70.666504	70.597534	-0.042694
70.733032	70.693359	-0.042053
70.800171	70.756836	-0.044281
70.866699	70.827026	-0.042999
70.933228	70.877686	-0.043945
70.999756	70.947876	-0.044281
71.066895	71.018066	-0.043640
71.133423	71.094360	-0.045868
71.199951	71.145630	-0.042053
71.266479	71.215820	-0.044922
71.333618	71.273193	-0.044281
71.400146	71.362305	-0.041412
71.466675	71.412964	-0.043304
71.533203	71.470337	-0.040771
71.599731	71.540527	-0.041412
71.666870	71.629639	-0.041718
71.733398	71.687012	-0.043640
71.799927	71.757202	-0.045563
71.866455	71.814575	-0.042694
71.933594	71.890869	-0.044281
72.000122	71.954346	-0.045563
72.066650	72.018433	-0.044922
72.133179	72.075806	-0.045227
72.199707	72.152100	-0.044922
72.266846	72.209473	-0.044281
72.333374	72.272949	-0.044281
72.399902	72.362061	-0.041412
72.466431	72.426147	-0.043945
72.533569	72.476807	-0.044922
72.600098	72.559814	-0.042999
72.666626	72.623291	-0.042999
72.733154	72.687378	-0.042694
72.800293	72.738037	-0.041077
72.866821	72.821045	-0.043304
72.933350	72.884521	-0.044281
72.999878	72.967529	-0.044922
73.066406	73.018799	-0.043304
73.133545	73.076172	-0.046173
73.200073	73.139648	-0.044586
73.266602	73.215942	-0.045563
73.333130	73.267212	-0.044586
73.400269	73.356323	-0.046173
73.466797	73.426514	-0.044586
73.533325	73.471069	-0.045227
73.599854	73.547363	-0.042358
73.666382	73.604736	-0.042694
73.733521	73.681030	-0.042694
73.800049	73.745117	-0.044281
73.866577	73.814697	-0.042999
73.933105	73.872070	-0.044586
74.000244	73.948975	-0.044281
74.066772	74.031372	-0.046173
74.133301	74.069824	-0.043640
74.199829	74.158936	-0.046509
74.266968	74.216309	-0.044586
74.333496	74.292603	-0.045227
74.400024	74.356689	-0.045563
74.466553	74.432983	-0.045868
74.533081	74.477539	-0.045868
74.600220	74.534912	-0.045563
74.666748	74.617920	-0.045227
74.733276	74.707031	-0.047791
74.799805	74.744873	-0.042358
74.866943	74.808960	-0.044586
74.933472	74.879150	-0.044586
75.000000	74.961548	-0.044281
75.066528	75.018921	-0.045868
75.133057	75.076294	-0.045868
75.200195	75.159302	-0.044922
75.266724	75.229492	-0.046509
75.333252	75.286865	-0.045563
75.399780	75.343628	-0.047791
75.466919	75.420532	-0.045227
75.533447	75.477905	-0.049683
75.599976	75.548096	-0.046173
75.666504	75.598755	-0.044922
75.733032	75.687866	-0.045227
75.800171	75.764160	-0.048096
75.866699	75.815430	-0.044586
75.933228	75.885620	-0.045227
75.999756	75.942993	-0.044922
76.066895	76.019287	-0.043945
76.133423	76.082764	-0.045227
76.199951	76.152954	-0.046173
76.266479	76.217041	-0.046173
76.333618	76.273804	-0.048401
76.400146	76.343994	-0.045227
76.466675	76.427002	-0.046173
76.533203	76.471558	-0.046173
76.599731	76.560669	-0.047455
76.666870	76.611938	-0.046814
76.733398	76.688232	-0.049042
76.799927	76.745605	-0.047455
76.866455	76.809082	-0.045868
76.933594	76.873169	-0.044922
77.000122	76.942749	-0.045563
77.066650	77.012939	-0.044922
77.133179	77.095947	-0.045868
77.199707	77.134399	-0.047455
77.266846	77.216797	-0.047150
77.333374	77.280884	-0.046173
77.399902	77.363281	-0.048401
77.466431	77.427368	-0.045227
77.533569	77.478027	-0.047455
77.600098	77.542114	-0.047150
77.666626	77.644043	-0.047150
77.733154	77.694702	-0.047455
77.800293	77.745972	-0.049377
77.866821	77.822266	-0.047455
77.933350	77.885742	-0.048096
77.999878	77.955933	-0.047455
78.066406	78.007202	-0.045868
78.133545	78.083496	-0.046814
78.200073	78.146973	-0.048401
78.266602	78.223877	-0.048096
78.333130	78.280640	-0.046173
78.400269	78.350830	-0.046509
78.466797	78.414917	-0.050323
78.533325	78.484497	-0.047150
78.599854	78.548584	-0.048401
78.666382	78.624878	-0.047791
78.733521	78.701172	-0.048401
78.800049	78.752441	-0.049683
78.866577	78.828735	-0.046814
78.933105	78.898926	-0.047150
79.000244	78.956299	-0.049377
79.066772	79.026489	-0.048737
79.133301	79.071045	-0.048401
79.199829	79.166260	-0.045868
79.266968	79.210815	-0.045868
79.333496	79.268188	-0.046814
79.400024	79.351196	-0.049042
79.466553	79.414673	-0.050323
79.533081	79.497681	-0.048401
79.600220	79.555054	-0.047791
79.666748	79.631348	-0.048737
79.733276	79.695435	-0.046814
79.799805	79.758911	-0.048737
79.866943	79.835205	-0.047455
79.933472	79.886475	-0.049377
80.000000	79.956665	-0.048737
80.066528	80.007324	-0.049377
80.133057	80.077515	-0.047455
80.200195	80.160522	-0.044922
80.266724	80.217896	-0.049042
80.333252	80.307007	-0.048737
80.399780	80.364380	-0.046173
80.466919	80.421753	-0.049683
80.533447	80.479126	-0.047791
80.599976	80.568237	-0.049377
80.666504	80.625610	-0.050018
80.733032	80.695801	-0.048401
80.800171	80.752563	-0.050323
80.866699	80.809937	-0.049377
80.933228	80.880127	-0.048401
80.999756	80.956421	-0.051605
81.066895	81.026611	-0.048737
81.133423	81.090698	-0.049377
81.199951	81.160278	-0.048096
81.266479	81.224365	-0.048737
81.333618	81.294556	-0.047455
81.400146	81.358032	-0.045563
81.466675	81.421509	-0.050659
81.533203	81.504517	-0.048096
81.599731	81.561890	-0.048401
81.666870	81.625366	-0.050323
81.733398	81.702271	-0.049042
81.799927	81.752930	-0.051270
81.866455	81.823120	-0.050964
81.933594	81.899414	-0.050018
82.000122	81.950684	-0.050323
82.066650	82.033691	-0.052551
82.133179	82.103271	-0.050018
82.199707	82.167358	-0.049042
82.266846	82.237549	-0.049377
82.333374	82.294312	-0.050659
82.399902	82.351685	-0.049042
82.466431	82.428589	-0.047455
82.533569	82.492065	-0.048401
82.600098	82.562256	-0.047791
82.666626	82.625732	-0.049683
82.733154	82.702637	-0.050018
82.800293	82.778931	-0.047150
82.866821	82.816772	-0.048401
82.933350	82.893677	-0.050964
82.999878	82.957153	-0.052887
83.066406	83.020630	-0.053192
83.133545	83.103638	-0.051910
83.200073	83.148193	-0.051910
83.266602	83.224487	-0.052246
83.333130	83.281860	-0.050659
83.400269	83.371582	-0.050964
83.466797	83.435059	-0.050323
83.533325	83.473511	-0.050323
83.599854	83.549805	-0.048096
83.666382	83.638916	-0.048737
83.733521	83.696289	-0.050323
83.800049	83.759766	-0.047791
83.866577	83.823853	-0.051270
83.933105	83.887329	-0.050964
84.000244	83.963623	-0.051605
84.066772	84.027710	-0.052887
84.133301	84.091187	-0.050964
84.199829	84.161377	-0.050659
84.266968	84.224854	-0.052551
84.333496	84.301147	-0.053528
84.400024	84.346313	-0.053528
84.466553	84.422607	-0.049042
84.533081	84.492798	-0.051910
84.600220	84.562378	-0.050018
84.666748	84.639282	-0.049042
84.733276	84.696655	-0.050018
84.799805	84.754028	-0.049042
84.866943	84.823608	-0.048737
84.933472	84.900513	-0.051605
85.000000	84.970093	-0.050964
85.066528	85.034180	-0.055420
85.133057	85.091553	-0.051605
85.200195	85.155029	-0.052551
85.266724	85.244141	-0.050323
85.333252	85.288696	-0.054779
85.399780	85.365601	-0.053192
85.466919	85.416260	-0.052246
85.533447	85.492554	-0.052246
85.599976	85.569458	-0.052246
85.666504	85.645752	-0.051270
85.733032	85.677490	-0.053528
85.800171	85.760498	-0.049377
85.866699	85.830688	-0.053528
85.933228	85.888062	-0.051910
85.999756	85.970459	-0.049377
86.066895	86.040649	-0.049683
86.133423	86.098022	-0.050964
86.199951	86.155396	-0.053192
86.266479	86.218872	-0.052887
86.333618	86.295776	-0.052887
86.400146	86.384888	-0.053528
86.466675	86.429443	-0.050659
86.533203	86.486816	-0.053192
86.599731	86.557007	-0.054779
86.666870	86.633301	-0.053192
86.733398	86.690674	-0.052887
86.799927	86.741333	-0.052887
86.866455	86.785889	-0.050659
86.933594	86.881714	-0.050964
87.000122	86.958008	-0.052246
87.066650	87.034302	-0.053528
87.133179	87.078857	-0.052551
87.199707	87.155762	-0.051605
87.266846	87.232056	-0.053528
87.333374	87.289429	-0.052551
87.399902	87.365723	-0.052551
87.466431	87.423096	-0.052246
87.533569	87.506104	-0.053528
87.600098	87.550659	-0.053192
87.666626	87.620850	-0.051910
87.733154	87.691040	-0.054474
87.800293	87.741699	-0.049377
87.866821	87.817993	-0.053192
87.933350	87.907104	-0.053528
87.999878	87.939453	-0.053192
88.066406	88.015747	-0.052551
88.133545	88.079224	-0.051270
88.200073	88.149414	-0.053192
88.266602	88.225708	-0.052551
88.333130	88.283081	-0.056702
88.400269	88.347168	-0.055420
88.466797	88.442383	-0.053192
88.533325	88.493652	-0.053528
88.599854	88.551025	-0.054138
88.666382	88.627319	-0.052246
88.733521	88.710327	-0.053528
88.800049	88.754883	-0.053192
88.866577	88.831177	-0.054138
88.933105	88.875732	-0.052246
89.000244	88.958740	-0.052551
89.066772	89.035034	-0.053833
89.133301	89.073486	-0.052887
89.199829	89.162598	-0.051910
89.266968	89.232788	-0.053528
89.333496	89.290161	-0.052887
89.400024	89.366455	-0.055756
89.466553	89.417114	-0.054138
89.533081	89.487305	-0.054474
89.600220	89.538574	-0.054138
89.666748	89.627686	-0.055420
89.733276	89.697876	-0.055420
89.799805	89.754639	-0.054138
89.866943	89.824829	-0.052551
89.933472	89.888916	-0.054138
90.000000	89.952393	-0.053528
90.066528	90.035400	-0.054474
90.133057	90.086060	-0.050964
90.200195	90.156250	-0.052887
90.266724	90.226440	-0.053833
90.333252	90.296631	-0.053192
90.399780	90.354004	-0.052887
90.466919	90.423584	-0.053192
90.533447	90.487671	-0.054474
90.599976	90.563965	-0.056061
90.666504	90.615234	-0.055115
90.733032	90.691528	-0.055420
90.800171	90.755005	-0.056061
90.866699	90.819092	-0.054474
90.933228	90.895386	-0.054474
90.999756	90.965576	-0.054779
91.066895	91.016235	-0.056061
91.133423	91.099243	-0.055420
91.199951	91.149902	-0.053528
91.266479	91.232910	-0.054779
91.333618	91.290283	-0.051605
91.400146	91.347656	-0.051910
91.466675	91.411133	-0.054138
91.533203	91.488037	-0.053833
91.599731	91.545410	-0.057007
91.666870	91.621704	-0.054779
91.733398	91.691895	-0.053528
91.799927	91.755371	-0.055420
91.866455	91.812744	-0.055420
91.933594	91.889038	-0.056061
92.000122	91.953125	-0.056061
92.066650	92.035522	-0.056061
92.133179	92.112427	-0.055420
92.199707	92.163086	-0.053528
92.266846	92.220459	-0.054138
92.333374	92.277832	-0.056366
92.399902	92.354126	-0.053833
92.466431	92.431030	-0.054779
92.533569	92.520142	-0.054138
92.600098	92.564697	-0.054138
92.666626	92.615356	-0.055115
92.733154	92.672729	-0.054779
92.800293	92.755737	-0.055115
92.866821	92.800293	-0.055420
92.933350	92.876587	-0.053833
92.999878	92.959595	-0.057007
93.066406	93.010254	-0.055115
93.133545	93.080444	-0.056702
93.200073	93.137817	-0.055756
93.266602	93.214111	-0.057343
93.333130	93.278198	-0.056366
93.400269	93.360596	-0.055756
93.466797	93.405762	-0.054474
93.533325	93.469238	-0.056061
93.599854	93.545532	-0.052887
93.666382	93.634644	-0.054779
93.733521	93.673096	-0.054138
93.800049	93.743286	-0.055115
93.866577	93.825684	-0.056061
93.933105	93.883057	-0.057007
94.000244	93.947144	-0.055756
94.066772	94.017334	-0.057343
94.133301	94.055176	-0.056366
94.199829	94.163818	-0.058289
94.266968	94.227295	-0.056702
94.333496	94.271851	-0.057007
94.400024	94.348145	-0.056702
94.466553	94.405518	-0.056061
94.533081	94.482422	-0.055420
94.600220	94.558716	-0.056061
94.666748	94.616089	-0.054779
94.733276	94.673462	-0.057007
94.799805	94.743652	-0.057983
94.866943	94.819946	-0.055420
94.933472	94.883423	-0.056702
95.000000	94.940796	-0.056702
95.066528	95.017090	-0.057007
95.133057	95.074463	-0.057648
95.200195	95.151367	-0.056061
95.266724	95.220947	-0.057983
95.333252	95.278320	-0.056061
95.399780	95.361328	-0.056702
95.466919	95.424805	-0.056366
95.533447	95.476074	-0.057648
95.599976	95.559082	-0.056366
95.666504	95.616455	-0.056702
95.733032	95.698853	-0.056061
95.800171	95.756226	-0.055115
95.866699	95.820312	-0.055756
95.933228	95.877686	-0.057343
95.999756	95.934448	-0.059570
96.066895	96.036377	-0.057983
96.133423	96.087646	-0.058289
96.199951	96.151123	-0.060211
96.266479	96.221313	-0.056366
96.333618	96.278687	-0.059235
96.400146	96.361694	-0.057343
96.466675	96.425171	-0.057007
96.533203	96.482544	-0.055756
96.599731	96.546631	-0.057343
96.666870	96.629028	-0.057007
96.733398	96.680298	-0.056702
96.799927	96.743774	-0.056702
96.866455	96.807251	-0.057983
96.933594	96.890259	-0.054779
97.000122	96.960449	-0.058289
97.066650	97.011719	-0.055756
97.133179	97.075195	-0.057343
97.199707	97.151489	-0.057648
97.266846	97.227783	-0.059875
97.333374	97.266235	-0.060211
97.399902	97.342529	-0.059235
97.466431	97.412720	-0.058289
97.533569	97.476196	-0.058289
97.600098	97.559204	-0.056366
97.666626	97.610474	-0.060211
97.733154	97.673950	-0.056702
97.800293	97.744141	-0.056702
97.866821	97.820435	-0.055420
97.933350	97.871704	-0.057343
97.999878	97.947998	-0.056702
98.066406	98.011475	-0.057983
98.133545	98.075562	-0.055115
98.200073	98.151855	-0.059570
98.266602	98.228149	-0.057983
98.333130	98.298340	-0.060211
98.400269	98.355713	-0.058929
98.466797	98.432007	-0.058929
98.533325	98.496094	-0.058624
98.599854	98.546753	-0.059875
98.666382	98.616943	-0.058624
98.733521	98.693237	-0.058929
98.800049	98.763428	-0.058929
98.866577	98.826904	-0.059235
98.933105	98.871460	-0.054779
99.000244	98.961182	-0.058929
99.066772	99.030762	-0.056702
99.133301	99.100952	-0.057648
99.199829	99.139404	-0.058289
99.266968	99.228516	-0.057343
99.333496	99.266968	-0.058289
99.400024	99.330444	-0.060211
99.466553	99.406738	-0.059235
99.533081	99.495850	-0.061462
99.600220	99.540405	-0.059570
99.666748	99.610596	-0.059570
99.733276	99.687500	-0.059235
99.799805	99.738159	-0.057983
99.866943	99.808350	-0.057983
99.933472	99.891357	-0.060211
100.000000	99.942017	-0.058624
100.066528	99.999390	-0.059875
100.133057	100.082397	-0.057007
100.200195	100.158691	-0.057007
100.266724	100.222168	-0.057007
100.333252	100.286255	-0.059570
100.399780	100.349731	-0.060211
100.466919	100.407104	-0.060852
100.533447	100.502930	-0.057648
100.599976	100.547485	-0.061157
100.666504	100.610962	-0.059875
100.733032	100.681152	-0.059875
100.800171	100.744629	-0.059235
100.866699	100.808716	-0.061462
100.933228	100.885010	-0.059570
100.999756	100.948486	-0.059875
101.066895	101.012573	-0.059875
101.133423	101.088867	-0.057983
101.199951	101.139526	-0.059570
101.266479	101.203613	-0.062103
101.333618	101.267090	-0.057648
101.400146	101.350098	-0.058929
101.466675	101.420288	-0.059875
101.533203	101.483765	-0.061462
101.599731	101.522217	-0.060211
101.666870	101.604614	-0.062103
101.733398	101.674805	-0.058289
101.799927	101.763916	-0.059570
101.866455	101.815186	-0.060516
101.933594	101.865845	-0.059875
102.000122	101.948853	-0.059875
102.066650	102.019043	-0.061462
102.133179	102.082520	-0.059235
102.199707	102.158813	-0.060852
102.266846	102.210083	-0.057983
102.333374	102.299194	-0.062439
102.399902	102.350464	-0.058929
102.466431	102.420044	-0.061798
102.533569	102.477417	-0.059875
102.600098	102.541504	-0.060516
102.666626	102.617798	-0.061462
102.733154	102.669067	-0.061462
102.800293	102.751465	-0.062439
102.866821	102.821655	-0.063080
102.933350	102.872925	-0.059875
102.999878	102.962036	-0.062744
103.066406	103.012695	-0.060516
103.133545	103.095703	-0.060516
103.200073	103.146362	-0.059570
103.266602	103.229370	-0.060211
103.333130	103.286743	-0.061157
103.400269	103.350220	-0.059570
103.466797	103.420410	-0.059235
103.533325	103.497314	-0.063080
103.599854	103.554077	-0.058929
103.666382	103.611450	-0.063080
103.733521	103.701172	-0.062439
103.800049	103.739014	-0.061798
103.866577	103.828125	-0.063385
103.933105	103.879395	-0.061462
104.000244	103.942871	-0.063080
104.066772	104.000244	-0.061798
104.133301	104.096069	-0.062439
104.199829	104.172363	-0.063385
104.266968	104.223022	-0.060516
104.333496	104.261475	-0.062439
104.400024	104.350586	-0.062744
104.466553	104.426880	-0.060516
104.533081	104.478149	-0.060516
104.600220	104.554443	-0.058929
104.666748	104.618530	-0.060516
104.733276	104.682007	-0.062744
104.799805	104.739380	-0.063080
104.866943	104.822388	-0.064972
104.933472	104.891968	-0.060516
105.000000	104.962158	-0.061798
105.066528	105.032349	-0.064331
105.133057	105.076904	-0.064331
105.200195	105.153198	-0.062103
105.266724	105.210571	-0.063721
105.333252	105.274658	-0.061462
105.399780	105.344849	-0.061798
105.466919	105.421143	-0.062439
105.533447	105.497437	-0.062744
105.599976	105.548706	-0.059570
105.666504	105.618286	-0.060516
105.733032	105.688477	-0.062439
105.800171	105.764771	-0.060852
105.866699	105.822144	-0.059875
105.933228	105.905151	-0.063721
105.999756	105.962524	-0.063080
106.066895	106.038818	-0.063721
106.133423	106.077271	-0.062744
106.199951	106.147461	-0.064667
106.266479	106.223755	-0.064331
106.333618	106.287231	-0.064331
106.400146	106.364136	-0.064331
106.466675	106.408691	-0.065613
106.533203	106.497803	-0.063080
106.599731	106.574097	-0.063385
106.666870	106.618652	-0.061798
106.733398	106.688843	-0.062439
106.799927	106.746216	-0.062103
106.866455	106.822510	-0.064026
106.933594	106.873779	-0.061462
107.000122	106.956177	-0.063080
107.066650	107.026367	-0.063385
107.133179	107.096558	-0.065948
107.199707	107.153931	-0.063385
107.266846	107.236938	-0.065948
107.333374	107.287598	-0.062439
107.399902	107.357788	-0.064667
107.466431	107.427979	-0.063385
107.533569	107.504272	-0.063080
107.600098	107.561646	-0.064026
107.666626	107.619019	-0.063721
107.733154	107.682495	-0.064026
107.800293	107.759399	-0.065948
107.866821	107.803955	-0.061798
107.933350	107.886353	-0.064026
107.999878	107.956543	-0.064026
108.066406	108.026733	-0.066895
108.133545	108.078003	-0.064331
108.200073	108.167114	-0.064331
108.266602	108.230591	-0.064026
108.333130	108.287964	-0.066559
108.400269	108.364258	-0.064331
108.466797	108.408813	-0.066559
108.533325	108.497925	-0.062439
108.599854	108.562012	-0.064026
108.666382	108.625488	-0.064667
108.733521	108.701782	-0.062744
108.800049	108.759155	-0.065948
108.866577	108.823242	-0.064972
108.933105	108.893433	-0.063080
109.000244	108.963013	-0.063385
109.066772	109.014282	-0.063080
109.133301	109.090576	-0.064667
109.199829	109.166870	-0.064331
109.266968	109.237061	-0.067200
109.333496	109.301147	-0.064667
109.400024	109.351807	-0.065948
109.466553	109.421997	-0.066559
109.533081	109.498291	-0.065948
109.600220	109.562378	-0.064972
109.666748	109.625854	-0.064972
109.733276	109.702148	-0.065948
109.799805	109.753418	-0.065948
109.866943	109.829712	-0.063080
109.933472	109.887085	-0.064331
110.000000	109.957275	-0.062744
110.066528	110.007935	-0.066895
110.133057	110.103760	-0.064026
110.200195	110.161133	-0.063721
110.266724	110.237427	-0.064667
110.333252	110.288696	-0.064667
110.399780	110.364990	-0.066254
110.466919	110.422363	-0.068176
110.533447	110.492554	-0.064972
110.599976	110.549316	-0.066895
110.666504	110.600586	-0.064667
110.733032	110.689697	-0.064972
110.800171	110.772705	-0.063721
110.866699	110.836182	-0.065308
110.933228	110.900269	-0.064026
110.999756	110.950928	-0.065613
111.066895	111.040039	-0.064972
111.133423	111.091309	-0.066254
111.199951	111.154785	-0.064331
111.266479	111.237793	-0.067535
111.333618	111.314087	-0.066895
111.400146	111.365356	-0.068176
111.466675	111.428833	-0.067200
111.533203	111.505127	-0.067535
111.599731	111.562500	-0.066895
111.666870	111.632690	-0.067535
111.733398	111.702881	-0.066254
111.799927	111.766357	-0.066895
111.866455	111.830444	-0.065308
111.933594	111.900024	-0.066895
112.000122	111.964111	-0.066254
112.066650	112.034302	-0.066895
112.133179	112.103882	-0.064667
112.199707	112.148437	-0.064972
112.266846	112.212524	-0.064667
112.333374	112.295532	-0.065948
112.399902	112.365112	-0.064972
112.466431	112.435303	-0.071350
112.533569	112.499390	-0.067841
112.600098	112.575684	-0.065308
112.666626	112.626343	-0.067841
112.733154	112.683716	-0.070404
112.800293	112.772827	-0.067841
112.866821	112.824097	-0.067200
112.933350	112.881470	-0.065613
112.999878	112.951660	-0.066559
113.066406	113.021240	-0.065613
113.133545	113.085327	-0.068481
113.200073	113.155518	-0.064667
113.266602	113.218994	-0.066895
113.333130	113.289185	-0.067200
113.400269	113.365479	-0.066895
113.466797	113.416748	-0.065308
113.533325	113.486328	-0.067535
113.599854	113.556519	-0.065948
113.666382	113.620605	-0.067200
113.733521	113.703003	-0.067841
113.800049	113.760376	-0.069427
113.866577	113.830566	-0.067841
113.933105	113.900757	-0.069427
114.000244	113.958130	-0.068481
114.066772	114.034424	-0.069427
114.133301	114.104614	-0.068481
114.199829	114.161987	-0.068817
114.266968	114.219360	-0.066254
114.333496	114.289551	-0.068176
114.400024	114.359131	-0.065613
114.466553	114.442139	-0.067200
114.533081	114.480591	-0.068817
114.600220	114.562988	-0.066254
114.666748	114.614258	-0.067535
114.733276	114.671631	-0.070404
114.799805	114.747925	-0.068176
114.866943	114.824219	-0.067841
114.933472	114.894409	-0.070404
115.000000	114.971313	-0.067200
115.066528	115.040894	-0.067200
115.133057	115.085449	-0.069427
115.200195	115.149536	-0.068176
115.266724	115.232544	-0.067841
115.333252	115.296021	-0.067841
115.399780	115.379028	-0.069763
115.466919	115.442505	-0.066254
115.533447	115.480957	-0.068176
115.599976	115.557251	-0.066895
115.666504	115.614624	-0.068481
115.733032	115.690918	-0.070068
115.800171	115.773926	-0.067535
115.866699	115.818481	-0.067841
115.933228	115.881958	-0.069763
115.999756	115.946045	-0.069427
116.066895	116.015625	-0.071350
116.133423	116.085815	-0.068481
116.199951	116.156006	-0.068481
116.266479	116.219482	-0.067841
116.333618	116.289673	-0.068176
116.400146	116.359863	-0.068176
116.466675	116.442871	-0.070404
116.533203	116.500244	-0.069122
116.599731	116.563721	-0.071686
116.666870	116.646729	-0.066895
116.733398	116.710205	-0.069122
116.799927	116.761475	-0.067535
116.866455	116.831055	-0.069122
116.933594	116.888428	-0.069122
117.000122	116.958618	-0.069763
117.066650	117.009888	-0.067535
117.133179	117.111816	-0.069763
117.199707	117.169189	-0.071045
117.266846	117.232666	-0.069763
117.333374	117.277222	-0.068176
117.399902	117.373047	-0.072296
117.466431	117.430420	-0.069122
117.533569	117.493896	-0.070404
117.600098	117.551270	-0.068481
117.666626	117.640381	-0.069427
117.733154	117.703857	-0.069427
117.800293	117.749023	-0.071350
117.866821	117.831421	-0.067841
117.933350	117.882690	-0.068481
117.999878	117.958984	-0.069427
118.066406	118.029175	-0.071350
118.133545	118.099365	-0.070068
118.200073	118.162842	-0.071686
118.266602	118.239136	-0.069122
118.333130	118.283691	-0.072296
118.400269	118.353882	-0.071045
118.466797	118.405151	-0.069122
118.533325	118.494263	-0.069427
118.599854	118.564453	-0.071045
118.666382	118.634033	-0.069122
118.733521	118.698120	-0.071045
118.800049	118.748779	-0.069427
118.866577	118.825684	-0.069427
118.933105	118.895264	-0.067535
119.000244	118.952637	-0.072296
119.066772	119.010010	-0.071350
119.133301	119.099121	-0.071686
119.199829	119.131470	-0.071045
119.266968	119.213867	-0.073273
119.333496	119.284058	-0.071686
119.400024	119.354248	-0.073273
119.466553	119.411621	-0.069427
119.533081	119.494629	-0.070709
119.600220	119.570923	-0.071991
119.666748	119.634399	-0.071350
119.733276	119.691772	-0.070068
119.799805	119.755859	-0.071045
119.866943	119.819336	-0.071991
119.933472	119.895630	-0.069427
120.000000	119.934082	-0.069427
120.066528	120.017090	-0.072937
120.133057	120.112305	-0.072632
120.200195	120.137939	-0.073273
120.266724	120.214233	-0.071350
120.333252	120.284424	-0.072632
120.399780	120.367432	-0.073914
120.466919	120.411987	-0.074219
120.533447	120.475464	-0.071686
120.599976	120.558472	-0.071991
120.666504	120.621948	-0.070404
120.733032	120.692139	-0.071991
120.800171	120.762329	-0.071991
120.866699	120.812988	-0.071991
120.933228	120.883179	-0.070709
120.999756	120.972290	-0.071991
121.066895	121.042480	-0.069763
121.133423	121.093750	-0.070068
121.199951	121.151123	-0.070404
121.266479	121.214600	-0.072296
121.333618	121.284790	-0.071686
121.400146	121.373901	-0.074524
121.466675	121.418457	-0.073578
121.533203	121.520386	-0.074524
121.599731	121.577759	-0.073578
121.666870	121.628418	-0.074860
121.733398	121.692505	-0.072296
121.799927	121.743164	-0.072937
121.866455	121.820068	-0.071991
121.933594	121.889648	-0.072632
122.000122	121.953735	-0.071350
122.066650	122.023926	-0.072632
122.133179	122.087402	-0.072296
122.199707	122.150879	-0.071350
122.266846	122.227783	-0.071350
122.333374	122.304077	-0.075165
122.399902	122.367554	-0.071045
122.466431	122.424927	-0.073578
122.533569	122.495117	-0.072632
122.600098	122.539673	-0.073914
122.666626	122.628784	-0.072937
122.733154	122.692871	-0.073578
122.800293	122.762451	-0.072632
122.866821	122.832642	-0.073578
122.933350	122.902832	-0.072296
122.999878	122.960205	-0.074524
123.066406	123.043213	-0.071350
123.133545	123.106689	-0.076141
123.200073	123.151245	-0.071045
123.266602	123.227539	-0.071686
123.333130	123.291626	-0.071350
123.400269	123.374023	-0.071045
123.466797	123.418579	-0.071686
123.533325	123.475952	-0.074219
123.599854	123.546143	-0.073273
123.666382	123.641968	-0.075806
123.733521	123.679810	-0.073578
123.800049	123.762817	-0.073273
123.866577	123.814087	-0.072296
123.933105	123.896484	-0.073578
124.000244	123.947754	-0.072632
124.066772	124.017944	-0.073578
124.133301	124.081421	-0.073578
124.199829	124.157715	-0.074524
124.266968	124.215088	-0.072937
124.333496	124.304199	-0.075500
124.400024	124.355469	-0.072937
124.466553	124.412842	-0.073578
124.533081	124.483032	-0.074860
124.600220	124.559326	-0.074860
124.666748	124.635620	-0.071991
124.733276	124.686890	-0.073273
124.799805	124.756470	-0.074219
124.866943	124.833374	-0.075806
124.933472	124.903564	-0.073914
125.000000	124.967041	-0.074860
125.066528	125.030518	-0.072632
125.133057	125.094604	-0.075806
125.200195	125.170898	-0.074219
125.266724	125.221558	-0.074860
125.333252	125.278931	-0.075500
125.399780	125.361938	-0.075500
125.466919	125.419312	-0.074524
125.533447	125.489502	-0.074219
125.599976	125.552979	-0.074524
125.666504	125.635986	-0.075165
125.733032	125.680542	-0.075165
125.800171	125.750732	-0.074860
125.866699	125.820923	-0.074524
125.933228	125.910034	-0.074524
125.999756	125.960693	-0.074860
126.066895	126.011963	-0.074860
126.133423	126.075439	-0.075500
126.199951	126.132812	-0.074860
126.266479	126.241455	-0.074219
126.333618	126.304932	-0.075806
126.400146	126.355591	-0.077087
126.466675	126.425781	-0.075165
126.533203	126.477051	-0.073273
126.599731	126.553345	-0.077087
126.666870	126.629639	-0.073578
126.733398	126.699829	-0.075165
126.799927	126.751099	-0.074219
126.866455	126.827393	-0.075165
126.933594	126.878052	-0.076141
127.000122	126.948242	-0.077087
127.066650	127.031250	-0.074524
127.133179	127.081909	-0.075806
127.199707	127.164917	-0.077087
127.266846	127.247925	-0.076141
127.333374	127.298584	-0.074524
127.399902	127.362671	-0.076447
127.466431	127.432251	-0.073914
127.533569	127.502441	-0.076447
127.600098	127.553711	-0.075165
127.666626	127.630005	-0.075806
127.733154	127.693481	-0.076447
127.800293	127.763672	-0.077728
127.866821	127.840576	-0.076141
127.933350	127.904053	-0.077087
127.999878	127.961426	-0.075806
128.066406	127.999268	-0.077393
128.133545	128.095093	-0.077393
128.200073	128.171387	-0.076782
128.266602	128.235474	-0.074219
128.333130	128.292847	-0.075165
128.400269	128.369141	-0.073914
128.466797	128.439331	-0.076782
128.533325	128.496704	-0.075165
128.599854	128.554077	-0.080261
128.666382	128.623657	-0.075806
128.733521	128.687744	-0.077393
128.800049	128.751221	-0.075165
128.866577	128.821411	-0.075500
128.933105	128.897705	-0.076141
129.000244	128.955078	-0.078369
129.066772	129.031372	-0.078674
129.133301	129.076538	-0.076141
129.199829	129.158936	-0.077393
129.266968	129.241943	-0.079010
129.333496	129.299316	-0.075806
129.400024	129.362793	-0.080902
129.466553	129.439087	-0.076782
129.533081	129.490356	-0.077087
129.600220	129.560547	-0.077087
129.666748	129.630737	-0.077393
129.733276	129.700317	-0.075165
129.799805	129.764404	-0.078369
129.866943	129.834595	-0.076782
129.933472	129.891968	-0.077728
130.000000	129.942627	-0.076447
130.066528	130.038452	-0.077393
130.133057	130.076294	-0.075806
130.200195	130.140381	-0.080261
130.266724	130.222778	-0.078369
130.333252	130.292969	-0.077728
130.399780	130.375977	-0.078674
130.466919	130.420532	-0.079620
130.533447	130.496826	-0.078033
130.599976	130.573120	-0.079620
130.666504	130.637207	-0.075806
130.733032	130.700684	-0.079010
130.800171	130.758057	-0.076141
130.866699	130.828247	-0.077728
130.933228	130.885620	-0.075165
130.999756	130.961914	-0.078033
131.066895	131.044922	-0.077728
[truncated: 1,385,554 more chars]
