# Supplementary material for: Forces applied during classical touch assays for Caenorhabditis elegans
Source: PLoS One. 2017 May 19;12(5):e0178080. doi: 10.1371/journal.pone.0178080 (PMC5438190; doi:10.1371/journal.pone.0178080)
Supplement: S1 Analysis Code — The matlab code used to do all data analysis is contained in this zip file. Also requires S2 Data. (ZIP) [file pone.0178080.s005.zip › AnalysisCodeAndData/HairMechanics/RawData/HM_EAM_1.txt]

FORCE/DISPLACEMENT CLAMP EXPERIMENT 
 11/17/2015 
 
 Experiment Name: 	 Default 
 Cantilever ID #: 	 Default 
 Sampling rate (Hz): 	 1000 
 Actuation Mode: 	 Disp. Clamp 
 
 Set Point (um) 	 Actuator Position (um) 	 Piezo Position (um) 
5.466919	5.487061	-0.004120
5.533447	5.544434	-0.001282
5.599976	5.601196	-0.002228
5.666504	5.665283	-0.001892
5.733032	5.741577	-0.002869
5.800171	5.805664	-0.003174
5.866699	5.881958	-0.000946
5.933228	5.945435	-0.003815
5.999756	6.002808	-0.000305
6.066895	6.072998	-0.001587
6.133423	6.143188	-0.002869
6.199951	6.206665	-0.007324
6.266479	6.276855	-0.003815
6.333618	6.353149	-0.004120
6.400146	6.404419	-0.005096
6.466675	6.480713	-0.003510
6.533203	6.550903	-0.003510
6.599731	6.621094	-0.006683
6.666870	6.678467	-0.002228
6.733398	6.748047	-0.004120
6.799927	6.818237	-0.000641
6.866455	6.869507	-0.002228
6.933594	6.939697	-0.000305
7.000122	6.996460	-0.005096
7.066650	7.066650	-0.000946
7.133179	7.130737	-0.001892
7.199707	7.219849	-0.005096
7.266846	7.277222	-0.005096
7.333374	7.340698	-0.005402
7.399902	7.398071	-0.007965
7.466431	7.474365	-0.004761
7.533569	7.544556	-0.004456
7.600098	7.620850	-0.004456
7.666626	7.678223	-0.002869
7.733154	7.755127	-0.003174
7.800293	7.792969	-0.004761
7.866821	7.875977	-0.003510
7.933350	7.939453	-0.006378
7.999878	8.009644	-0.000641
8.066406	8.060913	-0.003174
8.133545	8.150024	-0.000946
8.200073	8.194580	-0.007629
8.266602	8.270874	-0.004761
8.333130	8.315430	-0.004761
8.400269	8.404541	-0.005737
8.466797	8.461914	-0.006378
8.533325	8.544922	-0.006042
8.599854	8.608398	-0.008270
8.666382	8.691406	-0.003815
8.733521	8.735962	-0.006042
8.800049	8.806152	-0.003174
8.866577	8.876343	-0.004456
8.933105	8.939819	-0.001587
9.000244	8.997192	-0.003510
9.066772	9.073486	-0.007629
9.133301	9.124756	-0.001892
9.199829	9.213867	-0.003510
9.266968	9.277344	-0.005737
9.333496	9.334717	-0.005096
9.400024	9.404907	-0.006378
9.466553	9.475098	-0.004120
9.533081	9.532471	-0.006378
9.600220	9.615479	-0.008270
9.666748	9.666138	-0.006042
9.733276	9.742432	-0.006042
9.799805	9.819336	-0.006378
9.866943	9.869995	-0.006378
9.933472	9.933472	-0.005096
10.000000	9.997559	-0.003815
10.066528	10.067749	-0.004120
10.133057	10.131226	-0.002869
10.200195	10.201416	-0.004120
10.266724	10.277710	-0.004761
10.333252	10.335083	-0.003174
10.399780	10.411377	-0.003510
10.466919	10.462646	-0.007629
10.533447	10.538940	-0.006683
10.599976	10.609131	-0.006989
10.666504	10.666504	-0.006042
10.733032	10.729980	-0.007965
10.800171	10.787354	-0.004456
10.866699	10.863647	-0.004456
10.933228	10.940552	-0.007629
10.999756	10.997925	-0.004456
11.066895	11.067505	-0.005737
11.133423	11.118774	-0.005096
11.199951	11.201782	-0.003815
11.266479	11.265259	-0.006042
11.333618	11.341553	-0.004120
11.400146	11.398926	-0.005402
11.466675	11.475220	-0.006042
11.533203	11.532593	-0.004761
11.599731	11.589966	-0.007629
11.666870	11.666870	-0.008270
11.733398	11.730347	-0.007965
11.799927	11.793823	-0.006378
11.866455	11.870728	-0.007965
11.933594	11.934204	-0.004456
12.000122	11.997681	-0.007629
12.066650	12.080688	-0.004761
12.133179	12.131958	-0.006989
12.199707	12.195435	-0.006989
12.266846	12.278442	-0.007629
12.333374	12.329102	-0.003510
12.399902	12.399292	-0.004120
12.466431	12.469482	-0.003815
12.533569	12.532959	-0.007629
12.600098	12.597046	-0.006378
12.666626	12.666626	-0.009216
12.733154	12.736816	-0.006042
12.800293	12.813110	-0.008911
12.866821	12.864380	-0.008270
12.933350	12.940674	-0.009216
12.999878	13.004761	-0.007965
13.066406	13.074341	-0.007324
13.133545	13.144531	-0.005737
13.200073	13.208618	-0.007629
13.266602	13.272095	-0.003815
13.333130	13.335571	-0.006683
13.400269	13.412476	-0.007965
13.466797	13.469849	-0.005737
13.533325	13.527222	-0.004456
13.599854	13.609619	-0.006378
13.666382	13.692627	-0.006042
13.733521	13.743286	-0.007629
13.800049	13.807373	-0.006989
13.866577	13.877563	-0.010498
13.933105	13.941040	-0.007324
14.000244	13.998413	-0.008270
14.066772	14.068604	-0.009552
14.133301	14.138794	-0.009216
14.199829	14.208374	-0.007965
14.266968	14.252930	-0.008270
14.333496	14.323120	-0.008911
14.400024	14.406128	-0.007324
14.466553	14.456787	-0.005096
14.533081	14.533691	-0.007965
14.600220	14.597168	-0.006378
14.666748	14.680176	-0.006042
14.733276	14.730835	-0.008270
14.799805	14.782104	-0.004761
14.866943	14.865112	-0.006042
14.933472	14.928589	-0.008911
15.000000	14.992065	-0.011139
15.066528	15.075073	-0.007629
15.133057	15.125732	-0.006683
15.200195	15.189819	-0.008911
15.266724	15.260010	-0.007965
15.333252	15.342407	-0.006683
15.399780	15.412598	-0.010193
15.466919	15.469971	-0.007324
15.533447	15.540161	-0.010193
15.599976	15.590820	-0.007629
15.666504	15.661011	-0.006683
15.733032	15.725098	-0.004761
15.800171	15.814209	-0.009857
15.866699	15.871582	-0.010193
15.933228	15.928955	-0.009857
15.999756	16.005249	-0.007629
16.066895	16.081543	-0.009216
16.133423	16.126099	-0.008606
16.199951	16.177368	-0.008911
16.266479	16.266479	-0.008911
16.333618	16.329956	-0.008911
16.400146	16.406860	-0.009552
16.466675	16.470337	-0.009216
16.533203	16.520996	-0.008911
16.599731	16.597900	-0.008911
16.666870	16.674194	-0.008270
16.733398	16.744385	-0.008911
16.799927	16.795044	-0.006683
16.866455	16.859131	-0.007629
16.933594	16.928711	-0.006683
17.000122	17.005615	-0.011475
17.066650	17.069092	-0.010498
17.133179	17.139282	-0.010834
17.199707	17.171021	-0.010834
17.266846	17.272949	-0.012726
17.333374	17.324219	-0.009216
17.399902	17.400513	-0.012085
17.466431	17.463989	-0.007629
17.533569	17.546997	-0.010834
17.600098	17.597656	-0.008606
17.666626	17.667847	-0.009216
17.733154	17.719116	-0.006683
17.800293	17.801514	-0.008270
17.866821	17.871704	-0.011475
17.933350	17.948608	-0.007965
17.999878	18.005371	-0.006989
18.066406	18.075562	-0.009216
18.133545	18.120117	-0.008911
18.200073	18.197021	-0.011475
18.266602	18.266602	-0.012726
18.333130	18.336792	-0.010498
18.400269	18.388062	-0.012726
18.466797	18.483276	-0.011139
18.533325	18.521729	-0.009857
18.599854	18.591919	-0.010834
18.666382	18.674927	-0.011475
18.733521	18.744507	-0.011475
18.800049	18.808594	-0.007324
18.866577	18.853149	-0.010498
18.933105	18.929443	-0.006683
19.000244	18.992920	-0.007629
19.066772	19.069824	-0.008270
19.133301	19.127197	-0.006683
19.199829	19.190674	-0.006042
19.266968	19.260864	-0.012421
19.333496	19.343872	-0.010193
19.400024	19.400635	-0.015289
19.466553	19.470825	-0.009552
19.533081	19.547729	-0.011475
19.600220	19.592285	-0.009552
19.666748	19.655762	-0.010193
19.733276	19.738770	-0.008606
19.799805	19.796143	-0.010834
19.866943	19.872437	-0.014343
19.933472	19.935913	-0.011139
20.000000	20.012817	-0.009857
20.066528	20.069580	-0.010498
20.133057	20.139771	-0.008911
20.200195	20.191040	-0.009552
20.266724	20.254517	-0.012085
20.333252	20.330811	-0.014008
20.399780	20.394897	-0.009857
20.466919	20.471191	-0.009857
20.533447	20.528564	-0.013367
20.599976	20.598755	-0.011139
20.666504	20.681763	-0.013367
20.733032	20.738525	-0.011475
20.800171	20.821533	-0.008606
20.866699	20.866089	-0.010498
20.933228	20.910645	-0.010834
20.999756	20.999756	-0.009552
21.066895	21.069946	-0.009552
21.133423	21.114502	-0.012421
21.199951	21.203613	-0.008270
21.266479	21.254883	-0.011475
21.333618	21.331177	-0.010834
21.400146	21.388550	-0.012421
21.466675	21.464844	-0.011780
21.533203	21.528931	-0.016235
21.599731	21.592407	-0.011475
21.666870	21.668701	-0.013702
21.733398	21.726074	-0.013702
21.799927	21.783447	-0.010834
21.866455	21.860352	-0.011139
21.933594	21.923828	-0.012421
22.000122	22.006836	-0.012085
22.066650	22.064209	-0.014008
22.133179	22.140503	-0.010193
22.199707	22.191162	-0.009857
22.266846	22.255249	-0.008911
22.333374	22.331543	-0.010193
22.399902	22.395020	-0.010498
22.466431	22.459106	-0.008911
22.533569	22.509766	-0.012421
22.600098	22.573853	-0.013062
22.666626	22.669067	-0.014648
22.733154	22.752075	-0.015594
22.800293	22.790527	-0.010834
22.866821	22.866821	-0.013367
22.933350	22.924194	-0.013062
22.999878	23.000488	-0.011475
23.066406	23.057861	-0.011139
23.133545	23.121338	-0.011475
23.200073	23.204346	-0.011139
23.266602	23.261719	-0.011780
23.333130	23.319092	-0.011475
23.400269	23.402100	-0.011475
23.466797	23.439941	-0.006989
23.533325	23.529053	-0.014648
23.599854	23.599243	-0.013367
23.666382	23.650513	-0.011475
23.733521	23.726807	-0.014954
23.800049	23.784180	-0.014008
23.866577	23.860474	-0.012726
23.933105	23.943481	-0.014008
24.000244	24.000854	-0.012421
24.066772	24.077148	-0.015289
24.133301	24.140625	-0.013062
24.199829	24.204712	-0.010834
24.266968	24.268188	-0.014008
24.333496	24.319458	-0.013062
24.400024	24.401855	-0.015594
24.466553	24.453125	-0.007324
24.533081	24.536133	-0.010193
24.600220	24.593506	-0.012085
24.666748	24.663086	-0.015289
24.733276	24.727173	-0.015594
24.799805	24.803467	-0.012421
24.866943	24.873657	-0.011780
24.933472	24.931030	-0.016235
25.000000	24.994507	-0.014008
25.066528	25.070801	-0.014343
25.133057	25.128174	-0.011475
25.200195	25.198364	-0.013062
25.266724	25.262451	-0.014648
25.333252	25.325928	-0.014954
25.399780	25.402222	-0.014008
25.466919	25.459595	-0.014008
25.533447	25.535889	-0.013367
25.599976	25.612793	-0.014343
25.666504	25.670166	-0.010193
25.733032	25.726929	-0.012085
25.800171	25.797119	-0.013367
25.866699	25.848389	-0.014008
25.933228	25.937500	-0.014008
25.999756	26.000977	-0.013702
26.066895	26.071167	-0.012085
26.133423	26.141357	-0.016876
26.199951	26.204834	-0.013367
26.266479	26.262207	-0.015289
26.333618	26.326294	-0.012085
26.400146	26.383667	-0.016235
26.466675	26.459961	-0.014008
26.533203	26.549072	-0.012421
26.599731	26.580811	-0.012726
26.666870	26.657104	-0.015930
26.733398	26.746826	-0.012085
26.799927	26.797485	-0.013062
26.866455	26.880493	-0.011780
26.933594	26.943970	-0.015289
27.000122	26.988525	-0.015289
27.066650	27.064819	-0.015289
27.133179	27.128906	-0.013062
27.199707	27.205200	-0.013702
27.266846	27.281494	-0.012421
27.333374	27.338867	-0.014648
27.399902	27.390137	-0.013062
27.466431	27.479248	-0.013702
27.533569	27.542725	-0.014648
27.600098	27.606812	-0.016235
27.666626	27.664185	-0.014008
27.733154	27.740479	-0.014008
27.800293	27.797852	-0.012085
27.866821	27.868042	-0.013367
27.933350	27.938232	-0.014648
27.999878	28.001709	-0.017517
28.066406	28.071899	-0.014343
28.133545	28.135376	-0.015930
28.200073	28.205566	-0.016571
28.266602	28.275757	-0.016876
28.333130	28.333130	-0.013702
28.400269	28.409424	-0.016235
28.466797	28.472900	-0.014954
28.533325	28.536987	-0.014954
28.599854	28.607178	-0.014954
28.666382	28.670654	-0.016235
28.733521	28.728027	-0.014648
28.800049	28.811035	-0.014648
28.866577	28.880615	-0.012726
28.933105	28.925171	-0.015930
29.000244	29.008179	-0.012085
29.066772	29.078369	-0.018158
29.133301	29.141846	-0.016571
29.199829	29.212036	-0.017181
29.266968	29.263306	-0.015289
29.333496	29.345703	-0.016235
29.400024	29.409790	-0.015594
29.466553	29.473267	-0.015930
29.533081	29.543457	-0.016235
29.600220	29.619751	-0.016235
29.666748	29.677124	-0.015930
29.733276	29.747314	-0.017822
29.799805	29.810791	-0.015289
29.866943	29.862061	-0.014008
29.933472	29.932251	-0.015594
30.000000	30.008545	-0.014008
30.066528	30.072021	-0.013062
30.133057	30.123291	-0.014008
30.200195	30.212402	-0.013367
30.266724	30.263062	-0.016876
30.333252	30.333252	-0.017181
30.399780	30.397339	-0.017181
30.466919	30.466919	-0.015930
30.533447	30.537109	-0.014954
30.599976	30.607300	-0.015594
30.666504	30.664673	-0.017822
30.733032	30.734863	-0.016235
30.800171	30.805054	-0.015289
30.866699	30.887451	-0.015594
30.933228	30.957642	-0.019104
30.999756	31.002197	-0.012726
31.066895	31.079102	-0.015930
31.133423	31.142578	-0.015930
31.199951	31.199951	-0.012726
31.266479	31.244507	-0.012726
31.333618	31.339722	-0.016876
31.400146	31.409912	-0.015594
31.466675	31.467285	-0.018799
31.533203	31.543579	-0.017822
31.599731	31.594849	-0.017181
31.666870	31.665039	-0.014648
31.733398	31.741333	-0.014954
31.799927	31.811523	-0.015594
31.866455	31.862183	-0.015594
31.933594	31.951904	-0.019440
32.000122	32.002563	-0.014954
32.066650	32.078857	-0.016571
32.133179	32.130127	-0.015594
32.199707	32.206421	-0.015930
32.266846	32.282715	-0.016235
32.333374	32.340088	-0.018799
32.399902	32.416992	-0.019745
32.466431	32.473755	-0.015930
32.533569	32.537842	-0.016235
32.600098	32.614136	-0.019104
32.666626	32.671509	-0.020050
32.733154	32.734985	-0.018158
32.800293	32.817993	-0.016235
32.866821	32.888184	-0.016235
32.933350	32.932739	-0.020691
32.999878	32.977295	-0.016571
33.066406	33.073120	-0.015289
33.133545	33.136597	-0.019440
33.200073	33.200073	-0.017517
33.266602	33.264160	-0.015594
33.333130	33.334351	-0.016571
33.400269	33.403931	-0.016235
33.466797	33.480835	-0.016876
33.533325	33.550415	-0.018799
33.599854	33.595581	-0.021027
33.666382	33.671875	-0.016571
33.733521	33.735352	-0.017822
33.800049	33.824463	-0.021667
33.866577	33.869019	-0.015594
33.933105	33.952026	-0.018158
34.000244	33.977661	-0.016235
34.066772	34.079590	-0.017181
34.133301	34.143066	-0.015289
34.199829	34.213257	-0.017517
34.266968	34.264526	-0.014343
34.333496	34.309082	-0.014343
34.400024	34.404297	-0.021027
34.466553	34.461670	-0.017181
34.533081	34.550781	-0.014648
34.600220	34.602051	-0.019104
34.666748	34.665527	-0.019104
34.733276	34.722900	-0.020386
34.799805	34.799194	-0.019104
34.866943	34.882202	-0.018158
34.933472	34.945679	-0.021027
35.000000	35.003052	-0.019104
35.066528	35.067139	-0.017822
35.133057	35.137329	-0.016876
35.200195	35.187988	-0.016235
35.266724	35.258179	-0.017517
35.333252	35.334473	-0.016876
35.399780	35.404663	-0.016235
35.466919	35.474854	-0.016235
35.533447	35.525513	-0.017181
35.599976	35.608521	-0.017517
35.666504	35.659790	-0.016876
35.733032	35.729370	-0.016571
35.800171	35.793457	-0.022278
35.866699	35.875854	-0.016876
35.933228	35.927124	-0.018799
35.999756	36.003418	-0.016571
36.066895	36.054687	-0.018799
36.133423	36.118164	-0.015930
36.199951	36.213989	-0.021027
36.266479	36.290283	-0.017517
36.333618	36.322021	-0.017822
36.400146	36.405029	-0.022919
36.466675	36.487427	-0.022278
36.533203	36.532593	-0.016571
36.599731	36.589355	-0.018158
36.666870	36.666260	-0.020050
36.733398	36.736450	-0.018799
36.799927	36.806030	-0.021027
36.866455	36.870117	-0.019745
36.933594	36.933594	-0.019745
37.000122	37.003784	-0.019440
37.066650	37.054443	-0.019745
37.133179	37.137451	-0.019745
37.199707	37.188721	-0.019745
37.266846	37.258301	-0.018158
37.333374	37.322388	-0.018158
37.399902	37.405396	-0.019745
37.466431	37.449951	-0.017822
37.533569	37.545166	-0.020386
37.600098	37.589722	-0.019104
37.666626	37.653809	-0.019440
37.733154	37.742920	-0.019104
37.800293	37.793579	-0.022278
37.866821	37.876587	-0.019104
37.933350	37.933960	-0.021667
37.999878	37.997437	-0.021027
38.066406	38.067627	-0.022278
38.133545	38.156738	-0.019104
38.200073	38.201294	-0.020050
38.266602	38.271484	-0.019104
38.333130	38.341675	-0.018158
38.400269	38.399048	-0.019440
38.466797	38.462524	-0.020691
38.533325	38.513794	-0.019104
38.599854	38.602905	-0.017517
38.666382	38.666382	-0.018799
38.733521	38.723755	-0.018799
38.800049	38.812866	-0.018799
38.866577	38.864136	-0.017517
38.933105	38.934326	-0.019104
39.000244	38.984985	-0.017181
39.066772	39.086914	-0.020691
39.133301	39.131470	-0.020386
39.199829	39.195557	-0.020691
39.266968	39.259033	-0.019745
39.333496	39.335327	-0.019104
39.400024	39.412231	-0.019745
39.466553	39.462891	-0.021027
39.533081	39.539185	-0.021332
39.600220	39.596558	-0.019440
39.666748	39.673462	-0.019745
39.733276	39.743042	-0.021973
39.799805	39.819946	-0.019440
39.866943	39.864502	-0.016876
39.933472	39.953613	-0.018158
40.000000	39.991455	-0.018463
40.066528	40.068359	-0.022278
40.133057	40.131836	-0.019104
40.200195	40.195312	-0.019745
40.266724	40.259399	-0.021332
40.333252	40.303955	-0.021332
40.399780	40.399170	-0.021973
40.466919	40.444336	-0.021332
40.533447	40.513916	-0.021332
40.599976	40.590820	-0.021667
40.666504	40.654297	-0.019745
40.733032	40.711670	-0.020050
40.800171	40.794678	-0.021667
40.866699	40.845337	-0.018799
40.933228	40.928345	-0.021667
40.999756	40.972900	-0.017181
41.066895	41.062012	-0.021027
41.133423	41.119385	-0.020050
41.199951	41.195679	-0.021973
41.266479	41.265869	-0.020691
41.333618	41.323242	-0.019745
41.400146	41.386719	-0.021027
41.466675	41.463623	-0.022278
41.533203	41.520996	-0.020386
41.599731	41.603394	-0.021973
41.666870	41.654663	-0.020691
41.733398	41.724854	-0.022919
41.799927	41.788330	-0.022278
41.866455	41.871338	-0.021667
41.933594	41.921997	-0.018463
42.000122	41.992187	-0.023254
42.066650	42.062378	-0.019745
42.133179	42.125854	-0.021332
42.199707	42.196045	-0.020050
42.266846	42.259521	-0.020050
42.333374	42.323608	-0.022278
42.399902	42.387085	-0.022614
42.466431	42.463379	-0.020050
42.533569	42.527466	-0.020386
42.600098	42.603760	-0.023254
42.666626	42.661133	-0.023560
42.733154	42.711792	-0.020691
42.800293	42.794800	-0.021973
42.866821	42.852173	-0.020050
42.933350	42.928467	-0.020050
42.999878	42.992554	-0.022278
43.066406	43.062744	-0.019745
43.133545	43.126221	-0.021973
43.200073	43.196411	-0.021973
43.266602	43.259888	-0.020386
43.333130	43.323975	-0.021332
43.400269	43.393555	-0.020386
43.466797	43.450928	-0.022278
43.533325	43.521118	-0.021332
43.599854	43.578491	-0.022919
43.666382	43.667603	-0.021973
43.733521	43.737793	-0.025146
43.800049	43.789062	-0.021027
43.866577	43.852539	-0.022919
43.933105	43.916016	-0.020386
44.000244	43.992920	-0.023895
44.066772	44.049683	-0.019745
44.133301	44.132690	-0.022919
44.199829	44.183960	-0.021027
44.266968	44.254150	-0.021667
44.333496	44.310913	-0.019440
44.400024	44.387817	-0.025482
44.466553	44.470215	-0.022614
44.533081	44.514771	-0.021332
44.600220	44.591675	-0.024841
44.666748	44.667969	-0.024200
44.733276	44.712524	-0.022919
44.799805	44.795532	-0.023895
44.866943	44.846191	-0.021332
44.933472	44.923096	-0.021973
45.000000	44.999390	-0.022919
45.066528	45.069580	-0.022919
45.133057	45.126953	-0.020050
45.200195	45.183716	-0.026428
45.266724	45.253906	-0.022614
45.333252	45.317993	-0.022919
45.399780	45.381470	-0.021332
45.466919	45.457764	-0.024200
45.533447	45.527954	-0.020386
45.599976	45.592041	-0.022614
45.666504	45.648804	-0.022614
45.733032	45.725708	-0.026428
45.800171	45.802002	-0.023560
45.866699	45.852661	-0.025146
45.933228	45.922852	-0.022919
45.999756	45.986938	-0.026123
46.066895	46.056519	-0.021667
46.133423	46.113892	-0.024200
46.199951	46.203613	-0.022278
46.266479	46.254272	-0.022614
46.333618	46.337280	-0.020691
46.400146	46.381836	-0.024200
46.466675	46.464844	-0.022919
46.533203	46.534424	-0.021027
46.599731	46.585693	-0.024536
46.666870	46.655884	-0.023560
46.733398	46.719360	-0.023560
46.799927	46.795654	-0.024200
46.866455	46.853027	-0.025482
46.933594	46.917114	-0.022919
47.000122	46.961670	-0.021667
47.066650	47.044067	-0.022919
47.133179	47.114258	-0.023895
47.199707	47.178345	-0.022919
47.266846	47.247925	-0.023895
47.333374	47.318115	-0.025146
47.399902	47.382202	-0.025146
47.466431	47.451782	-0.025482
47.533569	47.509155	-0.022278
47.600098	47.573242	-0.023895
47.666626	47.668457	-0.024536
47.733154	47.713013	-0.024200
47.800293	47.764282	-0.023895
47.866821	47.827759	-0.024200
47.933350	47.916870	-0.023254
47.999878	47.974243	-0.028351
48.066406	48.038330	-0.022614
48.133545	48.101807	-0.024536
48.200073	48.203735	-0.023560
48.266602	48.248291	-0.026764
48.333130	48.318481	-0.024841
48.400269	48.375854	-0.023560
48.466797	48.446045	-0.025146
48.533325	48.516235	-0.027069
48.599854	48.579712	-0.024200
48.666382	48.643188	-0.026123
48.733521	48.700562	-0.022919
48.800049	48.770752	-0.025482
48.866577	48.847046	-0.024841
48.933105	48.917236	-0.024536
49.000244	48.987427	-0.024841
49.066772	49.044800	-0.024536
49.133301	49.121094	-0.027405
49.199829	49.172363	-0.022919
49.266968	49.254761	-0.025146
49.333496	49.312134	-0.022919
49.400024	49.356689	-0.025482
49.466553	49.452515	-0.025482
49.533081	49.515991	-0.024536
49.600220	49.573364	-0.022919
49.666748	49.637451	-0.026123
49.733276	49.719849	-0.024200
49.799805	49.777222	-0.024841
49.866943	49.847412	-0.024841
49.933472	49.917603	-0.024200
50.000000	49.981079	-0.026428
50.066528	50.057983	-0.025787
50.133057	50.121460	-0.026428
50.200195	50.178833	-0.024200
50.266724	50.255127	-0.024841
50.333252	50.286865	-0.024841
50.399780	50.369873	-0.024200
50.466919	50.446167	-0.025482
50.533447	50.516357	-0.024200
50.599976	50.567627	-0.024841
50.666504	50.637817	-0.026428
50.733032	50.714111	-0.024200
50.800171	50.758667	-0.025146
50.866699	50.860596	-0.028015
50.933228	50.905151	-0.024841
50.999756	50.994263	-0.027069
51.066895	51.026001	-0.023895
51.133423	51.102295	-0.026123
51.199951	51.179199	-0.024536
51.266479	51.242676	-0.027405
51.333618	51.325684	-0.027405
51.400146	51.370239	-0.026428
51.466675	51.440430	-0.026764
51.533203	51.516724	-0.027710
51.599731	51.586914	-0.024200
51.666870	51.637573	-0.025146
51.733398	51.701660	-0.025482
51.799927	51.777954	-0.027069
51.866455	51.835327	-0.024536
51.933594	51.898804	-0.025482
52.000122	51.987915	-0.024200
52.066650	52.052002	-0.024200
52.133179	52.102661	-0.023895
52.199707	52.204590	-0.026428
52.266846	52.236328	-0.025482
52.333374	52.300415	-0.025482
52.399902	52.370605	-0.025482
52.466431	52.440186	-0.026428
52.533569	52.510376	-0.027069
52.600098	52.567749	-0.025146
52.666626	52.650757	-0.028015
52.733154	52.708130	-0.025482
52.800293	52.771606	-0.026428
52.866821	52.848511	-0.029633
52.933350	52.911987	-0.022919
52.999878	52.982178	-0.024536
53.066406	53.052368	-0.024536
53.133545	53.121948	-0.026123
53.200073	53.166504	-0.025146
53.266602	53.243408	-0.025787
53.333130	53.313599	-0.026123
53.400269	53.383179	-0.023895
53.466797	53.447266	-0.026764
53.533325	53.504639	-0.027069
53.599854	53.562012	-0.025146
53.666382	53.651123	-0.028351
53.733521	53.695679	-0.025146
53.800049	53.778076	-0.026428
53.866577	53.861084	-0.027405
53.933105	53.931274	-0.027710
54.000244	53.982544	-0.027069
54.066772	54.033203	-0.025482
54.133301	54.096680	-0.027069
54.199829	54.186401	-0.028351
54.266968	54.243164	-0.025146
54.333496	54.338989	-0.025482
54.400024	54.383545	-0.025146
54.466553	54.421997	-0.026123
54.533081	54.530029	-0.026764
54.600220	54.587402	-0.027069
54.666748	54.651489	-0.028992
54.733276	54.702148	-0.026428
54.799805	54.785156	-0.026428
54.866943	54.842529	-0.028992
54.933472	54.918823	-0.026764
55.000000	54.982300	-0.026764
55.066528	55.026855	-0.027069
55.133057	55.090942	-0.027069
55.200195	55.173340	-0.027069
55.266724	55.250244	-0.027405
55.333252	55.288086	-0.024841
55.399780	55.377197	-0.026428
55.466919	55.447388	-0.026764
55.533447	55.511475	-0.027405
55.599976	55.574951	-0.024841
55.666504	55.657959	-0.027405
55.733032	55.721436	-0.026428
55.800171	55.791626	-0.027405
55.866699	55.842285	-0.028015
55.933228	55.912476	-0.029297
55.999756	55.963745	-0.026764
56.066895	56.058960	-0.026764
56.133423	56.129150	-0.026764
56.199951	56.186523	-0.028015
56.266479	56.243896	-0.027710
56.333618	56.320190	-0.028656
56.400146	56.377563	-0.026428
56.466675	56.434937	-0.026764
56.533203	56.499023	-0.028656
56.599731	56.581421	-0.029633
56.666870	56.651611	-0.027069
56.733398	56.721802	-0.025146
56.799927	56.779175	-0.028992
56.866455	56.836548	-0.028992
56.933594	56.918945	-0.027405
57.000122	56.983032	-0.027710
57.066650	57.033691	-0.028015
57.133179	57.097778	-0.026764
57.199707	57.167969	-0.027710
57.266846	57.250366	-0.028992
57.333374	57.307739	-0.026764
57.399902	57.377930	-0.030243
57.466431	57.454224	-0.027405
57.533569	57.498779	-0.028656
57.600098	57.562866	-0.028992
57.666626	57.651978	-0.031219
57.733154	57.696533	-0.027069
57.800293	57.772827	-0.028992
57.866821	57.855835	-0.026428
57.933350	57.900391	-0.028992
57.999878	57.976685	-0.027069
58.066406	58.034058	-0.029297
58.133545	58.104248	-0.028656
58.200073	58.180542	-0.030579
58.266602	58.250732	-0.028992
58.333130	58.302002	-0.027405
58.400269	58.371582	-0.028015
58.466797	58.454590	-0.028992
58.533325	58.505859	-0.030243
58.599854	58.569336	-0.030243
58.666382	58.632812	-0.029297
58.733521	58.721924	-0.028015
58.800049	58.779297	-0.031525
58.866577	58.843384	-0.029297
58.933105	58.913574	-0.030579
59.000244	58.989868	-0.027710
59.066772	59.040527	-0.031525
59.133301	59.123535	-0.028656
59.199829	59.180908	-0.028656
59.266968	59.257202	-0.028992
59.333496	59.321289	-0.025482
59.400024	59.384766	-0.027710
59.466553	59.448242	-0.029633
59.533081	59.525146	-0.029297
59.600220	59.575806	-0.030243
59.666748	59.652100	-0.028015
59.733276	59.703369	-0.028656
59.799805	59.786377	-0.030884
59.866943	59.830933	-0.029938
59.933472	59.913330	-0.031525
60.000000	59.977417	-0.026428
60.066528	60.034790	-0.030579
60.133057	60.098267	-0.029938
60.200195	60.174561	-0.029938
60.266724	60.244751	-0.029938
60.333252	60.314941	-0.027710
60.399780	60.372314	-0.027405
60.466919	60.448608	-0.029938
60.533447	60.487061	-0.028656
60.599976	60.570068	-0.028656
60.666504	60.633545	-0.028992
60.733032	60.703735	-0.029938
60.800171	60.773926	-0.029938
60.866699	60.837402	-0.028992
60.933228	60.920410	-0.029938
60.999756	60.971069	-0.028015
61.066895	61.028442	-0.029297
61.133423	61.111450	-0.028351
61.199951	61.174927	-0.030579
61.266479	61.232300	-0.028015
61.333618	61.302490	-0.031219
61.400146	61.359863	-0.028015
61.466675	61.430054	-0.029297
61.533203	61.506348	-0.028992
61.599731	61.569824	-0.032806
61.666870	61.640015	-0.029297
61.733398	61.710205	-0.029938
61.799927	61.760864	-0.027405
61.866455	61.837769	-0.031525
61.933594	61.895142	-0.029633
62.000122	61.984253	-0.028992
62.066650	62.047729	-0.028015
62.133179	62.105103	-0.029938
62.199707	62.175293	-0.026764
62.266846	62.245483	-0.030884
62.333374	62.302856	-0.029633
62.399902	62.366333	-0.028656
62.466431	62.442627	-0.029633
62.533569	62.512817	-0.031525
62.600098	62.570190	-0.027405
62.666626	62.640381	-0.029633
62.733154	62.697754	-0.030579
62.800293	62.786865	-0.032166
62.866821	62.844238	-0.030884
62.933350	62.914429	-0.030579
62.999878	62.971802	-0.030243
63.066406	63.048096	-0.031219
63.133545	63.105469	-0.030243
63.200073	63.175659	-0.028992
63.266602	63.251953	-0.025482
63.333130	63.296509	-0.029938
63.400269	63.359985	-0.028351
63.466797	63.449707	-0.030579
63.533325	63.500366	-0.030579
63.599854	63.570557	-0.029938
63.666382	63.634033	-0.029633
63.733521	63.691406	-0.031525
63.800049	63.755493	-0.030579
63.866577	63.831787	-0.032166
63.933105	63.895264	-0.030579
64.000244	63.959351	-0.032501
64.066772	64.048462	-0.028992
64.133301	64.105835	-0.030243
64.199829	64.175415	-0.028015
64.266968	64.232788	-0.030243
64.333496	64.296875	-0.028015
64.400024	64.367065	-0.029297
64.466553	64.430542	-0.030884
64.533081	64.494019	-0.033112
64.600220	64.577026	-0.029938
64.666748	64.634399	-0.030579
64.733276	64.704590	-0.030579
64.799805	64.761963	-0.030884
64.866943	64.838257	-0.032501
64.933472	64.895630	-0.031525
65.000000	64.978638	-0.031219
65.066528	65.029297	-0.028992
65.133057	65.105591	-0.031525
65.200195	65.195312	-0.032806
65.266724	65.233154	-0.030243
65.333252	65.284424	-0.031219
65.399780	65.373535	-0.030243
65.466919	65.437012	-0.028015
65.533447	65.501099	-0.030579
65.599976	65.577393	-0.031860
65.666504	65.640869	-0.028351
65.733032	65.711060	-0.031219
65.800171	65.781250	-0.030579
65.866699	65.838623	-0.034393
65.933228	65.902100	-0.029633
65.999756	65.972290	-0.033112
66.066895	66.035767	-0.030579
66.133423	66.105957	-0.032166
66.199951	66.157227	-0.033447
66.266479	66.220703	-0.034088
66.333618	66.290894	-0.031219
66.400146	66.361084	-0.031860
66.466675	66.431274	-0.029297
66.533203	66.488647	-0.031860
66.599731	66.545410	-0.028992
66.666870	66.609497	-0.032806
66.733398	66.685791	-0.031860
66.799927	66.762085	-0.030884
66.866455	66.806641	-0.031219
66.933594	66.883545	-0.031525
67.000122	66.947021	-0.032501
67.066650	67.023315	-0.029633
67.133179	67.093506	-0.031219
67.199707	67.138062	-0.034729
67.266846	67.214355	-0.032806
67.333374	67.284546	-0.031860
67.399902	67.361450	-0.034393
67.466431	67.424927	-0.032501
67.533569	67.482300	-0.032166
67.600098	67.552490	-0.031860
67.666626	67.609863	-0.031219
67.733154	67.698975	-0.031219
67.800293	67.769165	-0.034393
67.866821	67.813721	-0.034088
67.933350	67.896118	-0.034088
67.999878	67.973022	-0.032166
68.066406	68.023682	-0.031525
68.133545	68.087158	-0.030579
68.200073	68.151245	-0.031860
68.266602	68.208618	-0.029938
68.333130	68.297729	-0.031525
68.400269	68.374023	-0.034393
68.466797	68.405762	-0.032166
68.533325	68.495483	-0.033752
68.599854	68.558960	-0.029297
68.666382	68.629150	-0.034088
68.733521	68.692627	-0.034729
68.800049	68.756104	-0.034729
68.866577	68.826294	-0.033112
68.933105	68.883667	-0.031525
69.000244	68.947754	-0.033752
69.066772	69.024048	-0.033447
69.133301	69.094238	-0.032501
69.199829	69.170532	-0.033752
69.266968	69.240723	-0.032806
69.333496	69.298096	-0.029938
69.400024	69.361572	-0.032806
69.466553	69.431763	-0.032166
69.533081	69.495239	-0.033752
69.600220	69.552612	-0.032806
69.666748	69.622803	-0.034088
69.733276	69.692993	-0.029938
69.799805	69.750366	-0.031860
69.866943	69.807739	-0.034088
69.933472	69.877930	-0.030884
70.000000	69.954224	-0.030243
70.066528	70.030518	-0.033752
70.133057	70.081787	-0.034729
70.200195	70.164185	-0.033752
70.266724	70.228271	-0.032501
70.333252	70.278931	-0.032806
70.399780	70.349121	-0.034393
70.466919	70.438232	-0.033752
70.533447	70.482788	-0.035980
70.599976	70.552979	-0.032806
70.666504	70.635986	-0.033447
70.733032	70.686646	-0.035034
70.800171	70.756836	-0.033752
70.866699	70.820312	-0.030243
70.933228	70.877686	-0.031219
70.999756	70.954590	-0.032806
71.066895	71.005249	-0.033447
71.133423	71.081543	-0.033447
71.199951	71.145630	-0.031219
71.266479	71.203003	-0.034393
71.333618	71.266479	-0.032501
71.400146	71.362305	-0.033447
71.466675	71.425781	-0.032501
71.533203	71.470337	-0.035034
71.599731	71.566162	-0.034393
71.666870	71.629639	-0.035034
71.733398	71.680908	-0.035034
71.799927	71.763306	-0.033752
71.866455	71.814575	-0.036316
71.933594	71.896973	-0.035675
72.000122	71.948242	-0.032501
72.066650	72.018433	-0.031525
72.133179	72.075806	-0.032806
72.199707	72.152100	-0.032806
72.266846	72.215576	-0.033752
72.333374	72.285767	-0.032501
72.399902	72.374878	-0.031525
72.466431	72.432251	-0.033447
72.533569	72.509155	-0.032806
72.600098	72.565918	-0.033112
72.666626	72.617187	-0.034088
72.733154	72.693481	-0.035339
72.800293	72.757568	-0.035339
72.866821	72.821045	-0.034729
72.933350	72.897339	-0.035675
72.999878	72.948608	-0.032166
73.066406	73.031006	-0.031525
73.133545	73.069458	-0.034729
73.200073	73.139648	-0.031525
73.266602	73.215942	-0.033447
73.333130	73.273315	-0.032166
73.400269	73.369141	-0.035675
73.466797	73.413696	-0.032501
73.533325	73.483887	-0.033752
73.599854	73.521729	-0.034729
73.666382	73.610840	-0.034088
73.733521	73.693848	-0.031525
73.800049	73.738403	-0.034729
73.866577	73.814697	-0.032806
73.933105	73.884888	-0.035980
74.000244	73.923340	-0.035034
74.066772	74.025269	-0.035034
74.133301	74.069824	-0.034393
74.199829	74.152832	-0.034088
74.266968	74.222412	-0.031860
74.333496	74.279785	-0.034729
74.400024	74.356689	-0.034393
74.466553	74.420166	-0.034088
74.533081	74.490356	-0.034088
74.600220	74.541016	-0.034088
74.666748	74.605103	-0.035034
74.733276	74.681396	-0.035339
74.799805	74.764404	-0.033447
74.866943	74.827881	-0.035339
74.933472	74.885254	-0.037903
75.000000	74.974365	-0.036957
75.066528	75.031738	-0.033447
75.133057	75.076294	-0.035980
75.200195	75.133667	-0.036316
75.266724	75.209961	-0.031525
75.333252	75.286865	-0.032501
75.399780	75.369263	-0.032501
75.466919	75.413818	-0.034393
75.533447	75.477905	-0.034729
75.599976	75.554199	-0.036621
75.666504	75.630493	-0.036316
75.733032	75.694580	-0.033447
75.800171	75.758057	-0.036621
75.866699	75.834351	-0.033752
75.933228	75.885620	-0.034729
75.999756	75.949097	-0.036621
76.066895	76.025391	-0.039185
76.133423	76.082764	-0.032501
76.199951	76.159668	-0.035675
76.266479	76.223145	-0.032166
76.333618	76.280518	-0.034729
76.400146	76.343994	-0.033112
76.466675	76.433105	-0.032806
76.533203	76.477661	-0.030884
76.599731	76.554565	-0.035339
76.666870	76.624756	-0.033112
76.733398	76.675415	-0.037903
76.799927	76.751709	-0.033752
76.866455	76.815796	-0.036957
76.933594	76.885986	-0.036621
77.000122	76.949463	-0.036316
77.066650	77.006836	-0.034393
77.133179	77.077026	-0.035339
77.199707	77.140503	-0.036621
77.266846	77.236328	-0.036957
77.333374	77.299805	-0.033752
77.399902	77.350464	-0.034088
77.466431	77.414551	-0.032166
77.533569	77.497559	-0.033752
77.600098	77.542114	-0.035339
77.666626	77.592773	-0.035034
77.733154	77.675781	-0.031219
77.800293	77.745972	-0.035980
77.866821	77.809448	-0.035034
77.933350	77.879639	-0.035034
77.999878	77.943115	-0.034729
78.066406	78.032227	-0.039490
78.133545	78.096313	-0.035675
78.200073	78.140869	-0.034088
78.266602	78.223877	-0.036957
78.333130	78.280640	-0.039490
78.400269	78.350830	-0.038208
78.466797	78.414917	-0.037598
78.533325	78.472290	-0.031860
78.599854	78.541870	-0.034088
78.666382	78.631592	-0.033112
78.733521	78.701172	-0.035675
78.800049	78.752441	-0.034088
78.866577	78.815918	-0.033752
78.933105	78.886108	-0.036957
79.000244	78.956299	-0.038544
79.066772	79.019775	-0.034729
79.133301	79.071045	-0.035339
79.199829	79.147339	-0.037262
79.266968	79.210815	-0.036621
79.333496	79.287720	-0.036316
79.400024	79.351196	-0.036957
79.466553	79.402466	-0.037598
79.533081	79.497681	-0.036957
79.600220	79.548950	-0.036957
79.666748	79.631348	-0.037598
79.733276	79.682617	-0.033447
79.799805	79.746094	-0.035034
79.866943	79.829102	-0.035980
79.933472	79.886475	-0.036621
80.000000	79.969482	-0.037262
80.066528	80.014038	-0.037262
80.133057	80.103149	-0.034729
80.200195	80.140991	-0.036316
80.266724	80.217896	-0.036316
80.333252	80.300293	-0.037903
80.399780	80.357666	-0.035675
80.466919	80.421753	-0.038208
80.533447	80.491333	-0.036316
80.599976	80.561523	-0.035034
80.666504	80.638428	-0.033752
80.733032	80.689087	-0.039185
80.800171	80.752563	-0.034729
80.866699	80.829468	-0.034729
80.933228	80.886841	-0.037903
80.999756	80.956421	-0.037598
81.066895	81.033325	-0.035339
81.133423	81.083984	-0.037262
81.199951	81.160278	-0.036316
81.266479	81.224365	-0.035675
81.333618	81.294556	-0.035675
81.400146	81.364746	-0.036316
81.466675	81.428223	-0.035980
81.533203	81.491699	-0.036621
81.599731	81.574707	-0.037262
81.666870	81.632080	-0.040771
81.733398	81.682739	-0.036957
81.799927	81.746826	-0.035034
81.866455	81.829224	-0.034088
81.933594	81.880493	-0.035034
82.000122	81.963501	-0.035980
82.066650	82.020874	-0.037903
82.133179	82.109985	-0.035675
82.199707	82.180176	-0.038208
82.266846	82.224731	-0.037598
82.333374	82.294312	-0.040771
82.399902	82.364502	-0.034393
82.466431	82.428589	-0.037598
82.533569	82.492065	-0.036957
82.600098	82.568359	-0.040131
82.666626	82.638550	-0.035675
82.733154	82.702637	-0.039490
82.800293	82.772217	-0.037903
82.866821	82.829590	-0.037262
82.933350	82.906494	-0.035675
82.999878	82.951050	-0.036316
83.066406	83.046265	-0.035339
83.133545	83.097534	-0.038208
83.200073	83.161011	-0.037262
83.266602	83.237305	-0.037262
83.333130	83.307495	-0.037903
83.400269	83.345947	-0.038208
83.466797	83.441162	-0.036957
83.533325	83.492432	-0.035339
83.599854	83.568726	-0.037903
83.666382	83.626099	-0.039185
83.733521	83.696289	-0.038544
83.800049	83.753662	-0.039490
83.866577	83.811035	-0.035339
83.933105	83.887329	-0.041412
84.000244	83.950806	-0.037598
84.066772	84.040527	-0.038208
84.133301	84.085083	-0.034393
84.199829	84.154663	-0.036621
84.266968	84.231567	-0.035034
84.333496	84.288940	-0.039490
84.400024	84.358521	-0.037598
84.466553	84.422607	-0.036957
84.533081	84.492798	-0.036621
84.600220	84.562378	-0.040131
84.666748	84.639282	-0.037262
84.733276	84.702759	-0.040771
84.799805	84.754028	-0.038208
84.866943	84.804687	-0.040771
84.933472	84.893799	-0.038208
85.000000	84.970093	-0.040771
85.066528	85.027466	-0.034393
85.133057	85.084839	-0.036957
85.200195	85.161743	-0.039185
85.266724	85.225220	-0.037262
85.333252	85.276489	-0.033112
85.399780	85.365601	-0.037903
85.466919	85.429077	-0.037262
85.533447	85.499268	-0.038544
85.599976	85.562744	-0.037598
85.666504	85.632935	-0.040131
85.733032	85.684204	-0.038208
85.800171	85.773315	-0.037262
85.866699	85.836792	-0.038849
85.933228	85.906982	-0.039490
85.999756	85.957642	-0.040466
86.066895	86.027832	-0.041718
86.133423	86.091919	-0.037262
86.199951	86.149292	-0.038208
86.266479	86.225586	-0.037262
86.333618	86.307983	-0.037598
86.400146	86.346436	-0.035980
86.466675	86.422729	-0.036316
86.533203	86.480103	-0.036621
86.599731	86.557007	-0.042694
86.666870	86.639404	-0.037903
86.733398	86.677856	-0.039490
86.799927	86.754150	-0.036957
86.866455	86.824341	-0.040466
86.933594	86.894531	-0.039825
87.000122	86.970825	-0.042358
87.066650	87.041016	-0.040131
87.133179	87.091675	-0.040466
87.199707	87.168579	-0.040131
87.266846	87.206421	-0.042694
87.333374	87.295532	-0.036316
87.399902	87.359619	-0.038208
87.466431	87.416992	-0.035675
87.533569	87.487183	-0.037262
87.600098	87.563477	-0.036957
87.666626	87.626953	-0.041718
87.733154	87.684326	-0.038208
87.800293	87.767334	-0.037903
87.866821	87.811890	-0.038849
87.933350	87.894897	-0.041718
87.999878	87.958374	-0.040131
88.066406	88.028564	-0.042358
88.133545	88.092041	-0.039185
88.200073	88.143311	-0.039490
88.266602	88.219604	-0.041077
88.333130	88.289795	-0.038208
88.400269	88.347168	-0.037903
88.466797	88.423462	-0.039185
88.533325	88.499756	-0.036957
88.599854	88.563843	-0.036957
88.666382	88.621216	-0.038544
88.733521	88.697510	-0.039185
88.800049	88.754883	-0.038208
88.866577	88.831177	-0.039185
88.933105	88.894653	-0.040131
89.000244	88.958740	-0.040131
89.066772	89.035034	-0.038208
89.133301	89.111328	-0.039490
89.199829	89.168701	-0.038208
89.266968	89.238892	-0.042053
89.333496	89.290161	-0.039185
89.400024	89.359741	-0.039490
89.466553	89.411011	-0.038208
89.533081	89.487305	-0.036957
89.600220	89.550781	-0.036957
89.666748	89.627686	-0.039825
89.733276	89.697876	-0.037262
89.799805	89.742432	-0.037598
89.866943	89.837646	-0.038208
89.933472	89.876099	-0.042053
90.000000	89.965210	-0.038849
90.066528	90.003662	-0.042694
90.133057	90.098877	-0.039185
90.200195	90.156250	-0.039490
90.266724	90.226440	-0.040771
90.333252	90.302734	-0.039490
90.399780	90.385742	-0.041412
90.466919	90.430298	-0.038849
90.533447	90.480957	-0.041718
90.599976	90.563965	-0.038544
90.666504	90.621338	-0.037262
90.733032	90.678711	-0.040131
90.800171	90.742187	-0.036621
90.866699	90.825195	-0.039185
90.933228	90.888672	-0.037598
90.999756	90.958862	-0.039490
91.066895	91.016235	-0.040771
91.133423	91.080322	-0.042694
91.199951	91.162720	-0.038208
91.266479	91.232910	-0.040771
91.333618	91.303101	-0.041412
91.400146	91.347656	-0.045563
91.466675	91.436768	-0.039185
91.533203	91.481323	-0.040771
91.599731	91.551514	-0.038208
91.666870	91.614990	-0.039185
91.733398	91.679077	-0.040131
91.799927	91.755371	-0.036957
91.866455	91.831665	-0.037262
91.933594	91.901855	-0.040131
92.000122	91.959229	-0.038208
92.066650	92.035522	-0.040131
92.133179	92.105713	-0.039490
92.199707	92.163086	-0.040131
92.266846	92.220459	-0.041718
92.333374	92.283936	-0.041412
92.399902	92.385864	-0.041718
92.466431	92.431030	-0.040771
92.533569	92.500610	-0.043304
92.600098	92.570801	-0.042694
92.666626	92.609253	-0.040466
92.733154	92.659912	-0.041412
92.800293	92.755737	-0.042999
92.866821	92.832031	-0.040131
92.933350	92.889404	-0.040466
92.999878	92.965698	-0.040466
93.066406	93.010254	-0.039490
93.133545	93.087158	-0.043945
93.200073	93.150635	-0.040466
93.266602	93.208008	-0.042053
93.333130	93.284302	-0.040466
93.400269	93.348389	-0.043640
93.466797	93.417969	-0.042053
93.533325	93.482056	-0.040771
93.599854	93.545532	-0.042694
93.666382	93.615723	-0.043640
93.733521	93.698730	-0.041718
93.800049	93.749390	-0.042694
93.866577	93.825684	-0.039185
93.933105	93.889771	-0.041718
94.000244	93.947144	-0.039185
94.066772	94.017334	-0.037903
94.133301	94.080811	-0.041077
94.199829	94.138184	-0.037598
94.266968	94.221191	-0.039825
94.333496	94.278564	-0.039490
94.400024	94.329224	-0.040771
94.466553	94.405518	-0.038544
94.533081	94.501343	-0.041077
94.600220	94.558716	-0.042999
94.666748	94.628906	-0.042053
94.733276	94.686279	-0.040771
94.799805	94.762573	-0.042999
94.866943	94.832764	-0.043640
94.933472	94.896240	-0.042694
95.000000	94.947510	-0.040771
95.066528	95.010986	-0.040466
95.133057	95.074463	-0.040771
95.200195	95.157471	-0.040771
95.266724	95.214844	-0.041718
95.333252	95.285034	-0.038208
95.399780	95.355225	-0.040466
95.466919	95.418701	-0.041077
95.533447	95.469360	-0.040466
95.599976	95.552368	-0.041412
95.666504	95.603638	-0.042999
95.733032	95.679932	-0.043640
95.800171	95.762939	-0.042999
95.866699	95.832520	-0.043945
95.933228	95.877686	-0.040771
95.999756	95.934448	-0.044281
96.066895	96.024170	-0.042358
96.133423	96.093750	-0.042694
96.199951	96.157837	-0.039490
96.266479	96.234131	-0.042358
96.333618	96.278687	-0.040466
96.400146	96.348877	-0.041077
96.466675	96.425171	-0.040466
96.533203	96.489258	-0.044586
96.599731	96.552734	-0.040771
96.666870	96.616211	-0.042694
96.733398	96.686401	-0.042053
96.799927	96.750488	-0.042358
96.866455	96.813965	-0.042358
96.933594	96.903076	-0.043304
97.000122	96.947632	-0.040771
97.066650	97.017822	-0.043304
97.133179	97.094116	-0.040131
97.199707	97.145386	-0.040466
97.266846	97.215576	-0.042694
97.333374	97.279053	-0.039490
97.399902	97.342529	-0.040131
97.466431	97.431641	-0.042053
97.533569	97.489014	-0.039185
97.600098	97.546387	-0.041412
97.666626	97.616577	-0.040466
97.733154	97.673950	-0.043304
97.800293	97.782593	-0.041412
97.866821	97.839355	-0.043304
97.933350	97.890625	-0.042358
97.999878	97.941284	-0.046509
98.066406	98.024292	-0.044922
98.133545	98.081665	-0.046173
98.200073	98.157959	-0.041077
98.266602	98.222046	-0.044586
98.333130	98.259888	-0.038849
98.400269	98.361816	-0.039490
98.466797	98.438721	-0.041412
98.533325	98.489380	-0.037903
98.599854	98.559570	-0.039490
98.666382	98.623047	-0.041412
98.733521	98.687134	-0.042053
98.800049	98.763428	-0.043640
98.866577	98.820801	-0.041077
98.933105	98.878174	-0.045563
99.000244	98.928833	-0.043304
99.066772	99.024658	-0.045227
99.133301	99.100952	-0.045868
99.199829	99.132690	-0.041718
99.266968	99.228516	-0.042358
99.333496	99.273071	-0.043640
99.400024	99.349365	-0.043304
99.466553	99.413452	-0.042694
99.533081	99.483032	-0.041412
99.600220	99.540405	-0.041077
99.666748	99.604492	-0.043304
99.733276	99.667969	-0.043304
99.799805	99.744263	-0.041718
99.866943	99.808350	-0.042694
99.933472	99.878540	-0.041718
100.000000	99.960937	-0.044281
100.066528	100.025024	-0.043945
100.133057	100.095215	-0.043304
100.200195	100.151978	-0.043640
100.266724	100.216064	-0.043640
100.333252	100.279541	-0.044281
100.399780	100.356445	-0.040466
100.466919	100.426025	-0.044281
100.533447	100.470581	-0.042999
100.599976	100.553589	-0.039825
100.666504	100.604858	-0.040771
100.733032	100.681152	-0.042358
100.800171	100.744629	-0.043304
100.866699	100.820923	-0.043304
100.933228	100.866089	-0.043945
100.999756	100.942383	-0.045563
101.066895	101.018677	-0.042694
101.133423	101.101685	-0.045868
101.199951	101.159058	-0.043304
101.266479	101.216431	-0.043304
101.333618	101.273804	-0.044922
101.400146	101.362915	-0.045563
101.466675	101.407471	-0.041412
101.533203	101.470947	-0.042694
101.599731	101.560059	-0.040466
101.666870	101.630249	-0.040466
101.733398	101.681519	-0.041718
101.799927	101.757812	-0.043945
101.866455	101.815186	-0.040131
101.933594	101.885376	-0.044281
102.000122	101.961670	-0.041077
102.066650	102.031860	-0.046814
102.133179	102.069702	-0.045227
102.199707	102.158813	-0.044922
102.266846	102.203979	-0.043945
102.333374	102.286377	-0.045227
102.399902	102.356567	-0.043304
102.466431	102.413940	-0.046173
102.533569	102.471313	-0.046509
102.600098	102.547607	-0.044922
102.666626	102.617798	-0.041077
102.733154	102.681274	-0.044922
102.800293	102.758179	-0.043945
102.866821	102.815552	-0.041077
102.933350	102.872925	-0.042358
102.999878	102.942505	-0.042358
103.066406	103.006592	-0.041412
103.133545	103.095703	-0.043304
103.200073	103.153076	-0.043304
103.266602	103.223267	-0.043304
103.333130	103.273926	-0.044922
103.400269	103.363037	-0.045868
103.466797	103.420410	-0.046814
103.533325	103.490601	-0.045563
103.599854	103.547974	-0.045227
103.666382	103.611450	-0.046173
103.733521	103.681641	-0.043945
103.800049	103.726196	-0.045563
103.866577	103.803101	-0.039825
103.933105	103.885498	-0.044586
104.000244	103.949585	-0.042358
104.066772	104.019165	-0.042358
104.133301	104.096069	-0.043640
104.199829	104.172363	-0.047791
104.266968	104.223022	-0.042358
104.333496	104.280396	-0.046509
104.400024	104.363403	-0.043945
104.466553	104.407959	-0.045227
104.533081	104.465332	-0.043304
104.600220	104.548340	-0.045868
104.666748	104.630737	-0.043304
104.733276	104.688110	-0.046173
104.799805	104.752197	-0.045227
104.866943	104.809570	-0.043945
104.933472	104.885864	-0.044922
105.000000	104.949341	-0.043945
105.066528	105.006714	-0.042053
105.133057	105.083618	-0.043640
105.200195	105.147095	-0.044922
105.266724	105.204468	-0.041718
105.333252	105.280762	-0.045227
105.399780	105.344849	-0.046173
105.466919	105.433960	-0.042999
105.533447	105.478516	-0.044586
105.599976	105.535889	-0.044281
105.666504	105.637817	-0.048401
105.733032	105.675659	-0.045563
105.800171	105.771484	-0.045868
105.866699	105.816040	-0.044281
105.933228	105.899048	-0.046173
105.999756	105.962524	-0.042358
106.066895	106.032715	-0.044586
106.133423	106.083374	-0.043945
106.199951	106.160278	-0.044922
106.266479	106.236572	-0.042694
106.333618	106.300049	-0.044922
106.400146	106.351318	-0.043304
106.466675	106.427612	-0.046173
106.533203	106.484985	-0.043640
106.599731	106.574097	-0.045868
106.666870	106.631470	-0.044281
106.733398	106.682739	-0.047150
106.799927	106.765137	-0.046814
106.866455	106.835327	-0.045563
106.933594	106.892700	-0.045563
107.000122	106.943970	-0.043640
107.066650	107.007446	-0.045868
107.133179	107.109375	-0.043945
107.199707	107.147827	-0.043304
107.266846	107.224121	-0.042053
107.333374	107.287598	-0.043640
107.399902	107.357788	-0.044281
107.466431	107.409058	-0.042358
107.533569	107.498169	-0.041718
107.600098	107.561646	-0.046814
107.666626	107.637939	-0.048096
107.733154	107.689209	-0.047150
107.800293	107.759399	-0.047791
107.866821	107.816772	-0.046173
107.933350	107.899170	-0.047150
107.999878	107.975464	-0.044922
108.066406	108.032837	-0.047150
108.133545	108.084106	-0.046173
108.200073	108.173218	-0.044922
108.266602	108.217773	-0.044586
108.333130	108.287964	-0.043304
108.400269	108.364258	-0.042694
108.466797	108.408813	-0.043945
108.533325	108.485718	-0.043640
108.599854	108.542480	-0.045563
108.666382	108.632202	-0.043945
108.733521	108.695679	-0.043640
108.800049	108.771973	-0.047791
108.866577	108.836060	-0.044586
108.933105	108.899536	-0.047791
109.000244	108.950806	-0.044922
109.066772	109.033203	-0.047791
109.133301	109.103394	-0.046173
109.199829	109.160767	-0.045227
109.266968	109.218140	-0.044281
109.333496	109.301147	-0.046509
109.400024	109.345703	-0.045563
109.466553	109.421997	-0.044922
109.533081	109.511108	-0.042694
109.600220	109.587402	-0.045563
109.666748	109.625854	-0.043945
109.733276	109.696045	-0.045227
109.799805	109.753418	-0.045227
109.866943	109.816895	-0.044586
109.933472	109.899902	-0.045227
110.000000	109.976196	-0.046814
110.066528	110.027466	-0.046509
110.133057	110.084839	-0.047150
110.200195	110.161133	-0.046814
110.266724	110.224609	-0.045868
110.333252	110.294800	-0.044586
110.399780	110.352173	-0.045563
110.466919	110.428467	-0.045563
110.533447	110.504761	-0.042358
110.599976	110.549316	-0.042053
110.666504	110.626221	-0.045227
110.733032	110.676880	-0.042694
110.800171	110.753784	-0.047455
110.866699	110.823364	-0.045868
110.933228	110.906372	-0.047791
110.999756	110.950928	-0.046814
111.066895	111.008301	-0.049683
111.133423	111.110229	-0.045868
111.199951	111.186523	-0.046509
111.266479	111.224976	-0.044281
111.333618	111.295166	-0.046173
111.400146	111.365356	-0.043640
111.466675	111.422729	-0.046814
111.533203	111.505127	-0.046509
111.599731	111.562500	-0.046173
111.666870	111.613770	-0.044586
111.733398	111.715698	-0.045868
111.799927	111.766357	-0.045563
111.866455	111.817627	-0.045868
111.933594	111.887207	-0.045563
112.000122	111.989746	-0.046173
112.066650	112.014771	-0.047455
112.133179	112.097778	-0.047791
112.199707	112.161255	-0.049042
112.266846	112.218628	-0.047150
112.333374	112.295532	-0.045563
112.399902	112.352295	-0.047791
112.466431	112.416382	-0.047455
112.533569	112.499390	-0.047150
112.600098	112.556152	-0.044586
112.666626	112.626343	-0.045563
112.733154	112.683716	-0.043945
112.800293	112.747803	-0.043945
112.866821	112.824097	-0.043304
112.933350	112.900391	-0.046814
112.999878	112.957764	-0.046509
113.066406	113.009033	-0.049042
113.133545	113.085327	-0.046814
113.200073	113.168335	-0.049042
113.266602	113.218994	-0.048737
113.333130	113.295288	-0.049683
113.400269	113.365479	-0.047150
113.466797	113.435669	-0.047791
113.533325	113.493042	-0.046814
113.599854	113.563232	-0.049683
113.666382	113.633423	-0.042694
113.733521	113.665161	-0.046173
113.800049	113.767090	-0.048096
113.866577	113.824463	-0.045227
113.933105	113.900757	-0.044922
114.000244	113.945312	-0.043304
114.066772	114.028320	-0.045227
114.133301	114.072876	-0.047455
114.199829	114.161987	-0.048096
114.266968	114.219360	-0.050323
114.333496	114.289551	-0.045868
114.400024	114.353027	-0.048401
114.466553	114.429321	-0.049377
114.533081	114.493408	-0.048401
114.600220	114.575806	-0.047791
114.666748	114.595337	-0.046509
114.733276	114.697266	-0.047455
114.799805	114.760742	-0.047791
114.866943	114.830933	-0.046509
114.933472	114.901123	-0.046814
115.000000	114.951782	-0.045563
115.066528	115.028076	-0.047791
115.133057	115.092163	-0.045563
115.200195	115.168457	-0.045563
115.266724	115.219727	-0.045868
115.333252	115.302124	-0.048096
115.399780	115.385132	-0.048737
115.466919	115.423584	-0.047455
115.533447	115.493164	-0.048096
115.599976	115.563354	-0.047791
115.666504	115.620728	-0.047455
115.733032	115.684814	-0.047455
115.800171	115.767212	-0.049377
115.866699	115.831299	-0.048401
115.933228	115.875854	-0.046814
115.999756	115.952148	-0.045868
116.066895	116.009521	-0.044281
116.133423	116.098633	-0.047791
116.199951	116.181641	-0.050659
116.266479	116.239014	-0.050018
116.333618	116.296387	-0.044281
116.400146	116.365967	-0.047791
116.466675	116.442871	-0.050659
116.533203	116.487427	-0.047791
116.599731	116.563721	-0.048096
116.666870	116.614990	-0.046509
116.733398	116.691284	-0.048096
116.799927	116.761475	-0.048096
116.866455	116.824951	-0.048401
116.933594	116.901245	-0.045227
117.000122	116.958618	-0.048401
117.066650	117.015991	-0.046814
117.133179	117.105103	-0.047791
117.199707	117.143555	-0.045868
117.266846	117.219849	-0.049377
117.333374	117.296143	-0.043945
117.399902	117.385864	-0.049377
117.466431	117.430420	-0.048737
117.533569	117.493896	-0.050964
117.600098	117.564087	-0.050964
117.666626	117.614746	-0.049683
117.733154	117.684937	-0.048401
117.800293	117.761230	-0.049683
117.866821	117.831421	-0.048737
117.933350	117.888794	-0.047150
117.999878	117.958984	-0.047455
118.066406	118.029175	-0.047791
118.133545	118.086548	-0.048096
118.200073	118.162842	-0.048737
118.266602	118.226318	-0.048401
118.333130	118.290405	-0.044281
118.400269	118.341064	-0.045563
118.466797	118.442993	-0.048096
118.533325	118.494263	-0.045868
118.599854	118.557739	-0.052246
118.666382	118.621826	-0.050323
118.733521	118.691406	-0.047455
118.800049	118.748779	-0.049042
118.866577	118.837891	-0.050964
118.933105	118.889160	-0.047455
119.000244	118.946533	-0.050018
119.066772	119.035645	-0.047791
119.133301	119.093018	-0.050323
119.199829	119.156494	-0.047455
119.266968	119.220581	-0.050323
119.333496	119.277954	-0.044281
119.400024	119.367065	-0.045563
119.466553	119.424438	-0.045227
119.533081	119.494629	-0.046814
119.600220	119.552002	-0.045227
119.666748	119.628296	-0.048737
119.733276	119.698486	-0.046814
119.799805	119.768066	-0.050964
119.866943	119.838257	-0.050323
119.933472	119.882812	-0.049377
120.000000	119.934082	-0.047455
120.066528	120.010376	-0.050018
120.133057	120.093384	-0.050018
120.200195	120.156860	-0.049683
120.266724	120.214233	-0.049042
120.333252	120.290527	-0.047150
120.399780	120.354614	-0.046509
120.466919	120.418091	-0.048401
120.533447	120.488281	-0.046173
120.599976	120.551758	-0.046173
120.666504	120.615845	-0.049377
120.733032	120.698242	-0.050323
120.800171	120.755615	-0.045868
120.866699	120.800171	-0.051270
120.933228	120.889893	-0.048737
120.999756	120.959473	-0.054138
121.066895	121.016846	-0.049377
121.133423	121.080933	-0.050964
121.199951	121.157227	-0.049042
121.266479	121.227417	-0.053192
121.333618	121.278076	-0.049377
121.400146	121.348267	-0.050964
121.466675	121.431274	-0.048737
121.533203	121.501465	-0.051605
121.599731	121.558838	-0.046814
121.666870	121.641235	-0.046509
121.733398	121.692505	-0.047150
121.799927	121.768799	-0.048401
121.866455	121.813354	-0.050018
121.933594	121.902466	-0.052246
122.000122	121.972656	-0.047791
122.066650	122.017212	-0.051605
122.133179	122.100220	-0.051605
122.199707	122.163696	-0.050323
122.266846	122.227783	-0.049683
122.333374	122.284546	-0.048401
122.399902	122.354736	-0.050659
122.466431	122.424927	-0.049683
122.533569	122.495117	-0.049042
122.600098	122.552490	-0.046173
122.666626	122.615967	-0.048401
122.733154	122.692871	-0.050018
122.800293	122.749634	-0.043945
122.866821	122.839355	-0.049042
122.933350	122.890015	-0.049683
122.999878	122.947388	-0.049377
123.066406	123.017578	-0.051270
123.133545	123.087769	-0.051605
123.200073	123.151245	-0.047791
123.266602	123.240356	-0.050323
123.333130	123.284912	-0.050964
123.400269	123.367920	-0.048737
123.466797	123.438110	-0.046814
123.533325	123.488770	-0.049683
123.599854	123.565674	-0.048096
123.666382	123.616333	-0.048096
123.733521	123.692627	-0.045868
123.800049	123.762817	-0.050323
123.866577	123.820190	-0.048096
123.933105	123.890381	-0.049683
124.000244	123.973389	-0.049042
124.066772	124.017944	-0.048737
124.133301	124.100342	-0.052887
124.199829	124.151611	-0.052246
124.266968	124.227905	-0.051270
124.333496	124.304199	-0.049683
124.400024	124.355469	-0.050964
124.466553	124.412842	-0.049042
124.533081	124.489136	-0.049042
124.600220	124.572144	-0.048401
124.666748	124.629517	-0.050964
124.733276	124.680176	-0.050323
124.799805	124.750366	-0.048096
124.866943	124.826660	-0.048737
124.933472	124.896851	-0.047455
125.000000	124.973145	-0.048737
125.066528	125.024414	-0.049377
125.133057	125.087891	-0.053192
125.200195	125.139160	-0.048401
125.266724	125.221558	-0.052551
125.333252	125.298462	-0.052887
125.399780	125.355835	-0.052887
125.466919	125.400391	-0.049042
125.533447	125.482788	-0.053528
125.599976	125.552979	-0.049042
125.666504	125.623169	-0.049377
125.733032	125.693359	-0.049042
125.800171	125.763550	-0.053192
125.866699	125.820923	-0.051270
125.933228	125.897217	-0.049683
125.999756	125.967407	-0.050018
126.066895	126.030884	-0.047791
126.133423	126.094360	-0.046814
126.199951	126.164551	-0.051605
126.266479	126.215820	-0.050964
126.333618	126.304932	-0.053192
126.400146	126.349487	-0.050659
126.466675	126.438599	-0.050323
126.533203	126.477051	-0.050964
126.599731	126.559448	-0.050659
126.666870	126.636353	-0.051910
126.733398	126.687012	-0.051270
126.799927	126.757202	-0.051605
126.866455	126.827393	-0.052887
126.933594	126.865234	-0.050323
127.000122	126.967773	-0.050018
127.066650	127.037354	-0.048737
127.133179	127.107544	-0.049042
127.199707	127.164917	-0.051270
127.266846	127.235107	-0.051910
127.333374	127.285767	-0.050659
127.399902	127.381592	-0.052246
127.466431	127.426147	-0.052246
127.533569	127.496338	-0.055115
127.600098	127.559814	-0.051270
127.666626	127.611084	-0.050659
127.733154	127.681274	-0.051270
127.800293	127.738647	-0.050018
127.866821	127.821045	-0.051270
127.933350	127.904053	-0.051270
127.999878	127.954712	-0.051605
128.066406	128.005981	-0.051605
128.133545	128.107910	-0.050659
128.200073	128.165283	-0.050018
128.266602	128.222656	-0.053192
128.333130	128.298950	-0.053192
128.400269	128.350220	-0.048737
128.466797	128.419800	-0.048737
128.533325	128.502808	-0.050018
128.599854	128.566284	-0.051605
128.666382	128.623657	-0.055420
128.733521	128.681030	-0.049683
128.800049	128.751221	-0.051270
128.866577	128.834229	-0.050323
128.933105	128.897705	-0.053192
129.000244	128.948975	-0.050323
129.066772	129.019165	-0.052551
129.133301	129.108276	-0.050964
129.199829	129.146118	-0.051910
129.266968	129.216309	-0.051270
129.333496	129.299316	-0.051605
129.400024	129.362793	-0.048096
129.466553	129.439087	-0.053192
129.533081	129.484253	-0.051605
129.600220	129.553833	-0.054779
129.666748	129.617920	-0.050659
129.733276	129.694214	-0.054138
129.799805	129.751587	-0.052887
129.866943	129.821777	-0.052887
129.933472	129.898071	-0.051910
130.000000	129.961548	-0.052246
130.066528	130.018921	-0.051605
130.133057	130.076294	-0.052246
130.200195	130.165405	-0.050964
130.266724	130.222778	-0.053528
130.333252	130.299683	-0.050964
130.399780	130.357056	-0.051270
130.466919	130.426636	-0.050323
130.533447	130.477905	-0.050964
130.599976	130.554199	-0.048737
130.666504	130.624390	-0.057983
130.733032	130.694580	-0.053528
130.800171	130.770874	-0.052551
130.866699	130.828247	-0.050964
130.933228	130.891724	-0.056366
130.999756	130.955811	-0.051605
131.066895	131.032104	-0.052887
131.133423	131.083374	-0.050964
131.199951	131.152954	-0.052887
131.266479	131.235962	-0.052551
131.333618	131.306152	-0.053528
131.400146	131.350708	-0.047791
131.466675	131.439819	-0.052551
131.533203	131.503296	-0.055420
131.599731	131.560669	-0.050964
131.666870	131.630859	-0.050659
131.733398	131.694946	-0.051910
131.799927	131.764526	-0.053192
131.866455	131.828613	-0.054779
131.933594	131.904907	-0.053833
132.000122	131.962280	-0.055115
132.066650	132.025757	-0.051605
132.133179	132.114868	-0.055420
132.199707	132.160034	-0.052246
132.266846	132.236328	-0.053528
132.333374	132.280884	-0.055115
132.399902	132.344360	-0.052887
132.466431	132.446289	-0.052551
132.533569	132.510376	-0.052551
132.600098	132.573853	-0.051605
132.666626	132.625122	-0.050964
132.733154	132.701416	-0.052551
132.800293	132.777710	-0.048737
132.866821	132.828979	-0.050964
132.933350	132.911377	-0.056366
132.999878	132.975464	-0.053833
133.066406	133.032837	-0.052887
133.133545	133.102417	-0.053833
133.200073	133.159790	-0.052246
133.266602	133.248901	-0.052246
133.333130	133.300171	-0.054474
133.400269	133.370361	-0.052246
133.466797	133.408203	-0.051605
133.533325	133.504028	-0.055115
133.599854	133.567505	-0.055756
133.666382	133.631592	-0.051270
133.733521	133.701782	-0.051605
133.800049	133.778076	-0.051605
133.866577	133.828735	-0.051605
133.933105	133.898926	-0.055756
134.000244	133.969116	-0.057648
134.066772	134.039307	-0.053833
134.133301	134.102783	-0.055115
134.199829	134.160156	-0.054779
134.266968	134.224243	-0.052246
134.333496	134.300537	-0.055420
134.400024	134.370728	-0.052551
134.466553	134.453125	-0.052246
134.533081	134.517212	-0.053833
134.600220	134.567871	-0.054138
134.666748	134.638062	-0.051270
134.733276	134.708252	-0.051605
134.799805	134.765625	-0.051910
134.866943	134.841919	-0.052887
134.933472	134.893188	-0.051910
135.000000	134.962769	-0.054474
135.066528	135.039673	-0.052551
135.133057	135.103149	-0.055115
135.200195	135.173340	-0.055420
135.266724	135.236816	-0.054474
135.333252	135.325928	-0.054474
135.399780	135.364380	-0.055115
135.466919	135.440674	-0.053192
135.533447	135.516968	-0.051910
135.599976	135.549316	-0.052246
135.666504	135.612793	-0.054138
135.733032	135.701904	-0.055420
135.800171	135.772095	-0.053528
135.866699	135.835571	-0.051605
135.933228	135.886841	-0.053528
135.999756	135.963135	-0.053833
136.066895	136.033325	-0.051605
136.133423	136.109619	-0.051605
136.199951	136.179810	-0.056366
136.266479	136.237183	-0.054779
136.333618	136.313477	-0.056061
136.400146	136.358032	-0.054138
136.466675	136.428223	-0.052887
136.533203	136.517334	-0.054138
136.599731	136.568604	-0.054474
136.666870	136.632080	-0.052246
136.733398	136.708374	-0.053528
136.799927	136.785278	-0.054138
136.866455	136.835937	-0.057343
136.933594	136.906128	-0.050659
137.000122	137.001953	-0.052551
137.066650	137.033691	-0.051605
137.133179	137.103882	-0.056061
137.199707	137.173462	-0.055115
137.266846	137.237549	-0.051910
137.333374	137.313843	-0.053192
137.399902	137.364502	-0.056061
137.466431	137.460327	-0.053528
137.533569	137.504883	-0.055420
137.600098	137.575073	-0.052887
137.666626	137.638550	-0.055115
137.733154	137.715454	-0.053528
137.800293	137.778931	-0.053833
137.866821	137.836304	-0.052887
137.933350	137.899780	-0.055115
137.999878	137.969971	-0.054474
138.066406	138.014526	-0.053833
138.133545	138.097534	-0.052887
138.200073	138.180542	-0.054138
138.266602	138.244019	-0.054138
138.333130	138.294678	-0.055756
138.400269	138.377686	-0.055756
138.466797	138.428955	-0.055115
138.533325	138.492432	-0.052246
138.599854	138.568726	-0.056061
138.666382	138.626099	-0.055115
138.733521	138.696289	-0.053833
138.800049	138.766479	-0.052887
138.866577	138.842773	-0.057007
138.933105	138.887329	-0.053528
139.000244	138.963623	-0.055115
139.066772	139.040527	-0.053528
139.133301	139.097900	-0.053833
139.199829	139.161377	-0.055420
139.266968	139.237671	-0.054474
139.333496	139.301758	-0.054138
139.400024	139.359131	-0.055420
139.466553	139.441528	-0.054779
139.533081	139.505615	-0.057007
139.600220	139.569092	-0.054779
139.666748	139.632568	-0.057007
139.733276	139.696655	-0.053833
139.799805	139.754028	-0.052887
139.866943	139.824219	-0.054138
139.933472	139.887695	-0.053833
140.000000	139.976807	-0.057007
140.066528	140.040894	-0.055420
140.133057	140.104370	-0.055420
140.200195	140.167847	-0.055756
140.266724	140.244751	-0.054779
140.333252	140.301514	-0.055420
140.399780	140.365601	-0.056366
140.466919	140.422974	-0.052246
140.533447	140.493164	-0.056366
140.599976	140.575562	-0.053192
140.666504	140.614014	-0.056366
140.733032	140.715942	-0.057007
140.800171	140.779419	-0.056366
140.866699	140.823975	-0.055756
140.933228	140.913696	-0.057007
140.999756	140.970459	-0.057343
141.066895	141.027832	-0.055756
141.133423	141.110840	-0.054474
141.199951	141.174316	-0.054474
141.266479	141.225586	-0.056061
141.333618	141.301880	-0.055115
141.400146	141.378784	-0.055115
141.466675	141.448364	-0.052887
141.533203	141.518555	-0.056061
141.599731	141.563110	-0.055420
141.666870	141.633301	-0.058289
141.733398	141.696777	-0.057343
141.799927	141.760864	-0.055420
141.866455	141.824341	-0.056061
141.933594	141.900635	-0.056061
142.000122	141.958008	-0.056061
142.066650	142.034912	-0.055756
142.133179	142.104492	-0.057007
142.199707	142.174683	-0.058624
142.266846	142.232056	-0.056061
142.333374	142.296143	-0.055756
142.399902	142.378540	-0.057343
142.466431	142.435913	-0.052887
142.533569	142.506104	-0.055756
142.600098	142.582397	-0.054138
142.666626	142.639771	-0.055115
142.733154	142.697144	-0.055756
142.800293	142.780151	-0.058624
142.866821	142.818604	-0.056061
142.933350	142.894897	-0.055115
142.999878	142.990112	-0.055756
143.066406	143.054199	-0.057007
143.133545	143.111572	-0.055115
143.200073	143.168945	-0.057983
143.266602	143.238525	-0.054779
143.333130	143.308716	-0.057343
143.400269	143.372803	-0.057007
143.466797	143.430176	-0.055115
143.533325	143.512573	-0.055420
143.599854	143.576660	-0.056061
143.666382	143.634033	-0.055115
143.733521	143.716431	-0.054474
143.800049	143.760986	-0.054779
143.866577	143.850098	-0.056702
143.933105	143.914185	-0.057343
144.000244	143.964844	-0.057648
144.066772	144.041748	-0.056702
144.133301	144.118042	-0.056366
144.199829	144.162598	-0.055420
144.266968	144.238892	-0.058929
144.333496	144.296265	-0.055420
144.400024	144.372559	-0.059235
144.466553	144.436646	-0.055420
144.533081	144.506836	-0.057343
144.600220	144.557495	-0.056061
144.666748	144.627686	-0.053528
144.733276	144.691162	-0.054138
144.799805	144.748535	-0.059235
144.866943	144.825439	-0.055115
144.933472	144.895020	-0.054474
145.000000	144.959106	-0.057983
145.066528	145.035400	-0.058624
145.133057	145.079956	-0.054138
145.200195	145.162964	-0.056366
145.266724	145.226440	-0.054779
145.333252	145.270996	-0.057648
145.399780	145.354004	-0.056061
145.466919	145.424194	-0.057007
145.533447	145.474854	-0.055420
145.599976	145.557861	-0.055756
145.666504	145.646973	-0.057007
145.733032	145.710449	-0.057343
145.800171	145.748901	-0.055420
145.866699	145.819092	-0.057007
145.933228	145.908203	-0.054474
145.999756	145.965576	-0.057648
146.066895	146.029053	-0.057343
146.133423	146.093140	-0.056366
146.199951	146.156616	-0.058289
146.266479	146.232910	-0.059235
146.333618	146.315918	-0.057648
146.400146	146.367187	-0.058289
146.466675	146.423950	-0.056061
146.533203	146.506958	-0.058289
146.599731	146.545410	-0.057648
146.666870	146.628418	-0.057343
146.733398	146.704712	-0.054779
146.799927	146.755371	-0.057007
146.866455	146.819458	-0.055756
146.933594	146.882935	-0.056061
147.000122	146.959229	-0.056366
147.066650	147.016602	-0.057007
147.133179	147.086792	-0.055420
147.199707	147.169800	-0.057343
147.266846	147.214355	-0.057007
147.333374	147.290649	-0.058289
147.399902	147.366943	-0.058929
147.466431	147.431030	-0.057343
147.533569	147.488403	-0.056702
147.600098	147.557983	-0.057343
147.666626	147.615356	-0.060852
147.733154	147.685547	-0.057343
147.800293	147.761841	-0.057343
147.866821	147.844849	-0.057343
147.933350	147.902222	-0.057343
147.999878	147.966309	-0.056366
148.066406	148.029785	-0.056702
148.133545	148.068237	-0.055756
148.200073	148.163452	-0.056702
148.266602	148.214722	-0.056702
148.333130	148.297119	-0.057648
148.400269	148.354492	-0.058624
148.466797	148.430786	-0.056702
148.533325	148.494873	-0.056366
148.599854	148.565063	-0.056366
148.666382	148.628540	-0.057983
148.733521	148.692017	-0.057983
148.800049	148.756104	-0.057343
148.866577	148.819580	-0.057007
148.933105	148.889771	-0.057648
149.000244	148.972778	-0.056366
149.066772	149.036255	-0.059570
149.133301	149.080811	-0.056061
149.199829	149.151001	-0.057983
149.266968	149.227295	-0.057007
149.333496	149.284668	-0.055756
149.400024	149.354858	-0.059235
149.466553	149.418335	-0.057648
149.533081	149.495239	-0.057343
149.600220	149.558716	-0.056366
149.666748	149.647827	-0.060211
149.733276	149.692383	-0.057648
149.799805	149.743652	-0.054779
149.866943	149.826050	-0.057343
149.933472	149.909058	-0.057343
150.000000	149.966431	-0.057983
150.066528	150.042725	-0.059875
150.133057	150.093994	-0.057007
150.200195	150.151367	-0.057007
150.266724	150.246582	-0.056702
150.333252	150.291138	-0.059875
150.399780	150.368042	-0.058624
150.466919	150.425415	-0.059875
150.533447	150.501709	-0.057983
150.599976	150.552368	-0.057007
150.666504	150.609741	-0.057648
150.733032	150.698853	-0.057983
150.800171	150.756226	-0.057983
150.866699	150.839233	-0.057343
150.933228	150.890503	-0.057983
150.999756	150.972900	-0.059570
151.066895	151.043091	-0.061798
151.133423	151.094360	-0.057007
151.199951	151.157837	-0.056702
151.266479	151.240845	-0.058624
151.333618	151.304321	-0.057983
151.400146	151.348877	-0.058624
151.466675	151.412964	-0.057983
151.533203	151.482544	-0.057007
151.599731	151.546631	-0.058929
151.666870	151.635742	-0.057007
151.733398	151.699219	-0.059875
151.799927	151.750488	-0.055756
151.866455	151.826782	-0.057007
151.933594	151.890259	-0.059875
152.000122	151.934814	-0.056702
152.066650	152.030640	-0.060516
152.133179	152.088013	-0.057983
152.199707	152.138672	-0.060852
152.266846	152.221680	-0.056702
152.333374	152.291870	-0.060211
152.399902	152.349243	-0.057983
152.466431	152.419434	-0.062103
152.533569	152.508545	-0.055756
152.600098	152.572021	-0.058929
152.666626	152.623291	-0.056366
152.733154	152.680664	-0.059570
152.800293	152.769775	-0.057343
152.866821	152.820435	-0.058929
152.933350	152.890625	-0.056061
152.999878	152.960815	-0.059570
153.066406	153.024292	-0.060852
153.133545	153.094482	-0.057648
153.200073	153.158569	-0.060516
153.266602	153.203125	-0.058624
153.333130	153.266602	-0.059570
153.400269	153.368530	-0.060516
153.466797	153.425903	-0.057983
153.533325	153.483276	-0.057007
153.599854	153.559570	-0.057648
153.666382	153.629761	-0.058624
153.733521	153.668213	-0.058624
153.800049	153.770142	-0.057343
153.866577	153.839722	-0.057983
153.933105	153.878174	-0.062103
154.000244	153.973999	-0.057983
154.066772	154.037476	-0.060211
154.133301	154.094849	-0.057648
154.199829	154.177856	-0.057648
154.266968	154.209595	-0.058624
154.333496	154.292603	-0.058624
154.400024	154.343262	-0.059235
154.466553	154.419556	-0.059570
154.533081	154.489746	-0.057343
154.600220	154.559937	-0.059235
154.666748	154.617310	-0.057007
154.733276	154.667969	-0.059570
154.799805	154.750977	-0.057983
154.866943	154.821167	-0.058624
154.933472	154.897461	-0.058929
155.000000	154.961548	-0.059235
155.066528	155.018921	-0.061157
155.133057	155.075684	-0.058929
155.200195	155.139771	-0.057648
155.266724	155.216064	-0.060852
155.333252	155.299072	-0.061798
155.399780	155.356445	-0.060852
155.466919	155.407104	-0.059235
155.533447	155.477295	-0.058929
155.599976	155.566406	-0.058624
155.666504	155.617676	-0.058624
155.733032	155.687866	-0.061462
155.800171	155.751343	-0.059235
155.866699	155.821533	-0.059235
155.933228	155.872192	-0.058289
155.999756	155.961304	-0.058289
156.066895	156.018677	-0.060852
156.133423	156.069946	-0.057983
156.199951	156.152344	-0.058289
156.266479	156.216431	-0.058929
156.333618	156.299438	-0.059235
156.400146	156.362915	-0.058929
156.466675	156.433105	-0.061462
156.533203	156.490479	-0.058289
156.599731	156.553955	-0.059235
156.666870	156.617432	-0.058929
156.733398	156.694336	-0.060852
156.799927	156.744995	-0.058624
156.866455	156.802368	-0.059235
156.933594	156.891479	-0.059570
157.000122	156.955566	-0.059235
157.066650	157.012939	-0.058929
157.133179	157.095337	-0.059875
157.199707	157.165527	-0.061157
157.266846	157.216797	-0.062439
157.333374	157.280273	-0.058289
157.399902	157.343750	-0.061798
157.466431	157.413940	-0.058929
157.533569	157.478027	-0.059875
157.600098	157.547607	-0.060516
157.666626	157.624512	-0.059875
157.733154	157.687988	-0.060211
157.800293	157.745361	-0.060852
157.866821	157.815552	-0.062103
157.933350	157.891846	-0.061157
157.999878	157.955322	-0.057343
158.066406	158.006592	-0.060516
158.133545	158.102417	-0.061157
158.200073	158.178711	-0.058624
158.266602	158.229370	-0.061157
158.333130	158.280640	-0.058929
158.400269	158.350830	-0.060516
158.466797	158.414307	-0.059570
158.533325	158.490601	-0.060211
158.599854	158.567505	-0.060211
158.666382	158.624268	-0.060516
158.733521	158.681641	-0.061462
158.800049	158.751831	-0.060516
158.866577	158.828125	-0.057983
158.933105	158.892212	-0.059235
159.000244	158.968506	-0.058929
159.066772	159.025879	-0.061157
159.133301	159.089355	-0.058624
159.199829	159.140625	-0.058624
159.266968	159.223633	-0.061462
159.333496	159.287109	-0.058929
159.400024	159.357300	-0.060852
159.466553	159.446411	-0.061157
159.533081	159.490967	-0.059570
159.600220	159.561157	-0.062103
159.666748	159.624634	-0.060516
159.733276	159.682007	-0.060516
159.799805	159.765015	-0.061157
159.866943	159.828491	-0.061462
159.933472	159.879761	-0.062439
160.000000	159.962158	-0.059875
160.066528	160.032349	-0.062744
160.133057	160.109253	-0.062744
160.200195	160.147095	-0.058289
160.266724	160.236206	-0.061462
160.333252	160.300293	-0.059570
160.399780	160.357666	-0.059570
160.466919	160.440063	-0.060211
160.533447	160.478516	-0.062439
160.599976	160.561523	-0.058929
160.666504	160.631104	-0.059875
160.733032	160.695190	-0.059875
160.800171	160.758667	-0.062744
160.866699	160.803223	-0.058289
160.933228	160.873413	-0.060852
160.999756	160.949707	-0.060516
161.066895	161.026611	-0.061462
161.133423	161.090088	-0.060852
161.199951	161.166382	-0.063080
161.266479	161.230469	-0.062103
161.333618	161.293945	-0.060852
161.400146	161.338501	-0.060516
161.466675	161.421509	-0.062439
161.533203	161.484985	-0.059570
161.599731	161.549072	-0.059235
161.666870	161.618652	-0.060516
161.733398	161.669922	-0.060211
161.799927	161.746216	-0.060852
161.866455	161.829224	-0.062103
161.933594	161.886597	-0.061798
162.000122	161.956787	-0.060211
162.066650	162.020264	-0.061157
162.133179	162.090454	-0.064667
162.199707	162.160645	-0.059570
162.266846	162.224121	-0.061798
162.333374	162.294312	-0.059235
162.399902	162.332153	-0.063721
162.466431	162.415161	-0.060516
162.533569	162.472534	-0.062439
162.600098	162.555542	-0.060516
162.666626	162.619019	-0.059875
162.733154	162.683105	-0.060516
162.800293	162.765503	-0.062439
162.866821	162.835693	-0.059875
162.933350	162.880249	-0.063721
162.999878	162.956543	-0.059235
163.066406	163.026733	-0.062103
163.133545	163.090820	-0.060211
163.200073	163.154297	-0.063080
163.266602	163.211670	-0.058624
163.333130	163.294678	-0.061157
163.400269	163.345337	-0.063080
163.466797	163.421631	-0.062744
163.533325	163.498535	-0.061798
163.599854	163.549194	-0.059875
163.666382	163.625488	-0.060516
163.733521	163.676758	-0.061462
163.800049	163.759766	-0.063385
163.866577	163.842163	-0.064667
163.933105	163.880615	-0.061462
164.000244	163.956909	-0.060516
164.066772	164.027100	-0.062439
164.133301	164.097290	-0.064331
164.199829	164.147949	-0.062103
164.266968	164.212036	-0.061157
164.333496	164.269409	-0.061798
164.400024	164.345703	-0.063080
164.466553	164.409180	-0.062439
164.533081	164.479370	-0.060852
164.600220	164.549561	-0.061157
164.666748	164.606934	-0.061462
164.733276	164.689941	-0.061157
164.799805	164.734497	-0.061462
164.866943	164.785156	-0.058289
164.933472	164.874268	-0.062103
165.000000	164.944458	-0.060516
165.066528	165.014648	-0.063385
165.133057	165.078125	-0.062744
165.200195	165.142212	-0.061462
165.266724	165.205688	-0.063721
165.333252	165.275879	-0.061157
165.399780	165.352173	-0.063080
165.466919	165.435181	-0.063721
165.533447	165.479736	-0.066559
165.599976	165.562744	-0.061798
165.666504	165.620117	-0.060211
165.733032	165.683594	-0.062744
165.800171	165.747070	-0.064667
165.866699	165.804443	-0.060516
165.933228	165.868530	-0.060211
165.999756	165.950928	-0.060516
166.066895	166.008301	-0.063385
166.133423	166.091309	-0.060211
166.199951	166.148682	-0.064026
166.266479	166.212158	-0.060516
166.333618	166.263428	-0.062439
166.400146	166.345825	-0.062103
166.466675	166.403198	-0.062103
166.533203	166.486206	-0.062103
166.599731	166.549683	-0.061157
166.666870	166.626587	-0.062439
166.733398	166.690063	-0.064667
166.799927	166.728516	-0.062439
166.866455	166.817627	-0.062103
166.933594	166.881104	-0.063721
167.000122	166.964111	-0.062103
167.066650	167.014771	-0.061157
167.133179	167.078857	-0.062103
167.199707	167.149048	-0.061798
167.266846	167.206421	-0.061157
167.333374	167.282715	-0.061462
167.399902	167.359009	-0.064026
167.466431	167.410278	-0.061462
167.533569	167.486572	-0.063385
167.600098	167.556763	-0.061798
167.666626	167.601318	-0.061798
167.733154	167.690430	-0.061798
167.800293	167.741089	-0.064972
167.866821	167.811279	-0.062439
167.933350	167.894287	-0.062103
167.999878	167.957764	-0.061157
168.066406	168.009033	-0.064667
168.133545	168.066406	-0.061462
168.200073	168.142700	-0.064667
168.266602	168.206177	-0.061798
168.333130	168.257446	-0.064667
168.400269	168.333740	-0.063080
168.466797	168.403931	-0.064667
168.533325	168.480225	-0.063080
168.599854	168.544312	-0.061798
168.666382	168.613892	-0.062439
168.733521	168.684082	-0.064667
168.800049	168.748169	-0.063385
168.866577	168.817749	-0.065948
168.933105	168.869019	-0.060852
169.000244	168.945312	-0.064667
169.066772	169.015503	-0.062439
169.133301	169.091797	-0.063385
169.199829	169.168701	-0.064667
169.266968	169.206543	-0.063080
169.333496	169.263916	-0.061157
169.400024	169.346924	-0.065613
169.466553	169.417114	-0.065308
169.533081	169.499512	-0.064331
169.600220	169.537964	-0.061798
169.666748	169.614258	-0.064667
169.733276	169.678345	-0.064331
169.799805	169.747925	-0.064667
169.866943	169.818115	-0.063080
169.933472	169.869385	-0.063721
170.000000	169.964600	-0.064331
170.066528	170.009155	-0.064972
170.133057	170.073242	-0.062103
170.200195	170.162354	-0.064331
170.266724	170.238647	-0.063721
170.333252	170.283203	-0.064331
170.399780	170.347290	-0.061157
170.466919	170.423584	-0.064667
170.533447	170.487061	-0.063080
170.599976	170.531616	-0.066254
170.666504	170.620728	-0.062439
170.733032	170.665283	-0.064026
170.800171	170.748291	-0.063080
170.866699	170.824585	-0.067535
170.933228	170.869751	-0.064026
170.999756	170.939331	-0.064667
171.066895	170.990601	-0.063385
171.133423	171.060791	-0.067535
171.199951	171.124268	-0.062439
171.266479	171.175537	-0.063080
171.333618	171.270752	-0.059875
171.400146	171.328125	-0.063080
171.466675	171.398315	-0.062103
171.533203	171.481323	-0.062103
171.599731	171.538696	-0.063721
171.666870	171.602173	-0.064972
171.733398	171.665649	-0.063721
171.799927	171.729736	-0.064972
171.866455	171.799316	-0.062439
171.933594	171.856689	-0.063385
172.000122	171.933594	-0.063721
172.066650	171.984253	-0.066254
172.133179	172.054443	-0.067200
172.199707	172.137451	-0.064972
172.266846	172.182007	-0.065308
172.333374	172.283936	-0.066895
172.399902	172.341309	-0.061462
172.466431	172.385864	-0.063080
172.533569	172.462158	-0.063721
172.600098	172.532349	-0.065613
172.666626	172.589722	-0.065308
172.733154	172.684937	-0.065308
172.800293	172.729492	-0.063385
172.866821	172.793579	-0.065308
172.933350	172.857056	-0.062439
172.999878	172.940063	-0.064972
173.066406	173.003540	-0.061157
173.133545	173.073730	-0.065948
173.200073	173.137207	-0.063721
173.266602	173.182373	-0.065613
173.333130	173.258667	-0.063721
173.400269	173.334961	-0.063080
173.466797	173.398437	-0.065948
173.533325	173.462524	-0.065948
173.599854	173.526001	-0.064331
173.666382	173.590088	-0.063721
173.733521	173.659668	-0.066559
173.800049	173.742676	-0.065948
173.866577	173.812866	-0.064667
173.933105	173.876343	-0.064331
174.000244	173.933716	-0.066254
174.066772	173.997803	-0.064972
174.133301	174.048462	-0.065308
174.199829	174.137573	-0.064667
174.266968	174.201660	-0.066559
174.333496	174.252319	-0.066559
174.400024	174.316406	-0.064972
174.466553	174.392700	-0.063721
174.533081	174.456177	-0.064972
174.600220	174.532471	-0.063721
174.666748	174.596558	-0.061462
174.733276	174.641113	-0.063721
174.799805	174.717407	-0.063385
174.866943	174.800415	-0.064331
174.933472	174.876709	-0.065948
175.000000	174.934082	-0.067535
175.066528	175.017090	-0.064972
175.133057	175.067749	-0.068176
175.200195	175.137939	-0.065948
175.266724	175.208130	-0.067200
175.333252	175.258789	-0.064972
175.399780	175.335693	-0.064667
175.466919	175.405273	-0.066254
175.533447	175.469360	-0.066254
175.599976	175.532837	-0.067841
175.666504	175.584106	-0.062103
175.733032	175.654297	-0.063721
175.800171	175.743408	-0.063080
175.866699	175.781250	-0.064331
175.933228	175.877075	-0.066254
175.999756	175.921631	-0.066254
176.066895	176.004639	-0.063080
176.133423	176.068115	-0.066559
176.199951	176.144409	-0.065613
176.266479	176.195679	-0.065308
176.333618	176.259155	-0.063385
176.400146	176.335449	-0.069122
176.466675	176.405640	-0.065948
176.533203	176.463013	-0.064026
176.599731	176.546021	-0.064331
176.666870	176.596680	-0.067535
176.733398	176.673584	-0.065308
176.799927	176.749878	-0.065308
176.866455	176.800537	-0.066559
176.933594	176.864624	-0.063385
177.000122	176.940918	-0.063721
177.066650	177.011108	-0.064972
177.133179	177.055664	-0.065308
177.199707	177.113037	-0.065948
177.266846	177.202148	-0.064026
177.333374	177.272339	-0.064331
177.399902	177.335815	-0.065948
177.466431	177.412109	-0.064972
177.533569	177.476196	-0.065308
177.600098	177.533569	-0.069763
177.666626	177.597046	-0.066254
177.733154	177.654419	-0.066254
177.800293	177.730713	-0.064667
177.866821	177.781982	-0.063721
177.933350	177.858276	-0.063721
177.999878	177.922363	-0.066254
178.066406	177.979126	-0.063385
178.133545	178.049316	-0.063721
178.200073	178.138428	-0.066254
178.266602	178.202515	-0.070404
178.333130	178.253174	-0.063721
178.400269	178.323364	-0.066895
178.466797	178.399658	-0.065613
178.533325	178.469849	-0.064667
178.599854	178.527222	-0.064331
178.666382	178.597412	-0.065613
178.733521	178.660889	-0.065308
178.800049	178.731079	-0.066559
178.866577	178.795166	-0.065948
178.933105	178.864746	-0.065948
179.000244	178.903198	-0.061462
179.066772	178.973389	-0.064972
179.133301	179.068604	-0.063721
179.199829	179.138794	-0.063721
179.266968	179.202881	-0.067200
179.333496	179.272461	-0.064667
179.400024	179.329834	-0.067200
179.466553	179.412842	-0.066895
179.533081	179.464111	-0.067535
179.600220	179.533691	-0.068176
179.666748	179.603882	-0.067200
179.733276	179.655151	-0.067841
179.799805	179.731445	-0.065948
179.866943	179.801636	-0.066254
179.933472	179.871826	-0.067841
180.000000	179.922485	-0.069122
180.066528	179.992676	-0.066254
180.133057	180.062866	-0.063080
180.200195	180.126343	-0.066254
180.266724	180.196533	-0.067841
180.333252	180.266724	-0.066559
180.399780	180.311279	-0.065613
180.466919	180.381470	-0.066559
180.533447	180.470581	-0.066559
180.599976	180.515137	-0.066895
180.666504	180.610352	-0.066254
180.733032	180.661621	-0.065613
180.800171	180.725098	-0.067535
180.866699	180.795288	-0.068481
180.933228	180.871582	-0.067535
180.999756	180.922852	-0.066254
181.066895	180.993042	-0.068817
181.133423	181.056519	-0.068176
181.199951	181.119995	-0.064331
181.266479	181.184082	-0.067841
181.333618	181.260376	-0.064026
181.400146	181.317749	-0.066559
181.466675	181.413574	-0.064972
181.533203	181.483154	-0.068176
181.599731	181.527710	-0.064667
181.666870	181.610718	-0.068817
181.733398	181.668091	-0.067200
181.799927	181.731567	-0.067841
181.866455	181.801758	-0.063385
181.933594	181.859131	-0.068176
182.000122	181.961060	-0.066559
182.066650	181.986694	-0.067841
182.133179	182.050171	-0.067200
182.199707	182.145996	-0.066559
182.266846	182.196655	-0.064667
182.333374	182.279663	-0.066895
182.399902	182.330933	-0.064972
182.466431	182.388306	-0.067535
182.533569	182.457886	-0.066559
182.600098	182.534790	-0.068817
182.666626	182.598267	-0.068176
182.733154	182.681274	-0.066895
182.800293	182.738647	-0.067200
182.866821	182.802124	-0.066895
182.933350	182.853394	-0.067535
182.999878	182.929687	-0.066254
183.066406	182.999878	-0.064972
183.133545	183.076172	-0.070709
183.200073	183.139648	-0.068176
183.266602	183.203735	-0.067841
183.333130	183.267212	-0.066895
183.400269	183.356323	-0.067535
183.466797	183.407593	-0.065613
183.533325	183.483887	-0.067841
183.599854	183.554077	-0.065613
183.666382	183.591919	-0.066254
183.733521	183.668823	-0.068176
183.800049	183.719482	-0.068817
183.866577	183.808594	-0.069763
183.933105	183.859863	-0.066559
184.000244	183.930054	-0.065948
184.066772	183.999634	-0.067841
184.133301	184.082642	-0.069427
184.199829	184.140015	-0.073273
184.266968	184.203491	-0.069427
184.333496	184.267578	-0.069427
184.400024	184.337769	-0.071350
184.466553	184.401245	-0.065613
184.533081	184.471436	-0.068817
184.600220	184.509888	-0.066254
184.666748	184.598999	-0.066895
184.733276	184.675293	-0.067200
184.799805	184.751587	-0.070068
184.866943	184.802856	-0.068481
184.933472	184.872437	-0.067535
185.000000	184.942627	-0.066254
185.066528	185.006714	-0.067841
185.133057	185.083008	-0.068176
185.200195	185.133667	-0.071045
185.266724	185.210571	-0.070404
185.333252	185.261230	-0.068817
185.399780	185.325317	-0.067841
185.466919	185.401611	-0.063721
185.533447	185.490723	-0.069763
185.599976	185.548096	-0.069763
185.666504	185.624390	-0.066254
185.733032	185.675659	-0.065613
185.800171	185.739136	-0.065308
185.866699	185.796509	-0.067535
185.933228	185.898437	-0.069763
185.999756	185.942993	-0.068481
186.066895	186.026001	-0.065948
186.133423	186.083374	-0.066895
186.199951	186.146851	-0.068817
186.266479	186.191406	-0.071686
186.333618	186.274414	-0.065613
186.400146	186.350708	-0.071991
186.466675	186.408081	-0.071350
186.533203	186.484375	-0.072296
186.599731	186.535645	-0.069122
186.666870	186.605835	-0.067841
186.733398	186.663208	-0.065308
186.799927	186.752319	-0.070404
186.866455	186.809692	-0.065613
186.933594	186.879272	-0.066895
187.000122	186.943359	-0.067841
187.066650	186.994019	-0.070709
187.133179	187.083740	-0.066254
187.199707	187.147217	-0.068481
187.266846	187.217407	-0.069122
187.333374	187.261963	-0.071686
187.399902	187.344360	-0.068817
187.466431	187.414551	-0.068817
187.533569	187.484741	-0.070068
187.600098	187.554932	-0.071991
187.666626	187.605591	-0.074219
187.733154	187.669678	-0.068817
187.800293	187.720337	-0.066895
187.866821	187.809448	-0.068176
187.933350	187.873535	-0.070404
187.999878	187.943726	-0.068481
188.066406	188.013306	-0.066895
188.133545	188.070679	-0.067841
188.200073	188.128052	-0.069427
188.266602	188.204956	-0.069763
188.333130	188.274536	-0.068817
188.400269	188.344727	-0.070068
188.466797	188.414917	-0.069122
188.533325	188.478394	-0.070709
188.599854	188.535767	-0.068176
188.666382	188.599854	-0.068176
188.733521	188.676147	-0.067841
188.800049	188.739624	-0.070068
188.866577	188.803711	-0.067200
188.933105	188.880005	-0.066254
189.000244	188.943481	-0.067200
189.066772	189.013672	-0.071045
189.133301	189.090576	-0.069122
189.199829	189.122314	-0.070404
189.266968	189.224243	-0.069427
189.333496	189.274902	-0.070404
189.400024	189.345093	-0.070404
189.466553	189.415283	-0.071045
189.533081	189.491577	-0.068176
189.600220	189.530029	-0.069427
189.666748	189.625244	-0.072632
189.733276	189.682617	-0.071991
189.799805	189.733887	-0.066254
189.866943	189.810181	-0.070404
189.933472	189.873657	-0.067200
190.000000	189.943848	-0.069427
190.066528	190.007935	-0.067841
190.133057	190.071411	-0.067535
190.200195	190.141602	-0.067200
190.266724	190.205078	-0.071045
190.333252	190.269165	-0.069763
190.399780	190.351562	-0.070068
190.466919	190.402832	-0.071991
190.533447	190.460205	-0.071686
190.599976	190.549316	-0.071045
190.666504	190.612793	-0.072296
190.733032	190.657349	-0.069763
190.800171	190.740356	-0.069763
190.866699	190.803833	-0.071350
190.933228	190.867920	-0.071686
190.999756	190.938110	-0.068176
191.066895	191.020508	-0.070068
191.133423	191.071777	-0.067200
191.199951	191.141968	-0.068481
191.266479	191.186523	-0.068481
191.333618	191.281738	-0.069427
191.400146	191.345825	-0.067200
191.466675	191.396484	-0.071350
191.533203	191.466675	-0.069427
191.599731	191.542969	-0.070709
191.666870	191.607056	-0.069763
191.733398	191.689453	-0.073273
191.799927	191.740723	-0.071350
191.866455	191.810913	-0.070404
191.933594	191.874390	-0.075165
192.000122	191.925049	-0.073914
192.066650	191.995239	-0.070404
192.133179	192.072144	-0.071991
192.199707	192.128906	-0.067535
192.266846	192.199097	-0.069763
192.333374	192.276001	-0.070404
192.399902	192.345581	-0.071991
192.466431	192.409668	-0.069122
192.533569	192.492065	-0.069763
192.600098	192.543335	-0.071045
192.666626	192.600708	-0.071686
192.733154	192.677002	-0.070709
192.800293	192.747192	-0.070068
192.866821	192.817383	-0.071350
192.933350	192.880859	-0.072937
192.999878	192.944946	-0.073914
193.066406	193.027344	-0.071686
193.133545	193.065796	-0.072632
193.200073	193.148804	-0.071350
193.266602	193.225098	-0.071991
193.333130	193.269653	-0.071350
193.400269	193.333130	-0.069763
193.466797	193.416138	-0.068817
193.533325	193.466797	-0.069763
193.599854	193.556519	-0.070404
193.666382	193.601074	-0.071045
193.733521	193.677368	-0.072632
193.800049	193.747559	-0.070068
193.866577	193.798218	-0.071350
193.933105	193.875122	-0.071991
194.000244	193.938599	-0.071350
194.066772	194.008789	-0.072296
194.133301	194.078979	-0.070404
194.199829	194.148560	-0.071350
194.266968	194.212646	-0.070404
194.333496	194.270020	-0.068817
194.400024	194.371948	-0.072296
194.466553	194.403687	-0.071045
194.533081	194.473877	-0.069122
194.600220	194.556274	-0.069427
194.666748	194.613647	-0.071350
194.733276	194.677734	-0.073578
194.799805	194.741211	-0.070709
194.866943	194.798584	-0.070709
194.933472	194.907227	-0.071045
195.000000	194.951782	-0.073914
195.066528	195.009155	-0.070709
195.133057	195.072632	-0.071045
195.200195	195.148926	-0.072296
195.266724	195.219116	-0.074219
195.333252	195.295410	-0.069122
195.399780	195.333862	-0.071991
195.466919	195.416870	-0.068176
195.533447	195.467529	-0.069427
195.599976	195.556641	-0.070709
195.666504	195.632935	-0.071350
195.733032	195.684204	-0.069122
195.800171	195.767212	-0.071991
195.866699	195.805054	-0.071350
195.933228	195.881958	-0.073578
195.999756	195.938721	-0.071686
196.066895	196.002808	-0.070068
196.133423	196.091919	-0.072296
196.199951	196.155396	-0.073273
196.266479	196.199951	-0.074524
196.333618	196.289673	-0.075165
196.400146	196.347046	-0.073914
196.466675	196.403809	-0.072937
196.533203	196.493530	-0.071686
196.599731	196.550903	-0.072296
196.666870	196.601562	-0.068817
196.733398	196.684570	-0.071045
196.799927	196.741943	-0.069427
196.866455	196.818237	-0.071350
196.933594	196.881714	-0.072296
197.000122	196.939087	-0.072937
197.066650	196.990356	-0.071350
197.133179	197.072754	-0.071350
197.199707	197.142944	-0.071045
197.266846	197.213135	-0.075500
197.333374	197.283325	-0.074524
197.399902	197.340698	-0.072632
197.466431	197.410889	-0.071991
197.533569	197.461548	-0.069763
197.600098	197.544556	-0.073273
197.666626	197.589111	-0.074524
197.733154	197.678223	-0.070068
197.800293	197.722778	-0.069763
197.866821	197.799072	-0.070404
197.933350	197.875977	-0.072632
197.999878	197.926636	-0.071991
198.066406	197.996826	-0.072632
198.133545	198.079834	-0.071686
198.200073	198.143311	-0.071991
198.266602	198.206787	-0.070709
198.333130	198.264160	-0.073578
198.400269	198.321533	-0.072296
198.466797	198.410645	-0.073273
198.533325	198.455811	-0.073914
198.599854	198.544922	-0.073578
198.666382	198.589478	-0.073578
198.733521	198.652954	-0.072937
198.800049	198.742065	-0.069763
198.866577	198.818970	-0.073578
198.933105	198.869629	-0.071045
199.000244	198.933105	-0.072296
199.066772	199.010010	-0.072632
199.133301	199.079590	-0.071991
199.199829	199.130859	-0.072632
199.266968	199.207153	-0.072937
199.333496	199.290161	-0.072296
199.400024	199.353638	-0.073273
199.466553	199.385986	-0.074524
199.533081	199.462280	-0.077087
199.600220	199.525757	-0.072937
199.666748	199.602051	-0.075806
199.733276	199.678955	-0.074860
199.799805	199.748535	-0.073914
199.866943	199.818726	-0.071350
199.933472	199.863281	-0.073273
200.000000	199.940186	-0.070709
200.000000	199.933472	-0.075806
200.000000	199.920654	-0.071350
200.000000	199.933472	-0.071686
200.000000	199.940186	-0.072632
200.000000	199.933472	-0.074860
200.000000	199.946289	-0.073914
200.000000	199.946289	-0.073914
200.000000	199.940186	-0.074524
200.000000	199.933472	-0.076782
200.000000	199.959106	-0.071991
200.000000	199.927368	-0.071686
200.000000	199.940186	-0.073578
200.000000	199.946289	-0.074219
200.000000	199.940186	-0.074524
200.000000	199.920654	-0.071686
200.000000	199.940186	-0.070068
200.000000	199.946289	-0.069763
200.000000	199.940186	-0.073273
200.000000	199.933472	-0.073578
200.000000	199.933472	-0.071350
200.000000	199.927368	-0.071991
200.000000	199.946289	-0.074219
200.000000	199.933472	-0.074524
200.000000	199.920654	-0.070709
200.000000	199.927368	-0.073914
200.000000	199.940186	-0.074219
200.000000	199.940186	-0.072937
200.000000	199.927368	-0.072632
200.000000	199.940186	-0.072632
200.000000	199.940186	-0.070068
200.000000	199.940186	-0.072296
200.000000	199.927368	-0.072296
200.000000	199.927368	-0.071686
200.000000	199.920654	-0.067535
200.000000	199.940186	-0.074860
200.000000	199.927368	-0.070709
200.000000	199.914551	-0.072937
200.000000	199.927368	-0.072632
200.000000	199.946289	-0.075165
200.000000	199.933472	-0.073914
200.000000	199.959106	-0.072937
200.000000	199.933472	-0.073273
200.000000	199.946289	-0.074219
200.000000	199.940186	-0.072937
200.000000	199.946289	-0.075806
200.000000	199.927368	-0.071686
200.000000	199.940186	-0.071686
200.000000	199.940186	-0.069122
200.000000	199.933472	-0.071045
200.000000	199.940186	-0.072296
200.000000	199.946289	-0.070068
200.000000	199.940186	-0.070709
200.000000	199.927368	-0.073914
200.000000	199.952393	-0.071350
200.000000	199.933472	-0.072937
200.000000	199.952393	-0.075165
200.000000	199.927368	-0.073914
200.000000	199.927368	-0.072632
200.000000	199.940186	-0.073578
200.000000	199.927368	-0.073914
200.000000	199.946289	-0.073273
200.000000	199.940186	-0.072937
200.000000	199.940186	-0.073578
200.000000	199.940186	-0.068176
200.000000	199.933472	-0.072937
200.000000	199.946289	-0.070068
200.000000	199.927368	-0.071350
200.000000	199.933472	-0.071991
200.000000	199.927368	-0.070709
200.000000	199.927368	-0.071350
200.000000	199.920654	-0.072937
200.000000	199.940186	-0.071686
200.000000	199.940186	-0.072937
200.000000	199.940186	-0.070068
200.000000	199.946289	-0.074524
200.000000	199.927368	-0.072632
200.000000	199.940186	-0.072296
200.000000	199.920654	-0.077087
200.000000	199.927368	-0.073578
200.000000	199.920654	-0.072296
200.000000	199.920654	-0.072632
200.000000	199.940186	-0.074524
200.000000	199.940186	-0.072296
200.000000	199.927368	-0.071045
200.000000	199.940186	-0.072296
200.000000	199.927368	-0.073914
200.000000	199.940186	-0.073273
200.000000	199.927368	-0.071686
200.000000	199.940186	-0.071991
200.000000	199.927368	-0.073273
200.000000	199.946289	-0.072296
200.000000	199.952393	-0.073914
200.000000	199.933472	-0.073914
200.000000	199.927368	-0.071350
200.000000	199.940186	-0.072296
200.000000	199.920654	-0.072296
200.000000	199.965210	-0.074524
200.000000	199.952393	-0.070709
200.000000	199.940186	-0.071350
200.000000	199.933472	-0.069763
200.000000	199.940186	-0.070068
200.000000	199.927368	-0.072632
200.000000	199.946289	-0.072632
200.000000	199.920654	-0.071686
200.000000	199.940186	-0.073578
200.000000	199.933472	-0.070404
200.000000	199.933472	-0.072937
200.000000	199.940186	-0.073273
200.000000	199.927368	-0.072296
200.000000	199.927368	-0.072937
200.000000	199.940186	-0.073578
200.000000	199.940186	-0.072296
200.000000	199.959106	-0.071350
200.000000	199.940186	-0.068817
200.000000	199.940186	-0.073578
200.000000	199.946289	-0.074860
200.000000	199.927368	-0.071350
200.000000	199.933472	-0.071045
200.000000	199.920654	-0.070404
200.000000	199.933472	-0.073273
200.000000	199.952393	-0.073578
200.000000	199.940186	-0.071991
200.000000	199.940186	-0.074524
200.000000	199.927368	-0.073578
200.000000	199.946289	-0.074524
200.000000	199.927368	-0.074524
200.000000	199.933472	-0.072632
200.000000	199.933472	-0.073273
200.000000	199.933472	-0.071045
200.000000	199.927368	-0.072937
200.000000	199.927368	-0.070404
200.000000	199.946289	-0.071991
200.000000	199.927368	-0.071686
200.000000	199.927368	-0.069763
200.000000	199.940186	-0.072937
200.000000	199.940186	-0.072296
200.000000	199.933472	-0.073914
200.000000	199.952393	-0.073273
200.000000	199.927368	-0.072296
200.000000	199.920654	-0.074219
200.000000	199.940186	-0.075165
200.000000	199.952393	-0.071350
200.000000	199.940186	-0.074219
200.000000	199.920654	-0.071045
200.000000	199.920654	-0.071686
200.000000	199.920654	-0.074219
200.000000	199.952393	-0.071350
200.000000	199.940186	-0.069122
200.000000	199.927368	-0.069427
200.000000	199.940186	-0.069427
200.000000	199.940186	-0.071991
200.000000	199.952393	-0.071350
200.000000	199.946289	-0.075165
200.000000	199.946289	-0.071350
200.000000	199.946289	-0.071045
200.000000	199.946289	-0.074219
200.000000	199.946289	-0.073914
200.000000	199.927368	-0.073914
200.000000	199.940186	-0.072937
200.000000	199.940186	-0.071686
200.000000	199.940186	-0.072632
200.000000	199.933472	-0.071686
200.000000	199.946289	-0.071045
200.000000	199.952393	-0.072937
200.000000	199.940186	-0.070068
200.000000	199.940186	-0.071686
200.000000	199.940186	-0.071045
200.000000	199.927368	-0.070068
200.000000	199.927368	-0.070709
200.000000	199.940186	-0.070404
200.000000	199.940186	-0.075165
200.000000	199.952393	-0.072937
200.000000	199.914551	-0.072632
200.000000	199.927368	-0.073273
200.000000	199.920654	-0.074219
200.000000	199.927368	-0.072937
200.000000	199.927368	-0.074860
200.000000	199.927368	-0.071045
200.000000	199.940186	-0.073273
200.000000	199.927368	-0.069122
200.000000	199.933472	-0.070709
200.000000	199.946289	-0.070068
200.000000	199.952393	-0.068481
200.000000	199.940186	-0.071991
200.000000	199.927368	-0.069122
200.000000	199.952393	-0.071350
200.000000	199.940186	-0.072937
200.000000	199.927368	-0.073578
200.000000	199.946289	-0.074219
200.000000	199.927368	-0.073273
200.000000	199.933472	-0.071045
200.000000	199.946289	-0.074524
200.000000	199.940186	-0.072632
200.000000	199.914551	-0.072937
200.000000	199.940186	-0.072632
200.000000	199.940186	-0.071045
200.000000	199.927368	-0.071991
200.000000	199.940186	-0.067841
200.000000	199.940186	-0.069122
200.000000	199.920654	-0.071686
200.000000	199.940186	-0.071991
200.000000	199.933472	-0.069427
200.000000	199.940186	-0.071350
200.000000	199.920654	-0.071045
200.000000	199.952393	-0.074524
200.000000	199.946289	-0.072296
200.000000	199.933472	-0.075165
200.000000	199.933472	-0.070068
200.000000	199.914551	-0.073578
200.000000	199.940186	-0.071350
200.000000	199.940186	-0.071350
200.000000	199.933472	-0.073578
200.000000	199.946289	-0.071350
200.000000	199.933472	-0.072296
200.000000	199.933472	-0.071991
200.000000	199.952393	-0.071686
200.000000	199.920654	-0.071686
200.000000	199.933472	-0.072296
200.000000	199.946289	-0.072937
200.000000	199.952393	-0.072296
200.000000	199.952393	-0.072937
200.000000	199.927368	-0.073578
200.000000	199.927368	-0.072632
200.000000	199.920654	-0.072296
200.000000	199.940186	-0.072296
200.000000	199.946289	-0.072937
200.000000	199.940186	-0.072632
200.000000	199.927368	-0.071045
200.000000	199.927368	-0.070404
200.000000	199.927368	-0.068481
200.000000	199.940186	-0.077087
200.000000	199.940186	-0.070068
200.000000	199.927368	-0.070404
200.000000	199.940186	-0.070068
200.000000	199.920654	-0.070709
200.000000	199.952393	-0.073578
200.000000	199.952393	-0.074860
200.000000	199.940186	-0.071686
200.000000	199.927368	-0.074860
200.000000	199.940186	-0.073578
200.000000	199.946289	-0.074219
200.000000	199.940186	-0.071350
200.000000	199.952393	-0.072937
200.000000	199.927368	-0.070404
200.000000	199.940186	-0.071045
200.000000	199.933472	-0.071350
200.000000	199.940186	-0.072296
200.000000	199.940186	-0.069122
200.000000	199.940186	-0.072632
200.000000	199.927368	-0.070068
200.000000	199.920654	-0.071350
200.000000	199.940186	-0.073273
200.000000	199.940186	-0.071991
200.000000	199.927368	-0.073273
200.000000	199.940186	-0.073914
200.000000	199.927368	-0.073273
200.000000	199.940186	-0.073273
200.000000	199.927368	-0.071686
200.000000	199.940186	-0.071991
200.000000	199.946289	-0.072296
200.000000	199.946289	-0.074524
200.000000	199.927368	-0.070068
200.000000	199.927368	-0.070709
200.000000	199.927368	-0.070068
200.000000	199.927368	-0.071350
200.000000	199.927368	-0.071045
200.000000	199.940186	-0.074860
200.000000	199.933472	-0.073273
200.000000	199.933472	-0.070068
200.000000	199.927368	-0.073578
200.000000	199.920654	-0.073914
200.000000	199.940186	-0.073914
200.000000	199.927368	-0.075165
200.000000	199.940186	-0.071991
200.000000	199.933472	-0.072632
200.000000	199.940186	-0.071686
200.000000	199.940186	-0.073273
200.000000	199.952393	-0.072632
200.000000	199.927368	-0.071045
200.000000	199.920654	-0.071350
200.000000	199.933472	-0.071686
200.000000	199.933472	-0.070068
200.000000	199.914551	-0.072937
200.000000	199.927368	-0.068817
200.000000	199.927368	-0.072296
200.000000	199.940186	-0.073914
200.000000	199.952393	-0.074860
200.000000	199.927368	-0.073578
200.000000	199.940186	-0.074219
200.000000	199.940186	-0.074219
200.000000	199.927368	-0.073914
200.000000	199.940186	-0.071686
200.000000	199.920654	-0.074219
200.000000	199.933472	-0.071991
200.000000	199.927368	-0.071350
200.000000	199.933472	-0.070404
200.000000	199.965210	-0.070404
200.000000	199.940186	-0.072632
200.000000	199.933472	-0.070404
200.000000	199.946289	-0.071045
200.000000	199.933472	-0.073273
200.000000	199.940186	-0.070068
200.000000	199.914551	-0.076141
200.000000	199.940186	-0.072937
200.000000	199.927368	-0.070709
200.000000	199.933472	-0.070404
200.000000	199.920654	-0.074219
200.000000	199.920654	-0.071350
200.000000	199.933472	-0.072296
200.000000	199.940186	-0.072296
200.000000	199.946289	-0.075165
200.000000	199.940186	-0.070709
200.000000	199.927368	-0.071991
200.000000	199.940186	-0.068817
200.000000	199.927368	-0.071350
200.000000	199.927368	-0.072632
200.000000	199.927368	-0.070068
200.000000	199.927368	-0.069427
200.000000	199.952393	-0.071991
200.000000	199.940186	-0.073578
200.000000	199.940186	-0.074860
200.000000	199.920654	-0.072937
200.000000	199.933472	-0.073578
200.000000	199.927368	-0.074860
200.000000	199.940186	-0.072632
200.000000	199.946289	-0.072937
200.000000	199.940186	-0.072937
200.000000	199.940186	-0.072632
200.000000	199.933472	-0.071686
200.000000	199.927368	-0.070404
200.000000	199.940186	-0.070404
200.000000	199.927368	-0.068481
200.000000	199.952393	-0.072296
200.000000	199.965210	-0.071991
200.000000	199.940186	-0.072632
200.000000	199.946289	-0.069122
200.000000	199.927368	-0.076782
200.000000	199.933472	-0.073578
200.000000	199.933472	-0.073578
200.000000	199.952393	-0.072937
200.000000	199.952393	-0.075500
200.000000	199.940186	-0.071350
200.000000	199.946289	-0.073914
200.000000	199.959106	-0.070709
200.000000	199.920654	-0.073578
200.000000	199.940186	-0.072937
200.000000	199.940186	-0.072296
200.000000	199.940186	-0.069763
200.000000	199.927368	-0.069427
200.000000	199.946289	-0.073914
200.000000	199.940186	-0.073914
200.000000	199.940186	-0.073273
200.000000	199.940186	-0.073578
200.000000	199.933472	-0.074219
200.000000	199.940186	-0.074524
200.000000	199.933472	-0.073578
200.000000	199.920654	-0.071991
200.000000	199.946289	-0.072937
200.000000	199.940186	-0.072296
200.000000	199.927368	-0.072632
200.000000	199.940186	-0.071045
200.000000	199.927368	-0.072632
200.000000	199.940186	-0.071350
200.000000	199.927368	-0.071991
200.000000	199.927368	-0.072296
200.000000	199.940186	-0.068817
200.000000	199.946289	-0.073578
200.000000	199.952393	-0.072937
200.000000	199.927368	-0.074219
200.000000	199.927368	-0.073273
200.000000	199.927368	-0.075165
200.000000	199.940186	-0.071991
200.000000	199.940186	-0.074860
200.000000	199.940186	-0.072296
200.000000	199.940186	-0.073914
200.000000	199.952393	-0.073273
200.000000	199.920654	-0.073273
200.000000	199.927368	-0.072296
200.000000	199.927368	-0.070404
200.000000	199.940186	-0.070068
200.000000	199.927368	-0.071045
200.000000	199.940186	-0.073578
200.000000	199.927368	-0.069427
200.000000	199.946289	-0.071991
200.000000	199.946289	-0.071686
200.000000	199.927368	-0.072296
200.000000	199.952393	-0.075165
200.000000	199.927368	-0.073914
200.000000	199.920654	-0.072296
200.000000	199.914551	-0.071686
200.000000	199.946289	-0.071991
200.000000	199.927368	-0.072296
200.000000	199.946289	-0.073578
200.000000	199.940186	-0.072296
200.000000	199.952393	-0.073578
200.000000	199.946289	-0.070068
200.000000	199.946289	-0.073914
200.000000	199.940186	-0.069427
200.000000	199.940186	-0.072937
200.000000	199.940186	-0.072632
200.000000	199.940186	-0.076447
200.000000	199.940186	-0.073273
200.000000	199.933472	-0.073578
200.000000	199.940186	-0.074860
200.000000	199.940186	-0.075165
200.000000	199.940186	-0.072296
200.000000	199.940186	-0.073273
200.000000	199.946289	-0.071686
200.000000	199.952393	-0.073914
200.000000	199.946289	-0.069122
200.000000	199.952393	-0.071686
200.000000	199.933472	-0.073273
200.000000	199.927368	-0.071350
200.000000	199.940186	-0.071045
200.000000	199.933472	-0.072632
200.000000	199.940186	-0.070709
200.000000	199.959106	-0.074524
200.000000	199.946289	-0.075165
200.000000	199.927368	-0.072937
200.000000	199.933472	-0.072296
200.000000	199.946289	-0.074860
200.000000	199.940186	-0.071991
200.000000	199.927368	-0.074524
200.000000	199.946289	-0.072632
200.000000	199.927368	-0.071991
200.000000	199.933472	-0.069763
200.000000	199.940186	-0.073273
200.000000	199.920654	-0.069763
200.000000	199.933472	-0.068817
200.000000	199.933472	-0.071045
200.000000	199.940186	-0.070068
200.000000	199.914551	-0.069427
200.000000	199.927368	-0.073273
200.000000	199.920654	-0.070404
200.000000	199.959106	-0.076141
200.000000	199.933472	-0.073273
200.000000	199.940186	-0.074219
200.000000	199.959106	-0.071686
200.000000	199.927368	-0.073578
200.000000	199.914551	-0.072937
200.000000	199.940186	-0.072632
200.000000	199.940186	-0.072632
200.000000	199.933472	-0.073273
200.000000	199.940186	-0.073578
200.000000	199.927368	-0.073273
200.000000	199.940186	-0.068817
200.000000	199.940186	-0.070709
200.000000	199.940186	-0.075500
200.000000	199.927368	-0.072632
200.000000	199.920654	-0.067841
200.000000	199.946289	-0.073914
200.000000	199.946289	-0.071991
200.000000	199.940186	-0.073273
200.000000	199.940186	-0.073914
200.000000	199.940186	-0.071350
200.000000	199.927368	-0.071686
200.000000	199.920654	-0.073578
200.000000	199.927368	-0.072632
200.000000	199.965210	-0.074219
200.000000	199.946289	-0.071045
200.000000	199.940186	-0.074860
200.000000	199.959106	-0.070068
200.000000	199.933472	-0.071045
200.000000	199.952393	-0.069763
200.000000	199.927368	-0.071686
200.000000	199.927368	-0.071991
200.000000	199.952393	-0.074524
200.000000	199.933472	-0.071991
200.000000	199.946289	-0.073914
200.000000	199.933472	-0.072937
200.000000	199.940186	-0.071350
200.000000	199.927368	-0.071991
200.000000	199.920654	-0.072632
200.000000	199.914551	-0.073273
200.000000	199.927368	-0.072632
200.000000	199.927368	-0.072296
200.000000	199.927368	-0.071350
200.000000	199.965210	-0.072296
200.000000	199.946289	-0.073914
200.000000	199.940186	-0.067841
200.000000	199.946289	-0.071350
200.000000	199.946289	-0.071350
200.000000	199.933472	-0.071045
200.000000	199.940186	-0.074524
200.000000	199.946289	-0.073914
200.000000	199.914551	-0.070404
200.000000	199.927368	-0.071686
200.000000	199.933472	-0.074219
200.000000	199.940186	-0.072937
200.000000	199.952393	-0.071350
200.000000	199.920654	-0.074219
200.000000	199.940186	-0.072937
200.000000	199.940186	-0.071991
200.000000	199.952393	-0.072632
200.000000	199.946289	-0.072937
200.000000	199.940186	-0.071045
200.000000	199.940186	-0.074219
200.000000	199.946289	-0.070068
200.000000	199.946289	-0.071991
200.000000	199.940186	-0.072296
200.000000	199.927368	-0.074219
200.000000	199.952393	-0.072937
200.000000	199.933472	-0.074860
200.000000	199.933472	-0.071045
200.000000	199.927368	-0.072937
200.000000	199.940186	-0.070709
200.000000	199.940186	-0.071350
200.000000	199.940186	-0.071686
200.000000	199.940186	-0.074860
200.000000	199.933472	-0.071350
200.000000	199.940186	-0.070404
200.000000	199.940186	-0.071686
200.000000	199.940186	-0.070068
200.000000	199.946289	-0.069763
200.000000	199.946289	-0.073578
200.000000	199.927368	-0.074219
200.000000	199.920654	-0.072296
200.000000	199.920654	-0.075165
200.000000	199.952393	-0.074524
200.000000	199.927368	-0.071991
200.000000	199.940186	-0.074219
200.000000	199.920654	-0.070709
200.000000	199.946289	-0.072296
200.000000	199.933472	-0.072296
200.000000	199.946289	-0.072632
200.000000	199.940186	-0.071350
200.000000	199.952393	-0.072632
200.000000	199.946289	-0.071350
200.000000	199.927368	-0.071045
200.000000	199.927368	-0.068817
200.000000	199.933472	-0.072632
200.000000	199.940186	-0.070404
200.000000	199.920654	-0.075165
200.000000	199.940186	-0.072937
200.000000	199.940186	-0.073914
200.000000	199.946289	-0.073914
200.000000	199.927368	-0.073914
200.000000	199.946289	-0.074219
200.000000	199.940186	-0.073914
200.000000	199.940186	-0.070068
200.000000	199.952393	-0.072632
200.000000	199.927368	-0.072296
200.000000	199.927368	-0.071350
200.000000	199.940186	-0.066895
200.000000	199.933472	-0.070068
200.000000	199.940186	-0.071350
200.000000	199.933472	-0.070068
200.000000	199.933472	-0.070709
200.000000	199.946289	-0.074524
200.000000	199.927368	-0.072296
200.000000	199.952393	-0.071991
200.000000	199.940186	-0.072632
200.000000	199.940186	-0.072632
200.000000	199.914551	-0.072296
200.000000	199.940186	-0.072937
200.000000	199.940186	-0.068817
200.000000	199.927368	-0.070404
200.000000	199.940186	-0.071350
200.000000	199.933472	-0.073578
200.000000	199.927368	-0.067535
200.000000	199.933472	-0.071045
200.000000	199.920654	-0.067841
200.000000	199.914551	-0.070709
200.000000	199.946289	-0.071686
200.000000	199.940186	-0.071045
200.000000	199.927368	-0.069763
200.000000	199.927368	-0.072937
200.000000	199.952393	-0.074524
200.000000	199.927368	-0.073914
200.000000	199.940186	-0.070068
200.000000	199.933472	-0.072296
200.000000	199.927368	-0.071350
200.000000	199.940186	-0.071686
200.000000	199.914551	-0.071686
200.000000	199.920654	-0.072296
200.000000	199.940186	-0.070709
200.000000	199.940186	-0.069763
200.000000	199.933472	-0.070068
200.000000	199.952393	-0.068481
200.000000	199.927368	-0.069763
200.000000	199.946289	-0.072937
200.000000	199.927368	-0.073578
200.000000	199.920654	-0.073273
200.000000	199.940186	-0.071045
200.000000	199.940186	-0.073914
200.000000	199.927368	-0.070068
200.000000	199.946289	-0.069427
200.000000	199.927368	-0.069122
200.000000	199.946289	-0.073914
200.000000	199.940186	-0.072632
200.000000	199.927368	-0.071350
200.000000	199.940186	-0.069427
200.000000	199.920654	-0.073914
200.000000	199.946289	-0.071350
200.000000	199.940186	-0.070709
200.000000	199.940186	-0.069427
200.000000	199.933472	-0.069122
200.000000	199.940186	-0.073914
200.000000	199.940186	-0.074219
200.000000	199.940186	-0.071045
200.000000	199.933472	-0.071350
200.000000	199.946289	-0.072937
200.000000	199.914551	-0.072937
200.000000	199.946289	-0.069427
200.000000	199.946289	-0.071991
200.000000	199.940186	-0.070068
200.000000	199.933472	-0.071350
200.000000	199.933472	-0.071686
200.000000	199.946289	-0.071991
200.000000	199.940186	-0.070404
200.000000	199.946289	-0.070709
200.000000	199.940186	-0.070709
200.000000	199.940186	-0.072296
200.000000	199.933472	-0.069763
200.000000	199.940186	-0.074524
200.000000	199.940186	-0.071045
200.000000	199.927368	-0.074219
200.000000	199.946289	-0.071045
200.000000	199.946289	-0.073578
200.000000	199.946289	-0.070068
200.000000	199.927368	-0.070404
200.000000	199.940186	-0.070404
200.000000	199.933472	-0.071686
200.000000	199.940186	-0.070709
200.000000	199.927368	-0.071686
200.000000	199.933472	-0.069427
200.000000	199.940186	-0.069427
200.000000	199.927368	-0.067841
200.000000	199.952393	-0.073578
200.000000	199.940186	-0.069427
200.000000	199.927368	-0.068817
200.000000	199.946289	-0.072632
200.000000	199.940186	-0.072632
200.000000	199.927368	-0.071991
200.000000	199.920654	-0.072296
200.000000	199.933472	-0.069763
200.000000	199.952393	-0.070068
200.000000	199.940186	-0.071991
200.000000	199.940186	-0.072937
200.000000	199.959106	-0.069763
200.000000	199.940186	-0.073578
200.000000	199.940186	-0.071991
200.000000	199.933472	-0.071350
200.000000	199.927368	-0.070068
200.000000	199.927368	-0.072632
200.000000	199.952393	-0.068481
200.000000	199.933472	-0.073578
200.000000	199.940186	-0.071350
200.000000	199.940186	-0.075165
200.000000	199.927368	-0.070709
200.000000	199.927368	-0.072296
200.000000	199.946289	-0.070068
200.000000	199.940186	-0.074219
200.000000	199.946289	-0.071686
200.000000	199.927368	-0.071350
200.000000	199.927368	-0.072296
200.000000	199.940186	-0.070709
200.000000	199.940186	-0.068817
200.000000	199.952393	-0.070404
200.000000	199.940186	-0.073578
200.000000	199.933472	-0.067535
200.000000	199.940186	-0.072296
200.000000	199.952393	-0.071350
200.000000	199.940186	-0.068817
200.000000	199.940186	-0.073578
200.000000	199.914551	-0.072632
200.000000	199.940186	-0.070709
200.000000	199.940186	-0.070404
200.000000	199.940186	-0.071350
200.000000	199.933472	-0.071045
200.000000	199.940186	-0.068481
200.000000	199.927368	-0.071350
200.000000	199.946289	-0.072296
200.000000	199.946289	-0.072296
200.000000	199.933472	-0.072632
200.000000	199.946289	-0.068817
200.000000	199.946289	-0.069763
200.000000	199.952393	-0.072632
200.000000	199.914551	-0.068817
200.000000	199.920654	-0.067841
200.000000	199.940186	-0.071686
200.000000	199.946289	-0.070709
200.000000	199.946289	-0.073914
200.000000	199.927368	-0.072632
200.000000	199.946289	-0.070404
200.000000	199.940186	-0.071350
200.000000	199.940186	-0.074219
200.000000	199.940186	-0.074524
200.000000	199.927368	-0.070404
200.000000	199.920654	-0.072296
200.000000	199.946289	-0.071350
200.000000	199.920654	-0.071991
200.000000	199.927368	-0.071350
200.000000	199.940186	-0.067535
200.000000	199.920654	-0.071350
200.000000	199.920654	-0.071991
200.000000	199.927368	-0.071350
200.000000	199.940186	-0.068817
200.000000	199.940186	-0.071686
200.000000	199.940186	-0.071686
200.000000	199.959106	-0.071350
200.000000	199.946289	-0.071045
200.000000	199.914551	-0.071686
200.000000	199.927368	-0.068817
200.000000	199.933472	-0.071686
200.000000	199.946289	-0.070068
200.000000	199.940186	-0.071350
200.000000	199.940186	-0.071686
200.000000	199.927368	-0.071991
200.000000	199.927368	-0.069122
200.000000	199.959106	-0.068176
200.000000	199.933472	-0.071350
200.000000	199.940186	-0.072632
200.000000	199.933472	-0.072632
200.000000	199.940186	-0.071686
200.000000	199.952393	-0.069763
200.000000	199.933472	-0.070404
200.000000	199.927368	-0.072296
200.000000	199.946289	-0.071045
200.000000	199.914551	-0.070709
200.000000	199.927368	-0.071350
200.000000	199.940186	-0.070404
200.000000	199.940186	-0.071045
200.000000	199.946289	-0.069122
200.000000	199.940186	-0.069763
200.000000	199.940186	-0.072632
200.000000	199.914551	-0.070404
200.000000	199.920654	-0.071350
200.000000	199.927368	-0.070068
200.000000	199.940186	-0.072632
200.000000	199.940186	-0.071991
200.000000	199.940186	-0.073273
200.000000	199.946289	-0.074219
200.000000	199.927368	-0.072937
200.000000	199.946289	-0.071350
200.000000	199.933472	-0.072296
200.000000	199.940186	-0.068817
200.000000	199.927368	-0.070404
200.000000	199.940186	-0.071350
200.000000	199.946289	-0.073273
200.000000	199.940186	-0.069122
200.000000	199.946289	-0.070709
200.000000	199.940186	-0.069427
200.000000	199.933472	-0.068481
200.000000	199.920654	-0.071350
200.000000	199.946289	-0.070709
200.000000	199.946289	-0.071350
200.000000	199.940186	-0.071991
200.000000	199.927368	-0.071350
200.000000	199.927368	-0.070709
200.000000	199.927368	-0.071686
200.000000	199.946289	-0.070709
200.000000	199.940186	-0.071350
200.000000	199.927368	-0.069122
200.000000	199.927368	-0.070404
200.000000	199.946289	-0.073273
200.000000	199.927368	-0.069763
200.000000	199.920654	-0.069427
200.000000	199.940186	-0.070709
200.000000	199.952393	-0.071045
200.000000	199.940186	-0.070068
200.000000	199.946289	-0.069763
200.000000	199.940186	-0.073914
200.000000	199.940186	-0.070404
200.000000	199.940186	-0.070709
200.000000	199.946289	-0.072296
200.000000	199.933472	-0.072632
200.000000	199.940186	-0.071991
200.000000	199.952393	-0.071350
200.000000	199.927368	-0.071686
200.000000	199.952393	-0.071350
200.000000	199.940186	-0.071350
200.000000	199.940186	-0.071686
200.000000	199.933472	-0.071350
200.000000	199.940186	-0.069122
200.000000	199.952393	-0.071350
200.000000	199.933472	-0.072296
200.000000	199.927368	-0.070068
200.000000	199.946289	-0.070404
200.000000	199.952393	-0.070709
200.000000	199.940186	-0.074219
200.000000	199.946289	-0.071350
200.000000	199.933472	-0.070068
200.000000	199.927368	-0.071350
200.000000	199.940186	-0.071350
200.000000	199.946289	-0.070404
200.000000	199.940186	-0.071350
200.000000	199.933472	-0.071350
200.000000	199.952393	-0.073273
200.000000	199.920654	-0.069763
200.000000	199.940186	-0.071991
200.000000	199.927368	-0.069763
200.000000	199.933472	-0.071686
200.000000	199.933472	-0.072296
200.000000	199.914551	-0.070068
200.000000	199.952393	-0.072937
200.000000	199.940186	-0.070709
200.000000	199.946289	-0.074860
200.000000	199.952393	-0.070068
200.000000	199.927368	-0.070068
200.000000	199.940186	-0.068481
200.000000	199.952393	-0.071991
200.000000	199.914551	-0.069763
200.000000	199.946289	-0.070404
200.000000	199.920654	-0.070404
200.000000	199.940186	-0.070068
200.000000	199.927368	-0.071686
200.000000	199.940186	-0.071350
200.000000	199.946289	-0.068817
200.000000	199.940186	-0.070709
200.000000	199.940186	-0.070709
200.000000	199.940186	-0.071350
200.000000	199.940186	-0.070068
200.000000	199.946289	-0.070068
200.000000	199.927368	-0.071686
200.000000	199.933472	-0.070068
200.000000	199.940186	-0.069122
200.000000	199.940186	-0.069763
200.000000	199.940186	-0.071350
200.000000	199.927368	-0.071991
200.000000	199.959106	-0.068176
200.000000	199.927368	-0.070068
200.000000	199.927368	-0.069427
200.000000	199.927368	-0.071686
200.000000	199.927368	-0.070404
200.000000	199.927368	-0.071686
200.000000	199.920654	-0.069427
200.000000	199.940186	-0.071686
200.000000	199.927368	-0.070404
200.000000	199.927368	-0.069122
200.000000	199.927368	-0.070709
200.000000	199.927368	-0.071991
200.000000	199.940186	-0.070404
200.000000	199.946289	-0.071350
200.000000	199.927368	-0.071045
200.000000	199.940186	-0.072632
200.000000	199.933472	-0.069427
200.000000	199.914551	-0.071350
200.000000	199.940186	-0.069122
200.000000	199.946289	-0.071991
200.000000	199.940186	-0.071686
200.000000	199.927368	-0.071045
200.000000	199.940186	-0.068817
200.000000	199.920654	-0.069763
200.000000	199.920654	-0.070068
200.000000	199.933472	-0.072296
200.000000	199.927368	-0.071350
200.000000	199.940186	-0.070404
200.000000	199.933472	-0.070068
200.000000	199.914551	-0.073914
200.000000	199.933472	-0.071350
200.000000	199.927368	-0.071045
200.000000	199.920654	-0.071686
200.000000	199.927368	-0.070404
200.000000	199.952393	-0.070709
200.000000	199.927368	-0.071350
200.000000	199.927368	-0.068481
200.000000	199.933472	-0.068176
200.000000	199.940186	-0.068481
200.000000	199.952393	-0.071350
200.000000	199.933472	-0.068817
200.000000	199.927368	-0.072632
200.000000	199.927368	-0.069122
200.000000	199.940186	-0.071350
200.000000	199.940186	-0.070068
200.000000	199.927368	-0.073914
200.000000	199.927368	-0.069763
200.000000	199.927368	-0.072937
200.000000	199.946289	-0.071991
200.000000	199.940186	-0.071686
200.000000	199.946289	-0.070068
200.000000	199.927368	-0.071686
200.000000	199.927368	-0.068176
200.000000	199.933472	-0.070404
200.000000	199.927368	-0.070068
200.000000	199.946289	-0.069427
200.000000	199.933472	-0.069122
200.000000	199.927368	-0.072296
200.000000	199.940186	-0.070068
200.000000	199.927368	-0.071686
200.000000	199.920654	-0.070068
200.000000	199.946289	-0.071686
200.000000	199.940186	-0.072296
200.000000	199.927368	-0.070709
200.000000	199.933472	-0.071350
200.000000	199.940186	-0.072937
200.000000	199.933472	-0.073273
200.000000	199.940186	-0.070404
200.000000	199.959106	-0.072937
200.000000	199.927368	-0.073273
200.000000	199.914551	-0.071350
200.000000	199.927368	-0.071350
200.000000	199.933472	-0.070068
200.000000	199.940186	-0.069427
200.000000	199.940186	-0.069122
200.000000	199.933472	-0.072296
200.000000	199.927368	-0.069122
200.000000	199.927368	-0.069763
200.000000	199.940186	-0.071350
200.000000	199.940186	-0.072296
200.000000	199.940186	-0.070404
200.000000	199.946289	-0.069427
200.000000	199.927368	-0.069427
200.000000	199.933472	-0.070068
200.000000	199.940186	-0.069763
200.000000	199.959106	-0.070709
200.000000	199.946289	-0.071350
200.000000	199.920654	-0.070068
200.000000	199.940186	-0.072632
200.000000	199.940186	-0.072937
200.000000	199.959106	-0.070068
200.000000	199.933472	-0.071045
200.000000	199.940186	-0.073914
200.000000	199.927368	-0.071350
200.000000	199.940186	-0.072937
200.000000	199.940186	-0.072296
200.000000	199.927368	-0.071686
200.000000	199.927368	-0.069122
200.000000	199.940186	-0.069763
200.000000	199.940186	-0.071350
200.000000	199.933472	-0.069122
200.000000	199.940186	-0.069427
200.000000	199.940186	-0.070068
200.000000	199.914551	-0.069763
200.000000	199.946289	-0.071991
200.000000	199.946289	-0.072296
200.000000	199.927368	-0.071350
200.000000	199.927368	-0.071350
200.000000	199.952393	-0.071991
200.000000	199.940186	-0.074524
200.000000	199.933472	-0.070068
200.000000	199.940186	-0.072632
200.000000	199.927368	-0.068817
200.000000	199.940186	-0.073578
200.000000	199.940186	-0.070404
200.000000	199.946289	-0.070068
200.000000	199.946289	-0.070404
200.000000	199.940186	-0.068817
200.000000	199.946289	-0.071686
200.000000	199.927368	-0.072937
200.000000	199.927368	-0.069763
200.000000	199.959106	-0.070404
200.000000	199.940186	-0.068481
200.000000	199.940186	-0.071350
200.000000	199.940186	-0.071045
200.000000	199.946289	-0.071045
200.000000	199.920654	-0.070068
200.000000	199.940186	-0.070068
200.000000	199.933472	-0.071686
200.000000	199.920654	-0.071686
200.000000	199.946289	-0.071686
200.000000	199.940186	-0.071686
200.000000	199.946289	-0.070709
200.000000	199.940186	-0.069122
200.000000	199.940186	-0.072632
200.000000	199.927368	-0.072296
200.000000	199.907837	-0.071686
200.000000	199.920654	-0.068817
200.000000	199.940186	-0.069763
200.000000	199.946289	-0.072937
200.000000	199.940186	-0.070709
200.000000	199.940186	-0.071045
200.000000	199.940186	-0.069122
200.000000	199.946289	-0.069763
200.000000	199.920654	-0.071350
200.000000	199.914551	-0.070404
200.000000	199.940186	-0.068481
200.000000	199.940186	-0.070404
200.000000	199.946289	-0.070404
200.000000	199.940186	-0.071991
200.000000	199.927368	-0.071686
200.000000	199.927368	-0.071991
200.000000	199.927368	-0.071350
200.000000	199.927368	-0.068817
200.000000	199.940186	-0.073273
200.000000	199.940186	-0.070709
200.000000	199.933472	-0.073273
200.000000	199.927368	-0.068817
200.000000	199.933472	-0.069122
200.000000	199.927368	-0.071045
200.000000	199.952393	-0.071686
200.000000	199.933472	-0.071045
200.000000	199.920654	-0.072937
200.000000	199.940186	-0.068817
200.000000	199.946289	-0.071350
200.000000	199.940186	-0.070068
200.000000	199.933472	-0.071350
200.000000	199.959106	-0.070404
200.000000	199.946289	-0.074860
200.000000	199.927368	-0.072937
200.000000	199.946289	-0.071686
200.000000	199.946289	-0.070709
200.000000	199.940186	-0.071045
200.000000	199.933472	-0.068817
200.000000	199.946289	-0.070404
200.000000	199.940186	-0.069427
200.000000	199.940186	-0.070709
200.000000	199.952393	-0.070068
200.000000	199.927368	-0.070068
200.000000	199.920654	-0.070404
199.933472	199.863281	-0.070068
199.866943	199.825439	-0.071350
199.799805	199.748535	-0.073273
199.733276	199.672241	-0.070709
199.666748	199.595947	-0.073273
199.600220	199.525757	-0.069122
199.533081	199.468384	-0.072296
199.466553	199.404907	-0.068817
199.400024	199.340820	-0.070068
199.333496	199.258423	-0.069427
199.266968	199.201050	-0.071991
199.199829	199.124756	-0.070404
199.133301	199.079590	-0.070404
199.066772	199.003296	-0.068817
199.000244	198.933105	-0.071350
198.933105	198.875732	-0.070404
198.866577	198.799438	-0.070404
198.800049	198.729248	-0.069427
198.733521	198.665771	-0.072296
198.666382	198.614502	-0.069763
198.599854	198.563843	-0.070068
198.533325	198.480835	-0.070068
198.466797	198.398437	-0.071350
198.400269	198.341064	-0.072632
198.333130	198.276978	-0.070404
198.266602	198.194580	-0.068176
198.200073	198.124390	-0.068817
198.133545	198.092651	-0.071350
198.066406	197.996826	-0.070068
197.999878	197.933350	-0.070068
197.933350	197.863159	-0.070068
197.866821	197.799072	-0.069427
197.800293	197.741699	-0.071350
197.733154	197.672119	-0.068481
197.666626	197.601929	-0.069763
197.600098	197.512817	-0.070404
197.533569	197.461548	-0.069427
197.466431	197.404175	-0.068176
197.399902	197.346802	-0.069122
197.333374	197.270508	-0.069763
197.266846	197.174683	-0.071350
197.199707	197.136841	-0.069122
197.133179	197.066650	-0.070709
197.066650	197.003174	-0.066254
197.000122	196.932983	-0.069122
196.933594	196.875610	-0.067841
196.866455	196.812134	-0.069763
196.799927	196.735229	-0.070068
196.733398	196.697388	-0.072937
196.666870	196.614380	-0.071350
196.599731	196.557007	-0.070404
196.533203	196.473999	-0.070068
196.466675	196.423340	-0.069427
196.400146	196.334229	-0.069427
196.333618	196.282959	-0.073273
196.266479	196.212769	-0.069122
196.199951	196.149292	-0.069427
196.133423	196.091919	-0.067200
196.066895	196.002808	-0.067535
195.999756	195.938721	-0.069122
195.933228	195.875244	-0.067841
195.866699	195.798950	-0.068481
195.800171	195.741577	-0.071045
195.733032	195.678101	-0.069122
195.666504	195.607910	-0.068817
195.599976	195.543823	-0.071045
195.533447	195.493164	-0.069122
195.466919	195.422974	-0.066559
195.399780	195.339966	-0.070068
195.333252	195.276489	-0.068481
195.266724	195.225220	-0.069427
195.200195	195.148926	-0.070404
195.133057	195.091553	-0.070068
195.066528	195.021362	-0.067200
195.000000	194.932251	-0.069122
194.933472	194.881592	-0.068176
194.866943	194.798584	-0.068817
194.799805	194.735107	-0.069122
194.733276	194.677734	-0.068817
194.666748	194.600830	-0.068481
194.600220	194.537354	-0.069763
194.533081	194.467163	-0.068176
194.466553	194.396973	-0.071045
194.400024	194.333496	-0.066254
194.333496	194.276123	-0.069122
194.266968	194.199829	-0.068481
194.199829	194.129639	-0.070404
194.133301	194.078979	-0.071045
194.066772	194.008789	-0.068176
194.000244	193.938599	-0.068817
193.933105	193.868408	-0.070709
193.866577	193.804932	-0.070404
193.800049	193.760376	-0.070404
193.733521	193.677368	-0.066895
193.666382	193.613892	-0.069763
193.599854	193.536987	-0.070709
193.533325	193.492432	-0.068481
193.466797	193.422241	-0.067535
193.400269	193.352661	-0.067535
193.333130	193.282471	-0.068817
193.266602	193.212280	-0.069122
193.200073	193.148804	-0.066559
193.133545	193.078613	-0.069427
193.066406	193.008423	-0.066254
192.999878	192.932129	-0.067535
192.933350	192.887573	-0.068481
192.866821	192.810669	-0.069763
192.800293	192.747192	-0.069427
192.733154	192.670898	-0.069122
192.666626	192.600708	-0.066254
192.600098	192.530518	-0.067841
192.533569	192.479858	-0.069122
192.466431	192.415771	-0.071991
192.399902	192.365112	-0.067200
192.333374	192.288208	-0.069122
192.266846	192.211914	-0.068176
192.199707	192.128906	-0.067535
192.133179	192.078247	-0.067535
192.066650	192.026978	-0.067841
192.000122	191.931763	-0.066254
191.933594	191.874390	-0.068817
191.866455	191.817017	-0.069763
191.799927	191.727905	-0.069763
191.733398	191.683350	-0.066559
191.666870	191.594238	-0.066895
191.599731	191.536865	-0.069122
191.533203	191.459961	-0.069122
191.466675	191.428223	-0.069122
191.400146	191.339111	-0.066254
191.333618	191.288452	-0.067535
191.266479	191.199341	-0.066254
191.199951	191.129150	-0.067841
191.133423	191.071777	-0.067200
191.066895	191.007690	-0.066895
190.999756	190.931396	-0.067841
190.933228	190.867920	-0.069122
190.866699	190.823364	-0.066254
190.800171	190.734253	-0.067200
190.733032	190.670166	-0.068817
190.666504	190.593872	-0.067535
190.599976	190.536499	-0.065948
190.533447	190.473022	-0.065308
190.466919	190.428467	-0.070068
190.399780	190.358276	-0.064972
190.333252	190.281372	-0.064972
190.266724	190.230713	-0.066254
190.200195	190.154419	-0.065613
190.133057	190.071411	-0.068817
190.066528	190.007935	-0.065948
190.000000	189.943848	-0.065613
189.933472	189.886475	-0.067535
189.866943	189.804077	-0.069763
189.799805	189.733887	-0.070068
189.733276	189.682617	-0.066559
189.666748	189.612427	-0.067841
189.600220	189.542847	-0.070068
189.533081	189.491577	-0.065948
189.466553	189.402466	-0.069122
189.400024	189.338989	-0.063721
189.333496	189.262085	-0.065948
189.266968	189.211426	-0.064972
189.199829	189.135132	-0.067535
189.133301	189.071045	-0.067535
189.066772	189.007568	-0.066559
189.000244	188.937378	-0.066895
188.933105	188.892822	-0.069427
188.866577	188.796997	-0.066895
188.800049	188.733521	-0.067535
188.733521	188.676147	-0.064972
188.666382	188.612671	-0.068176
188.599854	188.529663	-0.068176
188.533325	188.478394	-0.067200
188.466797	188.408813	-0.068176
188.400269	188.338623	-0.066895
188.333130	188.268433	-0.064972
188.266602	188.198242	-0.066895
188.200073	188.134766	-0.064331
188.133545	188.083496	-0.065948
188.066406	188.013306	-0.065948
187.999878	187.949829	-0.065613
187.933350	187.879639	-0.065948
187.866821	187.809448	-0.065948
187.800293	187.745972	-0.066254
187.733154	187.682495	-0.066254
187.666626	187.605591	-0.064331
187.600098	187.542114	-0.069427
187.533569	187.459106	-0.065948
187.466431	187.408447	-0.069122
187.399902	187.357178	-0.064972
187.333374	187.268066	-0.067535
187.266846	187.210693	-0.064667
187.199707	187.153320	-0.067535
187.133179	187.083740	-0.061798
187.066650	186.987915	-0.064026
187.000122	186.930542	-0.065613
186.933594	186.879272	-0.066254
186.866455	186.802979	-0.064331
186.799927	186.739502	-0.067535
186.733398	186.675415	-0.064331
186.666870	186.611938	-0.065948
186.599731	186.535645	-0.064331
186.533203	186.491089	-0.064972
186.466675	186.395264	-0.065613
186.400146	186.337891	-0.065308
186.333618	186.274414	-0.067535
186.266479	186.217041	-0.066559
186.199951	186.140747	-0.064972
186.133423	186.083374	-0.064026
186.066895	186.019287	-0.062439
185.999756	185.961914	-0.063721
185.933228	185.872803	-0.064972
185.866699	185.828247	-0.066254
185.800171	185.739136	-0.064972
185.733032	185.668945	-0.064972
185.666504	185.618286	-0.066559
185.599976	185.548096	-0.068176
185.533447	185.465088	-0.064667
185.466919	185.401611	-0.065308
185.399780	185.344238	-0.065613
185.333252	185.267944	-0.067535
185.266724	185.197754	-0.064972
185.200195	185.133667	-0.066559
185.133057	185.070190	-0.066254
185.066528	185.019531	-0.064667
185.000000	184.936523	-0.063721
184.933472	184.860229	-0.064026
184.866943	184.808960	-0.061798
184.799805	184.745483	-0.066559
184.733276	184.675293	-0.064331
184.666748	184.605103	-0.064026
184.600220	184.534912	-0.066254
184.533081	184.471436	-0.065308
184.466553	184.388428	-0.064331
184.400024	184.337769	-0.064026
184.333496	184.273682	-0.066254
184.266968	184.197388	-0.067841
184.199829	184.140015	-0.067841
184.133301	184.082642	-0.067535
184.066772	184.012451	-0.063080
184.000244	183.904419	-0.062744
183.933105	183.872681	-0.064331
183.866577	183.795776	-0.062103
183.800049	183.745117	-0.062103
183.733521	183.662109	-0.063385
183.666382	183.591919	-0.063080
183.599854	183.528442	-0.064972
183.533325	183.471069	-0.063721
183.466797	183.400879	-0.064972
183.400269	183.343506	-0.063721
183.333130	183.267212	-0.064026
183.266602	183.184204	-0.065948
183.200073	183.152466	-0.064667
183.133545	183.057251	-0.064667
183.066406	182.987061	-0.065308
182.999878	182.948608	-0.064331
182.933350	182.853394	-0.064667
182.866821	182.783203	-0.063385
182.800293	182.725830	-0.065308
182.733154	182.681274	-0.064331
182.666626	182.611084	-0.061798
182.600098	182.521973	-0.062439
182.533569	182.470703	-0.063385
182.466431	182.381592	-0.066254
182.399902	182.337036	-0.063080
182.333374	182.273560	-0.063080
182.266846	182.209473	-0.064331
182.199707	182.127075	-0.062744
182.133179	182.056885	-0.065308
182.066650	182.005615	-0.065308
182.000122	181.903687	-0.062744
181.933594	181.878662	-0.066254
181.866455	181.788940	-0.065308
181.799927	181.719360	-0.062439
181.733398	181.668091	-0.061798
181.666870	181.597900	-0.063385
181.599731	181.527710	-0.063721
181.533203	181.464233	-0.063721
181.466675	181.406860	-0.063385
181.400146	181.330566	-0.062744
181.333618	181.260376	-0.063721
181.266479	181.190186	-0.064667
181.199951	181.132812	-0.062744
181.133423	181.062622	-0.063721
181.066895	180.993042	-0.064972
180.999756	180.922852	-0.064667
180.933228	180.852661	-0.064026
180.866699	180.789185	-0.066254
180.800171	180.725098	-0.065613
180.733032	180.654907	-0.067841
180.666504	180.598145	-0.063721
180.599976	180.534058	-0.062439
180.533447	180.463867	-0.059570
180.466919	180.419312	-0.064667
180.399780	180.304565	-0.063080
180.333252	180.272827	-0.064026
180.266724	180.196533	-0.064331
180.200195	180.133057	-0.065948
180.133057	180.056152	-0.063721
180.066528	179.998779	-0.065308
180.000000	179.929199	-0.062103
179.933472	179.865112	-0.063385
179.866943	179.794922	-0.064972
179.799805	179.731445	-0.066254
179.733276	179.674072	-0.062439
179.666748	179.603882	-0.063385
179.600220	179.527588	-0.058929
179.533081	179.464111	-0.062744
179.466553	179.400024	-0.064026
179.400024	179.342651	-0.062103
179.333496	179.260254	-0.062103
179.266968	179.183350	-0.062744
179.199829	179.125977	-0.062744
179.133301	179.062500	-0.062744
179.066772	178.999023	-0.064667
179.000244	178.947754	-0.064026
178.933105	178.858643	-0.062744
178.866577	178.795166	-0.061462
178.800049	178.737793	-0.063080
178.733521	178.673706	-0.064026
178.666382	178.603516	-0.064972
178.599854	178.527222	-0.065308
178.533325	178.457031	-0.062439
178.466797	178.399658	-0.062103
178.400269	178.330078	-0.062103
178.333130	178.253174	-0.060852
178.266602	178.189697	-0.061462
178.200073	178.119507	-0.061157
178.133545	178.062134	-0.060211
178.066406	177.985840	-0.064331
177.999878	177.922363	-0.061157
177.933350	177.864990	-0.062103
177.866821	177.800903	-0.061157
177.800293	177.717896	-0.064667
177.733154	177.654419	-0.061798
177.666626	177.603760	-0.065308
177.600098	177.526855	-0.066559
177.533569	177.444458	-0.066254
177.466431	177.412109	-0.064667
177.399902	177.335815	-0.064972
177.333374	177.259521	-0.059570
177.266846	177.208252	-0.059235
177.199707	177.131958	-0.059570
177.133179	177.042847	-0.061157
177.066650	176.998291	-0.061798
177.000122	176.940918	-0.058624
176.933594	176.864624	-0.061157
176.866455	176.800537	-0.061462
176.799927	176.737061	-0.062439
176.733398	176.660767	-0.062103
176.666870	176.603394	-0.061157
176.599731	176.546021	-0.064667
176.533203	176.456909	-0.063385
176.466675	176.399536	-0.062103
176.400146	176.342163	-0.061462
176.333618	176.259155	-0.062439
176.266479	176.201782	-0.061462
176.199951	176.138306	-0.063385
176.133423	176.074219	-0.059875
176.066895	176.004639	-0.062439
175.999756	175.921631	-0.062103
175.933228	175.858154	-0.063721
175.866699	175.794067	-0.061157
175.800171	175.730591	-0.060852
175.733032	175.686035	-0.060211
175.666504	175.603027	-0.062103
175.599976	175.520020	-0.061462
175.533447	175.456543	-0.062103
175.466919	175.399170	-0.062103
175.399780	175.328979	-0.064972
175.333252	175.246582	-0.060852
175.266724	175.195312	-0.059875
175.200195	175.119019	-0.058929
175.133057	175.067749	-0.059875
175.066528	174.972534	-0.062103
175.000000	174.934082	-0.060516
174.933472	174.844971	-0.059570
174.866943	174.793701	-0.058929
174.799805	174.724121	-0.063385
174.733276	174.672852	-0.061798
174.666748	174.602661	-0.059875
174.600220	174.526367	-0.062103
174.533081	174.462891	-0.063721
174.466553	174.418335	-0.060852
174.400024	174.328613	-0.060211
174.333496	174.259033	-0.060211
174.266968	174.201660	-0.062103
174.199829	174.137573	-0.063080
174.133301	174.074097	-0.061157
174.066772	174.016724	-0.058929
174.000244	173.927612	-0.057343
173.933105	173.876343	-0.059570
173.866577	173.793945	-0.059235
173.800049	173.723755	-0.059235
173.733521	173.659668	-0.059570
173.666382	173.609009	-0.060516
173.599854	173.538818	-0.060516
173.533325	173.455811	-0.062439
173.466797	173.398437	-0.061157
173.400269	173.334961	-0.063080
173.333130	173.284302	-0.060852
173.266602	173.207397	-0.064331
173.200073	173.137207	-0.059235
173.133545	173.067627	-0.062439
173.066406	172.990723	-0.064026
172.999878	172.927246	-0.058289
172.933350	172.863770	-0.058929
172.866821	172.793579	-0.057343
172.800293	172.755127	-0.060852
172.733154	172.672729	-0.063080
172.666626	172.602539	-0.059235
172.600098	172.519531	-0.061462
172.533569	172.443237	-0.062103
172.466431	172.411499	-0.061157
172.399902	172.341309	-0.061462
172.333374	172.271118	-0.059875
172.266846	172.194824	-0.060516
172.199707	172.117920	-0.060516
172.133179	172.067261	-0.062103
172.066650	171.990967	-0.064667
172.000122	171.920776	-0.057343
171.933594	171.856689	-0.059570
171.866455	171.793213	-0.061798
171.799927	171.729736	-0.058929
171.733398	171.659546	-0.058289
171.666870	171.602173	-0.059235
171.599731	171.531982	-0.058289
171.533203	171.474609	-0.061157
171.466675	171.379395	-0.059235
171.400146	171.309204	-0.061462
171.333618	171.264648	-0.057983
171.266479	171.207275	-0.058624
171.199951	171.124268	-0.059235
171.133423	171.047974	-0.060852
171.066895	171.003418	-0.063721
170.999756	170.946045	-0.062103
170.933228	170.875854	-0.060516
170.866699	170.818481	-0.059570
170.800171	170.742187	-0.059875
170.733032	170.659180	-0.057007
170.666504	170.608521	-0.057648
170.599976	170.544434	-0.057343
170.533447	170.474243	-0.058289
170.466919	170.423584	-0.057648
170.399780	170.334473	-0.058929
170.333252	170.289917	-0.058289
170.266724	170.219727	-0.058624
170.200195	170.149536	-0.060211
170.133057	170.092163	-0.059570
170.066528	170.009155	-0.063385
170.000000	169.932861	-0.060211
169.933472	169.875488	-0.061157
169.866943	169.830933	-0.062439
169.799805	169.735718	-0.062103
169.733276	169.684448	-0.059875
169.666748	169.601440	-0.060211
169.600220	169.531860	-0.056702
169.533081	169.454956	-0.058289
169.466553	169.429932	-0.060211
169.400024	169.340210	-0.061462
169.333496	169.282837	-0.057648
169.266968	169.225464	-0.059570
169.199829	169.149170	-0.058929
169.133301	169.091797	-0.057983
169.066772	169.021606	-0.060516
169.000244	168.952026	-0.058929
168.933105	168.894653	-0.059570
168.866577	168.817749	-0.059235
168.800049	168.735352	-0.061157
168.733521	168.671265	-0.058929
168.666382	168.613892	-0.061798
168.599854	168.550415	-0.061157
168.533325	168.480225	-0.058624
168.466797	168.416748	-0.056366
168.400269	168.346558	-0.059875
168.333130	168.276367	-0.057007
168.266602	168.200073	-0.058624
168.200073	168.148804	-0.058289
168.133545	168.079224	-0.059570
168.066406	168.009033	-0.058929
167.999878	167.957764	-0.058624
167.933350	167.900391	-0.058289
167.866821	167.811279	-0.058289
167.800293	167.716064	-0.059875
167.733154	167.683716	-0.061798
167.666626	167.607422	-0.061157
167.600098	167.537231	-0.060211
167.533569	167.479858	-0.056061
167.466431	167.423096	-0.059235
167.399902	167.340088	-0.059235
167.333374	167.282715	-0.057983
167.266846	167.225342	-0.056366
167.199707	167.155151	-0.059875
167.133179	167.091675	-0.057983
167.066650	167.014771	-0.059570
167.000122	166.945190	-0.057983
166.933594	166.875000	-0.059235
166.866455	166.823730	-0.059570
166.799927	166.753540	-0.061462
166.733398	166.683960	-0.060211
166.666870	166.613770	-0.059875
166.599731	166.549683	-0.058929
166.533203	166.486206	-0.063385
166.466675	166.409912	-0.056702
166.400146	166.352539	-0.058624
166.333618	166.276245	-0.056366
166.266479	166.212158	-0.057983
166.199951	166.148682	-0.057343
166.133423	166.084595	-0.057343
166.066895	166.015015	-0.053528
165.999756	165.932007	-0.057343
165.933228	165.906372	-0.057343
165.866699	165.811157	-0.058289
165.800171	165.740967	-0.059235
165.733032	165.689697	-0.060211
165.666504	165.600586	-0.058289
165.599976	165.543213	-0.058929
165.533447	165.485840	-0.058929
165.466919	165.415649	-0.060516
165.399780	165.346069	-0.060516
165.333252	165.269165	-0.059235
165.266724	165.224609	-0.055420
165.200195	165.148315	-0.056061
165.133057	165.072021	-0.057007
165.066528	165.001831	-0.055420
165.000000	164.938354	-0.057343
164.933472	164.887085	-0.057983
164.866943	164.810791	-0.055756
164.799805	164.740601	-0.060516
164.733276	164.683228	-0.059570
164.666748	164.619751	-0.058289
164.600220	164.555664	-0.057007
164.533081	164.498291	-0.063721
164.466553	164.415894	-0.059570
164.400024	164.338989	-0.059570
164.333496	164.288330	-0.059235
164.266968	164.230957	-0.061157
164.199829	164.160767	-0.055115
164.133301	164.084473	-0.057648
164.066772	164.020996	-0.054779
164.000244	163.956909	-0.056702
163.933105	163.880615	-0.056061
163.866577	163.829346	-0.057343
163.800049	163.753052	-0.056061
163.733521	163.689575	-0.058289
163.666382	163.625488	-0.059235
163.599854	163.549194	-0.057343
163.533325	163.485718	-0.056366
163.466797	163.408813	-0.060211
163.400269	163.364258	-0.059875
163.333130	163.281860	-0.058624
163.266602	163.211670	-0.057648
163.200073	163.154297	-0.058289
163.133545	163.084106	-0.058929
163.066406	163.020630	-0.056702
162.999878	162.956543	-0.056702
162.933350	162.886963	-0.057648
162.866821	162.816772	-0.054779
162.800293	162.772217	-0.056061
162.733154	162.683105	-0.057343
162.666626	162.619019	-0.056366
162.600098	162.555542	-0.057007
162.533569	162.479248	-0.057983
162.466431	162.421875	-0.057983
162.399902	162.364502	-0.058289
162.333374	162.300415	-0.056702
162.266846	162.218018	-0.058289
162.199707	162.160645	-0.057343
162.133179	162.070923	-0.058289
162.066650	162.020264	-0.057343
162.000122	161.943970	-0.055756
161.933594	161.879883	-0.054779
161.866455	161.810303	-0.057343
161.799927	161.740112	-0.054779
161.733398	161.682739	-0.056366
161.666870	161.625366	-0.057343
161.599731	161.561279	-0.056702
161.533203	161.484985	-0.057343
161.466675	161.408691	-0.057648
161.400146	161.351318	-0.058929
161.333618	161.275024	-0.057983
161.266479	161.236572	-0.057343
161.199951	161.160278	-0.058289
161.133423	161.077271	-0.057007
161.066895	161.026611	-0.057343
160.999756	160.969238	-0.059570
160.933228	160.886230	-0.056702
160.866699	160.816040	-0.056702
160.800171	160.745850	-0.053528
160.733032	160.676270	-0.053192
160.666504	160.606079	-0.056702
160.599976	160.554810	-0.055420
160.533447	160.491333	-0.059235
160.466919	160.427246	-0.056061
160.399780	160.363770	-0.056061
160.333252	160.287476	-0.057343
160.266724	160.230103	-0.059235
160.200195	160.166016	-0.059235
160.133057	160.083618	-0.058929
160.066528	160.032349	-0.058289
160.000000	159.956055	-0.061157
159.933472	159.892578	-0.055420
159.866943	159.841309	-0.056061
159.799805	159.758301	-0.056366
159.733276	159.694824	-0.053833
159.666748	159.631348	-0.056366
159.600220	159.561157	-0.054779
159.533081	159.490967	-0.053192
159.466553	159.420776	-0.056061
159.400024	159.357300	-0.056702
159.333496	159.299927	-0.057007
159.266968	159.216919	-0.054779
159.199829	159.179077	-0.055420
159.133301	159.083252	-0.057983
159.066772	159.019775	-0.056366
159.000244	158.962402	-0.058624
158.933105	158.905029	-0.057983
158.866577	158.815918	-0.057007
158.800049	158.758545	-0.056061
158.733521	158.681641	-0.056061
158.666382	158.618164	-0.054474
158.599854	158.560791	-0.057343
158.533325	158.477783	-0.056061
158.466797	158.414307	-0.054474
158.400269	158.356934	-0.055756
158.333130	158.299561	-0.056366
158.266602	158.216553	-0.057648
158.200073	158.159180	-0.056061
158.133545	158.082886	-0.057007
158.066406	158.012695	-0.057343
157.999878	157.955322	-0.057007
157.933350	157.898560	-0.057007
157.866821	157.815552	-0.056061
157.800293	157.758179	-0.055756
157.733154	157.687988	-0.057343
157.666626	157.643433	-0.056702
157.600098	157.535400	-0.055420
157.533569	157.484131	-0.055115
157.466431	157.420654	-0.054779
157.399902	157.369385	-0.056702
157.333374	157.299194	-0.055420
157.266846	157.222900	-0.055420
157.199707	157.152710	-0.054474
157.133179	157.089233	-0.055756
157.066650	157.025757	-0.056061
157.000122	156.948853	-0.057648
156.933594	156.878662	-0.053833
156.866455	156.846924	-0.057343
156.799927	156.751709	-0.055420
156.733398	156.694336	-0.057648
156.666870	156.611328	-0.053833
156.599731	156.553955	-0.056061
156.533203	156.490479	-0.057007
156.466675	156.433105	-0.054138
156.400146	156.350098	-0.053833
156.333618	156.292725	-0.055756
156.266479	156.222534	-0.054474
156.199951	156.146240	-0.056061
156.133423	156.076050	-0.052887
156.066895	156.012573	-0.056061
155.999756	155.955200	-0.056061
155.933228	155.903931	-0.053833
155.866699	155.821533	-0.055115
155.800171	155.764160	-0.055756
155.733032	155.687866	-0.057343
155.666504	155.617676	-0.058929
155.599976	155.566406	-0.054474
155.533447	155.490112	-0.055756
155.466919	155.426636	-0.053528
155.399780	155.369263	-0.057007
155.333252	155.305176	-0.055756
155.266724	155.216064	-0.053833
155.200195	155.139771	-0.053192
155.133057	155.075684	-0.056061
155.066528	155.012207	-0.052551
155.000000	154.961548	-0.055756
154.933472	154.884644	-0.052887
154.866943	154.821167	-0.058624
154.799805	154.732056	-0.054779
154.733276	154.687500	-0.057007
154.666748	154.610596	-0.056702
154.600220	154.559937	-0.056702
154.533081	154.489746	-0.055420
154.466553	154.413452	-0.056061
154.400024	154.375000	-0.056061
154.333496	154.311523	-0.057007
154.266968	154.209595	-0.052887
154.199829	154.152222	-0.052887
154.133301	154.100952	-0.055420
154.066772	154.031372	-0.051910
154.000244	153.941650	-0.053833
153.933105	153.897095	-0.051605
153.866577	153.814697	-0.053192
153.800049	153.763428	-0.054474
153.733521	153.706055	-0.056366
153.666382	153.616943	-0.058289
153.599854	153.559570	-0.056366
153.533325	153.496094	-0.056366
153.466797	153.432007	-0.055756
153.400269	153.368530	-0.060211
153.333130	153.305054	-0.057343
153.266602	153.228149	-0.056702
153.200073	153.151855	-0.052551
153.133545	153.101196	-0.054138
153.066406	153.024292	-0.051605
152.999878	152.947998	-0.053528
152.933350	152.897339	-0.051910
152.866821	152.827148	-0.052551
152.800293	152.769775	-0.052887
152.733154	152.680664	-0.052551
152.666626	152.616577	-0.054138
152.600098	152.553101	-0.056702
152.533569	152.489624	-0.054779
152.466431	152.412720	-0.055756
152.399902	152.368164	-0.053192
152.333374	152.304687	-0.056366
152.266846	152.215576	-0.052887
152.199707	152.145386	-0.055115
152.133179	152.094116	-0.053528
152.066650	152.005005	-0.053833
152.000122	151.954346	-0.053833
151.933594	151.890259	-0.052246
151.866455	151.845703	-0.053528
151.799927	151.750488	-0.051605
151.733398	151.712036	-0.057343
151.666870	151.635742	-0.055115
151.599731	151.571655	-0.052246
151.533203	151.495361	-0.052887
151.466675	151.425171	-0.054138
151.400146	151.355591	-0.054474
151.333618	151.291504	-0.054779
151.266479	151.209106	-0.054138
151.199951	151.163940	-0.054138
151.133423	151.087646	-0.053192
151.066895	151.036987	-0.053528
150.999756	150.947876	-0.052887
150.933228	150.890503	-0.053833
150.866699	150.813599	-0.053833
150.800171	150.769043	-0.051910
150.733032	150.692749	-0.050964
150.666504	150.622559	-0.053192
150.599976	150.578003	-0.053192
150.533447	150.501709	-0.054779
150.466919	150.450439	-0.054474
150.399780	150.374146	-0.054138
150.333252	150.297852	-0.055756
150.266724	150.233765	-0.055420
150.200195	150.151367	-0.054138
150.133057	150.093994	-0.055756
150.066528	150.036621	-0.050964
150.000000	149.960327	-0.053833
149.933472	149.902954	-0.051910
149.866943	149.826050	-0.050964
149.799805	149.762573	-0.049377
149.733276	149.692383	-0.050323
149.666748	149.622192	-0.051910
149.600220	149.558716	-0.050323
149.533081	149.482422	-0.049683
149.466553	149.431152	-0.053528
149.400024	149.348755	-0.053833
149.333496	149.278564	-0.056061
149.266968	149.240112	-0.054138
149.199829	149.151001	-0.053833
149.133301	149.106445	-0.050964
149.066772	149.010620	-0.054474
149.000244	148.959961	-0.052887
148.933105	148.889771	-0.053833
148.866577	148.839111	-0.056061
148.800049	148.775024	-0.053528
148.733521	148.692017	-0.049042
148.666382	148.628540	-0.051910
148.599854	148.565063	-0.051910
148.533325	148.482056	-0.052246
148.466797	148.424683	-0.052887
148.400269	148.361206	-0.051605
148.333130	148.297119	-0.050964
148.266602	148.220825	-0.054474
148.200073	148.150635	-0.052246
148.133545	148.093262	-0.054779
148.066406	148.035889	-0.055115
147.999878	147.978516	-0.055420
147.933350	147.883301	-0.051270
147.866821	147.825928	-0.051270
147.800293	147.768555	-0.053833
147.733154	147.705078	-0.055420
147.666626	147.634888	-0.053192
147.600098	147.577515	-0.052551
147.533569	147.494507	-0.050659
147.466431	147.431030	-0.053192
147.399902	147.348022	-0.050323
147.333374	147.271729	-0.052246
147.266846	147.214355	-0.053192
147.199707	147.169800	-0.053192
147.133179	147.092896	-0.049377
147.066650	147.036133	-0.052551
147.000122	146.946411	-0.053528
146.933594	146.895752	-0.053192
146.866455	146.832275	-0.052246
146.799927	146.768188	-0.054138
146.733398	146.697998	-0.050323
146.666870	146.640625	-0.053528
146.599731	146.564331	-0.050323
146.533203	146.500854	-0.051605
146.466675	146.430664	-0.051605
146.400146	146.354370	-0.052551
146.333618	146.315918	-0.052551
146.266479	146.245728	-0.050018
146.199951	146.156616	-0.051605
146.133423	146.080322	-0.051605
146.066895	146.029053	-0.053833
145.999756	145.984497	-0.054474
145.933228	145.914307	-0.052246
145.866699	145.825195	-0.053833
145.800171	145.767822	-0.052246
145.733032	145.698242	-0.051910
145.666504	145.634155	-0.053192
145.599976	145.545044	-0.051910
145.533447	145.500488	-0.052551
145.466919	145.430298	-0.052551
145.399780	145.360107	-0.050323
145.333252	145.283813	-0.052246
145.266724	145.220337	-0.051605
145.200195	145.150146	-0.055115
145.133057	145.098877	-0.049683
145.066528	145.022583	-0.051270
145.000000	144.965210	-0.052887
144.933472	144.895020	-0.054474
144.866943	144.825439	-0.051910
144.799805	144.768066	-0.053528
144.733276	144.697876	-0.049042
144.666748	144.627686	-0.054138
144.600220	144.557495	-0.052246
144.533081	144.487305	-0.052246
144.466553	144.449463	-0.050323
144.400024	144.379272	-0.052246
144.333496	144.302979	-0.050323
144.266968	144.232788	-0.050323
144.199829	144.188232	-0.049042
144.133301	144.105225	-0.052551
144.066772	144.047852	-0.050323
144.000244	143.964844	-0.053528
143.933105	143.920288	-0.050323
143.866577	143.843994	-0.051270
143.800049	143.760986	-0.054138
143.733521	143.691406	-0.053528
143.666382	143.627319	-0.052246
143.599854	143.582764	-0.052551
143.533325	143.525391	-0.054138
143.466797	143.442383	-0.052246
143.400269	143.366089	-0.049042
143.333130	143.302612	-0.050018
143.266602	143.213501	-0.052246
143.200073	143.193970	-0.050018
143.133545	143.098755	-0.048737
143.066406	143.047485	-0.049683
142.999878	142.965088	-0.048737
142.933350	142.888184	-0.050964
142.866821	142.830811	-0.049683
142.800293	142.780151	-0.053528
142.733154	142.709961	-0.052887
142.666626	142.652588	-0.053528
142.600098	142.582397	-0.054474
142.533569	142.500000	-0.054138
142.466431	142.429810	-0.051270
142.399902	142.372437	-0.053528
142.333374	142.302246	-0.052551
142.266846	142.225952	-0.051605
142.199707	142.168579	-0.050323
142.133179	142.111206	-0.052887
142.066650	142.041016	-0.050964
142.000122	141.958008	-0.050018
141.933594	141.894531	-0.049042
141.866455	141.824341	-0.049042
141.799927	141.766968	-0.047455
141.733398	141.709595	-0.050018
141.666870	141.639404	-0.050964
141.599731	141.575928	-0.052887
141.533203	141.492920	-0.050659
141.466675	141.429443	-0.053528
141.400146	141.372070	-0.050964
141.333618	141.289062	-0.052551
141.266479	141.244507	-0.051910
141.199951	141.162109	-0.052887
141.133423	141.091919	-0.050323
141.066895	141.047363	-0.050018
140.999756	140.945435	-0.048401
140.933228	140.906982	-0.048737
140.866699	140.849609	-0.048737
140.800171	140.766602	-0.046509
140.733032	140.703125	-0.047150
140.666504	140.626831	-0.049377
140.599976	140.582275	-0.050018
140.533447	140.512085	-0.051910
140.466919	140.448608	-0.050018
140.399780	140.384521	-0.050018
140.333252	140.314331	-0.051270
140.266724	140.244751	-0.050659
140.200195	140.187378	-0.050323
140.133057	140.104370	-0.049042
140.066528	140.034180	-0.048401
140.000000	139.970703	-0.050659
139.933472	139.900513	-0.049683
139.866943	139.830322	-0.051910
139.799805	139.766846	-0.047791
139.733276	139.702759	-0.049042
139.666748	139.632568	-0.049377
139.600220	139.569092	-0.051605
139.533081	139.518433	-0.048096
139.466553	139.441528	-0.049683
139.400024	139.365234	-0.049683
139.333496	139.314575	-0.052551
139.266968	139.237671	-0.051270
139.199829	139.161377	-0.050964
139.133301	139.097900	-0.047791
139.066772	139.027710	-0.050659
139.000244	138.957520	-0.049377
138.933105	138.906860	-0.048737
138.866577	138.823853	-0.050659
138.800049	138.766479	-0.049377
138.733521	138.709106	-0.048401
138.666382	138.638916	-0.048401
138.599854	138.562622	-0.048401
138.533325	138.511353	-0.047150
138.466797	138.422241	-0.049683
138.400269	138.371582	-0.052551
138.333130	138.294678	-0.050964
138.266602	138.262939	-0.051605
138.200073	138.167725	-0.050964
138.133545	138.123169	-0.051910
138.066406	138.040161	-0.049042
137.999878	137.957153	-0.049377
137.933350	137.899780	-0.049377
137.866821	137.849121	-0.051270
137.800293	137.785034	-0.047791
137.733154	137.695923	-0.047150
137.666626	137.645264	-0.046509
137.600098	137.581177	-0.049683
137.533569	137.504883	-0.047791
137.466431	137.428589	-0.047455
137.399902	137.371216	-0.048096
137.333374	137.294922	-0.050659
137.266846	137.256470	-0.052246
137.199707	137.173462	-0.053192
137.133179	137.097168	-0.047791
137.066650	137.026978	-0.049683
137.000122	136.956787	-0.049042
136.933594	136.906128	-0.048401
136.866455	136.829834	-0.048401
136.799927	136.765747	-0.049042
136.733398	136.715088	-0.050964
136.666870	136.651001	-0.047791
136.599731	136.574707	-0.047791
136.533203	136.491699	-0.048401
136.466675	136.428223	-0.045563
136.400146	136.364746	-0.048401
136.333618	136.307373	-0.047150
136.266479	136.231079	-0.048096
136.199951	136.179810	-0.050659
136.133423	136.116333	-0.048401
136.066895	136.033325	-0.049377
135.999756	135.969849	-0.050964
135.933228	135.905762	-0.048737
135.866699	135.822754	-0.049042
135.800171	135.765991	-0.047150
135.733032	135.708618	-0.048401
135.666504	135.644531	-0.046173
135.599976	135.562134	-0.050659
135.533447	135.510864	-0.047455
135.466919	135.440674	-0.047455
135.399780	135.383301	-0.046814
135.333252	135.307007	-0.049377
135.266724	135.223999	-0.046509
135.200195	135.173340	-0.052887
135.133057	135.090332	-0.049042
135.066528	135.039673	-0.046509
135.000000	134.982300	-0.050964
134.933472	134.905396	-0.052551
134.866943	134.829102	-0.048096
134.799805	134.771729	-0.050018
134.733276	134.676514	-0.047455
134.666748	134.625244	-0.047791
134.600220	134.580688	-0.049377
134.533081	134.523315	-0.050659
134.466553	134.428101	-0.046509
134.400024	134.370728	-0.048096
134.333496	134.300537	-0.051270
134.266968	134.249268	-0.046509
134.199829	134.179077	-0.048737
134.133301	134.096680	-0.048401
134.066772	134.032593	-0.047150
134.000244	133.969116	-0.050964
133.933105	133.905640	-0.051270
133.866577	133.841553	-0.048737
133.800049	133.778076	-0.049042
133.733521	133.707886	-0.049377
133.666382	133.637695	-0.047150
133.599854	133.567505	-0.051605
133.533325	133.497925	-0.049042
133.466797	133.446655	-0.050323
133.400269	133.376465	-0.047150
133.333130	133.294067	-0.047150
133.266602	133.236694	-0.049042
133.200073	133.185425	-0.049683
133.133545	133.109131	-0.047455
133.066406	133.026123	-0.044922
132.999878	132.981567	-0.046509
132.933350	132.898560	-0.049042
132.866821	132.847900	-0.047455
132.800293	132.764893	-0.050018
132.733154	132.714233	-0.048737
132.666626	132.631226	-0.046509
132.600098	132.573853	-0.047791
132.533569	132.497559	-0.050659
132.466431	132.440186	-0.048096
132.399902	132.369995	-0.048737
132.333374	132.306519	-0.050018
132.266846	132.249146	-0.050323
132.199707	132.166138	-0.046173
132.133179	132.114868	-0.047455
132.066650	132.032471	-0.044281
132.000122	131.962280	-0.046509
131.933594	131.904907	-0.049042
131.866455	131.815796	-0.044922
131.799927	131.771240	-0.045868
131.733398	131.707153	-0.049377
131.666870	131.630859	-0.049377
131.599731	131.573486	-0.049377
131.533203	131.484375	-0.047791
131.466675	131.439819	-0.048401
131.400146	131.350708	-0.047455
131.333618	131.287231	-0.047791
131.266479	131.229858	-0.049042
131.199951	131.165771	-0.046509
131.133423	131.089478	-0.049042
131.066895	131.032104	-0.048401
130.999756	130.974731	-0.046814
130.933228	130.891724	-0.046509
130.866699	130.822144	-0.045563
130.800171	130.764771	-0.047791
130.733032	130.675049	-0.048737
130.666504	130.624390	-0.047791
130.599976	130.567017	-0.047791
130.533447	130.484009	-0.049377
130.466919	130.433350	-0.048737
130.399780	130.363159	-0.047150
130.333252	130.286865	-0.047791
130.266724	130.222778	-0.050323
130.200195	130.165405	-0.046814
130.133057	130.108032	-0.049377
130.066528	130.018921	-0.045563
130.000000	129.981079	-0.048401
129.933472	129.891968	-0.048737
129.866943	129.840698	-0.047150
129.799805	129.757690	-0.046814
129.733276	129.707031	-0.045227
129.666748	129.630737	-0.049377
129.600220	129.579468	-0.050659
129.533081	129.496460	-0.048401
129.466553	129.439087	-0.050323
129.400024	129.356689	-0.048737
129.333496	129.273682	-0.048401
129.266968	129.229126	-0.050018
129.199829	129.146118	-0.045563
129.133301	129.088745	-0.047150
129.066772	129.031372	-0.046509
129.000244	128.961792	-0.045563
128.933105	128.872070	-0.046173
128.866577	128.827515	-0.043945
128.800049	128.764038	-0.044586
128.733521	128.700562	-0.045227
128.666382	128.617554	-0.045227
128.599854	128.547363	-0.045868
128.533325	128.477173	-0.046814
128.466797	128.432617	-0.048096
128.400269	128.369141	-0.049042
128.333130	128.292847	-0.047455
128.266602	128.235474	-0.049377
128.200073	128.171387	-0.046509
128.133545	128.088989	-0.048096
128.066406	128.037720	-0.045868
127.999878	127.974243	-0.044281
127.933350	127.891235	-0.048096
127.866821	127.827759	-0.045227
127.800293	127.744751	-0.045868
127.733154	127.681274	-0.045227
127.666626	127.642822	-0.043945
127.600098	127.559814	-0.046814
127.533569	127.489624	-0.043945
127.466431	127.438965	-0.042999
127.399902	127.362671	-0.049042
127.333374	127.279663	-0.047150
127.266846	127.222290	-0.050323
127.199707	127.158813	-0.048401
127.133179	127.088623	-0.047150
127.066650	127.018433	-0.046173
127.000122	126.954956	-0.047150
126.933594	126.897583	-0.048737
126.866455	126.827393	-0.047150
126.799927	126.770020	-0.047791
126.733398	126.687012	-0.048096
126.666870	126.610718	-0.044586
126.599731	126.559448	-0.045868
126.533203	126.489868	-0.045563
126.466675	126.425781	-0.043640
126.400146	126.355591	-0.045868
126.333618	126.304932	-0.046814
126.266479	126.221924	-0.050964
126.199951	126.177368	-0.048096
126.133423	126.082153	-0.046509
126.066895	126.037598	-0.047455
125.999756	125.960693	-0.046814
125.933228	125.890503	-0.046509
125.866699	125.833740	-0.045563
125.800171	125.756836	-0.046173
125.733032	125.686646	-0.047455
125.666504	125.635986	-0.044586
125.599976	125.578613	-0.044586
125.533447	125.482788	-0.047455
125.466919	125.451050	-0.043945
125.399780	125.349121	-0.047150
125.333252	125.285645	-0.044281
125.266724	125.221558	-0.045868
125.200195	125.145264	-0.047150
125.133057	125.087891	-0.050964
125.066528	125.024414	-0.044922
125.000000	124.973145	-0.045227
124.933472	124.877930	-0.046814
124.866943	124.833374	-0.045563
124.799805	124.776001	-0.044922
124.733276	124.711914	-0.048096
124.666748	124.609985	-0.045227
124.600220	124.572144	-0.045868
124.533081	124.489136	-0.045868
124.466553	124.431763	-0.043304
124.400024	124.348755	-0.043640
124.333496	124.304199	-0.047791
124.266968	124.221802	-0.045227
124.199829	124.157715	-0.042694
124.133301	124.087524	-0.044922
124.066772	124.036865	-0.046173
124.000244	123.966675	-0.045868
123.933105	123.909302	-0.048096
123.866577	123.807373	-0.045227
123.800049	123.756714	-0.044281
123.733521	123.699341	-0.047791
123.666382	123.629150	-0.044586
123.599854	123.571777	-0.044281
123.533325	123.488770	-0.046814
123.466797	123.431396	-0.044281
123.400269	123.361816	-0.045868
123.333130	123.284912	-0.045563
123.266602	123.221436	-0.043640
123.200073	123.164062	-0.044281
123.133545	123.093872	-0.047455
123.066406	123.043213	-0.047455
122.999878	122.966309	-0.043945
122.933350	122.902832	-0.047150
122.866821	122.839355	-0.046814
122.800293	122.762451	-0.045868
122.733154	122.692871	-0.046814
122.666626	122.622681	-0.042999
122.600098	122.558594	-0.045868
122.533569	122.495117	-0.045563
122.466431	122.431641	-0.045563
122.399902	122.348633	-0.042358
122.333374	122.284546	-0.047150
122.266846	122.227783	-0.047150
122.199707	122.157593	-0.043640
122.133179	122.093506	-0.042999
122.066650	122.023926	-0.045868
122.000122	121.972656	-0.044281
121.933594	121.909180	-0.047455
121.866455	121.826172	-0.046173
121.799927	121.755981	-0.045868
121.733398	121.705322	-0.045563
121.666870	121.622314	-0.045868
121.599731	121.564941	-0.043945
121.533203	121.501465	-0.045227
121.466675	121.431274	-0.045227
121.400146	121.373901	-0.045227
121.333618	121.284790	-0.043945
121.266479	121.240234	-0.044586
121.199951	121.163330	-0.045227
121.133423	121.093750	-0.045227
121.066895	121.029663	-0.043945
120.999756	120.953369	-0.043304
120.933228	120.877075	-0.041718
120.866699	120.812988	-0.047455
120.800171	120.768433	-0.042694
120.733032	120.711060	-0.046509
120.666504	120.634766	-0.045227
120.599976	120.571289	-0.046173
120.533447	120.501099	-0.044281
120.466919	120.437012	-0.047791
120.399780	120.347900	-0.041718
120.333252	120.277710	-0.045868
120.266724	120.220947	-0.043640
120.200195	120.150757	-0.044281
120.133057	120.073853	-0.043640
120.066528	120.004272	-0.045868
120.000000	119.927368	-0.041412
119.933472	119.889526	-0.042999
119.866943	119.838257	-0.043945
119.799805	119.749146	-0.043304
119.733276	119.698486	-0.042999
119.666748	119.628296	-0.045563
119.600220	119.552002	-0.044586
119.533081	119.500732	-0.045563
119.466553	119.411621	-0.048096
119.400024	119.373169	-0.044281
119.333496	119.284058	-0.044922
119.266968	119.220581	-0.045563
119.199829	119.150391	-0.045227
119.133301	119.093018	-0.045227
119.066772	119.003906	-0.044922
119.000244	118.952637	-0.044586
118.933105	118.883057	-0.041412
118.866577	118.818970	-0.041718
118.800049	118.748779	-0.042694
118.733521	118.704224	-0.043945
118.666382	118.621826	-0.043945
118.599854	118.583374	-0.045563
118.533325	118.500366	-0.043304
118.466797	118.411255	-0.047150
118.400269	118.366699	-0.043304
118.333130	118.283691	-0.043640
118.266602	118.239136	-0.042694
118.200073	118.150024	-0.046509
118.133545	118.105469	-0.042999
118.066406	118.041992	-0.046814
117.999878	117.933350	-0.042999
117.933350	117.888794	-0.043640
117.866821	117.818604	-0.044586
117.800293	117.761230	-0.046173
117.733154	117.684937	-0.042358
117.666626	117.621460	-0.042694
117.600098	117.570190	-0.043945
117.533569	117.487793	-0.044586
117.466431	117.436523	-0.046173
117.399902	117.360229	-0.044922
117.333374	117.290039	-0.040771
117.266846	117.232666	-0.042999
117.199707	117.162476	-0.046509
117.133179	117.080078	-0.042694
117.066650	117.022705	-0.042358
117.000122	116.952515	-0.042694
116.933594	116.901245	-0.043945
116.866455	116.818848	-0.042999
116.799927	116.761475	-0.042694
116.733398	116.684570	-0.043640
116.666870	116.627197	-0.041718
116.599731	116.570435	-0.043945
116.533203	116.500244	-0.042053
116.466675	116.436157	-0.043304
116.400146	116.359863	-0.043945
116.333618	116.283569	-0.046173
116.266479	116.232300	-0.043304
116.199951	116.168823	-0.042694
116.133423	116.098633	-0.042358
116.066895	116.022339	-0.044922
115.999756	115.952148	-0.042358
115.933228	115.881958	-0.039185
115.866699	115.844116	-0.042358
115.800171	115.754395	-0.043304
115.733032	115.684814	-0.042358
115.666504	115.633545	-0.040466
115.599976	115.570068	-0.041077
115.533447	115.487061	-0.042358
115.466919	115.423584	-0.041718
115.399780	115.385132	-0.042053
115.333252	115.296021	-0.043640
115.266724	115.232544	-0.041077
115.200195	115.175171	-0.047791
115.133057	115.104980	-0.045227
115.066528	115.028076	-0.044281
115.000000	114.958496	-0.041412
114.933472	114.913940	-0.044922
114.866943	114.824219	-0.044281
114.799805	114.760742	-0.042358
114.733276	114.697266	-0.041718
114.666748	114.639893	-0.042999
114.600220	114.562988	-0.041718
114.533081	114.486694	-0.043640
114.466553	114.436035	-0.039490
114.400024	114.346924	-0.041718
114.333496	114.295654	-0.040771
114.266968	114.225464	-0.043945
114.199829	114.149170	-0.042358
114.133301	114.110718	-0.042999
114.066772	114.021606	-0.043304
114.000244	113.964233	-0.042694
113.933105	113.894043	-0.041412
113.866577	113.811646	-0.042358
113.800049	113.773193	-0.042358
113.733521	113.690186	-0.044281
113.666382	113.620605	-0.042694
113.599854	113.550415	-0.041077
113.533325	113.486328	-0.042999
113.466797	113.429565	-0.044922
113.400269	113.352661	-0.041412
113.333130	113.282471	-0.040771
113.266602	113.263550	-0.039490
113.200073	113.168335	-0.042053
113.133545	113.104248	-0.042694
113.066406	113.027954	-0.044281
112.999878	112.964478	-0.041077
112.933350	112.881470	-0.041412
112.866821	112.836914	-0.041412
112.800293	112.753906	-0.042694
112.733154	112.690430	-0.040131
112.666626	112.626343	-0.042358
112.600098	112.568970	-0.039825
112.533569	112.499390	-0.043640
112.466431	112.422485	-0.042358
112.399902	112.352295	-0.042358
112.333374	112.295532	-0.039490
112.266846	112.218628	-0.041077
112.199707	112.148437	-0.040131
112.133179	112.091675	-0.041412
112.066650	112.040405	-0.043304
112.000122	111.983032	-0.041412
111.933594	111.900024	-0.040466
111.866455	111.817627	-0.043304
111.799927	111.766357	-0.040771
111.733398	111.690063	-0.040771
111.666870	111.626587	-0.039825
111.599731	111.562500	-0.041718
111.533203	111.479492	-0.039185
111.466675	111.441650	-0.041077
111.400146	111.358643	-0.040771
111.333618	111.307983	-0.040771
111.266479	111.218262	-0.041718
111.199951	111.167603	-0.041718
111.133423	111.091309	-0.041412
111.066895	111.021118	-0.043640
110.999756	110.950928	-0.042358
110.933228	110.912476	-0.043640
110.866699	110.823364	-0.039825
110.800171	110.772705	-0.042053
110.733032	110.702515	-0.040466
110.666504	110.626221	-0.042358
110.599976	110.549316	-0.039490
110.533447	110.511475	-0.041412
110.466919	110.422363	-0.040771
110.399780	110.352173	-0.041412
110.333252	110.288696	-0.039825
110.266724	110.224609	-0.042999
110.200195	110.148315	-0.039490
110.133057	110.109863	-0.042999
110.066528	110.039673	-0.039185
110.000000	109.970093	-0.041077
109.933472	109.880371	-0.037598
109.866943	109.823608	-0.043304
109.799805	109.753418	-0.041412
109.733276	109.702148	-0.042358
109.666748	109.625854	-0.042053
109.600220	109.568481	-0.043640
109.533081	109.511108	-0.042358
109.466553	109.421997	-0.043304
109.400024	109.364624	-0.040771
109.333496	109.288330	-0.040771
109.266968	109.230957	-0.042694
109.199829	109.147949	-0.042358
109.133301	109.097290	-0.042694
109.066772	109.014282	-0.040771
109.000244	108.963013	-0.042694
108.933105	108.893433	-0.039490
108.866577	108.836060	-0.037903
108.800049	108.778687	-0.039490
108.733521	108.682861	-0.040771
108.666382	108.625488	-0.039490
108.599854	108.562012	-0.039490
108.533325	108.497925	-0.041077
108.466797	108.447266	-0.040466
108.400269	108.364258	-0.044922
108.333130	108.306885	-0.040131
108.266602	108.224487	-0.042358
108.200073	108.134766	-0.040466
108.133545	108.109741	-0.043640
108.066406	108.045654	-0.040466
107.999878	107.956543	-0.040466
107.933350	107.886353	-0.037262
107.866821	107.828979	-0.041412
107.800293	107.765503	-0.039185
107.733154	107.695312	-0.038544
107.666626	107.637939	-0.036957
107.600098	107.555542	-0.041718
107.533569	107.491455	-0.037598
107.466431	107.421265	-0.041412
107.399902	107.357788	-0.039825
107.333374	107.274780	-0.041412
107.266846	107.230225	-0.038544
107.199707	107.172852	-0.042053
107.133179	107.102661	-0.041077
107.066650	107.026367	-0.040771
107.000122	106.956177	-0.044281
106.933594	106.905518	-0.040466
106.866455	106.809692	-0.037903
106.799927	106.765137	-0.041412
106.733398	106.682739	-0.041412
106.666870	106.631470	-0.038208
106.599731	106.555176	-0.037903
106.533203	106.484985	-0.040466
106.466675	106.427612	-0.039825
106.400146	106.357422	-0.039825
106.333618	106.300049	-0.040131
106.266479	106.223755	-0.042053
106.199951	106.147461	-0.038544
106.133423	106.077271	-0.039185
106.066895	106.019897	-0.038849
105.999756	105.943604	-0.040466
105.933228	105.879517	-0.038544
105.866699	105.822144	-0.042053
105.800171	105.758667	-0.039185
105.733032	105.682373	-0.041077
105.666504	105.618286	-0.038208
105.599976	105.567627	-0.041718
105.533447	105.491333	-0.036957
105.466919	105.421143	-0.039490
105.399780	105.369873	-0.039490
105.333252	105.293579	-0.038849
105.266724	105.210571	-0.038544
105.200195	105.140991	-0.038849
105.133057	105.070801	-0.039185
105.066528	105.000610	-0.039490
105.000000	104.937134	-0.038849
104.933472	104.885864	-0.039490
104.866943	104.809570	-0.036316
104.799805	104.752197	-0.041412
104.733276	104.688110	-0.038849
104.666748	104.624634	-0.039185
104.600220	104.554443	-0.040771
104.533081	104.478149	-0.037262
104.466553	104.420776	-0.039490
104.400024	104.357300	-0.039490
104.333496	104.287109	-0.039825
104.266968	104.216919	-0.040131
104.199829	104.159546	-0.041718
104.133301	104.070435	-0.041412
104.066772	104.019165	-0.038208
104.000244	103.955688	-0.038849
103.933105	103.892212	-0.039490
103.866577	103.809204	-0.037262
103.800049	103.739014	-0.039185
103.733521	103.662720	-0.039490
103.666382	103.611450	-0.038208
103.599854	103.547974	-0.039490
103.533325	103.497314	-0.035339
103.466797	103.420410	-0.038208
103.400269	103.363037	-0.037903
103.333130	103.305664	-0.040131
103.266602	103.216553	-0.038208
103.200073	103.134155	-0.037262
103.133545	103.076782	-0.038544
103.066406	103.019409	-0.041718
102.999878	102.962036	-0.041077
102.933350	102.885132	-0.040466
102.866821	102.821655	-0.037598
102.800293	102.745361	-0.041412
102.733154	102.687988	-0.038544
102.666626	102.604980	-0.036957
102.600098	102.541504	-0.038208
102.533569	102.477417	-0.036621
102.466431	102.413940	-0.037903
102.399902	102.356567	-0.038544
102.333374	102.286377	-0.037903
102.266846	102.197266	-0.039185
102.199707	102.146606	-0.034729
102.133179	102.089233	-0.038544
102.066650	102.037964	-0.040131
102.000122	101.948853	-0.037903
101.933594	101.891479	-0.039490
101.866455	101.828003	-0.037598
101.799927	101.763916	-0.038849
101.733398	101.687622	-0.038208
101.666870	101.630249	-0.040466
101.599731	101.566772	-0.038544
101.533203	101.483765	-0.037598
101.466675	101.420288	-0.038544
101.400146	101.350098	-0.040131
101.333618	101.286011	-0.037262
101.266479	101.216431	-0.038849
101.199951	101.159058	-0.035980
101.133423	101.069946	-0.037598
101.066895	101.005859	-0.037598
100.999756	100.942383	-0.038544
100.933228	100.885010	-0.038849
100.866699	100.814819	-0.036957
100.800171	100.744629	-0.037903
100.733032	100.687256	-0.040466
100.666504	100.617065	-0.036957
100.599976	100.540771	-0.037598
100.533447	100.477295	-0.039185
100.466919	100.413208	-0.037598
100.399780	100.368652	-0.037903
100.333252	100.292358	-0.036957
100.266724	100.222168	-0.041412
100.200195	100.145874	-0.037262
100.133057	100.095215	-0.037598
100.066528	100.031128	-0.038544
100.000000	99.942017	-0.036316
99.933472	99.884644	-0.038544
99.866943	99.808350	-0.036621
99.799805	99.738159	-0.037598
99.733276	99.693604	-0.036621
99.666748	99.623413	-0.035675
99.600220	99.540405	-0.036957
99.533081	99.483032	-0.035034
99.466553	99.419556	-0.035339
99.400024	99.343262	-0.040131
99.333496	99.273071	-0.034729
99.266968	99.241333	-0.038544
99.199829	99.152222	-0.036621
99.133301	99.088135	-0.039185
99.066772	99.037476	-0.038544
99.000244	98.961182	-0.039490
98.933105	98.890991	-0.038849
98.866577	98.826904	-0.035980
98.800049	98.769531	-0.039185
98.733521	98.687134	-0.037262
98.666382	98.635864	-0.035339
98.599854	98.553467	-0.036957
98.533325	98.496094	-0.036957
98.466797	98.425903	-0.037598
98.400269	98.349609	-0.036316
98.333130	98.272705	-0.038208
98.266602	98.215332	-0.037903
98.200073	98.126221	-0.036316
98.133545	98.081665	-0.036957
98.066406	98.005371	-0.041077
97.999878	97.947998	-0.037598
97.933350	97.890625	-0.038208
97.866821	97.820435	-0.035980
97.800293	97.756958	-0.035980
97.733154	97.673950	-0.035980
97.666626	97.635498	-0.037262
97.600098	97.553101	-0.036957
97.533569	97.476196	-0.034729
97.466431	97.406616	-0.036316
97.399902	97.349243	-0.039185
97.333374	97.291870	-0.035980
97.266846	97.208862	-0.036957
97.199707	97.151489	-0.035980
97.133179	97.088013	-0.037262
97.066650	97.023926	-0.038208
97.000122	96.960449	-0.037903
96.933594	96.890259	-0.035980
96.866455	96.813965	-0.036621
96.799927	96.743774	-0.035675
96.733398	96.686401	-0.037903
96.666870	96.629028	-0.035980
96.599731	96.552734	-0.035675
96.533203	96.489258	-0.035339
96.466675	96.412354	-0.036621
96.400146	96.348877	-0.036621
96.333618	96.272583	-0.037262
96.266479	96.228027	-0.036957
96.199951	96.151123	-0.036621
96.133423	96.093750	-0.036316
96.066895	96.024170	-0.037598
95.999756	95.947266	-0.036316
95.933228	95.870972	-0.039490
95.866699	95.820312	-0.034393
95.800171	95.769043	-0.035980
95.733032	95.692749	-0.033752
95.666504	95.616455	-0.036316
95.599976	95.546265	-0.037262
95.533447	95.482178	-0.033752
95.466919	95.424805	-0.035034
95.399780	95.367432	-0.037903
95.333252	95.291138	-0.035034
95.266724	95.220947	-0.035980
95.200195	95.138550	-0.035675
95.133057	95.074463	-0.035675
95.066528	95.017090	-0.037598
95.000000	94.947510	-0.036621
94.933472	94.877319	-0.035675
94.866943	94.832764	-0.035034
94.799805	94.762573	-0.036957
94.733276	94.692383	-0.037262
94.666748	94.616089	-0.035034
94.600220	94.545898	-0.036621
94.533081	94.488525	-0.034729
94.466553	94.425049	-0.033447
94.400024	94.348145	-0.035339
94.333496	94.278564	-0.035675
94.266968	94.208374	-0.035034
94.199829	94.144287	-0.035339
94.133301	94.086914	-0.035675
94.066772	94.010620	-0.037903
94.000244	93.953247	-0.034729
93.933105	93.876953	-0.036316
93.866577	93.819580	-0.032806
93.800049	93.743286	-0.035675
93.733521	93.679199	-0.039825
93.666382	93.615723	-0.036957
93.599854	93.539429	-0.035675
93.533325	93.475342	-0.035675
93.466797	93.430786	-0.035034
93.400269	93.341675	-0.036621
93.333130	93.271484	-0.034729
93.266602	93.214111	-0.034393
93.200073	93.144531	-0.036316
93.133545	93.074341	-0.033112
93.066406	93.004150	-0.036957
92.999878	92.952881	-0.034729
92.933350	92.889404	-0.036957
92.866821	92.819214	-0.032501
92.800293	92.755737	-0.034393
92.733154	92.691650	-0.035980
92.666626	92.596436	-0.034729
92.600098	92.557983	-0.035675
92.533569	92.500610	-0.035675
92.466431	92.418213	-0.034729
92.399902	92.366943	-0.035675
92.333374	92.290649	-0.036957
92.266846	92.226562	-0.034088
92.199707	92.169800	-0.034088
92.133179	92.112427	-0.035675
92.066650	92.029419	-0.037598
92.000122	91.959229	-0.036316
91.933594	91.901855	-0.036316
91.866455	91.825562	-0.034393
91.799927	91.749268	-0.033752
91.733398	91.685181	-0.035675
91.666870	91.614990	-0.033112
91.599731	91.557617	-0.034088
91.533203	91.494141	-0.035980
91.466675	91.430664	-0.034729
91.400146	91.360474	-0.035034
91.333618	91.296997	-0.031860
91.266479	91.232910	-0.034729
91.199951	91.156616	-0.038208
91.133423	91.099243	-0.033752
91.066895	91.022949	-0.034393
90.999756	90.958862	-0.032166
90.933228	90.908203	-0.036621
90.866699	90.812378	-0.035034
90.800171	90.748901	-0.033752
90.733032	90.704346	-0.035980
90.666504	90.615234	-0.035980
90.599976	90.563965	-0.032501
90.533447	90.500488	-0.033447
90.466919	90.430298	-0.031525
90.399780	90.366821	-0.034729
90.333252	90.296631	-0.035980
90.266724	90.207520	-0.035034
90.200195	90.156250	-0.032501
90.133057	90.105591	-0.034393
90.066528	90.009766	-0.034088
90.000000	89.965210	-0.032806
89.933472	89.888916	-0.033447
89.866943	89.831543	-0.034088
89.799805	89.754639	-0.033447
89.733276	89.703979	-0.036957
89.666748	89.640503	-0.034088
89.600220	89.557495	-0.034729
89.533081	89.494019	-0.032806
89.466553	89.442749	-0.035034
89.400024	89.353638	-0.035034
89.333496	89.290161	-0.035034
89.266968	89.226074	-0.034729
89.199829	89.175415	-0.036316
89.133301	89.085693	-0.031525
89.066772	89.035034	-0.035034
89.000244	88.958740	-0.031860
88.933105	88.901367	-0.032166
88.866577	88.818359	-0.032806
88.800049	88.754883	-0.032501
88.733521	88.677979	-0.034729
88.666382	88.646240	-0.036316
88.599854	88.551025	-0.031860
88.533325	88.493652	-0.034088
88.466797	88.442383	-0.032166
88.400269	88.359985	-0.035034
88.333130	88.302612	-0.034088
88.266602	88.225708	-0.033112
88.200073	88.162231	-0.034729
88.133545	88.098755	-0.034729
88.066406	88.015747	-0.035675
87.999878	87.952271	-0.035675
87.933350	87.882080	-0.034393
87.866821	87.824707	-0.034393
87.800293	87.741699	-0.028992
87.733154	87.684326	-0.033752
87.666626	87.633667	-0.032501
87.600098	87.563477	-0.034088
87.533569	87.506104	-0.033447
87.466431	87.416992	-0.033112
87.399902	87.352905	-0.032501
87.333374	87.295532	-0.035034
87.266846	87.232056	-0.035034
87.199707	87.161865	-0.035675
87.133179	87.085571	-0.032166
87.066650	87.028198	-0.035980
87.000122	86.964722	-0.034088
86.933594	86.894531	-0.032501
86.866455	86.830444	-0.031860
86.799927	86.735229	-0.033447
86.733398	86.683960	-0.032806
86.666870	86.626587	-0.031860
86.599731	86.557007	-0.033752
86.533203	86.492920	-0.034088
86.466675	86.435547	-0.032806
86.400146	86.359253	-0.034729
86.333618	86.307983	-0.032166
86.266479	86.231689	-0.031219
86.199951	86.161499	-0.032166
86.133423	86.079102	-0.032166
86.066895	86.027832	-0.032806
85.999756	85.957642	-0.034393
85.933228	85.900269	-0.034088
85.866699	85.849609	-0.037598
85.800171	85.786133	-0.031860
85.733032	85.696411	-0.030884
85.666504	85.620117	-0.028992
85.599976	85.556641	-0.033447
85.533447	85.486450	-0.030884
85.466919	85.429077	-0.031219
85.399780	85.371704	-0.031525
85.333252	85.276489	-0.034088
85.266724	85.231323	-0.033447
85.200195	85.173950	-0.034393
85.133057	85.097656	-0.030579
85.066528	85.027466	-0.034088
85.000000	84.957886	-0.032166
84.933472	84.906616	-0.032501
84.866943	84.823608	-0.030884
84.799805	84.760132	-0.032501
84.733276	84.696655	-0.034729
84.666748	84.632568	-0.033112
84.600220	84.575195	-0.030884
84.533081	84.498901	-0.032166
84.466553	84.428711	-0.029297
84.400024	84.346313	-0.033112
84.333496	84.288940	-0.031525
84.266968	84.218750	-0.033752
84.199829	84.135742	-0.031525
84.133301	84.085083	-0.033112
84.066772	84.027710	-0.031219
84.000244	83.976440	-0.031860
83.933105	83.887329	-0.033447
83.866577	83.817139	-0.034729
83.800049	83.759766	-0.030579
83.733521	83.683472	-0.032806
83.666382	83.632202	-0.030243
83.599854	83.549805	-0.035339
83.533325	83.492432	-0.032166
83.466797	83.416138	-0.028351
83.400269	83.358765	-0.030243
83.333130	83.294678	-0.032166
83.266602	83.231201	-0.030243
83.200073	83.173828	-0.034088
83.133545	83.084717	-0.031860
83.066406	83.033447	-0.033752
82.999878	82.951050	-0.031525
82.933350	82.880859	-0.033752
82.866821	82.823486	-0.032501
82.800293	82.772217	-0.030884
82.733154	82.689819	-0.032166
82.666626	82.638550	-0.033752
82.600098	82.587891	-0.032806
82.533569	82.498169	-0.033752
82.466431	82.415771	-0.028656
82.399902	82.364502	-0.029938
82.333374	82.294312	-0.032501
82.266846	82.237549	-0.028992
82.199707	82.173462	-0.031860
82.133179	82.109985	-0.030884
82.066650	82.026978	-0.031219
82.000122	81.969604	-0.032806
81.933594	81.899414	-0.034393
81.866455	81.823120	-0.032501
81.799927	81.765747	-0.028656
81.733398	81.689453	-0.030243
81.666870	81.644897	-0.032501
81.599731	81.555786	-0.031525
81.533203	81.491699	-0.034088
81.466675	81.441040	-0.031219
81.400146	81.370850	-0.028992
81.333618	81.307373	-0.029633
81.266479	81.224365	-0.030884
81.199951	81.160278	-0.030579
81.133423	81.083984	-0.030884
81.066895	81.026611	-0.028351
80.999756	80.956421	-0.030884
80.933228	80.886841	-0.031219
80.866699	80.829468	-0.031219
80.800171	80.765381	-0.029938
80.733032	80.689087	-0.028992
80.666504	80.650635	-0.032166
80.599976	80.561523	-0.031525
80.533447	80.479126	-0.035675
80.466919	80.421753	-0.031219
80.399780	80.344849	-0.029633
80.333252	80.294189	-0.031525
80.266724	80.217896	-0.032501
80.200195	80.147705	-0.029938
80.133057	80.090332	-0.028992
80.066528	80.014038	-0.028015
80.000000	79.956665	-0.032501
79.933472	79.892578	-0.031219
79.866943	79.860840	-0.032806
79.799805	79.746094	-0.030579
79.733276	79.701538	-0.029938
79.666748	79.612427	-0.033447
79.600220	79.593506	-0.028351
79.533081	79.491577	-0.028992
79.466553	79.414673	-0.030579
79.400024	79.351196	-0.034393
79.333496	79.281006	-0.029633
79.266968	79.210815	-0.030243
79.199829	79.172974	-0.030243
79.133301	79.089966	-0.029297
79.066772	79.032593	-0.030243
79.000244	78.969116	-0.030579
78.933105	78.873291	-0.029297
78.866577	78.815918	-0.031525
78.800049	78.758545	-0.029938
78.733521	78.676147	-0.029297
78.666382	78.631592	-0.029633
78.599854	78.541870	-0.031219
78.533325	78.472290	-0.029297
78.466797	78.421021	-0.029297
78.400269	78.344727	-0.028656
78.333130	78.293457	-0.030243
78.266602	78.217163	-0.033752
78.200073	78.153687	-0.030579
78.133545	78.096313	-0.027710
78.066406	78.013306	-0.028015
77.999878	77.937012	-0.029297
77.933350	77.885742	-0.030884
77.866821	77.809448	-0.028015
77.800293	77.752075	-0.027710
77.733154	77.688599	-0.028015
77.666626	77.611694	-0.031219
77.600098	77.542114	-0.032166
77.533569	77.490845	-0.028351
77.466431	77.414551	-0.030884
77.399902	77.344360	-0.029938
77.333374	77.286987	-0.030579
77.266846	77.223511	-0.030884
77.199707	77.153320	-0.028992
77.133179	77.083130	-0.032166
77.066650	77.019653	-0.028656
77.000122	76.955566	-0.030579
76.933594	76.866455	-0.027405
76.866455	76.815796	-0.028015
76.799927	76.751709	-0.028992
76.733398	76.681519	-0.027710
76.666870	76.611938	-0.028992
76.599731	76.547852	-0.029633
76.533203	76.484375	-0.026764
76.466675	76.420898	-0.029633
76.400146	76.350708	-0.028992
76.333618	76.273804	-0.028351
76.266479	76.223145	-0.030884
76.199951	76.159668	-0.030884
76.133423	76.089478	-0.031219
76.066895	76.012573	-0.027710
75.999756	75.942993	-0.031525
75.933228	75.885620	-0.031219
75.866699	75.828247	-0.030243
75.800171	75.745239	-0.028351
75.733032	75.687866	-0.026764
75.666504	75.617676	-0.025482
75.599976	75.554199	-0.029938
75.533447	75.484009	-0.026764
75.466919	75.433350	-0.029633
75.399780	75.350342	-0.027710
75.333252	75.274048	-0.029297
75.266724	75.229492	-0.029297
75.200195	75.146484	-0.029297
75.133057	75.070190	-0.029633
75.066528	75.018921	-0.030579
75.000000	74.948730	-0.030243
74.933472	74.885254	-0.032501
74.866943	74.802246	-0.027069
74.799805	74.751587	-0.028656
74.733276	74.687500	-0.030243
74.666748	74.598389	-0.025482
74.600220	74.534912	-0.025482
74.533081	74.477539	-0.025482
74.466553	74.407349	-0.027710
74.400024	74.337158	-0.028656
74.333496	74.292603	-0.027405
74.266968	74.216309	-0.029633
74.199829	74.152832	-0.027069
74.133301	74.075928	-0.029297
74.066772	74.025269	-0.029297
74.000244	73.942261	-0.030579
73.933105	73.859253	-0.030243
73.866577	73.827515	-0.029633
73.800049	73.745117	-0.029633
73.733521	73.681030	-0.028656
73.666382	73.623657	-0.025482
73.599854	73.560181	-0.028656
73.533325	73.483887	-0.027405
73.466797	73.426514	-0.025146
73.400269	73.369141	-0.026428
73.333130	73.280029	-0.025787
73.266602	73.222656	-0.027710
73.200073	73.158569	-0.029297
73.133545	73.076172	-0.028656
73.066406	73.031006	-0.028015
72.999878	72.967529	-0.025146
72.933350	72.891235	-0.028351
72.866821	72.833862	-0.029297
72.800293	72.750854	-0.028015
72.733154	72.687378	-0.029633
72.666626	72.623291	-0.028656
72.600098	72.553711	-0.031219
72.533569	72.496338	-0.028015
72.466431	72.407227	-0.025482
72.399902	72.355957	-0.025146
72.333374	72.298584	-0.028656
72.266846	72.215576	-0.028656
72.199707	72.152100	-0.026764
72.133179	72.094727	-0.025787
72.066650	72.018433	-0.027069
72.000122	71.948242	-0.026123
71.933594	71.903687	-0.025482
71.866455	71.814575	-0.026428
71.799927	71.763306	-0.028015
71.733398	71.687012	-0.028015
71.666870	71.616821	-0.028351
71.599731	71.553345	-0.028656
71.533203	71.477051	-0.028656
71.466675	71.425781	-0.031219
71.400146	71.362305	-0.025482
71.333618	71.292114	-0.024536
71.266479	71.221924	-0.024536
71.199951	71.158447	-0.028992
71.133423	71.081543	-0.027710
71.066895	71.018066	-0.028351
70.999756	70.947876	-0.026764
70.933228	70.871582	-0.027710
70.866699	70.814209	-0.027710
70.800171	70.762939	-0.026123
70.733032	70.667725	-0.026764
70.666504	70.604248	-0.028015
70.599976	70.552979	-0.027710
70.533447	70.482788	-0.027069
70.466919	70.412598	-0.025146
70.399780	70.349121	-0.025146
70.333252	70.272827	-0.022278
70.266724	70.215454	-0.026764
70.200195	70.158081	-0.024841
70.133057	70.081787	-0.024200
70.066528	70.030518	-0.029297
70.000000	69.947510	-0.028015
69.933472	69.884033	-0.028015
69.866943	69.807739	-0.027710
69.799805	69.737549	-0.028992
69.733276	69.686279	-0.026428
69.666748	69.629517	-0.027710
69.600220	69.546509	-0.026428
69.533081	69.489136	-0.026123
69.466553	69.400024	-0.028656
69.400024	69.361572	-0.028015
69.333496	69.298096	-0.026428
69.266968	69.215088	-0.024841
69.199829	69.157715	-0.025787
69.133301	69.087524	-0.024200
69.066772	69.017334	-0.025482
69.000244	68.947754	-0.026123
68.933105	68.877563	-0.023895
68.866577	68.813477	-0.026123
68.800049	68.756104	-0.028015
68.733521	68.686523	-0.025482
68.666382	68.622437	-0.028656
68.599854	68.552246	-0.025482
68.533325	68.475952	-0.028015
68.466797	68.405762	-0.027069
68.400269	68.355103	-0.026764
68.333130	68.278809	-0.028015
68.266602	68.214722	-0.026428
68.200073	68.151245	-0.027405
68.133545	68.087158	-0.023895
68.066406	68.036499	-0.025146
67.999878	67.953491	-0.025787
67.933350	67.883301	-0.022614
67.866821	67.800903	-0.027710
67.800293	67.762451	-0.027710
67.733154	67.667236	-0.024200
67.666626	67.622681	-0.025787
67.600098	67.577515	-0.027405
67.533569	67.495117	-0.025146
67.466431	67.412109	-0.023254
67.399902	67.354736	-0.026764
67.333374	67.291260	-0.027710
67.266846	67.221069	-0.025146
67.199707	67.144775	-0.028992
67.133179	67.106323	-0.027710
67.066650	67.004395	-0.024200
67.000122	66.953735	-0.025146
66.933594	66.889648	-0.023254
66.866455	66.806641	-0.023254
66.799927	66.755981	-0.026428
66.733398	66.685791	-0.024536
66.666870	66.609497	-0.028656
66.599731	66.558228	-0.024200
66.533203	66.481934	-0.025146
66.466675	66.431274	-0.026123
66.400146	66.354370	-0.025787
66.333618	66.303711	-0.024841
66.266479	66.227417	-0.024200
66.199951	66.150513	-0.028015
66.133423	66.105957	-0.028656
66.066895	66.042480	-0.023895
65.999756	65.959473	-0.026123
65.933228	65.895996	-0.021973
65.866699	65.844727	-0.022278
65.800171	65.781250	-0.026764
65.733032	65.704956	-0.022919
65.666504	65.660400	-0.021667
65.599976	65.564575	-0.025146
65.533447	65.494385	-0.026123
65.466919	65.449829	-0.024841
65.399780	65.354614	-0.023895
65.333252	65.297241	-0.026123
65.266724	65.233154	-0.027405
65.200195	65.169678	-0.026428
65.133057	65.093384	-0.026428
65.066528	65.042114	-0.027069
65.000000	64.965820	-0.026428
64.933472	64.889526	-0.028015
64.866943	64.832153	-0.023560
64.799805	64.774780	-0.022614
64.733276	64.723511	-0.022614
64.666748	64.653320	-0.023560
64.600220	64.570923	-0.022614
64.533081	64.494019	-0.021667
64.466553	64.424438	-0.022919
64.400024	64.385986	-0.026123
64.333496	64.315796	-0.022614
64.266968	64.232788	-0.025482
64.199829	64.175415	-0.023895
64.133301	64.099121	-0.026123
64.066772	64.022827	-0.025482
64.000244	63.965454	-0.027069
63.933105	63.901978	-0.026764
63.866577	63.831787	-0.026428
63.800049	63.767700	-0.028351
63.733521	63.698120	-0.026428
63.666382	63.634033	-0.020386
63.599854	63.557739	-0.022614
63.533325	63.500366	-0.024200
63.466797	63.442993	-0.024841
63.400269	63.359985	-0.021667
63.333130	63.309326	-0.025146
63.266602	63.220215	-0.023895
63.200073	63.168945	-0.023895
63.133545	63.098755	-0.023254
63.066406	63.016357	-0.024841
62.999878	62.965088	-0.024200
62.933350	62.901611	-0.027069
62.866821	62.837524	-0.026123
62.800293	62.774048	-0.023560
62.733154	62.703857	-0.024200
62.666626	62.646484	-0.026123
62.600098	62.576904	-0.022919
62.533569	62.493896	-0.023254
62.466431	62.449341	-0.022614
62.399902	62.372437	-0.026123
62.333374	62.290039	-0.022919
62.266846	62.219849	-0.023560
62.199707	62.175293	-0.023895
62.133179	62.098999	-0.026764
62.066650	62.028809	-0.023560
62.000122	61.964722	-0.023560
61.933594	61.907959	-0.023895
61.866455	61.843872	-0.026123
61.799927	61.786499	-0.024200
61.733398	61.703491	-0.027069
61.666870	61.621094	-0.023560
61.599731	61.563721	-0.022278
61.533203	61.499634	-0.020050
61.466675	61.442871	-0.021973
61.400146	61.359863	-0.022614
61.333618	61.295776	-0.021027
61.266479	61.232300	-0.022614
61.199951	61.181641	-0.023254
61.133423	61.111450	-0.025482
61.066895	61.034546	-0.026123
60.999756	60.971069	-0.024536
60.933228	60.900879	-0.024536
60.866699	60.830688	-0.023560
60.800171	60.767212	-0.024200
60.733032	60.690918	-0.023254
60.666504	60.601807	-0.024200
60.599976	60.570068	-0.023895
60.533447	60.499878	-0.022278
60.466919	60.435791	-0.023254
60.399780	60.365601	-0.021667
60.333252	60.296021	-0.019104
60.266724	60.225830	-0.021973
60.200195	60.168457	-0.022278
60.133057	60.092163	-0.024200
60.066528	60.034790	-0.022614
60.000000	59.970703	-0.021973
59.933472	59.926147	-0.021973
59.866943	59.843750	-0.026428
59.799805	59.786377	-0.022278
59.733276	59.703369	-0.025787
59.666748	59.658813	-0.022278
59.600220	59.575806	-0.027405
59.533081	59.505615	-0.021027
59.466553	59.442139	-0.025482
59.400024	59.384766	-0.021027
59.333496	59.308472	-0.021027
59.266968	59.244385	-0.018463
59.199829	59.161987	-0.022278
59.133301	59.123535	-0.020691
59.066772	59.047241	-0.022919
59.000244	58.964233	-0.020050
58.933105	58.887939	-0.024200
58.866577	58.849487	-0.023895
58.800049	58.779297	-0.023560
58.733521	58.709717	-0.025482
58.666382	58.639526	-0.022919
58.599854	58.588257	-0.023254
58.533325	58.518066	-0.023560
58.466797	58.435669	-0.023560
58.400269	58.378296	-0.023895
58.333130	58.295288	-0.017517
58.266602	58.244629	-0.020050
58.200073	58.174438	-0.022919
58.133545	58.098145	-0.023560
58.066406	58.034058	-0.019104
57.999878	57.970581	-0.020691
57.933350	57.900391	-0.020691
57.866821	57.843018	-0.024200
57.800293	57.785645	-0.021667
57.733154	57.722168	-0.025787
57.666626	57.639160	-0.020691
57.600098	57.568970	-0.022278
57.533569	57.524414	-0.022278
57.466431	57.454224	-0.025146
57.399902	57.352295	-0.021973
57.333374	57.301636	-0.023560
57.266846	57.218628	-0.020386
57.199707	57.167969	-0.021332
57.133179	57.097778	-0.021027
57.066650	57.053223	-0.020386
57.000122	56.976318	-0.018799
56.933594	56.918945	-0.018799
56.866455	56.849365	-0.018158
56.799927	56.779175	-0.022614
56.733398	56.708984	-0.023560
56.666870	56.651611	-0.021667
56.599731	56.568604	-0.020691
56.533203	56.517944	-0.022614
56.466675	56.447754	-0.023254
56.400146	56.384277	-0.022278
56.333618	56.314087	-0.021667
56.266479	56.250000	-0.021667
56.199951	56.186523	-0.023254
56.133423	56.116333	-0.025482
56.066895	56.058960	-0.019745
55.999756	55.982666	-0.021667
55.933228	55.893555	-0.019745
55.866699	55.842285	-0.020691
55.800171	55.772705	-0.020691
55.733032	55.721436	-0.022278
55.666504	55.638428	-0.018799
55.599976	55.568848	-0.021667
55.533447	55.485840	-0.018799
55.466919	55.466919	-0.022278
55.399780	55.396729	-0.020691
55.333252	55.313721	-0.024536
55.266724	55.256348	-0.021332
55.200195	55.180054	-0.022278
55.133057	55.122681	-0.022278
55.066528	55.052490	-0.021973
55.000000	54.969482	-0.022614
54.933472	54.906006	-0.021667
54.866943	54.861450	-0.019440
54.799805	54.785156	-0.021973
54.733276	54.702148	-0.018799
54.666748	54.651489	-0.020691
54.600220	54.574585	-0.019440
54.533081	54.517212	-0.021973
54.466553	54.453735	-0.021027
54.400024	54.383545	-0.019745
54.333496	54.320068	-0.021667
54.266968	54.243164	-0.020050
54.199829	54.179687	-0.021667
54.133301	54.116211	-0.024200
54.066772	54.033203	-0.019745
54.000244	53.975830	-0.020386
53.933105	53.918457	-0.020691
53.866577	53.854980	-0.017517
53.800049	53.790894	-0.022278
53.733521	53.721313	-0.021332
53.666382	53.638306	-0.019104
53.599854	53.568115	-0.017517
53.533325	53.510742	-0.018463
53.466797	53.447266	-0.020386
53.400269	53.389893	-0.018799
53.333130	53.313599	-0.022614
53.266602	53.230591	-0.020691
53.200073	53.179321	-0.020691
53.133545	53.121948	-0.019104
53.066406	53.045654	-0.021332
52.999878	52.982178	-0.020386
52.933350	52.905273	-0.021667
52.866821	52.848511	-0.018799
52.800293	52.784424	-0.021973
52.733154	52.695312	-0.020386
52.666626	52.631836	-0.019745
52.600098	52.567749	-0.016571
52.533569	52.510376	-0.020691
52.466431	52.440186	-0.019745
52.399902	52.376709	-0.019104
52.333374	52.313232	-0.018463
52.266846	52.230225	-0.018799
52.199707	52.172852	-0.020050
52.133179	52.128296	-0.021973
52.066650	52.039185	-0.019104
52.000122	51.981812	-0.021027
51.933594	51.911621	-0.020050
51.866455	51.854248	-0.022278
51.799927	51.777954	-0.020386
51.733398	51.714478	-0.020691
51.666870	51.644287	-0.019104
51.599731	51.574097	-0.016876
51.533203	51.516724	-0.016876
51.466675	51.453247	-0.018799
51.400146	51.389160	-0.019440
51.333618	51.318970	-0.021027
51.266479	51.242676	-0.020050
51.199951	51.172485	-0.018158
51.133423	51.121826	-0.017517
51.066895	51.051636	-0.022278
50.999756	50.981445	-0.021027
50.933228	50.911255	-0.020386
50.866699	50.834961	-0.019440
50.800171	50.771484	-0.021332
50.733032	50.707397	-0.019104
50.666504	50.625000	-0.019440
50.599976	50.592651	-0.020050
50.533447	50.510254	-0.021027
50.466919	50.440063	-0.017181
50.399780	50.369873	-0.018463
50.333252	50.299683	-0.016235
50.266724	50.229492	-0.019104
50.200195	50.178833	-0.016235
50.133057	50.134277	-0.021027
50.066528	50.045166	-0.021332
50.000000	49.993896	-0.020386
49.933472	49.904785	-0.021332
49.866943	49.854126	-0.021027
49.799805	49.777222	-0.017822
49.733276	49.713745	-0.020386
49.666748	49.650269	-0.023254
49.600220	49.573364	-0.019440
49.533081	49.509888	-0.017517
49.466553	49.471436	-0.018158
49.400024	49.382324	-0.020386
49.333496	49.324951	-0.019104
49.266968	49.235840	-0.016571
49.199829	49.172363	-0.018799
49.133301	49.108276	-0.016571
49.066772	49.044800	-0.019104
49.000244	48.974609	-0.017181
48.933105	48.911133	-0.019104
48.866577	48.847046	-0.019745
48.800049	48.796387	-0.021027
48.733521	48.707275	-0.017822
48.666382	48.643188	-0.020691
48.599854	48.592529	-0.018463
48.533325	48.509521	-0.022614
48.466797	48.458862	-0.016876
48.400269	48.394775	-0.020050
48.333130	48.305664	-0.016235
48.266602	48.235474	-0.019104
48.200073	48.190918	-0.014008
48.133545	48.133545	-0.017822
48.066406	48.051147	-0.017181
47.999878	47.980957	-0.016571
47.933350	47.923584	-0.016571
47.866821	47.840576	-0.019745
47.800293	47.796021	-0.015594
47.733154	47.725830	-0.019745
47.666626	47.655640	-0.018158
47.600098	47.586060	-0.018799
47.533569	47.509155	-0.017822
47.466431	47.451782	-0.018158
47.399902	47.382202	-0.018158
47.333374	47.324829	-0.016876
47.266846	47.254639	-0.018158
47.199707	47.190552	-0.017822
47.133179	47.108154	-0.016235
47.066650	47.056885	-0.018158
47.000122	46.986694	-0.016876
46.933594	46.923218	-0.014954
46.866455	46.853027	-0.017822
46.799927	46.789551	-0.019745
46.733398	46.713257	-0.015930
46.666870	46.668701	-0.019440
46.599731	46.591797	-0.016571
46.533203	46.528320	-0.022614
46.466675	46.464844	-0.017517
46.400146	46.387939	-0.018158
46.333618	46.330566	-0.016571
46.266479	46.248169	-0.019745
46.199951	46.190796	-0.015930
46.133423	46.126709	-0.018158
46.066895	46.056519	-0.017517
45.999756	45.993042	-0.018158
45.933228	45.922852	-0.016235
45.866699	45.859375	-0.018799
45.800171	45.795898	-0.015930
45.733032	45.718994	-0.019745
45.666504	45.642700	-0.019104
45.599976	45.598145	-0.017822
45.533447	45.521851	-0.018463
45.466919	45.457764	-0.016571
45.399780	45.394287	-0.021027
45.333252	45.324097	-0.017181
45.266724	45.260620	-0.017181
45.200195	45.190430	-0.017517
45.133057	45.126953	-0.017517
45.066528	45.043945	-0.016235
45.000000	44.973755	-0.014343
44.933472	44.916382	-0.014648
44.866943	44.859009	-0.015594
44.799805	44.782715	-0.015930
44.733276	44.718628	-0.015930
44.666748	44.642334	-0.016235
44.600220	44.591675	-0.017822
44.533081	44.527588	-0.015594
44.466553	44.432373	-0.016876
44.400024	44.368286	-0.019440
44.333496	44.310913	-0.016235
44.266968	44.254150	-0.017822
44.199829	44.183960	-0.017181
44.133301	44.113770	-0.015930
44.066772	44.069214	-0.016571
44.000244	43.986206	-0.018799
43.933105	43.916016	-0.017822
43.866577	43.852539	-0.015930
43.800049	43.782349	-0.012726
43.733521	43.718872	-0.019104
43.666382	43.654785	-0.015930
43.599854	43.578491	-0.014648
43.533325	43.515015	-0.016235
43.466797	43.463745	-0.015930
43.400269	43.387451	-0.016235
43.333130	43.323975	-0.017517
43.266602	43.266602	-0.017517
43.200073	43.209229	-0.019104
43.133545	43.139038	-0.014008
43.066406	43.068848	-0.018158
42.999878	43.005371	-0.017517
42.933350	42.928467	-0.016235
42.866821	42.858887	-0.018799
42.800293	42.807617	-0.015289
42.733154	42.711792	-0.015930
42.666626	42.673950	-0.014954
42.600098	42.590942	-0.015930
42.533569	42.527466	-0.015594
42.466431	42.457275	-0.014343
42.399902	42.387085	-0.017822
42.333374	42.336426	-0.015594
42.266846	42.259521	-0.016571
42.199707	42.189941	-0.015930
42.133179	42.125854	-0.016876
42.066650	42.049561	-0.017822
42.000122	41.992187	-0.015930
41.933594	41.928711	-0.015930
41.866455	41.877441	-0.016571
41.799927	41.775513	-0.014008
41.733398	41.737061	-0.015930
41.666870	41.660767	-0.015930
41.599731	41.597290	-0.014343
41.533203	41.520996	-0.011475
41.466675	41.463623	-0.014954
41.400146	41.386719	-0.013702
41.333618	41.336060	-0.015930
41.266479	41.259766	-0.014648
41.199951	41.195679	-0.021332
41.133423	41.113281	-0.015289
41.066895	41.055908	-0.017181
40.999756	40.979004	-0.017822
40.933228	40.909424	-0.018158
40.866699	40.832520	-0.015930
40.800171	40.781860	-0.015289
40.733032	40.717773	-0.014343
40.666504	40.641479	-0.017181
40.599976	40.578003	-0.013702
40.533447	40.520630	-0.014954
40.466919	40.450439	-0.011475
40.399780	40.399170	-0.013367
40.333252	40.322876	-0.014954
40.266724	40.259399	-0.012726
40.200195	40.202026	-0.012726
40.133057	40.125732	-0.015594
40.066528	40.068359	-0.017822
40.000000	40.010986	-0.016235
39.933472	39.953613	-0.016235
39.866943	39.877319	-0.016571
39.799805	39.794312	-0.014648
39.733276	39.749756	-0.016876
39.666748	39.673462	-0.016876
39.600220	39.603271	-0.017181
39.533081	39.526367	-0.014008
39.466553	39.468994	-0.014648
39.400024	39.412231	-0.012421
39.333496	39.342041	-0.010834
39.266968	39.277954	-0.014008
39.199829	39.201660	-0.014343
39.133301	39.118652	-0.011475
39.066772	39.067993	-0.012726
39.000244	38.997803	-0.015289
38.933105	38.940430	-0.014954
38.866577	38.851318	-0.013702
38.800049	38.800049	-0.014008
38.733521	38.736572	-0.016571
38.666382	38.679199	-0.016235
38.599854	38.596191	-0.014008
38.533325	38.507080	-0.012726
38.466797	38.449707	-0.014648
38.400269	38.380127	-0.014008
38.333130	38.335571	-0.014954
38.266602	38.252563	-0.014343
38.200073	38.201294	-0.011780
38.133545	38.143921	-0.011475
38.066406	38.080444	-0.016235
37.999878	38.023071	-0.017822
37.933350	37.927246	-0.014648
37.866821	37.876587	-0.013062
37.800293	37.787476	-0.016571
37.733154	37.736206	-0.015289
37.666626	37.647095	-0.016235
37.600098	37.583618	-0.016235
37.533569	37.532349	-0.012726
37.466431	37.474976	-0.014008
37.399902	37.405396	-0.013062
37.333374	37.335205	-0.010834
37.266846	37.265015	-0.014954
37.199707	37.188721	-0.015289
37.133179	37.144165	-0.009857
37.066650	37.067261	-0.012085
37.000122	37.016602	-0.014648
36.933594	36.933594	-0.014954
36.866455	36.863403	-0.014648
36.799927	36.799927	-0.015594
36.733398	36.736450	-0.014008
36.666870	36.666260	-0.016571
36.599731	36.608887	-0.015594
36.533203	36.532593	-0.012085
36.466675	36.468506	-0.012726
36.400146	36.398315	-0.013367
36.333618	36.347656	-0.013062
36.266479	36.264648	-0.015289
36.199951	36.207275	-0.010834
36.133423	36.124268	-0.010834
36.066895	36.067505	-0.010193
35.999756	35.977783	-0.012421
35.933228	35.927124	-0.012085
35.866699	35.869751	-0.011139
35.800171	35.812378	-0.016571
35.733032	35.729370	-0.013062
35.666504	35.678711	-0.015930
35.599976	35.602417	-0.017181
35.533447	35.532227	-0.013367
35.466919	35.474854	-0.014008
35.399780	35.404663	-0.013062
35.333252	35.341187	-0.011139
35.266724	35.264282	-0.014008
35.200195	35.187988	-0.010834
35.133057	35.137329	-0.012085
35.066528	35.054321	-0.008911
35.000000	34.990845	-0.013367
34.933472	34.933472	-0.012085
34.866943	34.863281	-0.010498
34.799805	34.805908	-0.013702
34.733276	34.741821	-0.012085
34.666748	34.646606	-0.012421
34.600220	34.589233	-0.014648
34.533081	34.537964	-0.012421
34.466553	34.468384	-0.013702
34.400024	34.398193	-0.015930
34.333496	34.315186	-0.012726
34.266968	34.283447	-0.014648
34.199829	34.207153	-0.011139
34.133301	34.136963	-0.014954
34.066772	34.053955	-0.012421
34.000244	33.990479	-0.010834
33.933105	33.926392	-0.013367
33.866577	33.856812	-0.008606
33.800049	33.805542	-0.010498
33.733521	33.735352	-0.010498
33.666382	33.665161	-0.011139
33.599854	33.588867	-0.015594
33.533325	33.531494	-0.009552
33.466797	33.468018	-0.008911
33.400269	33.403931	-0.014954
33.333130	33.340454	-0.013702
33.266602	33.276978	-0.012726
33.200073	33.206787	-0.011475
33.133545	33.130493	-0.011475
33.066406	33.073120	-0.011475
32.999878	33.021851	-0.014343
32.933350	32.958374	-0.013062
32.866821	32.888184	-0.009857
32.800293	32.805176	-0.009857
32.733154	32.734985	-0.011475
32.666626	32.665405	-0.008911
32.600098	32.608032	-0.010834
32.533569	32.537842	-0.010193
32.466431	32.467651	-0.010834
32.399902	32.429199	-0.013062
32.333374	32.333984	-0.012421
32.266846	32.269897	-0.010834
32.199707	32.206421	-0.011780
32.133179	32.149048	-0.013367
32.066650	32.091675	-0.011475
32.000122	32.021484	-0.013367
31.933594	31.926270	-0.010834
31.866455	31.862183	-0.012726
31.799927	31.798706	-0.008911
31.733398	31.722412	-0.008911
31.666870	31.677856	-0.009857
31.599731	31.613770	-0.011139
31.533203	31.537476	-0.012421
31.466675	31.461182	-0.007629
31.400146	31.416626	-0.007965
31.333618	31.339722	-0.011780
31.266479	31.270142	-0.013062
31.199951	31.193237	-0.011475
31.133423	31.123657	-0.010193
31.066895	31.085205	-0.009857
30.999756	31.015015	-0.010498
30.933228	30.944824	-0.010834
30.866699	30.868530	-0.011475
30.800171	30.811157	-0.009552
30.733032	30.728149	-0.013367
30.666504	30.658569	-0.013062
30.599976	30.601196	-0.009552
30.533447	30.549927	-0.008911
30.466919	30.466919	-0.010193
30.399780	30.409546	-0.009857
30.333252	30.346069	-0.010834
30.266724	30.269775	-0.009216
30.200195	30.205688	-0.009552
30.133057	30.148926	-0.013702
30.066528	30.065918	-0.011475
30.000000	30.001831	-0.011780
29.933472	29.945068	-0.009216
29.866943	29.874878	-0.011139
29.799805	29.791870	-0.009552
29.733276	29.734497	-0.010498
29.666748	29.677124	-0.010834
29.600220	29.619751	-0.011475
29.533081	29.556274	-0.009552
29.466553	29.467163	-0.010834
29.400024	29.409790	-0.007629
29.333496	29.352417	-0.009552
29.266968	29.269409	-0.009857
29.199829	29.199219	-0.012085
29.133301	29.122925	-0.010193
29.066772	29.071655	-0.011780
29.000244	28.995361	-0.012421
28.933105	28.931885	-0.008911
28.866577	28.867798	-0.011780
28.800049	28.778687	-0.008270
28.733521	28.746948	-0.012726
28.666382	28.676758	-0.012421
28.599854	28.594360	-0.009552
28.533325	28.536987	-0.008911
28.466797	28.479614	-0.009216
28.400269	28.409424	-0.006378
28.333130	28.320312	-0.010193
28.266602	28.262939	-0.007965
28.200073	28.205566	-0.008270
28.133545	28.142090	-0.007324
28.066406	28.084717	-0.010834
27.999878	28.001709	-0.012421
27.933350	27.925415	-0.009857
27.866821	27.868042	-0.011139
27.800293	27.803955	-0.009857
27.733154	27.733765	-0.010193
27.666626	27.677002	-0.011475
27.600098	27.593994	-0.008911
27.533569	27.536621	-0.008911
27.466431	27.466431	-0.006683
27.399902	27.396240	-0.007965
27.333374	27.345581	-0.008911
27.266846	27.269287	-0.005402
27.199707	27.205200	-0.007324
27.133179	27.128906	-0.006989
27.066650	27.058716	-0.006989
27.000122	26.969604	-0.008606
26.933594	26.950684	-0.011475
26.866455	26.867676	-0.009857
26.799927	26.784668	-0.011139
26.733398	26.740112	-0.008911
26.666870	26.651001	-0.010834
26.599731	26.593628	-0.007965
26.533203	26.530151	-0.011475
26.466675	26.478882	-0.007324
26.400146	26.402588	-0.008911
26.333618	26.332397	-0.007324
26.266479	26.275024	-0.007965
26.199951	26.192017	-0.007324
26.133423	26.128540	-0.006378
26.066895	26.071167	-0.005096
25.999756	25.994873	-0.011139
25.933228	25.918579	-0.009857
25.866699	25.874023	-0.011139
25.800171	25.803833	-0.010193
25.733032	25.733643	-0.011475
25.666504	25.670166	-0.009216
25.599976	25.587158	-0.011780
25.533447	25.529785	-0.008270
25.466919	25.453491	-0.007324
25.399780	25.389404	-0.007965
25.333252	25.332031	-0.011139
25.266724	25.262451	-0.005096
25.200195	25.205078	-0.009857
25.133057	25.115356	-0.008270
25.066528	25.045776	-0.007629
25.000000	24.988403	-0.005096
24.933472	24.924316	-0.008606
24.866943	24.854126	-0.006042
24.799805	24.803467	-0.010193
24.733276	24.720459	-0.009857
24.666748	24.669800	-0.008606
24.600220	24.586792	-0.007324
24.533081	24.523315	-0.010834
24.466553	24.472046	-0.009216
24.400024	24.401855	-0.012085
24.333496	24.325562	-0.006378
24.266968	24.255371	-0.009552
24.199829	24.197998	-0.008911
24.133301	24.128418	-0.007324
24.066772	24.064331	-0.003510
24.000244	23.988037	-0.005737
23.933105	23.917847	-0.007324
23.866577	23.860474	-0.003510
23.800049	23.784180	-0.004456
23.733521	23.732910	-0.008911
23.666382	23.663330	-0.006378
23.599854	23.586426	-0.011780
23.533325	23.529053	-0.009857
23.466797	23.439941	-0.006683
23.400269	23.382568	-0.007324
23.333130	23.338013	-0.008270
23.266602	23.248901	-0.007629
23.200073	23.204346	-0.006378
23.133545	23.128052	-0.007629
23.066406	23.063965	-0.010193
22.999878	22.994385	-0.004456
22.933350	22.924194	-0.008270
22.866821	22.860107	-0.003174
22.800293	22.802734	-0.007629
22.733154	22.726440	-0.006989
22.666626	22.662964	-0.003815
22.600098	22.592773	-0.005096
22.533569	22.516479	-0.008911
22.466431	22.452393	-0.006683
22.399902	22.395020	-0.007629
22.333374	22.331543	-0.006042
22.266846	22.255249	-0.005096
22.199707	22.203979	-0.004761
22.133179	22.127686	-0.006378
22.066650	22.057495	-0.006378
22.000122	22.012939	-0.005096
21.933594	21.923828	-0.008606
21.866455	21.853638	-0.007965
21.799927	21.796265	-0.004120
21.733398	21.726074	-0.005402
21.666870	21.656494	-0.004456
21.599731	21.586304	-0.005737
21.533203	21.528931	-0.008606
21.466675	21.458740	-0.007324
21.400146	21.382446	-0.002533
21.333618	21.331177	-0.010834
21.266479	21.248169	-0.007324
21.199951	21.184692	-0.006378
21.133423	21.114502	-0.004456
21.066895	21.057129	-0.008606
20.999756	20.980835	-0.004761
20.933228	20.910645	-0.008606
20.866699	20.859985	-0.006042
20.800171	20.795898	-0.004456
20.733032	20.732422	-0.006378
20.666504	20.668945	-0.007629
20.599976	20.592041	-0.004120
20.533447	20.509644	-0.005096
20.466919	20.465088	-0.004120
20.399780	20.413818	-0.005737
20.333252	20.337524	-0.006042
20.266724	20.273437	-0.007324
20.200195	20.203857	-0.004456
20.133057	20.120850	-0.008911
20.066528	20.063477	-0.005402
20.000000	20.000000	-0.004456
19.933472	19.923096	-0.007324
19.866943	19.859619	-0.004761
19.799805	19.796143	-0.005737
19.733276	19.744873	-0.005402
19.666748	19.674683	-0.007629
19.600220	19.617310	-0.004456
19.533081	19.534912	-0.003815
19.466553	19.464722	-0.005737
19.400024	19.400635	-0.000305
19.333496	19.349976	-0.003815
19.266968	19.260864	-0.005737
19.199829	19.196777	-0.005737
19.133301	19.120483	-0.004456
19.066772	19.063110	-0.004761
19.000244	18.980713	-0.003174
18.933105	18.948364	-0.004761
18.866577	18.872070	-0.004761
18.800049	18.808594	-0.009216
18.733521	18.751221	-0.002533
18.666382	18.655396	-0.007324
18.599854	18.598022	-0.004456
18.533325	18.540649	-0.006683
18.466797	18.464355	-0.002869
18.400269	18.406982	-0.003815
18.333130	18.343506	-0.004761
18.266602	18.260498	-0.008911
18.200073	18.197021	-0.003815
18.133545	18.126831	-0.005737
18.066406	18.056641	-0.003815
17.999878	17.999268	-0.006683
17.933350	17.916260	-0.004120
17.866821	17.878418	-0.005737
17.800293	17.821045	-0.004120
17.733154	17.725220	-0.004761
17.666626	17.667847	-0.004761
17.600098	17.604370	-0.005737
17.533569	17.540894	-0.004120
17.466431	17.463989	-0.005096
17.399902	17.406616	-0.005402
17.333374	17.330322	-0.003174
17.266846	17.260132	-0.001282
17.199707	17.183838	-0.003510
17.133179	17.120361	-0.006378
17.066650	17.088013	-0.006042
17.000122	17.011719	-0.006378
16.933594	16.935425	-0.004120
16.866455	16.859131	-0.005402
16.799927	16.788940	-0.005737
16.733398	16.731567	-0.001587
16.666870	16.661377	-0.002533
16.599731	16.585083	-0.005402
16.533203	16.533813	-0.004120
16.466675	16.470337	-0.003815
16.400146	16.406860	-0.001282
16.333618	16.342773	-0.004456
16.266479	16.266479	-0.004120
16.199951	16.196289	-0.002533
16.133423	16.138916	-0.001587
16.066895	16.055908	-0.000946
15.999756	15.998535	-0.007629
15.933228	15.928955	-0.004761
15.866699	15.858765	-0.004761
15.800171	15.814209	-0.004456
15.733032	15.725098	-0.005096
15.666504	15.654907	-0.003174
15.599976	15.597534	-0.003510
15.533447	15.540161	-0.003174
15.466919	15.463867	-0.005096
15.399780	15.406494	-0.001892
15.333252	15.317383	-0.003815
15.266724	15.272827	-0.000946
15.200195	15.177002	-0.002228
15.133057	15.132446	-0.000305
15.066528	15.056152	0.000000
15.000000	14.998779	0.000000
14.933472	14.921875	-0.002533
14.866943	14.865112	-0.004456
14.799805	14.788208	-0.005402
14.733276	14.724731	-0.004456
14.666748	14.667358	-0.002869
14.600220	14.603882	-0.004761
14.533081	14.546509	-0.003815
14.466553	14.450684	-0.003815
14.400024	14.380493	-0.003174
14.333496	14.329834	-0.003174
14.266968	14.265747	-0.002869
14.199829	14.215088	-0.000946
14.133301	14.125977	-0.002869
14.066772	14.061890	0.000000
14.000244	14.004517	0.001282
13.933105	13.922119	-0.002869
13.866577	13.883667	-0.003510
13.800049	13.800659	-0.002533
13.733521	13.743286	-0.005096
13.666382	13.679810	-0.002533
13.599854	13.590698	-0.003815
13.533325	13.533325	-0.003510
13.466797	13.469849	-0.006042
13.400269	13.405762	-0.002228
13.333130	13.335571	-0.002533
13.266602	13.265991	-0.001282
13.200073	13.195801	-0.001892
13.133545	13.138428	-0.000305
13.066406	13.062134	-0.003815
12.999878	13.004761	0.002228
12.933350	12.927856	-0.000641
12.866821	12.870483	-0.000305
12.800293	12.825928	0.000000
12.733154	12.730713	-0.002228
12.666626	12.666626	-0.004120
12.600098	12.584229	-0.000641
12.533569	12.520142	-0.001587
12.466431	12.482300	-0.001892
12.399902	12.405396	-0.001892
12.333374	12.341919	0.000000
12.266846	12.278442	-0.002869
12.199707	12.221069	-0.000305
12.133179	12.138062	-0.002533
12.066650	12.074585	-0.002869
12.000122	11.991577	-0.000305
11.933594	11.928101	0.001282
11.866455	11.882935	-0.003174
11.799927	11.793823	0.001587
11.733398	11.762085	-0.000305
11.666870	11.660156	-0.000641
11.599731	11.583862	-0.000641
11.533203	11.545410	-0.002533
11.466675	11.469116	-0.004120
11.400146	11.386108	0.000336
11.333618	11.341553	0.000000
11.266479	11.284180	-0.002869
11.199951	11.188965	-0.003815
11.133423	11.131592	0.000641
11.066895	11.055298	-0.002533
10.999756	11.010132	-0.000305
10.933228	10.933838	-0.000305
10.866699	10.863647	0.000000
10.800171	10.794067	0.000000
10.733032	10.736694	-0.000641
10.666504	10.672607	-0.001282
10.599976	10.602417	0.000000
10.533447	10.538940	-0.000946
10.466919	10.468750	0.000336
10.399780	10.405273	-0.003510
10.333252	10.335083	0.000641
10.266724	10.258789	-0.001587
10.200195	10.201416	0.000000
10.133057	10.137329	-0.003510
10.066528	10.061035	0.000000
10.000000	10.010376	0.000336
9.933472	9.933472	0.001923
9.866943	9.857178	-0.003510
9.799805	9.799805	0.000336
9.733276	9.736328	-0.001282
9.666748	9.672241	0.001282
9.600220	9.583130	-0.000641
9.533081	9.551392	0.000336
9.466553	9.481201	-0.001892
9.400024	9.411011	-0.001892
9.333496	9.321899	0.000336
9.266968	9.258423	-0.001892
9.199829	9.201050	-0.002228
9.133301	9.137573	0.001587
9.066772	9.073486	-0.001282
9.000244	9.010010	-0.000305
8.933105	8.933716	0.001282
8.866577	8.863525	-0.000305
8.800049	8.806152	0.000000
8.733521	8.723145	-0.000946
8.666382	8.672485	0.000000
8.599854	8.608398	0.000336
8.533325	8.544922	0.000641
8.466797	8.461914	0.000641
8.400269	8.398437	0.000000
8.333130	8.334351	0.002563
8.266602	8.258057	0.000336
8.200073	8.194580	-0.000305
8.133545	8.130493	0.000336
8.066406	8.067017	0.000000
7.999878	7.996826	0.000336
7.933350	7.946167	0.003204
7.866821	7.882080	-0.001892
7.800293	7.792969	0.002228
7.733154	7.729492	0.000000
7.666626	7.672119	0.001923
7.600098	7.620850	-0.000641
7.533569	7.538452	0.001282
7.466431	7.455444	0.000977
7.399902	7.410889	0.002563
7.333374	7.359619	0.003204
7.266846	7.251587	0.004791
7.199707	7.225952	-0.001282
7.133179	7.130737	0.003204
7.066650	7.073364	-0.000305
7.000122	7.003174	0.000977
6.933594	6.939697	0.001587
6.866455	6.869507	0.000336
6.799927	6.812134	-0.000305
6.733398	6.735229	0.001282
6.666870	6.665649	0.002563
6.599731	6.595459	0.002228
6.533203	6.538086	0.000336
6.466675	6.455078	0.002228
6.400146	6.404419	0.001923
6.333618	6.353149	0.002563
6.266479	6.270142	0.002563
6.199951	6.206665	-0.000305
6.133423	6.143188	0.001282
6.066895	6.072998	0.003204
5.999756	6.009521	0.000000
5.933228	5.932617	0.002563
5.866699	5.875244	-0.000641
5.800171	5.798950	0.000641
5.733032	5.735474	0.000336
5.666504	5.678101	0.000641
5.599976	5.607910	0.000641
5.533447	5.563354	0.002563
5.466919	5.480347	-0.000946
5.399780	5.404053	0.001587
5.333252	5.333862	0.000977
5.266724	5.276489	0.004456
5.200195	5.206299	0.002228
5.133057	5.130005	0.003204
5.066528	5.072632	0.003204
5.000000	5.009155	0.003845
4.933472	4.951782	0.002563
4.866943	4.862671	0.003845
4.799805	4.805298	-0.000641
4.733276	4.754028	0.000641
4.666748	4.677734	0.002563
4.600220	4.614258	0.003204
4.533081	4.537354	0.001282
4.466553	4.486694	-0.000305
4.400024	4.410400	0.001923
4.333496	4.346313	0.003510
4.266968	4.263306	0.004456
4.199829	4.199829	0.004150
4.133301	4.142456	0.001282
4.066772	4.085083	0.005096
4.000244	4.008789	0.004456
3.933105	3.938599	0.004150
3.866577	3.881226	0.003204
3.800049	3.811035	0.000000
3.733521	3.753662	0.004791
3.666382	3.690186	0.002228
3.599854	3.601074	-0.000641
3.533325	3.537598	0.001923
3.466797	3.480225	0.000336
3.400269	3.403320	0.003845
3.333130	3.333740	0.000977
3.266602	3.269653	0.002563
3.200073	3.212280	0.002563
3.133545	3.142090	0.002228
3.066406	3.078613	0.003510
2.999878	3.002319	0.003510
2.933350	2.932129	0.004150
2.866821	2.861938	0.004456
2.800293	2.811279	0.002228
2.733154	2.741089	0.003845
2.666626	2.670898	0.002563
2.600098	2.594604	0.003510
2.533569	2.537231	0.003510
2.466431	2.473145	0.001923
2.399902	2.415771	0.004456
2.333374	2.346191	0.005096
2.266846	2.269287	0.003204
2.199707	2.224731	0.000000
2.133179	2.135620	0.004150
2.066650	2.072144	0.003204
2.000122	2.033691	0.004791
1.933594	1.931763	0.003845
1.866455	1.874390	0.004456
1.799927	1.804199	0.002228
1.733398	1.727905	0.005096
1.666870	1.677246	0.005096
1.599731	1.600342	0.005432
1.533203	1.542969	0.002228
1.466675	1.466675	0.004791
1.400146	1.416016	0.003510
1.333618	1.333008	0.006073
1.266479	1.262817	0.003845
1.199951	1.205444	0.004150
1.133423	1.135254	0.001923
1.066895	1.058960	0.002869
0.999756	1.001587	0.004791
0.933228	0.912476	0.005096
0.866699	0.874023	0.003510
0.800171	0.810547	0.001923
0.733032	0.734253	0.004791
0.666504	0.657959	0.004456
0.599976	0.581055	0.004456
0.533447	0.543213	0.000977
0.466919	0.466309	0.002563
0.399780	0.402832	0.004456
0.333252	0.332642	0.005737
0.266724	0.281982	0.003510
0.200195	0.198975	0.004150
0.133057	0.141602	0.006073
0.066528	0.039673	0.004150
0.000000	0.014038	0.005737
0.000000	-0.004883	0.007660
0.000000	-0.004883	0.006378
0.000000	0.001221	0.005096
0.000000	0.001221	0.005096
0.000000	0.014038	0.003204
0.000000	0.001221	0.005432
0.000000	0.001221	0.003510
0.000000	-0.004883	0.005737
0.000000	0.014038	0.003204
0.000000	-0.004883	0.006073
0.000000	-0.004883	0.004150
0.000000	-0.010986	0.005432
0.000000	0.001221	0.004791
0.000000	0.007935	0.005432
0.000000	-0.017700	0.005432
0.000000	-0.004883	0.005737
0.000000	-0.004883	0.003845
0.000000	-0.004883	0.005096
0.000000	-0.004883	0.005096
0.000000	0.001221	0.005737
0.000000	-0.010986	0.004150
0.000000	0.001221	0.002563
0.000000	-0.010986	0.003845
0.000000	0.001221	0.004456
0.000000	-0.010986	0.005096
0.000000	0.007935	0.003845
0.000000	0.001221	0.004150
0.000000	0.007935	0.007019
0.000000	0.014038	0.004791
0.000000	-0.023804	0.006683
0.000000	-0.004883	0.004150
0.000000	0.001221	0.006683
0.000000	-0.004883	0.005096
0.000000	0.007935	0.004150
0.000000	0.001221	0.003845
0.000000	0.001221	0.004791
0.000000	-0.004883	0.003845
0.000000	0.001221	0.003845
0.000000	-0.004883	0.004150
0.000000	-0.004883	0.006073
0.000000	-0.010986	0.005737
0.000000	0.007935	0.005432
0.000000	-0.004883	0.006073
0.000000	0.001221	0.005432
0.000000	0.001221	0.005096
0.000000	0.001221	0.005096
0.000000	0.001221	0.005096
0.000000	-0.004883	0.004791
0.000000	-0.004883	0.004150
0.000000	-0.004883	0.006073
0.000000	-0.004883	0.003845
0.000000	0.001221	0.006683
0.000000	-0.004883	0.003845
0.000000	0.014038	0.004791
0.000000	-0.004883	0.004150
0.000000	-0.017700	0.007019
0.000000	0.014038	0.003204
0.000000	-0.004883	0.005432
0.000000	-0.010986	0.001587
0.000000	0.007935	0.001587
0.000000	0.001221	0.003845
0.000000	0.001221	0.006378
0.000000	-0.004883	0.002228
0.000000	0.001221	0.004791
0.000000	-0.004883	0.005737
0.000000	-0.010986	0.005432
0.000000	0.007935	0.002869
0.000000	-0.004883	0.006378
0.000000	0.007935	0.003204
0.000000	0.001221	0.004150
0.000000	-0.004883	0.003510
0.000000	0.001221	0.005737
0.000000	-0.004883	0.004456
0.000000	-0.004883	0.006378
0.000000	-0.004883	0.005737
0.000000	0.001221	0.004150
0.000000	0.001221	0.006378
0.000000	0.007935	0.001923
0.000000	0.007935	0.006073
0.000000	0.001221	0.003845
0.000000	0.007935	0.002228
0.000000	-0.004883	0.005432
0.000000	-0.023804	0.003845
0.000000	-0.004883	0.004456
0.000000	-0.004883	0.004456
0.000000	-0.017700	0.007019
0.000000	-0.004883	0.004791
0.000000	0.001221	0.005432
0.000000	0.001221	0.003845
0.000000	-0.004883	0.005096
0.000000	0.001221	0.004150
0.000000	-0.010986	0.006683
0.000000	-0.017700	0.002228
0.000000	-0.004883	0.004791
0.000000	-0.004883	0.004150
0.000000	-0.023804	0.004150
0.000000	-0.004883	0.002228
0.000000	0.014038	0.002563
0.000000	-0.004883	0.003845
0.000000	0.001221	0.005096
0.000000	0.007935	0.004791
0.000000	-0.004883	0.007660
0.000000	-0.004883	0.001923
0.000000	-0.004883	0.006683
0.000000	0.007935	0.005096
0.000000	-0.004883	0.006683
0.000000	0.001221	0.005432
0.000000	0.001221	0.005737
0.000000	-0.004883	0.004456
0.000000	-0.004883	0.003845
0.000000	-0.004883	0.002869
0.000000	-0.004883	0.004150
0.000000	-0.004883	0.003510
0.000000	-0.017700	0.003204
0.000000	-0.004883	0.004150
0.000000	-0.010986	0.005737
0.000000	0.007935	0.004150
0.000000	0.001221	0.004456
0.000000	-0.010986	0.004150
0.000000	-0.004883	0.005737
0.000000	0.001221	0.004791
0.000000	0.014038	0.007660
0.000000	-0.004883	0.003845
0.000000	-0.004883	0.004456
0.000000	-0.004883	0.006683
0.000000	-0.017700	0.004150
0.000000	-0.004883	0.005096
0.000000	-0.017700	0.005737
0.000000	0.007935	0.003845
0.000000	0.001221	0.004456
0.000000	-0.004883	0.002563
0.000000	-0.004883	0.005432
0.000000	-0.004883	0.002563
0.000000	-0.004883	0.005737
0.000000	-0.023804	0.001923
0.000000	-0.004883	0.004150
0.000000	-0.010986	0.004150
0.000000	-0.004883	0.006378
0.000000	0.001221	0.003510
0.000000	0.007935	0.006683
0.000000	-0.004883	0.004456
0.000000	-0.010986	0.004791
0.000000	0.001221	0.004150
0.000000	-0.017700	0.003845
0.000000	0.001221	0.003845
0.000000	-0.030518	0.006378
0.000000	-0.004883	0.005096
0.000000	-0.004883	0.004150
0.000000	0.007935	0.004791
0.000000	0.007935	0.004150
0.000000	0.001221	0.004456
0.000000	-0.010986	0.002563
0.000000	0.001221	0.003845
0.000000	0.001221	0.005096
0.000000	-0.004883	0.004150
0.000000	-0.004883	0.004791
0.000000	0.014038	0.006073
0.000000	0.001221	0.005096
0.000000	0.007935	0.003845
0.000000	-0.004883	0.003510
0.000000	0.007935	0.004150
0.000000	0.001221	0.006073
0.000000	-0.004883	0.005432
0.000000	-0.004883	0.003845
0.000000	-0.004883	0.003845
0.000000	-0.004883	0.007019
0.000000	0.001221	0.003204
0.000000	-0.004883	0.004150
0.000000	0.001221	0.001923
0.000000	-0.004883	0.003845
0.000000	0.001221	0.004456
0.000000	-0.004883	0.004150
0.000000	0.007935	0.002228
0.000000	-0.004883	0.004456
0.000000	0.001221	0.002228
0.000000	0.001221	0.007019
0.000000	0.001221	0.003510
0.000000	-0.004883	0.006378
0.000000	0.001221	0.005096
0.000000	-0.004883	0.006683
0.000000	0.014038	0.003510
0.000000	0.007935	0.005096
0.000000	-0.004883	0.004456
0.000000	-0.023804	0.005096
0.000000	-0.010986	0.001587
0.000000	-0.004883	0.003845
0.000000	0.001221	0.004791
0.000000	-0.004883	0.004456
0.000000	-0.004883	0.005096
0.000000	-0.017700	0.003510
0.000000	-0.004883	0.003204
0.000000	0.014038	0.004791
0.000000	-0.004883	0.004456
0.000000	-0.004883	0.004150
0.000000	0.007935	0.002228
0.000000	0.001221	0.006378
0.000000	0.007935	0.004456
0.000000	0.014038	0.005096
0.000000	-0.004883	0.004456
0.000000	-0.004883	0.004150
0.000000	-0.004883	0.002869
0.000000	-0.004883	0.005432
0.000000	0.001221	0.001282
0.000000	-0.004883	0.003204
0.000000	-0.004883	0.001587
0.000000	0.001221	0.007660
0.000000	0.001221	0.004791
0.000000	-0.010986	0.006378
0.000000	-0.004883	0.003204
0.000000	-0.010986	0.004456
0.000000	0.007935	0.002563
0.000000	-0.004883	0.004456
0.000000	-0.023804	0.004791
0.000000	-0.017700	0.004456
0.000000	0.007935	0.004150
0.000000	0.014038	0.002228
0.000000	0.001221	0.002228
0.000000	-0.004883	0.005096
0.000000	-0.004883	0.004150
0.000000	-0.004883	0.005432
0.000000	0.014038	0.005096
0.000000	-0.004883	0.004791
0.000000	0.001221	0.006683
0.000000	0.014038	0.004791
0.000000	0.001221	0.004150
0.000000	-0.010986	0.005432
0.000000	-0.004883	0.004456
0.000000	-0.010986	0.006683
0.000000	-0.004883	0.004456
0.000000	-0.004883	0.004791
0.000000	0.001221	0.001923
0.000000	-0.004883	0.005096
0.000000	-0.004883	0.002869
0.000000	-0.004883	0.002869
0.000000	-0.004883	0.001587
0.000000	-0.004883	0.005737
0.000000	-0.004883	0.004456
0.000000	0.001221	0.007019
0.000000	-0.004883	0.006073
0.000000	0.001221	0.005432
0.000000	0.001221	0.004791
0.000000	-0.004883	0.007324
0.000000	-0.004883	0.005432
0.000000	-0.010986	0.003204
0.000000	-0.004883	0.002228
0.000000	-0.017700	0.004456
0.000000	-0.004883	0.003204
0.000000	-0.004883	0.003845
0.000000	0.001221	0.002228
0.000000	0.007935	0.003510
0.000000	0.014038	0.003845
0.000000	0.001221	0.003204
0.000000	0.007935	0.003510
0.000000	0.014038	0.001923
0.000000	-0.004883	0.004150
0.000000	0.001221	0.005737
0.000000	0.001221	0.003845
0.000000	0.001221	0.003204
0.000000	-0.004883	0.002228
0.000000	0.014038	0.004456
0.000000	-0.004883	0.004791
0.000000	-0.017700	0.003510
0.000000	-0.004883	0.005096
0.000000	-0.004883	0.004791
0.000000	-0.004883	0.001923
0.000000	0.001221	0.002563
0.000000	0.001221	0.004456
0.000000	-0.004883	0.002869
0.000000	-0.004883	0.005432
0.000000	0.001221	0.003845
0.000000	0.007935	0.002563
0.000000	0.001221	0.007019
0.000000	0.001221	0.006073
0.000000	0.001221	0.004150
0.000000	0.014038	0.003204
0.000000	-0.010986	0.003845
0.000000	0.001221	0.004456
0.000000	-0.010986	0.005432
0.000000	0.007935	0.005432
0.000000	-0.004883	0.002869
0.000000	0.001221	0.004150
0.000000	-0.004883	0.004456
0.000000	-0.004883	0.003845
0.000000	0.001221	0.001923
0.000000	-0.004883	0.006073
0.000000	-0.017700	0.008301
0.000000	0.001221	0.005737
0.000000	0.001221	0.006683
0.000000	0.020752	0.004791
0.000000	-0.010986	0.004150
0.000000	0.001221	0.007019
0.000000	0.014038	0.002228
0.000000	-0.004883	0.003845
0.000000	-0.004883	0.002563
0.000000	-0.004883	0.002869
0.000000	0.001221	0.002869
0.000000	-0.004883	0.003845
0.000000	-0.004883	0.004150
0.000000	-0.010986	0.006073
0.000000	-0.004883	0.001587
0.000000	0.001221	0.004150
0.000000	0.001221	0.004150
0.000000	-0.010986	0.007019
0.000000	0.001221	0.004150
0.000000	0.001221	0.005096
0.000000	0.001221	0.004456
0.000000	-0.010986	0.003510
0.000000	0.001221	0.002228
0.000000	-0.010986	0.003204
0.000000	-0.004883	0.000977
0.000000	0.007935	0.004150
0.000000	0.007935	0.005432
0.000000	-0.004883	0.004150
0.000000	0.020752	0.001587
0.000000	0.007935	0.000977
0.000000	0.007935	0.003204
0.000000	-0.010986	0.002563
0.000000	0.020752	0.003204
0.000000	0.001221	0.004456
0.000000	-0.004883	0.002228
0.000000	-0.004883	0.006683
0.000000	-0.010986	0.007019
0.000000	-0.010986	0.005737
0.000000	-0.004883	0.005096
0.000000	-0.004883	0.003204
0.000000	-0.004883	0.004791
0.000000	-0.004883	0.005432
0.000000	0.014038	0.001923
0.000000	-0.004883	0.006073
0.000000	0.001221	0.003510
0.000000	-0.004883	0.005737
0.000000	0.001221	0.003510
0.000000	0.001221	0.002869
0.000000	-0.004883	0.004791
0.000000	-0.004883	0.002563
0.000000	0.007935	0.005432
0.000000	-0.004883	0.005096
0.000000	0.007935	0.003510
0.000000	0.007935	0.005737
0.000000	0.007935	0.004150
0.000000	-0.010986	0.003510
0.000000	0.001221	0.002563
0.000000	0.014038	0.006683
0.000000	0.001221	0.004456
0.000000	-0.004883	0.002563
0.000000	-0.004883	0.001923
0.000000	-0.010986	0.005096
0.000000	-0.004883	0.001587
0.000000	0.007935	0.005432
0.000000	-0.004883	0.001923
0.000000	-0.004883	0.004150
0.000000	-0.004883	0.005432
0.000000	-0.004883	0.006683
0.000000	-0.004883	0.002228
0.000000	0.001221	0.004150
0.000000	-0.017700	0.004456
0.000000	-0.004883	0.004791
0.000000	0.014038	0.004456
0.000000	-0.004883	0.005096
0.000000	0.007935	0.001282
0.000000	-0.004883	0.006378
0.000000	-0.004883	0.005096
0.000000	-0.004883	0.003845
0.000000	0.001221	0.002563
0.000000	-0.010986	0.004456
0.000000	-0.004883	0.001923
0.000000	-0.004883	0.003204
0.000000	0.007935	0.000336
0.000000	0.001221	0.003845
0.000000	0.007935	0.004791
0.000000	-0.004883	0.006073
0.000000	0.001221	0.004150
0.000000	0.014038	0.005432
0.000000	0.001221	0.001923
0.000000	-0.010986	0.005737
0.000000	-0.004883	0.002563
0.000000	0.001221	0.003845
0.000000	0.014038	0.003204
0.000000	-0.004883	0.004150
0.000000	-0.004883	0.002228
0.000000	-0.010986	0.002228
0.000000	0.014038	0.002228
0.000000	-0.004883	0.005432
0.000000	0.014038	0.002563
0.000000	-0.017700	0.000336
0.000000	0.001221	0.005737
0.000000	0.014038	0.006073
0.000000	-0.004883	0.003510
0.000000	-0.004883	0.004150
0.000000	0.007935	0.003204
0.000000	0.001221	0.004456
0.000000	-0.004883	0.006073
0.000000	0.001221	0.003204
0.000000	0.007935	0.003510
0.000000	-0.004883	0.002563
0.000000	-0.004883	0.004150
0.000000	-0.010986	0.002563
0.000000	0.001221	0.001282
0.000000	0.001221	0.003510
0.000000	-0.004883	0.001923
0.000000	-0.004883	0.004150
0.000000	0.001221	0.005432
0.000000	-0.004883	0.004150
0.000000	-0.017700	0.006378
0.000000	-0.004883	0.005096
0.000000	-0.004883	0.005432
0.000000	0.007935	0.007660
0.000000	0.020752	0.003204
0.000000	-0.004883	0.006683
0.000000	0.001221	0.002869
0.000000	-0.004883	0.006073
0.000000	-0.017700	0.002228
0.000000	-0.004883	0.002869
0.000000	0.001221	0.006683
0.000000	0.001221	0.000336
0.000000	0.001221	-0.000305
0.000000	-0.010986	0.003845
0.000000	-0.004883	0.003204
0.000000	0.001221	0.006073
0.000000	-0.004883	0.005096
0.000000	-0.017700	0.005737
0.000000	-0.004883	0.007324
0.000000	0.001221	0.006378
0.000000	-0.010986	0.006378
0.000000	0.007935	0.003510
0.000000	-0.004883	0.004150
0.000000	-0.004883	0.003510
0.000000	-0.004883	0.003510
0.000000	-0.004883	0.004150
0.000000	-0.004883	0.000641
0.000000	-0.010986	0.001282
0.000000	-0.010986	0.000641
0.000000	0.001221	0.000977
0.000000	0.007935	0.002228
0.000000	0.014038	0.005432
0.000000	0.007935	0.003204
0.000000	0.001221	0.004150
0.000000	0.001221	0.004456
0.000000	0.001221	0.004456
0.000000	0.020752	0.000336
0.000000	0.001221	0.005096
0.000000	-0.004883	0.003204
0.000000	-0.004883	0.004150
0.000000	0.014038	0.004150
0.000000	-0.017700	0.005096
0.000000	-0.004883	0.001282
0.000000	0.001221	0.003204
0.000000	0.007935	0.001282
0.000000	0.007935	0.004791
0.000000	0.001221	0.004791
0.000000	0.001221	0.003845
0.000000	-0.004883	0.001923
0.000000	-0.004883	0.003845
0.000000	-0.004883	0.006378
0.000000	-0.010986	0.003845
0.000000	-0.010986	0.004791
0.000000	-0.004883	0.001923
0.000000	-0.004883	0.001282
0.000000	-0.004883	0.004150
0.000000	0.007935	0.003510
0.000000	-0.010986	0.003510
0.000000	-0.004883	0.003510
0.000000	0.001221	0.004456
0.000000	-0.010986	0.003204
0.000000	-0.004883	0.002228
0.000000	-0.004883	0.004150
0.000000	0.001221	0.004456
0.000000	-0.004883	0.005737
0.000000	0.026855	0.007324
0.000000	0.001221	0.005096
0.000000	0.007935	0.004456
0.000000	0.001221	0.004456
0.000000	-0.004883	0.001923
0.000000	-0.004883	0.003510
0.000000	-0.004883	0.003845
0.000000	0.001221	0.003845
0.000000	0.001221	0.003204
0.000000	0.007935	0.000977
0.000000	0.007935	0.003510
0.000000	0.007935	0.004150
0.000000	0.007935	0.003204
0.000000	0.014038	0.003204
0.000000	-0.004883	0.001587
0.000000	-0.017700	0.006683
0.000000	0.001221	0.006073
0.000000	0.007935	0.004791
0.000000	-0.004883	0.005737
0.000000	-0.004883	0.001587
0.000000	0.001221	0.006378
0.000000	-0.004883	0.004456
0.000000	-0.004883	0.001587
0.000000	-0.004883	0.003510
0.000000	0.001221	0.003845
0.000000	-0.010986	0.004456
0.000000	-0.010986	0.001282
0.000000	-0.004883	0.002869
0.000000	-0.004883	0.001587
0.000000	0.001221	0.000977
0.000000	-0.004883	0.003845
0.000000	-0.004883	0.003204
0.000000	-0.010986	0.001282
0.000000	-0.010986	0.008301
0.000000	-0.004883	0.005737
0.000000	0.001221	0.002563
0.000000	-0.023804	0.003845
0.000000	0.001221	0.003510
0.000000	-0.017700	0.004150
0.000000	-0.010986	0.005096
0.000000	-0.017700	0.004150
0.000000	-0.004883	0.004456
0.000000	-0.004883	0.003204
0.000000	-0.004883	0.002563
0.000000	-0.004883	0.001923
0.000000	-0.010986	0.001587
0.000000	-0.004883	0.004150
0.000000	-0.004883	0.002563
0.000000	0.014038	0.006378
0.000000	-0.010986	0.005737
0.000000	0.001221	0.005096
0.000000	-0.004883	0.008301
0.000000	0.001221	0.002228
0.000000	-0.010986	0.004456
0.000000	-0.004883	0.005737
0.000000	0.001221	0.004791
0.000000	-0.004883	0.003510
0.000000	0.001221	0.002563
0.000000	-0.004883	0.004456
0.000000	-0.004883	0.005096
0.000000	0.014038	0.003845
0.000000	0.001221	0.004456
0.000000	-0.004883	-0.000946
0.000000	-0.010986	0.000977
0.000000	-0.017700	0.005096
0.000000	-0.010986	0.007019
0.000000	0.007935	0.001587
0.000000	0.001221	0.004150
0.000000	0.001221	0.004456
0.000000	0.001221	0.005432
0.000000	-0.004883	0.005096
0.000000	-0.004883	0.003845
0.000000	-0.004883	0.003204
0.000000	0.001221	0.002869
0.000000	-0.017700	0.004456
0.000000	0.001221	0.003204
0.000000	0.001221	0.003510
0.000000	0.001221	0.005737
0.000000	0.001221	0.001282
0.000000	-0.004883	0.004150
0.000000	0.001221	0.003510
0.000000	-0.004883	0.002563
0.000000	-0.004883	0.004456
0.000000	-0.004883	0.002563
0.000000	0.014038	0.004791
0.000000	-0.010986	0.004456
0.000000	-0.010986	0.004791
0.000000	-0.010986	0.006073
0.000000	0.001221	0.003845
0.000000	0.001221	0.005432
0.000000	-0.004883	0.004150
0.000000	-0.010986	0.006073
0.000000	0.014038	0.003510
0.000000	-0.017700	0.002869
0.000000	0.007935	0.000000
0.000000	0.001221	0.003845
0.000000	-0.023804	0.000000
0.000000	0.001221	0.003204
0.000000	0.001221	0.003204
0.000000	-0.017700	0.005432
0.000000	0.001221	0.004791
0.000000	-0.004883	0.006683
0.000000	-0.004883	0.003845
0.000000	-0.010986	0.003204
0.000000	0.020752	0.003204
0.000000	-0.004883	0.004791
0.000000	0.007935	0.004456
0.000000	0.014038	0.004150
0.000000	-0.004883	0.003510
0.000000	-0.004883	0.003204
0.000000	-0.010986	0.001923
0.000000	0.014038	0.000977
0.000000	0.001221	0.000336
0.000000	-0.017700	0.005432
0.000000	-0.004883	0.005432
0.000000	-0.017700	0.005096
0.000000	0.007935	0.002563
0.000000	-0.004883	0.006683
0.000000	0.001221	0.004150
0.000000	-0.017700	0.004150
0.000000	-0.004883	0.004150
0.000000	-0.004883	0.004791
0.000000	-0.004883	0.001587
0.000000	-0.010986	0.001587
0.000000	-0.010986	0.002563
0.000000	-0.004883	0.002563
0.000000	0.001221	-0.000305
0.000000	-0.004883	0.003204
0.000000	-0.004883	-0.001587
0.000000	-0.004883	0.005432
0.000000	0.007935	0.004150
0.000000	0.014038	0.006683
0.000000	-0.004883	0.003845
0.000000	-0.010986	0.004791
0.000000	-0.004883	0.006073
0.000000	-0.004883	0.007324
0.000000	0.007935	0.003845
0.000000	0.001221	0.005432
0.000000	-0.010986	0.003204
0.000000	0.001221	0.004456
0.000000	-0.004883	0.003845
0.000000	-0.004883	0.003845
0.000000	0.001221	0.000000
0.000000	-0.004883	0.002563
0.000000	0.014038	0.002563
0.000000	-0.004883	0.000977
0.000000	0.007935	-0.000641
0.000000	-0.004883	0.005096
0.000000	-0.004883	0.004150
0.000000	-0.004883	0.004456
0.000000	0.001221	0.007019
0.000000	-0.004883	0.003845
0.000000	-0.004883	0.002869
0.000000	-0.004883	0.007019
0.000000	0.001221	0.002563
0.000000	-0.010986	0.003845
0.000000	0.001221	0.003204
0.000000	-0.004883	0.005432
0.000000	0.001221	0.000336
0.000000	0.007935	0.002563
0.000000	0.014038	0.003510
0.000000	-0.017700	0.002869
0.000000	-0.004883	0.004150
0.000000	-0.004883	0.001282
0.000000	0.001221	0.003510
0.000000	-0.010986	0.004791
0.000000	-0.010986	0.003510
0.000000	0.001221	0.004791
0.000000	0.001221	0.002228
0.000000	-0.010986	0.004150
0.000000	0.001221	0.001587
0.000000	-0.004883	0.003845
0.000000	0.014038	0.004150
0.000000	-0.004883	0.003845
0.000000	-0.004883	0.003204
0.000000	-0.004883	0.003204
0.000000	-0.004883	0.002228
0.000000	-0.010986	0.004791
0.000000	-0.004883	0.004791
0.000000	0.001221	0.004150
0.000000	-0.004883	0.004791
0.000000	0.007935	0.007019
0.000000	-0.004883	0.003845
0.000000	0.007935	0.005432
0.000000	0.001221	0.005096
0.000000	0.001221	0.003510
0.000000	-0.010986	0.004456
0.000000	-0.004883	0.002228
0.000000	0.007935	0.003510
0.000000	0.007935	0.001282
0.000000	0.001221	0.004150
0.000000	0.001221	0.002228
0.000000	-0.004883	0.001587
0.000000	-0.004883	0.002228
0.000000	0.014038	0.002563
0.000000	0.014038	0.001587
0.000000	-0.004883	0.001923
0.000000	-0.010986	0.006378
0.000000	0.001221	0.003845
0.000000	0.001221	0.006378
0.000000	0.014038	0.001587
0.000000	0.001221	0.003510
0.000000	-0.010986	0.004791
0.000000	-0.017700	0.003845
0.000000	0.007935	0.002563
0.000000	0.007935	0.002228
0.000000	-0.010986	0.002563
0.000000	0.014038	0.003845
0.000000	0.007935	0.001282
0.000000	0.001221	0.002563
0.000000	-0.004883	0.002228
0.000000	-0.004883	0.001587
0.000000	-0.004883	0.004150
0.000000	-0.004883	0.001923
0.000000	-0.023804	0.006683
0.000000	0.001221	0.004150
0.000000	-0.017700	0.004150
0.000000	-0.017700	0.005432
0.000000	-0.004883	0.003845
0.000000	-0.010986	0.003845
0.000000	-0.004883	0.004791
0.000000	-0.017700	0.003204
0.000000	0.001221	0.002869
0.000000	0.007935	0.003845
0.000000	-0.004883	0.002563
0.000000	0.001221	0.001923
0.000000	0.001221	-0.002533
0.000000	-0.017700	0.004456
0.000000	-0.004883	0.003845
0.000000	0.001221	0.005737
0.000000	-0.010986	0.004456
0.000000	-0.010986	0.002228
0.000000	0.007935	0.005432
0.000000	-0.004883	0.006073
0.000000	-0.004883	0.003845
0.000000	-0.004883	0.005737
0.000000	0.007935	0.003204
0.000000	0.001221	0.004456
0.000000	-0.004883	0.003204
0.000000	-0.004883	-0.000641
0.000000	0.014038	0.004456
0.000000	-0.004883	0.000641
0.000000	-0.004883	0.003510
0.000000	0.001221	0.002228
0.000000	0.007935	0.002563
0.000000	0.014038	0.002563
0.000000	-0.010986	0.004150
0.000000	0.007935	0.001587
0.000000	0.001221	0.004791
0.000000	0.001221	0.002563
0.000000	-0.017700	0.007019
0.000000	-0.004883	0.003845
0.000000	0.001221	0.002228
0.000000	-0.010986	0.003510
0.000000	0.020752	0.003510
0.000000	-0.004883	0.000977
0.000000	0.020752	0.000977
0.000000	0.014038	0.004150
0.000000	0.001221	0.001282
0.000000	0.001221	0.000000
0.000000	-0.010986	0.003845
0.000000	-0.004883	0.000336
0.000000	-0.017700	0.002869
0.000000	0.001221	0.005432
0.000000	-0.010986	0.004456
0.000000	0.001221	0.002869
0.000000	-0.010986	0.003845
0.000000	-0.010986	0.002563
0.000000	0.007935	0.003845
0.000000	-0.010986	0.002563
0.000000	-0.004883	0.004791
0.000000	0.001221	0.003204
0.000000	-0.004883	0.003510
0.000000	-0.010986	0.001282
0.000000	-0.010986	0.002869
0.000000	-0.004883	0.000000
0.000000	-0.004883	0.004150
0.000000	0.001221	0.002563
0.000000	0.001221	0.000641
0.000000	-0.004883	0.001923
0.000000	0.001221	0.004791
0.000000	-0.017700	0.004456
0.000000	-0.004883	0.004150
0.000000	-0.004883	0.004456
0.000000	0.001221	0.006378
0.000000	-0.004883	0.002563
0.000000	0.001221	0.002228
0.000000	0.014038	0.005096
0.000000	0.020752	0.001282
0.000000	-0.017700	0.000977
0.000000	-0.004883	0.001282
0.000000	-0.004883	0.000977
0.000000	0.001221	0.001282
0.000000	0.001221	0.003204
0.000000	-0.010986	0.003845
0.000000	0.007935	0.003510
0.000000	0.001221	0.003204
0.000000	0.001221	0.004150
0.000000	0.007935	0.004456
0.000000	-0.017700	0.005432
0.000000	-0.004883	0.007019
0.000000	-0.004883	0.004791
0.000000	0.001221	0.005432
0.000000	0.001221	0.001282
0.000000	0.007935	0.003204
0.000000	0.001221	0.000641
0.000000	0.001221	0.002563
0.000000	0.007935	0.002228
0.000000	0.014038	-0.000946
0.000000	-0.004883	0.000977
0.000000	0.007935	0.002228
0.000000	0.007935	0.003204
0.000000	-0.010986	0.002228
0.000000	-0.004883	0.004791
0.000000	0.001221	0.003204
0.000000	0.001221	0.006378
0.000000	-0.004883	0.004791
0.000000	-0.004883	0.005737
0.000000	-0.004883	0.003204
0.000000	-0.004883	0.003204
0.000000	0.014038	0.002228
0.000000	0.001221	0.003204
0.000000	-0.004883	0.002563
0.000000	-0.004883	0.001282
0.000000	0.014038	0.001282
0.000000	-0.004883	0.001282
0.000000	-0.004883	0.003510
0.000000	-0.010986	0.002563
0.000000	0.001221	0.002228
0.000000	0.001221	0.000000
0.000000	0.001221	0.004791
0.000000	-0.010986	0.004791
0.000000	-0.010986	0.004150
0.000000	0.001221	0.002563
0.000000	0.014038	0.004150
0.000000	-0.010986	0.005096
0.000000	0.020752	0.004791
0.000000	0.014038	0.002228
0.000000	0.014038	0.001923
0.000000	0.001221	0.002563
0.000000	-0.004883	0.001923
0.000000	0.014038	0.003204
0.000000	0.007935	0.002869
0.000000	0.014038	0.004150
0.000000	-0.004883	0.001587
0.000000	0.001221	0.005096
0.000000	-0.004883	0.004791
0.000000	0.007935	0.005096
0.000000	-0.004883	0.005096
0.000000	-0.017700	0.004150
0.000000	-0.010986	0.003204
0.000000	0.001221	0.003510
0.000000	0.001221	0.001923
0.000000	0.007935	0.003204
0.000000	-0.004883	0.001923
0.000000	-0.004883	-0.000305
0.000000	-0.010986	0.003204
0.000000	-0.017700	0.004150
0.000000	0.014038	0.002228
0.000000	0.001221	0.003510
0.000000	-0.017700	0.003845
0.000000	-0.010986	0.006073
0.000000	-0.004883	0.005737
0.000000	-0.010986	0.004456
0.000000	-0.004883	0.006073
0.000000	0.001221	0.005096
0.000000	0.001221	0.003845
0.000000	-0.017700	0.004150
0.000000	-0.010986	0.000336
0.000000	-0.004883	0.002869
0.000000	0.001221	0.000977
0.000000	0.001221	0.003510
0.000000	-0.004883	0.003204
0.000000	0.001221	0.002563
0.000000	0.001221	0.000977
0.000000	0.001221	0.004150
0.000000	0.001221	0.001587
0.000000	-0.004883	0.003845
0.000000	-0.004883	0.003510
0.000000	0.001221	0.005432
0.000000	0.001221	0.002869
0.000000	0.001221	0.005096
0.000000	-0.004883	0.004150
0.000000	-0.017700	0.004791
0.000000	-0.004883	0.003845
0.000000	0.001221	0.003845
0.000000	-0.010986	0.003510
0.000000	0.001221	0.003510
0.000000	0.001221	0.000336
0.000000	-0.004883	0.002228
0.000000	-0.017700	0.001587
0.000000	-0.004883	0.003204
0.000000	-0.004883	0.001282
0.000000	-0.010986	0.003204
0.000000	0.001221	0.000336
0.000000	-0.017700	0.004791
0.000000	-0.004883	0.004456
0.000000	0.001221	0.005432
0.000000	0.001221	0.005096
0.000000	-0.004883	0.004791
0.000000	-0.004883	0.002563
0.000000	-0.010986	0.007019
0.000000	-0.004883	0.002563
0.000000	-0.017700	0.004456
0.000000	-0.004883	0.002563
0.000000	-0.017700	0.002563
0.000000	-0.004883	0.002563
0.000000	0.001221	0.004150
0.000000	-0.004883	0.000336
0.000000	-0.017700	0.003204
0.000000	-0.004883	0.002228
0.000000	0.014038	0.000977
0.000000	0.001221	0.001282
0.000000	-0.004883	0.004150
0.000000	0.001221	0.003510
0.000000	-0.004883	0.001282
0.000000	-0.004883	0.004150
0.000000	-0.004883	0.001923
0.000000	0.001221	0.002563
0.000000	-0.010986	0.001587
0.000000	0.001221	0.002563
0.000000	-0.004883	0.001282
0.000000	-0.004883	0.002228
0.000000	0.001221	0.003204
0.000000	-0.010986	0.003204
0.000000	0.007935	0.003510
0.000000	-0.004883	0.004150
0.000000	-0.004883	0.004791
0.000000	-0.004883	0.003510
0.000000	-0.004883	0.003845
0.000000	0.001221	0.001923
0.000000	-0.004883	0.005096
0.000000	-0.004883	0.003204
0.000000	0.007935	0.004791
0.000000	-0.017700	0.002563
0.000000	-0.004883	0.003204
0.000000	0.001221	0.000977
0.000000	-0.004883	0.002869
0.000000	0.001221	0.002869
0.000000	-0.004883	0.001282
0.000000	0.001221	0.002563
0.000000	0.001221	0.000000
0.000000	-0.010986	0.003510
0.000000	0.007935	0.006378
0.000000	0.014038	0.003845
0.000000	0.001221	0.001923
0.000000	0.007935	0.004150
0.000000	-0.004883	0.006683
0.000000	0.001221	0.003845
0.000000	0.001221	0.005432
0.000000	0.001221	0.007324
0.000000	-0.004883	0.002563
0.000000	-0.004883	0.004150
0.000000	-0.004883	0.001587
0.000000	0.007935	0.000336
0.000000	-0.010986	0.001923
0.000000	0.001221	0.001923
0.000000	0.001221	0.000977
0.000000	0.014038	0.002563
0.000000	-0.004883	0.002228
0.000000	0.001221	0.002563
0.000000	0.007935	0.002563
0.000000	0.007935	0.004456
0.000000	-0.004883	0.006073
0.000000	-0.004883	0.004791
0.000000	-0.004883	0.003204
0.000000	-0.017700	0.000977
0.000000	0.001221	0.003204
0.000000	-0.004883	0.006073
0.000000	-0.010986	0.002563
0.000000	-0.004883	0.001587
0.000000	0.001221	0.000000
0.000000	-0.004883	-0.000305
0.000000	0.001221	0.001923
0.000000	-0.004883	0.000641
0.000000	-0.017700	0.003204
0.000000	-0.004883	0.003204
0.000000	0.001221	0.002228
0.000000	0.001221	0.004456
0.000000	-0.004883	0.002869
0.000000	-0.004883	0.006378
0.000000	-0.004883	0.004791
0.000000	0.007935	0.004791
0.000000	0.001221	0.006073
0.000000	0.007935	0.001923
0.000000	0.001221	0.003845
0.000000	-0.004883	0.001282
0.000000	-0.010986	0.000336
0.000000	0.001221	-0.001587
0.000000	-0.017700	0.002228
0.000000	-0.004883	0.001923
0.000000	0.001221	0.001282
0.000000	-0.004883	0.000977
0.000000	-0.004883	0.001923
0.000000	0.007935	0.003204
0.000000	-0.010986	0.006378
0.000000	0.001221	0.006683
0.000000	0.014038	0.003845
0.000000	0.001221	0.006378
0.000000	0.001221	0.004791
0.000000	0.001221	0.004150
0.000000	0.007935	0.002869
0.000000	-0.004883	0.001587
0.000000	0.001221	0.002563
0.000000	-0.010986	0.002563
0.000000	0.014038	0.002869
0.000000	-0.010986	0.001587
0.000000	-0.004883	0.002228
0.000000	-0.004883	0.003510
0.000000	-0.010986	0.002228
0.000000	0.001221	0.004456
0.000000	-0.010986	0.002563
0.000000	0.007935	0.003510
0.000000	-0.004883	0.004150
0.000000	-0.017700	0.005432
0.000000	0.007935	0.002228
0.000000	-0.004883	0.005737
0.000000	0.001221	0.004150
0.000000	0.020752	0.000977
0.000000	-0.004883	0.001587
0.000000	-0.004883	0.002563
0.000000	0.020752	0.000977
0.000000	0.001221	0.002869
0.000000	0.001221	0.003204
0.000000	-0.010986	0.003845
0.000000	0.001221	0.002228
0.000000	-0.010986	0.003845
0.000000	-0.010986	0.001923
0.000000	-0.010986	0.006073
0.000000	-0.004883	0.004456
0.000000	-0.010986	0.005432
0.000000	-0.004883	0.003510
0.000000	0.001221	0.002563
0.000000	-0.004883	0.000641
0.000000	0.001221	0.001282
0.000000	-0.017700	0.000336
0.000000	-0.010986	0.001282
0.000000	0.001221	-0.000305
0.000000	-0.004883	0.003204
0.000000	-0.004883	0.000000
0.000000	0.001221	0.003510
0.000000	0.007935	0.002869
0.000000	-0.004883	0.005096
0.000000	0.007935	0.003510
0.000000	-0.017700	0.004150
0.000000	-0.010986	0.000641
0.000000	0.001221	0.004791
0.000000	0.020752	0.003845
0.000000	-0.004883	0.006378
0.000000	-0.010986	0.002869
0.000000	0.001221	0.003204
0.000000	0.007935	-0.000641
0.000000	-0.004883	0.001282
0.000000	-0.004883	0.002869
0.000000	0.007935	0.001282
0.000000	-0.004883	0.000641
0.000000	-0.010986	0.004456
0.000000	0.014038	0.002228
0.000000	0.007935	0.004150
0.000000	-0.004883	0.002563
0.000000	0.001221	0.001282
0.000000	0.007935	0.004150
0.000000	-0.017700	0.005432
0.000000	-0.010986	0.004150
0.000000	-0.004883	0.003510
0.000000	0.007935	0.003845
0.000000	-0.004883	0.004456
0.000000	-0.004883	0.000977
0.000000	0.001221	0.000977
0.000000	0.001221	0.002228
0.000000	0.001221	0.002228
0.000000	-0.004883	0.003510
0.000000	-0.004883	0.001282
0.000000	0.001221	0.000336
0.000000	-0.004883	0.003845
0.000000	0.001221	0.001587
0.000000	-0.010986	0.005737
0.000000	-0.004883	0.000336
0.000000	-0.010986	0.006683
0.000000	-0.004883	0.005096
0.000000	0.001221	0.003845
0.000000	-0.017700	0.001282
0.000000	-0.017700	0.006378
0.000000	-0.004883	0.004150
0.000000	-0.017700	0.004456
0.000000	-0.004883	0.000000
0.000000	-0.004883	0.001923
0.000000	0.007935	0.001587
0.000000	-0.004883	0.004150
0.000000	-0.004883	0.002563
0.000000	-0.004883	0.003204
0.000000	-0.004883	0.000336
0.000000	-0.004883	0.002228
0.000000	-0.004883	0.002228
0.000000	-0.004883	0.003204
0.000000	-0.004883	0.001282
0.000000	0.001221	0.006378
0.000000	0.001221	0.004456
0.000000	-0.010986	0.003845
0.000000	0.007935	0.003510
0.000000	-0.010986	0.001923
0.000000	-0.004883	0.001923
0.000000	-0.004883	0.001282
0.000000	0.001221	0.000977
0.000000	-0.004883	0.002228
0.000000	0.014038	0.002228
0.000000	0.001221	0.004150
0.000000	-0.004883	0.001923
0.000000	-0.004883	0.001923
0.000000	-0.017700	0.004456
0.000000	-0.004883	0.005432
0.000000	-0.004883	0.000977
0.000000	-0.004883	0.004456
0.000000	-0.010986	0.004150
0.000000	0.001221	0.005737
0.000000	-0.004883	0.004150
0.000000	-0.010986	0.004456
0.000000	0.001221	0.002228
0.000000	0.007935	0.003845
0.000000	0.001221	0.001923
0.000000	0.001221	0.001923
0.000000	0.007935	0.003204
0.000000	-0.004883	0.002563
0.000000	-0.010986	0.002869
0.000000	0.007935	0.000641
0.000000	0.001221	0.000000
0.000000	0.007935	0.003510
0.000000	0.001221	0.004150
0.000000	0.007935	0.006683
0.000000	0.001221	0.003204
0.000000	-0.017700	0.003510
0.000000	0.001221	0.005432
0.000000	0.001221	0.003204
0.000000	0.014038	0.003845
0.000000	0.007935	0.002228
0.000000	0.001221	-0.001282
0.000000	-0.010986	0.003204
0.000000	0.014038	0.000641
0.000000	-0.010986	0.002869
0.000000	-0.010986	0.004150
0.000000	0.001221	0.003204
0.000000	-0.004883	0.000641
0.000000	-0.010986	0.004150
0.000000	0.001221	0.004150
0.000000	-0.010986	0.003845
0.000000	0.014038	0.000336
0.000000	-0.017700	0.007324
0.000000	0.001221	0.002563
0.000000	0.007935	0.003845
0.000000	0.001221	0.004456
0.000000	0.007935	0.000336
0.000000	-0.017700	0.001282
0.000000	-0.004883	0.001587
0.000000	0.007935	0.000336
0.000000	0.001221	0.004791
0.000000	-0.010986	0.001282
0.000000	0.007935	0.004456
0.000000	-0.004883	0.000336
0.000000	0.007935	0.000641
0.000000	-0.004883	0.004150
0.000000	-0.004883	0.001923
0.000000	-0.004883	0.005432
0.000000	-0.004883	0.001587
0.000000	-0.004883	0.005737
0.000000	0.007935	0.005432
0.000000	-0.004883	-0.000946
0.000000	0.001221	0.001282
0.000000	0.001221	0.001282
0.000000	0.007935	-0.000305
0.000000	-0.004883	0.002228
0.000000	0.001221	0.001282
0.000000	-0.004883	0.002563
0.000000	0.001221	0.000641
0.000000	-0.004883	0.003204
0.000000	0.007935	0.000977
0.000000	0.007935	0.000336
0.000000	0.007935	0.006073
0.000000	0.001221	0.004150
0.000000	0.007935	0.002563
0.000000	-0.004883	0.005737
0.000000	0.020752	0.005096
0.000000	0.001221	0.003845
0.000000	-0.017700	0.003204
0.000000	0.007935	0.001587
0.000000	0.001221	0.001587
0.000000	0.001221	0.001282
0.000000	-0.004883	0.003510
0.000000	0.007935	0.001587
0.000000	-0.004883	0.000000
0.000000	-0.010986	0.004456
0.000000	-0.004883	0.002228
0.000000	0.007935	0.005432
0.000000	-0.010986	0.002869
0.000000	-0.004883	0.003845
0.000000	-0.010986	0.004791
0.000000	-0.004883	0.003845
0.000000	0.014038	0.002869
0.000000	-0.017700	0.005096
0.000000	0.001221	0.004456
0.000000	0.001221	0.004456
0.000000	0.026855	0.000000
0.000000	-0.004883	0.002228
0.000000	0.007935	-0.000641
0.000000	0.001221	0.005737
0.000000	-0.004883	0.001923
0.000000	-0.004883	0.004456
0.000000	0.001221	0.004150
0.000000	-0.010986	0.004150
0.000000	0.014038	0.001923
0.000000	0.001221	0.001923
0.000000	0.014038	0.003510
0.000000	-0.017700	0.004791
0.000000	-0.004883	0.006378
0.000000	-0.004883	0.004150
0.000000	-0.004883	-0.000946
0.000000	0.007935	0.001587
0.000000	0.001221	0.004150
0.000000	-0.017700	-0.000305
0.000000	-0.010986	0.000336
0.000000	-0.010986	0.002563
0.000000	-0.004883	0.002869
0.000000	-0.017700	0.001923
0.000000	0.001221	0.002563
0.000000	0.001221	0.002228
0.000000	0.001221	0.002563
0.000000	-0.004883	0.003204
0.000000	-0.004883	0.002228
0.000000	0.001221	0.003845
0.000000	-0.004883	0.004150
0.000000	0.007935	0.005737
0.000000	-0.004883	0.000977
0.000000	0.020752	0.003845
0.000000	-0.004883	0.000977
0.000000	-0.004883	0.002869
0.000000	0.014038	0.000336
0.000000	0.001221	0.000000
0.000000	-0.004883	0.000000
0.000000	0.007935	0.003204
0.000000	-0.004883	0.001282
0.000000	-0.004883	0.003204
0.000000	-0.010986	0.003204
0.000000	-0.023804	0.004791
0.000000	-0.004883	0.003510
0.000000	0.007935	0.005096
0.000000	-0.004883	0.004791
0.000000	-0.017700	0.001282
0.000000	0.001221	0.005096
0.000000	0.007935	0.003845
0.000000	-0.017700	0.001282
0.000000	0.001221	0.002563
0.000000	0.007935	0.001282
0.000000	0.001221	0.002563
0.000000	0.001221	0.003845
0.000000	-0.004883	0.004150
0.000000	0.014038	0.003510
0.000000	0.001221	0.004150
0.000000	-0.010986	0.000336
0.000000	-0.004883	0.001923
0.000000	0.001221	0.000000
0.000000	-0.017700	0.004150
0.000000	-0.004883	0.001282
0.000000	-0.010986	0.004150
0.000000	0.014038	0.004791
0.000000	-0.010986	0.005737
0.000000	-0.010986	0.005737
0.000000	-0.004883	0.005737
0.000000	0.007935	0.001282
0.000000	-0.004883	0.001282
0.000000	0.014038	0.001923
0.000000	-0.017700	0.003845
0.000000	-0.004883	0.004150
0.000000	0.001221	0.002869
0.000000	0.007935	0.001587
0.000000	-0.010986	0.000336
0.000000	-0.010986	0.002563
0.000000	-0.004883	0.002228
0.000000	0.014038	0.002563
0.000000	0.001221	0.002563
0.000000	-0.010986	0.004150
0.000000	-0.004883	0.005432
0.000000	-0.004883	0.001282
0.000000	-0.017700	0.000977
0.000000	-0.010986	0.003845
0.000000	0.001221	0.002228
0.000000	0.001221	0.003204
0.000000	-0.010986	0.001923
0.000000	0.001221	0.003204
0.000000	0.007935	0.002869
0.000000	0.001221	0.003204
0.000000	0.007935	0.003845
0.000000	-0.004883	0.006073
0.000000	-0.004883	0.004456
0.000000	0.001221	0.003204
0.000000	-0.017700	0.003204
0.000000	-0.004883	0.004150
0.000000	-0.017700	0.004150
0.000000	-0.004883	0.003845
0.000000	0.007935	0.000336
0.000000	-0.004883	-0.002869
0.000000	0.001221	0.002228
0.000000	-0.004883	0.002563
0.000000	0.014038	0.000336
0.000000	-0.004883	0.002869
0.000000	-0.010986	0.002563
0.000000	-0.004883	0.003845
0.000000	0.001221	0.002563
0.000000	0.001221	0.004456
0.000000	0.007935	0.002228
0.000000	-0.004883	0.003510
0.000000	-0.004883	0.007660
0.000000	-0.004883	0.002869
0.000000	-0.010986	0.001923
0.000000	-0.017700	0.005432
0.000000	0.001221	0.003510
0.000000	0.007935	0.004150
0.000000	0.007935	0.001923
0.000000	0.001221	0.001282
0.000000	0.014038	0.002228
0.000000	-0.010986	0.001923
0.000000	-0.017700	0.003510
0.000000	0.014038	0.002869
0.000000	0.007935	0.001282
0.000000	0.020752	0.003845
0.000000	0.001221	0.003510
0.000000	0.014038	0.002228
0.000000	-0.004883	0.003510
0.000000	0.001221	0.006073
0.000000	0.020752	0.004456
0.000000	-0.004883	0.001923
0.000000	0.007935	0.003510
0.000000	0.001221	0.007019
0.000000	-0.004883	0.000000
0.000000	0.007935	0.001587
0.000000	-0.010986	0.001282
0.000000	-0.004883	0.002563
0.000000	-0.010986	0.002563
0.000000	-0.004883	0.002563
0.000000	0.001221	0.001923
0.000000	-0.004883	0.000336
0.000000	-0.010986	0.003845
0.000000	-0.004883	0.003845
0.000000	0.007935	-0.000305
0.000000	-0.004883	0.005432
0.000000	0.001221	0.002869
0.000000	0.007935	0.005432
0.000000	-0.004883	0.003510
0.000000	0.001221	0.000977
0.000000	-0.004883	0.001923
0.000000	0.001221	0.001282
0.000000	0.007935	0.001923
0.000000	0.001221	0.003510
0.000000	0.007935	-0.000305
0.000000	0.001221	0.001587
0.000000	0.001221	0.002228
0.000000	0.007935	0.004456
0.000000	-0.004883	0.002228
0.000000	-0.004883	0.001923
0.000000	0.014038	0.004456
0.000000	-0.004883	0.002869
0.000000	-0.004883	0.001923
0.000000	-0.010986	0.005096
0.000000	0.001221	0.004150
0.000000	-0.004883	0.003510
0.000000	0.001221	0.004791
0.000000	0.001221	0.001587
0.000000	-0.010986	0.002228
0.000000	-0.004883	0.001923
0.000000	0.007935	0.003845
0.000000	-0.004883	0.001282
0.000000	-0.004883	0.004150
0.000000	-0.010986	0.004150
0.000000	0.001221	-0.000305
0.000000	-0.004883	0.001923
0.000000	0.007935	0.001282
0.000000	-0.004883	0.003845
0.000000	-0.004883	0.004150
0.000000	-0.010986	0.003510
0.000000	0.001221	0.001587
0.000000	-0.004883	0.004456
0.000000	-0.010986	0.003510
0.000000	0.001221	0.001587
0.000000	0.014038	0.000000
0.000000	-0.004883	0.003204
0.000000	-0.004883	0.000000
0.000000	0.001221	0.006378
0.000000	-0.004883	0.004150
0.000000	-0.017700	0.003204
0.000000	-0.004883	0.004150
0.000000	-0.004883	0.002563
0.000000	-0.010986	0.002869
0.000000	0.007935	0.004150
0.000000	-0.004883	0.002228
0.000000	-0.004883	0.000977
0.000000	0.014038	0.002869
0.000000	-0.004883	0.004456
0.000000	-0.004883	0.001282
0.000000	0.007935	0.000977
0.000000	-0.004883	0.003204
0.000000	0.001221	0.000641
0.000000	-0.017700	0.001923
0.000000	-0.004883	0.002228
0.000000	-0.004883	0.000977
0.000000	0.001221	0.004150
0.000000	-0.004883	0.004150
0.000000	0.001221	0.003204
0.000000	-0.004883	0.003510
0.000000	-0.004883	0.004791
0.000000	-0.004883	0.001282
0.000000	0.007935	0.002869
0.000000	0.001221	0.003845
0.000000	-0.010986	0.005432
0.000000	0.001221	0.001923
0.000000	-0.010986	0.004150
0.000000	-0.004883	-0.001587
0.000000	-0.004883	0.001923
0.000000	0.001221	0.001923
0.000000	-0.004883	0.000641
0.000000	-0.017700	0.000977
0.000000	-0.004883	0.001923
0.000000	-0.004883	0.003845
0.000000	-0.004883	0.005096
0.000000	-0.004883	0.001923
0.000000	0.007935	0.003204
0.000000	-0.004883	0.001282
0.000000	-0.004883	0.005737
0.000000	-0.004883	0.002869
0.000000	-0.004883	0.001587
0.000000	0.007935	0.004791
0.000000	-0.017700	0.004150
0.000000	-0.010986	0.002869
0.000000	-0.017700	0.001923
0.000000	0.001221	0.000336
0.000000	-0.017700	0.002563
0.000000	0.001221	0.003204
0.000000	-0.004883	0.005737
0.000000	0.007935	-0.000946
0.000000	0.001221	0.004150
0.000000	0.001221	0.001923
0.000000	-0.004883	0.003845
0.000000	-0.004883	0.000000
0.000000	0.014038	0.002869
0.000000	0.014038	0.002563
0.000000	-0.004883	0.004150
0.000000	0.007935	0.000336
0.000000	-0.004883	0.003845
0.000000	-0.010986	0.003204
0.000000	-0.010986	0.003845
0.000000	0.007935	0.001587
0.000000	0.001221	0.003204
0.000000	0.007935	0.002228
0.000000	0.014038	0.004456
0.000000	-0.004883	0.001923
0.000000	0.001221	0.003510
0.000000	0.001221	0.000641
0.000000	0.001221	0.002228
0.000000	-0.017700	0.000977
0.000000	0.001221	0.000977
0.000000	0.007935	0.001282
0.000000	0.007935	0.002563
0.000000	0.014038	0.005096
0.000000	0.014038	0.003204
0.000000	0.001221	0.002563
0.000000	0.001221	0.001923
0.000000	-0.010986	0.005096
0.000000	-0.004883	0.001923
0.000000	-0.004883	-0.001282
0.000000	0.001221	0.003204
0.000000	-0.004883	0.001923
0.000000	0.007935	0.003845
0.000000	0.007935	-0.000946
0.000000	0.007935	0.005096
0.000000	0.001221	0.003845
0.000000	-0.017700	0.004150
0.000000	-0.017700	0.001587
0.000000	0.001221	0.003845
0.000000	0.001221	0.002563
0.000000	-0.004883	0.004456
0.000000	-0.004883	0.003204
0.000000	-0.010986	0.003845
0.000000	-0.004883	0.003510
0.000000	0.014038	0.001923
0.000000	-0.004883	0.000977
0.000000	-0.004883	0.000000
0.000000	0.007935	0.003510
0.000000	0.007935	0.002563
0.000000	-0.004883	0.003204
0.000000	0.001221	0.000977
0.000000	-0.004883	0.001923
0.000000	0.001221	0.001923
0.000000	-0.004883	0.003845
0.000000	-0.004883	0.002563
0.000000	0.014038	0.001923
0.000000	0.007935	0.002563
0.000000	-0.004883	0.003204
0.000000	0.001221	0.004791
0.000000	-0.004883	0.000977
0.000000	0.007935	0.002869
0.000000	0.007935	0.000977
0.000000	-0.004883	0.002228
0.000000	-0.017700	0.003204
0.000000	0.014038	0.002563
0.000000	0.001221	0.003510
0.000000	-0.004883	0.002228
0.000000	0.001221	0.001923
0.000000	0.001221	0.003845
0.000000	-0.010986	0.002563
0.000000	0.001221	0.003510
0.000000	-0.010986	0.001923
0.000000	0.007935	0.006073
0.000000	-0.004883	0.002563
0.000000	0.007935	0.005432
0.000000	0.007935	0.005096
0.000000	0.001221	0.001587
0.000000	-0.017700	0.003204
0.000000	-0.004883	0.000641
0.000000	-0.004883	0.000000
0.000000	0.014038	0.000336
0.000000	-0.010986	0.001923
0.000000	0.001221	0.002228
0.000000	0.007935	0.002563
0.000000	-0.010986	0.003510
0.000000	-0.004883	0.003510
0.000000	0.007935	0.003204
0.000000	-0.004883	0.006378
0.000000	0.001221	0.001587
0.000000	-0.004883	0.004791
0.000000	0.007935	0.004456
0.000000	0.001221	0.003845
0.000000	-0.017700	0.000977
0.000000	-0.004883	0.002563
0.000000	0.001221	0.001587
0.000000	0.001221	0.003204
0.000000	0.007935	0.000336
0.000000	0.001221	0.001923
0.000000	-0.004883	0.001587
0.000000	0.007935	0.001923
0.000000	0.014038	0.001282
0.000000	-0.004883	0.000977
0.000000	-0.010986	0.004456
0.000000	-0.004883	0.004456
0.000000	-0.010986	0.001587
0.000000	-0.004883	0.005737
0.000000	0.007935	0.001923
0.000000	0.001221	0.004150
0.000000	-0.004883	0.003845
0.000000	-0.004883	0.004150
0.000000	0.001221	0.001282
0.000000	-0.004883	0.003510
0.000000	0.001221	0.003510
0.000000	0.001221	0.002869
0.000000	-0.010986	0.002228
0.000000	0.007935	0.004150
0.000000	-0.004883	0.001282
0.000000	0.001221	0.003510
0.000000	0.001221	0.001282
0.000000	-0.004883	0.001587
0.000000	0.001221	0.003510
0.000000	0.014038	0.002869
0.000000	0.014038	0.002228
0.000000	-0.010986	0.003510
0.000000	0.001221	0.001282
0.000000	-0.004883	0.003845
0.000000	-0.004883	0.003510
0.000000	0.007935	0.001587
0.000000	0.001221	0.000977
0.000000	0.001221	0.004791
0.000000	-0.010986	0.004150
0.000000	-0.004883	0.001282
0.000000	-0.004883	0.002228
0.000000	-0.004883	0.004791
0.000000	0.001221	0.003510
0.000000	0.001221	0.003845
0.000000	-0.004883	0.003204
0.000000	0.014038	0.002563
0.000000	0.001221	0.002563
0.000000	-0.004883	0.002869
0.000000	-0.010986	0.001923
0.000000	0.001221	0.001923
0.000000	0.001221	0.001587
0.000000	-0.004883	0.003204
0.000000	0.001221	0.000000
0.000000	-0.004883	0.003204
0.000000	0.001221	0.001587
0.000000	0.001221	0.005432
0.000000	-0.017700	0.000977
0.000000	0.001221	0.003845
0.000000	0.001221	0.003845
0.000000	-0.010986	0.004150
0.000000	-0.004883	0.000000
0.000000	-0.004883	0.005737
0.000000	-0.004883	0.001587
0.000000	-0.004883	0.002869
0.000000	-0.023804	0.001923
0.000000	-0.004883	0.003845
0.000000	-0.010986	0.000000
0.000000	-0.004883	0.001923
0.000000	0.001221	0.000000
0.000000	-0.010986	0.001587
0.000000	-0.004883	0.001923
0.000000	-0.004883	0.004791
0.000000	0.007935	0.001587
0.000000	-0.004883	0.002228
0.000000	0.007935	0.003204
0.000000	-0.004883	0.002563
0.000000	-0.004883	0.001923
0.000000	-0.023804	0.003845
0.000000	-0.017700	0.000336
0.000000	-0.010986	0.002228
0.000000	-0.004883	0.002228
0.000000	0.001221	0.004456
0.000000	-0.017700	0.000641
0.000000	-0.004883	0.004150
0.000000	-0.004883	0.002228
0.000000	-0.004883	0.004456
0.000000	0.007935	0.000000
0.000000	-0.017700	0.002228
0.000000	0.001221	0.002869
0.000000	-0.010986	0.002228
0.000000	0.007935	0.000977
0.000000	-0.004883	0.004456
0.000000	-0.004883	0.001923
0.000000	0.001221	0.002228
0.000000	0.001221	0.000336
0.000000	0.001221	0.002228
0.000000	0.007935	0.000641
0.000000	0.007935	0.003204
0.000000	-0.004883	0.003845
0.000000	-0.004883	0.002228
0.000000	-0.017700	0.001587
0.000000	-0.010986	0.002869
0.000000	-0.010986	0.003510
0.000000	-0.017700	0.001282
0.000000	-0.004883	0.003204
0.000000	0.014038	0.003510
0.000000	-0.004883	0.002563
0.000000	0.001221	0.001923
0.000000	0.014038	0.002228
0.000000	0.001221	0.001587
0.000000	-0.004883	0.000336
0.000000	-0.004883	0.002228
0.000000	0.001221	0.002228
0.000000	-0.010986	0.003510
0.000000	-0.010986	0.003204
0.000000	-0.017700	0.002869
0.000000	0.014038	0.003845
0.000000	-0.004883	0.002563
0.000000	-0.010986	0.004150
0.000000	0.001221	0.004150
0.000000	-0.004883	-0.000305
0.000000	0.001221	0.005432
0.000000	0.007935	0.003204
0.000000	0.007935	0.002563
0.000000	0.001221	0.002563
0.000000	0.014038	0.001923
0.000000	-0.004883	0.001923
0.000000	0.014038	0.002563
0.000000	-0.017700	0.002869
0.000000	-0.004883	0.000000
0.000000	0.001221	0.001587
0.000000	-0.004883	0.001587
0.000000	0.001221	0.001587
0.000000	-0.004883	0.000336
0.000000	-0.004883	0.005096
0.000000	0.001221	0.001282
0.000000	-0.004883	0.001923
0.000000	-0.004883	0.003204
0.000000	0.001221	0.002869
0.000000	0.014038	0.001923
0.000000	-0.004883	0.003510
0.000000	-0.004883	0.001923
0.000000	-0.004883	0.003204
0.000000	0.007935	0.001923
0.000000	-0.010986	0.004150
0.000000	0.001221	0.002563
0.000000	-0.004883	0.001923
0.000000	-0.004883	0.003845
0.000000	-0.004883	0.003204
0.000000	0.001221	0.003510
0.000000	-0.017700	0.001282
0.000000	0.001221	0.001587
0.000000	-0.004883	0.001587
0.000000	-0.004883	0.003204
0.000000	-0.017700	0.004791
0.000000	-0.004883	-0.001282
0.000000	0.001221	0.002563
0.000000	-0.010986	0.003204
0.000000	0.007935	0.002869
0.000000	-0.004883	-0.000305
0.000000	-0.004883	0.003845
0.000000	0.014038	0.002869
0.000000	-0.004883	0.004150
0.000000	-0.010986	0.002228
0.000000	-0.004883	0.004456
0.000000	-0.017700	0.003204
0.000000	-0.004883	0.003845
0.000000	0.001221	0.002563
0.000000	-0.004883	0.003845
0.000000	-0.004883	0.000000
0.000000	-0.004883	0.003845
0.000000	-0.010986	0.000336
0.000000	-0.004883	0.003510
0.000000	0.007935	0.000641
0.000000	0.001221	0.001587
0.000000	-0.004883	0.001923
0.000000	-0.010986	0.001923
0.000000	0.001221	0.003845
0.000000	-0.004883	0.003510
0.000000	-0.004883	0.000641
0.000000	0.001221	0.003845
0.000000	0.007935	0.000641
0.000000	0.001221	0.002228
0.000000	0.001221	0.005432
0.000000	-0.017700	0.003204
0.000000	-0.010986	0.000977
0.000000	-0.010986	0.000977
0.000000	0.007935	0.001923
0.000000	-0.010986	0.003204
0.000000	0.020752	0.000336
0.000000	-0.004883	0.003845
0.000000	-0.023804	0.004456
0.000000	-0.004883	0.002563
0.000000	0.001221	0.003510
0.000000	0.001221	0.001923
0.000000	-0.010986	0.001923
0.000000	-0.010986	0.001587
0.000000	-0.004883	0.002563
0.000000	-0.004883	0.001923
0.000000	0.007935	0.002228
0.000000	0.007935	0.000336
0.000000	0.020752	0.001282
0.000000	0.014038	-0.000641
0.000000	-0.010986	0.004456
0.000000	0.001221	0.001923
0.000000	-0.004883	0.003204
0.000000	-0.004883	0.001282
0.000000	-0.004883	0.003845
0.000000	-0.004883	0.001923
0.000000	0.001221	0.002563
0.000000	0.007935	0.000641
0.000000	0.001221	0.003845
0.000000	0.007935	0.000336
0.000000	0.001221	0.003845
0.000000	-0.004883	0.000000
0.000000	-0.004883	0.003510
0.000000	-0.004883	0.002228
0.000000	-0.004883	0.002869
0.000000	-0.004883	0.001587
0.000000	0.001221	0.000977
0.000000	-0.010986	0.003510
0.000000	-0.010986	0.001587
0.000000	0.007935	0.001282
0.000000	-0.004883	0.003510
0.000000	0.007935	0.002228
0.000000	-0.004883	0.002563
0.000000	0.007935	0.001923
0.000000	-0.004883	0.003204
0.000000	0.007935	0.001923
0.000000	-0.004883	0.003510
0.000000	-0.004883	0.005432
0.000000	-0.004883	0.002563
0.000000	0.001221	0.000000
0.000000	-0.004883	0.005096
0.000000	0.001221	0.003845
0.000000	-0.010986	0.004150
0.000000	-0.010986	0.001282
0.000000	-0.004883	0.003845
0.000000	0.007935	0.002228
0.000000	0.014038	0.002563
0.000000	-0.010986	0.002228
0.000000	0.001221	0.002869
0.000000	0.001221	0.002563
0.000000	0.007935	0.001923
0.000000	0.001221	-0.000641
0.000000	-0.004883	0.003204
0.000000	-0.004883	0.001923
0.000000	-0.004883	0.004150
0.000000	-0.004883	0.002563
0.000000	-0.010986	0.005432
0.000000	0.001221	0.003510
0.000000	0.014038	0.002869
0.000000	-0.004883	0.001587
0.000000	0.001221	0.000641
0.000000	-0.004883	0.003204
0.000000	0.007935	0.004150
0.000000	0.001221	0.002563
0.000000	0.014038	0.000641
0.000000	0.007935	0.001282
0.000000	-0.010986	0.001923
0.000000	-0.010986	0.001282
0.000000	0.001221	0.000977
0.000000	0.001221	0.000000
0.000000	-0.004883	0.004456
0.000000	-0.004883	0.004150
0.000000	-0.004883	0.003845
0.000000	-0.004883	0.004150
0.000000	-0.004883	0.002228
0.000000	0.001221	0.002228
0.000000	0.001221	0.004150
0.000000	-0.017700	0.002228
0.000000	-0.004883	0.001282
0.000000	-0.010986	0.001282
0.000000	0.001221	0.004791
0.000000	-0.004883	0.000336
0.000000	0.001221	0.002869
0.000000	-0.004883	0.001282
0.000000	-0.010986	0.003204
0.000000	0.001221	0.003204
0.000000	-0.017700	0.000000
0.000000	-0.004883	0.001923
0.000000	0.001221	0.003510
0.000000	0.001221	0.001282
0.000000	-0.010986	0.002228
0.000000	-0.004883	0.001587
0.000000	0.007935	0.004150
0.000000	-0.004883	0.001923
0.000000	-0.004883	0.001587
0.000000	-0.004883	0.004150
0.000000	0.001221	0.001282
0.000000	-0.004883	0.002228
0.000000	-0.004883	0.001282
0.000000	-0.004883	0.000977
0.000000	0.014038	0.002563
0.000000	-0.004883	0.004150
0.000000	-0.004883	0.002563
0.000000	0.001221	0.003845
0.000000	-0.004883	0.001923
0.000000	-0.004883	0.003510
0.000000	-0.004883	0.004791
0.000000	0.001221	0.002563
0.000000	-0.004883	0.000000
0.000000	0.007935	-0.001282
0.000000	0.001221	0.004150
0.000000	0.001221	0.000000
0.000000	0.001221	0.001587
0.000000	0.007935	0.001282
0.000000	0.001221	0.001282
0.000000	-0.010986	0.002563
0.000000	-0.004883	0.002228
0.000000	-0.004883	0.002563
0.000000	0.001221	0.001923
0.000000	-0.004883	0.004456
0.000000	0.001221	0.004456
0.000000	-0.017700	0.004150
0.000000	-0.023804	0.004456
0.000000	-0.004883	0.004150
0.000000	-0.004883	0.002563
0.000000	-0.004883	0.004150
0.000000	-0.004883	0.001923
0.000000	-0.010986	0.002869
0.000000	0.007935	0.001587
0.000000	-0.023804	0.001923
0.000000	0.001221	0.000641
0.000000	0.001221	0.002869
0.000000	-0.004883	0.001923
0.000000	0.001221	0.000641
0.000000	0.007935	0.000977
0.000000	0.001221	0.002228
0.000000	0.001221	0.002869
0.000000	0.001221	0.002869
0.000000	-0.010986	0.002228
0.000000	0.001221	0.003510
0.000000	-0.004883	0.002563
0.000000	-0.004883	-0.000305
0.000000	-0.004883	0.000641
0.000000	-0.004883	0.003510
0.000000	-0.004883	0.001587
0.000000	-0.010986	0.002563
0.000000	-0.004883	0.002563
0.000000	-0.004883	0.002563
0.000000	0.014038	0.000000
0.000000	0.001221	0.000641
0.000000	0.001221	0.002228
0.000000	-0.004883	0.003510
0.000000	0.007935	-0.000946
0.000000	-0.004883	0.004791
0.000000	0.001221	0.001587
0.000000	-0.010986	0.004791
0.000000	0.014038	0.003845
0.000000	0.001221	0.003204
0.000000	0.014038	0.000641
0.000000	-0.004883	0.004150
0.000000	-0.004883	0.002228
0.000000	0.001221	0.003845
0.000000	0.001221	0.001923
0.000000	-0.004883	0.003204
0.000000	-0.004883	0.001587
0.000000	-0.004883	0.002563
0.000000	0.001221	0.000977
0.000000	-0.004883	0.001587
0.000000	0.001221	0.002563
0.000000	-0.004883	0.002869
0.000000	-0.010986	0.001923
0.000000	0.001221	0.003510
0.000000	0.014038	0.002563
0.000000	-0.010986	0.001923
0.000000	0.014038	0.001587
0.000000	0.007935	0.000641
0.000000	-0.004883	0.002228
0.000000	0.001221	0.003510
0.000000	0.001221	0.002228
0.000000	0.014038	0.002228
0.000000	-0.004883	0.001282
0.000000	-0.004883	0.003845
0.000000	-0.004883	0.000641
0.000000	0.007935	0.003510
0.000000	-0.004883	0.001587
0.000000	-0.004883	0.003510
0.000000	-0.004883	0.004150
0.000000	-0.017700	0.004456
0.000000	0.014038	-0.000305
0.000000	-0.010986	0.001923
0.000000	-0.004883	0.003204
0.000000	0.001221	0.003845
0.000000	0.001221	0.000977
0.000000	0.001221	0.000000
0.000000	-0.004883	0.001282
0.000000	0.001221	0.003845
0.000000	0.001221	0.004456
0.000000	0.020752	0.001587
0.000000	0.001221	0.000641
0.000000	0.001221	0.001587
0.000000	-0.004883	0.002563
0.000000	0.007935	0.000336
0.000000	0.014038	0.004456
0.000000	-0.010986	0.004150
0.000000	0.001221	0.004456
0.000000	0.014038	0.003845
0.000000	-0.004883	0.002869
0.000000	-0.004883	0.002228
0.000000	0.007935	0.000977
0.000000	-0.010986	0.004150
0.000000	-0.017700	0.001587
0.000000	0.001221	0.002869
0.000000	-0.004883	0.002869
0.000000	-0.010986	0.001282
0.000000	-0.017700	-0.001282
0.000000	-0.004883	0.000977
0.000000	0.001221	0.001282
0.000000	0.007935	0.004150
0.000000	-0.004883	0.002228
0.000000	0.001221	0.000977
0.000000	0.001221	0.004150
0.000000	0.007935	0.005432
0.000000	0.007935	0.002869
0.000000	0.001221	0.003510
0.000000	0.001221	0.003204
0.000000	-0.004883	0.001923
0.000000	-0.004883	0.003510
0.000000	0.001221	0.002563
0.000000	0.001221	0.003845
0.000000	0.001221	0.001282
0.000000	0.001221	0.002869
0.000000	-0.004883	0.000000
0.000000	0.020752	0.000336
0.000000	0.001221	0.000977
0.000000	-0.017700	0.002563
0.000000	-0.030518	0.003845
0.000000	-0.004883	0.005096
0.000000	-0.004883	0.001923
0.000000	0.001221	0.005737
0.000000	0.001221	0.005737
0.000000	0.014038	0.003204
0.000000	0.026855	0.001587
0.000000	-0.004883	0.003845
0.000000	-0.004883	0.003204
0.000000	-0.004883	0.001587
0.000000	-0.004883	0.003204
0.000000	-0.004883	0.001923
0.000000	0.001221	0.002563
0.000000	-0.004883	0.003204
0.000000	0.001221	0.000641
0.000000	-0.004883	0.001282
0.000000	-0.004883	0.002869
0.000000	-0.004883	0.002869
0.000000	0.001221	0.002563
0.000000	-0.010986	0.005096
0.000000	-0.004883	0.002228
0.000000	-0.004883	0.002869
0.000000	0.014038	0.002869
0.000000	-0.010986	0.003845
0.000000	-0.004883	0.001923
0.000000	-0.004883	0.003510
0.000000	0.001221	0.002563
0.000000	-0.010986	0.002228
0.000000	0.007935	0.001923
0.000000	-0.017700	0.001282
0.000000	0.001221	0.000641
0.000000	0.001221	0.000641
0.000000	0.001221	0.001923
0.000000	0.007935	0.000977
0.000000	-0.010986	0.004150
0.000000	0.007935	0.004150
0.000000	-0.004883	0.002228
0.000000	0.001221	0.004791
0.000000	0.007935	0.001923
0.000000	-0.004883	0.000641
0.000000	-0.004883	0.003204
0.000000	-0.004883	0.003510
0.000000	-0.004883	0.000641
0.000000	-0.004883	0.001282
0.000000	-0.017700	0.001923
0.000000	0.014038	-0.000305
0.000000	0.007935	0.000000
0.000000	-0.004883	0.004150
0.000000	-0.004883	0.000641
0.000000	-0.010986	0.006073
0.000000	0.007935	0.002869
0.000000	-0.004883	0.004150
0.000000	0.001221	0.004456
0.000000	-0.010986	0.006073
0.000000	-0.004883	0.001923
0.000000	-0.004883	0.003510
0.000000	-0.004883	0.000641
0.000000	-0.004883	0.003510
0.000000	0.007935	-0.000305
0.000000	0.001221	0.000000
0.000000	0.007935	0.001282
0.000000	0.001221	-0.000641
0.000000	-0.004883	0.002563
0.000000	-0.004883	0.000641
0.000000	0.001221	0.000641
0.000000	0.001221	0.003204
0.000000	0.001221	0.003204
0.000000	0.001221	0.006378
0.000000	0.014038	0.004150
0.000000	0.020752	0.002563
0.000000	-0.017700	0.004791
0.000000	0.001221	0.004456
0.000000	0.007935	0.002869
0.000000	-0.010986	0.000000
0.000000	-0.004883	0.002228
0.000000	0.001221	0.003204
0.000000	0.014038	0.001282
0.000000	-0.004883	0.002869
0.000000	0.007935	0.001923
0.000000	0.001221	0.000000
0.000000	-0.004883	0.000336
0.000000	-0.010986	0.000336
0.000000	-0.004883	-0.000641
0.000000	-0.010986	0.006378
0.000000	-0.004883	0.003510
0.000000	0.001221	0.002563
0.000000	0.001221	-0.001587
0.000000	-0.004883	0.003204
0.000000	-0.010986	0.005432
0.000000	0.001221	0.003204
0.000000	-0.004883	0.003204
0.000000	0.001221	0.000977
0.000000	-0.004883	0.003510
0.000000	0.007935	0.004150
0.000000	-0.004883	0.000977
0.000000	0.001221	0.002563
0.000000	-0.004883	0.001923
0.000000	-0.004883	0.005737
0.000000	-0.004883	0.002869
0.000000	0.007935	0.001282
0.000000	0.001221	0.002563
0.000000	0.001221	0.004456
0.000000	-0.004883	0.004791
0.000000	-0.004883	0.001282
0.000000	0.007935	0.003510
0.000000	0.007935	0.001282
0.000000	-0.004883	0.000336
0.000000	-0.004883	0.002563
0.000000	-0.004883	0.000641
0.000000	-0.004883	0.001587
0.000000	0.007935	0.003845
0.000000	-0.004883	0.002228
0.000000	0.007935	0.000977
0.000000	-0.004883	0.001587
0.000000	-0.004883	0.004791
0.000000	0.007935	0.002869
0.000000	-0.010986	0.003204
0.000000	-0.004883	0.003845
0.000000	0.001221	0.005096
0.000000	0.001221	0.003510
0.000000	0.014038	0.003204
0.000000	-0.010986	0.001282
0.000000	0.001221	0.003510
0.000000	-0.023804	0.002228
0.000000	-0.010986	0.001587
0.000000	0.001221	0.001923
0.000000	-0.004883	0.005096
0.000000	-0.004883	0.003845
0.000000	0.007935	0.002228
0.000000	0.007935	-0.002228
0.000000	-0.004883	0.001923
0.000000	-0.010986	-0.000305
0.000000	-0.010986	0.006378
0.000000	-0.010986	0.002869
0.000000	-0.004883	0.003845
0.000000	-0.010986	0.001587
0.000000	-0.004883	0.005432
0.000000	-0.017700	0.004150
0.000000	0.007935	0.003510
0.000000	0.001221	0.000977
0.000000	0.014038	0.004150
0.000000	-0.004883	0.003204
0.000000	-0.004883	0.004791
0.000000	0.001221	0.002563
0.000000	-0.004883	0.001282
0.000000	-0.004883	0.001282
0.000000	-0.004883	0.001282
0.000000	-0.017700	0.002228
0.000000	0.001221	0.002563
0.000000	0.001221	0.002563
0.000000	-0.004883	0.004791
0.000000	-0.010986	0.003204
0.000000	-0.004883	0.003510
0.000000	-0.010986	0.003204
0.000000	-0.004883	0.003204
0.000000	-0.004883	0.000641
0.000000	0.001221	0.003204
0.000000	-0.004883	0.002563
0.000000	-0.004883	0.003845
0.000000	0.001221	-0.000305
0.000000	0.007935	0.002563
0.000000	0.007935	0.000336
0.000000	0.007935	0.001587
0.000000	-0.004883	0.001282
0.000000	0.020752	0.000000
0.000000	-0.004883	-0.000641
0.000000	-0.004883	0.004456
0.000000	0.007935	0.005096
0.000000	-0.004883	0.003845
0.000000	-0.004883	0.002563
0.000000	-0.010986	0.003204
0.000000	-0.004883	0.001587
0.000000	0.001221	0.003845
0.000000	-0.004883	0.003510
0.000000	0.001221	0.002228
0.000000	0.001221	0.004150
0.000000	0.001221	0.001587
0.000000	-0.010986	0.002228
0.000000	0.001221	0.000977
0.000000	-0.017700	0.001282
0.000000	-0.004883	0.001923
0.000000	-0.004883	0.004456
0.000000	-0.004883	0.007324
0.000000	0.001221	0.004150
0.000000	0.001221	0.005096
0.000000	0.001221	0.005432
0.000000	-0.004883	0.005432
0.000000	-0.004883	0.003204
0.000000	-0.004883	0.001282
0.000000	-0.004883	0.002228
0.000000	0.001221	0.001282
0.000000	-0.004883	0.001923
0.000000	-0.010986	0.001282
0.000000	0.001221	0.001923
0.000000	0.007935	0.001587
0.000000	0.001221	0.000641
0.000000	-0.017700	0.000977
0.000000	-0.004883	0.003845
0.000000	0.014038	0.004150
0.000000	0.001221	0.004791
0.000000	0.001221	0.004456
0.000000	0.001221	0.003204
0.000000	-0.017700	0.004150
0.000000	-0.004883	0.006073
0.000000	0.001221	0.001282
0.000000	-0.004883	0.002869
0.000000	0.007935	0.001282
0.000000	-0.004883	0.003845
0.000000	-0.004883	0.001587
0.000000	-0.004883	0.001587
0.000000	0.007935	-0.000305
0.000000	-0.004883	0.000000
0.000000	-0.004883	0.001282
0.000000	-0.004883	0.004150
0.000000	-0.004883	0.000977
0.000000	0.001221	0.003510
0.000000	-0.004883	0.005096
0.000000	0.001221	0.005737
0.000000	-0.004883	0.004150
0.000000	-0.017700	0.002228
0.000000	-0.004883	0.002563
0.000000	-0.004883	0.002563
0.000000	0.007935	0.000641
0.000000	-0.004883	0.002563
0.000000	0.007935	0.001587
0.000000	0.014038	0.003204
0.000000	-0.004883	0.000336
0.000000	0.007935	0.000641
0.000000	0.001221	0.002563
0.000000	-0.004883	0.000000
0.000000	-0.004883	0.003845
0.000000	0.001221	0.003510
0.000000	0.001221	-0.001892
0.000000	0.001221	0.007019
0.000000	0.014038	0.004456
0.000000	-0.004883	0.003845
0.000000	0.007935	0.000336
0.000000	0.007935	0.003510
0.000000	0.014038	0.003204
0.000000	0.007935	0.002228
0.000000	-0.004883	-0.002228
0.000000	0.001221	0.003204
0.000000	0.001221	0.000000
0.000000	-0.004883	0.005096
0.000000	0.001221	0.000641
0.000000	-0.004883	0.003510
0.000000	-0.004883	0.003510
0.000000	0.001221	0.004791
0.000000	-0.004883	0.002869
0.000000	-0.004883	0.005432
0.000000	0.014038	0.003845
0.000000	0.001221	0.003510
0.000000	-0.004883	0.003510
0.000000	-0.017700	0.001587
0.000000	0.007935	0.000641
0.000000	-0.004883	0.002228
0.000000	-0.004883	0.002563
0.000000	-0.004883	0.001587
0.000000	0.001221	0.001923
0.000000	0.001221	0.003204
0.000000	0.001221	0.002563
0.000000	-0.010986	0.000336
0.000000	-0.004883	-0.000305
0.000000	-0.004883	0.002228
0.000000	0.007935	0.004791
0.000000	-0.010986	0.004150
0.000000	-0.004883	0.001282
0.000000	0.001221	0.005096
0.000000	0.007935	0.000641
0.000000	-0.017700	0.003204
0.000000	0.001221	0.004150
0.000000	-0.004883	0.001923
0.000000	-0.004883	0.001587
0.000000	-0.004883	0.003510
0.000000	-0.017700	0.001282
0.000000	0.001221	0.001282
0.000000	-0.010986	0.000000
0.000000	-0.004883	0.001923
0.000000	0.001221	0.000641
0.000000	-0.004883	0.000641
0.000000	0.007935	0.003510
0.000000	0.014038	0.000641
0.000000	0.014038	0.006378
0.000000	0.001221	0.003845
0.000000	-0.004883	0.004456
0.000000	-0.004883	0.001923
0.000000	-0.004883	0.003204
0.000000	0.001221	0.000000
0.000000	0.001221	0.005432
0.000000	-0.004883	0.001923
0.000000	-0.004883	0.003204
0.000000	-0.004883	0.001282
0.000000	0.001221	0.002228
0.000000	0.001221	0.000000
0.000000	-0.004883	0.002228
0.000000	-0.010986	0.004456
0.000000	-0.010986	0.003204
0.000000	0.007935	0.004150
0.000000	0.001221	0.004456
0.000000	-0.004883	0.004150
0.000000	0.007935	0.004150
0.000000	0.007935	0.004150
0.000000	0.014038	0.004150
0.000000	-0.010986	0.003204
0.000000	-0.004883	0.003204
0.000000	-0.004883	0.003845
0.000000	-0.004883	0.001923
0.000000	-0.004883	0.003845
0.000000	-0.004883	0.003845
0.000000	0.001221	0.001282
0.000000	0.007935	0.003204
0.000000	-0.004883	-0.000641
0.000000	-0.004883	0.002563
0.000000	-0.004883	0.001282
0.000000	-0.004883	0.006378
0.000000	0.001221	0.002869
0.000000	-0.004883	0.003845
0.000000	-0.004883	0.003510
0.000000	-0.004883	0.005432
0.000000	0.001221	0.004456
0.000000	-0.004883	0.002563
0.000000	-0.010986	0.002869
0.000000	-0.004883	0.004791
0.000000	0.001221	0.002228
0.000000	-0.004883	0.003204
0.000000	-0.004883	0.000641
0.000000	-0.004883	0.003510
0.000000	-0.004883	0.002869
0.000000	0.001221	0.001282
0.000000	0.001221	0.002563
0.000000	-0.017700	0.002228
0.000000	0.001221	0.003204
0.000000	0.014038	0.005096
0.000000	-0.010986	0.003845
0.000000	-0.004883	0.002563
0.000000	0.001221	0.003845
0.000000	-0.017700	0.002869
0.000000	-0.004883	0.003845
0.000000	0.001221	0.003510
0.000000	0.007935	0.001587
0.000000	-0.004883	0.001587
0.000000	0.001221	0.000336
0.000000	0.001221	0.003510
0.000000	0.001221	0.000000
0.000000	-0.010986	0.005737
0.000000	-0.004883	0.003510
0.000000	0.001221	0.002563
0.000000	0.007935	0.004150
0.000000	0.001221	0.004150
0.000000	0.007935	0.005737
0.000000	-0.004883	0.004456
0.000000	-0.004883	0.000641
0.000000	-0.017700	0.005737
0.000000	-0.017700	0.002228
0.000000	-0.017700	0.004791
0.000000	0.001221	0.003510
0.000000	0.001221	0.001282
0.000000	-0.004883	0.003510
0.000000	-0.004883	0.004150
0.000000	0.001221	0.003204
0.000000	0.001221	0.000977
0.000000	0.001221	0.000336
0.000000	-0.010986	0.004150
0.000000	-0.004883	0.004150
0.000000	0.014038	0.003204
0.000000	0.001221	0.005096
0.000000	0.001221	0.003845
0.000000	-0.004883	0.005737
0.000000	0.001221	0.003845
0.000000	-0.010986	0.003510
0.000000	0.001221	0.003845
0.000000	0.007935	0.003204
0.000000	-0.010986	0.004456
0.000000	-0.004883	0.000977
0.000000	-0.004883	0.000977
0.000000	-0.004883	0.003510
0.000000	-0.004883	0.000336
0.000000	0.014038	0.000977
0.000000	-0.010986	0.003510
0.000000	-0.004883	0.003510
0.000000	0.001221	0.004791
0.000000	-0.023804	0.003204
0.000000	0.007935	0.004150
0.000000	-0.017700	0.003845
0.000000	0.001221	0.004456
0.000000	-0.004883	0.006073
0.000000	-0.010986	-0.000641
0.000000	-0.004883	0.005432
0.000000	-0.017700	0.001923
0.000000	-0.017700	0.003204
0.000000	0.014038	-0.001587
0.000000	-0.004883	0.002228
0.000000	-0.004883	0.001923
0.000000	-0.004883	0.002563
0.000000	0.007935	0.001923
0.000000	-0.010986	0.002563
0.000000	-0.004883	0.002228
0.000000	-0.004883	0.004456
0.000000	-0.004883	0.004150
0.000000	0.001221	0.005432
0.000000	0.014038	0.003204
0.000000	-0.004883	0.003845
0.000000	-0.004883	0.000977
0.000000	0.007935	0.002228
0.000000	-0.004883	0.001587
0.000000	-0.004883	0.002228
0.000000	0.001221	0.000336
0.000000	0.001221	0.000000
0.000000	0.001221	0.002563
0.000000	0.001221	0.004150
0.000000	0.007935	0.001282
0.000000	0.001221	0.005432
0.000000	-0.004883	0.001923
0.000000	-0.004883	0.003510
0.000000	0.007935	0.003845
0.000000	-0.004883	0.007324
0.000000	-0.017700	0.001923
0.000000	-0.010986	0.006378
0.000000	-0.004883	0.002563
0.000000	-0.010986	0.004791
0.000000	-0.023804	0.001923
0.000000	-0.010986	0.002228
0.000000	-0.004883	0.003204
0.000000	0.001221	0.002563
0.000000	-0.010986	0.001282
0.000000	-0.004883	0.001282
0.000000	0.014038	0.000336
0.000000	0.001221	0.004456
0.000000	-0.004883	0.001587
0.000000	0.007935	0.006073
0.000000	-0.004883	0.003510
0.000000	-0.017700	0.003204
0.000000	-0.010986	0.006378
0.000000	0.001221	0.003204
0.000000	0.007935	0.004456
0.000000	-0.004883	0.004150
0.000000	0.001221	0.001587
0.000000	0.007935	0.000977
0.000000	0.001221	0.001282
0.000000	0.001221	0.003510
0.000000	0.001221	0.000641
0.000000	-0.004883	0.000977
0.000000	0.014038	0.001282
0.000000	0.007935	0.000977
0.000000	-0.004883	0.001923
0.000000	0.007935	0.004150
0.000000	-0.004883	0.002563
0.000000	-0.004883	0.003204
0.000000	0.001221	0.003845
0.000000	0.001221	0.002563
0.000000	-0.004883	0.006073
0.000000	0.001221	0.004150
0.000000	0.020752	0.003204
0.000000	0.001221	0.001282
0.000000	0.007935	0.002563
0.000000	-0.004883	0.001282
0.000000	-0.004883	0.002228
0.000000	-0.017700	0.001587
0.000000	0.007935	0.002563
0.000000	0.001221	0.002228
0.000000	0.014038	0.003510
0.000000	0.001221	0.001587
0.000000	-0.004883	0.004150
0.000000	-0.004883	0.000977
0.000000	-0.004883	0.004456
0.000000	0.001221	0.002869
0.000000	-0.004883	0.004150
0.000000	0.001221	0.000000
0.000000	-0.004883	0.001923
0.000000	-0.004883	0.004791
0.000000	0.001221	0.004150
0.000000	0.020752	0.002869
0.000000	0.007935	0.001923
0.000000	0.014038	0.000000
0.000000	0.001221	0.003845
0.000000	-0.004883	0.000641
0.000000	0.007935	0.004791
0.000000	-0.004883	0.002228
0.000000	0.001221	0.005096
0.000000	-0.004883	0.003845
0.000000	-0.017700	0.001923
0.000000	-0.004883	0.003510
0.000000	0.007935	0.003204
0.000000	-0.017700	0.002228
0.000000	-0.017700	0.004150
0.000000	-0.010986	0.002228
0.000000	-0.010986	0.003845
0.000000	-0.004883	0.001587
0.000000	-0.004883	0.002563
0.000000	0.014038	0.001282
0.000000	0.014038	0.002228
0.000000	0.001221	0.003204
0.000000	0.001221	0.001587
0.000000	-0.004883	0.002228
0.000000	-0.004883	0.002869
0.000000	-0.004883	0.002563
0.000000	-0.004883	0.004150
0.000000	-0.017700	0.004456
0.000000	-0.010986	0.002869
0.000000	-0.004883	0.005737
0.000000	0.001221	0.006378
0.000000	-0.004883	0.002563
0.000000	0.001221	0.003204
0.000000	-0.010986	0.000000
0.000000	0.001221	0.002563
0.000000	0.001221	0.001282
0.000000	0.001221	0.003204
0.000000	0.001221	0.001587
0.000000	-0.004883	0.000641
0.000000	-0.004883	0.002228
0.000000	-0.010986	-0.000305
0.000000	0.014038	0.001282
0.000000	-0.004883	0.003510
0.000000	0.026855	0.003204
0.000000	-0.004883	0.003845
0.000000	0.001221	0.003204
0.000000	-0.004883	0.003845
0.000000	0.001221	0.004791
0.000000	-0.004883	0.003510
0.000000	-0.004883	0.002563
0.000000	0.007935	0.002563
0.000000	0.001221	0.002563
0.000000	-0.004883	-0.001282
0.000000	-0.004883	0.003204
0.000000	-0.004883	0.001282
0.000000	0.001221	0.003510
0.000000	0.007935	0.001282
0.000000	0.007935	0.000641
0.000000	0.001221	0.001587
0.000000	-0.004883	0.003845
0.000000	-0.010986	0.003845
0.000000	-0.004883	0.001923
0.000000	0.014038	0.002563
0.000000	0.007935	0.005432
0.000000	0.014038	0.000641
0.000000	0.001221	0.001282
0.000000	-0.004883	0.003204
0.000000	0.020752	0.001282
0.000000	0.007935	-0.000946
0.000000	-0.010986	0.000000
0.000000	0.014038	0.001282
0.000000	-0.010986	0.002869
0.000000	-0.004883	0.000641
0.000000	-0.004883	0.004150
0.000000	-0.010986	0.003204
0.000000	-0.004883	0.007660
0.000000	-0.010986	0.003845
0.000000	0.014038	0.004791
0.000000	0.001221	0.004456
0.000000	-0.004883	0.006073
0.000000	-0.010986	0.003204
0.000000	-0.010986	0.004150
0.000000	0.001221	-0.001282
0.000000	-0.004883	0.001587
0.000000	0.001221	0.001282
0.000000	-0.004883	-0.000641
0.000000	0.001221	0.001587
0.000000	0.014038	-0.001282
0.000000	-0.004883	0.000641
0.000000	0.001221	0.002563
0.000000	-0.017700	0.003845
0.000000	0.014038	0.000336
0.000000	-0.017700	0.002563
0.000000	-0.010986	0.004456
0.000000	-0.004883	0.003845
0.000000	-0.004883	0.002563
0.000000	-0.004883	0.006073
0.000000	0.001221	0.002563
0.000000	-0.010986	0.002869
0.000000	-0.017700	0.000641
0.000000	0.001221	0.002228
0.000000	-0.004883	0.000336
0.000000	0.001221	0.001282
0.000000	-0.004883	0.001923
0.000000	0.001221	-0.000641
0.000000	0.001221	0.001282
0.000000	-0.004883	0.000977
0.000000	0.001221	0.001587
0.000000	-0.004883	0.001587
0.000000	-0.004883	0.005096
0.000000	0.001221	0.003510
0.000000	-0.017700	0.004456
0.000000	-0.004883	-0.000641
0.000000	0.001221	0.001923
0.000000	0.007935	0.004150
0.000000	0.001221	0.004150
0.000000	-0.010986	0.003510
0.000000	-0.010986	0.000000
0.000000	0.001221	0.001282
0.000000	-0.004883	0.001923
0.000000	0.007935	0.003845
0.000000	0.014038	0.001282
0.000000	-0.010986	0.003845
0.000000	0.001221	0.001282
0.000000	-0.010986	0.003204
0.000000	0.001221	0.000977
0.000000	-0.004883	0.006073
0.000000	-0.004883	0.001923
0.000000	0.001221	0.005737
0.000000	-0.004883	0.001282
0.000000	-0.004883	0.002563
0.000000	-0.004883	0.000641
0.000000	-0.010986	0.002563
0.000000	0.001221	0.001923
0.000000	0.007935	-0.003815
0.000000	0.007935	-0.000946
0.000000	0.014038	0.002869
0.000000	0.014038	0.001282
0.000000	-0.010986	0.000641
0.000000	0.001221	0.001923
0.000000	-0.010986	0.004791
0.000000	0.014038	0.003510
0.000000	0.033569	0.000977
0.000000	-0.017700	0.003204
0.000000	0.014038	0.004456
0.000000	-0.010986	0.002563
0.000000	-0.004883	0.002228
0.000000	-0.010986	0.000977
0.000000	0.001221	0.002228
0.000000	-0.004883	0.001282
0.000000	0.014038	0.002228
0.000000	0.007935	0.000000
0.000000	-0.004883	0.001282
0.000000	0.001221	0.000641
0.000000	0.007935	0.000000
0.000000	0.001221	0.000000
0.000000	-0.010986	0.003510
0.000000	-0.004883	0.002228
0.000000	-0.004883	0.002563
0.000000	-0.004883	0.004456
0.000000	0.014038	0.001282
0.000000	-0.004883	0.004791
0.000000	-0.010986	0.004456
0.000000	0.001221	0.003510
0.000000	0.001221	0.001923
0.000000	0.001221	0.003845
0.000000	0.001221	0.000977
0.000000	-0.017700	0.000000
0.000000	0.001221	0.000977
0.000000	0.014038	0.002563
0.000000	-0.004883	0.001587
0.000000	0.007935	0.003204
0.000000	-0.004883	0.000000
0.000000	0.001221	0.001282
0.000000	-0.004883	0.001282
0.000000	-0.004883	0.003510
0.000000	-0.010986	0.001587
0.000000	0.001221	0.004150
0.000000	-0.004883	0.003204
0.000000	0.001221	0.002228
0.000000	0.007935	0.002869
0.000000	0.001221	0.002869
0.000000	0.020752	0.001587
0.000000	-0.004883	0.001282
0.000000	0.001221	-0.000641
0.000000	-0.010986	0.004456
0.000000	0.007935	0.002563
0.000000	0.001221	0.003510
0.000000	0.001221	0.001282
0.000000	0.007935	0.004456
0.000000	0.001221	0.002869
0.000000	-0.004883	0.002869
0.000000	-0.004883	0.001923
0.000000	-0.004883	0.002869
0.000000	0.001221	0.001587
0.000000	-0.010986	0.006683
0.000000	-0.017700	0.000000
0.000000	-0.017700	0.002563
0.000000	0.007935	0.000336
0.000000	0.001221	0.001587
0.000000	-0.004883	0.002228
0.000000	0.007935	0.000641
0.000000	-0.004883	0.002228
0.000000	-0.010986	0.000336
0.000000	0.001221	0.001282
0.000000	0.001221	0.002228
0.000000	-0.004883	0.001923
0.000000	-0.004883	0.004150
0.000000	0.007935	0.003204
0.000000	0.001221	0.001282
0.000000	0.001221	0.002228
0.000000	0.007935	0.004791
0.000000	-0.004883	0.003204
0.000000	0.001221	0.004456
0.000000	0.007935	0.000000
0.000000	-0.004883	0.001923
0.000000	-0.004883	0.001587
0.000000	-0.004883	0.002563
0.000000	0.014038	-0.001282
0.000000	-0.004883	0.001587
0.000000	-0.004883	0.002228
0.000000	-0.017700	0.003510
0.000000	0.001221	0.000000
0.000000	0.001221	0.000977
0.000000	-0.004883	0.000000
0.000000	-0.004883	0.006073
0.000000	-0.004883	0.002869
0.000000	-0.010986	0.001923
0.000000	-0.010986	0.006073
0.000000	-0.010986	0.006378
0.000000	0.001221	0.003845
0.000000	0.001221	0.001587
0.000000	-0.004883	0.002563
0.000000	0.007935	0.000336
0.000000	0.001221	0.004150
0.000000	-0.010986	0.004456
0.000000	-0.004883	0.002563
0.000000	0.020752	0.001282
0.000000	-0.004883	0.002869
0.000000	-0.004883	0.000000
0.000000	-0.017700	0.004150
0.000000	0.001221	0.002869
0.000000	-0.010986	0.005096
0.000000	0.007935	0.001587
0.000000	-0.010986	0.004791
0.000000	0.007935	0.001282
0.000000	-0.010986	0.001923
0.000000	-0.004883	0.003845
0.000000	0.001221	-0.001282
0.000000	0.001221	0.000641
0.000000	-0.004883	0.000977
0.000000	-0.004883	0.001923
0.000000	-0.004883	0.000336
0.000000	-0.017700	0.000336
0.000000	-0.010986	0.002228
0.000000	-0.004883	0.001587
0.000000	-0.017700	0.007660
0.000000	-0.017700	0.001282
0.000000	-0.010986	0.002228
0.000000	-0.010986	0.003845
0.000000	-0.004883	0.004456
0.000000	-0.004883	0.003510
0.000000	0.007935	0.004150
0.000000	0.001221	-0.000305
0.000000	0.007935	0.000977
0.000000	0.001221	0.002228
0.000000	-0.004883	-0.000305
0.000000	0.007935	-0.003815
0.000000	-0.004883	0.001923
0.000000	0.001221	-0.000641
0.000000	0.001221	0.002228
0.000000	-0.017700	0.004150
0.000000	-0.004883	0.002563
0.000000	0.007935	0.001282
0.000000	-0.004883	0.005432
0.000000	0.001221	0.004791
0.000000	-0.004883	0.002228
0.000000	0.007935	0.004791
0.000000	-0.004883	0.006378
0.000000	-0.004883	0.001282
0.000000	0.001221	0.003204
0.000000	-0.010986	0.000977
0.000000	-0.004883	0.000000
0.000000	-0.010986	-0.001282
0.000000	0.014038	0.003204
0.000000	-0.004883	0.001282
0.000000	0.014038	-0.000305
0.000000	-0.017700	0.000336
0.000000	-0.004883	0.000641
0.000000	-0.010986	0.002563
0.000000	-0.017700	0.002869
0.000000	-0.004883	0.003510
0.000000	0.001221	0.004456
0.000000	0.001221	0.001282
0.000000	0.001221	0.001587
0.000000	-0.004883	0.004150
0.000000	-0.004883	0.002228
0.000000	0.001221	0.002228
0.000000	0.007935	-0.000641
0.000000	0.007935	0.001923
0.000000	-0.004883	0.000000
0.000000	-0.004883	0.003204
0.000000	0.001221	-0.001282
0.000000	-0.004883	0.001587
0.000000	-0.004883	0.002228
0.000000	0.001221	0.002563
0.000000	-0.004883	0.000336
0.000000	0.001221	0.002869
0.000000	-0.004883	0.001923
0.000000	-0.004883	0.004456
0.000000	-0.010986	0.003510
0.000000	0.007935	0.002228
0.000000	0.001221	-0.000305
0.000000	0.001221	0.004456
0.000000	0.001221	0.002228
0.000000	0.001221	-0.001282
0.000000	0.007935	0.000000
0.000000	0.014038	0.003510
0.000000	-0.004883	0.002228
0.000000	0.001221	0.002228
0.000000	-0.017700	0.002869
0.000000	0.001221	0.004150
0.000000	-0.004883	0.002563
0.000000	-0.004883	0.001923
0.000000	-0.010986	0.000336
0.000000	-0.004883	0.003204
0.000000	0.007935	0.004456
0.000000	-0.010986	0.007324
0.000000	0.001221	-0.001282
0.000000	0.001221	0.001923
0.000000	0.001221	0.000000
0.000000	-0.004883	0.002228
0.000000	0.001221	0.000336
0.000000	-0.004883	0.001587
0.000000	-0.004883	-0.000641
0.000000	0.001221	0.003204
0.000000	0.001221	0.001282
0.000000	0.007935	0.002563
0.000000	0.014038	0.000000
0.000000	0.001221	0.002563
0.000000	-0.004883	0.002563
0.000000	0.001221	0.004791
0.000000	0.001221	0.003845
0.000000	-0.010986	0.001923
0.000000	-0.004883	0.003204
0.000000	0.007935	0.000641
0.000000	-0.004883	0.000000
0.000000	-0.010986	0.001923
0.000000	0.001221	0.001587
0.000000	0.014038	0.000641
0.000000	-0.004883	0.001923
0.000000	0.001221	0.003204
0.000000	0.001221	0.003510
0.000000	-0.004883	0.000977
0.000000	0.007935	0.001587
0.000000	-0.004883	0.001282
0.000000	-0.004883	-0.000305
0.000000	0.007935	0.003845
0.000000	0.007935	0.003204
0.000000	-0.004883	0.001587
0.000000	-0.004883	0.001282
0.000000	0.014038	0.004456
0.000000	-0.010986	0.001923
0.000000	-0.023804	0.001587
0.000000	-0.004883	0.001587
0.000000	-0.004883	0.000977
0.000000	0.001221	0.000641
0.000000	-0.004883	0.004150
0.000000	0.007935	0.002563
0.000000	-0.010986	0.001923
0.000000	0.001221	0.000641
0.000000	0.001221	0.001923
0.000000	0.007935	0.000977
0.000000	0.001221	0.002563
0.000000	0.007935	0.001587
0.000000	0.001221	0.003510
0.000000	0.007935	0.004456
0.000000	-0.004883	0.001923
0.000000	-0.004883	0.000000
0.000000	-0.004883	0.001282
0.000000	0.007935	0.003845
0.000000	-0.004883	0.000000
0.000000	-0.004883	0.003204
0.000000	0.001221	0.000000
0.000000	0.001221	0.003845
0.000000	-0.004883	0.002228
0.000000	-0.004883	0.001923
0.000000	-0.010986	0.002228
0.000000	-0.010986	0.003510
0.000000	0.007935	0.004791
0.000000	-0.004883	0.004150
0.000000	-0.004883	0.003204
0.000000	-0.010986	0.006073
0.000000	-0.017700	0.002869
0.000000	0.001221	0.004150
0.000000	-0.004883	-0.000641
0.000000	-0.004883	0.000000
0.000000	-0.004883	0.002228
0.000000	-0.010986	0.004150
0.000000	0.007935	-0.000641
0.000000	-0.010986	0.000000
0.000000	-0.004883	0.002563
0.000000	-0.004883	0.003510
0.000000	-0.004883	0.002563
0.000000	0.007935	0.000336
0.000000	0.001221	0.000641
0.000000	0.001221	0.003204
0.000000	-0.004883	0.005737
0.000000	0.001221	0.001282
0.000000	-0.017700	0.001923
0.000000	-0.017700	0.006378
0.000000	0.007935	0.001282
0.000000	0.007935	0.002228
0.000000	0.001221	0.001587
0.000000	-0.004883	-0.000946
0.000000	-0.004883	0.002228
0.000000	-0.004883	-0.000946
0.000000	-0.004883	0.001282
0.000000	0.014038	0.001282
0.000000	0.001221	0.000977
0.000000	-0.023804	0.002228
0.000000	0.001221	0.000336
0.000000	0.001221	0.004150
0.000000	0.007935	0.003845
0.000000	-0.017700	0.004456
0.000000	-0.004883	0.004456
0.000000	-0.017700	0.002563
0.000000	-0.010986	0.003510
0.000000	-0.004883	0.006073
0.000000	0.007935	-0.000946
0.000000	0.007935	0.000641
0.000000	0.001221	0.000641
0.000000	0.007935	0.002563
0.000000	0.001221	0.001282
0.000000	-0.004883	0.002563
0.000000	-0.004883	0.000000
0.000000	0.001221	0.000336
0.000000	0.001221	0.002563
0.000000	-0.004883	-0.000641
0.000000	0.007935	0.001587
0.000000	-0.010986	0.007019
0.000000	0.001221	0.002563
0.000000	0.001221	0.004150
0.000000	0.007935	0.004150
0.000000	-0.004883	0.001282
0.000000	0.001221	-0.000305
0.000000	0.007935	0.001282
0.000000	-0.004883	0.000977
0.000000	0.001221	0.001282
0.000000	-0.004883	0.000000
0.000000	-0.010986	0.000977
0.000000	0.001221	0.000977
0.000000	-0.004883	0.002869
0.000000	-0.004883	0.002563
0.000000	-0.004883	-0.000641
0.000000	0.014038	0.002869
0.000000	0.001221	0.001587
0.000000	-0.004883	0.003204
0.000000	-0.004883	0.004456
0.000000	-0.004883	0.001587
0.000000	-0.004883	0.003204
0.000000	-0.004883	0.003204
0.000000	0.007935	0.002563
0.000000	0.001221	0.000000
0.000000	-0.004883	0.002228
0.000000	-0.004883	0.001282
0.000000	-0.004883	0.000977
0.000000	0.001221	0.002563
0.000000	0.014038	0.003510
0.000000	-0.004883	-0.001282
0.000000	-0.010986	0.000977
0.000000	-0.004883	0.001587
0.000000	-0.017700	0.003845
0.000000	-0.004883	0.003845
0.000000	-0.017700	0.004150
0.000000	0.001221	-0.002228
0.000000	0.001221	0.004150
0.000000	-0.004883	0.002869
0.000000	0.014038	0.001282
0.000000	-0.004883	-0.001587
0.000000	-0.004883	0.002563
0.000000	0.001221	-0.000305
0.000000	-0.004883	0.004791
0.000000	-0.010986	0.001923
0.000000	0.001221	0.001923
0.000000	-0.004883	0.004150
0.000000	-0.017700	0.002869
0.000000	-0.010986	0.002228
0.000000	-0.004883	0.000641
0.000000	0.007935	0.001282
0.000000	0.001221	0.005432
0.000000	0.001221	0.002869
0.000000	0.007935	0.001923
0.000000	0.001221	0.002563
0.000000	0.020752	0.001282
0.000000	-0.004883	0.002563
0.000000	-0.017700	0.000336
0.000000	0.007935	0.000977
0.000000	-0.004883	0.001282
0.000000	0.007935	0.001587
0.000000	0.007935	0.003510
0.000000	0.014038	0.002228
0.000000	-0.017700	0.002563
0.000000	-0.010986	0.003845
0.000000	-0.004883	0.001923
0.000000	0.001221	0.001282
0.000000	0.007935	0.002228
0.000000	0.007935	0.004150
0.000000	0.014038	0.004150
0.000000	0.001221	-0.001282
0.000000	-0.010986	0.002563
0.000000	-0.004883	-0.000946
0.000000	0.001221	0.002563
0.000000	0.001221	-0.000641
0.000000	-0.004883	0.000000
0.000000	-0.004883	0.000641
0.000000	0.007935	0.001923
0.000000	0.007935	0.002228
0.000000	0.007935	0.002563
0.000000	0.001221	-0.000305
0.000000	0.001221	0.003510
0.000000	0.007935	0.000336
0.000000	-0.004883	0.004791
0.000000	-0.017700	0.005737
0.000000	-0.010986	0.001587
0.000000	0.001221	0.003510
0.000000	-0.004883	0.000336
0.000000	0.007935	0.001923
0.000000	-0.004883	0.002228
0.000000	0.001221	0.000336
0.000000	0.001221	0.000977
0.000000	0.014038	0.003204
0.000000	-0.004883	0.004150
0.000000	-0.004883	0.002228
0.000000	-0.004883	0.001282
0.000000	-0.004883	0.001923
0.000000	0.001221	0.001587
0.000000	-0.004883	0.001282
0.000000	-0.004883	0.001923
0.000000	-0.004883	0.001282
0.000000	0.001221	0.001282
0.000000	0.014038	0.001282
0.000000	0.001221	0.004150
0.000000	-0.004883	0.002869
0.000000	0.001221	0.001923
0.000000	0.007935	0.002563
0.000000	0.001221	0.000336
0.000000	0.014038	0.001282
0.000000	0.007935	0.003204
0.000000	-0.010986	0.001587
0.000000	0.001221	0.002228
0.000000	0.001221	-0.000641
0.000000	-0.004883	-0.000641
0.000000	-0.004883	0.002563
0.000000	0.007935	0.000336
0.000000	-0.004883	0.001282
0.000000	0.007935	0.002228
0.000000	-0.004883	0.003845
0.000000	0.001221	0.000977
0.000000	-0.004883	-0.000946
0.000000	-0.004883	0.002563
0.000000	0.007935	0.001923
0.000000	-0.004883	0.000977
0.000000	0.001221	0.002563
0.000000	0.001221	-0.001587
0.000000	0.007935	0.002228
0.000000	0.001221	0.001587
0.000000	0.007935	0.002563
0.000000	0.007935	-0.001587
0.000000	-0.010986	0.004150
0.000000	0.001221	0.003845
0.000000	0.014038	0.000641
0.000000	-0.004883	0.001282
0.000000	0.007935	0.004456
0.000000	-0.004883	0.003510
0.000000	-0.004883	0.003510
0.000000	-0.004883	0.000000
0.000000	-0.010986	0.003510
0.000000	0.001221	0.000977
0.000000	0.001221	0.001923
0.000000	-0.010986	0.000000
0.000000	0.014038	0.000336
0.000000	0.007935	-0.000946
0.000000	-0.017700	0.003510
0.000000	-0.004883	0.000641
0.000000	0.007935	-0.001282
0.000000	-0.004883	0.001587
0.000000	-0.004883	0.004791
0.000000	-0.004883	0.004150
0.000000	-0.004883	0.001923
0.000000	-0.017700	0.002869
0.000000	0.001221	0.004150
0.000000	-0.004883	0.002563
0.000000	-0.017700	0.003510
0.000000	0.014038	0.002869
0.000000	0.014038	0.001282
0.000000	-0.010986	0.000641
0.000000	0.007935	0.001923
0.000000	0.007935	0.000000
0.000000	0.020752	0.000977
0.000000	0.007935	0.000977
0.000000	-0.010986	-0.000641
0.000000	-0.004883	-0.002228
0.000000	-0.004883	0.002228
0.000000	0.014038	0.000641
0.000000	0.001221	0.002563
0.000000	-0.004883	0.000641
0.066528	0.045776	0.001587
0.133057	0.141602	0.000000
0.200195	0.192871	0.005096
0.266724	0.269165	0.000641
0.333252	0.345459	0.001282
0.399780	0.402832	0.000000
0.466919	0.454102	0.001282
0.533447	0.536499	0.001282
0.599976	0.587769	0.001587
0.666504	0.676880	0.000000
0.733032	0.727539	0.001587
0.800171	0.810547	0.000336
0.866699	0.861816	-0.000946
0.933228	0.925293	0.001282
0.999756	0.995483	0.000641
1.066895	1.077881	0.001282
1.133423	1.123047	-0.001587
1.199951	1.205444	0.001587
1.266479	1.275635	0.000641
1.333618	1.339111	0.000336
1.400146	1.416016	-0.002533
1.466675	1.485596	0.001587
1.533203	1.517944	0.000000
1.599731	1.613159	0.002563
1.666870	1.670532	-0.000946
1.733398	1.740723	0.002563
1.799927	1.798096	0.000977
1.866455	1.861572	0.001587
1.933594	1.938477	0.000641
2.000122	2.001953	0.002563
2.066650	2.078247	0.001923
2.133179	2.135620	0.001587
2.199707	2.205811	0.001587
2.266846	2.269287	-0.000641
2.333374	2.339478	-0.001587
2.399902	2.403564	0.001923
2.466431	2.479858	-0.001282
2.533569	2.543335	-0.001282
2.600098	2.619629	0.000000
2.666626	2.670898	0.000000
2.733154	2.747192	-0.000946
2.800293	2.798462	0.000000
2.866821	2.880859	0.000641
2.933350	2.957764	-0.000641
2.999878	3.002319	-0.001282
3.066406	3.065796	0.001587
3.133545	3.123169	-0.000946
3.200073	3.186646	0.002869
3.266602	3.269653	0.000641
3.333130	3.333740	-0.000641
3.400269	3.416138	-0.000946
3.466797	3.473511	0.000000
3.533325	3.549805	-0.000305
3.599854	3.594360	-0.001282
3.666382	3.664551	-0.004456
3.733521	3.741455	-0.000641
3.800049	3.811035	-0.000641
3.866577	3.868408	0.001282
3.933105	3.945312	-0.001282
4.000244	3.989868	-0.001282
4.066772	4.072266	0.000641
4.133301	4.149170	0.000336
4.199829	4.218750	-0.000305
4.266968	4.276123	0.000000
4.333496	4.346313	-0.002869
4.400024	4.422607	0.000336
4.466553	4.467773	-0.000946
4.533081	4.531250	-0.000305
4.600220	4.607544	-0.001587
4.666748	4.671631	-0.001282
4.733276	4.741211	-0.002228
4.799805	4.798584	-0.001587
4.866943	4.855957	-0.000641
4.933472	4.945068	0.000641
5.000000	4.989624	-0.002228
5.066528	5.066528	0.000336
5.133057	5.130005	-0.002228
5.200195	5.206299	0.000000
5.266724	5.257568	-0.000305
5.333252	5.327759	-0.005096
5.399780	5.404053	0.000336
5.466919	5.474243	-0.002533
5.533447	5.550537	0.000977
5.599976	5.614014	-0.002533
5.666504	5.678101	-0.002869
5.733032	5.748291	-0.003815
5.800171	5.805664	-0.002228
5.866699	5.862427	-0.002533
5.933228	5.932617	-0.002533
5.999756	6.002808	-0.002228
6.066895	6.066284	-0.000946
6.133423	6.136475	-0.001892
6.199951	6.213379	-0.000641
6.266479	6.289673	-0.003510
6.333618	6.327515	0.000000
6.400146	6.410522	-0.003510
6.466675	6.480713	0.000336
6.533203	6.557007	-0.002869
6.599731	6.614380	-0.002228
6.666870	6.690674	-0.001282
6.733398	6.735229	-0.002228
6.799927	6.805420	-0.000946
6.866455	6.869507	-0.001892
6.933594	6.945801	-0.003174
7.000122	6.996460	-0.004456
7.066650	7.079468	-0.003510
7.133179	7.143555	-0.001282
7.199707	7.200317	-0.002869
7.266846	7.270508	-0.001587
7.333374	7.340698	-0.004761
7.399902	7.404175	-0.003174
7.466431	7.474365	-0.000946
7.533569	7.538452	-0.000946
7.600098	7.608643	-0.003174
7.666626	7.665405	-0.001282
7.733154	7.755127	-0.002869
7.800293	7.805786	-0.002228
7.866821	7.863159	-0.004456
7.933350	7.939453	-0.001892
7.999878	7.996826	-0.003510
8.066406	8.060913	-0.002869
8.133545	8.137207	-0.004120
8.200073	8.200684	-0.000641
8.266602	8.270874	-0.004456
8.333130	8.347168	-0.002533
8.400269	8.398437	-0.006683
8.466797	8.474731	-0.001892
8.533325	8.544922	-0.004456
8.599854	8.595581	-0.002533
8.666382	8.665771	-0.005096
8.733521	8.723145	-0.002228
8.800049	8.793335	-0.002533
8.866577	8.869629	-0.003510
8.933105	8.939819	-0.005737
9.000244	8.997192	-0.003174
9.066772	9.073486	-0.000946
9.133301	9.143677	-0.003510
9.199829	9.207153	-0.001282
9.266968	9.271240	-0.005737
9.333496	9.328613	-0.003815
9.400024	9.398804	-0.004120
9.466553	9.475098	-0.004120
9.533081	9.538574	-0.006042
9.600220	9.595947	-0.004456
9.666748	9.672241	-0.003510
9.733276	9.723511	-0.002869
9.799805	9.806519	-0.005737
9.866943	9.869995	-0.002228
9.933472	9.933472	-0.005402
10.000000	9.984741	-0.003174
10.066528	10.067749	-0.005737
10.133057	10.144043	-0.003174
10.200195	10.207520	-0.005096
10.266724	10.271606	-0.004761
10.333252	10.354004	-0.004456
10.399780	10.405273	-0.007629
10.466919	10.481567	-0.006378
10.533447	10.545044	-0.002869
10.599976	10.602417	-0.006378
10.666504	10.659790	-0.006042
10.733032	10.748901	-0.005402
10.800171	10.806274	-0.002228
10.866699	10.870361	-0.004456
10.933228	10.946655	-0.003510
10.999756	11.010132	-0.003815
11.066895	11.055298	-0.004456
11.133423	11.118774	-0.005402
11.199951	11.201782	-0.003174
11.266479	11.271362	-0.004120
11.333618	11.335449	-0.004456
11.400146	11.398926	-0.004456
11.466675	11.469116	-0.004456
11.533203	11.532593	-0.005096
11.599731	11.602783	-0.004456
11.666870	11.666870	-0.005737
11.733398	11.743164	-0.006378
11.799927	11.793823	-0.006042
11.866455	11.870728	-0.004120
11.933594	11.934204	-0.006683
12.000122	12.004395	-0.004120
12.066650	12.061768	-0.004456
12.133179	12.150879	-0.003815
12.199707	12.208252	-0.005096
12.266846	12.271729	-0.003510
12.333374	12.335815	-0.005096
12.399902	12.405396	-0.004761
12.466431	12.456665	-0.005737
12.533569	12.520142	-0.003174
12.600098	12.615967	-0.005737
12.666626	12.653809	-0.004761
12.733154	12.717896	-0.006378
12.800293	12.813110	-0.005096
12.866821	12.851562	-0.009552
12.933350	12.940674	-0.005402
12.999878	13.010864	-0.006042
13.066406	13.099976	-0.006042
13.133545	13.125610	-0.007324
13.200073	13.208618	-0.004456
13.266602	13.265991	-0.005402
13.333130	13.329468	-0.006042
13.400269	13.418579	-0.004761
13.466797	13.450317	-0.006042
13.533325	13.539429	-0.004120
13.599854	13.596802	-0.005737
13.666382	13.666992	-0.006378
13.733521	13.737183	-0.009552
13.800049	13.800659	-0.006042
13.866577	13.877563	-0.004456
13.933105	13.934937	-0.005737
14.000244	14.011230	-0.009216
14.066772	14.068604	-0.005737
14.133301	14.138794	-0.006042
14.199829	14.202271	-0.004120
14.266968	14.265747	-0.005096
14.333496	14.323120	-0.006042
14.400024	14.412231	-0.008606
14.466553	14.463501	-0.006378
14.533081	14.526978	-0.007629
14.600220	14.584351	-0.006683
14.666748	14.667358	-0.006989
14.733276	14.724731	-0.007965
14.799805	14.794922	-0.008606
14.866943	14.865112	-0.008606
14.933472	14.934692	-0.007965
15.000000	14.998779	-0.006378
15.066528	15.056152	-0.006989
15.133057	15.132446	-0.009216
15.200195	15.202637	-0.006989
15.266724	15.272827	-0.005096
15.333252	15.323486	-0.007629
15.399780	15.393677	-0.006378
15.466919	15.457153	-0.007629
15.533447	15.514526	-0.007965
15.599976	15.584717	-0.005737
15.666504	15.661011	-0.006378
15.733032	15.737915	-0.008606
15.800171	15.801392	-0.006378
15.866699	15.864868	-0.008270
15.933228	15.935059	-0.007324
15.999756	15.986328	-0.006042
16.066895	16.068726	-0.008606
16.133423	16.138916	-0.007965
16.199951	16.190186	-0.005737
16.266479	16.259766	-0.007629
16.333618	16.349487	-0.008911
16.400146	16.400146	-0.010193
16.466675	16.470337	-0.006989
16.533203	16.520996	-0.007324
16.599731	16.591187	-0.007629
16.666870	16.674194	-0.008270
16.733398	16.744385	-0.006989
16.799927	16.801758	-0.007965
16.866455	16.865234	-0.005402
16.933594	16.941528	-0.007324
17.000122	17.018433	-0.007629
17.066650	17.069092	-0.008606
17.133179	17.139282	-0.006042
17.199707	17.196655	-0.007324
17.266846	17.260132	-0.005737
17.333374	17.336426	-0.006683
17.399902	17.393799	-0.010834
17.466431	17.457886	-0.008270
17.533569	17.534180	-0.007629
17.600098	17.591553	-0.008606
17.666626	17.680664	-0.008606
17.733154	17.731934	-0.009552
17.800293	17.808228	-0.009857
17.866821	17.865601	-0.007965
17.933350	17.929077	-0.008911
17.999878	17.986450	-0.006378
18.066406	18.050537	-0.010193
18.133545	18.126831	-0.008911
18.200073	18.184204	-0.011139
18.266602	18.241577	-0.006378
18.333130	18.336792	-0.008606
18.400269	18.400879	-0.007324
18.466797	18.470459	-0.012421
18.533325	18.527832	-0.008270
18.599854	18.604736	-0.009857
18.666382	18.674927	-0.007965
18.733521	18.744507	-0.011139
18.800049	18.808594	-0.009552
18.866577	18.859253	-0.008911
18.933105	18.935547	-0.006378
19.000244	18.986816	-0.011139
19.066772	19.069824	-0.008606
19.133301	19.146118	-0.012085
19.199829	19.177856	-0.008270
19.266968	19.266968	-0.008911
19.333496	19.337158	-0.012085
19.400024	19.400635	-0.010193
19.466553	19.464722	-0.006989
19.533081	19.528198	-0.008911
19.600220	19.611206	-0.012085
19.666748	19.681396	-0.013062
19.733276	19.732056	-0.008606
19.799805	19.789429	-0.010193
19.866943	19.885254	-0.011780
19.933472	19.935913	-0.008606
20.000000	20.012817	-0.008911
20.066528	20.089111	-0.006683
20.133057	20.120850	-0.008911
20.200195	20.203857	-0.007965
20.266724	20.267334	-0.009857
20.333252	20.324707	-0.008606
20.399780	20.401001	-0.008911
20.466919	20.458374	-0.007965
20.533447	20.515747	-0.010498
20.599976	20.604858	-0.008606
20.666504	20.668945	-0.009857
20.733032	20.732422	-0.010834
20.800171	20.821533	-0.010193
20.866699	20.859985	-0.008606
20.933228	20.923462	-0.008911
20.999756	20.980835	-0.009216
21.066895	21.051025	-0.010193
21.133423	21.134033	-0.009216
21.199951	21.216431	-0.010834
21.266479	21.273804	-0.007965
21.333618	21.312256	-0.009552
21.400146	21.375732	-0.008911
21.466675	21.452637	-0.007629
21.533203	21.516113	-0.008606
21.599731	21.592407	-0.010193
21.666870	21.662598	-0.009552
21.733398	21.719971	-0.010498
21.799927	21.809082	-0.010193
21.866455	21.860352	-0.012085
21.933594	21.936646	-0.008911
22.000122	21.994019	-0.011475
22.066650	22.057495	-0.010498
22.133179	22.140503	-0.009552
22.199707	22.191162	-0.006378
22.266846	22.274170	-0.011780
22.333374	22.325439	-0.008270
22.399902	22.395020	-0.010498
22.466431	22.471924	-0.010193
22.533569	22.529297	-0.011780
22.600098	22.586670	-0.011139
22.666626	22.669067	-0.011780
22.733154	22.720337	-0.010498
22.800293	22.802734	-0.010498
22.866821	22.866821	-0.011475
22.933350	22.937012	-0.013367
22.999878	22.994385	-0.008606
23.066406	23.076782	-0.009552
23.133545	23.140869	-0.010834
23.200073	23.191528	-0.008606
23.266602	23.274536	-0.008911
23.333130	23.331909	-0.008270
23.400269	23.408203	-0.010193
23.466797	23.465576	-0.012085
23.533325	23.522949	-0.010498
23.599854	23.612061	-0.012726
23.666382	23.682251	-0.012085
23.733521	23.726807	-0.009552
23.800049	23.803101	-0.014008
23.866577	23.873291	-0.010193
23.933105	23.936768	-0.012421
24.000244	23.988037	-0.012085
24.066772	24.071045	-0.012726
24.133301	24.128418	-0.011475
24.199829	24.197998	-0.010193
24.266968	24.262085	-0.010193
24.333496	24.325562	-0.011139
24.400024	24.395752	-0.013367
24.466553	24.459229	-0.012085
24.533081	24.516602	-0.008911
24.600220	24.586792	-0.012085
24.666748	24.663086	-0.011780
24.733276	24.733276	-0.013367
24.799805	24.784546	-0.011139
24.866943	24.879761	-0.012085
24.933472	24.931030	-0.012085
25.000000	24.968872	-0.010498
25.066528	25.070801	-0.010193
25.133057	25.128174	-0.013062
25.200195	25.198364	-0.011780
25.266724	25.255737	-0.011780
25.333252	25.319214	-0.011475
25.399780	25.408936	-0.011475
25.466919	25.459595	-0.010498
25.533447	25.535889	-0.015289
25.599976	25.593262	-0.010834
25.666504	25.670166	-0.010498
25.733032	25.733643	-0.014008
25.800171	25.791016	-0.015289
25.866699	25.867310	-0.012726
25.933228	25.937500	-0.011475
25.999756	26.007690	-0.011475
26.066895	26.077881	-0.012085
26.133423	26.128540	-0.014343
26.199951	26.211548	-0.015930
26.266479	26.268921	-0.011139
26.333618	26.319580	-0.013062
26.400146	26.408691	-0.015930
26.466675	26.472778	-0.012085
26.533203	26.536255	-0.012085
26.599731	26.587524	-0.012085
26.666870	26.663818	-0.011139
26.733398	26.727295	-0.012421
26.799927	26.791382	-0.012726
26.866455	26.867676	-0.011780
26.933594	26.931152	-0.014954
27.000122	26.995239	-0.012085
27.066650	27.058716	-0.012726
27.133179	27.135010	-0.012085
27.199707	27.199097	-0.014648
27.266846	27.288208	-0.012085
27.333374	27.326050	-0.013702
27.399902	27.390137	-0.013702
27.466431	27.479248	-0.012726
27.533569	27.536621	-0.012726
27.600098	27.612915	-0.014343
27.666626	27.664185	-0.010193
27.733154	27.733765	-0.014343
27.800293	27.810669	-0.010834
27.866821	27.868042	-0.014343
27.933350	27.925415	-0.011475
27.999878	27.988892	-0.014343
28.066406	28.059082	-0.012085
28.133545	28.148193	-0.014008
28.200073	28.211670	-0.012421
28.266602	28.262939	-0.012421
28.333130	28.333130	-0.010498
28.400269	28.422241	-0.017181
28.466797	28.466797	-0.012421
28.533325	28.543091	-0.015289
28.599854	28.594360	-0.012726
28.666382	28.676758	-0.012726
28.733521	28.740845	-0.013367
28.800049	28.798218	-0.014648
28.866577	28.867798	-0.014008
28.933105	28.925171	-0.010834
29.000244	29.002075	-0.014343
29.066772	29.059448	-0.015289
29.133301	29.148560	-0.013702
29.199829	29.205933	-0.014954
29.266968	29.276123	-0.012726
29.333496	29.345703	-0.013062
29.400024	29.403076	-0.011475
29.466553	29.460449	-0.014648
29.533081	29.556274	-0.013367
29.600220	29.606934	-0.015594
29.666748	29.671021	-0.016876
29.733276	29.747314	-0.014954
29.799805	29.804687	-0.013062
29.866943	29.868164	-0.012726
29.933472	29.945068	-0.013062
30.000000	30.014648	-0.013702
30.066528	30.065918	-0.014648
30.133057	30.148926	-0.013702
30.200195	30.205688	-0.013702
30.266724	30.275879	-0.016571
30.333252	30.339966	-0.013062
30.399780	30.409546	-0.015930
30.466919	30.460815	-0.015289
30.533447	30.543823	-0.017822
30.599976	30.614014	-0.016876
30.666504	30.639038	-0.013702
30.733032	30.728149	-0.016235
30.800171	30.817871	-0.015594
30.866699	30.874634	-0.016571
30.933228	30.932007	-0.011475
30.999756	31.002197	-0.012726
31.066895	31.066284	-0.013702
31.133423	31.135864	-0.012421
31.199951	31.206055	-0.014008
31.266479	31.250610	-0.013062
31.333618	31.333618	-0.011475
31.400146	31.403809	-0.016235
31.466675	31.454468	-0.014343
31.533203	31.543579	-0.014648
31.599731	31.594849	-0.014008
31.666870	31.690674	-0.019104
31.733398	31.754150	-0.016571
31.799927	31.824341	-0.017517
31.866455	31.862183	-0.015930
31.933594	31.932373	-0.016876
32.000122	32.002563	-0.015289
32.066650	32.078857	-0.015930
32.133179	32.149048	-0.012726
32.199707	32.200317	-0.013702
32.266846	32.257690	-0.014648
32.333374	32.340088	-0.016571
32.399902	32.404175	-0.013062
32.466431	32.461548	-0.016876
32.533569	32.550659	-0.014008
32.600098	32.614136	-0.016235
32.666626	32.671509	-0.014008
32.733154	32.734985	-0.015930
32.800293	32.799072	-0.018158
32.866821	32.869263	-0.018158
32.933350	32.951660	-0.015594
32.999878	33.009033	-0.014008
33.066406	33.079224	-0.016235
33.133545	33.142700	-0.015289
33.200073	33.212891	-0.015289
33.266602	33.276978	-0.016235
33.333130	33.334351	-0.015594
33.400269	33.403931	-0.013702
33.466797	33.480835	-0.016235
33.533325	33.544312	-0.016571
33.599854	33.614502	-0.015289
33.666382	33.677979	-0.016235
33.733521	33.748169	-0.015930
33.800049	33.811646	-0.018158
33.866577	33.869019	-0.016571
33.933105	33.933105	-0.015594
34.000244	33.996582	-0.016571
34.066772	34.079590	-0.015930
34.133301	34.130249	-0.017822
34.199829	34.181519	-0.014954
34.266968	34.264526	-0.014008
34.333496	34.334106	-0.015930
34.400024	34.398193	-0.013062
34.466553	34.487305	-0.013702
34.533081	34.531860	-0.015930
34.600220	34.589233	-0.014648
34.666748	34.665527	-0.017181
34.733276	34.741821	-0.016571
34.799805	34.799194	-0.016235
34.866943	34.863281	-0.017181
34.933472	34.945679	-0.019440
35.000000	35.003052	-0.017822
35.066528	35.067139	-0.018158
35.133057	35.137329	-0.019440
35.200195	35.206909	-0.020386
35.266724	35.264282	-0.016235
35.333252	35.334473	-0.019745
35.399780	35.398560	-0.014008
35.466919	35.468140	-0.015930
35.533447	35.519409	-0.015594
35.599976	35.614624	-0.020386
35.666504	35.659790	-0.015289
35.733032	35.742187	-0.016571
35.800171	35.793457	-0.017181
35.866699	35.875854	-0.019440
35.933228	35.939941	-0.015289
35.999756	35.997314	-0.017181
36.066895	36.067505	-0.015289
36.133423	36.137085	-0.019745
36.199951	36.207275	-0.018799
36.266479	36.277466	-0.016571
36.333618	36.347656	-0.014954
36.400146	36.405029	-0.018158
36.466675	36.475220	-0.017517
36.533203	36.538696	-0.017822
36.599731	36.602173	-0.015930
36.666870	36.659546	-0.016876
36.733398	36.742554	-0.018158
36.799927	36.793213	-0.017822
36.866455	36.857300	-0.017517
36.933594	36.933594	-0.017822
37.000122	36.990967	-0.019104
37.066650	37.080078	-0.015594
37.133179	37.137451	-0.016235
37.199707	37.201538	-0.017822
37.266846	37.258301	-0.017181
37.333374	37.341309	-0.017822
37.399902	37.411499	-0.017822
37.466431	37.468872	-0.016571
37.533569	37.526245	-0.015289
37.600098	37.596436	-0.017822
37.666626	37.672729	-0.015594
37.733154	37.742920	-0.015594
37.800293	37.800293	-0.018158
37.866821	37.863770	-0.020691
37.933350	37.927246	-0.020386
37.999878	38.004150	-0.018463
38.066406	38.067627	-0.018158
38.133545	38.137817	-0.018799
38.200073	38.208008	-0.020386
38.266602	38.271484	-0.020386
38.333130	38.322754	-0.016235
38.400269	38.399048	-0.019440
38.466797	38.469238	-0.021027
38.533325	38.526611	-0.018158
38.599854	38.590088	-0.016571
38.666382	38.666382	-0.016571
38.733521	38.730469	-0.014954
38.800049	38.793945	-0.018158
38.866577	38.857422	-0.019104
38.933105	38.934326	-0.015930
39.000244	39.010620	-0.021332
39.066772	39.061279	-0.018463
39.133301	39.138184	-0.019104
39.199829	39.208374	-0.019745
39.266968	39.265137	-0.019104
39.333496	39.322510	-0.018799
39.400024	39.412231	-0.020386
39.466553	39.468994	-0.021667
39.533081	39.539185	-0.020691
39.600220	39.603271	-0.020050
39.666748	39.679565	-0.020691
39.733276	39.730225	-0.016876
39.799805	39.813232	-0.019440
39.866943	39.864502	-0.016571
39.933472	39.921875	-0.019745
40.000000	40.004272	-0.017181
40.066528	40.061646	-0.020050
40.133057	40.131836	-0.016876
40.200195	40.195312	-0.019440
40.266724	40.272217	-0.019104
40.333252	40.316772	-0.018799
40.399780	40.399170	-0.018799
40.466919	40.456543	-0.022919
40.533447	40.520630	-0.020386
40.599976	40.615845	-0.022614
40.666504	40.641479	-0.020050
40.733032	40.717773	-0.018799
40.800171	40.787964	-0.017517
40.866699	40.858154	-0.021667
40.933228	40.915527	-0.018799
40.999756	40.979004	-0.016571
41.066895	41.062012	-0.018799
41.133423	41.125488	-0.020386
41.199951	41.202393	-0.019745
41.266479	41.265869	-0.020050
41.333618	41.329346	-0.018158
41.400146	41.399536	-0.016876
41.466675	41.456909	-0.018799
41.533203	41.514282	-0.021667
41.599731	41.597290	-0.019745
41.666870	41.660767	-0.021332
41.733398	41.724854	-0.019440
41.799927	41.788330	-0.023895
41.866455	41.851807	-0.017517
41.933594	41.921997	-0.019745
42.000122	41.973267	-0.016571
42.066650	42.062378	-0.021667
42.133179	42.125854	-0.018158
42.199707	42.189941	-0.018799
42.266846	42.259521	-0.019745
42.333374	42.323608	-0.020386
42.399902	42.399902	-0.018799
42.466431	42.457275	-0.021332
42.533569	42.527466	-0.019745
42.600098	42.584839	-0.023560
42.666626	42.629395	-0.022278
42.733154	42.711792	-0.020386
42.800293	42.807617	-0.021332
42.866821	42.871094	-0.021027
42.933350	42.916260	-0.024536
42.999878	42.992554	-0.016876
43.066406	43.049927	-0.019104
43.133545	43.113403	-0.020050
43.200073	43.215332	-0.019745
43.266602	43.266602	-0.020386
43.333130	43.330078	-0.020050
43.400269	43.387451	-0.017517
43.466797	43.450928	-0.020691
43.533325	43.527832	-0.020691
43.599854	43.591309	-0.020386
43.666382	43.648682	-0.021332
43.733521	43.724976	-0.023254
43.800049	43.795166	-0.022919
43.866577	43.865356	-0.022614
43.933105	43.909912	-0.021973
44.000244	43.999023	-0.023254
44.066772	44.043579	-0.021027
44.133301	44.107056	-0.022278
44.199829	44.171143	-0.018158
44.266968	44.254150	-0.019104
44.333496	44.330444	-0.019745
44.400024	44.387817	-0.019440
44.466553	44.458008	-0.020691
44.533081	44.514771	-0.020050
44.600220	44.578857	-0.022919
44.666748	44.667969	-0.024536
44.733276	44.725342	-0.020386
44.799805	44.795532	-0.021667
44.866943	44.865723	-0.021332
44.933472	44.929199	-0.022919
45.000000	44.979858	-0.022919
45.066528	45.050049	-0.019440
45.133057	45.120239	-0.022278
45.200195	45.177612	-0.019104
45.266724	45.266724	-0.020386
45.333252	45.324097	-0.021332
45.399780	45.381470	-0.017517
45.466919	45.457764	-0.021332
45.533447	45.527954	-0.021332
45.599976	45.585327	-0.020050
45.666504	45.655518	-0.019745
45.733032	45.718994	-0.023254
45.800171	45.789185	-0.020386
45.866699	45.865479	-0.023895
45.933228	45.916748	-0.021332
45.999756	45.974121	-0.023560
46.066895	46.056519	-0.020691
46.133423	46.120605	-0.024200
46.199951	46.177979	-0.022278
46.266479	46.260986	-0.021027
46.333618	46.324463	-0.018799
46.400146	46.400757	-0.021027
46.466675	46.458130	-0.018463
46.533203	46.528320	-0.020691
46.599731	46.585693	-0.021027
46.666870	46.668701	-0.021027
46.733398	46.732178	-0.021027
46.799927	46.782837	-0.022919
46.866455	46.872559	-0.023254
46.933594	46.910400	-0.023254
47.000122	46.993408	-0.025146
47.066650	47.044067	-0.024536
47.133179	47.108154	-0.024536
47.199707	47.178345	-0.024200
47.266846	47.247925	-0.024536
47.333374	47.318115	-0.021667
47.399902	47.382202	-0.021027
47.466431	47.439575	-0.019104
47.533569	47.503052	-0.020386
47.600098	47.579346	-0.021667
47.666626	47.649536	-0.021667
47.733154	47.725830	-0.024200
47.800293	47.783203	-0.021973
47.866821	47.847290	-0.022919
47.933350	47.916870	-0.024200
47.999878	47.968140	-0.026764
48.066406	48.051147	-0.022278
48.133545	48.114624	-0.023254
48.200073	48.178101	-0.023560
48.266602	48.261108	-0.027405
48.333130	48.305664	-0.020691
48.400269	48.388672	-0.022278
48.466797	48.433228	-0.023895
48.533325	48.522339	-0.020691
48.599854	48.579712	-0.021973
48.666382	48.643188	-0.020691
48.733521	48.726196	-0.020050
48.800049	48.770752	-0.022614
48.866577	48.853760	-0.021973
48.933105	48.930054	-0.023254
49.000244	48.974609	-0.021973
49.066772	49.057617	-0.025146
49.133301	49.127808	-0.022278
49.199829	49.178467	-0.022278
49.266968	49.248657	-0.025146
49.333496	49.312134	-0.025146
49.400024	49.376221	-0.025787
49.466553	49.439697	-0.024536
49.533081	49.509888	-0.022278
49.600220	49.592896	-0.021027
49.666748	49.643555	-0.023895
49.733276	49.726562	-0.021667
49.799805	49.771118	-0.022278
49.866943	49.854126	-0.022278
49.933472	49.911499	-0.024536
50.000000	49.962158	-0.022614
50.066528	50.051270	-0.021332
50.133057	50.108643	-0.022278
50.200195	50.159912	-0.024200
50.266724	50.217285	-0.024536
50.333252	50.299683	-0.025787
50.399780	50.376587	-0.023560
50.466919	50.440063	-0.023560
50.533447	50.497437	-0.026428
50.599976	50.586548	-0.026428
50.666504	50.631104	-0.025146
50.733032	50.714111	-0.021027
50.800171	50.771484	-0.022614
50.866699	50.841675	-0.022614
50.933228	50.911255	-0.022919
50.999756	50.981445	-0.022919
51.066895	51.051636	-0.021332
51.133423	51.102295	-0.022278
51.199951	51.179199	-0.023560
51.266479	51.236572	-0.025146
51.333618	51.325684	-0.024536
51.400146	51.383057	-0.023895
51.466675	51.453247	-0.023895
51.533203	51.510620	-0.025146
51.599731	51.574097	-0.023895
51.666870	51.650391	-0.028992
51.733398	51.726685	-0.025482
51.799927	51.777954	-0.022278
51.866455	51.835327	-0.024200
51.933594	51.918335	-0.026764
52.000122	51.987915	-0.024536
52.066650	52.052002	-0.024536
52.133179	52.115479	-0.025482
52.199707	52.185669	-0.025146
52.266846	52.243042	-0.023895
52.333374	52.306519	-0.026764
52.399902	52.383423	-0.023254
52.466431	52.446899	-0.025787
52.533569	52.504272	-0.024841
52.600098	52.593384	-0.027710
52.666626	52.650757	-0.024536
52.733154	52.708130	-0.026123
52.800293	52.765503	-0.022614
52.866821	52.848511	-0.024536
52.933350	52.924805	-0.023560
52.999878	52.962646	-0.024200
53.066406	53.045654	-0.022919
53.133545	53.121948	-0.022614
53.200073	53.179321	-0.022278
53.266602	53.230591	-0.026123
53.333130	53.306885	-0.025146
53.400269	53.370361	-0.026428
53.466797	53.434448	-0.023895
53.533325	53.510742	-0.026428
53.599854	53.580933	-0.026428
53.666382	53.651123	-0.026428
53.733521	53.727417	-0.027405
53.800049	53.797607	-0.026123
53.866577	53.854980	-0.025787
53.933105	53.918457	-0.026428
54.000244	53.963013	-0.022614
54.066772	54.058838	-0.022278
54.133301	54.103394	-0.022614
54.199829	54.173584	-0.026764
54.266968	54.249878	-0.021332
54.333496	54.307251	-0.026123
54.400024	54.390259	-0.024200
54.466553	54.453735	-0.026428
54.533081	54.504395	-0.025482
54.600220	54.606323	-0.027069
54.666748	54.644775	-0.025482
54.733276	54.721069	-0.028992
54.799805	54.785156	-0.026428
54.866943	54.835815	-0.029297
54.933472	54.899902	-0.026123
55.000000	54.976196	-0.029938
55.066528	55.059204	-0.023560
55.133057	55.109863	-0.024200
55.200195	55.180054	-0.022614
55.266724	55.250244	-0.024841
55.333252	55.326538	-0.025482
55.399780	55.396729	-0.026123
55.466919	55.454102	-0.022919
55.533447	55.517578	-0.027405
55.599976	55.587769	-0.026428
55.666504	55.651245	-0.027405
55.733032	55.728149	-0.025482
55.800171	55.765991	-0.026764
55.866699	55.861816	-0.027710
55.933228	55.919189	-0.028656
55.999756	55.976562	-0.028351
56.066895	56.052856	-0.028015
56.133423	56.116333	-0.028015
56.199951	56.193237	-0.028015
56.266479	56.237793	-0.023560
56.333618	56.314087	-0.024841
56.400146	56.390381	-0.024841
56.466675	56.453857	-0.024536
56.533203	56.517944	-0.025787
56.599731	56.575317	-0.026123
56.666870	56.658325	-0.027069
56.733398	56.708984	-0.029633
56.799927	56.772461	-0.025482
56.866455	56.842651	-0.028992
56.933594	56.906738	-0.025787
57.000122	56.983032	-0.031860
57.066650	57.040405	-0.026428
57.133179	57.103882	-0.024841
57.199707	57.167969	-0.026123
57.266846	57.250366	-0.026764
57.333374	57.288818	-0.026764
57.399902	57.365112	-0.026764
57.466431	57.435303	-0.024200
57.533569	57.505493	-0.024536
57.600098	57.587891	-0.025146
57.666626	57.639160	-0.027405
57.733154	57.702637	-0.028351
57.800293	57.779541	-0.027405
57.866821	57.855835	-0.027069
57.933350	57.919312	-0.028992
57.999878	57.970581	-0.027069
58.066406	58.040771	-0.028351
58.133545	58.104248	-0.029297
58.200073	58.174438	-0.029938
58.266602	58.256836	-0.027710
58.333130	58.314209	-0.026428
58.400269	58.378296	-0.025482
58.466797	58.454590	-0.024200
58.533325	58.511963	-0.022919
58.599854	58.569336	-0.028015
58.666382	58.652344	-0.025146
58.733521	58.715820	-0.024536
58.800049	58.773193	-0.025787
58.866577	58.849487	-0.026428
58.933105	58.906860	-0.027405
59.000244	58.977051	-0.028351
59.066772	59.047241	-0.027710
59.133301	59.104614	-0.028015
59.199829	59.193726	-0.029633
59.266968	59.270020	-0.032806
59.333496	59.301758	-0.026764
59.400024	59.359131	-0.028656
59.466553	59.448242	-0.026123
59.533081	59.505615	-0.027710
59.600220	59.575806	-0.026764
59.666748	59.639893	-0.026764
59.733276	59.703369	-0.026764
59.799805	59.779663	-0.026123
59.866943	59.862671	-0.026123
59.933472	59.920044	-0.028015
60.000000	59.970703	-0.028992
60.066528	60.034790	-0.027710
60.133057	60.111084	-0.026764
60.200195	60.181274	-0.028992
60.266724	60.231934	-0.027069
60.333252	60.302124	-0.029938
60.399780	60.378418	-0.024536
60.466919	60.422974	-0.026764
60.533447	60.493164	-0.027405
60.599976	60.563354	-0.028992
60.666504	60.620728	-0.028656
60.733032	60.690918	-0.026764
60.800171	60.780029	-0.024841
60.866699	60.850220	-0.027405
60.933228	60.900879	-0.028351
60.999756	60.977783	-0.030884
61.066895	61.041260	-0.029297
61.133423	61.098633	-0.029938
61.199951	61.162109	-0.028992
61.266479	61.245117	-0.029297
61.333618	61.295776	-0.028992
61.400146	61.359863	-0.029297
61.466675	61.430054	-0.029633
61.533203	61.499634	-0.028992
61.599731	61.569824	-0.026123
61.666870	61.627197	-0.026764
61.733398	61.697388	-0.024841
61.799927	61.760864	-0.029938
61.866455	61.824951	-0.025146
61.933594	61.914062	-0.026428
62.000122	61.977539	-0.025787
62.066650	62.047729	-0.030243
62.133179	62.098999	-0.027405
62.199707	62.162476	-0.029938
62.266846	62.251587	-0.030243
62.333374	62.308960	-0.029938
62.399902	62.372437	-0.027710
62.466431	62.436523	-0.031219
62.533569	62.506714	-0.028656
62.600098	62.576904	-0.032166
62.666626	62.640381	-0.028992
62.733154	62.703857	-0.028992
62.800293	62.786865	-0.024536
62.866821	62.850342	-0.030884
62.933350	62.901611	-0.026428
62.999878	62.965088	-0.028992
63.066406	63.029175	-0.027710
63.133545	63.098755	-0.027710
63.200073	63.168945	-0.025787
63.266602	63.245850	-0.028656
63.333130	63.309326	-0.028351
63.400269	63.372803	-0.029633
63.466797	63.430176	-0.028351
63.533325	63.494263	-0.031860
63.599854	63.557739	-0.030243
63.666382	63.627930	-0.030579
63.733521	63.691406	-0.029633
63.800049	63.767700	-0.032806
63.866577	63.831787	-0.027710
63.933105	63.895264	-0.030884
64.000244	63.984375	-0.028992
64.066772	64.022827	-0.028656
64.133301	64.086304	-0.026764
64.199829	64.169312	-0.028992
64.266968	64.232788	-0.031860
64.333496	64.302979	-0.028656
64.400024	64.354248	-0.028015
64.466553	64.436646	-0.031525
64.533081	64.494019	-0.027710
64.600220	64.570923	-0.031525
64.666748	64.615479	-0.030243
64.733276	64.710693	-0.030243
64.799805	64.755249	-0.029938
64.866943	64.825439	-0.028992
64.933472	64.901733	-0.026428
65.000000	64.978638	-0.030884
65.066528	65.029297	-0.029938
65.133057	65.105591	-0.029938
65.200195	65.169678	-0.026764
65.266724	65.233154	-0.029633
65.333252	65.297241	-0.027710
65.399780	65.360718	-0.031525
65.466919	65.443726	-0.031525
65.533447	65.494385	-0.030579
65.599976	65.583496	-0.028351
65.666504	65.640869	-0.031525
65.733032	65.711060	-0.030579
65.800171	65.774536	-0.033447
65.866699	65.851440	-0.030243
65.933228	65.895996	-0.029297
65.999756	65.972290	-0.028351
66.066895	66.035767	-0.029297
66.133423	66.105957	-0.027069
66.199951	66.170044	-0.029297
66.266479	66.227417	-0.028015
66.333618	66.303711	-0.028015
66.400146	66.373901	-0.030579
66.466675	66.424561	-0.029297
66.533203	66.494751	-0.029633
66.599731	66.552124	-0.030884
66.666870	66.615601	-0.032501
66.733398	66.685791	-0.031525
66.799927	66.743164	-0.031525
66.866455	66.819458	-0.032166
66.933594	66.876831	-0.031860
67.000122	66.947021	-0.029938
67.066650	67.030029	-0.031219
67.133179	67.093506	-0.031525
67.199707	67.131958	-0.029297
67.266846	67.227173	-0.030579
67.333374	67.297363	-0.028992
67.399902	67.329102	-0.029297
67.466431	67.418213	-0.028015
67.533569	67.475586	-0.029297
67.600098	67.545776	-0.028015
67.666626	67.609863	-0.030579
67.733154	67.679443	-0.032166
67.800293	67.756348	-0.033112
67.866821	67.819824	-0.029938
67.933350	67.890015	-0.035980
67.999878	67.960205	-0.031525
68.066406	68.030396	-0.032166
68.133545	68.106689	-0.031219
68.200073	68.151245	-0.028351
68.266602	68.221436	-0.030884
68.333130	68.272095	-0.030243
68.400269	68.361206	-0.027405
68.466797	68.425293	-0.029633
68.533325	68.495483	-0.026428
68.599854	68.558960	-0.030884
68.666382	68.616333	-0.029938
68.733521	68.686523	-0.033752
68.800049	68.750000	-0.031219
68.866577	68.820190	-0.028656
68.933105	68.883667	-0.033752
69.000244	68.953857	-0.032806
69.066772	69.030151	-0.035339
69.133301	69.100342	-0.033447
69.199829	69.151611	-0.030243
69.266968	69.234009	-0.032166
69.333496	69.291382	-0.030243
69.400024	69.361572	-0.032806
69.466553	69.412842	-0.031860
69.533081	69.495239	-0.028351
69.600220	69.546509	-0.028992
69.666748	69.616699	-0.030243
69.733276	69.692993	-0.028015
69.799805	69.750366	-0.031525
69.866943	69.813843	-0.030579
69.933472	69.890137	-0.034393
70.000000	69.960327	-0.032501
70.066528	70.024414	-0.034393
70.133057	70.093994	-0.034393
70.200195	70.151367	-0.033447
70.266724	70.215454	-0.031219
70.333252	70.285645	-0.032806
70.399780	70.330200	-0.032166
70.466919	70.432129	-0.034393
70.533447	70.495605	-0.028656
70.599976	70.540161	-0.031525
70.666504	70.635986	-0.033112
70.733032	70.686646	-0.029297
70.800171	70.744019	-0.029633
70.866699	70.827026	-0.030243
70.933228	70.884399	-0.030243
70.999756	70.954590	-0.032806
71.066895	71.005249	-0.033112
71.133423	71.088257	-0.034393
71.199951	71.145630	-0.028992
71.266479	71.215820	-0.033112
71.333618	71.285400	-0.034393
71.400146	71.349487	-0.033447
71.466675	71.406860	-0.033447
71.533203	71.464233	-0.032166
71.599731	71.546631	-0.032501
71.666870	71.616821	-0.031860
71.733398	71.693115	-0.031860
71.799927	71.763306	-0.031860
71.866455	71.807861	-0.032166
71.933594	71.896973	-0.033752
72.000122	71.961060	-0.030884
72.066650	72.011719	-0.031219
72.133179	72.075806	-0.031525
72.199707	72.164917	-0.034729
72.266846	72.222290	-0.034729
72.333374	72.279663	-0.033447
72.399902	72.349854	-0.032501
72.466431	72.419434	-0.034729
72.533569	72.502441	-0.030579
72.600098	72.559814	-0.032166
72.666626	72.630005	-0.034393
72.733154	72.680664	-0.034393
72.800293	72.750854	-0.031860
72.866821	72.814941	-0.030884
72.933350	72.878418	-0.031219
72.999878	72.980347	-0.032166
73.066406	73.018799	-0.034088
73.133545	73.076172	-0.036316
73.200073	73.158569	-0.032806
73.266602	73.215942	-0.033447
73.333130	73.292236	-0.036621
73.400269	73.349609	-0.033752
73.466797	73.400879	-0.034088
73.533325	73.458252	-0.031860
73.599854	73.541260	-0.032806
73.666382	73.610840	-0.033112
73.733521	73.668213	-0.032501
73.800049	73.764038	-0.030579
73.866577	73.808594	-0.035339
73.933105	73.878784	-0.030884
74.000244	73.942261	-0.032501
74.066772	74.025269	-0.030884
74.133301	74.075928	-0.034088
74.199829	74.152832	-0.029938
74.266968	74.216309	-0.035034
74.333496	74.292603	-0.034088
74.400024	74.356689	-0.035980
74.466553	74.401245	-0.032806
74.533081	74.496460	-0.034393
74.600220	74.566650	-0.031860
74.666748	74.630127	-0.034393
74.733276	74.681396	-0.034729
74.799805	74.751587	-0.034393
74.866943	74.808960	-0.032501
74.933472	74.898071	-0.031525
75.000000	74.948730	-0.031525
75.066528	75.025635	-0.032501
75.133057	75.076294	-0.033752
75.200195	75.146484	-0.030579
75.266724	75.222778	-0.031860
75.333252	75.292969	-0.034729
75.399780	75.356445	-0.032806
75.466919	75.420532	-0.035339
75.533447	75.465088	-0.035034
75.599976	75.554199	-0.032806
75.666504	75.630493	-0.034393
75.733032	75.694580	-0.034088
75.800171	75.751953	-0.032806
75.866699	75.821533	-0.035034
75.933228	75.885620	-0.034729
75.999756	75.961914	-0.033112
76.066895	76.012573	-0.030884
76.133423	76.082764	-0.035034
76.199951	76.146851	-0.030243
76.266479	76.223145	-0.030243
76.333618	76.280518	-0.033112
76.400146	76.343994	-0.032806
76.466675	76.420898	-0.031525
76.533203	76.490479	-0.034729
76.599731	76.554565	-0.032806
76.666870	76.611938	-0.037262
76.733398	76.688232	-0.034088
76.799927	76.751709	-0.034729
76.866455	76.815796	-0.032806
76.933594	76.879272	-0.032806
77.000122	76.955566	-0.030243
77.066650	77.000122	-0.035675
77.133179	77.064209	-0.036957
77.199707	77.153320	-0.033447
77.266846	77.210693	-0.034088
77.333374	77.299805	-0.033112
77.399902	77.344360	-0.030243
77.466431	77.420654	-0.035034
77.533569	77.490845	-0.036621
77.600098	77.554932	-0.035675
77.666626	77.605591	-0.032806
77.733154	77.688599	-0.035034
77.800293	77.739258	-0.036957
77.866821	77.815552	-0.035034
77.933350	77.872925	-0.034729
77.999878	77.962646	-0.037903
78.066406	78.013306	-0.034088
78.133545	78.089600	-0.034729
78.200073	78.128052	-0.031525
78.266602	78.217163	-0.032501
78.333130	78.306274	-0.034088
78.400269	78.357544	-0.037903
78.466797	78.414917	-0.032501
78.533325	78.484497	-0.031525
78.599854	78.554687	-0.035034
78.666382	78.618774	-0.036621
78.733521	78.682251	-0.036957
78.800049	78.752441	-0.036621
78.866577	78.815918	-0.035339
78.933105	78.898926	-0.035980
79.000244	78.956299	-0.036957
79.066772	79.032593	-0.035034
79.133301	79.064331	-0.034088
79.199829	79.166260	-0.035675
79.266968	79.223633	-0.033752
79.333496	79.274902	-0.036621
79.400024	79.338379	-0.032806
79.466553	79.408569	-0.033752
79.533081	79.491577	-0.031525
79.600220	79.573975	-0.032501
79.666748	79.618530	-0.034393
79.733276	79.695435	-0.033752
79.799805	79.746094	-0.039185
79.866943	79.829102	-0.037262
79.933472	79.912109	-0.037262
80.000000	79.962769	-0.037598
80.066528	80.014038	-0.035675
80.133057	80.077515	-0.037598
80.200195	80.153809	-0.036957
80.266724	80.223999	-0.031860
80.333252	80.294189	-0.036316
80.399780	80.344849	-0.034393
80.466919	80.434570	-0.035675
80.533447	80.485229	-0.031525
80.599976	80.548706	-0.033752
80.666504	80.631714	-0.033447
80.733032	80.714722	-0.034088
80.800171	80.772095	-0.037903
80.866699	80.816650	-0.036316
80.933228	80.886841	-0.035675
80.999756	80.956421	-0.037262
81.066895	81.052246	-0.036621
81.133423	81.090698	-0.037598
81.199951	81.160278	-0.036957
81.266479	81.224365	-0.036621
81.333618	81.300659	-0.036957
81.400146	81.364746	-0.034088
81.466675	81.441040	-0.034088
81.533203	81.485596	-0.036316
81.599731	81.549072	-0.034088
81.666870	81.619263	-0.035339
81.733398	81.676636	-0.034393
81.799927	81.759644	-0.034088
81.866455	81.823120	-0.035339
81.933594	81.912231	-0.036957
82.000122	81.976318	-0.038208
82.066650	82.026978	-0.036621
82.133179	82.097168	-0.037262
82.199707	82.180176	-0.038208
82.266846	82.243652	-0.037262
82.333374	82.294312	-0.038208
82.399902	82.358398	-0.035675
82.466431	82.409058	-0.035980
82.533569	82.492065	-0.036957
82.600098	82.549438	-0.037262
82.666626	82.632446	-0.034729
82.733154	82.708740	-0.037262
82.800293	82.766113	-0.033447
82.866821	82.836304	-0.035675
82.933350	82.899780	-0.032501
82.999878	82.963257	-0.035980
83.066406	83.020630	-0.036957
83.133545	83.084717	-0.039490
83.200073	83.148193	-0.036621
83.266602	83.231201	-0.036621
83.333130	83.288574	-0.035980
83.400269	83.371582	-0.037262
83.466797	83.447876	-0.037598
83.533325	83.492432	-0.038544
83.599854	83.555908	-0.035034
83.666382	83.626099	-0.036957
83.733521	83.689575	-0.037598
83.800049	83.753662	-0.033447
83.866577	83.817139	-0.035675
83.933105	83.881226	-0.037262
84.000244	83.976440	-0.035034
84.066772	84.033813	-0.035034
84.133301	84.091187	-0.036316
84.199829	84.154663	-0.038208
84.266968	84.231567	-0.036957
84.333496	84.288940	-0.039185
84.400024	84.365234	-0.035675
84.466553	84.435425	-0.035034
84.533081	84.492798	-0.035675
84.600220	84.556274	-0.036316
84.666748	84.619751	-0.034393
84.733276	84.696655	-0.037262
84.799805	84.760132	-0.036957
84.866943	84.836426	-0.037262
84.933472	84.887695	-0.035675
85.000000	84.951172	-0.035675
85.066528	85.021362	-0.033112
85.133057	85.097656	-0.039185
85.200195	85.155029	-0.036957
85.266724	85.225220	-0.039490
85.333252	85.288696	-0.036316
85.399780	85.352783	-0.038544
85.466919	85.429077	-0.039185
85.533447	85.505371	-0.039825
85.599976	85.562744	-0.033752
85.666504	85.626831	-0.036957
85.733032	85.696411	-0.036957
85.800171	85.766602	-0.037598
85.866699	85.830688	-0.034729
85.933228	85.894165	-0.036957
85.999756	85.957642	-0.038208
86.066895	86.027832	-0.036621
86.133423	86.091919	-0.035675
86.199951	86.168213	-0.038208
86.266479	86.218872	-0.034729
86.333618	86.295776	-0.039185
86.400146	86.353149	-0.038208
86.466675	86.422729	-0.037903
86.533203	86.486816	-0.039490
86.599731	86.557007	-0.039185
86.666870	86.633301	-0.036621
86.733398	86.690674	-0.036957
86.799927	86.741333	-0.039490
86.866455	86.824341	-0.039825
86.933594	86.887817	-0.037262
87.000122	86.945190	-0.038849
87.066650	87.034302	-0.035675
87.133179	87.066650	-0.035675
87.199707	87.168579	-0.038208
87.266846	87.219238	-0.034088
87.333374	87.289429	-0.035034
87.399902	87.372437	-0.037598
87.466431	87.410278	-0.037262
87.533569	87.467651	-0.041412
87.600098	87.550659	-0.038208
87.666626	87.639771	-0.038208
87.733154	87.684326	-0.037598
87.800293	87.747803	-0.038849
87.866821	87.811890	-0.038544
87.933350	87.894897	-0.037598
87.999878	87.952271	-0.040771
88.066406	88.041382	-0.039490
88.133545	88.098755	-0.038208
88.200073	88.168335	-0.040771
88.266602	88.219604	-0.035675
88.333130	88.283081	-0.038208
88.400269	88.334351	-0.037598
88.466797	88.410645	-0.035980
88.533325	88.499756	-0.037903
88.599854	88.557129	-0.038544
88.666382	88.633423	-0.038208
88.733521	88.677979	-0.037903
88.800049	88.767700	-0.040466
88.866577	88.837280	-0.037262
88.933105	88.894653	-0.037262
89.000244	88.952026	-0.035034
89.066772	89.022217	-0.038544
89.133301	89.085693	-0.039490
89.199829	89.168701	-0.040131
89.266968	89.226074	-0.037903
89.333496	89.290161	-0.035980
89.400024	89.366455	-0.036316
89.466553	89.423828	-0.037598
89.533081	89.506226	-0.037598
89.600220	89.557495	-0.038208
89.666748	89.627686	-0.039825
89.733276	89.697876	-0.036621
89.799805	89.754639	-0.039490
89.866943	89.837646	-0.038849
89.933472	89.888916	-0.038544
90.000000	89.952393	-0.037903
90.066528	90.015869	-0.041077
90.133057	90.105591	-0.037903
90.200195	90.156250	-0.041412
90.266724	90.219727	-0.036957
90.333252	90.302734	-0.036957
90.399780	90.379028	-0.038544
90.466919	90.423584	-0.038208
90.533447	90.493774	-0.037903
90.599976	90.563965	-0.035980
90.666504	90.615234	-0.039185
90.733032	90.697632	-0.037903
90.800171	90.748901	-0.042694
90.866699	90.831909	-0.041718
90.933228	90.895386	-0.037598
90.999756	90.965576	-0.039490
91.066895	91.016235	-0.043304
91.133423	91.086426	-0.037903
91.199951	91.156616	-0.038849
91.266479	91.239624	-0.038544
91.333618	91.296997	-0.039185
91.400146	91.347656	-0.037598
91.466675	91.430664	-0.039185
91.533203	91.494141	-0.037262
91.599731	91.551514	-0.035339
91.666870	91.621704	-0.040466
91.733398	91.697998	-0.037903
91.799927	91.749268	-0.039825
91.866455	91.831665	-0.040131
91.933594	91.901855	-0.042999
92.000122	91.959229	-0.037903
92.066650	92.029419	-0.039185
92.133179	92.112427	-0.038544
92.199707	92.175903	-0.041718
92.266846	92.226562	-0.040131
92.333374	92.283936	-0.037598
92.399902	92.366943	-0.038849
92.466431	92.437134	-0.040131
92.533569	92.487793	-0.039185
92.600098	92.564697	-0.036621
92.666626	92.609253	-0.036316
92.733154	92.679443	-0.038208
92.800293	92.755737	-0.037598
92.866821	92.825928	-0.043945
92.933350	92.883301	-0.039185
92.999878	92.965698	-0.038544
93.066406	93.035889	-0.043304
93.133545	93.074341	-0.043304
93.200073	93.144531	-0.041077
93.266602	93.189087	-0.040771
93.333130	93.278198	-0.041718
93.400269	93.335571	-0.040771
93.466797	93.417969	-0.041077
93.533325	93.488159	-0.036957
93.599854	93.552246	-0.038849
93.666382	93.621826	-0.038544
93.733521	93.692017	-0.039490
93.800049	93.730469	-0.037903
93.866577	93.813477	-0.037262
93.933105	93.883057	-0.039490
94.000244	93.959961	-0.038208
94.066772	94.004517	-0.042053
94.133301	94.080811	-0.042694
94.199829	94.131470	-0.042053
94.266968	94.214478	-0.042053
94.333496	94.278564	-0.041718
94.400024	94.360962	-0.040771
94.466553	94.412231	-0.042358
94.533081	94.501343	-0.041077
94.600220	94.564819	-0.042053
94.666748	94.622192	-0.039490
94.733276	94.679565	-0.042694
94.799805	94.768677	-0.041412
94.866943	94.807129	-0.038208
94.933472	94.896240	-0.037903
95.000000	94.934692	-0.039185
95.066528	95.017090	-0.039185
95.133057	95.081177	-0.042999
95.200195	95.151367	-0.041412
95.266724	95.220947	-0.040771
95.333252	95.303955	-0.039490
95.399780	95.355225	-0.040466
95.466919	95.431519	-0.041077
95.533447	95.488892	-0.040771
95.599976	95.533447	-0.040771
95.666504	95.596924	-0.039185
95.733032	95.686035	-0.041412
95.800171	95.756226	-0.042053
95.866699	95.813599	-0.039490
95.933228	95.889893	-0.040131
95.999756	95.941162	-0.040466
96.066895	96.043091	-0.040131
96.133423	96.068726	-0.038544
96.199951	96.157837	-0.041412
96.266479	96.215210	-0.040466
96.333618	96.297607	-0.040131
96.400146	96.367798	-0.041718
96.466675	96.425171	-0.042053
96.533203	96.476440	-0.038849
96.599731	96.552734	-0.039825
96.666870	96.616211	-0.039490
96.733398	96.673584	-0.040131
96.799927	96.756592	-0.041718
96.866455	96.813965	-0.041412
96.933594	96.884155	-0.040771
97.000122	96.960449	-0.041412
97.066650	97.017822	-0.039825
97.133179	97.094116	-0.042694
97.199707	97.158203	-0.040771
97.266846	97.227783	-0.043945
97.333374	97.297974	-0.041718
97.399902	97.355347	-0.040771
97.466431	97.419434	-0.041412
97.533569	97.501831	-0.042358
97.600098	97.565918	-0.041077
97.666626	97.623291	-0.040131
97.733154	97.699585	-0.037903
97.800293	97.750244	-0.043304
97.866821	97.833252	-0.040466
97.933350	97.890625	-0.041412
97.999878	97.954102	-0.042999
98.066406	98.018188	-0.041412
98.133545	98.088379	-0.043304
98.200073	98.145142	-0.038849
98.266602	98.215332	-0.041412
98.333130	98.311157	-0.039490
98.400269	98.361816	-0.042999
98.466797	98.425903	-0.043945
98.533325	98.483276	-0.042053
98.599854	98.559570	-0.044281
98.666382	98.616943	-0.042694
98.733521	98.693237	-0.042053
98.800049	98.757324	-0.042053
98.866577	98.795166	-0.040466
98.933105	98.890991	-0.042053
99.000244	98.948364	-0.042053
99.066772	99.030762	-0.042694
99.133301	99.082031	-0.039490
99.199829	99.152222	-0.039185
99.266968	99.215698	-0.041718
99.333496	99.279175	-0.040771
99.400024	99.349365	-0.040466
99.466553	99.413452	-0.041718
99.533081	99.470825	-0.042694
99.600220	99.540405	-0.041718
99.666748	99.604492	-0.042694
99.733276	99.680786	-0.041718
99.799805	99.744263	-0.043640
99.866943	99.808350	-0.043640
99.933472	99.878540	-0.041077
100.000000	99.960937	-0.042053
100.066528	100.025024	-0.039825
100.133057	100.082397	-0.044586
100.200195	100.158691	-0.042358
100.266724	100.203247	-0.042053
100.333252	100.286255	-0.039185
100.399780	100.336914	-0.041412
100.466919	100.419922	-0.041412
100.533447	100.477295	-0.041077
100.599976	100.547485	-0.039490
100.666504	100.604858	-0.044281
100.733032	100.681152	-0.041412
100.800171	100.744629	-0.043640
100.866699	100.808716	-0.042999
100.933228	100.891113	-0.042053
100.999756	100.929565	-0.041077
101.066895	101.012573	-0.043304
101.133423	101.101685	-0.040771
101.199951	101.152344	-0.042694
101.266479	101.203613	-0.046814
101.333618	101.279907	-0.044922
101.400146	101.343384	-0.039185
101.466675	101.413574	-0.042358
101.533203	101.483765	-0.042358
101.599731	101.535034	-0.041718
101.666870	101.611328	-0.042358
101.733398	101.687622	-0.043945
101.799927	101.744995	-0.041412
101.866455	101.815186	-0.043304
101.933594	101.917114	-0.040466
102.000122	101.954956	-0.044281
102.066650	102.019043	-0.042358
102.133179	102.076416	-0.043945
102.199707	102.152710	-0.042358
102.266846	102.210083	-0.043945
102.333374	102.286377	-0.042999
102.399902	102.369385	-0.042694
102.466431	102.407837	-0.043640
102.533569	102.471313	-0.043640
102.600098	102.547607	-0.042053
102.666626	102.623901	-0.043945
102.733154	102.669067	-0.041412
102.800293	102.758179	-0.043304
102.866821	102.802734	-0.043640
102.933350	102.879028	-0.044922
102.999878	102.955322	-0.043304
103.066406	103.025513	-0.045563
103.133545	103.076782	-0.045868
103.200073	103.140259	-0.043945
103.266602	103.229370	-0.043304
103.333130	103.292847	-0.043945
103.400269	103.338013	-0.042358
103.466797	103.414307	-0.043304
103.533325	103.484497	-0.043640
103.599854	103.566895	-0.040771
103.666382	103.624268	-0.040466
103.733521	103.688354	-0.043640
103.800049	103.732910	-0.042999
103.866577	103.828125	-0.043304
103.933105	103.879395	-0.044281
104.000244	103.949585	-0.044281
104.066772	104.006958	-0.045563
104.133301	104.096069	-0.044922
104.199829	104.140625	-0.042053
104.266968	104.216919	-0.042053
104.333496	104.287109	-0.044281
104.400024	104.350586	-0.041412
104.466553	104.433594	-0.044922
104.533081	104.478149	-0.043304
104.600220	104.548340	-0.043945
104.666748	104.598999	-0.044922
104.733276	104.694824	-0.040131
104.799805	104.752197	-0.042358
104.866943	104.841309	-0.043640
104.933472	104.885864	-0.044922
105.000000	104.943237	-0.042694
105.066528	105.006714	-0.042053
105.133057	105.089722	-0.043945
105.200195	105.147095	-0.047150
105.266724	105.204468	-0.044922
105.333252	105.274658	-0.045868
105.399780	105.344849	-0.042694
105.466919	105.401611	-0.047150
105.533447	105.478516	-0.044281
105.599976	105.567627	-0.043640
105.666504	105.625000	-0.042999
105.733032	105.695190	-0.042999
105.800171	105.752563	-0.043640
105.866699	105.822144	-0.043640
105.933228	105.892334	-0.043304
105.999756	105.968628	-0.043640
106.066895	106.013794	-0.042694
106.133423	106.090088	-0.045563
106.199951	106.153564	-0.043640
106.266479	106.217651	-0.045563
106.333618	106.300049	-0.047455
106.400146	106.370239	-0.045227
106.466675	106.427612	-0.045227
106.533203	106.491089	-0.043304
106.599731	106.561279	-0.046173
106.666870	106.657104	-0.046509
106.733398	106.682739	-0.043304
106.799927	106.771851	-0.044586
106.866455	106.842041	-0.046173
106.933594	106.898804	-0.043945
107.000122	106.956177	-0.045227
107.066650	107.026367	-0.042694
107.133179	107.102661	-0.043640
107.199707	107.160034	-0.045563
107.266846	107.230225	-0.046173
107.333374	107.300415	-0.045868
107.399902	107.363892	-0.043304
107.466431	107.427979	-0.044922
107.533569	107.491455	-0.045227
107.600098	107.555542	-0.043945
107.666626	107.612915	-0.044281
107.733154	107.695312	-0.043640
107.800293	107.739868	-0.044922
107.866821	107.841797	-0.045563
107.933350	107.905884	-0.047150
107.999878	107.956543	-0.046173
108.066406	108.032837	-0.045227
108.133545	108.096924	-0.045227
108.200073	108.160400	-0.046814
108.266602	108.236694	-0.043945
108.333130	108.287964	-0.047791
108.400269	108.370972	-0.045227
108.466797	108.421631	-0.046173
108.533325	108.491821	-0.044922
108.599854	108.562012	-0.047455
108.666382	108.644409	-0.044281
108.733521	108.695679	-0.042999
108.800049	108.771973	-0.044586
108.866577	108.842163	-0.048096
108.933105	108.899536	-0.044586
109.000244	108.982544	-0.047150
109.066772	109.027100	-0.045868
109.133301	109.103394	-0.045563
109.199829	109.166870	-0.044281
109.266968	109.243774	-0.045868
109.333496	109.288330	-0.044922
109.400024	109.345703	-0.045227
109.466553	109.434814	-0.046814
109.533081	109.485474	-0.046509
109.600220	109.562378	-0.045868
109.666748	109.625854	-0.047150
109.733276	109.696045	-0.046814
109.799805	109.759521	-0.044281
109.866943	109.835815	-0.044922
109.933472	109.899902	-0.046814
110.000000	109.970093	-0.044922
110.066528	110.033569	-0.044922
110.133057	110.090942	-0.046173
110.200195	110.154419	-0.046509
110.266724	110.218506	-0.043640
110.333252	110.288696	-0.044586
110.399780	110.352173	-0.043945
110.466919	110.422363	-0.046173
110.533447	110.504761	-0.044586
110.599976	110.549316	-0.048401
110.666504	110.626221	-0.046173
110.733032	110.702515	-0.046509
110.800171	110.772705	-0.045868
110.866699	110.836182	-0.050018
110.933228	110.900269	-0.046509
110.999756	110.963745	-0.045563
111.066895	111.021118	-0.047150
111.133423	111.104126	-0.049042
111.199951	111.161499	-0.045868
111.266479	111.237793	-0.046509
111.333618	111.301270	-0.046173
111.400146	111.371460	-0.044281
111.466675	111.434937	-0.045868
111.533203	111.492310	-0.046509
111.599731	111.562500	-0.044586
111.666870	111.645508	-0.045868
111.733398	111.702881	-0.045227
111.799927	111.753540	-0.045227
111.866455	111.823730	-0.044586
111.933594	111.893921	-0.047455
112.000122	111.970215	-0.046509
112.066650	112.034302	-0.044922
112.133179	112.097778	-0.046814
112.199707	112.148437	-0.048737
112.266846	112.212524	-0.048401
112.333374	112.301636	-0.047791
112.399902	112.371826	-0.045868
112.466431	112.429199	-0.046173
112.533569	112.499390	-0.048737
112.600098	112.568970	-0.046814
112.666626	112.626343	-0.045868
112.733154	112.696533	-0.043640
112.800293	112.747803	-0.046509
112.866821	112.824097	-0.045563
112.933350	112.881470	-0.046814
112.999878	112.964478	-0.046173
113.066406	113.015137	-0.046509
113.133545	113.098145	-0.045563
113.200073	113.168335	-0.049042
113.266602	113.237915	-0.046814
113.333130	113.302002	-0.046814
113.400269	113.346558	-0.047150
113.466797	113.422852	-0.047455
113.533325	113.486328	-0.047455
113.599854	113.556519	-0.046509
113.666382	113.626709	-0.049042
113.733521	113.690186	-0.047150
113.800049	113.779907	-0.046173
113.866577	113.830566	-0.044922
113.933105	113.881836	-0.045563
114.000244	113.958130	-0.045227
114.066772	114.028320	-0.045868
114.133301	114.091797	-0.047150
114.199829	114.155273	-0.047455
114.266968	114.238281	-0.047150
114.333496	114.289551	-0.046814
114.400024	114.378662	-0.045868
114.466553	114.416504	-0.045563
114.533081	114.486694	-0.047791
114.600220	114.562988	-0.046173
114.666748	114.614258	-0.046814
114.733276	114.684448	-0.045563
114.799805	114.760742	-0.048096
114.866943	114.843750	-0.046509
114.933472	114.894409	-0.048096
115.000000	114.964600	-0.047455
115.066528	115.015869	-0.047791
115.133057	115.104980	-0.046814
115.200195	115.142822	-0.048737
115.266724	115.219727	-0.046814
115.333252	115.296021	-0.047791
115.399780	115.346680	-0.045227
115.466919	115.436401	-0.046173
115.533447	115.487061	-0.046173
115.599976	115.570068	-0.047455
115.666504	115.627441	-0.045563
115.733032	115.690918	-0.046814
115.800171	115.767212	-0.045868
115.866699	115.844116	-0.046814
115.933228	115.894775	-0.047791
115.999756	115.958252	-0.045563
116.066895	116.028442	-0.046814
116.133423	116.072998	-0.048401
116.199951	116.156006	-0.048401
116.266479	116.226196	-0.048737
116.333618	116.270752	-0.048096
116.400146	116.359863	-0.047150
116.466675	116.423340	-0.045868
116.533203	116.506348	-0.049042
116.599731	116.563721	-0.047150
116.666870	116.633911	-0.045868
116.733398	116.716919	-0.047150
116.799927	116.761475	-0.047150
116.866455	116.831055	-0.044586
116.933594	116.901245	-0.047791
117.000122	116.952515	-0.045868
117.066650	117.022705	-0.048737
117.133179	117.105103	-0.045563
117.199707	117.156372	-0.047150
117.266846	117.219849	-0.046814
117.333374	117.302856	-0.050659
117.399902	117.360229	-0.046814
117.466431	117.430420	-0.048737
117.533569	117.493896	-0.046814
117.600098	117.557373	-0.050659
117.666626	117.653198	-0.050964
117.733154	117.703857	-0.048737
117.800293	117.780762	-0.046814
117.866821	117.831421	-0.048401
117.933350	117.901611	-0.051605
117.999878	117.958984	-0.048401
118.066406	118.022461	-0.047791
118.133545	118.099365	-0.048737
118.200073	118.143921	-0.049377
118.266602	118.251953	-0.048401
118.333130	118.296509	-0.048096
118.400269	118.360596	-0.048737
118.466797	118.424072	-0.047455
118.533325	118.487549	-0.048096
118.599854	118.564453	-0.049377
118.666382	118.634033	-0.046814
118.733521	118.698120	-0.048096
118.800049	118.761597	-0.049042
118.866577	118.825684	-0.046814
118.933105	118.895264	-0.049377
119.000244	118.959351	-0.050323
119.066772	119.022827	-0.052887
119.133301	119.105835	-0.048401
119.199829	119.163208	-0.050964
119.266968	119.233398	-0.047455
119.333496	119.296875	-0.050659
119.400024	119.360352	-0.048096
119.466553	119.424438	-0.047791
119.533081	119.494629	-0.047150
119.600220	119.558105	-0.047455
119.666748	119.615479	-0.048096
119.733276	119.704590	-0.048096
119.799805	119.749146	-0.046814
119.866943	119.838257	-0.048096
119.933472	119.895630	-0.046814
120.000000	119.953003	-0.050659
120.066528	120.004272	-0.047150
120.133057	120.073853	-0.050018
120.200195	120.175781	-0.049377
120.266724	120.208130	-0.049377
120.333252	120.297241	-0.049683
120.399780	120.354614	-0.049683
120.466919	120.418091	-0.047455
120.533447	120.494385	-0.048096
120.599976	120.545654	-0.049042
120.666504	120.640869	-0.048096
120.733032	120.717773	-0.048096
120.800171	120.749512	-0.050018
120.866699	120.806885	-0.048737
120.933228	120.877075	-0.047455
120.999756	120.953369	-0.049042
121.066895	121.023560	-0.050018
121.133423	121.093750	-0.048401
121.199951	121.163330	-0.049683
121.266479	121.233521	-0.050018
121.333618	121.284790	-0.050323
121.400146	121.380005	-0.048737
121.466675	121.424561	-0.048737
121.533203	121.494751	-0.048401
121.599731	121.564941	-0.046814
121.666870	121.628418	-0.049377
121.733398	121.679687	-0.048401
121.799927	121.762695	-0.050323
121.866455	121.826172	-0.049683
121.933594	121.889648	-0.049042
122.000122	121.953735	-0.049042
122.066650	122.036133	-0.049377
122.133179	122.087402	-0.048737
122.199707	122.150879	-0.052551
122.266846	122.233887	-0.050018
122.333374	122.297363	-0.050964
122.399902	122.361450	-0.048401
122.466431	122.424927	-0.050323
122.533569	122.489014	-0.044281
122.600098	122.558594	-0.047791
122.666626	122.622681	-0.049042
122.733154	122.686157	-0.049377
122.800293	122.749634	-0.047791
122.866821	122.819824	-0.048737
122.933350	122.902832	-0.047791
122.999878	122.973022	-0.050659
123.066406	123.017578	-0.048737
123.133545	123.100586	-0.048737
123.200073	123.170166	-0.049042
123.266602	123.221436	-0.051270
123.333130	123.278809	-0.049377
123.400269	123.361816	-0.050964
123.466797	123.412476	-0.048401
123.533325	123.488770	-0.050323
123.599854	123.565674	-0.048737
123.666382	123.635254	-0.050659
123.733521	123.679810	-0.048401
123.800049	123.762817	-0.049683
123.866577	123.833008	-0.051270
123.933105	123.877563	-0.048096
124.000244	123.973389	-0.050323
124.066772	124.024048	-0.049042
124.133301	124.087524	-0.049377
124.199829	124.138794	-0.050659
124.266968	124.221802	-0.050323
124.333496	124.310913	-0.051270
124.400024	124.361572	-0.050323
124.466553	124.431763	-0.051270
124.533081	124.508057	-0.050964
124.600220	124.572144	-0.048737
124.666748	124.616699	-0.050964
124.733276	124.692993	-0.053528
124.799805	124.750366	-0.049042
124.866943	124.833374	-0.047791
124.933472	124.909668	-0.048737
125.000000	124.967041	-0.051270
125.066528	125.030518	-0.048737
125.133057	125.075073	-0.050659
125.200195	125.158081	-0.050659
125.266724	125.221558	-0.051270
125.333252	125.285645	-0.049683
125.399780	125.349121	-0.050018
125.466919	125.432129	-0.048401
125.533447	125.489502	-0.049683
125.599976	125.552979	-0.051270
125.666504	125.623169	-0.052246
125.733032	125.693359	-0.048737
125.800171	125.763550	-0.049683
125.866699	125.833740	-0.047150
125.933228	125.897217	-0.051605
125.999756	125.960693	-0.050964
126.066895	126.024780	-0.049042
126.133423	126.094360	-0.051270
126.199951	126.158447	-0.050323
126.266479	126.234741	-0.050659
126.333618	126.292114	-0.052551
126.400146	126.362305	-0.050323
126.466675	126.419678	-0.050659
126.533203	126.477051	-0.049683
126.599731	126.559448	-0.051910
126.666870	126.623535	-0.049377
126.733398	126.680908	-0.053192
126.799927	126.770020	-0.051270
126.866455	126.840210	-0.050964
126.933594	126.884766	-0.049042
127.000122	126.967773	-0.054138
127.066650	127.018433	-0.048096
127.133179	127.094727	-0.051270
127.199707	127.158813	-0.050018
127.266846	127.222290	-0.053528
127.333374	127.298584	-0.050659
127.399902	127.362671	-0.052551
127.466431	127.420044	-0.050018
127.533569	127.483521	-0.050323
127.600098	127.553711	-0.051605
127.666626	127.630005	-0.052246
127.733154	127.687378	-0.050323
127.800293	127.763672	-0.053528
127.866821	127.846680	-0.052887
127.933350	127.885132	-0.052246
127.999878	127.961426	-0.051270
128.066406	128.018799	-0.050323
128.133545	128.101196	-0.050018
128.200073	128.158569	-0.050323
128.266602	128.228760	-0.049042
128.333130	128.305664	-0.053192
128.400269	128.356323	-0.054779
128.466797	128.439331	-0.050018
128.533325	128.496704	-0.052246
128.599854	128.554077	-0.051605
128.666382	128.611450	-0.051605
128.733521	128.687744	-0.049683
128.800049	128.764038	-0.052246
128.866577	128.840332	-0.051605
128.933105	128.897705	-0.051605
129.000244	128.961792	-0.053833
129.066772	129.019165	-0.047791
129.133301	129.095459	-0.051910
129.199829	129.171753	-0.051910
129.266968	129.235229	-0.048096
129.333496	129.299316	-0.049042
129.400024	129.362793	-0.051910
129.466553	129.426880	-0.050964
129.533081	129.477539	-0.051910
129.600220	129.547729	-0.050964
129.666748	129.630737	-0.054474
129.733276	129.694214	-0.050964
129.799805	129.764404	-0.051605
129.866943	129.821777	-0.055115
129.933472	129.910889	-0.052246
130.000000	129.968262	-0.053528
130.066528	130.025635	-0.053528
130.133057	130.095825	-0.053528
130.200195	130.159302	-0.052551
130.266724	130.235596	-0.050323
130.333252	130.312500	-0.052246
130.399780	130.369263	-0.051910
130.466919	130.407715	-0.050018
130.533447	130.496826	-0.051270
130.599976	130.560913	-0.052246
130.666504	130.637207	-0.052551
130.733032	130.694580	-0.050964
130.800171	130.739136	-0.049377
130.866699	130.822144	-0.051910
130.933228	130.930176	-0.050659
130.999756	130.974731	-0.053528
131.066895	131.026001	-0.052551
131.133423	131.095581	-0.052246
131.199951	131.172485	-0.053833
131.266479	131.235962	-0.056702
131.333618	131.299438	-0.050964
131.400146	131.356812	-0.051270
131.466675	131.439819	-0.051910
131.533203	131.497192	-0.052887
131.599731	131.567383	-0.052551
131.666870	131.618042	-0.049683
131.733398	131.694946	-0.050659
131.799927	131.771240	-0.050964
131.866455	131.828613	-0.051605
131.933594	131.898804	-0.051270
132.000122	131.956177	-0.050323
132.066650	132.032471	-0.055115
132.133179	132.108765	-0.053192
132.199707	132.172241	-0.053528
132.266846	132.255249	-0.054779
132.333374	132.306519	-0.053528
132.399902	132.376099	-0.053833
132.466431	132.427368	-0.053528
132.533569	132.484741	-0.051605
132.600098	132.579956	-0.051605
132.666626	132.637329	-0.053528
132.733154	132.701416	-0.052551
132.800293	132.783813	-0.051910
132.866821	132.828979	-0.053528
132.933350	132.898560	-0.053192
132.999878	132.968750	-0.053192
133.066406	133.026123	-0.053833
133.133545	133.109131	-0.051605
133.200073	133.159790	-0.053192
133.266602	133.223877	-0.055115
133.333130	133.300171	-0.053833
133.400269	133.370361	-0.051605
133.466797	133.414917	-0.051910
133.533325	133.497925	-0.049683
133.599854	133.567505	-0.053192
133.666382	133.650513	-0.051270
133.733521	133.695068	-0.050018
133.800049	133.771362	-0.051605
133.866577	133.835449	-0.054138
133.933105	133.898926	-0.053833
134.000244	133.994751	-0.053192
134.066772	134.039307	-0.053833
134.133301	134.121704	-0.051605
134.199829	134.160156	-0.050659
134.266968	134.249268	-0.054138
134.333496	134.306641	-0.053192
134.400024	134.382935	-0.057007
134.466553	134.434204	-0.053192
134.533081	134.530029	-0.054779
134.600220	134.567871	-0.049377
134.666748	134.638062	-0.053192
134.733276	134.695435	-0.051270
134.799805	134.778442	-0.051605
134.866943	134.854736	-0.049377
134.933472	134.918213	-0.052551
135.000000	134.969482	-0.051270
135.066528	135.032959	-0.054138
135.133057	135.103149	-0.051605
135.200195	135.186157	-0.053528
135.266724	135.236816	-0.052887
135.333252	135.307007	-0.056061
135.399780	135.370483	-0.054779
135.466919	135.440674	-0.053833
135.533447	135.491943	-0.052887
135.599976	135.568237	-0.055756
135.666504	135.644531	-0.053192
135.733032	135.720825	-0.052887
135.800171	135.765991	-0.050964
135.866699	135.829468	-0.051270
135.933228	135.924683	-0.052246
135.999756	135.969849	-0.052246
136.066895	136.039429	-0.053833
136.133423	136.116333	-0.058624
136.199951	136.173706	-0.052551
136.266479	136.237183	-0.055115
136.333618	136.294556	-0.054138
136.400146	136.377563	-0.055420
136.466675	136.447144	-0.055115
136.533203	136.517334	-0.055756
136.599731	136.568604	-0.056366
136.666870	136.651001	-0.053528
136.733398	136.702271	-0.054779
136.799927	136.785278	-0.056702
136.866455	136.848755	-0.049042
136.933594	136.900024	-0.053833
137.000122	136.969604	-0.050323
137.066650	137.046509	-0.053192
137.133179	137.103882	-0.054138
137.199707	137.186279	-0.055420
137.266846	137.250366	-0.054138
137.333374	137.307739	-0.056366
137.399902	137.377319	-0.055115
137.466431	137.454224	-0.055115
137.533569	137.517700	-0.054138
137.600098	137.581177	-0.055756
137.666626	137.632446	-0.053192
137.733154	137.695923	-0.057007
137.800293	137.778931	-0.056366
137.866821	137.849121	-0.052887
137.933350	137.899780	-0.050964
137.999878	137.982788	-0.054779
138.066406	138.027344	-0.054779
138.133545	138.116455	-0.052551
138.200073	138.186646	-0.052551
138.266602	138.244019	-0.053528
138.333130	138.294678	-0.056061
138.400269	138.364868	-0.054138
138.466797	138.435059	-0.054474
138.533325	138.498535	-0.055420
138.599854	138.562622	-0.055420
138.666382	138.645630	-0.055756
138.733521	138.696289	-0.051270
138.800049	138.766479	-0.056702
138.866577	138.836670	-0.055115
138.933105	138.925781	-0.057007
139.000244	138.963623	-0.053528
139.066772	139.033813	-0.053833
139.133301	139.097900	-0.052551
139.199829	139.167480	-0.057343
139.266968	139.237671	-0.053833
139.333496	139.314575	-0.053192
139.400024	139.378052	-0.054779
139.466553	139.441528	-0.057007
139.533081	139.498901	-0.052887
139.600220	139.588013	-0.055420
139.666748	139.632568	-0.052551
139.733276	139.715576	-0.055420
139.799805	139.760132	-0.055756
139.866943	139.836426	-0.057007
139.933472	139.900513	-0.056061
140.000000	139.970703	-0.055420
140.066528	140.028076	-0.058289
140.133057	140.104370	-0.054474
140.200195	140.161743	-0.052887
140.266724	140.231934	-0.053833
140.333252	140.308228	-0.055115
140.399780	140.384521	-0.055756
140.466919	140.441895	-0.056061
140.533447	140.505371	-0.052887
140.599976	140.562744	-0.055420
140.666504	140.639648	-0.055420
140.733032	140.715942	-0.055420
140.800171	140.786133	-0.054779
140.866699	140.843506	-0.054138
140.933228	140.906982	-0.056702
140.999756	140.977173	-0.054779
141.066895	141.034546	-0.056702
141.133423	141.110840	-0.052887
141.199951	141.162109	-0.055756
141.266479	141.238403	-0.055420
141.333618	141.314697	-0.052246
141.400146	141.365967	-0.052887
141.466675	141.442261	-0.057648
141.533203	141.499634	-0.053833
141.599731	141.569824	-0.056366
141.666870	141.646118	-0.054779
141.733398	141.696777	-0.056061
141.799927	141.786499	-0.057343
141.866455	141.843262	-0.055420
141.933594	141.900635	-0.054138
142.000122	141.964722	-0.054779
142.066650	142.041016	-0.057648
142.133179	142.104492	-0.057983
142.199707	142.161865	-0.052551
142.266846	142.244873	-0.056366
142.333374	142.302246	-0.052246
142.399902	142.365723	-0.054138
142.466431	142.435913	-0.055115
142.533569	142.487183	-0.052551
142.600098	142.576294	-0.051910
142.666626	142.646484	-0.056702
142.733154	142.722778	-0.056061
142.800293	142.767334	-0.057007
142.866821	142.830811	-0.055115
142.933350	142.894897	-0.056702
142.999878	142.971191	-0.055115
143.066406	143.041382	-0.056366
143.133545	143.117676	-0.057007
143.200073	143.187866	-0.059235
143.266602	143.251343	-0.057983
143.333130	143.302612	-0.057343
143.400269	143.359985	-0.054779
143.466797	143.442383	-0.057007
143.533325	143.519287	-0.054138
143.599854	143.569946	-0.054138
143.666382	143.646240	-0.055756
143.733521	143.691406	-0.056702
143.800049	143.754883	-0.052887
143.866577	143.850098	-0.056702
143.933105	143.914185	-0.057007
144.000244	143.964844	-0.056061
144.066772	144.035034	-0.055115
144.133301	144.105225	-0.059570
144.199829	144.181519	-0.055756
144.266968	144.232788	-0.057343
144.333496	144.334717	-0.061157
144.400024	144.366455	-0.058624
144.466553	144.436646	-0.057983
144.533081	144.500122	-0.057343
144.600220	144.557495	-0.055420
144.666748	144.653320	-0.053528
144.733276	144.691162	-0.056702
144.799805	144.748535	-0.057007
144.866943	144.831543	-0.057007
144.933472	144.895020	-0.057343
145.000000	144.965210	-0.057007
145.066528	145.022583	-0.055115
145.133057	145.079956	-0.057007
145.200195	145.156250	-0.054779
145.266724	145.233154	-0.055420
145.333252	145.277710	-0.057343
145.399780	145.372925	-0.059570
145.466919	145.404663	-0.057343
145.533447	145.487671	-0.055756
145.599976	145.563965	-0.054779
145.666504	145.634155	-0.057007
145.733032	145.691528	-0.058929
145.800171	145.767822	-0.056061
145.866699	145.831909	-0.053833
145.933228	145.889282	-0.056702
145.999756	145.965576	-0.057007
146.066895	146.041870	-0.057007
146.133423	146.099243	-0.058289
146.199951	146.143799	-0.055420
146.266479	146.226807	-0.057343
146.333618	146.303101	-0.056366
146.400146	146.373291	-0.057007
146.466675	146.443481	-0.058289
146.533203	146.488037	-0.059875
146.599731	146.571045	-0.057983
146.666870	146.628418	-0.054779
146.733398	146.704712	-0.053833
146.799927	146.755371	-0.057007
146.866455	146.825562	-0.051605
146.933594	146.895752	-0.054474
147.000122	146.959229	-0.055756
147.066650	147.023315	-0.056061
147.133179	147.105713	-0.061157
147.199707	147.163086	-0.057007
147.266846	147.246094	-0.056366
147.333374	147.284546	-0.056061
147.399902	147.366943	-0.060852
147.466431	147.431030	-0.060516
147.533569	147.494507	-0.057007
147.600098	147.564697	-0.057343
147.666626	147.634888	-0.060516
147.733154	147.679443	-0.055115
147.800293	147.761841	-0.057007
147.866821	147.838745	-0.052887
147.933350	147.876587	-0.055756
147.999878	147.953491	-0.056366
148.066406	148.029785	-0.057343
148.133545	148.099976	-0.057983
148.200073	148.150635	-0.057007
148.266602	148.214722	-0.057648
148.333130	148.278198	-0.059235
148.400269	148.354492	-0.057648
148.466797	148.450317	-0.059570
148.533325	148.488159	-0.059235
148.599854	148.545532	-0.059570
148.666382	148.635254	-0.057983
148.733521	148.692017	-0.057648
148.800049	148.756104	-0.060516
148.866577	148.845215	-0.059235
148.933105	148.908691	-0.057007
149.000244	148.966064	-0.056702
149.066772	149.023437	-0.054779
149.133301	149.087524	-0.056702
149.199829	149.157104	-0.056366
149.266968	149.240112	-0.057007
149.333496	149.316406	-0.058624
149.400024	149.373779	-0.058624
149.466553	149.418335	-0.058929
149.533081	149.488525	-0.057983
149.600220	149.558716	-0.056061
149.666748	149.635010	-0.061462
149.733276	149.692383	-0.057343
149.799805	149.749756	-0.060211
149.866943	149.832764	-0.058289
149.933472	149.915771	-0.057343
150.000000	149.966431	-0.055756
150.066528	150.029907	-0.058624
150.133057	150.093994	-0.055420
150.200195	150.170288	-0.055756
150.266724	150.246582	-0.057007
150.333252	150.291138	-0.058929
150.399780	150.380859	-0.056702
150.466919	150.431519	-0.060516
150.533447	150.488892	-0.057983
150.599976	150.546265	-0.057343
150.666504	150.629272	-0.057983
150.733032	150.705566	-0.057648
150.800171	150.756226	-0.057343
150.866699	150.833130	-0.059875
150.933228	150.909424	-0.058929
150.999756	150.972900	-0.061157
151.066895	151.036987	-0.057648
151.133423	151.094360	-0.057648
151.199951	151.170654	-0.054138
151.266479	151.228027	-0.057343
151.333618	151.317139	-0.057343
151.400146	151.374512	-0.057007
151.466675	151.400146	-0.059235
151.533203	151.476440	-0.057983
151.599731	151.546631	-0.057983
151.666870	151.616821	-0.059875
151.733398	151.686401	-0.057007
151.799927	151.756592	-0.058289
151.866455	151.813965	-0.058624
151.933594	151.890259	-0.059875
152.000122	151.954346	-0.057648
152.066650	152.030640	-0.058289
152.133179	152.081909	-0.061157
152.199707	152.158203	-0.059875
152.266846	152.240601	-0.056061
152.333374	152.285767	-0.057983
152.399902	152.362061	-0.055420
152.466431	152.425537	-0.058929
152.533569	152.508545	-0.057983
152.600098	152.559204	-0.057343
152.666626	152.623291	-0.058289
152.733154	152.693481	-0.059570
152.800293	152.756958	-0.060211
152.866821	152.833252	-0.058289
152.933350	152.903442	-0.060516
152.999878	152.979736	-0.059875
153.066406	153.037109	-0.060852
153.133545	153.068848	-0.060852
153.200073	153.158569	-0.056366
153.266602	153.228149	-0.059570
153.333130	153.305054	-0.058289
153.400269	153.355713	-0.057007
153.466797	153.425903	-0.057007
153.533325	153.476562	-0.058624
153.599854	153.559570	-0.058289
153.666382	153.610840	-0.060516
153.733521	153.687134	-0.059235
153.800049	153.763428	-0.059570
153.866577	153.833618	-0.059570
153.933105	153.897095	-0.060516
154.000244	153.967285	-0.059570
154.066772	154.024658	-0.060211
154.133301	154.082031	-0.060852
154.199829	154.165039	-0.063080
154.266968	154.228516	-0.057648
154.333496	154.298706	-0.059875
154.400024	154.356079	-0.055115
154.466553	154.445190	-0.060516
154.533081	154.502563	-0.061462
154.600220	154.547119	-0.057983
154.666748	154.604492	-0.056366
154.733276	154.700317	-0.059235
154.799805	154.757690	-0.058929
154.866943	154.827271	-0.060516
154.933472	154.904175	-0.057983
155.000000	154.967651	-0.060852
155.066528	155.018921	-0.057983
155.133057	155.095215	-0.060211
155.200195	155.145874	-0.061157
155.266724	155.228882	-0.061798
155.333252	155.286255	-0.060211
155.399780	155.349731	-0.060516
155.466919	155.413818	-0.058289
155.533447	155.490112	-0.058624
155.599976	155.553589	-0.059570
155.666504	155.610962	-0.057007
155.733032	155.687866	-0.057648
155.800171	155.770264	-0.056702
155.866699	155.821533	-0.058289
155.933228	155.885010	-0.061462
155.999756	155.955200	-0.058929
156.066895	156.012573	-0.058624
156.133423	156.076050	-0.059570
156.199951	156.184692	-0.063721
156.266479	156.229248	-0.059235
156.333618	156.286621	-0.063385
156.400146	156.362915	-0.060516
156.466675	156.426392	-0.062439
156.533203	156.496582	-0.061798
156.599731	156.566772	-0.063080
156.666870	156.617432	-0.057343
156.733398	156.707153	-0.058289
156.799927	156.757812	-0.058929
156.866455	156.834106	-0.059570
156.933594	156.885376	-0.059235
157.000122	156.961670	-0.061157
157.066650	157.012939	-0.059570
157.133179	157.102051	-0.059570
157.199707	157.159424	-0.060852
157.266846	157.235718	-0.061462
157.333374	157.293091	-0.061157
157.399902	157.356567	-0.061798
157.466431	157.426758	-0.061462
157.533569	157.490234	-0.059875
157.600098	157.567139	-0.061462
157.666626	157.630615	-0.057648
157.733154	157.706909	-0.060516
157.800293	157.751465	-0.061157
157.866821	157.808838	-0.058929
157.933350	157.872925	-0.059570
157.999878	157.962036	-0.058929
158.066406	158.025513	-0.058929
158.133545	158.095703	-0.060211
158.200073	158.159180	-0.060211
158.266602	158.242187	-0.060852
158.333130	158.273926	-0.060211
158.400269	158.356934	-0.060211
158.466797	158.420410	-0.060211
158.533325	158.490601	-0.061157
158.599854	158.560791	-0.062744
158.666382	158.649902	-0.059235
158.733521	158.701172	-0.060516
158.800049	158.771362	-0.059235
158.866577	158.815918	-0.059235
158.933105	158.879395	-0.057343
159.000244	158.962402	-0.058289
159.066772	159.006958	-0.060211
159.133301	159.083252	-0.057983
159.199829	159.166260	-0.061157
159.266968	159.216919	-0.062439
159.333496	159.306030	-0.061157
159.400024	159.370117	-0.062103
159.466553	159.427490	-0.062103
159.533081	159.484863	-0.063080
159.600220	159.561157	-0.060211
159.666748	159.631348	-0.061462
159.733276	159.694824	-0.061462
159.799805	159.752197	-0.061157
159.866943	159.835205	-0.062439
159.933472	159.898682	-0.059570
160.000000	159.949951	-0.057343
160.066528	160.039062	-0.060211
160.133057	160.083618	-0.059570
160.200195	160.134277	-0.060852
160.266724	160.230103	-0.060516
160.333252	160.287476	-0.060211
160.399780	160.363770	-0.061462
160.466919	160.427246	-0.061157
160.533447	160.516968	-0.061798
160.599976	160.554810	-0.064026
160.666504	160.631104	-0.060852
160.733032	160.682373	-0.063385
160.800171	160.758667	-0.060211
160.866699	160.816040	-0.061798
160.933228	160.873413	-0.061462
160.999756	160.962524	-0.059235
161.066895	161.026611	-0.058929
161.133423	161.090088	-0.058624
161.199951	161.147461	-0.059235
161.266479	161.236572	-0.062744
161.333618	161.281128	-0.058929
161.400146	161.364136	-0.060852
161.466675	161.421509	-0.061798
161.533203	161.484985	-0.063080
161.599731	161.561279	-0.065948
161.666870	161.631470	-0.061798
161.733398	161.695557	-0.062103
161.799927	161.752930	-0.062439
161.866455	161.816406	-0.064026
161.933594	161.918335	-0.063385
162.000122	161.950073	-0.059235
162.066650	162.020264	-0.061462
162.133179	162.096558	-0.062744
162.199707	162.147827	-0.061157
162.266846	162.218018	-0.059875
162.333374	162.287598	-0.059235
162.399902	162.344971	-0.059235
162.466431	162.415161	-0.062439
162.533569	162.491455	-0.062103
162.600098	162.542725	-0.064026
162.666626	162.625732	-0.061462
162.733154	162.695312	-0.062103
162.800293	162.752686	-0.064026
162.866821	162.835693	-0.063721
162.933350	162.886963	-0.063721
162.999878	162.963257	-0.064667
163.066406	163.039551	-0.062439
163.133545	163.090820	-0.061157
163.200073	163.154297	-0.061157
163.266602	163.211670	-0.061157
163.333130	163.281860	-0.057648
163.400269	163.358154	-0.059570
163.466797	163.434448	-0.060516
163.533325	163.498535	-0.061462
163.599854	163.549194	-0.060516
163.666382	163.619385	-0.061157
163.733521	163.689575	-0.060211
163.800049	163.740234	-0.063385
163.866577	163.823242	-0.061462
163.933105	163.906250	-0.064667
164.000244	163.950806	-0.062103
164.066772	164.027100	-0.062744
164.133301	164.084473	-0.065613
164.199829	164.141846	-0.064667
164.266968	164.205322	-0.062103
164.333496	164.288330	-0.061798
164.400024	164.351807	-0.062439
164.466553	164.421997	-0.059875
164.533081	164.492187	-0.061157
164.600220	164.549561	-0.063385
164.666748	164.600220	-0.060852
164.733276	164.683228	-0.060516
164.799805	164.759521	-0.061157
164.866943	164.810791	-0.062744
164.933472	164.887085	-0.062103
165.000000	164.957275	-0.061157
165.066528	165.027466	-0.063080
165.133057	165.059204	-0.062103
165.200195	165.155029	-0.064972
165.266724	165.218506	-0.062744
165.333252	165.288696	-0.063080
165.399780	165.346069	-0.062103
165.466919	165.422363	-0.061798
165.533447	165.485840	-0.063721
165.599976	165.562744	-0.061462
165.666504	165.607300	-0.062103
165.733032	165.689697	-0.061462
165.800171	165.740967	-0.063080
165.866699	165.830078	-0.064026
165.933228	165.887451	-0.062439
165.999756	165.957642	-0.061798
166.066895	166.021118	-0.063385
166.133423	166.084595	-0.063080
166.199951	166.135864	-0.064331
166.266479	166.224976	-0.063385
166.333618	166.282349	-0.061157
166.400146	166.352539	-0.062744
166.466675	166.416016	-0.060852
166.533203	166.499023	-0.060211
166.599731	166.549683	-0.063721
166.666870	166.619873	-0.063080
166.733398	166.671143	-0.060211
166.799927	166.747437	-0.063080
166.866455	166.817627	-0.061462
166.933594	166.881104	-0.064026
167.000122	166.964111	-0.062103
167.066650	167.008667	-0.062744
167.133179	167.078857	-0.064667
167.199707	167.155151	-0.063721
167.266846	167.206421	-0.063721
167.333374	167.282715	-0.063721
167.399902	167.340088	-0.063721
167.466431	167.403564	-0.065308
167.533569	167.486572	-0.062103
167.600098	167.556763	-0.062744
167.666626	167.614136	-0.060211
167.733154	167.677612	-0.061462
167.800293	167.734985	-0.062103
167.866821	167.824097	-0.062439
167.933350	167.881470	-0.059875
167.999878	167.944946	-0.062103
168.066406	168.002319	-0.061462
168.133545	168.085327	-0.065308
168.200073	168.136597	-0.064331
168.266602	168.250732	-0.065613
168.333130	168.276367	-0.064026
168.400269	168.346558	-0.064331
168.466797	168.442383	-0.062744
168.533325	168.480225	-0.065613
168.599854	168.550415	-0.064026
168.666382	168.607788	-0.064026
168.733521	168.696899	-0.061157
168.800049	168.760986	-0.062744
168.866577	168.798828	-0.059570
168.933105	168.875122	-0.062439
169.000244	168.939209	-0.062103
169.066772	169.002686	-0.062103
169.133301	169.078979	-0.059875
169.199829	169.155884	-0.064331
169.266968	169.225464	-0.064331
169.333496	169.295654	-0.064667
169.400024	169.346924	-0.064667
169.466553	169.410400	-0.065613
169.533081	169.480591	-0.063385
169.600220	169.563599	-0.064972
169.666748	169.627075	-0.064667
169.733276	169.678345	-0.061157
169.799805	169.754639	-0.062439
169.866943	169.799194	-0.064972
169.933472	169.875488	-0.062103
170.000000	169.945679	-0.061798
170.066528	170.021973	-0.061157
170.133057	170.086060	-0.062103
170.200195	170.149536	-0.062744
170.266724	170.225830	-0.065613
170.333252	170.270386	-0.064667
170.399780	170.334473	-0.065308
170.466919	170.416870	-0.060852
170.533447	170.480957	-0.068817
170.599976	170.544434	-0.064026
170.666504	170.633545	-0.065613
170.733032	170.671997	-0.062744
170.800171	170.755005	-0.064972
170.866699	170.818481	-0.065308
170.933228	170.875854	-0.062744
170.999756	170.933228	-0.062103
171.066895	170.996704	-0.063721
171.133423	171.060791	-0.061157
171.199951	171.130371	-0.063080
171.266479	171.207275	-0.062103
171.333618	171.264648	-0.062439
171.400146	171.347046	-0.064972
171.466675	171.411133	-0.064667
171.533203	171.468506	-0.064972
171.599731	171.525879	-0.064667
171.666870	171.583252	-0.065308
171.733398	171.665649	-0.067535
171.799927	171.729736	-0.063385
171.866455	171.812134	-0.064972
171.933594	171.863403	-0.063721
172.000122	171.914062	-0.064331
172.066650	171.984253	-0.062439
172.133179	172.086182	-0.062439
172.199707	172.130737	-0.062744
172.266846	172.213745	-0.065948
172.333374	172.283936	-0.062103
172.399902	172.334595	-0.063721
172.466431	172.398682	-0.061798
172.533569	172.474976	-0.065948
172.600098	172.513428	-0.064972
172.666626	172.583008	-0.066559
172.733154	172.659912	-0.063721
172.800293	172.729492	-0.066254
172.866821	172.799683	-0.065613
172.933350	172.863770	-0.064972
172.999878	172.940063	-0.064026
173.066406	172.990723	-0.067200
173.133545	173.054810	-0.066254
173.200073	173.125000	-0.064026
173.266602	173.214111	-0.063721
173.333130	173.264771	-0.062439
173.400269	173.334961	-0.063080
173.466797	173.398437	-0.068817
173.533325	173.475342	-0.064667
173.599854	173.519897	-0.063721
173.666382	173.615112	-0.066559
173.733521	173.679199	-0.065308
173.800049	173.729858	-0.063721
173.866577	173.793945	-0.066559
173.933105	173.857422	-0.065948
174.000244	173.933716	-0.064972
174.066772	173.984985	-0.062744
174.133301	174.061279	-0.064026
174.199829	174.137573	-0.064026
174.266968	174.201660	-0.067535
174.333496	174.284058	-0.063385
174.400024	174.328613	-0.064667
174.466553	174.385986	-0.063721
174.533081	174.462891	-0.068481
174.600220	174.545288	-0.063385
174.666748	174.602661	-0.067200
174.733276	174.647217	-0.065948
174.799805	174.749146	-0.069427
174.866943	174.800415	-0.066559
174.933472	174.895630	-0.066559
175.000000	174.946899	-0.064667
175.066528	174.985352	-0.067535
175.133057	175.067749	-0.063080
175.200195	175.144043	-0.064972
175.266724	175.176392	-0.065948
175.333252	175.271606	-0.064331
175.399780	175.335693	-0.061157
175.466919	175.405273	-0.062744
175.533447	175.462646	-0.065308
175.599976	175.526733	-0.062744
175.666504	175.584106	-0.065308
175.733032	175.666504	-0.066895
175.800171	175.743408	-0.065308
175.866699	175.800781	-0.067535
175.933228	175.858154	-0.068481
175.999756	175.934448	-0.064972
176.066895	176.004639	-0.063721
176.133423	176.074219	-0.066559
176.199951	176.125488	-0.064667
176.266479	176.221313	-0.065613
176.333618	176.271973	-0.065613
176.400146	176.342163	-0.066895
176.466675	176.399536	-0.063721
176.533203	176.469727	-0.064972
176.599731	176.533203	-0.064331
176.666870	176.609497	-0.064026
176.733398	176.673584	-0.062744
176.799927	176.737061	-0.063721
176.866455	176.800537	-0.063080
176.933594	176.870728	-0.067535
177.000122	176.940918	-0.065308
177.066650	177.004395	-0.068176
177.133179	177.074585	-0.066559
177.199707	177.131958	-0.067535
177.266846	177.183228	-0.066559
177.333374	177.272339	-0.069427
177.399902	177.335815	-0.067535
177.466431	177.399902	-0.065613
177.533569	177.457275	-0.066559
177.600098	177.533569	-0.066559
177.666626	177.590942	-0.065613
177.733154	177.692871	-0.065948
177.800293	177.724609	-0.062439
177.866821	177.794800	-0.066559
177.933350	177.858276	-0.065308
177.999878	177.915649	-0.063721
178.066406	177.985840	-0.063721
178.133545	178.062134	-0.066254
178.200073	178.138428	-0.069427
178.266602	178.195801	-0.067200
178.333130	178.265991	-0.068817
178.400269	178.330078	-0.065613
178.466797	178.380737	-0.065948
178.533325	178.450928	-0.067200
178.599854	178.527222	-0.065308
178.666382	178.591309	-0.067535
178.733521	178.648071	-0.066895
178.800049	178.718262	-0.064972
178.866577	178.814087	-0.063721
178.933105	178.851929	-0.064972
179.000244	178.916016	-0.065308
179.066772	178.999023	-0.068481
179.133301	179.055786	-0.066559
179.199829	179.125977	-0.068481
179.266968	179.221802	-0.067535
179.333496	179.266357	-0.068176
179.400024	179.336548	-0.068176
179.466553	179.393921	-0.064026
179.533081	179.464111	-0.065948
179.600220	179.527588	-0.066895
179.666748	179.603882	-0.066559
179.733276	179.648437	-0.067841
179.799805	179.731445	-0.063385
179.866943	179.794922	-0.065948
179.933472	179.877930	-0.068817
180.000000	179.929199	-0.065308
180.066528	179.992676	-0.065308
180.133057	180.062866	-0.064026
180.200195	180.139160	-0.069122
180.266724	180.222168	-0.068176
180.333252	180.279541	-0.068176
180.399780	180.330200	-0.067841
180.466919	180.393677	-0.066895
180.533447	180.483398	-0.067200
180.599976	180.540771	-0.068817
180.666504	180.610352	-0.066895
180.733032	180.661621	-0.067841
180.800171	180.737915	-0.065308
180.866699	180.795288	-0.066895
180.933228	180.871582	-0.064972
180.999756	180.922852	-0.065308
181.066895	180.993042	-0.066895
181.133423	181.056519	-0.064667
181.199951	181.132812	-0.064331
181.266479	181.196899	-0.067200
181.333618	181.254272	-0.069122
181.400146	181.323853	-0.069427
181.466675	181.381226	-0.066895
181.533203	181.451416	-0.067535
181.599731	181.521606	-0.068481
181.666870	181.610718	-0.068176
181.733398	181.668091	-0.068176
181.799927	181.731567	-0.064331
181.866455	181.808472	-0.068817
181.933594	181.859131	-0.068481
182.000122	181.936035	-0.065613
182.066650	181.992798	-0.064972
182.133179	182.056885	-0.064026
182.199707	182.152100	-0.064667
182.266846	182.203369	-0.066895
182.333374	182.266846	-0.068176
182.399902	182.318115	-0.070068
182.466431	182.407227	-0.069763
182.533569	182.451782	-0.065948
182.600098	182.553711	-0.070404
182.666626	182.598267	-0.070068
182.733154	182.687378	-0.071350
182.800293	182.719116	-0.066254
182.866821	182.808838	-0.069122
182.933350	182.872314	-0.068817
182.999878	182.955322	-0.068817
183.066406	183.012695	-0.067841
183.133545	183.057251	-0.067200
183.200073	183.146362	-0.064331
183.266602	183.209839	-0.066254
183.333130	183.254395	-0.064026
183.400269	183.343506	-0.066895
183.466797	183.381958	-0.068817
183.533325	183.483887	-0.070068
183.599854	183.541260	-0.069763
183.666382	183.604736	-0.069122
183.733521	183.649292	-0.067535
183.800049	183.726196	-0.068817
183.866577	183.808594	-0.068481
183.933105	183.872681	-0.069763
184.000244	183.942871	-0.068481
184.066772	184.006348	-0.068176
184.133301	184.063721	-0.069427
184.199829	184.152832	-0.065948
184.266968	184.197388	-0.064331
184.333496	184.273682	-0.069427
184.400024	184.324951	-0.066254
184.466553	184.407959	-0.065948
184.533081	184.471436	-0.067535
184.600220	184.554443	-0.068481
184.666748	184.592285	-0.069763
184.733276	184.675293	-0.071045
184.799805	184.732666	-0.067535
184.866943	184.790039	-0.067200
184.933472	184.866333	-0.068176
185.000000	184.942627	-0.069763
185.066528	185.006714	-0.066895
185.133057	185.083008	-0.069122
185.200195	185.121460	-0.067535
185.266724	185.203857	-0.071350
185.333252	185.261230	-0.069122
185.399780	185.337524	-0.067535
185.466919	185.394897	-0.064972
185.533447	185.471802	-0.072937
185.599976	185.554199	-0.071045
185.666504	185.605469	-0.066895
185.733032	185.668945	-0.068817
185.800171	185.726318	-0.069122
185.866699	185.822144	-0.069427
185.933228	185.898437	-0.070404
185.999756	185.942993	-0.066254
186.066895	186.013184	-0.070068
186.133423	186.076660	-0.067535
186.199951	186.127930	-0.068481
186.266479	186.204224	-0.066559
186.333618	186.267700	-0.069763
186.400146	186.337891	-0.069763
186.466675	186.433716	-0.067841
186.533203	186.471558	-0.067200
186.599731	186.535645	-0.069427
186.666870	186.611938	-0.068481
186.733398	186.656494	-0.071350
186.799927	186.752319	-0.069122
186.866455	186.796875	-0.069122
186.933594	186.892090	-0.070404
187.000122	186.930542	-0.068817
187.066650	187.006836	-0.069427
187.133179	187.070923	-0.070404
187.199707	187.147217	-0.070068
187.266846	187.223511	-0.069427
187.333374	187.268066	-0.067841
187.399902	187.357178	-0.070068
187.466431	187.421265	-0.065948
187.533569	187.478638	-0.069427
187.600098	187.548218	-0.068817
187.666626	187.599487	-0.067535
187.733154	187.682495	-0.067535
187.800293	187.745972	-0.069763
187.866821	187.797241	-0.068481
187.933350	187.879639	-0.072632
187.999878	187.949829	-0.069427
188.066406	188.013306	-0.071045
188.133545	188.077393	-0.069122
188.200073	188.140869	-0.071991
188.266602	188.192139	-0.068481
188.333130	188.268433	-0.070709
188.400269	188.357544	-0.069122
188.466797	188.395996	-0.068817
188.533325	188.478394	-0.069427
188.599854	188.523560	-0.070068
188.666382	188.612671	-0.065613
188.733521	188.682251	-0.068481
188.800049	188.752441	-0.070404
188.866577	188.809814	-0.064972
188.933105	188.867187	-0.067200
189.000244	188.943481	-0.069763
189.066772	189.013672	-0.070068
189.133301	189.071045	-0.069763
189.199829	189.141235	-0.071686
189.266968	189.211426	-0.069763
189.333496	189.274902	-0.067535
189.400024	189.338989	-0.071350
189.466553	189.415283	-0.068817
189.533081	189.485474	-0.071045
189.600220	189.536133	-0.071350
189.666748	189.619141	-0.070068
189.733276	189.682617	-0.068817
189.799805	189.746704	-0.069122
189.866943	189.816284	-0.067200
189.933472	189.873657	-0.070068
190.000000	189.950562	-0.072296
190.066528	190.020142	-0.068481
190.133057	190.065308	-0.067200
190.200195	190.154419	-0.071045
190.266724	190.217896	-0.072296
190.333252	190.281372	-0.071350
190.399780	190.345459	-0.071686
190.466919	190.415649	-0.069763
190.533447	190.485229	-0.069763
190.599976	190.530396	-0.070068
190.666504	190.606689	-0.069427
190.733032	190.651245	-0.070404
190.800171	190.734253	-0.073273
190.866699	190.810547	-0.069763
190.933228	190.861206	-0.071045
190.999756	190.938110	-0.067535
191.066895	190.982666	-0.069427
191.133423	191.065063	-0.069427
191.199951	191.141968	-0.072937
191.266479	191.199341	-0.073578
191.333618	191.288452	-0.069763
191.400146	191.364746	-0.071350
191.466675	191.428223	-0.072632
191.533203	191.479492	-0.068481
191.599731	191.530151	-0.069427
191.666870	191.607056	-0.069763
191.733398	191.683350	-0.071350
191.799927	191.740723	-0.068481
191.866455	191.810913	-0.069763
191.933594	191.887207	-0.067841
192.000122	191.931763	-0.070068
192.066650	192.020874	-0.071350
192.133179	192.065430	-0.068176
192.199707	192.135620	-0.067841
192.266846	192.231445	-0.072296
192.333374	192.282104	-0.072632
192.399902	192.358398	-0.071991
192.466431	192.422485	-0.069763
192.533569	192.492065	-0.069763
192.600098	192.549438	-0.070404
192.666626	192.606812	-0.071350
192.733154	192.689819	-0.071045
192.800293	192.753296	-0.071350
192.866821	192.804565	-0.069763
192.933350	192.868042	-0.070404
192.999878	192.957153	-0.068481
193.066406	193.008423	-0.068817
193.133545	193.078613	-0.069427
193.200073	193.148804	-0.068817
193.266602	193.212280	-0.067535
193.333130	193.288574	-0.069427
193.400269	193.345947	-0.069427
193.466797	193.410034	-0.074860
193.533325	193.466797	-0.071686
193.599854	193.530884	-0.073273
193.666382	193.607178	-0.071045
193.733521	193.677368	-0.073578
193.800049	193.740845	-0.070709
193.866577	193.792114	-0.072296
193.933105	193.868408	-0.069122
194.000244	193.919678	-0.071350
194.066772	194.008789	-0.071686
194.133301	194.091187	-0.072632
194.199829	194.135742	-0.066559
194.266968	194.212646	-0.070068
194.333496	194.270020	-0.069763
194.400024	194.340210	-0.071350
194.466553	194.416504	-0.071045
194.533081	194.486694	-0.069763
194.600220	194.544067	-0.073578
194.666748	194.613647	-0.074219
194.733276	194.671021	-0.073273
194.799805	194.741211	-0.072632
194.866943	194.804687	-0.071686
194.933472	194.881592	-0.071350
195.000000	194.945068	-0.070404
195.066528	195.015259	-0.071045
195.133057	195.072632	-0.070709
195.200195	195.142822	-0.072296
195.266724	195.213013	-0.070068
195.333252	195.276489	-0.070068
195.399780	195.346680	-0.069122
195.466919	195.410156	-0.069122
195.533447	195.474243	-0.069122
195.599976	195.550537	-0.073578
195.666504	195.607910	-0.072296
195.733032	195.671387	-0.073273
195.800171	195.754395	-0.071686
195.866699	195.805054	-0.071350
195.933228	195.881958	-0.069763
195.999756	195.945435	-0.070404
196.066895	196.021729	-0.070404
196.133423	196.085815	-0.074860
196.199951	196.168213	-0.070404
196.266479	196.199951	-0.072632
196.333618	196.276855	-0.069122
196.400146	196.347046	-0.071045
196.466675	196.423340	-0.070404
196.533203	196.473999	-0.071045
196.599731	196.550903	-0.071045
196.666870	196.601562	-0.071350
196.733398	196.697388	-0.073273
196.799927	196.766968	-0.075165
196.866455	196.824341	-0.069427
196.933594	196.888428	-0.072937
197.000122	196.939087	-0.071991
197.066650	197.003174	-0.073578
197.133179	197.072754	-0.070068
197.199707	197.130127	-0.072296
197.266846	197.207031	-0.070709
197.333374	197.276611	-0.069763
197.399902	197.340698	-0.074219
197.466431	197.391357	-0.069763
197.533569	197.461548	-0.070068
197.600098	197.525635	-0.071686
197.666626	197.614746	-0.074860
197.733154	197.665405	-0.072937
197.800293	197.735596	-0.072296
197.866821	197.805786	-0.072632
197.933350	197.869263	-0.071991
197.999878	197.926636	-0.072296
198.066406	198.009644	-0.071686
198.133545	198.079834	-0.071991
198.200073	198.143311	-0.071686
198.266602	198.200684	-0.071045
198.333130	198.276978	-0.071350
198.400269	198.334351	-0.075500
198.466797	198.410645	-0.071686
198.533325	198.474731	-0.072632
198.599854	198.532104	-0.069763
198.666382	198.595581	-0.072937
198.733521	198.665771	-0.070404
198.800049	198.761597	-0.077087
198.866577	198.799438	-0.073578
198.933105	198.863525	-0.073273
199.000244	198.927002	-0.074860
199.066772	198.997192	-0.073578
199.133301	199.073486	-0.072937
199.199829	199.136963	-0.072937
199.266968	199.201050	-0.070709
199.333496	199.264526	-0.072296
199.400024	199.347534	-0.072937
199.466553	199.404907	-0.075165
199.533081	199.468384	-0.069427
199.600220	199.532471	-0.072937
199.666748	199.602051	-0.075165
199.733276	199.691772	-0.071350
199.799805	199.761353	-0.069763
199.866943	199.805908	-0.072296
199.933472	199.876099	-0.071991
200.000000	199.940186	-0.073273
200.000000	199.940186	-0.073273
200.000000	199.940186	-0.072632
200.000000	199.940186	-0.075165
200.000000	199.933472	-0.074219
200.000000	199.927368	-0.072937
200.000000	199.959106	-0.073273
200.000000	199.920654	-0.072632
200.000000	199.927368	-0.072632
200.000000	199.933472	-0.073914
200.000000	199.940186	-0.073914
200.000000	199.933472	-0.071350
200.000000	199.927368	-0.071350
200.000000	199.940186	-0.072632
200.000000	199.940186	-0.071045
200.000000	199.946289	-0.070404
200.000000	199.927368	-0.075806
200.000000	199.907837	-0.070068
200.000000	199.940186	-0.074524
200.000000	199.940186	-0.072632
200.000000	199.952393	-0.072937
200.000000	199.940186	-0.071350
200.000000	199.940186	-0.075806
200.000000	199.946289	-0.071045
200.000000	199.920654	-0.071686
200.000000	199.940186	-0.076447
200.000000	199.920654	-0.074219
200.000000	199.940186	-0.071045
200.000000	199.940186	-0.072937
200.000000	199.920654	-0.070068
200.000000	199.940186	-0.070068
200.000000	199.940186	-0.072632
200.000000	199.920654	-0.069427
200.000000	199.920654	-0.071350
200.000000	199.946289	-0.072296
200.000000	199.946289	-0.073578
200.000000	199.940186	-0.073578
200.000000	199.940186	-0.072937
200.000000	199.940186	-0.071350
200.000000	199.946289	-0.070068
200.000000	199.940186	-0.072632
200.000000	199.946289	-0.073914
200.000000	199.920654	-0.074219
200.000000	199.933472	-0.072937
200.000000	199.927368	-0.071350
200.000000	199.940186	-0.071991
200.000000	199.927368	-0.074524
200.000000	199.940186	-0.073578
200.000000	199.940186	-0.072296
200.000000	199.940186	-0.072937
200.000000	199.940186	-0.073914
200.000000	199.959106	-0.070709
200.000000	199.946289	-0.074219
200.000000	199.927368	-0.072632
200.000000	199.920654	-0.072632
200.000000	199.940186	-0.072296
200.000000	199.940186	-0.074219
200.000000	199.927368	-0.072937
200.000000	199.940186	-0.074219
200.000000	199.940186	-0.071045
200.000000	199.940186	-0.071991
200.000000	199.946289	-0.073914
200.000000	199.940186	-0.072937
200.000000	199.940186	-0.072632
200.000000	199.946289	-0.070068
200.000000	199.940186	-0.073578
200.000000	199.946289	-0.074219
200.000000	199.946289	-0.075500
200.000000	199.940186	-0.073914
200.000000	199.940186	-0.071045
200.000000	199.946289	-0.070709
200.000000	199.940186	-0.075165
200.000000	199.940186	-0.071350
200.000000	199.946289	-0.071686
200.000000	199.927368	-0.071350
200.000000	199.933472	-0.073914
200.000000	199.940186	-0.071045
200.000000	199.940186	-0.069427
200.000000	199.940186	-0.070404
200.000000	199.927368	-0.070068
200.000000	199.946289	-0.071991
200.000000	199.940186	-0.071045
200.000000	199.927368	-0.071045
200.000000	199.940186	-0.073578
200.000000	199.927368	-0.074524
200.000000	199.927368	-0.072937
200.000000	199.940186	-0.073578
200.000000	199.927368	-0.072632
200.000000	199.940186	-0.075500
200.000000	199.914551	-0.072632
200.000000	199.940186	-0.071350
200.000000	199.940186	-0.073273
200.000000	199.940186	-0.072296
200.000000	199.927368	-0.072296
200.000000	199.946289	-0.069763
200.000000	199.940186	-0.070068
200.000000	199.940186	-0.070404
200.000000	199.946289	-0.071045
200.000000	199.965210	-0.073273
200.000000	199.946289	-0.073578
200.000000	199.952393	-0.072937
200.000000	199.946289	-0.075165
200.000000	199.933472	-0.073273
200.000000	199.927368	-0.070709
200.000000	199.952393	-0.071991
200.000000	199.940186	-0.072632
200.000000	199.927368	-0.072296
200.000000	199.940186	-0.071991
200.000000	199.933472	-0.070709
200.000000	199.946289	-0.073273
200.000000	199.940186	-0.070068
200.000000	199.940186	-0.072632
200.000000	199.946289	-0.070404
200.000000	199.933472	-0.070068
200.000000	199.933472	-0.071350
200.000000	199.940186	-0.073914
200.000000	199.940186	-0.071686
200.000000	199.940186	-0.073273
200.000000	199.933472	-0.074524
200.000000	199.946289	-0.073914
200.000000	199.940186	-0.071350
200.000000	199.946289	-0.072632
200.000000	199.952393	-0.072632
200.000000	199.933472	-0.073914
200.000000	199.952393	-0.070068
200.000000	199.933472	-0.072296
200.000000	199.952393	-0.072296
200.000000	199.933472	-0.072937
200.000000	199.946289	-0.070404
200.000000	199.940186	-0.072296
200.000000	199.933472	-0.071045
200.000000	199.927368	-0.071991
200.000000	199.952393	-0.073273
200.000000	199.933472	-0.073578
200.000000	199.946289	-0.072296
200.000000	199.952393	-0.071991
200.000000	199.920654	-0.071350
200.000000	199.946289	-0.071350
200.000000	199.933472	-0.072296
200.000000	199.901733	-0.070709
200.000000	199.927368	-0.070404
200.000000	199.927368	-0.071045
200.000000	199.952393	-0.072296
200.000000	199.933472	-0.071991
200.000000	199.946289	-0.070068
200.000000	199.940186	-0.072632
200.000000	199.933472	-0.071350
200.000000	199.933472	-0.071350
200.000000	199.940186	-0.075500
200.000000	199.940186	-0.072296
200.000000	199.933472	-0.072937
200.000000	199.927368	-0.073273
200.000000	199.920654	-0.072632
200.000000	199.940186	-0.071350
200.000000	199.940186	-0.072937
200.000000	199.959106	-0.073273
200.000000	199.940186	-0.071350
200.000000	199.940186	-0.072296
200.000000	199.946289	-0.073578
200.000000	199.933472	-0.072937
200.000000	199.946289	-0.071350
200.000000	199.940186	-0.070404
200.000000	199.946289	-0.071686
200.000000	199.927368	-0.072632
200.000000	199.933472	-0.072632
200.000000	199.940186	-0.073914
200.000000	199.933472	-0.071686
200.000000	199.940186	-0.072296
200.000000	199.940186	-0.074219
200.000000	199.946289	-0.075165
200.000000	199.952393	-0.072296
200.000000	199.940186	-0.071991
200.000000	199.927368	-0.072937
200.000000	199.940186	-0.072937
200.000000	199.927368	-0.071686
200.000000	199.946289	-0.071350
200.000000	199.946289	-0.072296
200.000000	199.946289	-0.071991
200.000000	199.927368	-0.071991
200.000000	199.927368	-0.071350
200.000000	199.952393	-0.069763
200.000000	199.920654	-0.073578
200.000000	199.940186	-0.071350
200.000000	199.946289	-0.071686
200.000000	199.933472	-0.069763
200.000000	199.933472	-0.071991
200.000000	199.940186	-0.074219
200.000000	199.927368	-0.072296
200.000000	199.940186	-0.071686
200.000000	199.940186	-0.071350
200.000000	199.927368	-0.073273
200.000000	199.940186	-0.071991
200.000000	199.940186	-0.070709
200.000000	199.927368	-0.070068
200.000000	199.940186	-0.072632
200.000000	199.940186	-0.068481
200.000000	199.927368	-0.070709
200.000000	199.946289	-0.069763
200.000000	199.952393	-0.073273
200.000000	199.959106	-0.071350
200.000000	199.946289	-0.071991
200.000000	199.927368	-0.071045
200.000000	199.946289	-0.072632
200.000000	199.940186	-0.072296
200.000000	199.920654	-0.071991
200.000000	199.952393	-0.071686
200.000000	199.940186	-0.070404
200.000000	199.940186	-0.073578
200.000000	199.952393	-0.073578
200.000000	199.952393	-0.074524
200.000000	199.933472	-0.071350
200.000000	199.952393	-0.072937
200.000000	199.933472	-0.072632
200.000000	199.952393	-0.070404
200.000000	199.946289	-0.072937
200.000000	199.927368	-0.070709
200.000000	199.920654	-0.071045
200.000000	199.933472	-0.071686
200.000000	199.946289	-0.072632
200.000000	199.933472	-0.070068
200.000000	199.940186	-0.070709
200.000000	199.927368	-0.071686
200.000000	199.946289	-0.073578
200.000000	199.952393	-0.070709
200.000000	199.946289	-0.073914
200.000000	199.946289	-0.070404
200.000000	199.920654	-0.070404
200.000000	199.940186	-0.070068
200.000000	199.940186	-0.072937
200.000000	199.933472	-0.070068
200.000000	199.946289	-0.073273
200.000000	199.940186	-0.071045
200.000000	199.978027	-0.071991
200.000000	199.933472	-0.073273
200.000000	199.927368	-0.073914
200.000000	199.940186	-0.071350
200.000000	199.946289	-0.071991
200.000000	199.952393	-0.074524
200.000000	199.933472	-0.072632
200.000000	199.940186	-0.071350
200.000000	199.940186	-0.070404
200.000000	199.946289	-0.070068
200.000000	199.920654	-0.073273
200.000000	199.940186	-0.069763
200.000000	199.927368	-0.071350
200.000000	199.940186	-0.070709
200.000000	199.927368	-0.070404
200.000000	199.940186	-0.071350
200.000000	199.946289	-0.074219
200.000000	199.946289	-0.072632
200.000000	199.940186	-0.071045
200.000000	199.959106	-0.072937
200.000000	199.940186	-0.073273
200.000000	199.927368	-0.071991
200.000000	199.927368	-0.074524
200.000000	199.946289	-0.069763
200.000000	199.946289	-0.071991
200.000000	199.946289	-0.073578
200.000000	199.940186	-0.074860
200.000000	199.940186	-0.070068
200.000000	199.946289	-0.071350
200.000000	199.946289	-0.071686
200.000000	199.952393	-0.071045
200.000000	199.940186	-0.070068
200.000000	199.940186	-0.070404
200.000000	199.940186	-0.069763
200.000000	199.940186	-0.072632
200.000000	199.920654	-0.071045
200.000000	199.952393	-0.073578
200.000000	199.940186	-0.070068
200.000000	199.933472	-0.072937
200.000000	199.952393	-0.072937
200.000000	199.952393	-0.072632
200.000000	199.940186	-0.072296
200.000000	199.940186	-0.073914
200.000000	199.927368	-0.074524
200.000000	199.940186	-0.069427
200.000000	199.946289	-0.071686
200.000000	199.940186	-0.073273
200.000000	199.940186	-0.073273
200.000000	199.940186	-0.071045
200.000000	199.946289	-0.071686
200.000000	199.940186	-0.070709
200.000000	199.946289	-0.071045
200.000000	199.946289	-0.071350
200.000000	199.933472	-0.071991
200.000000	199.946289	-0.070404
200.000000	199.933472	-0.072937
200.000000	199.920654	-0.072296
200.000000	199.940186	-0.070068
200.000000	199.952393	-0.070709
200.000000	199.952393	-0.071991
200.000000	199.940186	-0.072937
[truncated: 1,058,285 more chars]
