# Supplementary material for: Forces applied during classical touch assays for Caenorhabditis elegans
Source: PLoS One. 2017 May 19;12(5):e0178080. doi: 10.1371/journal.pone.0178080 (PMC5438190; doi:10.1371/journal.pone.0178080)
Supplement: S1 Analysis Code — The matlab code used to do all data analysis is contained in this zip file. Also requires S2 Data. (ZIP) [file pone.0178080.s005.zip › AnalysisCodeAndData/HairMechanics/RawData/HM_VolHair2.txt]

FORCE/DISPLACEMENT CLAMP EXPERIMENT 
 12/6/2016 
 
 Experiment Name: 	 HM_VolunteerTool 
 Cantilever ID #: 	 ANHS-9B 
 Sampling rate (Hz): 	 1000 
 Actuation Mode: 	 Disp. Clamp 
 
 Set Point (um) 	 Actuator Position (um) 	 Piezo Position (um) 
0.000000	0.543213	-2.356772
0.000000	0.549316	-2.458609
0.000000	0.530396	-2.639532
0.000000	0.523682	-2.463159
0.000000	0.536499	-2.302603
0.000000	0.549316	-2.311487
0.000000	0.510864	-2.372589
0.000000	0.543213	-2.356772
0.000000	0.517578	-2.492410
0.000000	0.530396	-2.368039
0.000000	0.485840	-2.377139
0.000000	0.517578	-2.501511
0.000000	0.530396	-2.537695
0.000000	0.510864	-2.458609
0.000000	0.504761	-2.540079
0.000000	0.517578	-2.540079
0.000000	0.485840	-2.653183
0.000000	0.491943	-2.508444
0.000000	0.504761	-2.533145
0.000000	0.504761	-2.408774
0.000000	0.491943	-2.379523
0.000000	0.491943	-2.442792
0.000000	0.491943	-2.442792
0.000000	0.523682	-2.451892
0.000000	0.510864	-2.395340
0.000000	0.491943	-2.553513
0.000000	0.491943	-2.465326
0.000000	0.473022	-2.463159
0.000000	0.473022	-2.365872
0.000000	0.473022	-2.392957
0.000000	0.485840	-2.347672
0.000000	0.504761	-2.664450
0.000000	0.460205	-2.476593
0.000000	0.479126	-2.569330
0.000000	0.479126	-2.601181
0.000000	0.473022	-2.653183
0.000000	0.460205	-2.436075
0.000000	0.447388	-2.612448
0.000000	0.447388	-2.569330
0.000000	0.473022	-2.560446
0.000000	0.454102	-2.553513
0.000000	0.479126	-2.415707
0.000000	0.447388	-2.347672
0.000000	0.434570	-2.456226
0.000000	0.454102	-2.411157
0.000000	0.441284	-2.379523
0.000000	0.460205	-2.553513
0.000000	0.447388	-2.395340
0.000000	0.447388	-2.510611
0.000000	0.428467	-2.521878
0.000000	0.454102	-2.467709
0.000000	0.454102	-2.501511
0.000000	0.460205	-2.537695
0.000000	0.441284	-2.623715
0.000000	0.415649	-2.761737
0.000000	0.428467	-2.469876
0.000000	0.408936	-2.458609
0.000000	0.421753	-2.483527
0.000000	0.434570	-2.580814
0.000000	0.434570	-2.515161
0.000000	0.408936	-2.496960
0.000000	0.421753	-2.350055
0.000000	0.402832	-2.436075
0.000000	0.402832	-2.610065
0.000000	0.441284	-2.619165
0.000000	0.402832	-2.503894
0.000000	0.421753	-2.417874
0.000000	0.415649	-2.483527
0.000000	0.408936	-2.488077
0.000000	0.402832	-2.634982
0.000000	0.402832	-2.433691
0.000000	0.383911	-2.334238
0.000000	0.402832	-2.515161
0.000000	0.390015	-2.632816
0.000000	0.371094	-2.569330
0.000000	0.402832	-2.408774
0.000000	0.408936	-2.406607
0.000000	0.402832	-2.537695
0.000000	0.377197	-2.743536
0.000000	0.402832	-2.598798
0.000000	0.396729	-2.388406
0.000000	0.415649	-2.338788
0.000000	0.402832	-2.408774
0.000000	0.402832	-2.449509
0.000000	0.390015	-2.623715
0.000000	0.351562	-2.451892
0.000000	0.383911	-2.374973
0.000000	0.396729	-2.521878
0.000000	0.371094	-2.669000
0.000000	0.351562	-2.533145
0.000000	0.358276	-2.438242
0.000000	0.377197	-2.392957
0.000000	0.364380	-2.644083
0.000000	0.345459	-2.576263
0.000000	0.383911	-2.512778
0.000000	0.358276	-2.345505
0.000000	0.351562	-2.388406
0.000000	0.339355	-2.451892
0.000000	0.351562	-2.571713
0.000000	0.364380	-2.589697
0.000000	0.364380	-2.420041
0.000000	0.339355	-2.524261
0.000000	0.358276	-2.605515
0.000000	0.351562	-2.718619
0.000000	0.377197	-2.474426
0.000000	0.339355	-2.420041
0.000000	0.351562	-2.372589
0.000000	0.358276	-2.512778
0.000000	0.339355	-2.463159
0.000000	0.351562	-2.345505
0.000000	0.351562	-2.374973
0.000000	0.339355	-2.318420
0.000000	0.358276	-2.311487
0.000000	0.300903	-2.501511
0.000000	0.313721	-2.442792
0.000000	0.313721	-2.313870
0.000000	0.319824	-2.438242
0.000000	0.319824	-2.573880
0.000000	0.339355	-2.528812
0.000000	0.332642	-2.560446
0.000000	0.326538	-2.454059
0.000000	0.339355	-2.383856
0.000000	0.326538	-2.741370
0.000000	0.300903	-2.732269
0.000000	0.326538	-2.530978
0.000000	0.326538	-2.361322
0.000000	0.313721	-2.406607
0.000000	0.326538	-2.424591
0.000000	0.300903	-2.467709
0.000000	0.319824	-2.506061
0.000000	0.313721	-2.481143
0.000000	0.288086	-2.524261
0.000000	0.326538	-2.571713
0.000000	0.319824	-2.528812
0.000000	0.300903	-2.528812
0.000000	0.275269	-2.420041
0.000000	0.288086	-2.431525
0.000000	0.300903	-2.555896
0.000000	0.294800	-2.449509
0.000000	0.294800	-2.612448
0.000000	0.307007	-2.576263
0.000000	0.300903	-2.431525
0.000000	0.294800	-2.438242
0.000000	0.288086	-2.576263
0.000000	0.300903	-2.528812
0.000000	0.300903	-2.474426
0.000000	0.300903	-2.535529
0.000000	0.275269	-2.377139
0.000000	0.300903	-2.293503
0.000000	0.256348	-2.350055
0.000000	0.294800	-2.422424
0.000000	0.275269	-2.413324
0.000000	0.300903	-2.650800
0.000000	0.275269	-2.451892
0.000000	0.269165	-2.374973
0.000000	0.249634	-2.551346
0.000000	0.307007	-2.537695
0.000000	0.275269	-2.481143
0.000000	0.275269	-2.616998
0.000000	0.262451	-2.492410
0.000000	0.269165	-2.630432
0.000000	0.262451	-2.587531
0.000000	0.237427	-2.560446
0.000000	0.275269	-2.521878
0.000000	0.269165	-2.524261
0.000000	0.256348	-2.524261
0.000000	0.269165	-2.442792
0.000000	0.256348	-2.548962
0.000000	0.275269	-2.433691
0.000000	0.256348	-2.524261
0.000000	0.262451	-2.580814
0.000000	0.300903	-2.578430
0.000000	0.269165	-2.492410
0.000000	0.249634	-2.463159
0.000000	0.269165	-2.438242
0.000000	0.243530	-2.562613
0.000000	0.217896	-2.496960
0.000000	0.249634	-2.397507
0.000000	0.262451	-2.379523
0.000000	0.256348	-2.506061
0.000000	0.249634	-2.402057
0.000000	0.262451	-2.395340
0.000000	0.243530	-2.535529
0.000000	0.243530	-2.404224
0.000000	0.217896	-2.585147
0.000000	0.230713	-2.641699
0.000000	0.249634	-2.567163
0.000000	0.237427	-2.329687
0.000000	0.256348	-2.431525
0.000000	0.205078	-2.458609
0.000000	0.249634	-2.594247
0.000000	0.237427	-2.582980
0.000000	0.205078	-2.381689
0.000000	0.230713	-2.395340
0.000000	0.249634	-2.463159
0.000000	0.224609	-2.492410
0.000000	0.237427	-2.449509
0.000000	0.224609	-2.392957
0.000000	0.230713	-2.454059
0.000000	0.230713	-2.433691
0.000000	0.211792	-2.655350
0.000000	0.256348	-2.553513
0.000000	0.198975	-2.397507
0.000000	0.211792	-2.503894
0.000000	0.230713	-2.544629
0.000000	0.237427	-2.797922
0.000000	0.224609	-2.619165
0.000000	0.217896	-2.370422
0.000000	0.217896	-2.485693
0.000000	0.230713	-2.503894
0.000000	0.205078	-2.610065
0.000000	0.205078	-2.521878
0.000000	0.198975	-2.424591
0.000000	0.180054	-2.417874
0.000000	0.211792	-2.488077
0.000000	0.205078	-2.625882
0.000000	0.217896	-2.506061
0.000000	0.198975	-2.399673
0.000000	0.198975	-2.451892
0.000000	0.205078	-2.359155
0.000000	0.192871	-2.680267
0.000000	0.211792	-2.533145
0.000000	0.211792	-2.286786
0.000000	0.180054	-2.386240
0.000000	0.217896	-2.585147
0.000000	0.198975	-2.576263
0.000000	0.198975	-2.614615
0.000000	0.186157	-2.573880
0.000000	0.186157	-2.469876
0.000000	0.198975	-2.510611
0.000000	0.192871	-2.709735
0.000000	0.180054	-2.605515
0.000000	0.167236	-2.562613
0.000000	0.186157	-2.451892
0.000000	0.180054	-2.442792
0.000000	0.173340	-2.607898
0.000000	0.173340	-2.474426
0.000000	0.198975	-2.313870
0.000000	0.173340	-2.361322
0.000000	0.205078	-2.377139
0.000000	0.173340	-2.467709
0.000000	0.173340	-2.503894
0.000000	0.173340	-2.499344
0.000000	0.167236	-2.429141
0.000000	0.173340	-2.664450
0.000000	0.173340	-2.680267
0.000000	0.173340	-2.684818
0.000000	0.186157	-2.548962
0.000000	0.154419	-2.499344
0.000000	0.167236	-2.327304
0.000000	0.141602	-2.693918
0.000000	0.173340	-2.655350
0.000000	0.173340	-2.444958
0.000000	0.160522	-2.372589
0.000000	0.167236	-2.463159
0.000000	0.167236	-2.433691
0.000000	0.167236	-2.426974
0.000000	0.160522	-2.548962
0.000000	0.186157	-2.338788
0.000000	0.173340	-2.442792
0.000000	0.186157	-2.693918
0.000000	0.154419	-2.576263
0.000000	0.180054	-2.465326
0.000000	0.173340	-2.456226
0.000000	0.173340	-2.483527
0.000000	0.167236	-2.607898
0.000000	0.154419	-2.700635
0.000000	0.160522	-2.535529
0.000000	0.135498	-2.429141
0.000000	0.141602	-2.476593
0.000000	0.167236	-2.490244
0.000000	0.167236	-2.610065
0.000000	0.147705	-2.506061
0.000000	0.167236	-2.436075
0.000000	0.135498	-2.569330
0.000000	0.135498	-2.669000
0.000000	0.128784	-2.515161
0.000000	0.160522	-2.370422
0.000000	0.135498	-2.316037
0.000000	0.154419	-2.467709
0.000000	0.147705	-2.616998
0.000000	0.173340	-2.639532
0.000000	0.128784	-2.496960
0.000000	0.147705	-2.392957
0.000000	0.128784	-2.444958
0.000000	0.135498	-2.592081
0.000000	0.135498	-2.567163
0.000000	0.173340	-2.625882
0.000000	0.122681	-2.467709
0.000000	0.147705	-2.578430
0.000000	0.141602	-2.621548
0.000000	0.147705	-2.603348
0.000000	0.135498	-2.573880
0.000000	0.103149	-2.465326
0.000000	0.135498	-2.447342
0.000000	0.154419	-2.582980
0.000000	0.147705	-2.686984
0.000000	0.128784	-2.501511
0.000000	0.103149	-2.282236
0.000000	0.103149	-2.361322
0.000000	0.115967	-2.288953
0.000000	0.141602	-2.298053
0.000000	0.084229	-2.524261
0.000000	0.115967	-2.273135
0.000000	0.097046	-2.413324
0.000000	0.122681	-2.592081
0.000000	0.128784	-2.655350
0.000000	0.135498	-2.582980
0.000000	0.115967	-2.469876
0.000000	0.115967	-2.510611
0.000000	0.115967	-2.592081
0.000000	0.141602	-2.510611
0.000000	0.109863	-2.474426
0.000000	0.115967	-2.320587
0.000000	0.097046	-2.295670
0.000000	0.103149	-2.302603
0.000000	0.097046	-2.340955
0.000000	0.103149	-2.431525
0.000000	0.115967	-2.390790
0.000000	0.097046	-2.415707
0.000000	0.135498	-2.551346
0.000000	0.097046	-2.460776
0.000000	0.115967	-2.508444
0.000000	0.115967	-2.379523
0.000000	0.109863	-2.429141
0.000000	0.084229	-2.610065
0.000000	0.115967	-2.632816
0.000000	0.141602	-2.607898
0.000000	0.135498	-2.535529
0.000000	0.097046	-2.551346
0.000000	0.109863	-2.472260
0.000000	0.097046	-2.481143
0.000000	0.122681	-2.680267
0.000000	0.109863	-2.474426
0.000000	0.115967	-2.451892
0.000000	0.115967	-2.555896
0.000000	0.103149	-2.503894
0.000000	0.128784	-2.340955
0.000000	0.115967	-2.442792
0.000000	0.071411	-2.270752
0.000000	0.097046	-2.562613
0.000000	0.109863	-2.526428
0.000000	0.115967	-2.499344
0.000000	0.103149	-2.390790
0.000000	0.058594	-2.431525
0.000000	0.103149	-2.562613
0.000000	0.084229	-2.625882
0.000000	0.090942	-2.696085
0.000000	0.109863	-2.567163
0.000000	0.084229	-2.607898
0.000000	0.097046	-2.601181
0.000000	0.097046	-2.669000
0.000000	0.109863	-2.546796
0.000000	0.084229	-2.630432
0.000000	0.071411	-2.488077
0.000000	0.084229	-2.542245
0.000000	0.078125	-2.519711
0.000000	0.071411	-2.365872
0.000000	0.071411	-2.519711
0.000000	0.078125	-2.465326
0.000000	0.084229	-2.576263
0.000000	0.078125	-2.438242
0.000000	0.090942	-2.530978
0.000000	0.045776	-2.397507
0.000000	0.065308	-2.551346
0.000000	0.097046	-2.607898
0.000000	0.065308	-2.483527
0.000000	0.078125	-2.469876
0.000000	0.078125	-2.675717
0.000000	0.058594	-2.664450
0.000000	0.065308	-2.580814
0.000000	0.084229	-2.673550
0.000000	0.045776	-2.530978
0.000000	0.045776	-2.614615
0.000000	0.045776	-2.560446
0.000000	0.084229	-2.521878
0.000000	0.097046	-2.456226
0.000000	0.090942	-2.460776
0.000000	0.084229	-2.535529
0.000000	0.052490	-2.650800
0.000000	0.052490	-2.537695
0.000000	0.065308	-2.392957
0.000000	0.078125	-2.447342
0.000000	0.078125	-2.519711
0.000000	0.058594	-2.562613
0.000000	0.058594	-2.605515
0.000000	0.058594	-2.521878
0.000000	0.045776	-2.519711
0.000000	0.071411	-2.657733
0.000000	0.058594	-2.657733
0.000000	0.071411	-2.530978
0.000000	0.065308	-2.458609
0.000000	0.058594	-2.411157
0.000000	0.065308	-2.587531
0.000000	0.084229	-2.741370
0.000000	0.039673	-2.438242
0.000000	0.052490	-2.334238
0.000000	0.058594	-2.374973
0.000000	0.058594	-2.370422
0.000000	0.052490	-2.553513
0.000000	0.045776	-2.544629
0.000000	0.045776	-2.356772
0.000000	0.033569	-2.496960
0.000000	0.052490	-2.748087
0.000000	0.071411	-2.705185
0.000000	0.052490	-2.582980
0.000000	0.058594	-2.621548
0.000000	0.045776	-2.616998
0.000000	0.052490	-2.673550
0.000000	0.052490	-2.779721
0.000000	0.045776	-2.582980
0.000000	0.045776	-2.422424
0.000000	0.045776	-2.501511
0.000000	0.052490	-2.499344
0.000000	0.071411	-2.533145
0.000000	0.045776	-2.429141
0.000000	0.033569	-2.467709
0.000000	0.058594	-2.542245
0.000000	0.052490	-2.673550
0.000000	0.058594	-2.555896
0.000000	0.052490	-2.444958
0.000000	0.020752	-2.429141
0.000000	0.039673	-2.519711
0.000000	0.045776	-2.589697
0.000000	0.045776	-2.580814
0.000000	0.045776	-2.458609
0.000000	0.026855	-2.555896
0.000000	0.045776	-2.508444
0.000000	0.039673	-2.682434
0.000000	0.033569	-2.659900
0.000000	0.045776	-2.632816
0.000000	0.007935	-2.503894
0.000000	0.039673	-2.582980
0.000000	0.052490	-2.573880
0.000000	0.039673	-2.460776
0.000000	0.039673	-2.444958
0.000000	0.045776	-2.490244
0.000000	0.039673	-2.483527
0.000000	0.039673	-2.592081
0.000000	0.045776	-2.530978
0.000000	0.020752	-2.406607
0.000000	0.045776	-2.517328
0.000000	0.026855	-2.578430
0.000000	0.045776	-2.594247
0.000000	0.033569	-2.562613
0.000000	0.026855	-2.684818
0.000000	0.020752	-2.521878
0.000000	0.052490	-2.693918
0.000000	0.033569	-2.666617
0.000000	0.033569	-2.628265
0.000000	0.045776	-2.576263
0.000000	0.026855	-2.524261
0.000000	0.033569	-2.420041
0.000000	0.039673	-2.569330
0.000000	0.033569	-2.449509
0.000000	0.039673	-2.677884
0.000000	0.058594	-2.616998
0.000000	0.020752	-2.533145
0.000000	0.039673	-2.463159
0.000000	0.039673	-2.456226
0.000000	0.026855	-2.512778
0.000000	0.020752	-2.605515
0.000000	0.033569	-2.454059
0.000000	0.026855	-2.436075
0.000000	0.045776	-2.551346
0.000000	0.026855	-2.438242
0.000000	0.039673	-2.343338
0.000000	0.045776	-2.447342
0.000000	0.020752	-2.628265
0.000000	0.045776	-2.605515
0.000000	0.026855	-2.829556
0.000000	0.026855	-2.750470
0.000000	0.045776	-2.374973
0.000000	0.014038	-2.386240
0.000000	0.020752	-2.521878
0.000000	0.014038	-2.666617
0.000000	0.045776	-2.528812
0.000000	0.026855	-2.377139
0.000000	0.007935	-2.361322
0.000000	0.020752	-2.438242
0.000000	0.020752	-2.653183
0.000000	0.045776	-2.535529
0.000000	0.026855	-2.365872
0.000000	0.007935	-2.406607
0.000000	0.039673	-2.431525
0.000000	0.020752	-2.725552
0.000000	0.007935	-2.641699
0.000000	0.045776	-2.420041
0.000000	0.020752	-2.442792
0.000000	0.020752	-2.607898
0.000000	0.001221	-2.705185
0.000000	0.014038	-2.795538
0.000000	0.014038	-2.524261
0.000000	0.026855	-2.555896
0.000000	0.007935	-2.607898
0.000000	-0.004883	-2.750470
0.000000	0.014038	-2.589697
0.000000	0.001221	-2.456226
0.000000	0.001221	-2.354605
0.000000	0.007935	-2.512778
0.000000	0.001221	-2.474426
0.000000	0.007935	-2.417874
0.000000	0.014038	-2.388406
0.000000	0.045776	-2.279852
0.000000	0.026855	-2.350055
0.000000	0.020752	-2.447342
0.000000	0.020752	-2.573880
0.000000	0.001221	-2.306937
0.000000	0.014038	-2.555896
0.000000	0.007935	-2.612448
0.000000	0.039673	-2.508444
0.000000	0.001221	-2.578430
0.000000	0.001221	-2.580814
0.000000	0.007935	-2.392957
0.000000	0.014038	-2.580814
0.000000	-0.004883	-2.506061
0.000000	0.039673	-2.417874
0.000000	0.045776	-2.463159
0.000000	0.014038	-2.499344
0.000000	0.033569	-2.392957
0.000000	0.001221	-2.510611
0.000000	0.014038	-2.438242
0.025024	0.033569	-2.501511
0.050049	0.078125	-2.587531
0.075073	0.097046	-2.508444
0.100098	0.090942	-2.431525
0.125122	0.115967	-2.368039
0.150146	0.103149	-2.488077
0.175171	0.160522	-2.431525
0.200195	0.141602	-2.594247
0.225220	0.180054	-2.481143
0.250244	0.154419	-2.605515
0.275269	0.205078	-2.515161
0.300293	0.237427	-2.580814
0.324707	0.237427	-2.422424
0.349731	0.256348	-2.510611
0.374756	0.256348	-2.395340
0.399780	0.256348	-2.567163
0.424805	0.294800	-2.379523
0.449829	0.288086	-2.218750
0.474854	0.339355	-2.363489
0.499878	0.358276	-2.506061
0.524902	0.351562	-2.383856
0.549927	0.377197	-2.361322
0.574951	0.377197	-2.442792
0.599976	0.402832	-2.320587
0.625000	0.415649	-2.612448
0.650024	0.434570	-2.436075
0.675049	0.441284	-2.291119
0.700073	0.454102	-2.347672
0.725098	0.473022	-2.431525
0.750122	0.504761	-2.506061
0.775146	0.504761	-2.526428
0.800171	0.530396	-2.331854
0.825195	0.530396	-2.408774
0.850220	0.593872	-2.501511
0.875244	0.581055	-2.580814
0.900269	0.587769	-2.415707
0.925293	0.612793	-2.370422
0.949707	0.638428	-2.279852
0.974731	0.645142	-2.399673
0.999756	0.657959	-2.578430
1.024780	0.657959	-2.329687
1.049805	0.695801	-2.191666
1.074829	0.708618	-2.331854
1.099854	0.727539	-2.316037
1.124878	0.708618	-2.492410
1.149902	0.740356	-2.379523
1.174927	0.784912	-2.336404
1.199951	0.784912	-2.404224
1.224976	0.778809	-2.524261
1.250000	0.836182	-2.510611
1.275024	0.829468	-2.397507
1.300049	0.861816	-2.386240
1.325073	0.861816	-2.370422
1.350098	0.899658	-2.510611
1.375122	0.893555	-2.370422
1.400146	0.906372	-2.442792
1.425171	0.938110	-2.413324
1.450195	0.944214	-2.298053
1.475220	0.988770	-2.390790
1.500244	0.988770	-2.524261
1.525269	0.988770	-2.309320
1.550293	1.008301	-2.408774
1.574707	1.014404	-2.454059
1.599731	1.058960	-2.313870
1.624756	1.077881	-2.239117
1.649780	1.071777	-2.411157
1.674805	1.090698	-2.277686
1.699829	1.090698	-2.413324
1.724854	1.097412	-2.426974
1.749878	1.148071	-2.424591
1.774902	1.167603	-2.467709
1.799927	1.167603	-2.540079
1.824951	1.212158	-2.524261
1.849976	1.205444	-2.422424
1.875000	1.205444	-2.356772
1.900024	1.256714	-2.488077
1.925049	1.269531	-2.433691
1.950073	1.294556	-2.345505
1.975098	1.269531	-2.266418
2.000122	1.320190	-2.298053
2.025146	1.333008	-2.454059
2.050171	1.351929	-2.365872
2.075195	1.383667	-2.288953
2.100220	1.409302	-2.325137
2.125244	1.390381	-2.424591
2.150269	1.422119	-2.492410
2.175293	1.453857	-2.404224
2.199707	1.466675	-2.347672
2.224731	1.485596	-2.372589
2.249756	1.498413	-2.392957
2.274780	1.524048	-2.605515
2.299805	1.511230	-2.460776
2.324829	1.549683	-2.322971
2.349854	1.568604	-2.483527
2.374878	1.581421	-2.476593
2.399902	1.613159	-2.490244
2.424927	1.613159	-2.361322
2.449951	1.657715	-2.325137
2.474976	1.651611	-2.417874
2.500000	1.644897	-2.576263
2.525024	1.677246	-2.540079
2.550049	1.689453	-2.227850
2.575073	1.696167	-2.225684
2.600098	1.727905	-2.320587
2.625122	1.753540	-2.300220
2.650146	1.785278	-2.485693
2.675171	1.817017	-2.304770
2.700195	1.804199	-2.340955
2.725220	1.848755	-2.431525
2.750244	1.861572	-2.496960
2.775269	1.881104	-2.478976
2.800293	1.855469	-2.411157
2.824707	1.912842	-2.320587
2.849731	1.925659	-2.481143
2.874756	1.938477	-2.347672
2.899780	1.931763	-2.456226
2.924805	1.950684	-2.329687
2.949829	1.976318	-2.397507
2.974854	1.995850	-2.295670
2.999878	2.020874	-2.331854
3.024902	2.033691	-2.370422
3.049927	2.059326	-2.472260
3.074951	2.072144	-2.447342
3.099976	2.084961	-2.194049
3.125000	2.122803	-2.325137
3.150024	2.142334	-2.345505
3.175049	2.174072	-2.340955
3.200073	2.161255	-2.388406
3.225098	2.211914	-2.331854
3.250122	2.211914	-2.336404
3.275146	2.237549	-2.474426
3.300171	2.237549	-2.644083
3.325195	2.263184	-2.408774
3.350220	2.269287	-2.302603
3.375244	2.301636	-2.517328
3.400269	2.307739	-2.503894
3.425293	2.339478	-2.603348
3.449707	2.320557	-2.383856
3.474731	2.365112	-2.218750
3.499756	2.390747	-2.334238
3.524780	2.415771	-2.273135
3.549805	2.409668	-2.356772
3.574829	2.422485	-2.320587
3.599854	2.467041	-2.234567
3.624878	2.492676	-2.338788
3.649902	2.485962	-2.524261
3.674927	2.517700	-2.426974
3.699951	2.530518	-2.202933
3.724976	2.568970	-2.266418
3.750000	2.562866	-2.359155
3.775024	2.587891	-2.472260
3.800049	2.607422	-2.372589
3.825073	2.613525	-2.402057
3.850098	2.645264	-2.383856
3.875122	2.670898	-2.478976
3.900146	2.664795	-2.451892
3.925171	2.721558	-2.508444
3.950195	2.741089	-2.368039
3.975220	2.728271	-2.374973
4.000244	2.766724	-2.397507
4.025269	2.791748	-2.352222
4.050293	2.766724	-2.306937
4.074707	2.823486	-2.309320
4.099731	2.843018	-2.311487
4.124756	2.843018	-2.370422
4.149780	2.887573	-2.291119
4.174805	2.868652	-2.282236
4.199829	2.919312	-2.444958
4.224854	2.900391	-2.386240
4.249878	2.951050	-2.306937
4.274902	2.957764	-2.252768
4.299927	2.989502	-2.474426
4.324951	3.015137	-2.291119
4.349976	3.008423	-2.460776
4.375000	3.046875	-2.417874
4.400024	3.065796	-2.408774
4.425049	3.072510	-2.442792
4.450073	3.117065	-2.546796
4.475098	3.104248	-2.270752
4.500122	3.148804	-2.347672
4.525146	3.161621	-2.282236
4.550171	3.180542	-2.402057
4.575195	3.212280	-2.485693
4.600220	3.225098	-2.347672
4.625244	3.225098	-2.162198
4.650269	3.244019	-2.218750
4.675293	3.295288	-2.350055
4.699707	3.282471	-2.433691
4.724731	3.314209	-2.277686
4.749756	3.339844	-2.212033
4.774780	3.365479	-2.383856
4.799805	3.365479	-2.449509
4.824829	3.371582	-2.449509
4.849854	3.422852	-2.288953
4.874878	3.441772	-2.329687
4.899902	3.447876	-2.383856
4.924927	3.473511	-2.569330
4.949951	3.480225	-2.472260
4.974976	3.524780	-2.336404
5.000000	3.549805	-2.273135
5.025024	3.549805	-2.449509
5.050049	3.569336	-2.365872
5.075073	3.594360	-2.508444
5.100098	3.601074	-2.279852
5.125122	3.613892	-2.275302
5.150146	3.664551	-2.429141
5.175171	3.664551	-2.295670
5.200195	3.677368	-2.318420
5.225220	3.709106	-2.230234
5.250244	3.741455	-2.325137
5.275269	3.747559	-2.345505
5.300293	3.786011	-2.485693
5.324707	3.779297	-2.327304
5.349731	3.798828	-2.275302
5.374756	3.830566	-2.408774
5.399780	3.843384	-2.431525
5.424805	3.868408	-2.415707
5.449829	3.887939	-2.474426
5.474854	3.887939	-2.463159
5.499878	3.925781	-2.485693
5.524902	3.945312	-2.460776
5.549927	3.977051	-2.243668
5.574951	3.995972	-2.336404
5.599976	4.008789	-2.318420
5.625000	4.014893	-2.338788
5.650024	4.034424	-2.304770
5.675049	4.072266	-2.178015
5.700073	4.097900	-2.293503
5.725098	4.129639	-2.390790
5.750122	4.136353	-2.354605
5.775146	4.129639	-2.230234
5.800171	4.174194	-2.279852
5.825195	4.174194	-2.404224
5.850220	4.225464	-2.519711
5.875244	4.244385	-2.433691
5.900269	4.251099	-2.313870
5.925293	4.257202	-2.399673
5.949707	4.263306	-2.442792
5.974731	4.308472	-2.431525
5.999756	4.308472	-2.426974
6.024780	4.378052	-2.304770
6.049805	4.371948	-2.306937
6.074829	4.390869	-2.460776
6.099854	4.410400	-2.429141
6.124878	4.422607	-2.266418
6.149902	4.442139	-2.119296
6.174927	4.473877	-2.261868
6.199951	4.454956	-2.268585
6.224976	4.499512	-2.404224
6.250000	4.512329	-2.318420
6.275024	4.556885	-2.232401
6.300049	4.569702	-2.408774
6.325073	4.620361	-2.422424
6.350098	4.614258	-2.524261
6.375122	4.639282	-2.397507
6.400146	4.620361	-2.257318
6.425171	4.671631	-2.515161
6.450195	4.696655	-2.417874
6.475220	4.728394	-2.499344
6.500244	4.735107	-2.311487
6.525269	4.741211	-2.286786
6.550293	4.773560	-2.374973
6.574707	4.798584	-2.377139
6.599731	4.805298	-2.372589
6.624756	4.824219	-2.254935
6.649780	4.855957	-2.322971
6.674805	4.881592	-2.392957
6.699829	4.862671	-2.395340
6.724854	4.913330	-2.322971
6.749878	4.932251	-2.200766
6.774902	4.964600	-2.187115
6.799927	4.964600	-2.469876
6.824951	4.977417	-2.381689
6.849976	5.028076	-2.377139
6.875000	5.053711	-2.433691
6.900024	5.072632	-2.436075
6.925049	5.066528	-2.415707
6.950073	5.098267	-2.524261
6.975098	5.142822	-2.481143
7.000122	5.142822	-2.426974
7.025146	5.161743	-2.467709
7.050171	5.200195	-2.390790
7.075195	5.193481	-2.254935
7.100220	5.219116	-2.246051
7.125244	5.244751	-2.340955
7.150269	5.295410	-2.279852
7.175293	5.302124	-2.469876
7.199707	5.308228	-2.259485
7.224731	5.340576	-2.227850
7.249756	5.352783	-2.356772
7.274780	5.359497	-2.300220
7.299805	5.378418	-2.209866
7.324829	5.422974	-2.194049
7.349854	5.422974	-2.264035
7.374878	5.454712	-2.537695
7.399902	5.480347	-2.442792
7.424927	5.537720	-2.300220
7.449951	5.505981	-2.306937
7.474976	5.556641	-2.429141
7.500000	5.576172	-2.343338
7.525024	5.576172	-2.325137
7.550049	5.563354	-2.171298
7.575073	5.607910	-2.279852
7.600098	5.652466	-2.413324
7.625122	5.690918	-2.350055
7.650146	5.703735	-2.173682
7.675171	5.722656	-2.117130
7.700195	5.715942	-2.094379
7.725220	5.728760	-2.182565
7.750244	5.780029	-2.338788
7.775269	5.773315	-2.157864
7.800293	5.805664	-2.164581
7.824707	5.843506	-2.232401
7.849731	5.875244	-2.354605
7.874756	5.862427	-2.275302
7.899780	5.888062	-2.298053
7.924805	5.913696	-2.035660
7.949829	5.971069	-2.295670
7.974854	5.996704	-2.406607
7.999878	5.977173	-2.291119
8.024902	5.983887	-2.198383
8.049927	6.015625	-2.223300
8.074951	6.066284	-2.078561
8.099976	6.060181	-2.291119
8.125000	6.066284	-2.322971
8.150024	6.123657	-2.121680
8.175049	6.123657	-2.207483
8.200073	6.162109	-2.282236
8.225098	6.181030	-2.180399
8.250122	6.168213	-2.132947
8.275146	6.232300	-2.184949
8.300171	6.238403	-2.282236
8.325195	6.257935	-2.248218
8.350220	6.308594	-2.173682
8.375244	6.289673	-2.123846
8.400269	6.340332	-2.268585
8.425293	6.365967	-2.173682
8.449707	6.378784	-2.189499
8.474731	6.384888	-2.232401
8.499756	6.417236	-2.189499
8.524780	6.436157	-2.334238
8.549805	6.474609	-2.350055
8.574829	6.486816	-2.119296
8.599854	6.506348	-2.141830
8.624878	6.525269	-2.223300
8.649902	6.557007	-2.246051
8.674927	6.582642	-2.338788
8.699951	6.588745	-2.225684
8.724976	6.627197	-2.101312
8.750000	6.633301	-2.227850
8.775024	6.665649	-2.356772
8.800049	6.690674	-2.286786
8.825073	6.690674	-2.162198
8.850098	6.741943	-2.148764
8.875122	6.741943	-2.300220
8.900146	6.767578	-2.456226
8.925171	6.799316	-2.261868
8.950195	6.812134	-2.146381
8.975220	6.849976	-2.259485
9.000244	6.869507	-2.259485
9.025269	6.882324	-2.354605
9.050293	6.901245	-2.194049
9.074707	6.907349	-2.144214
9.099731	6.964722	-2.234567
9.124756	6.951904	-2.402057
9.149780	6.996460	-2.345505
9.174805	6.977539	-2.139664
9.199829	7.028809	-2.171298
9.224854	7.079468	-2.089828
9.249878	7.092285	-2.361322
9.274902	7.117920	-2.300220
9.299927	7.155762	-2.232401
9.324951	7.124023	-2.148764
9.349976	7.155762	-2.250601
9.375000	7.194214	-2.234567
9.400024	7.207031	-2.322971
9.425049	7.232666	-2.257318
9.450073	7.238770	-2.209866
9.475098	7.257690	-2.279852
9.500122	7.290039	-2.112579
9.525146	7.321777	-2.051477
9.550171	7.347412	-2.234567
9.575195	7.353516	-2.128397
9.600220	7.398071	-2.024393
9.625244	7.404175	-2.184949
9.650269	7.429810	-2.112579
9.675293	7.416992	-2.157864
9.699707	7.474365	-2.261868
9.724731	7.506104	-2.184949
9.749756	7.518921	-2.119296
9.774780	7.544556	-2.239117
9.799805	7.551270	-2.069461
9.824829	7.583008	-2.223300
9.849854	7.608643	-2.239117
9.874878	7.640381	-2.121680
9.899902	7.614746	-2.239117
9.924927	7.678223	-2.304770
9.949951	7.684937	-2.279852
9.974976	7.710571	-2.282236
10.000000	7.748413	-2.051477
10.025024	7.767334	-2.194049
10.050049	7.786865	-2.338788
10.075073	7.774048	-2.246051
10.100098	7.805786	-2.117130
10.125122	7.863159	-2.089828
10.150146	7.875977	-2.162198
10.175171	7.863159	-2.236951
10.200195	7.914429	-2.198383
10.225220	7.920532	-2.015292
10.250244	7.952271	-2.110196
10.275269	8.003540	-2.137497
10.300293	8.009644	-2.184949
10.324707	8.028564	-2.160031
10.349731	8.035278	-2.189499
10.374756	8.079834	-2.171298
10.399780	8.073120	-2.356772
10.424805	8.105469	-2.411157
10.449829	8.124390	-2.171298
10.474854	8.143311	-2.062744
10.499878	8.181763	-2.078561
10.524902	8.187866	-2.284402
10.549927	8.220215	-2.406607
10.574951	8.245239	-2.277686
10.599976	8.264771	-2.191666
10.625000	8.309326	-2.212033
10.650024	8.296509	-2.277686
10.675049	8.334351	-2.214417
10.700073	8.347168	-2.178015
10.725098	8.385620	-2.175848
10.750122	8.391724	-2.164581
10.775146	8.424072	-2.160031
10.800171	8.442993	-2.202933
10.825195	8.474731	-2.060577
10.850220	8.474731	-2.085278
10.875244	8.513184	-2.121680
10.900269	8.532104	-2.182565
10.925293	8.538208	-2.248218
10.949707	8.583374	-2.230234
10.974731	8.602295	-2.270752
10.999756	8.646851	-2.392957
11.024780	8.634033	-2.189499
11.049805	8.678589	-2.132947
11.074829	8.691406	-2.169131
11.099854	8.729858	-2.096762
11.124878	8.717041	-2.160031
11.149902	8.780518	-2.164581
11.174927	8.799438	-2.078561
11.199951	8.799438	-2.212033
11.224976	8.818970	-2.058194
11.250000	8.856812	-2.252768
11.275024	8.882446	-2.141830
11.300049	8.920898	-2.295670
11.325073	8.933716	-2.153314
11.350098	8.952637	-2.214417
11.375122	8.965454	-2.225684
11.400146	8.991089	-2.117130
11.425171	8.984375	-2.200766
11.450195	9.016113	-2.300220
11.475220	9.060669	-2.178015
11.500244	9.093018	-2.293503
11.525269	9.093018	-2.119296
11.550293	9.099121	-2.182565
11.574707	9.150391	-2.318420
11.599731	9.175415	-2.275302
11.624756	9.201050	-2.074011
11.649780	9.213867	-2.035660
11.674805	9.245605	-2.078561
11.699829	9.252319	-2.189499
11.724854	9.271240	-2.175848
11.749878	9.309082	-1.979108
11.774902	9.328613	-1.938373
11.799927	9.328613	-2.096762
11.824951	9.347534	-2.205316
11.849976	9.392090	-2.202933
11.875000	9.411011	-2.175848
11.900024	9.398804	-2.101312
11.925049	9.475098	-2.284402
11.950073	9.481201	-2.438242
11.975098	9.525757	-2.257318
12.000122	9.532471	-2.089828
12.025146	9.558105	-1.985825
12.050171	9.577026	-2.137497
12.075195	9.583130	-2.298053
12.100220	9.615479	-2.162198
12.125244	9.621582	-1.954190
12.150269	9.678955	-2.049094
12.175293	9.697876	-1.990375
12.199707	9.697876	-2.026559
12.224731	9.717407	-1.992542
12.249756	9.799805	-1.997092
12.274780	9.774170	-1.936206
12.299805	9.825439	-2.162198
12.324829	9.857178	-2.221133
12.349854	9.838257	-2.139664
12.374878	9.888916	-1.997092
12.399902	9.888916	-2.069461
12.424927	9.933472	-2.207483
12.449951	9.959106	-2.257318
12.474976	9.997559	-2.216583
12.500000	9.984741	-2.067294
12.525024	10.003662	-2.049094
12.550049	10.042114	-2.180399
12.575073	10.054932	-2.053644
12.600098	10.086670	-2.067294
12.625122	10.125122	-1.990375
12.650146	10.118408	-2.101312
12.675171	10.162964	-2.189499
12.700195	10.181885	-2.137497
12.725220	10.227051	-1.981274
12.750244	10.214233	-1.893088
12.775269	10.227051	-2.035660
12.800293	10.264893	-2.089828
12.824707	10.309448	-2.275302
12.849731	10.303345	-2.128397
12.874756	10.328979	-2.214417
12.899780	10.379639	-2.218750
12.924805	10.366821	-2.306937
12.949829	10.418091	-2.266418
12.974854	10.437012	-2.189499
12.999878	10.449829	-2.137497
13.024902	10.507202	-2.121680
13.049927	10.500488	-2.153314
13.074951	10.538940	-2.028943
13.099976	10.538940	-2.162198
13.125000	10.551758	-2.001642
13.150024	10.596313	-2.035660
13.175049	10.628052	-2.083112
13.200073	10.646973	-2.114746
13.225098	10.646973	-2.056027
13.250122	10.666504	-2.123846
13.275146	10.704346	-2.071844
13.300171	10.748901	-2.012909
13.325195	10.742798	-2.067294
13.350220	10.774536	-2.270752
13.375244	10.787354	-2.026559
13.400269	10.831909	-2.282236
13.425293	10.825806	-2.148764
13.449707	10.870361	-2.153314
13.474731	10.876465	-2.293503
13.499756	10.902100	-2.288953
13.524780	10.927734	-1.972391
13.549805	10.940552	-2.128397
13.574829	11.004028	-2.037827
13.599854	11.004028	-2.302603
13.624878	11.029663	-2.202933
13.649902	11.042480	-2.071844
13.674927	11.074219	-1.970007
13.699951	11.112061	-2.001642
13.724976	11.144409	-2.141830
13.750000	11.144409	-2.085278
13.775024	11.176147	-2.058194
13.800049	11.182251	-1.927106
13.825073	11.233521	-2.194049
13.850098	11.259155	-2.182565
13.875122	11.252441	-2.130563
13.900146	11.284180	-1.899805
13.925171	11.315918	-2.053644
13.950195	11.309814	-2.141830
13.975220	11.367187	-2.286786
14.000244	11.380005	-2.160031
14.025269	11.411743	-1.992542
14.050293	11.430664	-2.026559
14.074707	11.430664	-2.148764
14.099731	11.475220	-2.044760
14.124756	11.500854	-2.015292
14.149780	11.513672	-1.922556
14.174805	11.552124	-1.974557
14.199829	11.558228	-2.010742
14.224854	11.589966	-2.019843
14.249878	11.609497	-1.911288
14.274902	11.609497	-1.906738
14.299927	11.641235	-1.942923
14.324951	11.691895	-2.103479
14.349976	11.711426	-2.035660
14.375000	11.717529	-1.940540
14.400024	11.755981	-2.056027
14.425049	11.781006	-2.087662
14.450073	11.787720	-2.058194
14.475098	11.832275	-2.015292
14.500122	11.870728	-2.184949
14.525146	11.845093	-2.035660
14.550171	11.895752	-1.999475
14.575195	11.895752	-1.954190
14.600220	11.921387	-1.800351
14.625244	11.972656	-1.927106
14.650269	11.997681	-1.879654
14.675293	12.010498	-1.924722
14.699707	12.036133	-1.863620
14.724731	12.030029	-1.820718
14.749756	12.067871	-2.046927
14.774780	12.125244	-1.999475
14.799805	12.156982	-1.915839
14.824829	12.131958	-1.886371
14.849854	12.176514	-1.915839
14.874878	12.227173	-1.985825
14.899902	12.214355	-2.083112
14.924927	12.246094	-1.906738
14.949951	12.284546	-1.924722
14.974976	12.297363	-2.096762
15.000000	12.329102	-2.246051
15.025024	12.354736	-2.033276
15.050049	12.373657	-1.947473
15.075073	12.393188	-1.825269
15.100098	12.418213	-1.974557
15.125122	12.405396	-2.117130
15.150146	12.437744	-1.970007
15.175171	12.449951	-1.970007
15.200195	12.501221	-1.945090
15.225220	12.501221	-2.006192
15.250244	12.539673	-2.141830
15.275269	12.551880	-2.089828
15.300293	12.551880	-1.915839
15.324707	12.628784	-2.164581
15.349731	12.634888	-2.268585
15.374756	12.653809	-2.225684
15.399780	12.698975	-2.135114
15.424805	12.723999	-2.056027
15.449829	12.749634	-2.205316
15.474854	12.749634	-2.166748
15.499878	12.775269	-2.105646
15.524902	12.800903	-1.983658
15.549927	12.832642	-2.026559
15.574951	12.813110	-2.062744
15.599976	12.851562	-2.089828
15.625000	12.902832	-2.216583
15.650024	12.927856	-2.024393
15.675049	12.960205	-2.128397
15.700073	12.979126	-2.119296
15.725098	12.998047	-2.083112
15.750122	13.042603	-2.089828
15.775146	13.036499	-2.001642
15.800171	13.081055	-1.972391
15.825195	13.099976	-2.051477
15.850220	13.138428	-2.182565
15.875244	13.144531	-2.087662
15.900269	13.176270	-2.273135
15.925293	13.182983	-2.257318
15.949707	13.208618	-2.160031
15.974731	13.220825	-2.132947
15.999756	13.246460	-2.187115
16.024780	13.284912	-2.076395
16.049805	13.329468	-2.164581
16.074829	13.335571	-1.976724
16.099854	13.361206	-1.904355
16.124878	13.392944	-1.979108
16.149902	13.437500	-2.080945
16.174927	13.405762	-1.983658
16.199951	13.463135	-2.022009
16.224976	13.450317	-2.058194
16.250000	13.475952	-2.121680
16.275024	13.520508	-2.236951
16.300049	13.558960	-2.089828
16.325073	13.590698	-2.042377
16.350098	13.603516	-2.130563
16.375122	13.590698	-2.067294
16.400146	13.660889	-2.329687
16.425171	13.660889	-2.153314
16.450195	13.673706	-1.994925
16.475220	13.711548	-2.092212
16.500244	13.743286	-2.264035
16.525269	13.768921	-2.270752
16.550293	13.787842	-2.056027
16.574707	13.839111	-2.028943
16.599731	13.845215	-2.166748
16.624756	13.864746	-2.264035
16.649780	13.877563	-2.146381
16.674805	13.902588	-1.999475
16.699829	13.922119	-1.933823
16.724854	13.959961	-2.150931
16.749878	13.972778	-1.945090
16.774902	14.011230	-2.282236
16.799927	14.030151	-2.071844
16.824951	14.049072	-2.098929
16.849976	14.061890	-2.257318
16.875000	14.100342	-2.146381
16.900024	14.132080	-2.209866
16.925049	14.125977	-2.160031
16.950073	14.151001	-2.132947
16.975098	14.227905	-2.144214
17.000122	14.221191	-2.264035
17.025146	14.240723	-2.092212
17.050171	14.259644	-2.001642
17.075195	14.285278	-2.004025
17.100220	14.285278	-1.927106
17.125244	14.342651	-2.004025
17.150269	14.335937	-1.936206
17.175293	14.400024	-1.985825
17.199707	14.393311	-2.096762
17.224731	14.418945	-2.171298
17.249756	14.444580	-2.083112
17.274780	14.482422	-2.017459
17.299805	14.489136	-2.078561
17.324829	14.520874	-2.087662
17.349854	14.558716	-2.155481
17.374878	14.565430	-1.999475
17.399902	14.591064	-2.087662
17.424927	14.597168	-2.126013
17.449951	14.648437	-2.148764
17.474976	14.660645	-2.089828
17.500000	14.686279	-2.130563
17.525024	14.730835	-2.062744
17.550049	14.737549	-2.234567
17.575073	14.763184	-2.209866
17.600098	14.775391	-1.952023
17.625122	14.794922	-1.990375
17.650146	14.839478	-2.051477
17.675171	14.845581	-2.096762
17.700195	14.858398	-1.992542
17.725220	14.902954	-2.028943
17.750244	14.928589	-1.929272
17.775269	14.934692	-1.999475
17.800293	14.979248	-2.254935
17.824707	14.998779	-2.080945
17.849731	14.998779	-1.942923
17.874756	15.056152	-2.060577
17.899780	15.062256	-2.024393
17.924805	15.100708	-2.223300
17.949829	15.100708	-2.169131
17.974854	15.158081	-1.913455
17.999878	15.145264	-1.958740
18.024902	15.208740	-2.044760
18.049927	15.208740	-2.015292
18.074951	15.240479	-2.153314
18.099976	15.260010	-1.965457
18.125000	15.285034	-2.024393
18.150024	15.297852	-2.171298
18.175049	15.329590	-2.173682
18.200073	15.349121	-2.040210
18.225098	15.368042	-1.893088
18.250122	15.425415	-2.026559
18.275146	15.438232	-2.006192
18.300171	15.463867	-2.042377
18.325195	15.482788	-2.060577
18.350220	15.534058	-2.153314
18.375244	15.534058	-2.058194
18.400269	15.571899	-2.139664
18.425293	15.578613	-2.089828
18.449707	15.578613	-2.166748
18.474731	15.616455	-1.999475
18.499756	15.667725	-2.216583
18.524780	15.680542	-2.096762
18.549805	15.667725	-1.859286
18.574829	15.712280	-2.060577
18.599854	15.756836	-2.074011
18.624878	15.750122	-1.967841
18.649902	15.807495	-1.949640
18.674927	15.814209	-2.031110
18.699951	15.814209	-2.017459
18.724976	15.864868	-2.169131
18.750000	15.896606	-2.062744
18.775024	15.922241	-2.010742
18.800049	15.941772	-2.035660
18.825073	15.973511	-2.078561
18.850098	15.986328	-2.080945
18.875122	16.011353	-2.164581
18.900146	16.030884	-2.119296
18.925171	16.049805	-2.046927
18.950195	16.101074	-2.194049
18.975220	16.101074	-2.189499
19.000244	16.126099	-2.044760
19.025269	16.151733	-1.983658
19.050293	16.183472	-1.952023
19.074707	16.190186	-2.198383
19.099731	16.253662	-2.214417
19.124756	16.253662	-2.037827
19.149780	16.266479	-1.938373
19.174805	16.298218	-1.981274
19.199829	16.329956	-2.051477
19.224854	16.381226	-2.160031
19.249878	16.355591	-1.913455
19.274902	16.412964	-1.904355
19.299927	16.419067	-2.004025
19.324951	16.470337	-2.117130
19.349976	16.470337	-2.083112
19.375000	16.483154	-1.911288
19.400024	16.514893	-1.888538
19.425049	16.527710	-1.972391
19.450073	16.572266	-2.198383
19.475098	16.585083	-2.139664
19.500122	16.604004	-1.954190
19.525146	16.648560	-1.811618
19.550171	16.661377	-1.829819
19.575195	16.687012	-2.135114
19.600220	16.712646	-2.243668
19.625244	16.718750	-1.985825
19.650269	16.770020	-1.956357
19.675293	16.782227	-2.146381
19.699707	16.833496	-2.121680
19.724731	16.833496	-2.033276
19.749756	16.859131	-1.999475
19.774780	16.852417	-1.979108
19.799805	16.890869	-2.035660
19.824829	16.928711	-2.098929
19.849854	16.928711	-2.035660
19.874878	16.967163	-1.784534
19.899902	16.986084	-1.888538
19.924927	17.011719	-1.895471
19.949951	17.030640	-2.001642
19.974976	17.094727	-1.983658
20.000000	17.120361	-2.087662
20.025024	17.126465	-2.205316
20.050049	17.177734	-2.119296
20.075073	17.164917	-2.033276
20.100098	17.202759	-2.044760
20.125122	17.222290	-2.103479
20.150146	17.247314	-1.895471
20.175171	17.254028	-1.974557
20.200195	17.311401	-1.924722
20.225220	17.336426	-1.888538
20.250244	17.355957	-2.096762
20.275269	17.368774	-2.017459
20.300293	17.387695	-2.028943
20.324707	17.426147	-1.893088
20.349731	17.445068	-1.997092
20.374756	17.463989	-2.022009
20.399780	17.495728	-2.103479
20.424805	17.521362	-1.834369
20.449829	17.528076	-1.786917
20.474854	17.565918	-2.004025
20.499878	17.591553	-2.042377
20.524902	17.604370	-1.893088
20.549927	17.604370	-2.015292
20.574951	17.655029	-1.988208
20.599976	17.667847	-2.019843
20.625000	17.680664	-2.230234
20.650024	17.719116	-2.144214
20.675049	17.744751	-1.938373
20.700073	17.769775	-1.893088
20.725098	17.763672	-1.963290
20.750122	17.821045	-2.141830
20.775146	17.827148	-2.098929
20.800171	17.852783	-1.770883
20.825195	17.884521	-1.863620
20.850220	17.891235	-1.972391
20.875244	17.948608	-1.949640
20.900269	17.967529	-1.979108
20.925293	17.986450	-1.834369
20.949707	17.999268	-1.886371
20.974731	18.005371	-2.080945
20.999756	18.062744	-2.178015
21.024780	18.069458	-1.970007
21.049805	18.120117	-1.870554
21.074829	18.139648	-1.933823
21.099854	18.152466	-2.004025
21.124878	18.197021	-2.026559
21.149902	18.203125	-1.985825
21.174927	18.215942	-2.094379
21.199951	18.254395	-2.110196
21.224976	18.254395	-2.080945
21.250000	18.317871	-1.890921
21.275024	18.317871	-2.035660
21.300049	18.336792	-2.001642
21.325073	18.368530	-2.087662
21.350098	18.394165	-1.997092
21.375122	18.419800	-1.793634
21.400146	18.432617	-1.976724
21.425171	18.470459	-2.065128
21.450195	18.483276	-1.958740
21.475220	18.496094	-1.875104
21.500244	18.521729	-1.947473
21.525269	18.566284	-2.065128
21.550293	18.617554	-2.218750
21.574707	18.617554	-2.033276
21.599731	18.662109	-1.904355
21.624756	18.687134	-2.037827
21.649780	18.693848	-1.922556
21.674805	18.719482	-2.092212
21.699829	18.751221	-2.110196
21.724854	18.770142	-1.868170
21.749878	18.789062	-1.988208
21.774902	18.814697	-2.112579
21.799927	18.840332	-2.108029
21.824951	18.859253	-1.965457
21.849976	18.890991	-1.965457
21.875000	18.910522	-1.979108
21.900024	18.955078	-2.103479
21.925049	18.961182	-1.947473
21.950073	18.973999	-1.890921
21.975098	18.999634	-1.872720
22.000122	19.037476	-1.886371
22.025146	19.050293	-1.949640
22.050171	19.088745	-2.037827
22.075195	19.133301	-2.096762
22.100220	19.114380	-2.162198
22.125244	19.190674	-2.051477
22.150269	19.184570	-1.931656
22.175293	19.209595	-2.037827
22.199707	19.222412	-2.028943
22.224731	19.260864	-1.958740
22.249756	19.298706	-2.056027
22.274780	19.324341	-1.979108
22.299805	19.362793	-1.922556
22.324829	19.381714	-2.053644
22.349854	19.368896	-2.049094
22.374878	19.413452	-1.931656
22.399902	19.439087	-1.899805
22.424927	19.451904	-1.836536
22.449951	19.483643	-2.008575
22.474976	19.522095	-2.008575
22.500000	19.566650	-1.886371
22.525024	19.566650	-1.825269
22.550049	19.592285	-1.983658
22.575073	19.598389	-2.046927
22.600098	19.624023	-1.929272
22.625122	19.636841	-1.823102
22.650146	19.694214	-1.814001
22.675171	19.687500	-1.983658
22.700195	19.713135	-2.076395
22.725220	19.763794	-1.965457
22.750244	19.783325	-1.841086
22.775269	19.808350	-1.859286
22.800293	19.827881	-1.843469
22.824707	19.865723	-2.001642
22.849731	19.872437	-1.890921
22.874756	19.923096	-1.825269
22.899780	19.923096	-1.895471
22.924805	19.955444	-1.983658
22.949829	19.967651	-1.831985
22.974854	20.006104	-1.886371
22.999878	20.044556	-1.725815
23.024902	20.063477	-1.933823
23.049927	20.063477	-1.918005
23.074951	20.101929	-1.847803
23.099976	20.108032	-1.999475
23.125000	20.114746	-1.967841
23.150024	20.165405	-1.868170
23.175049	20.203857	-1.997092
23.200073	20.203857	-1.890921
23.225098	20.241699	-1.972391
23.250122	20.261230	-2.067294
23.275146	20.318604	-1.952023
23.300171	20.324707	-1.820718
23.325195	20.330811	-1.798184
23.350220	20.388184	-1.931656
23.375244	20.401001	-1.936206
23.400269	20.432739	-2.008575
23.425293	20.426636	-1.861453
23.449707	20.471191	-1.906738
23.474731	20.509644	-2.062744
23.499756	20.522461	-2.105646
23.524780	20.528564	-1.949640
23.549805	20.560303	-1.879654
23.574829	20.592041	-2.044760
23.599854	20.617676	-2.227850
23.624878	20.624390	-2.137497
23.649902	20.662231	-1.985825
23.674927	20.662231	-1.963290
23.699951	20.675049	-1.985825
23.724976	20.726318	-2.033276
23.750000	20.726318	-2.223300
23.775024	20.789795	-1.981274
23.800049	20.802612	-1.929272
23.825073	20.853271	-2.019843
23.850098	20.840454	-2.103479
23.875122	20.878906	-2.103479
23.900146	20.917358	-1.999475
23.925171	20.930176	-1.908905
23.950195	20.949097	-1.942923
23.975220	20.980835	-2.026559
24.000244	20.993652	-1.956357
24.025269	21.019287	-2.058194
24.050293	21.038208	-2.015292
24.074707	21.095581	-1.877271
24.099731	21.089478	-1.974557
24.124756	21.134033	-2.112579
24.149780	21.134033	-2.006192
24.174805	21.165771	-2.067294
24.199829	21.197510	-1.999475
24.224854	21.203613	-1.922556
24.249878	21.248169	-1.861453
24.274902	21.273804	-2.112579
24.299927	21.260986	-1.886371
24.324951	21.305542	-2.012909
24.349976	21.337891	-2.001642
24.375000	21.375732	-1.920172
24.400024	21.382446	-1.997092
24.425049	21.401367	-2.015292
24.450073	21.433105	-2.001642
24.475098	21.458740	-1.890921
24.500122	21.471558	-1.791251
24.525146	21.509399	-2.139664
24.550171	21.535034	-2.141830
24.575195	21.573486	-1.956357
24.600220	21.560669	-1.866003
24.625244	21.605225	-1.915839
24.650269	21.618042	-2.067294
24.675293	21.662598	-2.019843
24.699707	21.681519	-2.092212
24.724731	21.707153	-1.933823
24.749756	21.726074	-2.026559
24.774780	21.726074	-2.139664
24.799805	21.783447	-2.089828
24.824829	21.828003	-2.083112
24.849854	21.828003	-1.836536
24.874878	21.860352	-1.872720
24.899902	21.860352	-2.060577
24.924927	21.936646	-1.918005
24.949951	21.923828	-1.773267
24.974976	21.974487	-1.845636
25.000000	21.962280	-1.915839
25.025024	22.000122	-1.949640
25.050049	22.019653	-1.911288
25.075073	22.031860	-1.895471
25.100098	22.102051	-1.852353
25.125122	22.076416	-2.042377
25.150146	22.127686	-2.076395
25.175171	22.140503	-2.089828
25.200195	22.178345	-1.852353
25.225220	22.197876	-1.816168
25.250244	22.203979	-1.945090
25.275269	22.242432	-2.164581
25.300293	22.261353	-2.026559
25.324707	22.268066	-1.755066
25.349731	22.318726	-1.827435
25.374756	22.357178	-1.988208
25.399780	22.369995	-1.825269
25.424805	22.401733	-1.854736
25.449829	22.433472	-1.743799
25.474854	22.452393	-1.872720
25.499878	22.471924	-1.911288
25.524902	22.490845	-1.902188
25.549927	22.509766	-1.809451
25.574951	22.561035	-1.762000
25.599976	22.561035	-1.852353
25.625000	22.598877	-2.024393
25.650024	22.624512	-1.981274
25.675049	22.631226	-1.958740
25.700073	22.675781	-2.096762
25.725098	22.700806	-2.078561
25.750122	22.707520	-2.071844
25.775146	22.733154	-1.967841
25.800171	22.777710	-1.983658
25.825195	22.809448	-1.850186
25.850220	22.841187	-1.976724
25.875244	22.847290	-1.920172
25.900269	22.866821	-1.816168
25.925293	22.885742	-1.818552
25.949707	22.930298	-1.920172
25.974731	22.924194	-1.816168
25.999756	22.955933	-1.904355
26.024780	22.987671	-1.838919
26.049805	23.032227	-1.859286
26.074829	23.032227	-1.960907
26.099854	23.051147	-1.990375
26.124878	23.076782	-1.877271
26.149902	23.083496	-1.929272
26.174927	23.134155	-1.936206
26.199951	23.128052	-2.196216
26.224976	23.198242	-2.053644
26.250000	23.210449	-2.026559
26.275024	23.217163	-1.836536
26.300049	23.261719	-1.947473
26.325073	23.293457	-2.058194
26.350098	23.306274	-1.850186
26.375122	23.331909	-1.841086
26.400146	23.363647	-1.779984
26.425171	23.338013	-1.918005
26.450195	23.402100	-2.022009
26.475220	23.395386	-1.922556
26.500244	23.446655	-1.700897
26.525269	23.439941	-1.890921
26.550293	23.491211	-1.827435
26.574707	23.510132	-2.004025
26.599731	23.573608	-1.999475
26.624756	23.561401	-1.845636
26.649780	23.605957	-1.879654
26.674805	23.624878	-1.988208
26.699829	23.669434	-2.015292
26.724854	23.688354	-1.829819
26.749878	23.701172	-1.883987
26.774902	23.695068	-1.816168
26.799927	23.765259	-2.004025
26.824951	23.771362	-1.920172
26.849976	23.803101	-1.807068
26.875000	23.828735	-1.762000
26.900024	23.847656	-1.653445
26.925049	23.860474	-1.789084
26.950073	23.911743	-2.012909
26.975098	23.943481	-1.949640
27.000122	23.943481	-1.689630
27.025146	23.956299	-1.850186
27.050171	24.000854	-1.847803
27.075195	24.000854	-1.913455
27.100220	24.045410	-1.843469
27.125244	24.071045	-1.861453
27.150269	24.102783	-1.915839
27.175293	24.128418	-1.999475
27.199707	24.140625	-1.938373
27.224731	24.160156	-1.784534
27.249756	24.197998	-1.777817
27.274780	24.249268	-1.913455
27.299805	24.223633	-1.877271
27.324829	24.255371	-1.825269
27.349854	24.268188	-1.793634
27.374878	24.319458	-1.845636
27.399902	24.332275	-1.784534
27.424927	24.370117	-1.850186
27.449951	24.370117	-1.814001
27.474976	24.389038	-1.777817
27.500000	24.440308	-1.743799
27.525024	24.459229	-1.890921
27.550049	24.503784	-1.773267
27.575073	24.503784	-1.687247
27.600098	24.536133	-1.831985
27.625122	24.548340	-1.890921
27.650146	24.573975	-1.831985
27.675171	24.586792	-1.786917
27.700195	24.618530	-1.825269
27.725220	24.663086	-1.834369
27.750244	24.701538	-1.870554
27.775269	24.707642	-1.789084
27.800293	24.695435	-1.782367
27.824707	24.758911	-1.709998
27.849731	24.777832	-1.859286
27.874756	24.816284	-1.762000
27.899780	24.809570	-1.811618
27.924805	24.854126	-1.700897
27.949829	24.866943	-1.723431
27.974854	24.911499	-1.791251
27.999878	24.949951	-1.725815
28.024902	24.956055	-1.596893
28.049927	24.968872	-1.592343
28.074951	24.994507	-1.746182
28.099976	25.007324	-1.883987
28.125000	25.083618	-1.700897
28.150024	25.083618	-1.585410
28.175049	25.090332	-1.605777
28.200073	25.134888	-1.737082
28.225098	25.147705	-1.768716
28.250122	25.179443	-1.739249
28.275146	25.223999	-1.637628
28.300171	25.242920	-1.703064
28.325195	25.268555	-1.827435
28.350220	25.281372	-1.897638
28.375244	25.281372	-1.716714
28.400269	25.300293	-1.578693
28.425293	25.344849	-1.748349
28.449707	25.351562	-1.691797
28.474731	25.415039	-1.960907
28.499756	25.408936	-1.775433
28.524780	25.446777	-1.725815
28.549805	25.472412	-1.850186
28.574829	25.504150	-1.870554
28.599854	25.516968	-1.823102
28.624878	25.561523	-1.823102
28.649902	25.568237	-1.628528
28.674927	25.618896	-1.863620
28.699951	25.606079	-1.967841
28.724976	25.670166	-1.859286
28.750000	25.682373	-1.814001
28.775024	25.708008	-1.834369
28.800049	25.701904	-1.784534
28.825073	25.726929	-1.890921
28.850098	25.772095	-2.026559
28.875122	25.809937	-1.721265
28.900146	25.835571	-1.845636
28.925171	25.848389	-1.836536
28.950195	25.861206	-1.712164
28.975220	25.886230	-1.850186
29.000244	25.911865	-1.723431
29.025269	25.931396	-1.825269
29.050293	25.943604	-1.748349
29.074707	25.975952	-1.657996
29.099731	26.007690	-1.657996
29.124756	26.033325	-1.707614
29.149780	26.083984	-1.723431
29.174805	26.102905	-1.696347
29.199829	26.128540	-1.716714
29.224854	26.147461	-1.653445
29.249878	26.166992	-1.823102
29.274902	26.198730	-1.823102
29.299927	26.230469	-1.639795
29.324951	26.243286	-1.671429
29.349976	26.249390	-1.755066
29.375000	26.300659	-1.845636
29.400024	26.306763	-1.877271
29.425049	26.332397	-1.809451
29.450073	26.376953	-1.696347
29.475098	26.370850	-1.922556
29.500122	26.395874	-1.981274
29.525146	26.453247	-1.804901
29.550171	26.459961	-1.793634
29.575195	26.517334	-1.883987
29.600220	26.530151	-1.845636
29.625244	26.523437	-1.938373
29.650269	26.574707	-1.841086
29.675293	26.600342	-1.637628
29.699707	26.612549	-1.755066
29.724731	26.651001	-1.877271
29.749756	26.702271	-1.838919
29.774780	26.714478	-1.798184
29.799805	26.714478	-1.789084
29.824829	26.746826	-1.768716
29.849854	26.759033	-2.085278
29.874878	26.797485	-1.983658
29.899902	26.804199	-1.743799
29.924927	26.848755	-1.757449
29.949951	26.867676	-1.793634
29.974976	26.860962	-1.949640
30.000000	26.918335	-1.949640
30.025024	26.956787	-1.737082
30.050049	26.956787	-1.764166
30.075073	26.995239	-1.795801
30.100098	27.014160	-1.895471
30.125122	27.045898	-1.755066
30.150146	27.052612	-1.759616
30.175171	27.090454	-1.680530
30.200195	27.135010	-1.936206
30.225220	27.141724	-1.927106
30.250244	27.154541	-1.804901
30.275269	27.199097	-1.614877
30.300293	27.192383	-1.827435
30.324707	27.256470	-1.804901
30.349731	27.294312	-2.010742
30.374756	27.307129	-1.979108
30.399780	27.313843	-1.775433
30.424805	27.345581	-1.741632
30.449829	27.377319	-1.845636
30.474854	27.377319	-1.861453
30.499878	27.415771	-1.814001
30.524902	27.434692	-1.809451
30.549927	27.479248	-1.671429
30.574951	27.504883	-1.895471
30.599976	27.492065	-1.870554
30.625000	27.504883	-1.633078
30.650024	27.555542	-1.648895
30.675049	27.606812	-1.689630
30.700073	27.619629	-1.617261
30.725098	27.657471	-1.782367
30.750122	27.683105	-1.739249
30.775146	27.695923	-1.633078
30.800171	27.695923	-1.827435
30.825195	27.721558	-1.845636
30.850220	27.778931	-1.770883
30.875244	27.797852	-1.818552
30.900269	27.810669	-1.757449
30.925293	27.823486	-1.843469
30.949707	27.861328	-1.694180
30.974731	27.886963	-1.689630
30.999756	27.931519	-1.732532
31.024780	27.944336	-1.768716
31.049805	27.957153	-1.635245
31.074829	27.988892	-1.748349
31.099854	28.001709	-1.664713
31.124878	28.052368	-1.685080
31.149902	28.078003	-1.836536
31.174927	28.071899	-1.700897
31.199951	28.103638	-1.562875
31.224976	28.167114	-1.576526
31.250000	28.154297	-1.648895
31.275024	28.186646	-1.637628
31.300049	28.224487	-1.825269
31.325073	28.237305	-1.748349
31.350098	28.294678	-1.820718
31.375122	28.294678	-1.965457
31.400146	28.339233	-1.915839
31.425171	28.345947	-1.823102
31.450195	28.383789	-1.630695
31.475220	28.396606	-1.664713
31.500244	28.428345	-1.831985
31.525269	28.447876	-1.949640
31.550293	28.479614	-1.709998
31.574707	28.485718	-1.596893
31.599731	28.536987	-1.630695
31.624756	28.543091	-1.673813
31.649780	28.549805	-1.653445
31.674805	28.594360	-1.569592
31.699829	28.594360	-1.641962
31.724854	28.607178	-1.662329
31.749878	28.651733	-1.927106
31.774902	28.663940	-1.804901
31.799927	28.715210	-1.655612
31.824951	28.721313	-1.725815
31.849976	28.765869	-1.750732
31.875000	28.785400	-1.963290
31.900024	28.791504	-1.816168
31.925049	28.855591	-1.823102
31.950073	28.867798	-1.696347
31.975098	28.912964	-1.877271
32.000122	28.931885	-1.793634
32.025146	28.919067	-1.827435
32.050171	28.944702	-1.592343
32.075195	28.976440	-1.732532
32.100220	29.027100	-1.800351
32.125244	29.039917	-1.481406
32.150269	29.046631	-1.626144
32.175293	29.078369	-1.718881
32.199707	29.148560	-1.700897
32.224731	29.129028	-1.741632
32.249756	29.174194	-1.931656
32.274780	29.180298	-1.841086
32.299805	29.230957	-1.992542
32.324829	29.243774	-1.924722
32.349854	29.250488	-1.852353
32.374878	29.295044	-1.877271
32.399902	29.307861	-1.890921
32.424927	29.320679	-1.850186
32.449951	29.345703	-1.938373
32.474976	29.384155	-1.852353
32.500000	29.403076	-1.727982
32.525024	29.428711	-1.890921
32.550049	29.460449	-1.904355
32.575073	29.486084	-1.789084
32.600098	29.511719	-1.737082
32.625122	29.524536	-1.662329
32.650146	29.594116	-1.976724
32.675171	29.626465	-1.875104
32.700195	29.600830	-1.741632
32.725220	29.645386	-1.694180
32.750244	29.671021	-1.841086
32.775269	29.696045	-1.927106
32.800293	29.708862	-2.033276
32.824707	29.715576	-1.841086
32.849731	29.740601	-1.816168
32.874756	29.766235	-1.954190
32.899780	29.785767	-2.058194
32.924805	29.843140	-1.936206
32.949829	29.855347	-1.852353
32.974854	29.880981	-1.752899
32.999878	29.932251	-1.773267
33.024902	29.925537	-1.976724
33.049927	29.932251	-1.809451
33.074951	29.951172	-1.671429
33.099976	30.014648	-1.807068
33.125000	30.034180	-1.770883
33.150024	30.072021	-1.879654
33.175049	30.084839	-1.895471
33.200073	30.097656	-1.689630
33.225098	30.142212	-1.737082
33.250122	30.180664	-1.990375
33.275146	30.193481	-1.777817
33.300171	30.218506	-1.829819
33.325195	30.231323	-1.868170
33.350220	30.256958	-1.714331
33.375244	30.282593	-1.906738
33.400269	30.288696	-1.983658
33.425293	30.314331	-1.800351
33.449707	30.352783	-1.818552
33.474731	30.403442	-1.890921
33.499756	30.397339	-1.945090
33.524780	30.466919	-1.804901
33.549805	30.454712	-1.755066
33.574829	30.479736	-1.834369
33.599854	30.499268	-1.784534
33.624878	30.549927	-1.757449
33.649902	30.575562	-1.691797
33.674927	30.601196	-1.748349
33.699951	30.614014	-1.725815
33.724976	30.651855	-1.757449
33.750000	30.651855	-1.845636
33.775024	30.651855	-1.764166
33.800049	30.715942	-2.019843
33.825073	30.722046	-1.913455
33.850098	30.772705	-1.899805
33.875122	30.779419	-1.933823
33.900146	30.823975	-1.854736
33.925171	30.823975	-1.861453
33.950195	30.868530	-1.924722
33.975220	30.900269	-1.768716
34.000244	30.919800	-1.648895
34.025269	30.919800	-1.836536
34.050293	30.938721	-1.922556
34.074707	30.964355	-1.825269
34.099731	30.996094	-1.653445
34.124756	31.040649	-1.721265
34.149780	31.059570	-1.743799
34.174805	31.079102	-1.958740
34.199829	31.079102	-1.707614
34.224854	31.072388	-1.513040
34.249878	31.116943	-1.583243
34.274902	31.199951	-1.653445
34.299927	31.181030	-1.775433
34.324951	31.218872	-1.755066
34.349976	31.250610	-1.567426
34.375000	31.307983	-1.707614
34.400024	31.307983	-1.949640
34.425049	31.314697	-1.875104
34.450073	31.359253	-1.915839
34.475098	31.365356	-1.721265
34.500122	31.390991	-1.678146
34.525146	31.416626	-1.836536
34.550171	31.441650	-1.662329
34.575195	31.454468	-1.673813
34.600220	31.511841	-1.599060
34.625244	31.537476	-1.623978
34.650269	31.543579	-1.574142
34.675293	31.582031	-1.648895
34.699707	31.594849	-1.599060
34.724731	31.639404	-1.703064
34.749756	31.652222	-1.700897
34.774780	31.671143	-1.666879
34.799805	31.690674	-1.675980
34.824829	31.748047	-1.689630
34.849854	31.766968	-1.574142
34.874878	31.785889	-1.741632
34.899902	31.798706	-1.845636
34.924927	31.824341	-1.691797
34.949951	31.817627	-1.834369
34.974976	31.862183	-1.890921
35.000000	31.887817	-1.798184
35.025024	31.939087	-1.614877
35.050049	31.939087	-1.834369
35.075073	31.951904	-1.678146
35.100098	31.983643	-1.836536
35.125122	32.047119	-1.732532
35.150146	32.047119	-1.567426
35.175171	32.078857	-1.515424
35.200195	32.104492	-1.700897
35.225220	32.149048	-1.630695
35.250244	32.142944	-1.741632
35.275269	32.180786	-1.666879
35.300293	32.200317	-1.519974
35.324707	32.212524	-1.845636
35.349731	32.269897	-1.899805
35.374756	32.276611	-1.770883
35.399780	32.308350	-1.660162
35.424805	32.314453	-1.703064
35.449829	32.346802	-1.866003
35.474854	32.391357	-1.963290
35.499878	32.378540	-1.721265
35.524902	32.435913	-1.639795
35.549927	32.461548	-1.660162
35.574951	32.473755	-1.587793
35.599976	32.525024	-1.737082
35.625000	32.537842	-1.759616
35.650024	32.543945	-1.519974
35.675049	32.575684	-1.746182
35.700073	32.595215	-1.709998
35.725098	32.639771	-1.721265
35.750122	32.671509	-1.646512
35.775146	32.665405	-1.574142
35.800171	32.716064	-1.610327
35.825195	32.728882	-1.823102
35.850220	32.754517	-1.841086
35.875244	32.773437	-1.662329
35.900269	32.805176	-1.743799
35.925293	32.843628	-1.922556
35.949707	32.836914	-1.886371
35.974731	32.888184	-1.795801
35.999756	32.894287	-1.775433
36.024780	32.926636	-1.727982
36.049805	32.964478	-1.847803
36.074829	32.983398	-1.764166
36.099854	33.009033	-1.666879
36.124878	33.053589	-1.633078
36.149902	33.066406	-1.556158
36.174927	33.079224	-1.705447
36.199951	33.117676	-1.716714
36.224976	33.123779	-1.660162
36.250000	33.149414	-1.571976
36.275024	33.155518	-1.703064
36.300049	33.193970	-1.782367
36.325073	33.225708	-1.759616
36.350098	33.244629	-1.798184
36.375122	33.264160	-1.838919
36.400146	33.270264	-1.836536
36.425171	33.321533	-1.804901
36.450195	33.346558	-1.669263
36.475220	33.366089	-1.721265
36.500244	33.378906	-1.700897
36.525269	33.423462	-1.664713
36.550293	33.455200	-1.660162
36.574707	33.480835	-1.709998
36.599731	33.505859	-1.599060
36.624756	33.531494	-1.732532
36.649780	33.538208	-1.682697
36.674805	33.601685	-1.594510
36.699829	33.601685	-1.497223
36.724854	33.595581	-1.641962
36.749878	33.640137	-1.621594
36.774902	33.690796	-1.789084
36.799927	33.716431	-1.651062
36.824951	33.690796	-1.592343
36.849976	33.748169	-1.741632
36.875000	33.760986	-1.922556
36.900024	33.824463	-1.773267
36.925049	33.818359	-1.671429
36.950073	33.862915	-1.748349
36.975098	33.856812	-1.727982
37.000122	33.875732	-1.886371
37.025146	33.907471	-1.768716
37.050171	33.958740	-1.533408
37.075195	33.970947	-1.517590
37.100220	34.009399	-1.673813
37.125244	34.009399	-1.707614
37.150269	34.009399	-1.730365
37.175293	34.072876	-1.526691
37.199707	34.092407	-1.587793
37.224731	34.117432	-1.635245
37.249756	34.149780	-1.741632
37.274780	34.149780	-1.612711
37.299805	34.194336	-1.560709
37.324829	34.219360	-1.522141
37.349854	34.270630	-1.825269
37.374878	34.270630	-1.847803
37.399902	34.296265	-1.764166
37.424927	34.302368	-1.565259
37.449951	34.328003	-1.628528
37.474976	34.366455	-1.782367
37.500000	34.366455	-1.762000
37.525024	34.429932	-1.748349
37.550049	34.455566	-1.560709
37.575073	34.461670	-1.662329
37.600098	34.474487	-1.685080
37.625122	34.525757	-1.673813
37.650146	34.557495	-1.739249
37.675171	34.557495	-1.651062
37.700195	34.595337	-1.504156
37.725220	34.627686	-1.725815
37.750244	34.627686	-1.673813
37.775269	34.659424	-1.542508
37.800293	34.684448	-1.633078
37.824707	34.722900	-1.682697
37.849731	34.729614	-1.660162
37.874756	34.754639	-1.718881
37.899780	34.774170	-1.770883
37.924805	34.812012	-1.617261
37.949829	34.812012	-1.814001
37.974854	34.869385	-1.748349
37.999878	34.895020	-1.601443
38.024902	34.913940	-1.730365
38.049927	34.926758	-1.594510
38.074951	34.958496	-1.709998
38.099976	34.996948	-1.653445
38.125000	34.984131	-1.445221
38.150024	35.035400	-1.547058
38.175049	35.060425	-1.621594
38.200073	35.086060	-1.707614
38.225098	35.117798	-1.626144
38.250122	35.111694	-1.612711
38.275146	35.149536	-1.641962
38.300171	35.187988	-1.734698
38.325195	35.187988	-1.730365
38.350220	35.245361	-1.619427
38.375244	35.258179	-1.669263
38.400269	35.277100	-1.748349
38.425293	35.321655	-1.748349
38.449707	35.347290	-1.762000
38.474731	35.360107	-1.689630
38.499756	35.391846	-1.637628
38.524780	35.430298	-1.773267
38.549805	35.423584	-1.795801
38.574829	35.436401	-1.630695
38.599854	35.487671	-1.603610
38.624878	35.519409	-1.610327
38.649902	35.519409	-1.716714
38.674927	35.557251	-1.712164
38.699951	35.576782	-1.522141
38.724976	35.602417	-1.558325
38.750000	35.634155	-1.560709
38.775024	35.659790	-1.856903
38.800049	35.671997	-1.644345
38.825073	35.729370	-1.723431
38.850098	35.748901	-1.587793
38.875122	35.761719	-1.641962
38.900146	35.780640	-1.852353
38.925171	35.825195	-1.755066
38.950195	35.838013	-1.567426
38.975220	35.882568	-1.700897
39.000244	35.895386	-1.678146
39.025269	35.927124	-1.782367
39.050293	35.920410	-1.651062
39.074707	35.946045	-1.567426
39.099731	35.990601	-1.617261
39.124756	36.022339	-1.746182
39.149780	36.029053	-1.786917
39.174805	36.035156	-1.544891
39.199829	36.060791	-1.562875
39.224854	36.099243	-1.537958
39.249878	36.137085	-1.721265
39.274902	36.169434	-1.531241
39.299927	36.194458	-1.689630
39.324951	36.188354	-1.438504
39.349976	36.207275	-1.605777
39.375000	36.232910	-1.696347
39.400024	36.283569	-1.829819
39.425049	36.296387	-1.773267
39.450073	36.340942	-1.820718
39.475098	36.347656	-1.696347
39.500122	36.366577	-1.603610
39.525146	36.417847	-1.506323
39.550171	36.442871	-1.685080
39.575195	36.475220	-1.603610
39.600220	36.519775	-1.725815
39.625244	36.513062	-1.664713
39.650269	36.532593	-1.565259
39.675293	36.564331	-1.626144
39.699707	36.596069	-1.662329
39.724731	36.608887	-1.510873
39.749756	36.621704	-1.537958
39.774780	36.666260	-1.596893
39.799805	36.704102	-1.714331
39.824829	36.691284	-1.764166
39.849854	36.723633	-1.603610
39.874878	36.774292	-1.646512
39.899902	36.787109	-1.671429
39.924927	36.806030	-1.750732
39.949951	36.857300	-1.734698
39.974976	36.857300	-1.648895
40.000000	36.882935	-1.483789
40.025024	36.907959	-1.675980
40.050049	36.933594	-1.911288
40.075073	36.972046	-1.784534
40.100098	36.990967	-1.623978
40.125122	37.022705	-1.537958
40.150146	37.022705	-1.628528
40.175171	37.035522	-1.737082
40.200195	37.061157	-1.703064
40.225220	37.099609	-1.680530
40.250244	37.105713	-1.653445
40.275269	37.163086	-1.614877
40.300293	37.175903	-1.556158
40.324707	37.194824	-1.707614
40.349731	37.252197	-1.680530
40.374756	37.265015	-1.716714
40.399780	37.296753	-1.764166
40.424805	37.283936	-1.694180
40.449829	37.322388	-1.614877
40.474854	37.354126	-1.587793
40.499878	37.405396	-1.587793
40.524902	37.385864	-1.811618
40.549927	37.417603	-1.730365
40.574951	37.424316	-1.596893
40.599976	37.507324	-1.721265
40.625000	37.507324	-1.712164
40.650024	37.526245	-1.653445
40.675049	37.576904	-1.562875
40.700073	37.564087	-1.621594
40.725098	37.621460	-1.682697
40.750122	37.634277	-1.673813
40.775146	37.634277	-1.483789
40.800171	37.678833	-1.456488
40.825195	37.704468	-1.553775
40.850220	37.723389	-1.707614
40.875244	37.768555	-1.633078
40.900269	37.793579	-1.623978
40.925293	37.787476	-1.662329
40.949707	37.806396	-1.809451
40.974731	37.857666	-1.890921
40.999756	37.863770	-1.752899
41.024780	37.895508	-1.599060
41.049805	37.915039	-1.612711
41.074829	37.946777	-1.734698
41.099854	37.965698	-1.752899
41.124878	38.004150	-1.605777
41.149902	38.016968	-1.433954
41.174927	38.041992	-1.589960
41.199951	38.074341	-1.630695
41.224976	38.131104	-1.639795
41.250000	38.137817	-1.540341
41.275024	38.176270	-1.431787
41.300049	38.208008	-1.528857
41.325073	38.182373	-1.626144
41.350098	38.220825	-1.596893
41.375122	38.278198	-1.413586
41.400146	38.258667	-1.531241
41.425171	38.297119	-1.560709
41.450195	38.347778	-1.612711
41.475220	38.360596	-1.789084
41.500244	38.373413	-1.612711
41.525269	38.399048	-1.528857
41.550293	38.411865	-1.721265
41.574707	38.456421	-1.623978
41.599731	38.462524	-1.578693
41.624756	38.494263	-1.560709
41.649780	38.513794	-1.592343
41.674805	38.558350	-1.605777
41.699829	38.545532	-1.594510
41.724854	38.602905	-1.614877
41.749878	38.634644	-1.443054
41.774902	38.634644	-1.519974
41.799927	38.685913	-1.547058
41.824951	38.704834	-1.589960
41.849976	38.723755	-1.644345
41.875000	38.768311	-1.678146
41.900024	38.787842	-1.741632
41.925049	38.800049	-1.675980
41.950073	38.851318	-1.685080
41.975098	38.857422	-1.628528
42.000122	38.857422	-1.671429
42.025146	38.908691	-1.508707
42.050171	38.927612	-1.569592
42.075195	38.953247	-1.510873
42.100220	38.984985	-1.565259
42.125244	38.991699	-1.789084
42.150269	39.055176	-1.716714
42.175293	39.055176	-1.540341
42.199707	39.074097	-1.612711
42.224731	39.106445	-1.560709
42.249756	39.125366	-1.682697
42.274780	39.157104	-1.641962
42.299805	39.163208	-1.508707
42.324829	39.220581	-1.535791
42.349854	39.214478	-1.721265
42.374878	39.240112	-1.823102
42.399902	39.259033	-1.856903
42.424927	39.303589	-1.691797
42.449951	39.342041	-1.637628
42.474976	39.322510	-1.870554
42.500000	39.379883	-1.942923
42.525024	39.412231	-1.743799
42.550049	39.418335	-1.524524
42.575073	39.450073	-1.633078
42.600098	39.494629	-1.644345
42.625122	39.526367	-1.766550
42.650146	39.533081	-1.610327
42.675171	39.571533	-1.495056
42.700195	39.564819	-1.517590
42.725220	39.616089	-1.639795
42.750244	39.635010	-1.666879
42.775269	39.653931	-1.635245
42.800293	39.660645	-1.465588
42.824707	39.705200	-1.476855
42.849731	39.730225	-1.689630
42.874756	39.768677	-1.533408
42.899780	39.819946	-1.574142
42.924805	39.781494	-1.470139
42.949829	39.807129	-1.623978
42.974854	39.838867	-1.705447
42.999878	39.902344	-1.789084
43.024902	39.927979	-1.637628
43.049927	39.940796	-1.533408
43.074951	39.934082	-1.635245
43.099976	39.991455	-1.565259
43.125000	39.998169	-1.497223
43.150024	40.061646	-1.565259
43.175049	40.081177	-1.499606
43.200073	40.061646	-1.644345
43.225098	40.093384	-1.599060
43.250122	40.106201	-1.415970
43.275146	40.144653	-1.569592
43.300171	40.183105	-1.610327
43.325195	40.195312	-1.506323
43.350220	40.220947	-1.653445
43.375244	40.233765	-1.648895
43.400269	40.285034	-1.612711
43.425293	40.297241	-1.759616
43.449707	40.316772	-1.709998
43.474731	40.322876	-1.596893
43.499756	40.354614	-1.646512
43.524780	40.393066	-1.664713
43.549805	40.437622	-1.768716
43.574829	40.424805	-1.578693
43.599854	40.463257	-1.334500
43.624878	40.469360	-1.501773
43.649902	40.533447	-1.637628
43.674927	40.546265	-1.633078
43.699951	40.565186	-1.375235
43.724976	40.584106	-1.574142
43.750000	40.603027	-1.368301
43.775024	40.641479	-1.553775
43.800049	40.660400	-1.542508
43.825073	40.679932	-1.345767
43.850098	40.698853	-1.205579
43.875122	40.743408	-1.438504
43.900146	40.787964	-1.488339
43.925171	40.794678	-1.646512
43.950195	40.813599	-1.420303
43.975220	40.832520	-1.513040
44.000244	40.852051	-1.678146
44.025269	40.883789	-1.558325
44.050293	40.909424	-1.495056
44.074707	40.960083	-1.483789
44.099731	40.953979	-1.488339
44.124756	40.991821	-1.458871
44.149780	41.023560	-1.540341
44.174805	41.036377	-1.472522
44.199829	41.062012	-1.456488
44.224854	41.093750	-1.449771
44.249878	41.113281	-1.458871
44.274902	41.119385	-1.458871
44.299927	41.145020	-1.424854
44.324951	41.195679	-1.395602
44.349976	41.208496	-1.556158
44.375000	41.227417	-1.605777
44.400024	41.291504	-1.465588
44.425049	41.297607	-1.433954
44.450073	41.297607	-1.504156
44.475098	41.342163	-1.495056
44.500122	41.354980	-1.542508
44.525146	41.406250	-1.377402
44.550171	41.444092	-1.526691
44.575195	41.431274	-1.592343
44.600220	41.469727	-1.504156
44.625244	41.475830	-1.526691
44.650269	41.514282	-1.449771
44.675293	41.565552	-1.510873
44.699707	41.546021	-1.637628
44.724731	41.571655	-1.445221
44.749756	41.603394	-1.384119
44.774780	41.635132	-1.445221
44.799805	41.660767	-1.515424
44.824829	41.660767	-1.418137
44.849854	41.724854	-1.420303
44.874878	41.730957	-1.352484
44.899902	41.762695	-1.558325
44.924927	41.801147	-1.739249
44.949951	41.826782	-1.633078
44.974976	41.858521	-1.427237
45.000000	41.890259	-1.309583
45.025024	41.871338	-1.375235
45.050049	41.915894	-1.716714
45.075073	41.921997	-1.660162
45.100098	41.947632	-1.370685
45.125122	41.966553	-1.377402
45.150146	42.042847	-1.537958
45.175171	41.998291	-1.535791
45.200195	42.049561	-1.443054
45.225220	42.088013	-1.490506
45.250244	42.094116	-1.452155
45.275269	42.151489	-1.495056
45.300293	42.170410	-1.528857
45.324707	42.183228	-1.454321
45.349731	42.208862	-1.424854
45.374756	42.221680	-1.395602
45.399780	42.253418	-1.433954
45.424805	42.285156	-1.497223
45.449829	42.304077	-1.549225
45.474854	42.323608	-1.798184
45.499878	42.342529	-1.558325
45.524902	42.361450	-1.549225
45.549927	42.406006	-1.490506
45.574951	42.438354	-1.549225
45.599976	42.457275	-1.463422
45.625000	42.495728	-1.524524
45.650024	42.520752	-1.347934
45.675049	42.533569	-1.341217
45.700073	42.572021	-1.522141
45.725098	42.590942	-1.501773
45.750122	42.578125	-1.370685
45.775146	42.655029	-1.370685
45.800171	42.648315	-1.357034
45.825195	42.680054	-1.524524
45.850220	42.680054	-1.569592
45.875244	42.744141	-1.422687
45.900269	42.744141	-1.329950
45.925293	42.794800	-1.418137
45.949707	42.788696	-1.472522
45.974731	42.839355	-1.583243
45.999756	42.871094	-1.454321
46.024780	42.871094	-1.363751
46.049805	42.903442	-1.504156
46.074829	42.922363	-1.657996
46.099854	42.941284	-1.443054
46.124878	42.979736	-1.305032
46.149902	43.011475	-1.363751
46.174927	43.024292	-1.275565
46.199951	43.081665	-1.458871
46.224976	43.062744	-1.366135
46.250000	43.094482	-1.343600
46.275024	43.164673	-1.381952
46.300049	43.176880	-1.424854
46.325073	43.176880	-1.395602
46.350098	43.209229	-1.454321
46.375122	43.228149	-1.339050
46.400146	43.259888	-1.504156
46.425171	43.298340	-1.617261
46.450195	43.291626	-1.433954
46.475220	43.330078	-1.433954
46.500244	43.361816	-1.397769
46.525269	43.368530	-1.483789
46.550293	43.419189	-1.431787
46.574707	43.419189	-1.467972
46.599731	43.444824	-1.465588
46.624756	43.489380	-1.492673
46.649780	43.489380	-1.440671
46.674805	43.515015	-1.305032
46.699829	43.559570	-1.381952
46.724854	43.585205	-1.470139
46.749878	43.604126	-1.375235
46.774902	43.623047	-1.402319
46.799927	43.667603	-1.375235
46.824951	43.674316	-1.350317
46.849976	43.693237	-1.447604
46.875000	43.750610	-1.585410
46.900024	43.743896	-1.454321
46.925049	43.789062	-1.402319
46.950073	43.795166	-1.354868
46.975098	43.814087	-1.619427
47.000122	43.839722	-1.653445
47.025146	43.878174	-1.449771
47.050171	43.916016	-1.320850
47.075195	43.935547	-1.395602
47.100220	43.947754	-1.499606
47.125244	43.967285	-1.617261
47.150269	43.999023	-1.375235
47.175293	44.043579	-1.354868
47.199707	44.069214	-1.483789
47.224731	44.069214	-1.510873
47.249756	44.094849	-1.551608
47.274780	44.119873	-1.447604
47.299805	44.139404	-1.404486
47.324829	44.177246	-1.592343
47.349854	44.202881	-1.682697
47.374878	44.215698	-1.574142
47.399902	44.241333	-1.467972
47.424927	44.285889	-1.402319
47.449951	44.298706	-1.524524
47.474976	44.298706	-1.547058
47.500000	44.343262	-1.673813
47.525024	44.362183	-1.282498
47.550049	44.400635	-1.375235
47.575073	44.412842	-1.438504
47.600098	44.483032	-1.343600
47.625122	44.476929	-1.320850
47.650146	44.508667	-1.454321
47.675171	44.534302	-1.393219
47.700195	44.534302	-1.513040
47.725220	44.578857	-1.495056
47.750244	44.584961	-1.372852
47.775269	44.616699	-1.422687
47.800293	44.680786	-1.490506
47.824707	44.680786	-1.470139
47.849731	44.706421	-1.386502
47.874756	44.712524	-1.542508
47.899780	44.725342	-1.327567
47.924805	44.776001	-1.447604
47.949829	44.795532	-1.463422
47.974854	44.827271	-1.361584
47.999878	44.852905	-1.429404
48.024902	44.890747	-1.501773
48.049927	44.903564	-1.250864
48.074951	44.916382	-1.379785
48.099976	44.942017	-1.275565
48.125000	44.973755	-1.406870
48.150024	44.999390	-1.463422
48.175049	45.031128	-1.350317
48.200073	45.081787	-1.320850
48.225098	45.101318	-1.205579
48.250122	45.088501	-1.341217
48.275146	45.133057	-1.497223
48.300171	45.133057	-1.359418
48.325195	45.151978	-1.327567
48.350220	45.203247	-1.347934
48.375244	45.228882	-1.424854
48.400269	45.247803	-1.334500
48.425293	45.305176	-1.323233
48.449707	45.324097	-1.275565
48.474731	45.311279	-1.377402
48.499756	45.343018	-1.479239
48.524780	45.375366	-1.481406
48.549805	45.368652	-1.248480
48.574829	45.413208	-1.198645
48.599854	45.464478	-1.243930
48.624878	45.457764	-1.413586
48.649902	45.509033	-1.472522
48.674927	45.515137	-1.243930
48.699951	45.540771	-1.246313
48.724976	45.559692	-1.377402
48.750000	45.617065	-1.447604
48.775024	45.636597	-1.395602
48.800049	45.648804	-1.388669
48.825073	45.674438	-1.415970
48.850098	45.706177	-1.438504
48.875122	45.712891	-1.603610
48.900146	45.738525	-1.454321
48.925171	45.795898	-1.332117
48.950195	45.802002	-1.370685
48.975220	45.814819	-1.329950
49.000244	45.852661	-1.282498
49.025269	45.846558	-1.352484
49.050293	45.865479	-1.485956
49.074707	45.916748	-1.540341
49.099731	45.961304	-1.436121
49.124756	45.986938	-1.316299
49.149780	46.018677	-1.418137
49.174805	46.031494	-1.320850
49.199829	46.056519	-1.393219
49.224854	46.088867	-1.327567
49.249878	46.120605	-1.250864
49.274902	46.120605	-1.350317
49.299927	46.139526	-1.542508
49.324951	46.184082	-1.386502
49.349976	46.215820	-1.298315
49.375000	46.215820	-1.415970
49.400024	46.248169	-1.413586
49.425049	46.273193	-1.576526
49.450073	46.292725	-1.492673
49.475098	46.324463	-1.320850
49.500122	46.362915	-1.241763
49.525146	46.369019	-1.167010
49.550171	46.394653	-1.291382
49.575195	46.413574	-1.420303
49.600220	46.458130	-1.316299
49.625244	46.489868	-1.216846
49.650269	46.496582	-1.309583
49.675293	46.528320	-1.388669
49.699707	46.566772	-1.207745
49.724731	46.547241	-1.167010
49.749756	46.585693	-1.291382
49.774780	46.630249	-1.339050
49.799805	46.661987	-1.524524
49.824829	46.668701	-1.201028
49.849854	46.687622	-1.180661
49.874878	46.719360	-1.241763
49.899902	46.757812	-1.402319
49.924927	46.770630	-1.352484
49.949951	46.763916	-1.243930
49.974976	46.795654	-1.042639
50.000000	46.859741	-1.219012
50.025024	46.853027	-1.268848
50.050049	46.878662	-1.329950
50.075073	46.929932	-1.139926
50.100098	46.936035	-1.176111
50.125122	46.974487	-1.214462
50.150146	47.037964	-1.266681
50.175171	47.012329	-1.210129
50.200195	47.006226	-1.187378
50.225220	47.101440	-1.280115
50.250244	47.101440	-1.291382
50.275269	47.095337	-1.237213
50.300293	47.158813	-1.305032
50.324707	47.178345	-1.169394
50.349731	47.203369	-1.259747
50.374756	47.197266	-1.413586
50.399780	47.254639	-1.280115
50.424805	47.254639	-1.357034
50.449829	47.267456	-1.368301
50.474854	47.312012	-1.139926
50.499878	47.324829	-1.058456
50.524902	47.362671	-1.291382
50.549927	47.375488	-1.225946
50.574951	47.407227	-1.339050
50.599976	47.445679	-1.347934
50.625000	47.477417	-1.273398
50.650024	47.503052	-1.198645
50.675049	47.509155	-1.368301
50.700073	47.541504	-1.282498
50.725098	47.573242	-1.479239
50.750122	47.586060	-1.176111
50.775146	47.586060	-1.185211
50.800171	47.630615	-1.352484
50.825195	47.706909	-1.479239
50.850220	47.668457	-1.277948
50.875244	47.713013	-1.291382
50.900269	47.725830	-1.339050
50.925293	47.732544	-1.501773
50.949707	47.770386	-1.485956
50.974731	47.808838	-1.345767
50.999756	47.814941	-1.228113
51.024780	47.847290	-1.232663
51.049805	47.891846	-1.375235
51.074829	47.904663	-1.431787
51.099854	47.942505	-1.363751
51.124878	47.923584	-1.284665
51.149902	47.961426	-1.357034
51.174927	48.018799	-1.350317
51.199951	48.044434	-1.268848
51.224976	48.057251	-1.255197
51.250000	48.127441	-1.241763
51.275024	48.095703	-1.347934
51.300049	48.146362	-1.388669
51.325073	48.140259	-1.316299
51.350098	48.197632	-1.334500
51.375122	48.178101	-1.334500
51.400146	48.242187	-1.388669
51.425171	48.286743	-1.377402
51.450195	48.299561	-1.246313
51.475220	48.331299	-1.250864
51.500244	48.344116	-1.404486
51.525269	48.363037	-1.329950
51.550293	48.388672	-1.255197
51.574707	48.407593	-1.237213
51.599731	48.426514	-1.257581
51.624756	48.452148	-1.253030
51.649780	48.490601	-1.320850
51.674805	48.522339	-1.203195
51.699829	48.547974	-1.234830
51.724854	48.573608	-1.368301
51.749878	48.579712	-1.366135
51.774902	48.611450	-1.271014
51.799927	48.643188	-1.273398
51.824951	48.643188	-1.402319
51.849976	48.700562	-1.535791
51.875000	48.694458	-1.329950
51.900024	48.726196	-1.216846
51.925049	48.770752	-1.287048
51.950073	48.770752	-1.289215
51.975098	48.809204	-1.461038
52.000122	48.802490	-1.354868
52.025146	48.859863	-1.228113
52.050171	48.898315	-1.361584
52.075195	48.891602	-1.433954
52.100220	48.936768	-1.440671
52.125244	48.968506	-1.225946
52.150269	48.981323	-1.232663
52.175293	49.000244	-1.230496
52.199707	49.013062	-1.117392
52.224731	49.050903	-1.533408
52.249756	49.076538	-1.196478
52.274780	49.108276	-1.307199
52.299805	49.133911	-1.465588
52.324829	49.152832	-1.386502
52.349854	49.191284	-1.377402
52.374878	49.210205	-1.354868
52.399902	49.229736	-1.361584
52.424927	49.242554	-1.438504
52.449951	49.248657	-1.372852
52.474976	49.280396	-1.295932
52.500000	49.331665	-1.345767
52.525024	49.356689	-1.436121
52.550049	49.369507	-1.253030
52.575073	49.401855	-1.314133
52.600098	49.458618	-1.277948
52.625122	49.458618	-1.467972
52.650146	49.484253	-1.397769
52.675171	49.515991	-1.320850
52.700195	49.548340	-1.203195
52.725220	49.548340	-1.298315
52.750244	49.573364	-1.255197
52.775269	49.605713	-1.320850
52.800293	49.637451	-1.203195
52.824707	49.650269	-1.275565
52.849731	49.656372	-1.443054
52.874756	49.694824	-1.461038
52.899780	49.739380	-1.262131
52.924805	49.732666	-1.239380
52.949829	49.790039	-1.266681
52.974854	49.802856	-1.404486
52.999878	49.841309	-1.569592
53.024902	49.828491	-1.234830
53.049927	49.879150	-1.139926
53.074951	49.930420	-1.332117
53.099976	49.949341	-1.305032
53.125000	49.962158	-1.243930
53.150024	49.956055	-1.291382
53.175049	49.993896	-1.171561
53.200073	50.057983	-1.397769
53.225098	50.051270	-1.357034
53.250122	50.089722	-1.219012
53.275146	50.115356	-1.241763
53.300171	50.108643	-1.268848
53.325195	50.159912	-1.169394
53.350220	50.172729	-1.277948
53.375244	50.204468	-1.262131
53.400269	50.229492	-1.264297
53.425293	50.223389	-1.287048
53.449707	50.261841	-1.329950
53.474731	50.280762	-1.219012
53.499756	50.312500	-1.320850
53.524780	50.363770	-1.350317
53.549805	50.401611	-1.409036
53.574829	50.414429	-1.191928
53.599854	50.427246	-1.234830
53.624878	50.452881	-1.354868
53.649902	50.446167	-1.388669
53.674927	50.510254	-1.314133
53.699951	50.529175	-1.139926
53.724976	50.541992	-1.158127
53.750000	50.567627	-1.388669
53.775024	50.599365	-1.366135
53.800049	50.605469	-1.121725
53.825073	50.612183	-1.135376
53.850098	50.682373	-1.142093
53.875122	50.714111	-1.149026
53.900146	50.726929	-1.232663
53.925171	50.726929	-1.139926
53.950195	50.758667	-1.103741
53.975220	50.790405	-1.302866
54.000244	50.803223	-1.237213
54.025269	50.822144	-1.205579
54.050293	50.866699	-1.219012
54.074707	50.905151	-1.191928
54.099731	50.924072	-1.386502
54.124756	50.936890	-1.339050
54.149780	50.968628	-1.237213
54.174805	50.994263	-1.325400
54.199829	51.007080	-1.329950
54.224854	51.038818	-1.316299
54.249878	51.077271	-1.155743
54.274902	51.083374	-1.176111
54.299927	51.115112	-1.332117
54.324951	51.153564	-1.128659
54.349976	51.166382	-1.142093
54.375000	51.192017	-1.004288
54.400024	51.204224	-1.167010
54.425049	51.242676	-1.221396
54.450073	51.281128	-1.105908
54.475098	51.281128	-1.262131
54.500122	51.351318	-1.225946
54.525146	51.325684	-1.327567
54.550171	51.376343	-1.266681
54.575195	51.408691	-1.223563
54.600220	51.420898	-1.045023
54.625244	51.446533	-1.124109
54.650269	51.446533	-1.162460
54.675293	51.472168	-1.411420
54.699707	51.529541	-1.065390
54.724731	51.555176	-1.155743
54.749756	51.555176	-1.305032
54.774780	51.593018	-1.139926
54.799805	51.605835	-1.130826
54.824829	51.644287	-1.103741
54.849854	51.676025	-1.128659
54.874878	51.701660	-1.176111
54.899902	51.726685	-1.178278
54.924927	51.746216	-1.126276
54.949951	51.765137	-1.189761
54.974976	51.784058	-1.191928
55.000000	51.841431	-1.139926
55.025024	51.828613	-1.327567
55.050049	51.885986	-1.388669
55.075073	51.905518	-1.257581
55.100098	51.918335	-1.372852
55.125122	51.956177	-1.375235
55.150146	51.981812	-1.090091
55.175171	51.975708	-1.189761
55.200195	52.026367	-1.336667
55.225220	52.045288	-1.221396
55.250244	52.052002	-1.232663
55.275269	52.096558	-1.149026
55.300293	52.115479	-1.142093
55.324707	52.160034	-1.305032
55.349731	52.153931	-1.318683
55.374756	52.217407	-1.198645
55.399780	52.198486	-1.264297
55.424805	52.230225	-1.388669
55.449829	52.268677	-1.540341
55.474854	52.293701	-1.295932
55.499878	52.332153	-1.198645
55.524902	52.389526	-1.234830
55.549927	52.376709	-1.431787
55.574951	52.376709	-1.366135
55.599976	52.427979	-1.391052
55.625000	52.415161	-1.176111
55.650024	52.453003	-1.268848
55.675049	52.491455	-1.420303
55.700073	52.536011	-1.388669
55.725098	52.510376	-1.214462
55.750122	52.587280	-1.268848
55.775146	52.587280	-1.293765
55.800171	52.612305	-1.375235
55.825195	52.644653	-1.327567
55.850220	52.669678	-1.196478
55.875244	52.708130	-1.164844
55.900269	52.701416	-1.336667
55.925293	52.733765	-1.287048
55.949707	52.765503	-1.377402
55.974731	52.784424	-1.429404
55.999756	52.828979	-1.155743
56.024780	52.841797	-1.345767
56.049805	52.854614	-1.239380
56.074829	52.899170	-1.239380
56.099854	52.956543	-1.318683
56.124878	52.937622	-1.128659
56.149902	52.962646	-1.180661
56.174927	52.982178	-1.146643
56.199951	53.026733	-1.262131
56.224976	53.045654	-1.415970
56.250000	53.064575	-1.237213
56.275024	53.103027	-1.169394
56.300049	53.128662	-1.085541
56.325073	53.115845	-1.243930
56.350098	53.147583	-1.076657
56.375122	53.186035	-1.275565
56.400146	53.217773	-1.013171
56.425171	53.230591	-1.119559
56.450195	53.281250	-1.210129
56.475220	53.294067	-1.273398
56.500244	53.319702	-1.194312
56.525269	53.345337	-1.051740
56.550293	53.364258	-1.076657
56.574707	53.370361	-1.318683
56.599731	53.415527	-1.395602
56.624756	53.460083	-1.142093
56.649780	53.460083	-1.135376
56.674805	53.510742	-1.099191
56.699829	53.510742	-1.185211
56.724854	53.549194	-1.216846
56.749878	53.542480	-1.121725
56.774902	53.574219	-1.067557
56.799927	53.619385	-1.232663
56.824951	53.651123	-1.090091
56.849976	53.688965	-1.067557
56.875000	53.676147	-0.902451
56.900024	53.727417	-0.986087
56.925049	53.740234	-0.976987
56.950073	53.733521	-1.128659
56.975098	53.803711	-0.963553
57.000122	53.803711	-0.916101
57.025146	53.848267	-1.011005
57.050171	53.880005	-1.103741
57.075195	53.886719	-1.119559
57.100220	53.937378	-1.151193
57.125244	53.963013	-1.151193
57.150269	53.963013	-1.223563
57.175293	53.982544	-1.042639
57.199707	54.027100	-1.056290
57.224731	54.033203	-1.094641
57.249756	54.071655	-1.042639
57.274780	54.071655	-0.959003
57.299805	54.116211	-1.004288
57.324829	54.147949	-0.974820
57.349854	54.166870	-1.126276
57.374878	54.198608	-1.094641
57.399902	54.224243	-0.866266
57.424927	54.230957	-0.913718
57.449951	54.294434	-0.995187
57.474976	54.262695	-1.004288
57.500000	54.332886	-1.124109
57.525024	54.338989	-0.938635
57.550049	54.377441	-0.882083
57.575073	54.402466	-1.081207
57.600098	54.415283	-1.119559
57.625122	54.447021	-1.194312
57.650146	54.459839	-1.045023
57.675171	54.472656	-1.028989
57.700195	54.517212	-1.067557
57.725220	54.511108	-1.248480
57.750244	54.561768	-1.033539
57.775269	54.587402	-0.753162
57.800293	54.600220	-0.843515
57.824707	54.663696	-0.854999
57.849731	54.683228	-0.920435
57.874756	54.676514	-0.997354
57.899780	54.721069	-0.879916
57.924805	54.740601	-0.895734
57.949829	54.778442	-1.063007
57.974854	54.797974	-0.981537
57.999878	54.848633	-0.929535
58.024902	54.822998	-0.870816
58.049927	54.848633	-0.809714
58.074951	54.880371	-1.108292
58.099976	54.912109	-0.924985
58.125000	54.931641	-1.047189
58.150024	54.963379	-0.920435
58.175049	54.969482	-1.033539
58.200073	55.007935	-1.004288
58.225098	55.052490	-0.959003
58.250122	55.065308	-0.974820
58.275146	55.103760	-1.108292
58.300171	55.115967	-1.015555
58.325195	55.103760	-0.710260
58.350220	55.192871	-0.823364
58.375244	55.205688	-0.909167
58.400269	55.218506	-0.834631
58.425293	55.230713	-0.811880
58.449707	55.275269	-0.843515
58.474731	55.300903	-0.746445
58.499756	55.320435	-0.929535
58.524780	55.332642	-0.920435
58.549805	55.371094	-0.784796
58.574829	55.415649	-0.741895
58.599854	55.409546	-0.859549
58.624878	55.434570	-0.965720
58.649902	55.466919	-0.990637
58.674927	55.498657	-0.757712
58.699951	55.517578	-0.721527
58.724976	55.574951	-0.886633
58.750000	55.574951	-1.069724
58.775024	55.593872	-0.877533
58.800049	55.600586	-0.872983
58.825073	55.619507	-0.793896
58.850098	55.651245	-0.974820
58.875122	55.689697	-0.968103
58.900146	55.740356	-0.893350
58.925171	55.740356	-0.746445
58.950195	55.740356	-0.662592
58.975220	55.778809	-0.669525
59.000244	55.797729	-0.807330
59.025269	55.861816	-0.820981
59.050293	55.855103	-0.841348
59.074707	55.899658	-0.852615
59.099731	55.957031	-0.891183
59.124756	55.957031	-0.861716
59.149780	55.976562	-0.843515
59.174805	56.008301	-0.863882
59.199829	55.995483	-0.882083
59.224854	56.052856	-1.178278
59.249878	56.084595	-1.063007
59.274902	56.084595	-1.090091
59.299927	56.123047	-1.250864
59.324951	56.160889	-1.219012
59.349976	56.180420	-1.105908
59.375000	56.199341	-1.162460
59.400024	56.199341	-1.069724
59.425049	56.269531	-1.257581
59.450073	56.275635	-1.162460
59.475098	56.295166	-0.949902
59.500122	56.288452	-0.961169
59.525146	56.339722	-0.954453
59.550171	56.358643	-1.085541
59.575195	56.409302	-1.149026
59.600220	56.397095	-0.976987
59.625244	56.434937	-0.972653
59.650269	56.466675	-1.126276
59.675293	56.479492	-1.221396
59.699707	56.511230	-1.026822
59.724731	56.536865	-1.067557
59.749756	56.581421	-1.158127
59.774780	56.588135	-1.377402
59.799805	56.594238	-1.266681
59.824829	56.638794	-1.015555
59.849854	56.664429	-1.049356
59.874878	56.702881	-1.284665
59.899902	56.715088	-1.069724
59.924927	56.753540	-1.108292
59.949951	56.772461	-1.049356
59.974976	56.823730	-1.067557
60.000000	56.798096	-1.115009
60.025024	56.823730	-0.956619
60.050049	56.855469	-1.038089
60.075073	56.881104	-0.976987
60.100098	56.912842	-1.017722
60.125122	56.912842	-1.015555
60.150146	56.951294	-1.069724
60.175171	56.983032	-1.056290
60.200195	57.001953	-1.291382
60.225220	57.027588	-1.225946
60.250244	57.066040	-1.139926
60.275269	57.078247	-1.142093
60.300293	57.129517	-1.334500
60.324707	57.155151	-1.268848
60.349731	57.155151	-1.277948
60.374756	57.174072	-1.117392
60.399780	57.199707	-1.158127
60.424805	57.218628	-1.216846
60.449829	57.282104	-1.359418
60.474854	57.276001	-1.248480
60.499878	57.294922	-1.053906
60.524902	57.314453	-1.051740
60.549927	57.377930	-1.264297
60.574951	57.409668	-1.345767
60.599976	57.416382	-1.022272
60.625000	57.422485	-0.983920
60.650024	57.422485	-1.004288
60.675049	57.485962	-1.130826
60.700073	57.524414	-1.305032
60.725098	57.524414	-1.169394
60.750122	57.543335	-1.169394
60.775146	57.620239	-1.212296
60.800171	57.633057	-1.232663
60.825195	57.607422	-1.325400
60.850220	57.639160	-1.257581
60.875244	57.677612	-1.153577
60.900269	57.709351	-1.223563
60.925293	57.734985	-1.164844
60.949707	57.747192	-1.045023
60.974731	57.785645	-1.158127
60.999756	57.817383	-1.115009
61.024780	57.843018	-1.115009
61.049805	57.836914	-1.065390
61.074829	57.887573	-1.203195
61.099854	57.900391	-1.185211
61.124878	57.938843	-1.266681
61.149902	57.963867	-1.049356
61.174927	57.951050	-0.968103
61.199951	58.021240	-1.063007
61.224976	58.046875	-1.158127
61.250000	58.046875	-0.988470
61.275024	58.110352	-1.149026
61.300049	58.110352	-1.090091
61.325073	58.135986	-1.164844
61.350098	58.142700	-1.289215
61.375122	58.187256	-1.205579
61.400146	58.218994	-1.049356
61.425171	58.231812	-1.081207
61.450195	58.250732	-1.124109
61.475220	58.269653	-1.271014
61.500244	58.314209	-1.228113
61.525269	58.333740	-0.986087
61.550293	58.391113	-1.081207
61.574707	58.410034	-1.225946
61.599731	58.416138	-1.187378
61.624756	58.435669	-1.153577
61.649780	58.454590	-1.011005
61.674805	58.505859	-1.110458
61.699829	58.518066	-1.173944
61.724854	58.550415	-1.214462
61.749878	58.556519	-1.051740
61.774902	58.582153	-0.949902
61.799927	58.619995	-1.074274
61.824951	58.645630	-1.065390
61.849976	58.665161	-1.255197
61.875000	58.703003	-0.999738
61.900024	58.715820	-1.185211
61.925049	58.721924	-1.243930
61.950073	58.767090	-1.207745
61.975098	58.792114	-1.248480
62.000122	58.830566	-1.187378
62.025146	58.849487	-1.167010
62.050171	58.856201	-1.334500
62.075195	58.869019	-1.119559
62.100220	58.938599	-1.001904
62.125244	58.925781	-1.214462
62.150269	58.964233	-1.223563
62.175293	58.995972	-0.997354
62.199707	59.002686	-1.053906
62.224731	59.066162	-1.063007
62.249756	59.053345	-1.169394
62.274780	59.104614	-1.130826
62.299805	59.117432	-1.060840
62.324829	59.136353	-0.940802
62.349854	59.180908	-1.101575
62.374878	59.199829	-1.094641
62.399902	59.232178	-1.201028
62.424927	59.257202	-1.146643
62.449951	59.282837	-1.063007
62.474976	59.314575	-1.092474
62.500000	59.321289	-1.230496
62.525024	59.346313	-1.246313
62.550049	59.371948	-0.995187
62.575073	59.416504	-1.099191
62.600098	59.429321	-1.169394
62.625122	59.473877	-1.253030
62.650146	59.461060	-1.058456
62.675171	59.486694	-0.979370
62.700195	59.492798	-0.945352
62.725220	59.569702	-1.067557
62.750244	59.575806	-1.035922
62.775269	59.607544	-1.053906
62.800293	59.620361	-0.922818
62.824707	59.627075	-1.035922
62.849731	59.677734	-1.182828
62.874756	59.684448	-1.130826
62.899780	59.754028	-0.956619
62.924805	59.773560	-0.911551
62.949829	59.779663	-1.033539
62.974854	59.779663	-1.185211
62.999878	59.805298	-1.237213
63.024902	59.824219	-1.115009
63.049927	59.849854	-1.072107
63.074951	59.907227	-1.185211
63.099976	59.894409	-1.146643
63.125000	59.913330	-1.040472
63.150024	59.945679	-1.045023
63.175049	59.983521	-1.013171
63.200073	60.003052	-1.110458
63.225098	60.009155	-1.072107
63.250122	60.059814	-0.965720
63.275146	60.072632	-0.992804
63.300171	60.111084	-1.004288
63.325195	60.142822	-1.001904
63.350220	60.149536	-0.888800
63.375244	60.168457	-0.882083
63.400269	60.219116	-1.026822
63.425293	60.225830	-0.983920
63.449707	60.283203	-0.949902
63.474731	60.289307	-0.988470
63.499756	60.302124	-0.949902
63.524780	60.321045	-1.042639
63.549805	60.391235	-1.243930
63.574829	60.391235	-1.072107
63.599854	60.416870	-0.839182
63.624878	60.435791	-1.038089
63.649902	60.487061	-1.187378
63.674927	60.480347	-0.929535
63.699951	60.499878	-0.929535
63.724976	60.531616	-0.857166
63.750000	60.582275	-1.006454
63.775024	60.588989	-1.158127
63.800049	60.614624	-0.997354
63.825073	60.633545	-0.884250
63.850098	60.652466	-0.879916
63.875122	60.703735	-0.981537
63.900146	60.684204	-1.004288
63.925171	60.735474	-0.990637
63.950195	60.767212	-0.834631
63.975220	60.786133	-0.961169
64.000244	60.786133	-1.103741
64.025269	60.837402	-1.090091
64.050293	60.856323	-1.008838
64.074707	60.875854	-1.045023
64.099731	60.926514	-0.929535
64.124756	60.964966	-1.219012
64.149780	60.983887	-1.151193
64.174805	60.952148	-1.040472
64.199829	61.028442	-1.076657
64.224854	61.034546	-1.085541
64.249878	61.066895	-1.004288
64.274902	61.091919	-0.913718
64.299927	61.111450	-0.992804
64.324951	61.117554	-1.133209
64.349976	61.181641	-0.995187
64.375000	61.193848	-0.940802
64.400024	61.206665	-0.893350
64.425049	61.239014	-0.929535
64.450073	61.276855	-0.979370
64.475098	61.295776	-0.976987
64.500122	61.295776	-0.834631
64.525146	61.347046	-1.008838
64.550171	61.359863	-1.121725
64.575195	61.378784	-1.069724
64.600220	61.397705	-0.963553
64.625244	61.436157	-1.015555
64.650269	61.448975	-1.058456
64.675293	61.474609	-1.158127
64.699707	61.519165	-1.097025
64.724731	61.519165	-0.841348
64.749756	61.550903	-1.004288
64.774780	61.614380	-1.060840
64.799805	61.640015	-0.916101
64.824829	61.652832	-0.995187
64.849854	61.691284	-0.850449
64.874878	61.716309	-0.897900
64.899902	61.729126	-1.094641
64.924927	61.754761	-0.938635
64.949951	61.760864	-0.868433
64.974976	61.773682	-0.843515
65.000000	61.818237	-0.816431
65.025024	61.831055	-0.956619
65.050049	61.875610	-0.988470
65.075073	61.895142	-0.911551
65.100098	61.901245	-0.929535
65.125122	61.939697	-1.092474
65.150146	61.964722	-0.983920
65.175171	61.990356	-0.983920
65.200195	61.990356	-1.076657
65.225220	62.028809	-1.074274
65.250244	62.073364	-0.909167
65.275269	62.086182	-0.750778
65.300293	62.111816	-0.997354
65.324707	62.136841	-1.008838
65.349731	62.162476	-1.045023
65.374756	62.213745	-0.841348
65.399780	62.200928	-0.863882
65.424805	62.225952	-0.916101
65.449829	62.238770	-1.121725
65.474854	62.283325	-0.872983
65.499878	62.302856	-0.712427
65.524902	62.347412	-0.848065
65.549927	62.360229	-0.863882
65.574951	62.410889	-0.913718
65.599976	62.410889	-0.859549
65.625000	62.442627	-0.780246
65.650024	62.462158	-1.001904
65.675049	62.481079	-0.983920
65.700073	62.531738	-0.907001
65.725098	62.570190	-0.929535
65.750122	62.564087	-0.938635
65.775146	62.595825	-0.845898
65.800171	62.589111	-1.112842
65.825195	62.672119	-0.974820
65.850220	62.678833	-1.074274
65.875244	62.684937	-1.015555
65.900269	62.697754	-0.940802
65.925293	62.742310	-0.909167
65.949707	62.786865	-0.956619
65.974731	62.792969	-1.045023
65.999756	62.818604	-0.922818
66.024780	62.875977	-0.936252
66.049805	62.857056	-0.888800
66.074829	62.888794	-1.065390
66.099854	62.927246	-1.085541
66.124878	62.927246	-0.820981
66.149902	62.977905	-0.823364
66.174927	62.977905	-0.882083
66.199951	63.029175	-1.101575
66.224976	63.029175	-0.983920
66.250000	63.060913	-0.789346
66.275024	63.098755	-0.816431
66.300049	63.118286	-0.909167
66.325073	63.124390	-0.992804
66.350098	63.150024	-1.101575
66.375122	63.175659	-0.854999
66.400146	63.194580	-0.965720
66.425171	63.251953	-1.004288
66.450195	63.251953	-0.852615
66.475220	63.283691	-1.001904
66.500244	63.322144	-1.017722
66.525269	63.315430	-0.936252
66.550293	63.379517	-0.986087
66.574707	63.372803	-0.868433
66.599731	63.436890	-0.968103
66.624756	63.424072	-1.081207
66.649780	63.461914	-0.857166
66.674805	63.487549	-0.832248
66.699829	63.513184	-0.927368
66.724854	63.506470	-0.857166
66.749878	63.551636	-0.979370
66.774902	63.570557	-0.811880
66.799927	63.596191	-0.834631
66.824951	63.665771	-1.067557
66.849976	63.665771	-1.092474
66.875000	63.672485	-1.011005
66.900024	63.691406	-0.836798
66.925049	63.735962	-0.918268
66.950073	63.748779	-1.155743
66.975098	63.780518	-1.142093
67.000122	63.818970	-0.848065
67.025146	63.837891	-0.882083
67.050171	63.850708	-0.936252
67.075195	63.869629	-0.807330
67.100220	63.895264	-0.990637
67.125244	63.920898	-0.778079
67.150269	63.978271	-0.952286
67.175293	63.991089	-0.850449
67.199707	64.003906	-0.888800
67.224731	64.022827	-0.728244
67.249756	64.054565	-0.897900
67.274780	64.073486	-0.737344
67.299805	64.086304	-0.992804
67.324829	64.150391	-0.888800
67.349854	64.163208	-1.117392
67.374878	64.175415	-1.205579
67.399902	64.175415	-0.836798
67.424927	64.252319	-0.952286
67.449951	64.258423	-0.959003
67.474976	64.258423	-1.049356
67.500000	64.302979	-1.099191
67.525024	64.322510	-0.827698
67.550049	64.360352	-0.834631
67.575073	64.392090	-1.040472
67.600098	64.411621	-0.986087
67.625122	64.456177	-0.976987
67.650146	64.475098	-0.811880
67.675171	64.487915	-0.872983
67.700195	64.494019	-0.945352
67.725220	64.545288	-0.911551
67.750244	64.551392	-0.845898
67.775269	64.577026	-0.927368
67.800293	64.621582	-0.976987
67.824707	64.672852	-0.938635
67.849731	64.672852	-1.011005
67.874756	64.678955	-1.085541
67.899780	64.678955	-1.130826
67.924805	64.704590	-1.042639
67.949829	64.768066	-0.859549
67.974854	64.812622	-1.001904
67.999878	64.838257	-1.149026
68.024902	64.825439	-0.999738
68.049927	64.882812	-0.931918
68.074951	64.882812	-0.834631
68.099976	64.927368	-1.105908
68.125000	64.946289	-0.922818
68.150024	64.965820	-0.884250
68.175049	65.003662	-0.721527
68.200073	65.003662	-0.839182
68.225098	65.048828	-0.836798
68.250122	65.067749	-0.974820
68.275146	65.093384	-0.750778
68.300171	65.131226	-0.900067
68.325195	65.156860	-0.983920
68.350220	65.156860	-0.875366
68.375244	65.220337	-0.827698
68.400269	65.245972	-0.900067
68.425293	65.258789	-0.875366
68.449707	65.252686	-0.956619
68.474731	65.290527	-0.972653
68.499756	65.309448	-1.047189
68.524780	65.347900	-1.189761
68.549805	65.373535	-1.035922
68.574829	65.399170	-0.705710
68.599854	65.418091	-0.895734
68.624878	65.437012	-0.934085
68.649902	65.456543	-1.085541
68.674927	65.494385	-0.888800
68.699951	65.532837	-0.710260
68.724976	65.513306	-0.793896
68.750000	65.583496	-0.936252
68.775024	65.615234	-0.913718
68.800049	65.653687	-0.789346
68.825073	65.628052	-0.850449
68.850098	65.698242	-0.981537
68.875122	65.711060	-1.038089
68.900146	65.704956	-0.823364
68.925171	65.742798	-0.841348
68.950195	65.755615	-0.816431
68.975220	65.800171	-0.965720
69.000244	65.831909	-0.976987
69.025269	65.844727	-0.997354
69.050293	65.864258	-1.103741
69.074707	65.914917	-0.949902
69.099731	65.927734	-0.968103
69.124756	65.946655	-0.759879
69.149780	65.991211	-0.947736
69.174805	65.991211	-0.732794
69.199829	66.023560	-0.986087
69.224854	66.010742	-0.780246
69.249878	66.087036	-0.850449
69.274902	66.080322	-1.020105
69.299927	66.144409	-0.965720
69.324951	66.150513	-0.811880
69.349976	66.163330	-0.841348
69.375000	66.170044	-0.768979
69.400024	66.220703	-0.940802
69.425049	66.201782	-0.924985
69.450073	66.259155	-0.689893
69.475098	66.271973	-0.805164
69.500122	66.335449	-0.904617
69.525146	66.335449	-0.961169
69.550171	66.341553	-0.965720
69.575195	66.380005	-0.705710
69.600220	66.411743	-0.904617
69.625244	66.424561	-1.042639
69.650269	66.456299	-0.861716
69.675293	66.463013	-0.818814
69.699707	66.494751	-0.850449
69.724731	66.507568	-0.762262
69.749756	66.564941	-0.913718
69.774780	66.564941	-0.780246
69.799805	66.622314	-0.897900
69.824829	66.654053	-0.947736
69.849854	66.628418	-0.872983
69.874878	66.679687	-0.825531
69.899902	66.730347	-0.872983
69.924927	66.724243	-0.870816
69.949951	66.762085	-0.936252
69.974976	66.768799	-0.753162
70.000000	66.806641	-0.805164
70.025024	66.832275	-0.956619
70.050049	66.838989	-0.976987
70.075073	66.876831	-0.940802
70.100098	66.921387	-0.802997
70.125122	66.921387	-0.732794
70.150146	66.959839	-1.076657
70.175171	66.998291	-0.947736
70.200195	67.010498	-0.918268
70.225220	67.055664	-0.839182
70.250244	67.087402	-0.859549
70.275269	67.067871	-0.827698
70.300293	67.119141	-0.866266
70.324707	67.169800	-0.845898
70.349731	67.144775	-0.938635
70.374756	67.157593	-0.945352
70.399780	67.208252	-0.744061
70.424805	67.221069	-0.775696
70.449829	67.284546	-0.863882
70.474854	67.297363	-0.796063
70.499878	67.310181	-0.891183
70.524902	67.322998	-0.762262
70.549927	67.348633	-0.834631
70.574951	67.386475	-1.146643
70.599976	67.412109	-0.995187
70.625000	67.424927	-0.780246
70.650024	67.450562	-0.888800
70.675049	67.488403	-0.918268
70.700073	67.495117	-1.207745
70.725098	67.526855	-1.013171
70.750122	67.552490	-0.949902
70.775146	67.609863	-0.943185
70.800171	67.590332	-1.035922
70.825195	67.647705	-1.042639
70.850220	67.673340	-0.990637
70.875244	67.698975	-0.938635
70.900269	67.673340	-0.913718
70.925293	67.743530	-0.857166
70.949707	67.736816	-0.787180
70.974731	67.781372	-0.929535
70.999756	67.807007	-0.859549
71.024780	67.832642	-0.703326
71.049805	67.858276	-0.814264
71.074829	67.871094	-0.685342
71.099854	67.896118	-0.938635
71.124878	67.928467	-0.913718
71.149902	67.973022	-0.768979
71.174927	67.985229	-0.734961
71.199951	67.998047	-0.854999
71.224976	68.017578	-0.866266
71.250000	68.074951	-0.884250
71.275024	68.087158	-0.787180
71.300049	68.106689	-0.784796
71.325073	68.138428	-1.083374
71.350098	68.138428	-0.940802
71.375122	68.195801	-0.852615
71.400146	68.221436	-0.796063
71.425171	68.246460	-0.750778
71.450195	68.265991	-0.875366
71.475220	68.291626	-0.940802
71.500244	68.291626	-0.755328
71.525269	68.342285	-0.732794
71.550293	68.342285	-0.854999
71.574707	68.374023	-0.793896
71.599731	68.412476	-0.721527
71.624756	68.418579	-0.863882
71.649780	68.405762	-0.882083
71.674805	68.469849	-0.802997
71.699829	68.507690	-0.696609
71.724854	68.540039	-0.705710
71.749878	68.552246	-0.728244
71.774902	68.577881	-0.734961
71.799927	68.584595	-0.694443
71.824951	68.616333	-0.800613
71.849976	68.648071	-0.827698
71.875000	68.705444	-1.017722
71.900024	68.686523	-0.820981
71.925049	68.731079	-0.549487
71.950073	68.762817	-0.689893
71.975098	68.775635	-0.689893
72.000122	68.813477	-0.907001
72.025146	68.813477	-0.746445
72.050171	68.864746	-0.578955
72.075195	68.909302	-0.800613
72.100220	68.909302	-0.807330
72.125244	68.909302	-0.667142
72.150269	68.941040	-0.723694
72.175293	68.985596	-0.694443
72.199707	69.036865	-0.741895
72.224731	69.042969	-0.850449
72.249756	69.049683	-0.676242
72.274780	69.074707	-0.732794
72.299805	69.113159	-0.823364
72.324829	69.144897	-0.755328
72.349854	69.138794	-0.680792
72.374878	69.183350	-0.796063
72.399902	69.221191	-0.814264
72.424927	69.221191	-0.820981
72.449951	69.278564	-0.737344
72.474976	69.285278	-0.549487
72.500000	69.310913	-0.678409
72.525024	69.317017	-0.755328
72.550049	69.361572	-0.651324
72.575073	69.374390	-0.653708
72.600098	69.437866	-0.583505
72.625122	69.425049	-0.782629
72.650146	69.444580	-0.721527
72.675171	69.463501	-0.569855
72.700195	69.539795	-0.477118
72.725220	69.533691	-0.597156
72.750244	69.552612	-0.574405
72.775269	69.603882	-0.793896
72.800293	69.603882	-0.626407
72.824707	69.622803	-0.619690
72.849731	69.674072	-0.734961
72.874756	69.692993	-0.642224
72.899780	69.692993	-0.592606
72.924805	69.737549	-0.696609
72.949829	69.737549	-0.832248
72.974854	69.782104	-0.859549
72.999878	69.807739	-0.755328
73.024902	69.839478	-0.660425
73.049927	69.858398	-0.902451
73.074951	69.884033	-0.888800
73.099976	69.915771	-0.529120
73.125000	69.922485	-0.578955
73.150024	69.967041	-0.549487
73.175049	69.985962	-0.814264
73.200073	69.998779	-0.676242
73.225098	70.043335	-0.524786
73.250122	70.024414	-0.798447
73.275146	70.100708	-0.848065
73.300171	70.100708	-0.922818
73.325195	70.164185	-0.931918
73.350220	70.164185	-0.832248
73.375244	70.164185	-0.875366
73.400269	70.195923	-0.997354
73.425293	70.195923	-1.072107
73.449707	70.234375	-0.938635
73.474731	70.285645	-0.947736
73.499756	70.291748	-0.981537
73.524780	70.317383	-1.015555
73.549805	70.355225	-0.839182
73.574829	70.380859	-0.970270
73.599854	70.380859	-1.028989
73.624878	70.393677	-0.938635
73.649902	70.444946	-0.886633
73.674927	70.482788	-0.922818
73.699951	70.527344	-0.897900
73.724976	70.514526	-0.913718
73.750000	70.565796	-0.825531
73.775024	70.571899	-0.621857
73.800049	70.584717	-0.827698
73.825073	70.642090	-0.952286
73.850098	70.642090	-0.825531
73.875122	70.667725	-0.771146
73.900146	70.693359	-0.814264
73.925171	70.737915	-0.893350
73.950195	70.762939	-1.094641
73.975220	70.795288	-0.961169
74.000244	70.808105	-0.789346
74.025269	70.827026	-0.825531
74.050293	70.814209	-0.823364
74.074707	70.910034	-0.863882
74.099731	70.922241	-0.934085
74.124756	70.947876	-0.741895
74.149780	70.947876	-0.863882
74.174805	70.967407	-0.866266
74.199829	71.005249	-0.886633
74.224854	71.043701	-0.848065
74.249878	71.056519	-0.818814
74.274902	71.088257	-0.843515
74.299927	71.132812	-0.789346
74.324951	71.132812	-0.637891
74.349976	71.151733	-0.723694
74.375000	71.164551	-0.712427
74.400024	71.196289	-0.823364
74.425049	71.234741	-0.723694
74.450073	71.260376	-0.730627
74.475098	71.285400	-0.843515
74.500122	71.304932	-0.882083
74.525146	71.362305	-0.757712
74.550171	71.375122	-0.705710
74.575195	71.375122	-0.721527
74.600220	71.400146	-0.680792
74.625244	71.438599	-0.694443
74.650269	71.464233	-0.755328
74.675293	71.470337	-0.628790
74.699707	71.502075	-0.830081
74.724731	71.540527	-0.820981
74.749756	71.546631	-0.692059
74.774780	71.572266	-0.551871
74.799805	71.597900	-0.669525
74.824829	71.629639	-0.574405
74.849854	71.680908	-0.805164
74.874878	71.674194	-0.513303
74.899902	71.731567	-0.615140
74.924927	71.731567	-0.726077
74.949951	71.763306	-0.721527
74.974976	71.801758	-0.685342
75.000000	71.807861	-0.692059
75.025024	71.852417	-0.687509
75.050049	71.852417	-0.746445
75.075073	71.884766	-0.746445
75.100098	71.922607	-0.640057
75.125122	71.916504	-0.698776
75.150146	71.979980	-0.744061
75.175171	71.979980	-0.707877
75.200195	71.998901	-0.723694
75.225220	72.044067	-0.698776
75.250244	72.088623	-0.913718
75.275269	72.075806	-0.703326
75.300293	72.145996	-0.626407
75.324707	72.126465	-0.633340
75.349731	72.171021	-0.712427
75.374756	72.183838	-0.701160
75.399780	72.222290	-0.592606
75.424805	72.228394	-0.492935
75.449829	72.247925	-0.615140
75.474854	72.279663	-0.793896
75.499878	72.349854	-0.741895
75.524902	72.317505	-0.515686
75.549927	72.343140	-0.567688
75.574951	72.368774	-0.646774
75.599976	72.419434	-0.798447
75.625000	72.419434	-0.791513
75.650024	72.432251	-0.630957
75.675049	72.496338	-0.703326
75.700073	72.546997	-0.796063
75.725098	72.534180	-0.710260
75.750122	72.559814	-0.640057
75.775146	72.585449	-0.685342
75.800171	72.623291	-0.689893
75.825195	72.636108	-0.778079
75.850220	72.636108	-0.581339
75.875244	72.674561	-0.696609
75.900269	72.725220	-0.719144
75.925293	72.738037	-0.649158
75.949707	72.738037	-0.454584
75.974731	72.789307	-0.474951
75.999756	72.833862	-0.676242
76.024780	72.839966	-0.746445
76.049805	72.846680	-0.563138
76.074829	72.878418	-0.488602
76.099854	72.904053	-0.490768
76.124878	72.916870	-0.633340
76.149902	72.954712	-0.744061
76.174927	72.980347	-0.653708
76.199951	73.012085	-0.646774
76.224976	73.018799	-0.787180
76.250000	73.050537	-0.820981
76.275024	73.043823	-0.755328
76.300049	73.082275	-0.621857
76.325073	73.132935	-0.576788
76.350098	73.132935	-0.787180
76.375122	73.190308	-0.762262
76.400146	73.209839	-0.682959
76.425171	73.234863	-0.721527
76.450195	73.254395	-0.712427
76.475220	73.280029	-0.759879
76.500244	73.317871	-0.520236
76.525269	73.362427	-0.791513
76.550293	73.343506	-0.551871
76.574707	73.375244	-0.646774
76.599731	73.400879	-0.588055
76.624756	73.445435	-0.436383
76.649780	73.458252	-0.608423
76.674805	73.477173	-0.588055
76.699829	73.508911	-0.644608
76.724854	73.560181	-0.662592
76.749878	73.541260	-0.651324
76.774902	73.604736	-0.703326
76.799927	73.585815	-0.909167
76.824951	73.630371	-0.698776
76.849976	73.649292	-0.554037
76.875000	73.687744	-0.671692
76.900024	73.719482	-0.637891
76.925049	73.732300	-0.780246
76.950073	73.751221	-0.594772
76.975098	73.757324	-0.606039
77.000122	73.808594	-0.701160
77.025146	73.853149	-0.823364
77.050171	73.847046	-0.762262
77.075195	73.872070	-0.545154
77.100220	73.903809	-0.472568
77.125244	73.910522	-0.726077
77.150269	73.955078	-0.640057
77.175293	73.973999	-0.551871
77.199707	73.993530	-0.488602
77.224731	74.031372	-0.572238
77.249756	74.038086	-0.619690
77.274780	74.095459	-0.640057
77.299805	74.152832	-0.601706
77.324829	74.114380	-0.682959
77.349854	74.165039	-0.723694
77.374878	74.177856	-0.637891
77.399902	74.216309	-0.588055
77.424927	74.254761	-0.646774
77.449951	74.248047	-0.662592
77.474976	74.254761	-0.612973
77.500000	74.292603	-0.590222
77.525024	74.324341	-0.581339
77.550049	74.331055	-0.723694
77.575073	74.381714	-0.730627
77.600098	74.381714	-0.565305
77.625122	74.445801	-0.472568
77.650146	74.432983	-0.601706
77.675171	74.458618	-0.669525
77.700195	74.522095	-0.678409
77.725220	74.560547	-0.463684
77.750244	74.560547	-0.529120
77.775269	74.566650	-0.741895
77.800293	74.611206	-0.793896
77.824707	74.630127	-0.753162
77.849731	74.636841	-0.633340
77.874756	74.662476	-0.698776
77.899780	74.713135	-0.843515
77.924805	74.719849	-0.823364
77.949829	74.770508	-0.617523
77.974854	74.777222	-0.569855
77.999878	74.802246	-0.542770
78.024902	74.833984	-0.590222
78.049927	74.866333	-0.529120
78.074951	74.891357	-0.594772
78.099976	74.904175	-0.741895
78.125000	74.923706	-0.576788
78.150024	74.974365	-0.635507
78.175049	75.012817	-0.481668
78.200073	75.006104	-0.680792
78.225098	75.018921	-0.513303
78.250122	75.057373	-0.655875
78.275146	75.083008	-0.504419
78.300171	75.114746	-0.637891
78.325195	75.139771	-0.721527
78.350220	75.139771	-0.719144
78.375244	75.172119	-0.637891
78.400269	75.197144	-0.630957
78.425293	75.229492	-0.630957
78.449707	75.241699	-0.918268
78.474731	75.241699	-0.730627
78.499756	75.299072	-0.524786
78.524780	75.311890	-0.554037
78.549805	75.375977	-0.653708
78.574829	75.388794	-0.590222
78.599854	75.388794	-0.601706
78.624878	75.426636	-0.404749
78.649902	75.471191	-0.529120
78.674927	75.496826	-0.592606
78.699951	75.509644	-0.601706
78.724976	75.535278	-0.542770
78.750000	75.522461	-0.549487
78.775024	75.579834	-0.565305
78.800049	75.592651	-0.526953
78.825073	75.643311	-0.484052
78.850098	75.650024	-0.651324
78.875122	75.675049	-0.726077
78.900146	75.732422	-0.560971
78.925171	75.719604	-0.558588
78.950195	75.758057	-0.606039
78.975220	75.783691	-0.653708
79.000244	75.841064	-0.820981
79.025269	75.828247	-0.637891
79.050293	75.841064	-0.554037
79.074707	75.878906	-0.533670
79.099731	75.930176	-0.726077
79.124756	75.949097	-0.644608
79.149780	75.961914	-0.490768
79.174805	75.961914	-0.373114
79.199829	76.006470	-0.551871
79.224854	76.025391	-0.630957
79.249878	76.051025	-0.427499
79.274902	76.082764	-0.481668
79.299927	76.108398	-0.436383
79.324951	76.134033	-0.479501
79.349976	76.159668	-0.603873
79.375000	76.191406	-0.488602
79.400024	76.165771	-0.398032
79.425049	76.217041	-0.549487
79.450073	76.267700	-0.486218
79.475098	76.280518	-0.384381
79.500122	76.312256	-0.461301
79.525146	76.331177	-0.418399
79.550171	76.369629	-0.520236
79.575195	76.375732	-0.425116
79.600220	76.408081	-0.407132
79.625244	76.433105	-0.538220
79.650269	76.433105	-0.592606
79.675293	76.497192	-0.456750
79.699707	76.497192	-0.560971
79.724731	76.535034	-0.549487
79.749756	76.554565	-0.617523
79.774780	76.579590	-0.585672
79.799805	76.618042	-0.393481
79.824829	76.624756	-0.404749
79.849854	76.649780	-0.484052
79.874878	76.701050	-0.558588
79.899902	76.694336	-0.402582
79.924927	76.726685	-0.490768
79.949951	76.732788	-0.436383
79.974976	76.777344	-0.621857
80.000000	76.809082	-0.567688
80.025024	76.847534	-0.420566
80.050049	76.847534	-0.289478
80.075073	76.879272	-0.506586
80.100098	76.898193	-0.515686
80.125122	76.923828	-0.694443
80.150146	76.962280	-0.445483
80.175171	76.981201	-0.477118
80.200195	77.025757	-0.588055
80.225220	77.025757	-0.506586
80.250244	77.057495	-0.502036
80.275269	77.070312	-0.495319
80.300293	77.077026	-0.384381
80.324707	77.140503	-0.497485
80.349731	77.146606	-0.450034
80.374756	77.172241	-0.425116
80.399780	77.197876	-0.407132
80.424805	77.236328	-0.398032
80.449829	77.248535	-0.273660
80.474854	77.242432	-0.314395
80.499878	77.280884	-0.321112
80.524902	77.338257	-0.316562
80.549927	77.388916	-0.432050
80.574951	77.376099	-0.427499
80.599976	77.420654	-0.411682
80.625000	77.440186	-0.465851
80.650024	77.478027	-0.508969
80.675049	77.478027	-0.484052
80.700073	77.497559	-0.411682
80.725098	77.509766	-0.420566
80.750122	77.542114	-0.542770
80.775146	77.579956	-0.608423
80.800171	77.579956	-0.456750
80.825195	77.611694	-0.361847
80.850220	77.656860	-0.325662
80.875244	77.694702	-0.508969
80.900269	77.669067	-0.642224
80.925293	77.707520	-0.294028
80.949707	77.733154	-0.260010
80.974731	77.752075	-0.330212
80.999756	77.822266	-0.434216
81.024780	77.854004	-0.359680
81.049805	77.854004	-0.560971
81.074829	77.860718	-0.497485
81.099854	77.898560	-0.723694
81.124878	77.905273	-0.753162
81.149902	77.917480	-0.662592
81.174927	77.981567	-0.662592
81.199951	77.994385	-0.578955
81.224976	78.019409	-0.583505
81.250000	78.051758	-0.920435
81.275024	78.083496	-0.830081
81.300049	78.096313	-0.633340
81.325073	78.102417	-0.723694
81.350098	78.166504	-0.682959
81.375122	78.185425	-0.646774
81.400146	78.204346	-0.628790
81.425171	78.236084	-0.594772
81.450195	78.223877	-0.719144
81.475220	78.255615	-0.633340
81.500244	78.319092	-0.610590
81.525269	78.338013	-0.581339
81.550293	78.357544	-0.592606
81.574707	78.382568	-0.572238
81.599731	78.376465	-0.599323
81.624756	78.446655	-0.545154
81.649780	78.446655	-0.635507
81.674805	78.484497	-0.866266
81.699829	78.504028	-0.669525
81.724854	78.516846	-0.651324
81.749878	78.541870	-0.456750
81.774902	78.580322	-0.737344
81.799927	78.574219	-0.773529
81.824951	78.631592	-0.766812
81.849976	78.650513	-0.511136
81.875000	78.695068	-0.687509
81.900024	78.695068	-0.791513
81.925049	78.752441	-0.707877
81.950073	78.752441	-0.524786
81.975098	78.778076	-0.633340
82.000122	78.790894	-0.671692
82.025146	78.822632	-0.705710
82.050171	78.867187	-0.680792
82.075195	78.867187	-0.506586
82.100220	78.886108	-0.554037
82.125244	78.937378	-0.719144
82.150269	78.962402	-0.635507
82.175293	78.988037	-0.723694
82.199707	79.000854	-0.481668
82.224731	79.039307	-0.624240
82.249756	79.045410	-0.854999
82.274780	79.115601	-0.653708
82.299805	79.108887	-0.633340
82.324829	79.153442	-0.705710
82.349854	79.172974	-0.576788
82.374878	79.153442	-0.603873
82.399902	79.185791	-0.486218
82.424927	79.236450	-0.635507
82.449951	79.204712	-0.726077
82.474976	79.287720	-0.723694
82.500000	79.306641	-0.547321
82.525024	79.332275	-0.440933
82.550049	79.351196	-0.551871
82.575073	79.357910	-0.678409
82.600098	79.421387	-0.707877
82.625122	79.440308	-0.407132
82.650146	79.465942	-0.522403
82.675171	79.465942	-0.624240
82.700195	79.484863	-0.739511
82.725220	79.516602	-0.526953
82.750244	79.586792	-0.583505
82.775269	79.542236	-0.522403
82.800293	79.606323	-0.834631
82.824707	79.650879	-0.832248
82.849731	79.669800	-0.590222
82.874756	79.695435	-0.572238
82.899780	79.701538	-0.470401
82.924805	79.714355	-0.660425
82.949829	79.752808	-0.852615
82.974854	79.758911	-0.588055
82.999878	79.797363	-0.506586
83.024902	79.810181	-0.630957
83.049927	79.835205	-0.617523
83.074951	79.899292	-0.495319
83.099976	79.918213	-0.642224
83.125000	79.962769	-0.499869
83.150024	79.937134	-0.626407
83.175049	79.981689	-0.612973
83.200073	80.001221	-0.477118
83.225098	80.020142	-0.578955
83.250122	80.051880	-0.662592
83.275146	80.090332	-0.413849
83.300171	80.109253	-0.585672
83.325195	80.134888	-0.436383
83.350220	80.134888	-0.775696
83.375244	80.185547	-0.791513
83.400269	80.236816	-0.565305
83.425293	80.205078	-0.497485
83.449707	80.242920	-0.504419
83.474731	80.275269	-0.692059
83.499756	80.307007	-0.651324
83.524780	80.344849	-0.492935
83.549805	80.357666	-0.450034
83.574829	80.351562	-0.594772
83.599854	80.427856	-0.626407
83.624878	80.440674	-0.637891
83.649902	80.440674	-0.592606
83.674927	80.479126	-0.515686
83.699951	80.529785	-0.542770
83.724976	80.548706	-0.710260
83.750000	80.555420	-0.452417
83.775024	80.612793	-0.488602
83.800049	80.606079	-0.556421
83.825073	80.625610	-0.644608
83.850098	80.670166	-0.606039
83.875122	80.682983	-0.581339
83.900146	80.689087	-0.468234
83.925171	80.733643	-0.588055
83.950195	80.778198	-0.640057
83.975220	80.772095	-0.522403
84.000244	80.822754	-0.531503
84.025269	80.829468	-0.492935
84.050293	80.892944	-0.393481
84.074707	80.880127	-0.484052
84.099731	80.892944	-0.495319
84.124756	80.924683	-0.540604
84.149780	80.956421	-0.682959
84.174805	81.001587	-0.479501
84.199829	81.007690	-0.368564
84.224854	81.020508	-0.490768
84.249878	81.077881	-0.450034
84.274902	81.090698	-0.628790
84.299927	81.109619	-0.384381
84.324951	81.135254	-0.465851
84.349976	81.141357	-0.375497
84.375000	81.185913	-0.581339
84.400024	81.224365	-0.551871
84.425049	81.237183	-0.393481
84.450073	81.250000	-0.472568
84.475098	81.268921	-0.653708
84.500122	81.300659	-0.640057
84.525146	81.313477	-0.456750
84.550171	81.370850	-0.472568
84.575195	81.409302	-0.549487
84.600220	81.409302	-0.429666
84.625244	81.441040	-0.549487
84.650269	81.466675	-0.574405
84.675293	81.498413	-0.411682
84.699707	81.517334	-0.592606
84.724731	81.542969	-0.603873
84.749756	81.574707	-0.409299
84.774780	81.600342	-0.370947
84.799805	81.600342	-0.323495
84.824829	81.632080	-0.404749
84.849854	81.651001	-0.592606
84.874878	81.695557	-0.420566
84.899902	81.715088	-0.461301
84.924927	81.727295	-0.526953
84.949951	81.772461	-0.425116
84.974976	81.778564	-0.468234
85.000000	81.829224	-0.567688
85.025024	81.835937	-0.565305
85.050049	81.835937	-0.590222
85.075073	81.886597	-0.563138
85.100098	81.918945	-0.395865
85.125122	81.950684	-0.520236
85.150146	81.937866	-0.581339
85.175171	81.995239	-0.312012
85.200195	82.014160	-0.461301
85.225220	82.039795	-0.336929
85.250244	82.045898	-0.506586
85.275269	82.071533	-0.540604
85.300293	82.090454	-0.398032
85.324707	82.128906	-0.242026
85.349731	82.154541	-0.413849
85.374756	82.180176	-0.416232
85.399780	82.205200	-0.594772
85.424805	82.230835	-0.348196
85.449829	82.237549	-0.257843
85.474854	82.256470	-0.524786
85.499878	82.332764	-0.603873
85.524902	82.351685	-0.567688
85.549927	82.364502	-0.398032
85.574951	82.390137	-0.436383
85.599976	82.409058	-0.554037
85.625000	82.434692	-0.565305
85.650024	82.441406	-0.438766
85.675049	82.479248	-0.416232
85.700073	82.510986	-0.422949
85.725098	82.536621	-0.427499
85.750122	82.543335	-0.253293
85.775146	82.581177	-0.506586
85.800171	82.612915	-0.434216
85.825195	82.645264	-0.465851
85.850220	82.664185	-0.407132
85.875244	82.695923	-0.160556
85.900269	82.740479	-0.323495
85.925293	82.721558	-0.628790
85.949707	82.753296	-0.664975
85.974731	82.804565	-0.583505
85.999756	82.804565	-0.633340
86.024780	82.816772	-0.676242
86.049805	82.849121	-0.728244
86.074829	82.893677	-0.585672
86.099854	82.931519	-0.640057
86.124878	82.899780	-0.671692
86.149902	82.976074	-0.787180
86.174927	82.995605	-0.721527
86.199951	83.020630	-0.447867
86.224976	83.033447	-0.551871
86.250000	83.052979	-0.592606
86.275024	83.078003	-0.800613
86.300049	83.097534	-0.536053
86.325073	83.110352	-0.606039
86.350098	83.173828	-0.438766
86.375122	83.199463	-0.646774
86.400146	83.212280	-0.459134
86.425171	83.205566	-0.506586
86.450195	83.250122	-0.484052
86.475220	83.275757	-0.495319
86.500244	83.314209	-0.488602
86.525269	83.314209	-0.628790
86.550293	83.364868	-0.411682
86.574707	83.377686	-0.404749
86.599731	83.416138	-0.601706
86.624756	83.441162	-0.536053
86.649780	83.441162	-0.391315
86.674805	83.466797	-0.572238
86.699829	83.492432	-0.497485
86.724854	83.524170	-0.624240
86.749878	83.555908	-0.490768
86.774902	83.594360	-0.440933
86.799927	83.575439	-0.520236
86.824951	83.613281	-0.538220
86.849976	83.619995	-0.395865
86.875000	83.677368	-0.260010
86.900024	83.689575	-0.440933
86.925049	83.728027	-0.597156
86.950073	83.740845	-0.479501
86.975098	83.785400	-0.273660
87.000122	83.842773	-0.366397
87.025146	83.861694	-0.327829
87.050171	83.861694	-0.440933
87.075195	83.861694	-0.364014
87.100220	83.938599	-0.239642
87.125244	83.925781	-0.459134
87.150269	83.950806	-0.461301
87.175293	83.983154	-0.395865
87.199707	84.014893	-0.388931
87.224731	84.002075	-0.314395
87.249756	84.046631	-0.452417
87.274780	84.078369	-0.481668
87.299805	84.078369	-0.398032
87.324829	84.142456	-0.404749
87.349854	84.161377	-0.348196
87.374878	84.174194	-0.303128
87.399902	84.218750	-0.314395
87.424927	84.224854	-0.226208
87.449951	84.256592	-0.321112
87.474976	84.282227	-0.246576
87.500000	84.307861	-0.348196
87.525024	84.320679	-0.180923
87.550049	84.333496	-0.307462
87.575073	84.415894	-0.470401
87.600098	84.409790	-0.504419
87.625122	84.467163	-0.391315
87.650146	84.441528	-0.395865
87.675171	84.498901	-0.411682
87.700195	84.511719	-0.583505
87.725220	84.524536	-0.542770
87.750244	84.517822	-0.375497
87.775269	84.588013	-0.454584
87.800293	84.639282	-0.422949
87.824707	84.626465	-0.538220
87.849731	84.677124	-0.565305
87.874756	84.677124	-0.305295
87.899780	84.728394	-0.411682
87.924805	84.734497	-0.443317
87.949829	84.754028	-0.515686
87.974854	84.798584	-0.221658
87.999878	84.798584	-0.269110
88.024902	84.823608	-0.212558
88.049927	84.855957	-0.368564
88.074951	84.868164	-0.291644
88.099976	84.906616	-0.334763
88.125000	84.925537	-0.407132
88.150024	84.951172	-0.323495
88.175049	84.970093	-0.357297
88.200073	85.002441	-0.332379
88.225098	85.053101	-0.348196
88.250122	85.059814	-0.382214
88.275146	85.084839	-0.479501
88.300171	85.117187	-0.391315
88.325195	85.148926	-0.334763
88.350220	85.155029	-0.472568
88.375244	85.180664	-0.368564
88.400269	85.212402	-0.318945
88.425293	85.250854	-0.411682
88.449707	85.269775	-0.450034
88.474731	85.301514	-0.504419
88.499756	85.314331	-0.420566
88.524780	85.308228	-0.269110
88.549805	85.378418	-0.289478
88.574829	85.358887	-0.350580
88.599854	85.397339	-0.504419
88.624878	85.422974	-0.479501
88.649902	85.467529	-0.325662
88.674927	85.486450	-0.395865
88.699951	85.505371	-0.520236
88.724976	85.549927	-0.567688
88.750000	85.543823	-0.445483
88.775024	85.582275	-0.440933
88.800049	85.632935	-0.533670
88.825073	85.626831	-0.572238
88.850098	85.658569	-0.465851
88.875122	85.703125	-0.273660
88.900146	85.709229	-0.325662
88.925171	85.734863	-0.425116
88.950195	85.779419	-0.305295
88.975220	85.773315	-0.436383
89.000244	85.805054	-0.298578
89.025269	85.842896	-0.436383
89.050293	85.842896	-0.339313
89.074707	85.875244	-0.239642
89.099731	85.913086	-0.366397
89.124756	85.925903	-0.348196
89.149780	85.964355	-0.248743
89.174805	85.970459	-0.450034
89.199829	86.047363	-0.375497
89.224854	86.040649	-0.477118
89.249878	86.072388	-0.463684
89.274902	86.079102	-0.393481
89.299927	86.104126	-0.318945
89.324951	86.129761	-0.443317
89.349976	86.181030	-0.486218
89.375000	86.181030	-0.416232
89.400024	86.199951	-0.393481
89.425049	86.218872	-0.273660
89.450073	86.263428	-0.359680
89.475098	86.307983	-0.526953
89.500122	86.301880	-0.422949
89.525146	86.365356	-0.377664
89.550171	86.340332	-0.232925
89.575195	86.378174	-0.366397
89.600220	86.435547	-0.574405
89.625244	86.448364	-0.459134
89.650269	86.448364	-0.212558
89.675293	86.486816	-0.228375
89.699707	86.486816	-0.219275
89.724731	86.524658	-0.312012
89.749756	86.537476	-0.294028
89.774780	86.588745	-0.366397
89.799805	86.601562	-0.488602
89.824829	86.607666	-0.477118
89.849854	86.652222	-0.454584
89.874878	86.690674	-0.370947
89.899902	86.703491	-0.280377
89.924927	86.722412	-0.418399
89.949951	86.741333	-0.545154
89.974976	86.779785	-0.436383
90.000000	86.805420	-0.357297
90.025024	86.837158	-0.474951
90.050049	86.894531	-0.398032
90.075073	86.881714	-0.307462
90.100098	86.875000	-0.508969
90.125122	86.913452	-0.398032
90.150146	86.970825	-0.461301
90.175171	86.976929	-0.391315
90.200195	87.022095	-0.244193
90.225220	87.041016	-0.239642
90.250244	87.059937	-0.253293
90.275269	87.085571	-0.223825
90.300293	87.072754	-0.289478
90.324707	87.142944	-0.156006
90.349731	87.130127	-0.352747
90.374756	87.181396	-0.393481
90.399780	87.225952	-0.303128
90.424805	87.219238	-0.298578
90.449829	87.250977	-0.375497
90.474854	87.302246	-0.484052
90.499878	87.308350	-0.653708
90.524902	87.302246	-0.375497
90.549927	87.352905	-0.375497
90.574951	87.346802	-0.558588
90.599976	87.391357	-0.642224
90.625000	87.442017	-0.563138
90.650024	87.474365	-0.407132
90.675049	87.480469	-0.294028
90.700073	87.493286	-0.504419
90.725098	87.543945	-0.402582
90.750122	87.556763	-0.368564
90.775146	87.589111	-0.228375
90.800171	87.601318	-0.255460
90.825195	87.645874	-0.239642
90.850220	87.652588	-0.321112
90.875244	87.703247	-0.368564
90.900269	87.716064	-0.361847
90.925293	87.735596	-0.461301
90.949707	87.728882	-0.407132
90.974731	87.767334	-0.398032
90.999756	87.780151	-0.395865
91.024780	87.837524	-0.323495
91.049805	87.869263	-0.318945
91.074829	87.894897	-0.594772
91.099854	87.901001	-0.450034
91.124878	87.926636	-0.551871
91.149902	87.932739	-0.572238
91.174927	87.990112	-0.418399
91.199951	88.015747	-0.287311
91.224976	88.034668	-0.359680
91.250000	88.054199	-0.422949
91.275024	88.054199	-0.409299
91.300049	88.085937	-0.377664
91.325073	88.149414	-0.260010
91.350098	88.156128	-0.187640
91.375122	88.200684	-0.370947
91.400146	88.219604	-0.318945
91.425171	88.212891	-0.359680
91.450195	88.251343	-0.135638
91.475220	88.289795	-0.407132
91.500244	88.289795	-0.513303
91.525269	88.327637	-0.470401
91.550293	88.353271	-0.284927
91.574707	88.353271	-0.228375
91.599731	88.385010	-0.422949
91.624756	88.442383	-0.630957
91.649780	88.455200	-0.547321
91.674805	88.493652	-0.336929
91.699829	88.506470	-0.391315
91.724854	88.506470	-0.438766
91.749878	88.538208	-0.554037
91.774902	88.563843	-0.427499
91.799927	88.614502	-0.402582
91.824951	88.652954	-0.255460
91.849976	88.665771	-0.380048
91.875000	88.652954	-0.296194
91.900024	88.716431	-0.305295
91.925049	88.742065	-0.321112
91.950073	88.735352	-0.210391
91.975098	88.773804	-0.278210
92.000122	88.799438	-0.425116
92.025146	88.831177	-0.226208
92.050171	88.843994	-0.284927
92.075195	88.881836	-0.429666
92.100220	88.914185	-0.332379
92.125244	88.933105	-0.264560
92.150269	88.939209	-0.488602
92.175293	88.983765	-0.336929
92.199707	89.022217	-0.409299
92.224731	89.016113	-0.327829
92.249756	89.066772	-0.355130
92.274780	89.085693	-0.450034
92.299805	89.124146	-0.492935
92.324829	89.162598	-0.321112
92.349854	89.200439	-0.208008
92.374878	89.194336	-0.180923
92.399902	89.194336	-0.346030
92.424927	89.219971	-0.359680
92.449951	89.264526	-0.248743
92.474976	89.264526	-0.083636
92.500000	89.290161	-0.205841
92.525024	89.340820	-0.239642
92.550049	89.372559	-0.332379
92.575073	89.398193	-0.180923
92.600098	89.417114	-0.284927
92.625122	89.411011	-0.434216
92.650146	89.442749	-0.361847
92.675171	89.468384	-0.289478
92.700195	89.519043	-0.291644
92.725220	89.525757	-0.309845
92.750244	89.563599	-0.472568
92.775269	89.563599	-0.404749
92.800293	89.614868	-0.266943
92.824707	89.614868	-0.325662
92.849731	89.665527	-0.309845
92.874756	89.703979	-0.264560
92.899780	89.703979	-0.228375
92.924805	89.716797	-0.289478
92.949829	89.722900	-0.266943
92.974854	89.774170	-0.318945
92.999878	89.786987	-0.210391
93.024902	89.818726	-0.101837
93.049927	89.857178	-0.289478
93.074951	89.857178	-0.235092
93.099976	89.920654	-0.115271
93.125000	89.959106	-0.090353
93.150024	89.933472	-0.153839
93.175049	89.971313	-0.242026
93.200073	90.003662	-0.364014
93.225098	90.054321	-0.165106
93.250122	90.061035	-0.115271
93.275146	90.073242	-0.314395
93.300171	90.098877	-0.153839
93.325195	90.143433	-0.404749
93.350220	90.150146	-0.158173
93.375244	90.175171	-0.146906
93.400269	90.181885	-0.278210
93.425293	90.232544	-0.325662
93.449707	90.245361	-0.273660
93.474731	90.296631	-0.135638
93.499756	90.309448	-0.128922
93.524780	90.328369	-0.325662
93.549805	90.347290	-0.212558
93.574829	90.411377	-0.126538
93.599854	90.398560	-0.275827
93.624878	90.423584	-0.128922
93.649902	90.449219	-0.101837
93.674927	90.526123	-0.214725
93.699951	90.513306	-0.205841
93.724976	90.551147	-0.180923
93.750000	90.551147	-0.361847
93.775024	90.557861	-0.341479
93.800049	90.582886	-0.260010
93.825073	90.602417	-0.422949
93.850098	90.665894	-0.393481
93.875122	90.678711	-0.422949
93.900146	90.742187	-0.355130
93.925171	90.774536	-0.217108
93.950195	90.767822	-0.506586
93.975220	90.799561	-0.465851
94.000244	90.825195	-0.264560
94.025269	90.825195	-0.176373
94.050293	90.831909	-0.210391
94.074707	90.895386	-0.336929
94.099731	90.921021	-0.404749
94.124756	90.939941	-0.101837
94.149780	90.965576	-0.160556
94.174805	90.971680	-0.250909
94.199829	90.990601	-0.332379
94.224854	91.022949	-0.273660
94.249878	91.047974	-0.352747
94.274902	91.073608	-0.294028
94.299927	91.124878	-0.452417
94.324951	91.137695	-0.370947
94.349976	91.188354	-0.323495
94.375000	91.188354	-0.205841
94.400024	91.239624	-0.239642
94.425049	91.232910	-0.176373
94.450073	91.284180	-0.343646
94.475098	91.296997	-0.230759
94.500122	91.322021	-0.332379
94.525146	91.353760	-0.395865
94.550171	91.341553	-0.262393
94.575195	91.392212	-0.223825
94.600220	91.430664	-0.255460
94.625244	91.423950	-0.230759
94.650269	91.455688	-0.334763
94.675293	91.488037	-0.260010
94.699707	91.525879	-0.104004
94.724731	91.519775	-0.260010
94.749756	91.545410	-0.330212
94.774780	91.583252	-0.203458
94.799805	91.634521	-0.117654
94.824829	91.640625	-0.162723
94.849854	91.659546	-0.264560
94.874878	91.710815	-0.504419
94.899902	91.729736	-0.318945
94.924927	91.755371	-0.085803
94.949951	91.755371	-0.144739
94.974976	91.781006	-0.085803
95.000000	91.799927	-0.294028
95.025024	91.851196	-0.158173
95.050049	91.857300	-0.124371
95.075073	91.895752	-0.266943
95.100098	91.920776	-0.382214
95.125122	91.953125	-0.266943
95.150146	91.959229	-0.183090
95.175171	91.959229	-0.113104
95.200195	92.035522	-0.291644
95.225220	92.042236	-0.242026
95.250244	92.061157	-0.117654
95.275269	92.092896	-0.113104
95.300293	92.144165	-0.115271
95.324707	92.156982	-0.237476
95.349731	92.169800	-0.079086
95.374756	92.194824	-0.296194
95.399780	92.220459	-0.097287
95.424805	92.220459	-0.275827
95.449829	92.265015	-0.264560
95.474854	92.265015	-0.052002
95.499878	92.316284	-0.178540
95.524902	92.335205	-0.217108
95.549927	92.373657	-0.079086
95.574951	92.398682	-0.210391
95.599976	92.424316	-0.133472
95.625000	92.449951	-0.185474
95.650024	92.437134	-0.187640
95.675049	92.468872	-0.119821
95.700073	92.526245	0.088187
95.725098	92.526245	0.002383
95.750122	92.557983	-0.056552
95.775146	92.577515	-0.167273
95.800171	92.589722	-0.106171
95.825195	92.622070	0.088187
95.850220	92.679443	-0.047452
95.875244	92.679443	-0.237476
95.900269	92.717285	-0.255460
95.925293	92.742920	-0.088187
95.949707	92.755737	-0.167273
95.974731	92.761841	-0.171823
95.999756	92.825928	-0.273660
96.024780	92.806396	-0.244193
96.049805	92.857666	-0.040735
96.074829	92.870483	-0.004550
96.099854	92.908325	-0.079086
96.124878	92.921143	-0.135638
96.149902	92.952881	-0.153839
96.174927	92.946777	-0.040735
96.199951	93.004150	-0.108554
96.224976	93.035889	-0.047452
96.250000	93.067627	-0.221658
96.275024	93.067627	-0.054169
96.300049	93.106079	-0.027084
96.325073	93.137817	0.169656
96.350098	93.156738	-0.135638
96.375122	93.163452	0.090570
96.400146	93.201904	-0.056552
96.425171	93.220825	-0.208008
96.450195	93.258667	-0.149289
96.475220	93.265381	-0.097287
96.500244	93.291016	-0.153839
96.525269	93.341675	-0.063269
96.550293	93.341675	-0.194574
96.574707	93.386230	-0.257843
96.599731	93.380127	-0.022534
96.624756	93.392944	0.002383
96.649780	93.443604	-0.108554
96.674805	93.488159	-0.065436
96.699829	93.494873	-0.113104
96.724854	93.513794	-0.094904
96.749878	93.571167	-0.013434
96.774902	93.558350	-0.226208
96.799927	93.621826	-0.133472
96.824951	93.647461	0.061102
96.849976	93.641357	0.031635
96.875000	93.660278	-0.052002
96.900024	93.711548	-0.126538
96.925049	93.730469	-0.171823
96.950073	93.756104	0.034018
96.975098	93.775024	0.108554
97.000122	93.800659	-0.033801
97.025146	93.806763	-0.217108
97.050171	93.832397	-0.205841
97.075195	93.870850	-0.190024
97.100220	93.927612	-0.076920
97.125244	93.927612	-0.361847
97.150269	93.947144	-0.239642
97.175293	93.953247	-0.115271
97.199707	93.997803	-0.036185
97.224731	94.029541	-0.099454
97.249756	94.036255	-0.119821
97.274780	94.067993	-0.210391
97.299805	94.086914	-0.121988
97.324829	94.131470	-0.015817
97.349854	94.144287	-0.142355
97.374878	94.176636	-0.104004
97.399902	94.201660	0.013651
97.424927	94.227295	-0.133472
97.449951	94.240112	-0.002167
97.474976	94.252930	-0.049619
97.500000	94.310303	-0.187640
97.525024	94.310303	-0.029251
97.550049	94.348145	-0.058719
97.575073	94.367676	-0.121988
97.600098	94.392700	-0.124371
97.625122	94.469604	0.024918
97.650146	94.469604	-0.081470
97.675171	94.488525	-0.113104
97.700195	94.488525	-0.174207
97.725220	94.539795	-0.160556
97.750244	94.552002	-0.104004
97.775269	94.564819	0.009100
97.800293	94.609375	-0.192191
97.824707	94.622192	0.029468
97.849731	94.647827	-0.027084
97.874756	94.698486	0.092737
97.899780	94.724121	-0.017984
97.924805	94.730835	-0.099454
97.949829	94.762573	-0.076920
97.974854	94.768677	0.029468
97.999878	94.813232	0.172040
98.024902	94.851685	0.067819
98.049927	94.851685	-0.194574
98.074951	94.890137	-0.058719
98.099976	94.927979	0.108554
98.125000	94.915161	0.076920
98.150024	94.972534	0.124371
98.175049	94.959717	-0.006717
98.200073	95.017090	0.004550
98.225098	95.017090	0.031635
98.250122	95.036621	0.067819
98.275146	95.074463	-0.121988
98.300171	95.112915	-0.079086
98.325195	95.119019	-0.061102
98.350220	95.138550	0.108554
98.375244	95.195923	0.086020
98.400269	95.189209	-0.009100
98.425293	95.246582	-0.219275
98.449707	95.253296	0.049835
98.474731	95.278320	0.009100
98.499756	95.291138	-0.045285
98.524780	95.367432	-0.045285
98.549805	95.342407	0.076920
98.574829	95.380249	0.006934
98.599854	95.380249	0.034018
98.624878	95.450439	0.045285
98.649902	95.457153	0.029468
98.674927	95.476074	0.128922
98.699951	95.494995	0.056552
98.724976	95.520630	0.092737
98.750000	95.552368	0.156223
98.775024	95.578003	0.090570
98.800049	95.622559	0.097287
98.825073	95.641479	-0.085803
98.850098	95.648193	-0.126538
98.875122	95.667114	-0.115271
98.900146	95.679932	0.022751
98.925171	95.743408	-0.036185
98.950195	95.750122	-0.076920
98.975220	95.769043	-0.052002
99.000244	95.787964	-0.076920
99.025269	95.807495	0.040735
99.050293	95.870972	0.040735
99.074707	95.902710	-0.067819
99.099731	95.909424	-0.067819
99.124756	95.947266	0.147122
99.149780	95.953979	0.067819
99.174805	95.979614	0.176373
99.199829	95.991821	-0.124371
99.224854	96.030273	0.018201
99.249878	96.024170	0.176373
99.274902	96.055908	0.131305
99.299927	96.093750	-0.022534
99.324951	96.138306	-0.009100
99.349976	96.176758	-0.072369
99.375000	96.195679	0.018201
99.400024	96.195679	0.029468
99.425049	96.228027	-0.085803
99.450073	96.246948	-0.144739
99.475098	96.259766	-0.004550
99.500122	96.297607	0.104004
99.525146	96.348877	0.092737
99.550171	96.348877	-0.076920
99.575195	96.387329	0.049835
99.600220	96.393433	0.147122
99.625244	96.437988	0.230759
99.650269	96.437988	0.090570
99.675293	96.450806	0.149289
99.699707	96.501465	0.101837
99.724731	96.520996	0.176373
99.749756	96.552734	0.203674
99.774780	96.591187	0.034018
99.799805	96.591187	0.074753
99.824829	96.616211	0.045285
99.849854	96.641846	0.285144
99.874878	96.667480	0.151672
99.899902	96.724854	0.131305
99.924927	96.705322	-0.092737
99.949951	96.769409	-0.027084
99.974976	96.782227	-0.031635
100.000000	96.795044	-0.065436
100.000000	96.769409	0.135855
100.000000	96.788330	0.101837
100.000000	96.788330	0.020367
100.000000	96.782227	0.151672
100.000000	96.839600	0.052002
100.000000	96.845703	0.022751
100.000000	96.813965	0.203674
100.000000	96.839600	0.194574
100.000000	96.871338	0.040735
100.000000	96.871338	0.153839
100.000000	96.871338	0.110937
100.000000	96.871338	0.108554
100.000000	96.896973	0.174207
100.000000	96.915894	-0.038351
100.000000	96.884155	-0.076920
100.000000	96.941528	0.120038
100.000000	96.947632	0.147122
100.000000	96.934814	-0.031635
100.000000	96.960449	-0.011267
100.000000	96.973267	-0.069986
100.000000	96.960449	0.147122
100.000000	96.992187	0.013651
100.000000	96.986084	-0.065436
100.000000	96.986084	-0.146906
100.000000	97.017822	0.124371
100.000000	97.011719	0.070203
100.000000	97.011719	0.122205
100.000000	97.075195	0.040735
100.000000	97.043457	0.011267
100.000000	97.056274	0.219492
100.000000	97.068481	0.232925
100.000000	97.088013	0.226208
100.000000	97.088013	0.099670
100.000000	97.132568	0.002383
100.000000	97.113647	0.088187
100.000000	97.113647	0.072369
100.000000	97.113647	-0.063269
100.000000	97.138672	-0.104004
100.000000	97.119751	-0.031635
100.000000	97.138672	-0.094904
100.000000	97.183228	0.056552
100.000000	97.151489	-0.067819
100.000000	97.164307	-0.140189
100.000000	97.189941	-0.092737
100.000000	97.183228	-0.081470
100.000000	97.189941	0.034018
100.000000	97.215576	-0.052002
100.000000	97.189941	0.095120
100.000000	97.227783	0.049835
100.000000	97.247314	0.167490
100.000000	97.227783	0.029468
100.000000	97.240601	0.022751
100.000000	97.247314	0.131305
100.000000	97.234497	0.149289
100.000000	97.291870	0.178757
100.000000	97.260132	0.174207
100.000000	97.291870	0.110937
100.000000	97.272339	0.144739
100.000000	97.304687	-0.009100
100.000000	97.291870	-0.042902
100.000000	97.310791	0.052002
100.000000	97.342529	0.067819
100.000000	97.355347	-0.020367
100.000000	97.336426	-0.072369
100.000000	97.349243	-0.239642
100.000000	97.355347	-0.020367
100.000000	97.355347	0.169656
100.000000	97.393799	0.052002
100.000000	97.380981	-0.072369
100.000000	97.412720	0.045285
100.000000	97.431641	0.009100
100.000000	97.406616	0.228592
100.000000	97.438354	0.090570
100.000000	97.406616	-0.020367
100.000000	97.444458	0.002383
100.000000	97.457275	0.147122
100.000000	97.476196	0.224042
100.000000	97.482910	0.187857
100.000000	97.489014	0.169656
100.000000	97.482910	-0.002167
100.000000	97.501831	0.153839
100.000000	97.501831	0.108554
100.000000	97.521362	-0.049619
100.000000	97.521362	-0.009100
100.000000	97.495728	-0.017984
100.000000	97.521362	-0.054169
100.000000	97.540283	-0.040735
100.000000	97.553101	-0.027084
100.000000	97.559204	0.034018
100.000000	97.521362	0.074753
100.000000	97.553101	0.101837
100.000000	97.597656	0.054385
100.000000	97.565918	0.276044
100.000000	97.572021	0.135855
100.000000	97.610474	0.341696
100.000000	97.616577	0.049835
100.000000	97.629395	-0.054169
100.000000	97.616577	0.104004
100.000000	97.642212	0.235309
100.000000	97.642212	0.251126
100.000000	97.616577	0.043118
100.000000	97.635498	0.088187
100.000000	97.673950	0.156223
100.000000	97.655029	0.156223
100.000000	97.680664	0.036185
100.000000	97.661133	-0.113104
100.000000	97.673950	-0.009100
100.000000	97.673950	0.120038
100.000000	97.725220	0.101837
100.000000	97.699585	0.043118
100.000000	97.725220	-0.081470
100.000000	97.725220	0.076920
100.000000	97.712402	0.242026
100.000000	97.737427	0.131305
100.000000	97.731323	0.072369
100.000000	97.725220	0.242026
100.000000	97.750244	0.099670
100.000000	97.763062	0.291861
100.000000	97.763062	0.144739
100.000000	97.763062	-0.002167
100.000000	97.794800	0.160556
100.000000	97.807617	0.271494
100.000000	97.788696	0.199124
100.000000	97.794800	0.269110
100.000000	97.814331	0.011267
100.000000	97.814331	0.063486
100.000000	97.827148	0.217108
100.000000	97.807617	0.239859
100.000000	97.852173	0.126755
100.000000	97.852173	0.049835
100.000000	97.839355	0.176373
100.000000	97.852173	-0.004550
100.000000	97.858887	0.058936
100.000000	97.871704	0.083636
100.000000	97.890625	0.212775
100.000000	97.877808	0.128922
100.000000	97.864990	0.029468
100.000000	97.909546	0.149289
100.000000	97.916260	0.183307
100.000000	97.896729	0.160556
100.000000	97.903442	0.156223
100.000000	97.916260	-0.011267
100.000000	97.884521	0.131305
100.000000	97.941284	0.232925
100.000000	97.973633	0.285144
100.000000	97.916260	0.251126
100.000000	97.941284	0.212775
100.000000	97.954102	0.047452
100.000000	97.941284	0.205841
100.000000	97.960815	0.208224
100.000000	97.973633	0.022751
100.000000	97.979736	-0.042902
100.000000	98.011475	0.000000
100.000000	97.960815	0.199124
100.000000	98.005371	0.172040
100.000000	97.979736	0.000000
100.000000	98.011475	-0.088187
100.000000	98.005371	0.165106
100.000000	98.043213	0.309845
100.000000	97.992554	0.226208
100.000000	98.005371	0.228592
100.000000	98.037109	0.151672
100.000000	98.043213	0.210391
100.000000	98.049927	0.180923
100.000000	98.049927	0.147122
100.000000	98.075562	0.117654
100.000000	98.068848	0.160556
100.000000	98.068848	0.135855
100.000000	98.075562	0.273660
100.000000	98.126221	0.196741
100.000000	98.126221	0.081470
100.000000	98.088379	0.235309
100.000000	98.113403	0.047452
100.000000	98.094482	0.178757
100.000000	98.139038	0.090570
100.000000	98.107300	0.120038
100.000000	98.120117	0.015817
100.000000	98.139038	0.036185
100.000000	98.139038	-0.079086
100.000000	98.120117	0.167490
100.000000	98.126221	0.269110
100.000000	98.177490	0.246576
100.000000	98.177490	0.138022
100.000000	98.170776	0.230759
100.000000	98.132935	0.158389
100.000000	98.151855	0.339313
100.000000	98.215332	0.214941
100.000000	98.164673	0.031635
100.000000	98.183594	0.205841
100.000000	98.183594	0.370947
100.000000	98.209229	0.214941
100.000000	98.196411	0.013651
100.000000	98.202515	-0.033801
100.000000	98.222046	0.034018
100.000000	98.228149	0.201291
100.000000	98.222046	0.054385
100.000000	98.240967	-0.088187
100.000000	98.228149	-0.133472
100.000000	98.234863	-0.056552
100.000000	98.272705	0.006934
100.000000	98.253784	0.058936
100.000000	98.247070	0.015817
100.000000	98.253784	-0.074536
100.000000	98.259888	0.176373
100.000000	98.298340	0.199124
100.000000	98.285522	0.172040
100.000000	98.266602	0.110937
100.000000	98.298340	0.131305
100.000000	98.298340	0.226208
100.000000	98.298340	0.022751
100.000000	98.323975	0.115488
100.000000	98.292236	0.067819
100.000000	98.311157	0.194574
100.000000	98.323975	0.122205
100.000000	98.330078	0.185474
100.000000	98.342896	0.009100
100.000000	98.349609	0.063486
100.000000	98.361816	0.065652
100.000000	98.349609	-0.146906
100.000000	98.323975	-0.020367
100.000000	98.361816	0.065652
100.000000	98.387451	0.056552
100.000000	98.355713	0.086020
100.000000	98.361816	-0.052002
100.000000	98.361816	-0.081470
100.000000	98.381348	0.212775
100.000000	98.387451	0.253293
100.000000	98.381348	0.099670
100.000000	98.387451	0.140189
100.000000	98.400269	0.029468
100.000000	98.374634	0.131305
100.000000	98.400269	0.095120
100.000000	98.457642	-0.072369
100.000000	98.413086	-0.074536
100.000000	98.425903	0.149289
100.000000	98.438721	0.172040
100.000000	98.406372	0.090570
100.000000	98.432007	-0.022534
100.000000	98.457642	-0.020367
100.000000	98.463745	0.054385
100.000000	98.463745	0.124371
100.000000	98.457642	0.045285
100.000000	98.438721	-0.108554
100.000000	98.463745	-0.072369
100.000000	98.489380	0.052002
100.000000	98.496094	0.124371
100.000000	98.502197	0.040735
100.000000	98.515015	0.110937
100.000000	98.476562	0.269110
100.000000	98.483276	0.248959
100.000000	98.496094	0.217108
100.000000	98.515015	0.126755
100.000000	98.483276	0.133472
100.000000	98.521118	0.201291
100.000000	98.489380	0.036185
100.000000	98.502197	0.034018
100.000000	98.527832	0.178757
100.000000	98.502197	0.224042
100.000000	98.527832	0.074753
100.000000	98.508301	0.024918
100.000000	98.540649	-0.002167
100.000000	98.527832	0.149289
100.000000	98.527832	0.176373
100.000000	98.546753	-0.045285
100.000000	98.559570	-0.156006
100.000000	98.540649	-0.017984
100.000000	98.565674	0.162939
100.000000	98.585205	0.285144
100.000000	98.585205	0.040735
100.000000	98.559570	-0.135638
100.000000	98.585205	0.065652
100.000000	98.591309	0.294028
100.000000	98.585205	0.149289
100.000000	98.623047	0.212775
100.000000	98.616943	0.097287
100.000000	98.635864	0.056552
100.000000	98.591309	0.208224
100.000000	98.604126	0.002383
100.000000	98.610229	0.036185
100.000000	98.616943	0.018201
100.000000	98.648682	0.135855
100.000000	98.635864	0.167490
100.000000	98.661499	0.167490
100.000000	98.629761	-0.036185
100.000000	98.616943	0.110937
100.000000	98.687134	0.104004
100.000000	98.661499	0.113104
100.000000	98.667603	0.097287
100.000000	98.667603	0.106387
100.000000	98.661499	0.000000
100.000000	98.661499	0.128922
100.000000	98.687134	0.090570
100.000000	98.667603	0.101837
100.000000	98.661499	0.162939
100.000000	98.693237	0.262393
100.000000	98.655396	0.090570
100.000000	98.667603	0.237476
100.000000	98.699951	0.117654
100.000000	98.687134	0.029468
100.000000	98.674316	0.131305
100.000000	98.687134	0.108554
100.000000	98.693237	0.027301
100.000000	98.718872	0.194574
100.000000	98.693237	0.126755
100.000000	98.724976	0.061102
100.000000	98.724976	-0.052002
100.000000	98.731689	0.029468
100.000000	98.718872	0.106387
100.000000	98.744507	0.156223
100.000000	98.744507	0.092737
100.000000	98.737793	-0.104004
100.000000	98.737793	0.138022
100.000000	98.757324	0.120038
100.000000	98.769531	0.285144
100.000000	98.744507	0.006934
100.000000	98.731689	-0.020367
100.000000	98.789062	-0.015817
100.000000	98.769531	0.244409
100.000000	98.789062	0.194574
100.000000	98.763428	0.142572
100.000000	98.744507	0.027301
100.000000	98.776245	0.101837
100.000000	98.789062	0.174207
100.000000	98.782349	0.122205
100.000000	98.763428	-0.002167
100.000000	98.807983	-0.022534
100.000000	98.782349	0.110937
100.000000	98.776245	0.142572
100.000000	98.776245	0.151672
100.000000	98.782349	-0.110721
100.000000	98.801880	0.031635
100.000000	98.820801	0.058936
100.000000	98.820801	0.072369
100.000000	98.833618	0.196741
100.000000	98.820801	0.217108
100.000000	98.807983	-0.047452
100.000000	98.846436	0.081470
100.000000	98.826904	0.065652
100.000000	98.839722	0.004550
100.000000	98.871460	0.086020
100.000000	98.833618	0.133472
100.000000	98.833618	0.153839
100.000000	98.826904	0.104004
100.000000	98.846436	-0.040735
100.000000	98.865356	0.169656
100.000000	98.846436	0.190024
100.000000	98.859253	0.110937
100.000000	98.826904	0.024918
100.000000	98.839722	0.101837
100.000000	98.884277	0.117654
100.000000	98.884277	0.099670
100.000000	98.871460	-0.015817
100.000000	98.865356	-0.212558
100.000000	98.865356	0.086020
100.000000	98.890991	0.065652
100.000000	98.890991	0.172040
100.000000	98.878174	0.063486
100.000000	98.916626	-0.074536
100.000000	98.903809	-0.049619
100.000000	98.903809	0.169656
100.000000	98.922729	0.015817
100.000000	98.890991	-0.020367
100.000000	98.922729	0.043118
100.000000	98.890991	0.210391
100.000000	98.916626	0.144739
100.000000	98.922729	0.210391
100.000000	98.922729	-0.011267
100.000000	98.935547	-0.040735
100.000000	98.916626	0.117654
100.000000	98.903809	0.056552
100.000000	98.928833	-0.094904
100.000000	98.909912	-0.076920
100.000000	98.922729	-0.174207
100.000000	98.948364	-0.085803
100.000000	98.948364	-0.061102
100.000000	98.935547	-0.242026
100.000000	98.961182	-0.085803
100.000000	98.986206	0.000000
100.000000	98.961182	0.049835
100.000000	98.941650	-0.015817
100.000000	98.973389	-0.065436
100.000000	98.973389	0.061102
100.000000	98.967285	0.140189
100.000000	98.967285	0.027301
100.000000	98.986206	-0.054169
100.000000	98.986206	-0.047452
100.000000	98.999023	0.117654
100.000000	98.967285	-0.031635
100.000000	99.018555	-0.076920
100.000000	98.986206	-0.036185
100.000000	99.005737	0.142572
100.000000	99.011841	-0.002167
100.000000	99.005737	-0.042902
100.000000	98.999023	-0.138022
100.000000	99.018555	-0.104004
100.000000	98.999023	-0.088187
100.000000	99.037476	-0.027084
100.000000	99.043579	-0.205841
100.000000	99.018555	-0.273660
100.000000	99.011841	-0.027084
100.000000	99.011841	0.151672
100.000000	99.037476	0.106387
100.000000	99.024658	-0.085803
100.000000	99.056396	-0.208008
100.000000	99.037476	0.079303
100.000000	99.018555	0.097287
100.000000	99.030762	-0.027084
100.000000	99.043579	-0.104004
100.000000	99.037476	-0.058719
100.000000	99.050293	-0.036185
100.000000	99.030762	-0.115271
100.000000	99.050293	-0.031635
100.000000	99.030762	-0.214725
100.000000	99.069214	-0.108554
100.000000	99.050293	-0.063269
100.000000	99.069214	-0.029251
100.000000	99.056396	-0.061102
100.000000	99.075317	-0.069986
100.000000	99.075317	0.011267
100.000000	99.043579	-0.108554
100.000000	99.100952	-0.072369
100.000000	99.107666	-0.108554
100.000000	99.069214	0.027301
100.000000	99.082031	-0.022534
100.000000	99.100952	-0.027084
100.000000	99.082031	0.092737
100.000000	99.100952	0.054385
100.000000	99.113770	0.156223
100.000000	99.075317	-0.004550
100.000000	99.120483	-0.156006
100.000000	99.126587	0.013651
100.000000	99.107666	0.131305
100.000000	99.100952	0.022751
100.000000	99.107666	-0.056552
100.000000	99.126587	-0.140189
100.000000	99.126587	-0.104004
100.000000	99.126587	0.074753
100.000000	99.126587	-0.011267
100.000000	99.132690	-0.033801
100.000000	99.132690	-0.024918
100.000000	99.132690	-0.056552
100.000000	99.139404	0.144739
100.000000	99.126587	0.092737
100.000000	99.139404	-0.106171
100.000000	99.107666	-0.029251
100.000000	99.132690	0.079303
100.000000	99.177246	0.090570
100.000000	99.126587	0.036185
100.000000	99.126587	-0.083636
100.000000	99.139404	-0.069986
100.000000	99.126587	0.133472
100.000000	99.145508	0.011267
100.000000	99.152222	-0.158173
100.000000	99.132690	-0.099454
100.000000	99.183960	-0.162723
100.000000	99.165039	-0.142355
100.000000	99.152222	-0.131088
100.000000	99.158325	-0.210391
100.000000	99.152222	-0.009100
100.000000	99.158325	-0.151456
100.000000	99.177246	-0.006717
100.000000	99.171143	0.120038
100.000000	99.158325	0.029468
100.000000	99.171143	-0.056552
100.000000	99.165039	0.070203
100.000000	99.158325	-0.076920
100.000000	99.183960	-0.101837
100.000000	99.177246	0.074753
100.000000	99.209595	0.045285
100.000000	99.165039	-0.006717
100.000000	99.190063	-0.063269
100.000000	99.215698	-0.017984
100.000000	99.177246	-0.013434
100.000000	99.183960	0.013651
100.000000	99.165039	-0.133472
100.000000	99.190063	-0.262393
100.000000	99.202881	-0.121988
100.000000	99.228516	0.027301
100.000000	99.202881	-0.153839
100.000000	99.177246	-0.076920
100.000000	99.215698	-0.210391
100.000000	99.228516	-0.081470
100.000000	99.234619	0.095120
100.000000	99.241333	0.088187
100.000000	99.190063	-0.024918
100.000000	99.215698	-0.072369
100.000000	99.215698	0.027301
100.000000	99.228516	0.079303
100.000000	99.228516	0.029468
100.000000	99.228516	-0.203458
100.000000	99.234619	-0.031635
100.000000	99.228516	0.095120
100.000000	99.228516	0.131305
100.000000	99.215698	-0.024918
100.000000	99.228516	-0.169656
100.000000	99.234619	-0.124371
100.000000	99.247437	-0.020367
100.000000	99.241333	0.097287
100.000000	99.234619	-0.029251
100.000000	99.241333	-0.081470
100.000000	99.234619	-0.194574
100.000000	99.254150	-0.006717
100.000000	99.254150	0.029468
100.000000	99.266968	-0.081470
100.000000	99.279175	0.000000
100.000000	99.285889	0.034018
100.000000	99.279175	0.104004
100.000000	99.254150	0.160556
100.000000	99.273071	0.009100
100.000000	99.266968	-0.027084
100.000000	99.285889	0.070203
100.000000	99.279175	-0.002167
100.000000	99.254150	-0.061102
100.000000	99.266968	0.018201
100.000000	99.273071	0.122205
100.000000	99.298706	0.000000
100.000000	99.279175	0.052002
100.000000	99.279175	-0.002167
100.000000	99.266968	-0.024918
100.000000	99.279175	0.009100
100.000000	99.304810	-0.121988
100.000000	99.298706	-0.088187
100.000000	99.304810	0.038568
100.000000	99.317627	0.045285
100.000000	99.311523	0.074753
100.000000	99.317627	-0.072369
100.000000	99.291992	-0.208008
100.000000	99.298706	-0.054169
100.000000	99.304810	0.000000
100.000000	99.330444	-0.027084
100.000000	99.298706	-0.056552
100.000000	99.298706	-0.149289
100.000000	99.324341	-0.131088
100.000000	99.304810	0.074753
100.000000	99.343262	-0.135638
100.000000	99.317627	-0.097287
100.000000	99.324341	-0.101837
100.000000	99.298706	0.074753
100.000000	99.317627	-0.153839
100.000000	99.330444	0.018201
100.000000	99.311523	-0.176373
100.000000	99.336548	-0.088187
100.000000	99.343262	0.106387
100.000000	99.317627	0.083636
100.000000	99.336548	0.110937
100.000000	99.336548	-0.061102
100.000000	99.343262	-0.239642
100.000000	99.356079	0.036185
100.000000	99.317627	0.128922
100.000000	99.336548	-0.171823
100.000000	99.336548	-0.169656
100.000000	99.336548	-0.088187
100.000000	99.356079	0.081470
100.000000	99.362183	0.081470
100.000000	99.368896	0.015817
100.000000	99.381104	-0.205841
100.000000	99.336548	0.031635
100.000000	99.362183	0.108554
100.000000	99.362183	0.072369
100.000000	99.356079	-0.027084
100.000000	99.356079	-0.036185
100.000000	99.381104	-0.165106
100.000000	99.381104	-0.090353
100.000000	99.368896	-0.104004
100.000000	99.393921	-0.280377
100.000000	99.381104	-0.205841
100.000000	99.375000	-0.149289
100.000000	99.381104	-0.069986
100.000000	99.362183	-0.024918
100.000000	99.349365	-0.121988
100.000000	99.362183	-0.090353
100.000000	99.362183	-0.081470
100.000000	99.406738	-0.106171
100.000000	99.368896	-0.042902
100.000000	99.362183	-0.099454
100.000000	99.406738	-0.013434
100.000000	99.400635	-0.031635
100.000000	99.375000	-0.011267
100.000000	99.381104	-0.063269
100.000000	99.375000	0.065652
100.000000	99.387817	0.147122
100.000000	99.432373	-0.027084
100.000000	99.375000	-0.054169
100.000000	99.387817	0.092737
100.000000	99.387817	-0.058719
100.000000	99.393921	0.054385
100.000000	99.393921	-0.085803
100.000000	99.400635	-0.230759
100.000000	99.381104	-0.072369
100.000000	99.400635	0.083636
100.000000	99.406738	0.063486
100.000000	99.406738	-0.069986
100.000000	99.406738	-0.072369
100.000000	99.400635	-0.099454
100.000000	99.426270	0.095120
100.000000	99.432373	-0.002167
100.000000	99.413452	-0.065436
100.000000	99.400635	0.045285
100.000000	99.419556	-0.004550
100.000000	99.393921	0.034018
100.000000	99.432373	-0.004550
100.000000	99.432373	-0.221658
100.000000	99.432373	-0.074536
100.000000	99.451294	0.063486
100.000000	99.419556	0.027301
100.000000	99.426270	-0.171823
100.000000	99.432373	-0.092737
100.000000	99.426270	-0.287311
100.000000	99.445190	0.058936
100.000000	99.451294	0.072369
100.000000	99.458008	-0.140189
100.000000	99.458008	-0.257843
100.000000	99.426270	-0.085803
100.000000	99.426270	-0.017984
100.000000	99.458008	0.063486
100.000000	99.451294	0.000000
100.000000	99.458008	-0.099454
100.000000	99.451294	0.061102
100.000000	99.470825	0.110937
100.000000	99.438477	0.072369
100.000000	99.470825	0.086020
100.000000	99.432373	0.045285
100.000000	99.438477	-0.029251
100.000000	99.451294	0.153839
100.000000	99.438477	0.018201
100.000000	99.438477	-0.203458
100.000000	99.483032	-0.151456
100.000000	99.470825	-0.226208
100.000000	99.470825	-0.022534
100.000000	99.476929	-0.054169
100.000000	99.470825	-0.271277
100.000000	99.476929	-0.312012
100.000000	99.502563	-0.002167
100.000000	99.445190	0.049835
100.000000	99.470825	-0.009100
100.000000	99.476929	0.040735
100.000000	99.489746	-0.017984
100.000000	99.458008	0.024918
100.000000	99.470825	0.031635
100.000000	99.476929	-0.040735
100.000000	99.483032	-0.045285
100.000000	99.495850	0.009100
100.000000	99.470825	0.052002
100.000000	99.470825	0.043118
100.000000	99.470825	0.000000
100.000000	99.483032	-0.063269
100.000000	99.464111	0.061102
100.000000	99.476929	-0.187640
100.000000	99.489746	-0.167273
100.000000	99.483032	-0.069986
100.000000	99.502563	-0.040735
100.000000	99.502563	-0.198907
100.000000	99.489746	-0.052002
100.000000	99.483032	-0.101837
100.000000	99.495850	-0.067819
100.000000	99.508667	0.088187
100.000000	99.521484	0.128922
100.000000	99.508667	0.013651
100.000000	99.508667	0.058936
100.000000	99.489746	0.029468
100.000000	99.508667	-0.085803
100.000000	99.495850	0.011267
100.000000	99.483032	-0.036185
100.000000	99.528198	-0.108554
100.000000	99.508667	0.045285
100.000000	99.534302	-0.094904
100.000000	99.521484	0.018201
100.000000	99.521484	-0.140189
100.000000	99.547119	-0.128922
100.000000	99.483032	-0.083636
100.000000	99.502563	0.006934
100.000000	99.534302	-0.004550
100.000000	99.515381	-0.169656
100.000000	99.521484	0.015817
100.000000	99.521484	0.061102
100.000000	99.534302	0.113104
100.000000	99.553223	-0.017984
100.000000	99.534302	-0.149289
100.000000	99.521484	-0.061102
100.000000	99.534302	0.117654
100.000000	99.540405	0.022751
100.000000	99.515381	0.036185
100.000000	99.534302	-0.024918
100.000000	99.534302	0.045285
100.000000	99.528198	0.248959
100.000000	99.540405	0.110937
100.000000	99.534302	-0.063269
100.000000	99.547119	-0.015817
100.000000	99.515381	0.131305
100.000000	99.540405	0.106387
100.000000	99.508667	0.076920
100.000000	99.540405	-0.088187
100.000000	99.534302	-0.289478
100.000000	99.578857	-0.092737
100.000000	99.547119	0.083636
100.000000	99.534302	0.015817
100.000000	99.521484	0.045285
100.000000	99.553223	-0.117654
100.000000	99.534302	-0.128922
100.000000	99.502563	0.088187
100.000000	99.559937	0.097287
100.000000	99.553223	-0.065436
100.000000	99.521484	-0.210391
100.000000	99.553223	0.036185
100.000000	99.534302	-0.013434
100.000000	99.534302	0.088187
100.000000	99.553223	-0.085803
100.000000	99.534302	-0.183090
100.000000	99.566040	0.027301
100.000000	99.559937	0.269110
100.000000	99.572754	0.029468
100.000000	99.578857	0.088187
100.000000	99.566040	-0.223825
100.000000	99.547119	-0.002167
100.000000	99.547119	0.038568
100.000000	99.553223	-0.133472
100.000000	99.553223	-0.131088
100.000000	99.553223	-0.260010
100.000000	99.559937	-0.027084
100.000000	99.578857	-0.110721
100.000000	99.553223	0.122205
100.000000	99.566040	-0.061102
100.000000	99.559937	-0.126538
100.000000	99.547119	0.115488
100.000000	99.559937	0.072369
100.000000	99.597778	0.081470
100.000000	99.578857	0.061102
100.000000	99.591675	-0.198907
100.000000	99.547119	0.013651
100.000000	99.585571	0.074753
100.000000	99.566040	-0.101837
100.000000	99.585571	-0.042902
100.000000	99.585571	0.002383
100.000000	99.604492	0.009100
100.000000	99.572754	0.045285
100.000000	99.572754	0.009100
100.000000	99.585571	-0.214725
100.000000	99.578857	-0.153839
100.000000	99.585571	0.018201
100.000000	99.585571	0.022751
100.000000	99.572754	0.027301
100.000000	99.572754	0.029468
100.000000	99.585571	-0.067819
100.000000	99.559937	0.070203
100.000000	99.585571	-0.024918
100.000000	99.559937	-0.029251
100.000000	99.597778	-0.058719
100.000000	99.585571	0.034018
100.000000	99.610596	0.086020
100.000000	99.604492	0.106387
100.000000	99.604492	0.009100
100.000000	99.597778	-0.108554
100.000000	99.597778	0.076920
100.000000	99.578857	-0.101837
100.000000	99.630127	0.083636
100.000000	99.604492	-0.063269
100.000000	99.591675	0.006934
100.000000	99.591675	-0.153839
100.000000	99.623413	-0.052002
100.000000	99.610596	-0.106171
100.000000	99.591675	-0.083636
100.000000	99.604492	0.052002
100.000000	99.597778	0.047452
100.000000	99.585571	-0.020367
100.000000	99.597778	0.054385
100.000000	99.591675	-0.047452
100.000000	99.597778	-0.079086
100.000000	99.585571	0.013651
100.000000	99.591675	0.020367
100.000000	99.578857	-0.029251
100.000000	99.617310	0.024918
100.000000	99.591675	0.049835
100.000000	99.636230	0.006934
100.000000	99.604492	0.088187
100.000000	99.604492	0.029468
100.000000	99.642334	-0.054169
100.000000	99.597778	0.092737
100.000000	99.655151	0.058936
100.000000	99.610596	-0.022534
100.000000	99.636230	0.040735
100.000000	99.630127	-0.108554
100.000000	99.610596	0.072369
100.000000	99.578857	0.086020
100.000000	99.623413	-0.081470
100.000000	99.597778	-0.092737
100.000000	99.623413	-0.036185
100.000000	99.617310	0.034018
100.000000	99.655151	-0.067819
100.000000	99.591675	-0.074536
100.000000	99.636230	-0.140189
100.000000	99.636230	0.013651
100.000000	99.649048	0.056552
100.000000	99.636230	0.018201
100.000000	99.610596	0.027301
100.000000	99.610596	0.018201
100.000000	99.623413	-0.038351
100.000000	99.623413	0.031635
100.000000	99.642334	0.047452
100.000000	99.623413	-0.183090
100.000000	99.617310	0.009100
100.000000	99.597778	0.043118
100.000000	99.636230	-0.040735
100.000000	99.610596	-0.097287
100.000000	99.642334	0.002383
100.000000	99.636230	-0.076920
100.000000	99.642334	0.027301
100.000000	99.636230	0.099670
100.000000	99.630127	0.006934
100.000000	99.630127	0.011267
100.000000	99.642334	0.011267
100.000000	99.591675	0.088187
100.000000	99.623413	0.097287
100.000000	99.636230	-0.083636
100.000000	99.642334	-0.203458
100.000000	99.617310	0.020367
100.000000	99.655151	0.124371
100.000000	99.636230	0.004550
100.000000	99.642334	0.013651
100.000000	99.636230	-0.255460
100.000000	99.630127	0.029468
100.000000	99.642334	0.101837
100.000000	99.661865	0.088187
100.000000	99.667969	-0.097287
100.000000	99.610596	-0.009100
100.000000	99.623413	0.108554
100.000000	99.623413	0.058936
100.000000	99.661865	0.000000
100.000000	99.642334	-0.246576
100.000000	99.642334	-0.138022
100.000000	99.630127	0.083636
100.000000	99.642334	0.074753
100.000000	99.642334	-0.024918
100.000000	99.661865	-0.063269
100.000000	99.655151	-0.223825
100.000000	99.655151	0.038568
100.000000	99.661865	0.038568
100.000000	99.667969	-0.047452
100.000000	99.680786	-0.072369
100.000000	99.630127	-0.038351
100.000000	99.661865	0.072369
100.000000	99.687500	0.036185
100.000000	99.674683	0.086020
100.000000	99.667969	-0.117654
100.000000	99.636230	-0.015817
100.000000	99.661865	0.122205
100.000000	99.674683	0.083636
100.000000	99.674683	0.015817
100.000000	99.674683	-0.162723
100.000000	99.674683	-0.156006
100.000000	99.687500	0.043118
100.000000	99.661865	-0.033801
100.000000	99.687500	-0.228375
100.000000	99.649048	-0.183090
100.000000	99.661865	0.031635
100.000000	99.661865	-0.009100
100.000000	99.699707	0.095120
100.000000	99.693604	-0.171823
100.000000	99.674683	0.056552
100.000000	99.680786	0.135855
100.000000	99.699707	0.167490
100.000000	99.667969	0.110937
100.000000	99.661865	0.076920
100.000000	99.655151	0.063486
100.000000	99.661865	0.015817
100.000000	99.693604	0.031635
100.000000	99.680786	-0.119821
100.000000	99.680786	-0.083636
100.000000	99.674683	-0.020367
100.000000	99.706421	0.027301
100.000000	99.687500	0.047452
100.000000	99.699707	-0.002167
100.000000	99.738159	-0.171823
100.000000	99.661865	-0.029251
100.000000	99.674683	-0.069986
100.000000	99.687500	-0.065436
100.000000	99.699707	-0.038351
100.000000	99.687500	0.024918
100.000000	99.667969	0.061102
100.000000	99.687500	0.095120
100.000000	99.693604	0.043118
100.000000	99.687500	-0.031635
100.000000	99.725342	0.113104
100.000000	99.699707	0.149289
100.000000	99.661865	0.043118
100.000000	99.687500	0.104004
100.000000	99.674683	0.117654
100.000000	99.674683	0.092737
100.000000	99.706421	0.022751
100.000000	99.667969	-0.024918
100.000000	99.680786	-0.083636
100.000000	99.687500	0.000000
100.000000	99.719238	0.040735
100.000000	99.706421	-0.052002
100.000000	99.693604	-0.162723
100.000000	99.719238	-0.146906
100.000000	99.680786	0.138022
100.000000	99.680786	0.149289
100.000000	99.706421	-0.042902
100.000000	99.725342	0.002383
100.000000	99.712524	0.160556
100.000000	99.706421	0.126755
100.000000	99.687500	0.169656
100.000000	99.712524	0.088187
100.000000	99.732056	-0.115271
100.000000	99.680786	0.108554
100.000000	99.699707	0.192407
100.000000	99.719238	0.095120
100.000000	99.725342	-0.027084
100.000000	99.725342	-0.015817
100.000000	99.706421	-0.029251
100.000000	99.725342	0.104004
100.000000	99.744263	0.013651
100.000000	99.719238	-0.124371
100.000000	99.674683	-0.156006
100.000000	99.699707	0.013651
100.000000	99.687500	0.022751
100.000000	99.693604	0.101837
100.000000	99.719238	-0.101837
100.000000	99.738159	-0.167273
100.000000	99.680786	0.083636
100.000000	99.738159	0.165106
100.000000	99.732056	0.108554
100.000000	99.706421	0.131305
100.000000	99.750977	-0.126538
100.000000	99.687500	0.095120
100.000000	99.699707	0.074753
100.000000	99.725342	0.004550
100.000000	99.725342	-0.083636
100.000000	99.706421	-0.074536
100.000000	99.725342	0.074753
100.000000	99.680786	0.029468
100.000000	99.699707	-0.056552
100.000000	99.725342	-0.244193
100.000000	99.719238	-0.117654
100.000000	99.706421	0.002383
100.000000	99.706421	0.061102
100.000000	99.712524	-0.022534
100.000000	99.725342	-0.002167
100.000000	99.706421	-0.065436
100.000000	99.706421	0.088187
100.000000	99.738159	0.072369
100.000000	99.725342	-0.045285
100.000000	99.712524	0.045285
100.000000	99.738159	0.083636
100.000000	99.712524	-0.004550
100.000000	99.725342	0.040735
100.000000	99.725342	-0.058719
100.000000	99.725342	-0.017984
100.000000	99.687500	0.045285
100.000000	99.687500	0.067819
100.000000	99.732056	-0.031635
100.000000	99.725342	-0.027084
100.000000	99.738159	-0.076920
100.000000	99.725342	-0.117654
100.000000	99.725342	0.029468
100.000000	99.699707	-0.058719
100.000000	99.699707	-0.038351
100.000000	99.725342	-0.065436
100.000000	99.706421	-0.033801
100.000000	99.699707	-0.138022
100.000000	99.719238	0.072369
100.000000	99.757080	0.036185
100.000000	99.706421	0.067819
100.000000	99.719238	0.000000
100.000000	99.706421	0.029468
100.000000	99.706421	0.004550
100.000000	99.732056	-0.027084
100.000000	99.687500	0.097287
100.000000	99.719238	-0.117654
100.000000	99.725342	-0.092737
100.000000	99.738159	-0.006717
100.000000	99.725342	0.185474
100.000000	99.719238	0.063486
100.000000	99.719238	0.043118
100.000000	99.725342	0.018201
100.000000	99.725342	0.108554
100.000000	99.725342	0.097287
100.000000	99.725342	-0.029251
100.000000	99.732056	-0.178540
100.000000	99.725342	-0.187640
100.000000	99.738159	0.045285
100.000000	99.738159	0.180923
100.000000	99.712524	-0.011267
100.000000	99.719238	0.006934
100.000000	99.725342	-0.205841
100.000000	99.757080	0.018201
100.000000	99.712524	0.088187
100.000000	99.738159	-0.017984
100.000000	99.738159	-0.119821
100.000000	99.757080	0.027301
100.000000	99.738159	-0.027084
100.000000	99.757080	0.108554
100.000000	99.750977	0.049835
100.000000	99.738159	-0.047452
100.000000	99.725342	0.074753
100.000000	99.732056	0.180923
100.000000	99.763794	0.147122
100.000000	99.725342	0.011267
100.000000	99.725342	-0.088187
100.000000	99.706421	-0.004550
99.974976	99.712524	0.065652
99.949951	99.680786	-0.040735
99.924927	99.667969	-0.167273
99.899902	99.661865	-0.119821
99.874878	99.649048	-0.142355
99.849854	99.604492	0.027301
99.824829	99.591675	0.002383
99.799805	99.597778	-0.160556
99.774780	99.553223	0.027301
99.749756	99.566040	-0.069986
99.724731	99.559937	-0.002167
99.699707	99.559937	-0.006717
99.675293	99.515381	0.045285
99.650269	99.521484	0.024918
99.625244	99.476929	0.083636
99.600220	99.476929	0.013651
99.575195	99.483032	-0.094904
99.550171	99.432373	-0.027084
99.525146	99.419556	-0.017984
99.500122	99.432373	-0.054169
99.475098	99.381104	-0.149289
99.450073	99.368896	-0.045285
99.425049	99.368896	-0.198907
99.400024	99.311523	-0.033801
99.375000	99.343262	-0.260010
99.349976	99.330444	-0.228375
99.324951	99.317627	-0.156006
99.299927	99.279175	-0.038351
99.274902	99.279175	-0.052002
99.249878	99.254150	-0.133472
99.224854	99.234619	-0.156006
99.199829	99.247437	-0.099454
99.174805	99.177246	0.047452
99.149780	99.190063	0.036185
99.124756	99.165039	-0.020367
99.099731	99.158325	-0.063269
99.074707	99.145508	0.040735
99.050293	99.107666	0.140189
99.025269	99.120483	-0.121988
99.000244	99.113770	-0.269110
98.975220	99.082031	-0.171823
98.950195	99.107666	-0.126538
98.925171	99.037476	-0.187640
98.900146	99.024658	-0.205841
98.875122	98.999023	-0.429666
98.850098	98.980103	-0.332379
98.825073	98.986206	-0.088187
98.800049	98.980103	-0.121988
98.775024	98.967285	-0.210391
98.750000	98.961182	-0.393481
98.724976	98.922729	-0.101837
98.699951	98.903809	-0.185474
98.674927	98.884277	0.004550
98.649902	98.884277	-0.242026
98.624878	98.878174	-0.099454
98.599854	98.846436	-0.115271
98.574829	98.820801	-0.036185
98.549805	98.807983	-0.067819
98.524780	98.789062	-0.119821
98.499756	98.744507	-0.257843
98.474731	98.724976	-0.219275
98.449707	98.724976	-0.092737
98.425293	98.731689	-0.244193
98.400269	98.699951	-0.370947
98.375244	98.693237	-0.278210
98.350220	98.655396	-0.289478
98.325195	98.667603	-0.223825
98.300171	98.661499	-0.269110
98.275146	98.642578	-0.239642
98.250122	98.585205	-0.346030
98.225098	98.578491	-0.208008
98.200073	98.585205	-0.185474
98.175049	98.553467	-0.108554
98.150024	98.546753	-0.183090
98.125000	98.489380	-0.187640
98.099976	98.502197	-0.124371
98.074951	98.489380	-0.280377
98.049927	98.451538	-0.214725
98.024902	98.444824	-0.305295
97.999878	98.451538	-0.214725
97.974854	98.425903	-0.309845
97.949829	98.425903	-0.205841
97.924805	98.387451	-0.382214
97.899780	98.381348	-0.336929
97.874756	98.349609	-0.366397
97.849731	98.323975	-0.470401
97.824707	98.285522	-0.465851
97.800293	98.311157	-0.294028
97.775269	98.279419	-0.370947
97.750244	98.259888	-0.368564
97.725220	98.247070	-0.334763
97.700195	98.222046	-0.409299
97.675171	98.202515	-0.194574
97.650146	98.183594	-0.153839
97.625122	98.170776	-0.180923
97.600098	98.145142	-0.253293
97.575073	98.139038	-0.289478
97.550049	98.132935	-0.280377
97.525024	98.126221	-0.208008
97.500000	98.075562	-0.257843
97.474976	98.068848	-0.386765
97.449951	98.075562	-0.343646
97.424927	98.024292	-0.284927
97.399902	98.031006	-0.294028
97.374878	97.986450	-0.346030
97.349854	97.966919	-0.637891
97.324829	97.947998	-0.556421
97.299805	97.935181	-0.262393
97.274780	97.929077	-0.280377
97.249756	97.896729	-0.402582
97.224731	97.890625	-0.427499
97.199707	97.896729	-0.384381
97.175293	97.852173	-0.217108
97.150269	97.877808	-0.221658
97.125244	97.814331	-0.488602
97.100220	97.814331	-0.407132
97.075195	97.782593	-0.411682
97.050171	97.788696	-0.253293
97.025146	97.750244	-0.407132
97.000122	97.712402	-0.355130
96.975098	97.731323	-0.524786
96.950073	97.725220	-0.425116
96.925049	97.699585	-0.350580
96.900024	97.680664	-0.542770
96.875000	97.629395	-0.549487
96.849976	97.623291	-0.495319
96.824951	97.616577	-0.445483
96.799927	97.603760	-0.339313
96.774902	97.578125	-0.456750
96.749878	97.546387	-0.603873
96.724854	97.514648	-0.545154
96.699829	97.482910	-0.370947
96.674805	97.489014	-0.413849
96.649780	97.482910	-0.380048
96.624756	97.463989	-0.393481
96.599731	97.457275	-0.578955
96.574707	97.406616	-0.425116
96.550293	97.431641	-0.398032
96.525269	97.393799	-0.517853
96.500244	97.349243	-0.536053
96.475220	97.329712	-0.355130
96.450195	97.323608	-0.506586
96.425171	97.291870	-0.395865
96.400146	97.304687	-0.554037
96.375122	97.291870	-0.558588
96.350098	97.227783	-0.551871
96.325073	97.215576	-0.402582
96.300049	97.208862	-0.364014
96.275024	97.189941	-0.463684
96.250000	97.170410	-0.676242
96.224976	97.151489	-0.664975
96.199951	97.158203	-0.588055
96.174927	97.145386	-0.664975
96.149902	97.106934	-0.497485
96.124878	97.088013	-0.730627
96.099854	97.081299	-0.542770
96.074829	97.075195	-0.599323
96.049805	97.056274	-0.542770
96.024780	97.017822	-0.612973
95.999756	96.992187	-0.538220
95.974731	96.998901	-0.470401
95.949707	96.947632	-0.576788
95.925293	96.915894	-0.560971
95.900269	96.915894	-0.490768
95.875244	96.921997	-0.506586
95.850220	96.877441	-0.558588
95.825195	96.871338	-0.531503
95.800171	96.845703	-0.615140
95.775146	96.801147	-0.547321
95.750122	96.788330	-0.524786
95.725098	96.782227	-0.581339
95.700073	96.762695	-0.696609
95.675049	96.769409	-0.698776
95.650024	96.718140	-0.714594
95.625000	96.712036	-0.603873
95.599976	96.680298	-0.621857
95.574951	96.654663	-0.667142
95.549927	96.667480	-0.685342
95.524902	96.648560	-0.547321
95.499878	96.603394	-0.542770
95.474854	96.591187	-0.515686
95.449829	96.565552	-0.753162
95.424805	96.546631	-0.694443
95.399780	96.514282	-0.563138
95.374756	96.501465	-0.418399
95.349731	96.495361	-0.513303
95.324707	96.476440	-0.597156
95.300293	96.456909	-0.635507
95.275269	96.482544	-0.558588
95.250244	96.399536	-0.508969
95.225220	96.406250	-0.692059
95.200195	96.361694	-0.811880
95.175171	96.374512	-0.633340
95.150146	96.323242	-0.554037
95.125122	96.342773	-0.576788
95.100098	96.297607	-0.633340
95.075073	96.272583	-0.744061
95.050049	96.272583	-0.583505
95.025024	96.221313	-0.391315
95.000000	96.221313	-0.470401
94.974976	96.183472	-0.447867
94.949951	96.157837	-0.495319
94.924927	96.170654	-0.682959
94.899902	96.126099	-0.447867
94.874878	96.106567	-0.461301
94.849854	96.119385	-0.640057
94.824829	96.043091	-0.574405
94.799805	96.055908	-0.450034
94.774780	96.043091	-0.463684
94.749756	96.004639	-0.545154
94.724731	96.030273	-0.811880
94.699707	95.998535	-0.658041
94.675293	95.953979	-0.522403
94.650269	95.947266	-0.513303
94.625244	95.915527	-0.698776
94.600220	95.915527	-0.759879
94.575195	95.864868	-0.651324
94.550171	95.864868	-0.694443
94.525146	95.864868	-0.459134
94.500122	95.832520	-0.669525
94.475098	95.794678	-0.615140
94.450073	95.807495	-0.601706
94.425049	95.775757	-0.456750
94.400024	95.762939	-0.538220
94.375000	95.698853	-0.531503
94.349976	95.705566	-0.624240
94.324951	95.686035	-0.565305
94.299927	95.648193	-0.409299
94.274902	95.661011	-0.497485
94.249878	95.635376	-0.617523
94.224854	95.596924	-0.680792
94.199829	95.578003	-0.425116
94.174805	95.559082	-0.540604
94.149780	95.546265	-0.477118
94.124756	95.539551	-0.734961
94.099731	95.501709	-0.642224
94.074707	95.494995	-0.529120
94.050293	95.469360	-0.524786
94.025269	95.418701	-0.554037
94.000244	95.431519	-0.452417
93.975220	95.424805	-0.787180
93.950195	95.380249	-0.669525
93.925171	95.367432	-0.459134
93.900146	95.335693	-0.545154
93.875122	95.329590	-0.662592
93.850098	95.322876	-0.511136
93.825073	95.285034	-0.597156
93.800049	95.291138	-0.488602
93.775024	95.246582	-0.606039
93.750000	95.202026	-0.583505
93.724976	95.176392	-0.567688
93.699951	95.163574	-0.542770
93.674927	95.183105	-0.529120
93.649902	95.112915	-0.526953
93.624878	95.138550	-0.459134
93.599854	95.093994	-0.753162
93.574829	95.074463	-0.592606
93.549805	95.061646	-0.863882
93.524780	95.036621	-0.698776
93.499756	95.023804	-0.832248
93.474731	95.004883	-0.671692
93.449707	94.992065	-0.764429
93.425293	94.966431	-0.597156
93.400269	94.915161	-0.723694
93.375244	94.896240	-0.576788
93.350220	94.883423	-0.438766
93.325195	94.851685	-0.606039
93.300171	94.845581	-0.655875
93.275146	94.832764	-0.536053
93.250122	94.788208	-0.375497
93.225098	94.768677	-0.542770
93.200073	94.775391	-0.554037
93.175049	94.724121	-0.678409
93.150024	94.730835	-0.565305
93.125000	94.692383	-0.574405
93.099976	94.692383	-0.574405
93.074951	94.679565	-0.583505
93.049927	94.647827	-0.757712
93.024902	94.653931	-0.746445
92.999878	94.609375	-0.707877
92.974854	94.571533	-0.621857
92.949829	94.571533	-0.839182
92.924805	94.526978	-0.823364
92.899780	94.494629	-0.671692
92.874756	94.494629	-0.599323
92.849731	94.488525	-0.578955
92.824707	94.450073	-0.732794
92.800293	94.425049	-0.714594
92.775269	94.443970	-0.612973
92.750244	94.405518	-0.504419
92.725220	94.386597	-0.533670
92.700195	94.354858	-0.569855
92.675171	94.342041	-0.642224
92.650146	94.290771	-0.572238
92.625122	94.278564	-0.452417
92.600098	94.259033	-0.723694
92.575073	94.284668	-0.850449
92.550049	94.208374	-0.737344
92.525024	94.208374	-0.572238
92.500000	94.188843	-0.606039
92.474976	94.176636	-0.707877
92.449951	94.151001	-0.891183
92.424927	94.112549	-0.748611
92.399902	94.106445	-0.522403
92.374878	94.061890	-0.572238
92.349854	94.067993	-0.696609
92.324829	94.036255	-0.574405
92.299805	94.004517	-0.680792
92.274780	93.959961	-0.560971
92.249756	93.966064	-0.583505
92.224731	93.953247	-0.750778
92.199707	93.940430	-0.682959
92.175293	93.921509	-0.617523
92.150269	93.889771	-0.513303
92.125244	93.851318	-0.567688
92.100220	93.864136	-0.621857
92.075195	93.832397	-0.832248
92.050171	93.800659	-0.653708
92.025146	93.813477	-0.594772
92.000122	93.781128	-0.744061
91.975098	93.736572	-0.843515
91.950073	93.711548	-0.764429
91.925049	93.692017	-0.904617
91.900024	93.679199	-0.818814
91.875000	93.647461	-0.868433
91.849976	93.609619	-0.734961
91.824951	93.590088	-0.909167
91.799927	93.590088	-0.687509
91.774902	93.526611	-0.599323
91.749878	93.519897	-0.588055
91.724854	93.513794	-0.642224
91.699829	93.519897	-0.710260
91.674805	93.475342	-0.680792
91.649780	93.469238	-0.820981
91.624756	93.430786	-0.651324
91.599731	93.430786	-0.714594
91.574707	93.417969	-0.617523
91.550293	93.367310	-0.630957
91.525269	93.373413	-0.649158
91.500244	93.309937	-0.854999
91.475220	93.284302	-0.676242
91.450195	93.284302	-0.603873
91.425171	93.252563	-0.841348
91.400146	93.258667	-0.909167
91.375122	93.189087	-0.728244
91.350098	93.189087	-0.832248
91.325073	93.182373	-0.859549
91.300049	93.144531	-0.861716
91.275024	93.150635	-0.877533
91.250000	93.106079	-0.771146
91.224976	93.099976	-0.707877
91.199951	93.061523	-0.753162
91.174927	93.067627	-0.800613
91.149902	93.042603	-0.902451
91.124878	92.991333	-0.836798
91.099854	92.991333	-0.701160
91.074829	92.991333	-0.692059
91.049805	92.952881	-0.823364
91.024780	92.933960	-0.766812
90.999756	92.883301	-0.664975
90.974731	92.857666	-0.694443
90.949707	92.895508	-0.755328
90.925293	92.838745	-1.013171
90.900269	92.774658	-0.854999
90.875244	92.819214	-0.734961
90.850220	92.787476	-0.705710
90.825195	92.749023	-0.734961
90.800171	92.723999	-0.882083
90.775146	92.730103	-0.857166
90.750122	92.659912	-0.739511
90.725098	92.659912	-0.667142
90.700073	92.615356	-0.789346
90.675049	92.596436	-0.968103
90.650024	92.609253	-0.809714
90.625000	92.570801	-0.687509
90.599976	92.564697	-0.750778
90.574951	92.520142	-0.692059
90.549927	92.513428	-0.970270
90.524902	92.487793	-0.723694
90.499878	92.475586	-0.567688
90.474854	92.437134	-0.687509
90.449829	92.456055	-0.703326
90.424805	92.418213	-0.762262
90.399780	92.385864	-0.882083
90.374756	92.348022	-0.649158
90.349731	92.322388	-0.753162
90.324707	92.303467	-0.895734
90.300293	92.296753	-0.920435
90.275269	92.258911	-0.845898
90.250244	92.258911	-0.726077
90.225220	92.226562	-0.825531
90.200195	92.207642	-0.816431
90.175171	92.194824	-1.047189
90.150146	92.163086	-0.744061
90.125122	92.150269	-0.651324
90.100098	92.131348	-0.762262
90.075073	92.080078	-0.854999
90.050049	92.080078	-0.694443
90.025024	92.055054	-0.789346
90.000000	92.048340	-0.676242
89.974976	92.003784	-0.800613
89.949951	91.990967	-0.678409
89.924927	91.997681	-0.778079
89.899902	91.946411	-0.671692
89.874878	91.940308	-0.669525
89.849854	91.889038	-0.674075
89.824829	91.882935	-0.805164
89.799805	91.851196	-0.748611
89.774780	91.812744	-0.775696
89.749756	91.818848	-0.943185
89.724731	91.787109	-0.920435
89.699707	91.781006	-0.963553
89.675293	91.755371	-0.940802
89.650269	91.685181	-0.895734
89.625244	91.697998	-0.805164
89.600220	91.679077	-0.818814
89.575195	91.666260	-0.610590
89.550171	91.634521	-0.682959
89.525146	91.608887	-0.692059
89.500122	91.577148	-0.558588
89.475098	91.564331	-0.538220
89.450073	91.532593	-0.746445
89.425049	91.519775	-0.556421
89.400024	91.494141	-0.685342
89.375000	91.481323	-0.707877
89.349976	91.449585	-0.592606
89.324951	91.443481	-0.465851
89.299927	91.398926	-0.655875
89.274902	91.386108	-0.585672
89.249878	91.347656	-0.719144
89.224854	91.347656	-0.692059
89.199829	91.303101	-0.664975
89.174805	91.271362	-0.857166
89.149780	91.271362	-0.823364
89.124756	91.277466	-0.710260
89.099731	91.232910	-0.694443
89.074707	91.201172	-0.608423
89.050293	91.188354	-0.986087
89.025269	91.162720	-0.848065
89.000244	91.130981	-0.522403
88.975220	91.130981	-0.615140
88.950195	91.093140	-0.701160
88.925171	91.054687	-0.721527
88.900146	91.067505	-0.678409
88.875122	91.035767	-0.640057
88.850098	90.997314	-0.612973
88.825073	90.971680	-0.778079
88.800049	90.933838	-0.793896
88.775024	90.946045	-0.732794
88.750000	90.921021	-0.667142
88.724976	90.895386	-0.664975
88.699951	90.831909	-0.768979
88.674927	90.844116	-0.999738
88.649902	90.812378	-0.755328
88.624878	90.793457	-0.707877
88.599854	90.780640	-0.818814
88.574829	90.755005	-0.789346
88.549805	90.717163	-0.694443
88.524780	90.704346	-0.780246
88.499756	90.691528	-0.612973
88.474731	90.653076	-0.716977
88.449707	90.628052	-0.857166
88.425293	90.615234	-0.750778
88.400269	90.582886	-0.610590
88.375244	90.582886	-0.615140
88.350220	90.551147	-0.644608
88.325195	90.532227	-0.719144
88.300171	90.455933	-0.640057
88.275146	90.436401	-0.719144
88.250122	90.417480	-0.671692
88.225098	90.411377	-0.893350
88.200073	90.391846	-0.818814
88.175049	90.379028	-0.802997
88.150024	90.347290	-0.768979
88.125000	90.321655	-0.845898
88.099976	90.315552	-0.979370
88.074951	90.309448	-0.755328
88.049927	90.270996	-0.843515
88.024902	90.258179	-0.764429
87.999878	90.232544	-0.787180
87.974854	90.194702	-0.750778
87.949829	90.169067	-0.888800
87.924805	90.156250	-0.701160
87.899780	90.169067	-0.845898
87.874756	90.105591	-0.778079
87.849731	90.067139	-0.608423
87.824707	90.015869	-0.624240
87.800293	90.009766	-0.766812
87.775269	89.996948	-0.651324
87.750244	90.009766	-0.820981
87.725220	89.971313	-0.753162
87.700195	89.959106	-0.732794
87.675171	89.933472	-0.922818
87.650146	89.869385	-0.943185
87.625122	89.857178	-0.771146
87.600098	89.901733	-0.791513
87.575073	89.812012	-0.968103
87.550049	89.805908	-0.907001
87.525024	89.786987	-0.909167
87.500000	89.761353	-0.782629
87.474976	89.703979	-0.782629
87.449951	89.742432	-0.893350
87.424927	89.703979	-0.877533
87.399902	89.665527	-0.897900
87.374878	89.620972	-0.802997
87.349854	89.633789	-0.766812
87.324829	89.620972	-0.886633
87.299805	89.570312	-1.015555
87.274780	89.544678	-0.787180
87.249756	89.531860	-0.635507
87.224731	89.525757	-0.739511
87.199707	89.481201	-0.642224
87.175293	89.468384	-0.832248
87.150269	89.461670	-0.649158
87.125244	89.436646	-0.766812
87.100220	89.392090	-0.836798
87.075195	89.346924	-0.886633
87.050171	89.366455	-0.739511
87.025146	89.340820	-0.744061
87.000122	89.302368	-0.726077
86.975098	89.277344	-0.805164
86.950073	89.238892	-0.848065
86.925049	89.251709	-0.830081
86.900024	89.226074	-0.809714
86.875000	89.194336	-0.721527
86.849976	89.143066	-0.662592
86.824951	89.143066	-0.859549
86.799927	89.130859	-0.818814
86.774902	89.105225	-0.696609
86.749878	89.105225	-0.784796
86.724854	89.066772	-0.778079
86.699829	89.003296	-0.703326
86.674805	89.022217	-0.753162
86.649780	88.958740	-0.800613
86.624756	88.958740	-0.759879
86.599731	88.933105	-0.872983
86.574707	88.907471	-0.714594
86.550293	88.894653	-0.692059
86.525269	88.850098	-0.696609
86.500244	88.825073	-0.823364
86.475220	88.843994	-0.748611
86.450195	88.825073	-0.832248
86.425171	88.792725	-0.839182
86.400146	88.742065	-0.999738
86.375122	88.684692	-0.857166
86.350098	88.716431	-0.800613
86.325073	88.677979	-0.746445
86.300049	88.640137	-0.857166
86.275024	88.646240	-0.814264
86.250000	88.588867	-0.757712
86.224976	88.582764	-0.730627
86.199951	88.582764	-0.764429
86.174927	88.557129	-0.909167
86.149902	88.519287	-0.913718
86.124878	88.486938	-0.827698
86.099854	88.461914	-0.750778
86.074829	88.436279	-0.689893
86.049805	88.404541	-0.830081
86.024780	88.385010	-0.934085
85.999756	88.378906	-0.621857
85.974731	88.340454	-0.658041
85.949707	88.334351	-0.757712
85.925293	88.295898	-0.843515
85.900269	88.276978	-0.872983
85.875244	88.276978	-0.791513
85.850220	88.258057	-0.778079
85.825195	88.219604	-0.872983
85.800171	88.193970	-0.988470
85.775146	88.175049	-0.854999
85.750122	88.130493	-0.766812
85.725098	88.117676	-0.734961
85.700073	88.143311	-0.823364
85.675049	88.079224	-0.945352
85.650024	88.054199	-0.974820
85.625000	88.021851	-0.685342
85.599976	88.015747	-0.696609
85.574951	88.002930	-0.778079
85.549927	87.958374	-0.861716
85.524902	87.939453	-0.694443
85.499878	87.894897	-0.719144
85.474854	87.894897	-0.588055
85.449829	87.869263	-0.845898
85.424805	87.862549	-0.741895
85.399780	87.862549	-0.732794
85.374756	87.786255	-0.574405
85.349731	87.760620	-0.694443
85.324707	87.728882	-0.628790
85.300293	87.747803	-0.988470
85.275269	87.703247	-0.732794
85.250244	87.658691	-0.739511
85.225220	87.639771	-0.843515
85.200195	87.633667	-0.836798
85.175171	87.620850	-0.920435
85.150146	87.569580	-0.764429
85.125122	87.582397	-0.710260
85.100098	87.543945	-0.710260
85.075073	87.506104	-0.820981
85.050049	87.461548	-0.642224
85.025024	87.474365	-0.563138
85.000000	87.454834	-0.640057
84.974976	87.397461	-0.547321
84.949951	87.410278	-0.651324
84.924927	87.391357	-0.714594
84.899902	87.352905	-0.549487
84.874878	87.327881	-0.576788
84.849854	87.340088	-0.818814
84.824829	87.289429	-0.827698
84.799805	87.257690	-0.823364
84.774780	87.232056	-0.818814
84.749756	87.187500	-0.741895
84.724731	87.206421	-0.922818
84.699707	87.174683	-0.746445
84.675293	87.130127	-0.820981
84.650269	87.098389	-0.640057
84.625244	87.091675	-0.712427
84.600220	87.085571	-0.597156
84.575195	87.022095	-0.651324
84.550171	87.022095	-0.768979
84.525146	87.002563	-0.723694
84.500122	86.996460	-0.784796
84.475098	86.939087	-0.624240
84.450073	86.932373	-0.732794
84.425049	86.907349	-0.653708
84.400024	86.868896	-0.617523
84.375000	86.837158	-0.615140
84.349976	86.830444	-0.816431
84.324951	86.811523	-0.551871
84.299927	86.760864	-0.703326
84.274902	86.754150	-0.832248
84.249878	86.741333	-0.787180
84.224854	86.696777	-0.726077
84.199829	86.696777	-0.764429
84.174805	86.671143	-0.825531
84.149780	86.646118	-0.793896
84.124756	86.620483	-0.888800
84.099731	86.607666	-0.823364
84.074707	86.563110	-0.682959
84.050293	86.524658	-0.719144
84.025269	86.499634	-0.734961
84.000244	86.505737	-0.716977
83.975220	86.499634	-0.811880
83.950195	86.409912	-0.723694
83.925171	86.429443	-0.719144
83.900146	86.378174	-0.800613
83.875122	86.378174	-0.703326
83.850098	86.372070	-0.759879
83.825073	86.295776	-0.714594
83.800049	86.301880	-0.721527
83.775024	86.263428	-0.927368
83.750000	86.282959	-0.757712
83.724976	86.206055	-0.642224
83.699951	86.206055	-0.680792
83.674927	86.212769	-0.780246
83.649902	86.181030	-0.730627
83.624878	86.155396	-0.816431
83.599854	86.104126	-0.793896
83.574829	86.098022	-0.823364
83.549805	86.047363	-1.028989
83.524780	86.072388	-0.866266
83.499756	86.027832	-0.861716
83.474731	86.015015	-0.762262
83.449707	85.977173	-0.782629
83.425293	85.957642	-0.823364
83.400269	85.951538	-0.938635
83.375244	85.881348	-0.719144
83.350220	85.881348	-0.730627
83.325195	85.855713	-0.820981
83.300171	85.823975	-0.911551
83.275146	85.798340	-0.802997
83.250122	85.786133	-0.674075
83.225098	85.779419	-0.750778
83.200073	85.734863	-0.744061
83.175049	85.709229	-1.020105
83.150024	85.677490	-0.787180
83.125000	85.696411	-0.676242
83.099976	85.645752	-0.676242
83.074951	85.626831	-0.850449
83.049927	85.588379	-0.938635
83.024902	85.562744	-0.850449
82.999878	85.537109	-0.694443
82.974854	85.543823	-0.730627
82.949829	85.505371	-0.900067
82.924805	85.460815	-1.008838
82.899780	85.473633	-0.696609
82.874756	85.429077	-0.748611
82.849731	85.416260	-0.732794
82.824707	85.378418	-0.859549
82.800293	85.371704	-0.707877
82.775269	85.333252	-0.719144
82.750244	85.295410	-0.610590
82.725220	85.244141	-0.660425
82.700195	85.276489	-0.723694
82.675171	85.256958	-0.816431
82.650146	85.219116	-0.714594
82.625122	85.212402	-0.759879
82.600098	85.155029	-0.959003
82.575073	85.136108	-0.884250
82.550049	85.110474	-0.911551
82.525024	85.084839	-0.766812
82.500000	85.053101	-0.832248
82.474976	85.034180	-0.888800
82.449951	85.027466	-0.983920
82.424927	84.982910	-0.796063
82.399902	84.957886	-0.762262
82.374878	84.919434	-0.863882
82.349854	84.938354	-0.827698
82.324829	84.913330	-0.796063
82.299805	84.868164	-0.922818
82.274780	84.880981	-0.755328
82.249756	84.849243	-0.884250
82.224731	84.830322	-0.924985
82.199707	84.779053	-0.793896
82.175293	84.772949	-0.678409
82.150269	84.734497	-0.798447
82.125244	84.734497	-0.787180
82.100220	84.689941	-0.793896
82.075195	84.702759	-0.848065
82.050171	84.619751	-0.746445
82.025146	84.639282	-0.877533
82.000122	84.588013	-0.863882
81.975098	84.569092	-0.848065
81.950073	84.556274	-0.841348
81.925049	84.517822	-0.927368
81.900024	84.505005	-0.954453
81.875000	84.473267	-0.891183
81.849976	84.460449	-0.734961
81.824951	84.409790	-0.859549
81.799927	84.403076	-0.843515
81.774902	84.396973	-0.807330
81.749878	84.313965	-0.868433
81.724854	84.320679	-0.834631
81.699829	84.288940	-0.764429
81.674805	84.269409	-0.877533
81.649780	84.263306	-0.920435
81.624756	84.224854	-0.775696
81.599731	84.199219	-0.802997
81.574707	84.187012	-0.818814
81.550293	84.193115	-0.943185
81.525269	84.154663	-1.038089
81.500244	84.097290	-0.796063
81.475220	84.078369	-0.780246
81.450195	84.065552	-0.897900
81.425171	84.052734	-0.992804
81.400146	84.008179	-1.067557
81.375122	84.008179	-0.854999
81.350098	83.963623	-0.841348
81.325073	83.963623	-0.872983
81.300049	83.925781	-1.033539
81.275024	83.887329	-0.968103
81.250000	83.868408	-0.701160
81.224976	83.848877	-0.694443
81.199951	83.836060	-0.784796
81.174927	83.804321	-0.818814
81.149902	83.759766	-0.884250
81.124878	83.746948	-0.707877
81.099854	83.734131	-0.658041
81.074829	83.709106	-0.818814
81.049805	83.696289	-0.913718
81.024780	83.651733	-0.854999
80.999756	83.626099	-0.705710
80.974731	83.587646	-0.780246
80.949707	83.568726	-1.008838
80.925293	83.530273	-0.857166
80.900269	83.530273	-0.872983
80.875244	83.498535	-0.692059
80.850220	83.485718	-0.854999
80.825195	83.447876	-0.798447
80.800171	83.435059	-0.992804
80.775146	83.390503	-0.907001
80.750122	83.371582	-0.793896
80.725098	83.345947	-0.961169
80.700073	83.358765	-0.839182
80.675049	83.307495	-0.773529
80.650024	83.320312	-0.750778
80.625000	83.244019	-0.746445
80.599976	83.237305	-0.723694
80.574951	83.231201	-0.940802
80.549927	83.179932	-0.823364
80.524902	83.173828	-0.778079
80.499878	83.122559	-0.843515
80.474854	83.129272	-0.884250
80.449829	83.078003	-0.832248
80.424805	83.078003	-0.850449
80.399780	83.052979	-0.678409
80.374756	83.020630	-0.787180
80.349731	82.995605	-1.013171
80.324707	82.982788	-0.884250
80.300293	82.938232	-0.936252
80.275269	82.931519	-0.902451
80.250244	82.886963	-0.796063
80.225220	82.918701	-0.832248
80.200195	82.855225	-0.768979
80.175171	82.823486	-0.911551
80.150146	82.797852	-0.907001
80.125122	82.772217	-0.909167
80.100098	82.772217	-0.841348
80.075073	82.734375	-0.793896
80.050049	82.714844	-0.922818
80.025024	82.714844	-0.784796
80.000000	82.638550	-0.949902
79.974976	82.651367	-0.721527
79.949951	82.593994	-0.696609
79.924927	82.587891	-0.755328
79.899902	82.543335	-0.793896
79.874878	82.555542	-0.807330
79.849854	82.530518	-0.782629
79.824829	82.498169	-0.836798
79.799805	82.473145	-1.020105
79.774780	82.434692	-1.115009
79.749756	82.415771	-0.845898
79.724731	82.371216	-0.784796
79.699707	82.358398	-0.945352
79.675293	82.339478	-0.988470
79.650269	82.339478	-0.995187
79.625244	82.319946	-0.868433
79.600220	82.269287	-0.807330
79.575195	82.269287	-0.787180
79.550171	82.205200	-1.045023
79.525146	82.205200	-0.909167
79.500122	82.186279	-0.678409
79.475098	82.154541	-0.816431
79.450073	82.122803	-0.818814
79.425049	82.090454	-0.895734
79.400024	82.084351	-0.834631
79.375000	82.071533	-0.739511
79.349976	82.058716	-0.721527
79.324951	82.033691	-0.762262
79.299927	81.956787	-0.888800
79.274902	81.969604	-0.968103
79.249878	81.943970	-0.789346
79.224854	81.918945	-0.891183
79.199829	81.886597	-1.026822
79.174805	81.848755	-1.067557
79.149780	81.823120	-0.877533
79.124756	81.829224	-0.782629
79.099731	81.778564	-0.936252
79.074707	81.765747	-0.940802
79.050293	81.759644	-1.099191
79.025269	81.715088	-0.841348
79.000244	81.689453	-0.694443
78.975220	81.676636	-0.807330
78.950195	81.663818	-0.741895
78.925171	81.632080	-0.800613
78.900146	81.606445	-0.798447
78.875122	81.593628	-0.692059
78.850098	81.542969	-0.893350
78.825073	81.523437	-0.949902
78.800049	81.511230	-0.940802
78.775024	81.478882	-0.789346
78.750000	81.447144	-0.827698
78.724976	81.428223	-0.877533
78.699951	81.402588	-1.081207
78.674927	81.376953	-1.065390
78.649902	81.376953	-0.820981
78.624878	81.339111	-0.870816
78.599854	81.307373	-1.042639
78.574829	81.250000	-0.992804
78.549805	81.268921	-0.927368
78.524780	81.224365	-0.832248
78.499756	81.198730	-0.721527
78.474731	81.198730	-0.940802
78.449707	81.179810	-0.997354
78.425293	81.135254	-0.918268
78.400269	81.096802	-0.707877
78.375244	81.077881	-0.764429
78.350220	81.058350	-0.888800
78.325195	81.026611	-0.995187
78.300171	81.039429	-0.839182
78.275146	80.982056	-0.764429
78.250122	80.969238	-0.811880
78.225098	80.918579	-0.886633
78.200073	80.911865	-0.976987
78.175049	80.905762	-0.843515
78.150024	80.861206	-0.809714
78.125000	80.816650	-0.936252
78.099976	80.797729	-1.155743
78.074951	80.791016	-0.968103
78.049927	80.778198	-0.796063
78.024902	80.765381	-0.759879
77.999878	80.720825	-0.882083
77.974854	80.676270	-0.940802
77.949829	80.689087	-1.083374
77.924805	80.638428	-0.897900
77.899780	80.618896	-0.775696
77.874756	80.593262	-0.979370
77.849731	80.548706	-0.952286
77.824707	80.548706	-0.954453
77.800293	80.516968	-0.891183
77.775269	80.516968	-0.834631
77.750244	80.479126	-0.816431
77.725220	80.466309	-0.986087
77.700195	80.421753	-0.952286
77.675171	80.383301	-0.814264
77.650146	80.357666	-0.757712
77.625122	80.332642	-0.886633
77.600098	80.313110	-0.907001
77.575073	80.319824	-1.053906
77.550049	80.281372	-0.859549
77.525024	80.217896	-0.827698
77.500000	80.217896	-1.008838
77.474976	80.217896	-1.069724
77.449951	80.185547	-1.015555
77.424927	80.153809	-0.911551
77.399902	80.115967	-0.947736
77.374878	80.058594	-0.895734
77.349854	80.128784	-0.922818
77.324829	80.071411	-0.916101
77.299805	80.039062	-0.870816
77.274780	80.007324	-0.787180
77.249756	79.981689	-0.916101
77.224731	79.962769	-0.931918
77.199707	79.924316	-1.028989
77.175293	79.886475	-0.857166
77.150269	79.873657	-0.859549
77.125244	79.829102	-1.049356
77.100220	79.822388	-1.060840
77.075195	79.829102	-1.008838
77.050171	79.790649	-0.968103
77.025146	79.746094	-0.895734
77.000122	79.758911	-1.024655
76.975098	79.720459	-1.182828
76.950073	79.695435	-1.026822
76.925049	79.650879	-0.918268
76.900024	79.631348	-0.850449
76.875000	79.599609	-0.825531
76.849976	79.599609	-0.902451
76.824951	79.561768	-1.087924
76.799927	79.523315	-1.008838
76.774902	79.510498	-0.872983
76.749878	79.504395	-1.011005
76.724854	79.459839	-1.067557
76.699829	79.408569	-0.922818
76.674805	79.414673	-0.936252
76.649780	79.364014	-0.959003
76.624756	79.370117	-0.945352
76.599731	79.351196	-1.092474
76.574707	79.332275	-0.972653
76.550293	79.306641	-0.823364
76.525269	79.230347	-0.850449
76.500244	79.249268	-1.013171
76.475220	79.236450	-1.076657
76.450195	79.198608	-1.325400
76.425171	79.172974	-1.008838
76.400146	79.147339	-0.904617
76.375122	79.141235	-1.180661
76.350098	79.108887	-1.253030
76.325073	79.071045	-1.128659
76.300049	79.045410	-0.981537
76.275024	79.006958	-0.929535
76.250000	78.994751	-0.916101
76.224976	78.969116	-1.180661
76.199951	78.962402	-1.045023
76.174927	78.930664	-0.820981
76.149902	78.880005	-0.825531
76.124878	78.892822	-0.861716
76.099854	78.854370	-0.943185
76.074829	78.835449	-0.900067
76.049805	78.790894	-0.922818
76.024780	78.758545	-0.780246
75.999756	78.765259	-0.945352
75.974731	78.745728	-1.053906
75.949707	78.713989	-1.004288
75.925293	78.695068	-1.004288
75.900269	78.650513	-0.992804
75.875244	78.637695	-1.022272
75.850220	78.605957	-1.171561
75.825195	78.599243	-1.253030
75.800171	78.541870	-1.015555
75.775146	78.535767	-0.924985
75.750122	78.484497	-0.929535
75.725098	78.484497	-0.904617
75.700073	78.459473	-0.983920
75.675049	78.421021	-0.983920
75.650024	78.414917	-1.001904
75.625000	78.370361	-1.015555
75.599976	78.338013	-1.155743
75.574951	78.331909	-1.015555
75.549927	78.300171	-0.945352
75.524902	78.300171	-0.897900
75.499878	78.268433	-0.970270
75.474854	78.261719	-1.031372
75.449829	78.198242	-0.886633
75.424805	78.204346	-0.961169
75.399780	78.172607	-0.830081
75.374756	78.134155	-0.972653
75.349731	78.121948	-0.931918
75.324707	78.102417	-1.119559
75.300293	78.038940	-0.959003
75.275269	78.057861	-0.909167
75.250244	78.045044	-1.153577
75.225220	77.987671	-1.137759
75.200195	77.974854	-1.099191
75.175171	77.917480	-0.924985
75.150146	77.930298	-0.916101
75.125122	77.872925	-0.886633
75.100098	77.860718	-1.182828
75.075073	77.866821	-1.117392
75.050049	77.809448	-0.802997
75.025024	77.790527	-0.800613
75.000000	77.770996	-0.907001
74.974976	77.733154	-0.893350
74.949951	77.745972	-0.981537
74.924927	77.694702	-0.949902
74.899902	77.656860	-0.845898
74.874878	77.656860	-1.035922
74.849854	77.611694	-1.067557
74.824829	77.599487	-1.083374
74.799805	77.567139	-0.924985
74.774780	77.554932	-0.845898
74.749756	77.529297	-0.965720
74.724731	77.509766	-1.133209
74.699707	77.484741	-1.058456
74.675293	77.453003	-0.938635
74.650269	77.414551	-0.850449
74.625244	77.382812	-0.866266
74.600220	77.382812	-0.845898
74.575195	77.344360	-0.954453
74.550171	77.331543	-0.954453
74.525146	77.299805	-0.823364
74.500122	77.268066	-0.956619
74.475098	77.268066	-0.986087
74.450073	77.236328	-1.121725
74.425049	77.178955	-0.968103
74.400024	77.197876	-0.832248
74.375000	77.153320	-0.981537
74.349976	77.102051	-1.004288
74.324951	77.077026	-1.031372
74.299927	77.083130	-0.863882
74.274902	77.057495	-0.945352
74.249878	77.044678	-1.056290
74.224854	77.019653	-0.920435
74.199829	76.981201	-1.042639
74.174805	76.975098	-0.988470
74.149780	76.955566	-0.927368
74.124756	76.930542	-1.035922
74.099731	76.879272	-1.112842
74.074707	76.860352	-1.038089
74.050293	76.847534	-0.900067
74.025269	76.821899	-0.861716
74.000244	76.796265	-0.897900
73.975220	76.784058	-1.158127
73.950195	76.701050	-1.167010
73.925171	76.726685	-0.861716
73.900146	76.701050	-0.909167
73.875122	76.643677	-0.990637
73.850098	76.649780	-0.882083
73.825073	76.618042	-0.995187
73.800049	76.605225	-0.791513
73.775024	76.586304	-0.931918
73.750000	76.554565	-1.119559
73.724976	76.516113	-1.155743
73.699951	76.497192	-0.913718
73.674927	76.477661	-0.759879
73.649902	76.445923	-0.827698
73.624878	76.439819	-0.970270
73.599854	76.395264	-1.164844
73.574829	76.369629	-1.031372
73.549805	76.343994	-0.907001
73.524780	76.293335	-0.900067
73.499756	76.299438	-1.008838
73.474731	76.273804	-0.907001
73.449707	76.293335	-1.056290
73.425293	76.242065	-0.913718
73.400269	76.191406	-0.771146
73.375244	76.178589	-0.999738
73.350220	76.152954	-1.053906
73.325195	76.146851	-0.972653
73.300171	76.089478	-0.820981
73.275146	76.063843	-0.857166
73.250122	76.051025	-0.974820
73.225098	76.019287	-1.101575
73.200073	76.006470	-0.995187
73.175049	75.961914	-0.793896
73.150024	75.955811	-0.924985
73.125000	75.923462	-1.001904
73.099976	75.898437	-0.963553
73.074951	75.885620	-1.058456
73.049927	75.885620	-0.938635
73.024902	75.847168	-0.911551
72.999878	75.802612	-1.099191
72.974854	75.783691	-1.241763
72.949829	75.758057	-1.058456
72.924805	75.732422	-0.961169
72.899780	75.706787	-0.916101
72.874756	75.681763	-0.909167
72.849731	75.681763	-1.119559
72.824707	75.630493	-0.983920
72.800293	75.592651	-0.943185
72.775269	75.611572	-0.956619
72.750244	75.579834	-1.001904
72.725220	75.509644	-1.028989
72.700195	75.548096	-1.008838
72.675171	75.496826	-0.879916
72.650146	75.484009	-0.900067
72.625122	75.452271	-1.063007
72.600098	75.394897	-1.060840
72.575073	75.401001	-0.986087
72.550049	75.363159	-0.956619
72.525024	75.337524	-0.931918
72.500000	75.305786	-1.135376
72.474976	75.311890	-1.259747
72.449951	75.261230	-1.185211
72.424927	75.241699	-0.999738
72.399902	75.229492	-1.042639
72.374878	75.191040	-1.146643
72.349854	75.146484	-1.060840
72.324829	75.139771	-1.124109
72.299805	75.108032	-1.069724
72.274780	75.089111	-1.033539
72.249756	75.083008	-1.173944
72.224731	75.050659	-1.241763
72.199707	75.006104	-1.144476
72.175293	74.993286	-0.920435
72.150269	74.987183	-1.035922
72.125244	74.968262	-1.017722
72.100220	74.935913	-1.207745
72.075195	74.891357	-1.110458
72.050171	74.891357	-0.956619
72.025146	74.859619	-1.033539
72.000122	74.833984	-1.126276
71.975098	74.789429	-1.201028
71.950073	74.783325	-1.115009
71.925049	74.751587	-1.017722
71.900024	74.713135	-1.101575
71.875000	74.713135	-1.341217
71.849976	74.662476	-1.262131
71.824951	74.630127	-1.280115
71.799927	74.649658	-1.058456
71.774902	74.611206	-1.121725
71.749878	74.560547	-1.135376
71.724854	74.547729	-1.366135
71.699829	74.509277	-1.284665
71.674805	74.528198	-1.015555
71.649780	74.490356	-1.008838
71.624756	74.470825	-1.158127
71.599731	74.439087	-1.207745
71.574707	74.394531	-1.051740
71.550293	74.343872	-1.110458
71.525269	74.331055	-1.051740
71.500244	74.312134	-1.201028
71.475220	74.318237	-1.316299
71.450195	74.305420	-1.210129
71.425171	74.248047	-1.126276
71.400146	74.222412	-1.128659
71.375122	74.203491	-1.085541
71.350098	74.203491	-1.377402
71.325073	74.165039	-1.347934
71.300049	74.107666	-1.076657
71.275024	74.120483	-1.067557
71.250000	74.088745	-1.205579
71.224976	74.057007	-1.219012
71.199951	74.012451	-1.087924
71.174927	74.012451	-1.185211
71.149902	73.961182	-1.033539
71.124878	73.961182	-1.207745
71.099854	73.923340	-1.271014
71.074829	73.916626	-1.101575
71.049805	73.884888	-0.981537
71.024780	73.847046	-1.020105
70.999756	73.827515	-1.001904
70.974731	73.808594	-1.332117
70.949707	73.770142	-1.194312
70.925293	73.757324	-1.153577
70.900269	73.745117	-1.282498
70.875244	73.712769	-1.228113
70.850220	73.699951	-1.339050
70.825195	73.623657	-1.169394
70.800171	73.617554	-1.280115
70.775146	73.610840	-1.128659
70.750122	73.572998	-1.316299
70.725098	73.585815	-1.128659
70.700073	73.528442	-1.069724
70.675049	73.508911	-1.042639
70.650024	73.477173	-1.076657
70.625000	73.458252	-1.053906
70.599976	73.451538	-1.314133
70.574951	73.400879	-1.182828
70.549927	73.426514	-0.999738
70.524902	73.362427	-1.060840
70.499878	73.343506	-1.237213
70.474854	73.305054	-1.153577
70.449829	73.292236	-1.153577
70.424805	73.292236	-1.092474
70.399780	73.222656	-1.069724
70.374756	73.197021	-1.246313
70.349731	73.171387	-1.219012
70.324707	73.152466	-1.072107
70.300293	73.126831	-0.986087
70.275269	73.095093	-1.053906
70.250244	73.082275	-1.133209
70.225220	73.076172	-1.305032
70.200195	73.050537	-1.130826
70.175171	73.024902	-1.121725
70.150146	73.018799	-1.139926
70.125122	72.974243	-1.225946
70.100098	72.935791	-1.221396
70.075073	72.922974	-1.094641
70.050049	72.891235	-1.092474
70.025024	72.904053	-1.053906
70.000000	72.852783	-1.189761
69.974976	72.827148	-1.112842
69.949951	72.782593	-0.990637
69.924927	72.808228	-0.949902
69.899902	72.750854	-0.970270
69.874878	72.725220	-0.976987
69.849854	72.687378	-1.293765
69.824829	72.648926	-1.164844
69.799805	72.661743	-1.108292
69.774780	72.611084	-1.194312
69.749756	72.598267	-1.171561
69.724731	72.578735	-1.243930
69.699707	72.546997	-1.191928
69.675293	72.534180	-1.228113
69.650269	72.496338	-1.045023
69.625244	72.470703	-1.219012
69.600220	72.445068	-1.212296
69.575195	72.419434	-1.031372
69.550171	72.394409	-1.092474
69.525146	72.387695	-1.028989
69.500122	72.330322	-0.974820
69.475098	72.317505	-1.201028
69.450073	72.298584	-1.237213
69.425049	72.285767	-1.040472
69.400024	72.241211	-1.189761
69.375000	72.209473	-1.164844
69.349976	72.215576	-1.103741
69.324951	72.190552	-1.155743
69.299927	72.133179	-1.076657
69.274902	72.120361	-1.176111
69.249878	72.075806	-1.262131
69.224854	72.050171	-1.234830
69.199829	72.037354	-1.074274
69.174805	72.011719	-1.065390
69.149780	71.986694	-1.063007
69.124756	71.967163	-1.149026
69.099731	71.961060	-1.253030
69.074707	71.916504	-1.063007
69.050293	71.896973	-1.128659
69.025269	71.884766	-1.291382
69.000244	71.840210	-1.241763
68.975220	71.807861	-1.327567
68.950195	71.807861	-1.117392
68.925171	71.801758	-1.155743
68.900146	71.757202	-1.115009
68.875122	71.738281	-1.273398
68.850098	71.731567	-1.074274
68.825073	71.674194	-1.158127
68.800049	71.655273	-1.139926
68.775024	71.629639	-1.214462
68.750000	71.585083	-1.087924
68.724976	71.559448	-1.275565
68.699951	71.566162	-1.087924
68.674927	71.534424	-1.119559
68.649902	71.508789	-1.271014
68.624878	71.489258	-1.293765
68.599854	71.464233	-1.169394
68.574829	71.438599	-1.277948
68.549805	71.381226	-1.266681
68.524780	71.336670	-1.295932
68.499756	71.375122	-1.388669
68.474731	71.304932	-1.271014
68.449707	71.285400	-1.198645
68.425293	71.273193	-1.126276
68.400269	71.234741	-1.153577
68.375244	71.221924	-1.083374
68.350220	71.196289	-1.110458
68.325195	71.183472	-1.076657
68.300171	71.164551	-1.221396
68.275146	71.158447	-1.230496
68.250122	71.081543	-1.185211
68.225098	71.075439	-1.076657
68.200073	71.043701	-1.225946
68.175049	71.011963	-1.207745
68.150024	71.005249	-1.167010
68.125000	70.954590	-1.230496
68.099976	70.954590	-1.126276
68.074951	70.941772	-1.259747
68.049927	70.922241	-1.334500
68.024902	70.877686	-1.214462
67.999878	70.839844	-1.237213
67.974854	70.814209	-1.219012
67.949829	70.801392	-1.149026
67.924805	70.795288	-1.275565
67.899780	70.756836	-1.230496
67.874756	70.744019	-1.160294
67.849731	70.706177	-1.040472
67.824707	70.661011	-1.230496
67.800293	70.654907	-1.273398
67.775269	70.610352	-1.241763
67.750244	70.584717	-1.284665
67.725220	70.540161	-1.031372
67.700195	70.534058	-1.167010
67.675171	70.540161	-1.259747
67.650146	70.514526	-1.323233
67.625122	70.482788	-1.207745
67.600098	70.451050	-1.339050
67.575073	70.419312	-1.406870
67.550049	70.412598	-1.329950
67.525024	70.412598	-1.357034
67.500000	70.355225	-1.228113
67.474976	70.317383	-1.203195
67.449951	70.272827	-1.201028
67.424927	70.285645	-1.275565
67.399902	70.241089	-1.309583
67.374878	70.228271	-1.151193
67.349854	70.202637	-1.189761
67.324829	70.195923	-1.332117
67.299805	70.164185	-1.318683
67.274780	70.119629	-1.241763
67.249756	70.119629	-1.065390
67.224731	70.081787	-1.210129
67.199707	70.062256	-1.099191
67.175293	70.004883	-1.320850
67.150269	69.998779	-1.158127
67.125244	69.960327	-1.006454
67.100220	69.935303	-1.246313
67.075195	69.941406	-1.117392
67.050171	69.922485	-1.219012
67.025146	69.865112	-1.216846
67.000122	69.858398	-1.225946
66.975098	69.833374	-1.320850
66.950073	69.813843	-1.526691
66.925049	69.782104	-1.540341
66.900024	69.763184	-1.133209
66.875000	69.743652	-1.133209
66.849976	69.699097	-1.216846
66.824951	69.648437	-1.363751
66.799927	69.667358	-1.271014
66.774902	69.629517	-1.081207
66.749878	69.603882	-1.001904
66.724854	69.572144	-1.133209
66.699829	69.565430	-1.191928
66.674805	69.533691	-1.146643
66.649780	69.514771	-1.110458
66.624756	69.476318	-1.033539
66.599731	69.437866	-1.237213
66.574707	69.431763	-1.384119
66.550293	69.393311	-1.291382
66.525269	69.355469	-1.083374
66.500244	69.368286	-1.135376
66.475220	69.348755	-1.216846
66.450195	69.323120	-1.411420
66.425171	69.291382	-1.375235
66.400146	69.259644	-1.149026
66.375122	69.234009	-1.144476
66.350098	69.189453	-1.266681
66.325073	69.202271	-1.372852
66.300049	69.164429	-1.180661
66.275024	69.138794	-1.225946
66.250000	69.087524	-1.128659
66.224976	69.081421	-1.248480
66.199951	69.036865	-1.225946
66.174927	69.024048	-1.058456
66.149902	69.005127	-1.017722
66.124878	68.960571	-1.074274
66.099854	68.941040	-1.149026
66.074829	68.903198	-1.345767
66.049805	68.947754	-1.187378
66.024780	68.870850	-1.074274
65.999756	68.883667	-1.137759
65.974731	68.833008	-1.372852
65.949707	68.813477	-1.318683
65.925293	68.801270	-1.334500
65.900269	68.762817	-1.332117
65.875244	68.699341	-1.221396
65.850220	68.724365	-1.341217
65.825195	68.679810	-1.409036
65.800171	68.648071	-1.189761
65.775146	68.597412	-1.069724
65.750122	68.590698	-1.228113
65.725098	68.571777	-1.067557
65.700073	68.546143	-1.302866
65.675049	68.514404	-1.158127
65.650024	68.507690	-1.187378
65.625000	68.488770	-1.212296
65.599976	68.482666	-1.237213
65.574951	68.457031	-1.225946
65.549927	68.361206	-1.069724
65.524902	68.374023	-1.137759
65.499878	68.355103	-1.214462
65.474854	68.336182	-1.427237
65.449829	68.291626	-1.309583
65.424805	68.278809	-1.361584
65.399780	68.265991	-1.053906
65.374756	68.234253	-1.119559
65.349731	68.208618	-1.205579
65.324707	68.176880	-1.388669
65.300293	68.157349	-1.230496
65.275269	68.138428	-1.293765
65.250244	68.125610	-1.266681
65.225220	68.106689	-1.219012
65.200195	68.062134	-1.069724
65.175171	68.017578	-1.219012
65.150146	68.030396	-1.121725
65.125122	67.973022	-1.234830
65.100098	67.979126	-1.237213
65.075073	67.940674	-1.155743
65.050049	67.896118	-1.259747
65.025024	67.890015	-1.257581
65.000000	67.845459	-1.232663
64.974976	67.832642	-1.221396
64.949951	67.788086	-1.185211
64.924927	67.788086	-1.191928
64.899902	67.781372	-1.243930
64.874878	67.724609	-1.243930
64.849854	67.698975	-1.366135
64.824829	67.686157	-1.167010
64.799805	67.654419	-1.352484
64.774780	67.634888	-1.284665
64.749756	67.597046	-1.298315
64.724731	67.590332	-1.191928
64.699707	67.558594	-1.144476
64.675293	67.552490	-1.205579
64.650269	67.501221	-1.275565
64.625244	67.495117	-1.305032
64.600220	67.418213	-1.185211
64.575195	67.437744	-1.121725
64.550171	67.424927	-1.295932
64.525146	67.393188	-1.327567
64.500122	67.354736	-1.191928
64.475098	67.393188	-1.176111
64.450073	67.310181	-1.126276
64.425049	67.291260	-1.243930
64.400024	67.271729	-1.201028
64.375000	67.239990	-1.343600
64.349976	67.214355	-1.187378
64.324951	67.182617	-1.205579
64.299927	67.195435	-1.483789
64.274902	67.125244	-1.350317
64.249878	67.074585	-1.097025
64.224854	67.087402	-1.124109
64.199829	67.067871	-1.221396
64.174805	67.030029	-1.336667
64.149780	67.010498	-1.352484
64.124756	66.985474	-1.180661
64.099731	66.947021	-1.124109
64.074707	66.940918	-1.171561
64.050293	66.921387	-1.257581
64.025269	66.870728	-1.191928
64.000244	66.883545	-1.058456
63.975220	66.838989	-1.103741
63.950195	66.813354	-1.271014
63.925171	66.800537	-1.433954
63.900146	66.774902	-1.239380
63.875122	66.730347	-1.124109
63.850098	66.711426	-1.262131
63.825073	66.672974	-1.311749
63.800049	66.660156	-1.576526
63.775024	66.628418	-1.386502
63.750000	66.609497	-1.110458
63.724976	66.590576	-1.318683
63.699951	66.552124	-1.287048
63.674927	66.507568	-1.305032
63.649902	66.507568	-1.280115
63.624878	66.481934	-1.128659
63.599854	66.469116	-1.295932
63.574829	66.443481	-1.372852
63.549805	66.431274	-1.307199
63.524780	66.386719	-1.212296
63.499756	66.380005	-1.171561
63.474731	66.348267	-1.237213
63.449707	66.329346	-1.264297
63.425293	66.316528	-1.463422
63.400269	66.284180	-1.171561
63.375244	66.239624	-1.228113
63.350220	66.207886	-1.225946
63.325195	66.188965	-1.411420
63.300171	66.170044	-1.250864
63.275146	66.163330	-1.397769
63.250122	66.112671	-1.162460
63.225098	66.112671	-1.295932
63.200073	66.087036	-1.456488
63.175049	66.061401	-1.438504
63.150024	66.016846	-1.277948
63.125000	66.029663	-1.182828
63.099976	65.997925	-1.275565
63.074951	65.959473	-1.255197
63.049927	65.921631	-1.289215
63.024902	65.927734	-1.284665
62.999878	65.895996	-1.223563
62.974854	65.857544	-1.359418
62.949829	65.831909	-1.409036
62.924805	65.794067	-1.388669
62.899780	65.762329	-1.284665
62.874756	65.742798	-1.339050
62.849731	65.736694	-1.429404
62.824707	65.692139	-1.363751
62.800293	65.685425	-1.368301
62.775269	65.666504	-1.339050
62.750244	65.603027	-1.307199
62.725220	65.603027	-1.370685
62.700195	65.590210	-1.429404
62.675171	65.532837	-1.305032
62.650146	65.538940	-1.327567
62.625122	65.501099	-1.424854
62.600098	65.468750	-1.302866
62.575073	65.443726	-1.189761
62.550049	65.424194	-1.370685
62.525024	65.399170	-1.314133
62.500000	65.399170	-1.203195
62.474976	65.366821	-1.366135
62.449951	65.354614	-1.273398
62.424927	65.316162	-1.275565
62.399902	65.277710	-1.291382
62.374878	65.271606	-1.339050
62.349854	65.239868	-1.225946
62.324829	65.207520	-1.203195
62.299805	65.201416	-1.234830
62.274780	65.169678	-1.372852
62.249756	65.125122	-1.452155
62.224731	65.118408	-1.291382
62.199707	65.080566	-1.250864
62.175293	65.073853	-1.282498
62.150269	65.023193	-1.415970
62.125244	65.003662	-1.241763
62.100220	64.959106	-1.207745
62.075195	64.965820	-1.266681
62.050171	64.934082	-1.456488
62.025146	64.901733	-1.526691
62.000122	64.889526	-1.406870
61.975098	64.857178	-1.298315
61.950073	64.851074	-1.239380
61.925049	64.825439	-1.266681
61.900024	64.799805	-1.513040
61.875000	64.755249	-1.284665
61.849976	64.704590	-1.158127
61.824951	64.717407	-1.153577
61.799927	64.697876	-1.291382
61.774902	64.697876	-1.314133
61.749878	64.634399	-1.282498
61.724854	64.595947	-1.214462
61.699829	64.595947	-1.262131
61.674805	64.551392	-1.544891
61.649780	64.506836	-1.476855
61.624756	64.494019	-1.359418
61.599731	64.494019	-1.289215
61.574707	64.475098	-1.359418
61.550293	64.424438	-1.404486
61.525269	64.424438	-1.562875
61.500244	64.373169	-1.273398
61.475220	64.379883	-1.243930
61.450195	64.334717	-1.239380
61.425171	64.290161	-1.268848
61.400146	64.252319	-1.187378
61.375122	64.265137	-1.259747
61.350098	64.226685	-1.092474
61.325073	64.213867	-1.287048
61.300049	64.163208	-1.314133
61.275024	64.143677	-1.187378
61.250000	64.124756	-1.180661
61.224976	64.118652	-1.221396
61.199951	64.080200	-1.130826
61.174927	64.048462	-1.343600
61.149902	64.041748	-1.201028
61.124878	63.991089	-1.431787
61.099854	63.965454	-1.295932
61.074829	63.946533	-1.429404
61.049805	63.908081	-1.397769
61.024780	63.908081	-1.329950
60.999756	63.882446	-1.332117
60.974731	63.850708	-1.388669
60.949707	63.812866	-1.420303
60.925293	63.793335	-1.255197
60.900269	63.793335	-1.241763
60.875244	63.774414	-1.273398
60.850220	63.735962	-1.203195
60.825195	63.691406	-1.105908
60.800171	63.653564	-1.293765
60.775146	63.678589	-1.139926
60.750122	63.634033	-1.305032
60.725098	63.602295	-1.352484
60.700073	63.583374	-1.171561
60.675049	63.563843	-1.205579
60.650024	63.544922	-1.352484
60.625000	63.526001	-1.287048
60.599976	63.494263	-1.386502
60.574951	63.449707	-1.257581
60.549927	63.436890	-1.347934
60.524902	63.398437	-1.384119
60.499878	63.385620	-1.524524
60.474854	63.353882	-1.271014
60.449829	63.322144	-1.158127
60.424805	63.296509	-1.151193
60.399780	63.245850	-1.341217
60.374756	63.251953	-1.440671
60.349731	63.251953	-1.178278
60.324707	63.194580	-1.097025
60.300293	63.181763	-1.117392
60.275269	63.162842	-1.203195
60.250244	63.118286	-1.316299
60.225220	63.150024	-1.171561
60.200195	63.098755	-1.158127
60.175171	63.067017	-1.318683
60.150146	63.054199	-1.436121
60.125122	63.003540	-1.402319
60.100098	62.990723	-1.237213
60.075073	62.952271	-1.230496
60.050049	62.914429	-1.239380
60.025024	62.920532	-1.542508
60.000000	62.882690	-1.474689
59.974976	62.844238	-1.323233
59.949951	62.837524	-1.314133
59.924927	62.792969	-1.339050
59.899902	62.799683	-1.271014
59.874878	62.748413	-1.370685
59.849854	62.729492	-1.243930
59.824829	62.710571	-1.275565
59.799805	62.691040	-1.339050
59.774780	62.659302	-1.234830
59.749756	62.640381	-1.248480
59.724731	62.595825	-1.182828
59.699707	62.576904	-1.223563
59.675293	62.557373	-1.212296
59.650269	62.531738	-1.354868
59.625244	62.531738	-1.334500
59.600220	62.487183	-1.388669
59.575195	62.468262	-1.474689
59.550171	62.429810	-1.476855
59.525146	62.417603	-1.377402
59.500122	62.385254	-1.436121
59.475098	62.379150	-1.456488
59.450073	62.334595	-1.424854
59.425049	62.327881	-1.377402
59.400024	62.277222	-1.173944
59.375000	62.270508	-1.266681
59.349976	62.219849	-1.375235
59.324951	62.181396	-1.250864
59.299927	62.168579	-1.273398
59.274902	62.136841	-1.271014
59.249878	62.136841	-1.418137
59.224854	62.111816	-1.388669
59.199829	62.086182	-1.406870
59.174805	62.066650	-1.316299
59.149780	62.034912	-1.336667
59.124756	61.990356	-1.363751
59.099731	61.990356	-1.490506
59.074707	61.990356	-1.298315
59.050293	61.939697	-1.234830
59.025269	61.926880	-1.424854
59.000244	61.895142	-1.533408
58.975220	61.888428	-1.424854
58.950195	61.843872	-1.309583
58.925171	61.824951	-1.311749
58.900146	61.812134	-1.257581
58.875122	61.735840	-1.531241
58.850098	61.716309	-1.332117
58.825073	61.716309	-1.108292
58.800049	61.691284	-1.171561
58.775024	61.665649	-1.223563
58.750000	61.652832	-1.354868
58.724976	61.614380	-1.377402
58.699951	61.582642	-1.219012
58.674927	61.563721	-1.300482
58.649902	61.531982	-1.379785
58.624878	61.512451	-1.522141
58.599854	61.499634	-1.372852
58.574829	61.461792	-1.438504
58.549805	61.442871	-1.424854
58.524780	61.410522	-1.497223
58.499756	61.397705	-1.617261
58.474731	61.378784	-1.298315
58.449707	61.321411	-1.180661
58.425293	61.308594	-1.316299
58.400269	61.321411	-1.167010
58.375244	61.283569	-1.409036
58.350220	61.232300	-1.354868
58.325195	61.219482	-1.327567
58.300171	61.213379	-1.458871
58.275146	61.162109	-1.284665
58.250122	61.117554	-1.406870
58.225098	61.124268	-1.273398
58.200073	61.085815	-1.223563
58.175049	61.072998	-1.253030
58.150024	61.060181	-1.495056
58.125000	61.002808	-1.413586
58.099976	60.996704	-1.388669
58.074951	60.952148	-1.510873
58.049927	60.932617	-1.519974
58.024902	60.913696	-1.562875
57.999878	60.900879	-1.429404
57.974854	60.863037	-1.445221
57.949829	60.869141	-1.357034
57.924805	60.805664	-1.504156
57.899780	60.798950	-1.422687
57.874756	60.754395	-1.368301
57.849731	60.735474	-1.393219
57.824707	60.741577	-1.359418
57.800293	60.690918	-1.325400
57.775269	60.665283	-1.381952
57.750244	60.646362	-1.395602
57.725220	60.607910	-1.295932
57.700195	60.595093	-1.420303
57.675171	60.563354	-1.388669
57.650146	60.544434	-1.413586
57.625122	60.512695	-1.397769
57.600098	60.493164	-1.461038
57.575073	60.499878	-1.456488
57.550049	60.468140	-1.386502
57.525024	60.435791	-1.375235
57.500000	60.391235	-1.391052
57.474976	60.378418	-1.384119
57.449951	60.333862	-1.273398
57.424927	60.314941	-1.372852
57.399902	60.296021	-1.262131
57.374878	60.296021	-1.332117
57.349854	60.238647	-1.551608
57.324829	60.206909	-1.309583
57.299805	60.206909	-1.393219
57.274780	60.142822	-1.234830
57.249756	60.123901	-1.399936
57.224731	60.136719	-1.424854
57.199707	60.085449	-1.452155
57.175293	60.053711	-1.334500
57.150269	60.034790	-1.284665
57.125244	60.021973	-1.544891
57.100220	60.003052	-1.594510
57.075195	59.970703	-1.449771
57.050171	59.951782	-1.309583
57.025146	59.932861	-1.314133
57.000122	59.920044	-1.610327
56.975098	59.894409	-1.617261
56.950073	59.875488	-1.377402
56.925049	59.824219	-1.210129
56.900024	59.799194	-1.318683
56.875000	59.779663	-1.366135
56.849976	59.741821	-1.391052
56.824951	59.735107	-1.384119
56.799927	59.684448	-1.257581
56.774902	59.658813	-1.368301
56.749878	59.652100	-1.458871
56.724854	59.607544	-1.379785
56.699829	59.614258	-1.302866
56.674805	59.575806	-1.307199
56.649780	59.550171	-1.386502
56.624756	59.525146	-1.447604
56.599731	59.531250	-1.472522
56.574707	59.492798	-1.271014
56.550293	59.436035	-1.325400
56.525269	59.416504	-1.479239
56.500244	59.397583	-1.492673
56.475220	59.371948	-1.447604
56.450195	59.371948	-1.332117
56.425171	59.301758	-1.438504
56.400146	59.340210	-1.445221
56.375122	59.282837	-1.363751
56.350098	59.263916	-1.361584
56.325073	59.244385	-1.379785
56.300049	59.219360	-1.343600
56.275024	59.149170	-1.472522
56.250000	59.180908	-1.431787
56.224976	59.155273	-1.282498
56.199951	59.117432	-1.298315
56.174927	59.091797	-1.479239
56.149902	59.053345	-1.497223
56.124878	59.034424	-1.422687
56.099854	59.008789	-1.424854
56.074829	58.970947	-1.293765
56.049805	58.964233	-1.528857
56.024780	58.964233	-1.456488
55.999756	58.925781	-1.429404
55.974731	58.881226	-1.411420
55.949707	58.856201	-1.323233
55.925293	58.823853	-1.325400
55.900269	58.817749	-1.248480
55.875244	58.811646	-1.436121
55.850220	58.741455	-1.370685
55.825195	58.715820	-1.438504
55.800171	58.715820	-1.311749
55.775146	58.690186	-1.257581
55.750122	58.645630	-1.377402
55.725098	58.632812	-1.347934
55.700073	58.619995	-1.481406
55.675049	58.575439	-1.255197
55.650024	58.563232	-1.359418
55.625000	58.530884	-1.397769
55.599976	58.530884	-1.483789
55.574951	58.518066	-1.377402
55.549927	58.460693	-1.275565
55.524902	58.460693	-1.311749
55.499878	58.403931	-1.490506
55.474854	58.384399	-1.660162
55.449829	58.365479	-1.465588
55.424805	58.339844	-1.300482
55.399780	58.295288	-1.311749
55.374756	58.276367	-1.470139
55.349731	58.269653	-1.585410
55.324707	58.218994	-1.347934
55.300293	58.212280	-1.216846
55.275269	58.193359	-1.375235
55.250244	58.117065	-1.461038
55.225220	58.135986	-1.343600
55.200195	58.091431	-1.293765
55.175171	58.065796	-1.343600
55.150146	58.059692	-1.375235
55.125122	58.015137	-1.465588
55.100098	57.996216	-1.409036
55.075073	57.970581	-1.323233
55.050049	57.983398	-1.332117
55.025024	57.938843	-1.447604
55.000000	57.894287	-1.295932
54.974976	57.874756	-1.461038
54.949951	57.849121	-1.377402
54.924927	57.824097	-1.345767
54.899902	57.791748	-1.488339
54.874878	57.760010	-1.368301
54.849854	57.747192	-1.316299
54.824829	57.747192	-1.273398
54.799805	57.709351	-1.323233
54.774780	57.683716	-1.316299
54.749756	57.658081	-1.334500
54.724731	57.600708	-1.409036
54.699707	57.594604	-1.510873
54.675293	57.607422	-1.499606
54.650269	57.543335	-1.447604
54.625244	57.550049	-1.354868
54.600220	57.498779	-1.399936
54.575195	57.485962	-1.447604
54.550171	57.441406	-1.436121
54.525146	57.422485	-1.347934
54.500122	57.396851	-1.544891
54.475098	57.377930	-1.635245
54.450073	57.352295	-1.404486
54.425049	57.339478	-1.386502
54.400024	57.294922	-1.510873
54.375000	57.301636	-1.352484
54.349976	57.250366	-1.542508
54.324951	57.231445	-1.424854
54.299927	57.205811	-1.302866
54.274902	57.180176	-1.277948
54.249878	57.142334	-1.334500
54.224854	57.129517	-1.461038
54.199829	57.084961	-1.479239
54.174805	57.122803	-1.325400
54.149780	57.040405	-1.271014
54.124756	57.033691	-1.551608
54.099731	57.033691	-1.463422
54.074707	56.983032	-1.399936
54.050293	56.957397	-1.329950
54.025269	56.925659	-1.377402
54.000244	56.925659	-1.589960
53.975220	56.912842	-1.510873
53.950195	56.836548	-1.232663
53.925171	56.829834	-1.329950
53.900146	56.798096	-1.510873
53.875122	56.804810	-1.347934
53.850098	56.766357	-1.601443
53.825073	56.721802	-1.339050
53.800049	56.708984	-1.384119
53.775024	56.683350	-1.492673
53.750000	56.670532	-1.379785
53.724976	56.658325	-1.485956
53.699951	56.607056	-1.359418
53.674927	56.556396	-1.445221
53.649902	56.575317	-1.345767
53.624878	56.556396	-1.443054
53.599854	56.505127	-1.295932
53.574829	56.492310	-1.433954
53.549805	56.453857	-1.461038
53.524780	56.441650	-1.388669
53.499756	56.434937	-1.409036
53.474731	56.397095	-1.449771
53.449707	56.364746	-1.418137
53.425293	56.345825	-1.445221
53.400269	56.326904	-1.391052
53.375244	56.301270	-1.366135
53.350220	56.275635	-1.495056
53.325195	56.256714	-1.531241
53.300171	56.243896	-1.289215
53.275146	56.199341	-1.271014
53.250122	56.141968	-1.221396
53.225098	56.167603	-1.504156
53.200073	56.116333	-1.524524
53.175049	56.078491	-1.332117
53.150024	56.052856	-1.289215
53.125000	56.027222	-1.255197
53.099976	56.014404	-1.339050
53.074951	55.982666	-1.420303
53.049927	55.969849	-1.212296
53.024902	55.925293	-1.277948
52.999878	55.919189	-1.415970
52.974854	55.887451	-1.481406
52.949829	55.874634	-1.372852
52.924805	55.848999	-1.289215
52.899780	55.810547	-1.467972
52.874756	55.778809	-1.605777
52.849731	55.740356	-1.571976
52.824707	55.734253	-1.470139
52.800293	55.708618	-1.391052
52.775269	55.689697	-1.499606
52.750244	55.702515	-1.524524
52.725220	55.626221	-1.447604
52.700195	55.645142	-1.517590
52.675171	55.581055	-1.361584
52.650146	55.581055	-1.438504
52.625122	55.530396	-1.377402
52.600098	55.498657	-1.295932
52.575073	55.491943	-1.327567
52.550049	55.466919	-1.262131
52.525024	55.447388	-1.164844
52.500000	55.422363	-1.366135
52.474976	55.396729	-1.287048
52.449951	55.383911	-1.372852
52.424927	55.339355	-1.458871
52.399902	55.326538	-1.391052
52.374878	55.288086	-1.318683
52.349854	55.275269	-1.397769
52.324829	55.224609	-1.531241
52.299805	55.230713	-1.481406
52.274780	55.173340	-1.474689
52.249756	55.161133	-1.273398
52.224731	55.135498	-1.474689
52.199707	55.115967	-1.535791
52.175293	55.103760	-1.352484
52.150269	55.071411	-1.289215
52.125244	55.033569	-1.234830
52.100220	55.014038	-1.472522
52.075195	54.931641	-1.422687
52.050171	54.963379	-1.298315
52.025146	54.937744	-1.142093
52.000122	54.924927	-1.230496
51.975098	54.893188	-1.336667
51.950073	54.835815	-1.452155
51.925049	54.855347	-1.327567
51.900024	54.829712	-1.291382
51.875000	54.816895	-1.497223
51.849976	54.772339	-1.427237
51.824951	54.733887	-1.438504
51.799927	54.702148	-1.372852
51.774902	54.702148	-1.293765
51.749878	54.689331	-1.436121
51.724854	54.644775	-1.556158
51.699829	54.631958	-1.345767
51.674805	54.581299	-1.384119
51.649780	54.606323	-1.420303
51.624756	54.530029	-1.427237
51.599731	54.523926	-1.266681
51.574707	54.479370	-1.334500
51.550293	54.472656	-1.250864
51.525269	54.428101	-1.354868
51.500244	54.402466	-1.347934
51.475220	54.377441	-1.250864
51.450195	54.377441	-1.268848
51.425171	54.320068	-1.323233
51.400146	54.313354	-1.207745
51.375122	54.288330	-1.443054
51.350098	54.275513	-1.329950
51.325073	54.262695	-1.393219
51.300049	54.237061	-1.433954
51.275024	54.166870	-1.467972
51.250000	54.186401	-1.406870
51.224976	54.135132	-1.418137
51.199951	54.122314	-1.418137
51.174927	54.096680	-1.483789
51.149902	54.058838	-1.284665
51.124878	54.071655	-1.228113
51.099854	54.033203	-1.411420
51.074829	53.994751	-1.461038
51.049805	53.969727	-1.443054
51.024780	53.969727	-1.314133
50.999756	53.912354	-1.176111
50.974731	53.886719	-1.452155
50.949707	53.867798	-1.540341
50.925293	53.816528	-1.295932
50.900269	53.784790	-1.241763
50.875244	53.803711	-1.309583
50.850220	53.797607	-1.474689
50.825195	53.733521	-1.531241
50.800171	53.695679	-1.409036
50.775146	53.695679	-1.307199
50.750122	53.670044	-1.528857
50.725098	53.651123	-1.551608
50.700073	53.599854	-1.492673
50.675049	53.612671	-1.350317
50.650024	53.568115	-1.506323
50.625000	53.529663	-1.413586
50.599976	53.536377	-1.644345
50.574951	53.491821	-1.495056
50.549927	53.460083	-1.436121
50.524902	53.440552	-1.433954
50.499878	53.421631	-1.443054
50.474854	53.383179	-1.352484
50.449829	53.358154	-1.454321
50.424805	53.358154	-1.452155
50.399780	53.319702	-1.399936
50.374756	53.294067	-1.556158
50.349731	53.281250	-1.284665
50.324707	53.281250	-1.404486
50.300293	53.217773	-1.465588
50.275269	53.173218	-1.454321
50.250244	53.147583	-1.633078
50.225220	53.128662	-1.366135
50.200195	53.121948	-1.583243
50.175171	53.103027	-1.635245
50.150146	53.077393	-1.551608
50.125122	53.052368	-1.409036
50.100098	53.039551	-1.465588
50.075073	52.988281	-1.565259
50.050049	52.982178	-1.551608
50.025024	52.943726	-1.472522
50.000000	52.930908	-1.409036
49.974976	52.899170	-1.495056
49.949951	52.880249	-1.617261
49.924927	52.854614	-1.560709
49.899902	52.797241	-1.361584
49.874878	52.810059	-1.363751
49.849854	52.765503	-1.544891
49.824829	52.752686	-1.737082
49.799805	52.733765	-1.567426
49.774780	52.701416	-1.424854
49.749756	52.682495	-1.544891
49.724731	52.669678	-1.583243
49.699707	52.599487	-1.556158
49.675293	52.580566	-1.698514
49.650269	52.567749	-1.481406
49.625244	52.523193	-1.601443
49.600220	52.510376	-1.705447
49.575195	52.491455	-1.583243
49.550171	52.453003	-1.479239
49.525146	52.453003	-1.519974
49.500122	52.440186	-1.368301
49.475098	52.402344	-1.626144
49.450073	52.376709	-1.626144
49.425049	52.357788	-1.363751
49.400024	52.351074	-1.574142
49.375000	52.274780	-1.633078
49.349976	52.287598	-1.574142
49.324951	52.274780	-1.675980
49.299927	52.236328	-1.682697
49.274902	52.179565	-1.648895
49.249878	52.166748	-1.571976
49.224854	52.147217	-1.537958
49.199829	52.128296	-1.626144
49.174805	52.109375	-1.635245
49.149780	52.052002	-1.562875
49.124756	52.052002	-1.535791
49.099731	52.032471	-1.476855
49.074707	52.013550	-1.587793
49.050293	51.981812	-1.759616
49.025269	51.962891	-1.560709
49.000244	51.937256	-1.411420
48.975220	51.905518	-1.528857
48.950195	51.873169	-1.562875
48.925171	51.835327	-1.612711
48.900146	51.809692	-1.544891
48.875122	51.777954	-1.436121
48.850098	51.777954	-1.574142
48.825073	51.739502	-1.709998
48.800049	51.707764	-1.784534
48.775024	51.720581	-1.617261
48.750000	51.669312	-1.657996
48.724976	51.631470	-1.587793
48.699951	51.586914	-1.920172
48.674927	51.599731	-1.800351
48.649902	51.567383	-1.596893
48.624878	51.555176	-1.617261
48.599854	51.535645	-1.583243
48.574829	51.491089	-1.522141
48.549805	51.459351	-1.773267
48.524780	51.433716	-1.485956
48.499756	51.459351	-1.641962
48.474731	51.408691	-1.712164
48.449707	51.389160	-1.709998
48.425293	51.363525	-1.601443
48.400269	51.318970	-1.562875
48.375244	51.274414	-1.528857
48.350220	51.268311	-1.685080
48.325195	51.223755	-1.610327
48.300171	51.217041	-1.589960
48.275146	51.204224	-1.660162
48.250122	51.166382	-1.644345
48.225098	51.172485	-1.712164
48.200073	51.159668	-1.574142
48.175049	51.115112	-1.646512
48.150024	51.102295	-1.492673
48.125000	51.038818	-1.608160
48.099976	51.045532	-1.479239
48.074951	51.000366	-1.526691
48.049927	50.981445	-1.666879
48.024902	50.955811	-1.558325
47.999878	50.968628	-1.490506
47.974854	50.905151	-1.565259
47.949829	50.853882	-1.578693
47.924805	50.853882	-1.612711
47.899780	50.809326	-1.526691
47.874756	50.796509	-1.467972
47.849731	50.764771	-1.438504
47.824707	50.758667	-1.551608
47.800293	50.707397	-1.678146
47.775269	50.707397	-1.612711
47.750244	50.707397	-1.540341
47.725220	50.656738	-1.528857
47.700195	50.643921	-1.696347
47.675171	50.612183	-1.716714
47.650146	50.567627	-1.576526
47.625122	50.554810	-1.560709
47.600098	50.529175	-1.578693
47.575073	50.490723	-1.762000
47.550049	50.458984	-1.657996
47.525024	50.484619	-1.476855
47.500000	50.446167	-1.420303
47.474976	50.401611	-1.531241
47.449951	50.382690	-1.603610
47.424927	50.338135	-1.626144
47.399902	50.312500	-1.495056
47.374878	50.293579	-1.431787
47.349854	50.267944	-1.637628
47.324829	50.236206	-1.535791
47.299805	50.223389	-1.576526
47.274780	50.172729	-1.476855
47.249756	50.178833	-1.467972
47.224731	50.166016	-1.619427
47.199707	50.134277	-1.739249
47.175293	50.147095	-1.587793
47.150269	50.076904	-1.651062
47.125244	50.064087	-1.730365
47.100220	50.032349	-1.770883
47.075195	50.013428	-1.619427
47.050171	50.000610	-1.757449
47.025146	49.962158	-1.599060
47.000122	49.949341	-1.718881
46.975098	49.891968	-1.694180
46.950073	49.879150	-1.599060
46.925049	49.841309	-1.630695
46.900024	49.854126	-1.562875
46.875000	49.815674	-1.506323
46.849976	49.796753	-1.700897
46.824951	49.752197	-1.669263
46.799927	49.726562	-1.603610
46.774902	49.700928	-1.727982
46.749878	49.662476	-1.698514
46.724854	49.694824	-1.617261
46.699829	49.656372	-1.630695
46.674805	49.630737	-1.644345
46.649780	49.598999	-1.721265
46.624756	49.554443	-1.619427
46.599731	49.554443	-1.594510
46.574707	49.528809	-1.714331
46.550293	49.478149	-1.757449
46.525269	49.439697	-1.669263
46.500244	49.433594	-1.612711
46.475220	49.414062	-1.594510
46.450195	49.395142	-1.587793
46.425171	49.395142	-1.854736
46.400146	49.299316	-1.716714
46.375122	49.299316	-1.495056
46.350098	49.267578	-1.612711
46.325073	49.287109	-1.732532
46.300049	49.223022	-1.759616
46.275024	49.191284	-1.666879
46.250000	49.191284	-1.440671
46.224976	49.152832	-1.547058
46.199951	49.121094	-1.619427
46.174927	49.114990	-1.689630
46.149902	49.102173	-1.605777
46.124878	49.057617	-1.623978
46.099854	49.038696	-1.599060
46.074829	48.981323	-1.734698
46.049805	49.006348	-1.759616
46.024780	48.981323	-1.522141
45.999756	48.917236	-1.544891
45.974731	48.911133	-1.685080
45.949707	48.872681	-1.524524
45.925293	48.853760	-1.644345
45.900269	48.834839	-1.528857
45.875244	48.822021	-1.519974
45.850220	48.783569	-1.741632
45.825195	48.745117	-1.646512
45.800171	48.739014	-1.662329
45.775146	48.720093	-1.504156
45.750122	48.700562	-1.605777
45.725098	48.656006	-1.587793
45.700073	48.618164	-1.574142
45.675049	48.637085	-1.540341
45.650024	48.579712	-1.644345
45.625000	48.554077	-1.533408
45.599976	48.535156	-1.678146
45.574951	48.535156	-1.556158
45.549927	48.496704	-1.689630
45.524902	48.490601	-1.581076
45.499878	48.426514	-1.784534
45.474854	48.420410	-1.707614
45.449829	48.394775	-1.617261
45.424805	48.363037	-1.664713
45.399780	48.331299	-1.581076
45.374756	48.312378	-1.560709
45.349731	48.267822	-1.739249
45.324707	48.280029	-1.508707
45.300293	48.242187	-1.730365
45.275269	48.197632	-1.777817
45.250244	48.197632	-1.585410
45.225220	48.159180	-1.476855
45.200195	48.127441	-1.594510
45.175171	48.108521	-1.626144
45.150146	48.095703	-1.694180
45.125122	48.057251	-1.583243
45.100098	48.051147	-1.542508
45.075073	48.006592	-1.734698
45.050049	47.974243	-1.809451
45.025024	47.961426	-1.696347
45.000000	47.974243	-1.628528
44.974976	47.923584	-1.707614
44.949951	47.885132	-1.764166
44.924927	47.872314	-1.999475
44.899902	47.853394	-1.804901
44.874878	47.814941	-1.610327
44.849854	47.789917	-1.553775
44.824829	47.751465	-1.694180
44.799805	47.751465	-1.748349
44.774780	47.687988	-1.703064
44.749756	47.675171	-1.522141
44.724731	47.713013	-1.682697
44.699707	47.649536	-1.718881
44.675293	47.598877	-1.789084
44.650269	47.579346	-1.522141
44.625244	47.553711	-1.547058
44.600220	47.528687	-1.587793
44.575195	47.509155	-1.734698
44.550171	47.496948	-1.666879
44.525146	47.451782	-1.655612
44.500122	47.464600	-1.770883
44.475098	47.388306	-1.798184
44.450073	47.401123	-1.779984
44.425049	47.369385	-1.782367
44.400024	47.369385	-1.601443
44.375000	47.299194	-1.707614
44.349976	47.312012	-1.766550
44.324951	47.247925	-1.565259
44.299927	47.241821	-1.603610
44.274902	47.229004	-1.714331
44.249878	47.216187	-1.565259
44.224854	47.178345	-1.626144
44.199829	47.145996	-1.698514
44.174805	47.120972	-1.646512
44.149780	47.101440	-1.798184
44.124756	47.076416	-1.764166
44.099731	47.037964	-1.583243
44.074707	47.006226	-1.558325
44.050293	46.986694	-1.687247
44.025269	46.980591	-1.870554
44.000244	46.929932	-1.696347
43.975220	46.948853	-1.544891
43.950195	46.884766	-1.594510
43.925171	46.859741	-1.827435
43.900146	46.865845	-1.825269
43.875122	46.828003	-1.651062
43.850098	46.821289	-1.737082
43.825073	46.770630	-1.678146
43.800049	46.744995	-1.911288
43.775024	46.726074	-1.818552
43.750000	46.693726	-1.592343
43.724976	46.668701	-1.646512
43.699951	46.655884	-1.639795
43.674927	46.636353	-1.707614
43.649902	46.591797	-1.666879
43.624878	46.578979	-1.560709
43.599854	46.541138	-1.601443
43.574829	46.547241	-1.829819
43.549805	46.470947	-1.666879
43.524780	46.470947	-1.644345
43.499756	46.458130	-1.689630
43.474731	46.407471	-1.617261
43.449707	46.394653	-1.685080
43.425293	46.381836	-1.841086
43.400269	46.400757	-1.644345
43.375244	46.317749	-1.605777
43.350220	46.279907	-1.770883
43.325195	46.273193	-1.757449
43.300171	46.260986	-1.662329
43.275146	46.222534	-1.859286
43.250122	46.203613	-1.703064
43.225098	46.177979	-1.866003
43.200073	46.152344	-1.762000
43.175049	46.139526	-1.596893
43.150024	46.088867	-1.698514
43.125000	46.063232	-1.589960
43.099976	46.056519	-1.596893
43.074951	46.044312	-1.605777
43.049927	46.005859	-1.603610
43.024902	45.980225	-1.779984
42.999878	45.961304	-1.664713
42.974854	45.929565	-1.612711
42.949829	45.903931	-1.547058
42.924805	45.885010	-1.712164
42.899780	45.865479	-1.680530
42.874756	45.840454	-1.829819
42.849731	45.795898	-1.621594
42.824707	45.744629	-1.666879
42.800293	45.750732	-1.872720
42.775269	45.738525	-1.841086
42.750244	45.718994	-1.764166
42.725220	45.668335	-1.655612
42.700195	45.655518	-1.565259
42.675171	45.623779	-1.779984
42.650146	45.572510	-1.759616
42.625122	45.566406	-1.623978
42.600098	45.540771	-1.626144
42.575073	45.534668	-1.664713
42.550049	45.521851	-1.551608
42.525024	45.470581	-1.723431
42.500000	45.477295	-1.569592
42.474976	45.413208	-1.526691
42.449951	45.419922	-1.777817
42.424927	45.394287	-1.766550
42.399902	45.368652	-1.721265
42.374878	45.305176	-1.750732
42.349854	45.298462	-1.705447
42.324829	45.273437	-1.976724
42.299805	45.241089	-1.965457
42.274780	45.216064	-1.786917
42.249756	45.177612	-1.786917
42.224731	45.177612	-1.856903
42.199707	45.158691	-1.814001
42.175293	45.114136	-1.705447
42.150269	45.101318	-1.809451
42.125244	45.069580	-1.802734
42.100220	45.050049	-1.727982
42.075195	45.012207	-1.583243
42.050171	45.005493	-1.608160
42.025146	44.967651	-1.666879
42.000122	44.948120	-1.569592
41.975098	44.935303	-1.644345
41.950073	44.910278	-1.696347
41.925049	44.884644	-1.671429
41.900024	44.821167	-1.906738
41.875000	44.801636	-1.877271
41.849976	44.795532	-1.655612
41.824951	44.744263	-1.737082
41.799927	44.757080	-1.870554
41.774902	44.699707	-1.899805
41.749878	44.686890	-1.877271
41.724854	44.674072	-1.748349
41.699829	44.649048	-1.818552
41.674805	44.591675	-1.952023
41.649780	44.584961	-1.963290
41.624756	44.559937	-1.831985
41.599731	44.540405	-1.694180
41.574707	44.534302	-1.680530
41.550293	44.495850	-1.988208
41.525269	44.470215	-1.895471
41.500244	44.458008	-1.703064
41.475220	44.412842	-1.707614
41.450195	44.425659	-1.709998
41.425171	44.387817	-1.762000
41.400146	44.336548	-1.843469
41.375122	44.310913	-1.773267
41.350098	44.323730	-1.687247
41.325073	44.260254	-1.831985
41.300049	44.260254	-1.974557
41.275024	44.215698	-1.836536
41.250000	44.196777	-1.741632
41.224976	44.158325	-1.764166
41.199951	44.152222	-1.741632
41.174927	44.119873	-1.834369
41.149902	44.088135	-1.825269
41.124878	44.062500	-1.730365
41.099854	44.037476	-1.768716
41.074829	44.017944	-1.816168
41.049805	44.005127	-1.764166
41.024780	43.986206	-1.737082
40.999756	43.960571	-1.757449
40.974731	43.935547	-1.859286
40.949707	43.878174	-1.802734
40.925293	43.871460	-1.800351
40.900269	43.852539	-1.809451
40.875244	43.814087	-1.727982
40.850220	43.801270	-1.694180
40.825195	43.756714	-1.809451
40.800171	43.737793	-1.666879
40.775146	43.731689	-1.818552
40.750122	43.718872	-1.945090
40.725098	43.674316	-1.834369
40.700073	43.623047	-1.732532
40.675049	43.629761	-1.836536
40.650024	43.604126	-1.906738
40.625000	43.585205	-1.786917
40.599976	43.546753	-1.852353
40.574951	43.495483	-1.714331
40.549927	43.489380	-1.793634
40.524902	43.463745	-1.915839
40.499878	43.470459	-1.827435
40.474854	43.432007	-1.712164
40.449829	43.387451	-1.793634
40.424805	43.368530	-1.816168
40.399780	43.355713	-1.895471
40.374756	43.317261	-1.798184
40.349731	43.323975	-1.610327
40.324707	43.266602	-1.734698
40.300293	43.247070	-1.893088
40.275269	43.202515	-1.827435
40.250244	43.189697	-1.841086
40.225220	43.170776	-1.694180
40.200195	43.151855	-1.861453
40.175171	43.126221	-1.972391
40.150146	43.100586	-1.870554
40.125122	43.074951	-1.786917
40.100098	43.062744	-1.764166
40.075073	43.037109	-1.798184
40.050049	42.998657	-2.046927
40.025024	42.979736	-1.933823
40.000000	42.966919	-1.727982
39.974976	42.928467	-1.809451
39.949951	42.877808	-1.823102
39.924927	42.877808	-1.789084
39.899902	42.858887	-1.818552
39.874878	42.820435	-1.673813
39.849854	42.781982	-1.705447
39.824829	42.794800	-1.906738
39.799805	42.731323	-1.809451
39.774780	42.724609	-1.687247
39.749756	42.699585	-1.705447
39.724731	42.692871	-1.820718
39.699707	42.655029	-1.908905
39.675293	42.635498	-2.017459
39.650269	42.597656	-1.748349
39.625244	42.597656	-1.773267
39.600220	42.559204	-1.890921
39.575195	42.540283	-1.791251
39.550171	42.501831	-1.895471
39.525146	42.457275	-1.804901
39.500122	42.457275	-1.718881
39.475098	42.393799	-1.920172
39.450073	42.406006	-1.777817
39.425049	42.374268	-1.800351
39.400024	42.387085	-1.617261
39.375000	42.329712	-1.727982
39.349976	42.285156	-1.678146
39.324951	42.285156	-1.766550
39.299927	42.234497	-1.793634
39.274902	42.202148	-1.750732
39.249878	42.170410	-1.831985
39.224854	42.177124	-1.793634
39.199829	42.157593	-1.854736
39.174805	42.132568	-1.793634
39.149780	42.088013	-1.768716
39.124756	42.094116	-1.800351
39.099731	42.023926	-1.866003
39.074707	42.036743	-1.746182
39.050293	41.979370	-1.854736
39.025269	41.953735	-1.960907
39.000244	41.940918	-1.820718
38.975220	41.903076	-1.687247
38.950195	41.884155	-1.883987
38.925171	41.864624	-1.811618
38.900146	41.851807	-1.888538
38.875122	41.813965	-1.779984
38.850098	41.813965	-1.675980
38.825073	41.756592	-1.673813
38.800049	41.730957	-1.845636
38.775024	41.724854	-1.723431
38.750000	41.705322	-1.762000
38.724976	41.673584	-1.723431
38.699951	41.660767	-1.770883
38.674927	41.635132	-2.053644
38.649902	41.597290	-1.927106
38.624878	41.578369	-1.800351
38.599854	41.558838	-1.814001
38.574829	41.520996	-1.791251
38.549805	41.469727	-1.915839
38.524780	41.482544	-1.854736
38.499756	41.456909	-1.651062
38.474731	41.437988	-1.678146
38.449707	41.399536	-1.818552
38.425293	41.393433	-1.875104
38.400269	41.342163	-1.718881
38.375244	41.323242	-1.899805
38.350220	41.271973	-1.737082
38.325195	41.253052	-1.816168
38.300171	41.259766	-1.856903
38.275146	41.215210	-1.630695
38.250122	41.189575	-1.589960
38.225098	41.163940	-1.698514
38.200073	41.132202	-1.814001
38.175049	41.138306	-1.976724
38.150024	41.106567	-1.757449
38.125000	41.049194	-1.737082
38.099976	41.036377	-1.913455
38.074951	41.023560	-1.981274
38.049927	40.985718	-1.879654
38.024902	40.985718	-1.784534
37.999878	40.934448	-1.825269
37.974854	40.941162	-1.759616
37.949829	40.915527	-1.897638
37.924805	40.864258	-1.834369
37.899780	40.819702	-1.660162
37.874756	40.819702	-1.685080
37.849731	40.787964	-1.673813
37.824707	40.806885	-1.680530
37.800293	40.750122	-1.809451
37.775269	40.704956	-1.583243
37.750244	40.679932	-1.730365
37.725220	40.692749	-1.861453
37.700195	40.679932	-1.918005
37.675171	40.615845	-1.732532
37.650146	40.615845	-1.741632
37.625122	40.571289	-1.779984
37.600098	40.520630	-1.879654
37.575073	40.552368	-1.795801
37.550049	40.513916	-1.827435
37.525024	40.469360	-1.786917
37.500000	40.456543	-1.825269
37.474976	40.418701	-1.834369
37.449951	40.374146	-1.897638
37.424927	40.405884	-1.737082
37.399902	40.335693	-1.782367
37.374878	40.310059	-1.859286
37.349854	40.278320	-1.657996
37.324829	40.252686	-1.603610
37.299805	40.240479	-1.648895
37.274780	40.227661	-1.655612
37.249756	40.189209	-1.779984
37.224731	40.170288	-1.784534
37.199707	40.157471	-1.764166
37.175293	40.144653	-1.843469
37.150269	40.125732	-1.879654
37.125244	40.100098	-1.843469
37.100220	40.061646	-1.875104
37.075195	40.029907	-1.793634
37.050171	39.991455	-1.682697
37.025146	39.966431	-1.879654
37.000122	39.972534	-1.843469
36.975098	39.940796	-1.716714
36.950073	39.889526	-1.798184
36.925049	39.902344	-1.856903
36.900024	39.864502	-1.741632
36.875000	39.832153	-1.737082
36.849976	39.787598	-1.669263
36.824951	39.794312	-1.807068
36.799927	39.755859	-1.850186
36.774902	39.749756	-1.804901
36.749878	39.685669	-1.635245
36.724854	39.673462	-1.535791
36.699829	39.666748	-1.748349
36.674805	39.609375	-1.734698
36.649780	39.609375	-1.795801
36.624756	39.564819	-1.644345
36.599731	39.558716	-1.782367
36.574707	39.545898	-1.922556
36.550293	39.552002	-1.976724
36.525269	39.475708	-1.795801
36.500244	39.468994	-1.870554
36.475220	39.437256	-1.807068
36.450195	39.418335	-1.956357
36.425171	39.379883	-1.931656
36.400146	39.367065	-1.673813
36.375122	39.329224	-1.623978
36.350098	39.290771	-1.655612
36.325073	39.277954	-1.789084
36.300049	39.252930	-1.741632
36.275024	39.220581	-1.687247
36.250000	39.195557	-1.641962
36.224976	39.188843	-1.811618
36.199951	39.144287	-1.875104
36.174927	39.138184	-1.748349
36.149902	39.112549	-1.641962
36.124878	39.093628	-1.723431
36.099854	39.061279	-1.818552
36.074829	39.036255	-2.008575
36.049805	38.984985	-1.866003
36.024780	38.984985	-1.714331
35.999756	38.959351	-1.734698
35.974731	38.934326	-1.859286
35.949707	38.921509	-1.804901
35.925293	38.876953	-1.804901
35.900269	38.870239	-1.755066
35.875244	38.857422	-1.703064
35.850220	38.787842	-1.820718
35.825195	38.781128	-1.879654
35.800171	38.768311	-1.698514
35.775146	38.710937	-1.725815
35.750122	38.685913	-1.657996
35.725098	38.717651	-1.859286
35.700073	38.653564	-1.721265
35.675049	38.621826	-1.827435
35.650024	38.634644	-1.825269
35.625000	38.577271	-1.829819
35.599976	38.539429	-1.827435
35.574951	38.507080	-1.850186
35.549927	38.539429	-1.877271
35.524902	38.462524	-1.895471
35.499878	38.462524	-1.911288
35.474854	38.405151	-1.714331
35.449829	38.411865	-1.703064
35.424805	38.360596	-1.861453
35.399780	38.354492	-1.730365
35.374756	38.335571	-1.727982
35.349731	38.316040	-1.841086
35.324707	38.278198	-1.662329
35.300293	38.258667	-1.827435
35.275269	38.214111	-1.804901
35.250244	38.208008	-1.725815
35.225220	38.163452	-1.703064
35.200195	38.143921	-1.798184
35.175171	38.106079	-1.743799
35.150146	38.074341	-1.831985
35.125122	38.074341	-1.829819
35.100098	38.074341	-1.773267
35.075073	38.023071	-1.963290
35.050049	37.991333	-2.076395
35.025024	37.965698	-1.936206
35.000000	37.965698	-1.752899
34.974976	37.921143	-1.741632
34.949951	37.927246	-1.992542
34.924927	37.876587	-1.958740
34.899902	37.857666	-1.807068
34.874878	37.813110	-1.696347
34.849854	37.793579	-1.732532
34.824829	37.774658	-1.755066
34.799805	37.768555	-1.741632
34.774780	37.717285	-1.841086
34.749756	37.730103	-1.673813
34.724731	37.653809	-1.965457
34.699707	37.653809	-1.929272
34.675293	37.621460	-1.861453
34.650269	37.583618	-1.841086
34.625244	37.570801	-1.831985
34.600220	37.545166	-1.872720
34.575195	37.519531	-2.085278
34.550171	37.507324	-1.893088
34.525146	37.468872	-1.764166
34.500122	37.474976	-1.841086
34.475098	37.462158	-1.836536
34.450073	37.392578	-1.746182
34.425049	37.385864	-1.741632
34.400024	37.335205	-1.709998
34.375000	37.315674	-1.770883
34.349976	37.315674	-1.922556
34.324951	37.309570	-1.773267
34.299927	37.233276	-1.709998
34.274902	37.207642	-1.671429
34.249878	37.194824	-1.630695
34.224854	37.175903	-1.773267
34.199829	37.150269	-1.902188
34.174805	37.111816	-1.757449
34.149780	37.111816	-1.777817
34.124756	37.099609	-1.897638
34.099731	37.080078	-1.859286
34.074707	37.009888	-1.856903
34.050293	37.009888	-1.911288
34.025269	36.959229	-1.798184
34.000244	36.952515	-1.856903
33.975220	36.940308	-1.689630
33.950195	36.889038	-1.777817
33.925171	36.889038	-1.823102
33.900146	36.850586	-1.845636
33.875122	36.812744	-1.648895
33.850098	36.806030	-1.746182
33.825073	36.787109	-1.673813
33.800049	36.736450	-1.866003
33.775024	36.736450	-1.800351
33.750000	36.710815	-1.626144
33.724976	36.697998	-1.718881
33.699951	36.666260	-1.773267
33.674927	36.621704	-1.800351
33.649902	36.589355	-1.965457
33.624878	36.577148	-1.866003
33.599854	36.538696	-1.689630
33.574829	36.544800	-1.838919
33.549805	36.513062	-1.974557
33.524780	36.468506	-1.759616
33.499756	36.423950	-1.730365
33.474731	36.449585	-1.705447
33.449707	36.411133	-1.841086
33.425293	36.385498	-1.972391
33.400269	36.347656	-1.786917
33.375244	36.340942	-1.619427
33.350220	36.296387	-1.712164
33.325195	36.283569	-1.727982
33.300171	36.226196	-1.743799
33.275146	36.239014	-1.791251
33.250122	36.220093	-1.723431
33.225098	36.169434	-1.854736
33.200073	36.124268	-1.992542
33.175049	36.118164	-1.904355
33.150024	36.124268	-1.752899
33.125000	36.067505	-1.804901
33.099976	36.054687	-1.893088
33.074951	36.003418	-1.963290
33.049927	36.010132	-1.845636
33.024902	35.958862	-1.746182
32.999878	35.965576	-1.773267
32.974854	35.933228	-1.872720
32.949829	35.927124	-1.782367
32.924805	35.875854	-1.730365
32.899780	35.863647	-1.644345
32.874756	35.812378	-1.773267
32.849731	35.793457	-1.845636
32.824707	35.780640	-1.748349
32.800293	35.723267	-1.752899
32.775269	35.742187	-1.571976
32.750244	35.678711	-1.653445
32.725220	35.691528	-1.845636
32.700195	35.671997	-1.963290
32.675171	35.621338	-1.841086
32.650146	35.570068	-1.908905
32.625122	35.576782	-1.958740
32.600098	35.532227	-1.872720
32.575073	35.500488	-1.834369
32.550049	35.487671	-1.859286
32.525024	35.436401	-1.703064
32.500000	35.443115	-1.879654
32.474976	35.404663	-1.841086
32.449951	35.404663	-1.809451
32.424927	35.379028	-1.798184
32.399902	35.353394	-1.845636
32.374878	35.328369	-1.721265
32.349854	35.289917	-1.696347
32.324829	35.283813	-1.646512
32.299805	35.258179	-1.709998
32.274780	35.200806	-1.831985
32.249756	35.206909	-1.834369
32.224731	35.181885	-1.768716
32.199707	35.124512	-1.675980
32.175293	35.111694	-1.893088
32.150269	35.073242	-1.945090
32.125244	35.086060	-1.922556
32.100220	35.086060	-1.775433
32.075195	35.035400	-1.854736
32.050171	34.990845	-1.949640
32.025146	34.996948	-1.902188
32.000122	34.926758	-1.816168
31.975098	34.888306	-1.872720
31.950073	34.920654	-1.854736
31.925049	34.876099	-2.103479
31.900024	34.863281	-1.883987
31.875000	34.818726	-1.641962
31.849976	34.805908	-1.714331
31.824951	34.754639	-1.707614
31.799927	34.754639	-1.764166
31.774902	34.697266	-1.764166
31.749878	34.703979	-1.746182
31.724854	34.691162	-1.732532
31.699829	34.652710	-2.062744
31.674805	34.639893	-1.913455
31.649780	34.602051	-1.779984
31.624756	34.576416	-1.777817
31.599731	34.563599	-1.875104
31.574707	34.519043	-1.936206
31.550293	34.525757	-1.999475
31.525269	34.480591	-1.732532
31.500244	34.442749	-1.712164
31.475220	34.417114	-1.854736
31.450195	34.398193	-2.001642
31.425171	34.378662	-1.881821
31.400146	34.334106	-1.730365
31.375122	34.321289	-1.714331
31.350098	34.309082	-1.795801
31.325073	34.283447	-2.044760
31.300049	34.244995	-1.814001
31.275024	34.238892	-1.628528
31.250000	34.226074	-1.743799
31.224976	34.181519	-1.798184
31.199951	34.130249	-1.974557
31.174927	34.111328	-1.863620
31.149902	34.124146	-1.827435
31.124878	34.066772	-1.843469
31.099854	34.053955	-1.974557
31.074829	34.003296	-2.042377
31.049805	34.009399	-1.936206
31.024780	33.958740	-1.798184
30.999756	33.952026	-1.829819
30.974731	33.926392	-1.931656
30.949707	33.926392	-1.816168
30.925293	33.862915	-1.847803
30.900269	33.818359	-1.802734
30.875244	33.843994	-1.823102
30.850220	33.786621	-1.807068
30.825195	33.786621	-1.967841
30.800171	33.748169	-1.764166
30.775146	33.748169	-1.807068
30.750122	33.697510	-1.868170
30.725098	33.709717	-1.793634
30.700073	33.677979	-1.725815
30.675049	33.652344	-1.825269
30.650024	33.601685	-1.789084
30.625000	33.582764	-1.940540
30.599976	33.550415	-1.915839
30.574951	33.538208	-1.841086
30.549927	33.505859	-1.893088
30.524902	33.493652	-1.945090
30.499878	33.461304	-1.764166
30.474854	33.410645	-1.883987
30.449829	33.436279	-1.804901
30.424805	33.378906	-1.856903
30.399780	33.378906	-1.931656
30.374756	33.314819	-1.915839
30.349731	33.302002	-1.712164
30.324707	33.283081	-1.714331
30.300293	33.276978	-1.922556
30.275269	33.225708	-1.755066
30.250244	33.225708	-1.759616
30.225220	33.187866	-1.707614
30.200195	33.149414	-1.918005
30.175171	33.136597	-2.001642
30.150146	33.085937	-1.922556
30.125122	33.079224	-1.915839
30.100098	33.060303	-1.820718
30.075073	33.040771	-1.967841
30.050049	32.996216	-2.010742
30.025024	32.983398	-1.893088
30.000000	32.964478	-1.791251
29.974976	32.938843	-1.845636
29.949951	32.907104	-2.008575
29.924927	32.849731	-1.967841
29.899902	32.830811	-1.823102
29.874878	32.824707	-1.807068
29.849854	32.799072	-1.834369
29.824829	32.786255	-2.056027
29.799805	32.767334	-1.999475
29.774780	32.722778	-1.666879
29.749756	32.703247	-1.626144
29.724731	32.690430	-1.737082
29.699707	32.677612	-1.730365
29.675293	32.614136	-1.823102
29.650269	32.608032	-1.768716
29.625244	32.582397	-1.809451
29.600220	32.575684	-1.820718
29.575195	32.525024	-2.087662
29.550171	32.537842	-1.970007
29.525146	32.512207	-1.861453
29.500122	32.473755	-1.823102
29.475098	32.435913	-1.992542
29.450073	32.416992	-1.927106
29.425049	32.384644	-2.001642
29.400024	32.333984	-1.707614
29.375000	32.327271	-1.755066
29.349976	32.314453	-1.838919
29.324951	32.257690	-1.854736
29.299927	32.244873	-1.827435
29.274902	32.193604	-1.868170
29.249878	32.206421	-1.908905
29.224854	32.174683	-1.911288
29.199829	32.161865	-1.967841
29.174805	32.123413	-1.866003
29.149780	32.098389	-1.800351
29.124756	32.072754	-1.902188
29.099731	32.085571	-2.010742
29.074707	32.028198	-1.920172
29.050293	32.002563	-1.940540
29.025269	31.970825	-1.942923
29.000244	31.939087	-1.956357
28.975220	31.919556	-1.823102
28.950195	31.900635	-1.942923
28.925171	31.875000	-1.829819
28.900146	31.849976	-1.933823
28.875122	31.824341	-1.983658
28.850098	31.779785	-1.798184
28.825073	31.766968	-1.752899
28.800049	31.741333	-1.854736
28.775024	31.702881	-1.829819
28.750000	31.728516	-1.834369
28.724976	31.677856	-1.915839
28.699951	31.652222	-1.768716
28.674927	31.633301	-1.883987
28.649902	31.607666	-1.913455
28.624878	31.550293	-1.847803
28.599854	31.575928	-1.881821
28.574829	31.537476	-2.008575
28.549805	31.486816	-2.085278
28.524780	31.473999	-1.981274
28.499756	31.448364	-1.773267
28.474731	31.422729	-1.845636
28.449707	31.409912	-2.004025
28.425293	31.372070	-1.875104
28.400269	31.339722	-1.721265
28.375244	31.295166	-1.730365
28.350220	31.276245	-1.827435
28.325195	31.307983	-2.024393
28.300171	31.250610	-2.017459
28.275146	31.225586	-1.820718
28.250122	31.218872	-1.664713
28.225098	31.155396	-1.734698
28.200073	31.168213	-1.877271
28.175049	31.148682	-2.046927
28.150024	31.091309	-1.782367
28.125000	31.053467	-1.847803
28.099976	31.079102	-1.983658
28.074951	31.021729	-2.037827
28.049927	30.983276	-2.101312
28.024902	30.951538	-2.008575
27.999878	30.957642	-1.836536
27.974854	30.957642	-1.972391
27.949829	30.894165	-2.042377
27.924805	30.862427	-1.974557
27.899780	30.868530	-1.883987
27.874756	30.811157	-1.829819
27.849731	30.792236	-1.782367
27.824707	30.779419	-1.782367
27.800293	30.740967	-1.856903
27.775269	30.747681	-1.802734
27.750244	30.670776	-1.877271
27.725220	30.683594	-1.999475
27.700195	30.645752	-1.852353
27.675171	30.626221	-1.825269
27.650146	30.614014	-1.911288
27.625122	30.581665	-1.983658
27.600098	30.518188	-1.976724
27.575073	30.518188	-1.863620
27.550049	30.499268	-2.044760
27.525024	30.486450	-1.940540
27.500000	30.473633	-1.992542
27.474976	30.416260	-1.949640
27.449951	30.403442	-2.037827
27.424927	30.384521	-1.958740
27.399902	30.333252	-2.078561
27.374878	30.327148	-1.911288
27.349854	30.333252	-1.777817
27.324829	30.256958	-1.834369
27.299805	30.238037	-1.938373
27.274780	30.225220	-1.886371
27.249756	30.225220	-1.924722
27.224731	30.167847	-1.854736
27.199707	30.155029	-1.854736
27.175293	30.136108	-2.042377
27.150269	30.091553	-1.965457
27.125244	30.072021	-1.807068
27.100220	30.027466	-1.895471
27.075195	30.021362	-2.010742
27.050171	30.027466	-2.089828
27.025146	29.957275	-1.999475
27.000122	29.945068	-1.866003
26.975098	29.932251	-2.008575
26.950073	29.912720	-2.074011
26.925049	29.868164	-2.121680
26.900024	29.862061	-1.958740
26.875000	29.810791	-1.809451
26.849976	29.797974	-1.888538
26.824951	29.766235	-2.037827
26.799927	29.728394	-2.035660
26.774902	29.766235	-1.877271
26.749878	29.664307	-1.789084
26.724854	29.702759	-1.911288
26.699829	29.651489	-1.902188
26.674805	29.632568	-1.976724
26.649780	29.594116	-1.866003
26.624756	29.575195	-1.924722
26.599731	29.569092	-1.931656
26.574707	29.530640	-1.981274
26.550293	29.486084	-2.008575
26.525269	29.441528	-1.902188
26.500244	29.441528	-1.942923
26.475220	29.434814	-2.071844
26.450195	29.396973	-2.069461
26.425171	29.378052	-1.952023
26.400146	29.365234	-1.997092
26.375122	29.352417	-2.028943
26.350098	29.313965	-1.897638
26.325073	29.276123	-1.945090
26.300049	29.250488	-1.945090
26.275024	29.263306	-1.979108
26.250000	29.193115	-2.001642
26.224976	29.180298	-1.811618
26.199951	29.148560	-1.777817
26.174927	29.129028	-1.762000
26.149902	29.110107	-1.922556
26.124878	29.065552	-1.967841
26.099854	29.033813	-1.981274
26.074829	29.027100	-1.831985
26.049805	29.014893	-2.035660
26.024780	28.982544	-2.062744
25.999756	28.982544	-2.010742
25.974731	28.937988	-1.845636
25.949707	28.880615	-2.017459
25.925293	28.880615	-1.976724
25.900269	28.823242	-2.098929
25.875244	28.829956	-1.888538
25.850220	28.804321	-1.800351
25.825195	28.778687	-1.816168
25.800171	28.772583	-1.983658
25.775146	28.753662	-1.949640
25.750122	28.689575	-1.997092
25.725098	28.651733	-1.723431
25.700073	28.638916	-1.854736
25.675049	28.632202	-1.945090
25.650024	28.613281	-1.843469
25.625000	28.568726	-1.825269
25.599976	28.549805	-1.823102
25.574951	28.498535	-1.856903
25.549927	28.511353	-2.067294
25.524902	28.511353	-1.979108
25.499878	28.472900	-1.802734
25.474854	28.409424	-2.004025
25.449829	28.402710	-2.033276
25.424805	28.345947	-1.956357
25.399780	28.333130	-1.938373
25.374756	28.326416	-1.845636
25.349731	28.313599	-1.911288
25.324707	28.281860	-1.999475
25.300293	28.262939	-1.915839
25.275269	28.237305	-1.895471
25.250244	28.192749	-1.807068
25.225220	28.161011	-1.834369
25.200195	28.167114	-1.793634
25.175171	28.135376	-1.893088
25.150146	28.090820	-1.852353
25.125122	28.109741	-1.872720
25.100098	28.046265	-1.952023
25.075073	28.027344	-1.850186
25.050049	27.994995	-1.827435
25.025024	27.950439	-1.963290
25.000000	27.950439	-1.827435
24.974976	27.925415	-1.997092
24.949951	27.880859	-1.802734
24.924927	27.848511	-1.974557
24.899902	27.848511	-1.999475
24.874878	27.816772	-2.049094
24.849854	27.785034	-1.990375
24.824829	27.766113	-1.868170
24.799805	27.766113	-1.918005
24.774780	27.733765	-2.076395
24.749756	27.695923	-2.017459
24.724731	27.644653	-1.800351
24.699707	27.625732	-1.863620
24.675293	27.625732	-1.963290
24.650269	27.568359	-2.017459
24.625244	27.568359	-1.836536
24.600220	27.542725	-1.820718
24.575195	27.504883	-1.881821
24.550171	27.498169	-2.062744
24.525146	27.485352	-2.096762
24.500122	27.466431	-1.976724
24.475098	27.421875	-1.807068
24.450073	27.396240	-1.952023
24.425049	27.390137	-2.105646
24.400024	27.351685	-2.212033
24.375000	27.326050	-1.994925
24.349976	27.281494	-1.920172
24.324951	27.281494	-1.967841
24.299927	27.249756	-2.026559
24.274902	27.211914	-2.024393
24.249878	27.186279	-1.965457
24.224854	27.179565	-1.879654
24.199829	27.135010	-1.956357
24.174805	27.097168	-1.963290
24.149780	27.084351	-1.899805
24.124756	27.052612	-1.870554
24.099731	27.052612	-1.838919
24.074707	27.033081	-1.843469
24.050293	26.975708	-1.895471
24.025269	26.956787	-1.945090
24.000244	26.956787	-2.019843
23.975220	26.925049	-2.022009
23.950195	26.906128	-1.994925
23.925171	26.854858	-1.942923
23.900146	26.854858	-2.044760
23.875122	26.778564	-2.042377
23.850098	26.816406	-2.101312
23.825073	26.791382	-1.956357
23.800049	26.752930	-1.908905
23.775024	26.714478	-2.031110
23.750000	26.708374	-2.094379
23.724976	26.663818	-2.028943
23.699951	26.625366	-1.863620
23.674927	26.632080	-1.933823
23.649902	26.606445	-1.992542
23.624878	26.587524	-2.058194
23.599854	26.561890	-1.845636
23.574829	26.523437	-1.859286
23.549805	26.485596	-1.906738
23.524780	26.472778	-1.979108
23.499756	26.408691	-2.012909
23.474731	26.441040	-1.983658
23.449707	26.395874	-1.852353
23.425293	26.376953	-2.103479
23.400269	26.351318	-2.141830
23.375244	26.326294	-2.087662
23.350220	26.281738	-1.897638
23.325195	26.256104	-1.841086
23.300171	26.237183	-1.970007
23.275146	26.224365	-2.112579
23.250122	26.198730	-2.060577
23.225098	26.154175	-1.827435
23.200073	26.154175	-1.958740
23.175049	26.135254	-2.076395
23.150024	26.128540	-2.044760
23.125000	26.077881	-1.879654
23.099976	26.045532	-1.816168
23.074951	26.039429	-2.031110
23.049927	26.013794	-1.985825
23.024902	25.988159	-1.888538
22.999878	25.937500	-1.836536
22.974854	25.924683	-1.913455
22.949829	25.880127	-1.879654
22.924805	25.874023	-1.999475
22.899780	25.828857	-1.940540
22.874756	25.835571	-2.128397
22.849731	25.803833	-2.141830
22.824707	25.778198	-1.895471
22.800293	25.765381	-1.825269
22.775269	25.733643	-1.999475
22.750244	25.689087	-2.083112
22.725220	25.663452	-1.893088
22.700195	25.644531	-1.945090
22.675171	25.606079	-1.852353
22.650146	25.593262	-1.952023
22.625122	25.568237	-2.040210
22.600098	25.535889	-1.994925
22.575073	25.504150	-1.881821
22.550049	25.504150	-1.868170
22.525024	25.478516	-1.929272
22.500000	25.433960	-2.119296
22.474976	25.408936	-2.035660
22.449951	25.396118	-1.791251
22.424927	25.344849	-1.938373
22.399902	25.325928	-2.130563
22.374878	25.307007	-2.015292
22.349854	25.325928	-2.046927
22.324829	25.281372	-1.904355
22.299805	25.262451	-1.960907
22.274780	25.211182	-2.153314
22.249756	25.185547	-2.051477
22.224731	25.166626	-1.908905
22.199707	25.109253	-1.985825
22.175293	25.128174	-1.868170
22.150269	25.103149	-1.994925
22.125244	25.070801	-1.902188
22.100220	25.039062	-1.983658
22.075195	25.045776	-2.108029
22.050171	24.988403	-2.046927
22.025146	24.956055	-1.963290
22.000122	24.918213	-1.981274
21.975098	24.911499	-2.080945
21.950073	24.905396	-2.076395
21.925049	24.879761	-2.040210
21.900024	24.822388	-1.888538
21.875000	24.822388	-2.044760
21.849976	24.797363	-2.200766
21.824951	24.771729	-2.024393
21.799927	24.771729	-2.008575
21.774902	24.701538	-1.999475
21.749878	24.714355	-1.974557
21.724854	24.669800	-2.194049
21.699829	24.631348	-2.112579
21.674805	24.638062	-1.920172
21.649780	24.561157	-1.945090
21.624756	24.548340	-1.924722
21.599731	24.529419	-1.967841
21.574707	24.516602	-2.071844
21.550293	24.497681	-1.927106
21.525269	24.478760	-1.974557
21.500244	24.459229	-2.173682
21.475220	24.434204	-2.089828
21.450195	24.408569	-1.979108
21.425171	24.370117	-2.042377
21.400146	24.332275	-2.012909
21.375122	24.312744	-2.252768
21.350098	24.287109	-2.121680
21.325073	24.281006	-1.985825
21.300049	24.242554	-2.024393
21.275024	24.230347	-2.241501
21.250000	24.185181	-2.139664
21.224976	24.185181	-2.196216
21.199951	24.121704	-2.053644
21.174927	24.153442	-2.096762
21.149902	24.115601	-2.080945
21.124878	24.089966	-1.983658
21.099854	24.058228	-2.058194
21.074829	24.026489	-2.019843
21.049805	23.975220	-1.990375
21.024780	23.975220	-2.137497
20.999756	23.969116	-1.992542
20.974731	23.924561	-2.037827
20.949707	23.898926	-2.155481
20.925293	23.867187	-1.963290
20.900269	23.847656	-1.915839
20.875244	23.822021	-1.999475
20.850220	23.771362	-2.083112
20.825195	23.765259	-2.087662
20.800171	23.765259	-2.135114
20.775146	23.707886	-1.985825
20.750122	23.701172	-2.092212
20.725098	23.695068	-2.257318
20.700073	23.650513	-2.322971
20.675049	23.643799	-2.056027
20.650024	23.605957	-1.936206
20.625000	23.580322	-2.040210
20.599976	23.535767	-2.254935
20.574951	23.529053	-2.182565
20.549927	23.484497	-1.997092
20.524902	23.478394	-1.940540
20.499878	23.446655	-2.071844
20.474854	23.402100	-2.051477
20.449829	23.389282	-2.094379
20.424805	23.344727	-1.999475
20.399780	23.350830	-2.117130
20.374756	23.338013	-2.166748
20.349731	23.287354	-2.221133
20.324707	23.293457	-2.132947
20.300293	23.229980	-2.123846
20.275269	23.229980	-2.080945
20.250244	23.185425	-2.246051
20.225220	23.159790	-2.103479
20.200195	23.165894	-2.234567
20.175171	23.153076	-2.230234
20.150146	23.115234	-2.191666
20.125122	23.070679	-2.096762
20.100098	23.045044	-2.205316
20.075073	23.032227	-2.074011
20.050049	22.981567	-2.175848
20.025024	22.968750	-2.089828
20.000000	22.930298	-1.899805
19.974976	22.930298	-1.983658
19.949951	22.892456	-2.044760
19.924927	22.904663	-2.001642
19.899902	22.847290	-1.999475
19.874878	22.847290	-2.024393
19.849854	22.828369	-2.062744
19.824829	22.809448	-2.343338
19.799805	22.726440	-2.207483
19.774780	22.707520	-1.999475
19.749756	22.694702	-2.098929
19.724731	22.688599	-2.112579
19.699707	22.662964	-2.327304
19.675293	22.643433	-2.184949
19.650269	22.611694	-2.004025
19.625244	22.573853	-2.146381
19.600220	22.541504	-2.236951
19.575195	22.516479	-2.205316
19.550171	22.509766	-2.056027
19.525146	22.478027	-1.972391
19.500122	22.446289	-2.126013
19.475098	22.433472	-2.194049
19.450073	22.401733	-2.035660
19.425049	22.331543	-2.042377
19.400024	22.357178	-1.972391
19.375000	22.337646	-1.947473
19.349976	22.286987	-1.999475
19.324951	22.274170	-2.146381
19.299927	22.255249	-2.103479
19.274902	22.229614	-2.248218
19.249878	22.191162	-2.114746
19.224854	22.191162	-2.056027
19.199829	22.153320	-2.094379
19.174805	22.146606	-2.123846
19.149780	22.108765	-2.103479
19.124756	22.076416	-2.268585
19.099731	22.044678	-2.085278
19.074707	22.025757	-2.121680
19.050293	22.006836	-2.293503
19.025269	22.000122	-2.148764
19.000244	21.942749	-2.004025
18.975220	21.911011	-2.035660
18.950195	21.929932	-2.105646
18.925171	21.872559	-2.227850
18.900146	21.847534	-2.103479
18.875122	21.821899	-2.031110
18.850098	21.790161	-2.069461
18.825073	21.758423	-2.160031
18.800049	21.738892	-2.105646
18.775024	21.719971	-2.083112
18.750000	21.701050	-2.024393
18.724976	21.707153	-2.074011
18.699951	21.649780	-2.311487
18.674927	21.649780	-2.148764
18.649902	21.586304	-2.053644
18.624878	21.579590	-1.994925
18.599854	21.554565	-2.230234
18.574829	21.547852	-2.304770
18.549805	21.509399	-2.306937
18.524780	21.471558	-2.137497
18.499756	21.445923	-2.108029
18.474731	21.407471	-2.241501
18.449707	21.420288	-2.227850
18.425293	21.369629	-2.098929
18.400269	21.356812	-2.049094
18.375244	21.312256	-2.060577
18.350220	21.286621	-2.194049
18.325195	21.273804	-2.123846
18.300171	21.229248	-2.196216
18.275146	21.229248	-2.144214
18.250122	21.171875	-2.035660
18.225098	21.184692	-2.114746
18.200073	21.134033	-2.223300
18.175049	21.121216	-2.180399
18.150024	21.089478	-2.236951
18.125000	21.063843	-2.202933
18.099976	21.051025	-2.160031
18.074951	21.032104	-2.071844
18.049927	20.999756	-2.268585
18.024902	20.987549	-2.196216
17.999878	20.955200	-2.216583
17.974854	20.942383	-2.076395
17.949829	20.885620	-2.046927
17.924805	20.885620	-2.295670
17.899780	20.840454	-2.189499
17.874756	20.834351	-2.126013
17.849731	20.815430	-2.046927
17.824707	20.783691	-2.087662
17.800293	20.745239	-2.264035
17.775269	20.738525	-2.232401
17.750244	20.706787	-2.012909
17.725220	20.706787	-1.999475
17.700195	20.662231	-2.141830
17.675171	20.636597	-2.123846
17.650146	20.630493	-2.108029
17.625122	20.579224	-2.044760
17.600098	20.547485	-2.200766
17.575073	20.522461	-2.347672
17.550049	20.502930	-2.236951
17.525024	20.471191	-2.150931
17.500000	20.484009	-1.985825
17.474976	20.432739	-2.214417
17.449951	20.388184	-2.101312
17.424927	20.388184	-2.277686
17.399902	20.350342	-2.015292
17.374878	20.330811	-2.148764
17.349854	20.318604	-2.282236
17.324829	20.305786	-2.101312
17.299805	20.254517	-2.146381
17.274780	20.241699	-2.074011
17.249756	20.209961	-2.069461
17.224731	20.171509	-2.259485
17.199707	20.171509	-2.160031
17.175293	20.133667	-2.096762
17.150269	20.114746	-2.074011
17.125244	20.095215	-2.178015
17.100220	20.069580	-2.141830
17.075195	20.025024	-2.214417
17.050171	20.006104	-2.019843
17.025146	19.987183	-2.035660
17.000122	19.942627	-2.205316
16.975098	19.948730	-2.162198
16.950073	19.916992	-2.015292
16.925049	19.878540	-2.180399
16.900024	19.853516	-2.033276
16.875000	19.859619	-2.150931
16.849976	19.783325	-1.958740
16.824951	19.783325	-1.992542
16.799927	19.763794	-2.153314
16.774902	19.738770	-2.216583
16.749878	19.687500	-2.132947
16.724854	19.694214	-2.087662
16.699829	19.642944	-2.180399
16.674805	19.630127	-2.259485
16.649780	19.611206	-2.214417
16.624756	19.572754	-1.988208
16.599731	19.592285	-2.108029
16.574707	19.541016	-2.141830
16.550293	19.509277	-2.103479
16.525269	19.483643	-2.083112
16.500244	19.458008	-2.067294
16.475220	19.426270	-2.083112
16.450195	19.394531	-2.212033
16.425171	19.388428	-2.352222
16.400146	19.356079	-2.166748
16.375122	19.324341	-1.938373
16.350098	19.279785	-2.126013
16.325073	19.292603	-2.153314
16.300049	19.273682	-2.392957
16.275024	19.229126	-2.169131
16.250000	19.184570	-2.058194
16.224976	19.171753	-2.189499
16.199951	19.165039	-2.230234
16.174927	19.133301	-2.282236
16.149902	19.069824	-2.155481
16.124878	19.082642	-2.112579
16.099854	19.050293	-2.141830
16.074829	18.999634	-2.329687
16.049805	19.005737	-2.135114
16.024780	18.967896	-1.981274
15.999756	18.929443	-2.067294
15.974731	18.929443	-2.103479
15.949707	18.872070	-2.198383
15.925293	18.890991	-2.202933
15.900269	18.827515	-2.126013
15.875244	18.853149	-2.254935
15.850220	18.814697	-2.302603
15.825195	18.795776	-2.198383
15.800171	18.789062	-2.187115
15.775146	18.738403	-2.130563
15.750122	18.693848	-2.139664
15.725098	18.687134	-2.187115
15.700073	18.636475	-1.994925
15.675049	18.623657	-2.087662
15.650024	18.591919	-2.121680
15.625000	18.591919	-2.123846
15.599976	18.540649	-2.069461
15.574951	18.521729	-2.085278
15.549927	18.496094	-2.040210
15.524902	18.458252	-2.083112
15.499878	18.451538	-2.098929
15.474854	18.413696	-2.085278
15.449829	18.394165	-2.060577
15.424805	18.388062	-2.230234
15.399780	18.336792	-2.157864
15.374756	18.330688	-2.180399
15.349731	18.292236	-2.227850
15.324707	18.286133	-1.985825
15.300293	18.266602	-2.232401
15.275269	18.190308	-2.232401
15.250244	18.209839	-2.083112
15.225220	18.177490	-2.069461
15.200195	18.139648	-2.058194
15.175171	18.158569	-2.194049
15.150146	18.088379	-2.236951
15.125122	18.043823	-2.031110
15.100098	18.031006	-1.997092
15.075073	18.018188	-2.062744
15.050049	18.005371	-2.236951
15.025024	17.973633	-2.103479
15.000000	17.954712	-2.132947
14.974976	17.922974	-2.119296
14.949951	17.916260	-2.338788
14.924927	17.865601	-2.347672
14.899902	17.846680	-2.180399
14.874878	17.833862	-2.101312
14.849854	17.814331	-2.121680
14.824829	17.782593	-2.209866
14.799805	17.744751	-2.408774
14.774780	17.731934	-2.218750
14.749756	17.693481	-2.126013
14.724731	17.680664	-2.148764
14.699707	17.667847	-2.178015
14.675293	17.630005	-2.261868
14.650269	17.585449	-2.141830
14.625244	17.585449	-2.024393
14.600220	17.553101	-2.137497
14.575195	17.528076	-2.196216
14.550171	17.515259	-2.062744
14.525146	17.476807	-2.198383
14.500122	17.476807	-2.225684
14.475098	17.438965	-2.144214
14.450073	17.419434	-2.162198
14.425049	17.381592	-2.325137
14.400024	17.368774	-2.162198
14.375000	17.317505	-2.279852
14.349976	17.266846	-2.302603
14.324951	17.285767	-2.157864
14.299927	17.247314	-2.180399
14.274902	17.234497	-2.164581
14.249878	17.228394	-2.155481
14.224854	17.171021	-2.207483
14.199829	17.126465	-2.123846
14.174805	17.113647	-2.160031
14.149780	17.107544	-2.270752
14.124756	17.100830	-2.236951
14.099731	17.043457	-2.189499
14.074707	17.043457	-2.071844
14.050293	17.005615	-2.139664
14.025269	16.992798	-2.383856
14.000244	16.979980	-2.146381
13.975220	16.909790	-2.067294
13.950195	16.922607	-2.103479
13.925171	16.884155	-2.250601
13.900146	16.846313	-2.162198
13.875122	16.814575	-2.189499
13.850098	16.795044	-2.101312
13.825073	16.807861	-2.304770
13.800049	16.776123	-2.392957
13.775024	16.724854	-2.200766
13.750000	16.699829	-2.135114
13.724976	16.687012	-2.083112
13.699951	16.635742	-2.216583
13.674927	16.629639	-2.250601
13.649902	16.604004	-2.252768
13.624878	16.578369	-2.083112
13.599854	16.546631	-2.141830
13.574829	16.520996	-2.309320
13.549805	16.520996	-2.202933
13.524780	16.483154	-2.239117
13.499756	16.451416	-2.157864
13.474731	16.412964	-2.209866
13.449707	16.412964	-2.390790
13.425293	16.368408	-2.288953
13.400269	16.361694	-2.155481
13.375244	16.329956	-2.291119
13.350220	16.311035	-2.334238
13.325195	16.253662	-2.216583
13.300171	16.272583	-2.254935
13.275146	16.247559	-2.311487
13.250122	16.209106	-2.200766
13.225098	16.164551	-2.284402
13.200073	16.164551	-2.194049
13.175049	16.119995	-2.254935
13.150024	16.101074	-2.264035
13.125000	16.075439	-2.060577
13.099976	16.049805	-2.216583
13.074951	16.018066	-1.999475
13.049927	16.005249	-2.184949
13.024902	15.947876	-2.325137
12.999878	15.947876	-2.221133
12.974854	15.935059	-2.123846
12.949829	15.928955	-2.137497
12.924805	15.877686	-2.273135
12.899780	15.845947	-2.413324
12.874756	15.827026	-2.273135
12.849731	15.794678	-2.130563
12.824707	15.794678	-2.252768
12.800293	15.782471	-2.334238
12.775269	15.731201	-2.356772
12.750244	15.712280	-2.254935
12.725220	15.680542	-2.105646
12.700195	15.661011	-2.257318
12.675171	15.616455	-2.397507
12.650146	15.616455	-2.295670
12.625122	15.603638	-2.126013
12.600098	15.540161	-2.139664
12.575073	15.534058	-2.166748
12.550049	15.508423	-2.180399
12.525024	15.488892	-2.392957
12.500000	15.469971	-2.112579
12.474976	15.463867	-2.205316
12.449951	15.386963	-2.288953
12.424927	15.374756	-2.334238
12.399902	15.368042	-2.300220
12.374878	15.323486	-2.288953
12.349854	15.297852	-2.320587
12.324829	15.304565	-2.352222
12.299805	15.266113	-2.216583
12.274780	15.215454	-2.282236
12.249756	15.183105	-2.198383
12.224731	15.177002	-2.223300
12.199707	15.132446	-2.275302
12.175293	15.125732	-2.246051
12.150269	15.100708	-2.234567
12.125244	15.056152	-2.325137
12.100220	15.056152	-2.207483
12.075195	15.017700	-2.103479
12.050171	15.017700	-2.259485
12.025146	14.954224	-2.178015
12.000122	14.928589	-2.180399
11.975098	14.896851	-2.277686
11.950073	14.902954	-2.189499
11.925049	14.890137	-2.331854
11.900024	14.884033	-2.429141
11.875000	14.839478	-2.359155
11.849976	14.794922	-2.202933
11.824951	14.769287	-2.236951
11.799927	14.743652	-2.390790
11.774902	14.718018	-2.361322
11.749878	14.724731	-2.397507
11.724854	14.680176	-2.180399
11.699829	14.680176	-2.236951
11.674805	14.622803	-2.300220
11.649780	14.597168	-2.352222
11.624756	14.578247	-2.189499
11.599731	14.558716	-2.065128
11.574707	14.533691	-2.130563
11.550293	14.489136	-2.363489
11.525269	14.482422	-2.306937
11.500244	14.463501	-2.049094
11.475220	14.418945	-1.949640
11.450195	14.418945	-2.196216
11.425171	14.393311	-2.236951
11.400146	14.361572	-2.422424
11.375122	14.317017	-2.236951
11.350098	14.317017	-2.329687
11.325073	14.272461	-2.286786
11.300049	14.252930	-2.440408
11.275024	14.227905	-2.438242
11.250000	14.215088	-2.273135
11.224976	14.202271	-2.103479
11.199951	14.163818	-2.309320
11.174927	14.119263	-2.236951
11.149902	14.087524	-2.191666
11.124878	14.081421	-2.232401
11.099854	14.074707	-2.155481
11.074829	14.049072	-2.126013
11.049805	14.011230	-2.207483
11.024780	13.966675	-2.175848
10.999756	13.953857	-2.148764
10.974731	13.941040	-2.304770
10.949707	13.909302	-2.123846
10.925293	13.883667	-2.083112
10.900269	13.877563	-2.216583
10.875244	13.794556	-2.194049
10.850220	13.820190	-2.202933
10.825195	13.813477	-2.322971
10.800171	13.768921	-2.264035
10.775146	13.762817	-2.354605
10.750122	13.711548	-2.436075
10.725098	13.692627	-2.264035
10.700073	13.673706	-2.221133
10.675049	13.635254	-2.148764
10.650024	13.603516	-2.361322
10.625000	13.590698	-2.411157
10.599976	13.533325	-2.286786
10.574951	13.539429	-2.092212
10.549927	13.501587	-2.205316
10.524902	13.494873	-2.338788
10.499878	13.482056	-2.160031
10.474854	13.437500	-2.318420
10.449829	13.418579	-2.180399
10.424805	13.412476	-2.379523
10.399780	13.355103	-2.411157
10.374756	13.316650	-2.157864
10.349731	13.284912	-2.042377
10.324707	13.272095	-2.189499
10.300293	13.253174	-2.266418
10.275269	13.233643	-2.467709
10.250244	13.195801	-2.246051
10.225220	13.164062	-2.230234
10.200195	13.144531	-2.377139
10.175171	13.157349	-2.298053
10.150146	13.112793	-2.404224
10.125122	13.099976	-2.114746
10.100098	13.068237	-2.180399
10.075073	13.042603	-2.239117
10.050049	12.985229	-2.270752
10.025024	12.998047	-2.254935
10.000000	12.940674	-2.114746
9.974976	12.953491	-2.126013
9.949951	12.902832	-2.135114
9.924927	12.870483	-2.123846
9.899902	12.870483	-2.279852
9.874878	12.832642	-2.071844
9.849854	12.807007	-2.270752
9.824829	12.762451	-2.306937
9.799805	12.730713	-2.216583
9.774780	12.711182	-2.209866
9.749756	12.711182	-2.300220
9.724731	12.679443	-2.266418
9.699707	12.647705	-2.218750
9.675293	12.622070	-2.302603
9.650269	12.609253	-2.313870
9.625244	12.539673	-2.266418
9.600220	12.558594	-2.189499
9.575195	12.526855	-2.202933
9.550171	12.495117	-2.141830
9.525146	12.456665	-2.309320
9.500122	12.431030	-2.374973
9.475098	12.443848	-2.096762
9.450073	12.405396	-2.148764
9.425049	12.386475	-2.184949
9.400024	12.335815	-2.300220
9.375000	12.310181	-2.164581
9.349976	12.316284	-2.148764
9.324951	12.278442	-2.017459
9.299927	12.252808	-2.300220
9.274902	12.227173	-2.343338
9.249878	12.195435	-2.103479
9.224854	12.182617	-2.141830
9.199829	12.144165	-2.112579
9.174805	12.112427	-2.241501
9.149780	12.099609	-2.442792
9.124756	12.074585	-2.225684
9.099731	12.061768	-2.162198
9.074707	12.023315	-2.340955
9.050293	11.991577	-2.268585
9.025269	11.959839	-2.236951
9.000244	11.947021	-2.243668
8.975220	11.940308	-2.175848
8.950195	11.915283	-2.241501
8.925171	11.857910	-2.334238
8.900146	11.838379	-2.196216
8.875122	11.813354	-2.160031
8.850098	11.800537	-2.221133
8.825073	11.781006	-2.196216
8.800049	11.768799	-2.202933
8.775024	11.685791	-2.198383
8.750000	11.691895	-2.298053
8.724976	11.660156	-2.243668
8.699951	11.641235	-2.273135
8.674927	11.622314	-2.162198
8.649902	11.589966	-2.160031
8.624878	11.558228	-2.327304
8.599854	11.532593	-2.218750
8.574829	11.494751	-2.189499
8.549805	11.507568	-2.216583
8.524780	11.450195	-2.444958
8.499756	11.437378	-2.411157
8.474731	11.417847	-2.316037
8.449707	11.386108	-2.157864
8.425293	11.367187	-2.288953
8.400269	11.348267	-2.313870
8.375244	11.348267	-2.397507
8.350220	11.290894	-2.121680
8.325195	11.296997	-2.184949
8.300171	11.233521	-2.311487
8.275146	11.220703	-2.356772
8.250122	11.213989	-2.130563
8.225098	11.182251	-2.119296
8.200073	11.150513	-2.137497
8.175049	11.131592	-2.383856
8.150024	11.118774	-2.361322
8.125000	11.093140	-2.266418
8.099976	11.048584	-2.241501
8.074951	11.055298	-2.329687
8.049927	10.997925	-2.313870
8.024902	10.991211	-2.291119
7.999878	10.972290	-2.309320
7.974854	10.927734	-2.239117
7.949829	10.908203	-2.436075
7.924805	10.902100	-2.399673
7.899780	10.825806	-2.291119
7.874756	10.812988	-2.408774
7.849731	10.800171	-2.325137
7.824707	10.787354	-2.372589
7.800293	10.729980	-2.144214
7.775269	10.711060	-2.232401
7.750244	10.685425	-2.368039
7.725220	10.685425	-2.322971
7.700195	10.634766	-2.275302
7.675171	10.615234	-2.275302
7.650146	10.602417	-2.286786
7.625122	10.570679	-2.524261
7.600098	10.564575	-2.508444
7.575073	10.520020	-2.232401
7.550049	10.532837	-2.250601
7.525024	10.455933	-2.431525
7.500000	10.455933	-2.478976
7.474976	10.430908	-2.402057
7.449951	10.411377	-2.270752
7.424927	10.379639	-2.261868
7.399902	10.341187	-2.408774
7.374878	10.328979	-2.519711
7.349854	10.335083	-2.275302
7.324829	10.277710	-2.221133
7.299805	10.258789	-2.325137
7.274780	10.220337	-2.270752
7.249756	10.227051	-2.517328
7.224731	10.175781	-2.246051
7.199707	10.156860	-2.232401
7.175293	10.131226	-2.472260
7.150269	10.079956	-2.327304
7.125244	10.086670	-2.474426
7.100220	10.048218	-2.379523
7.075195	10.035400	-2.374973
7.050171	10.010376	-2.417874
7.025146	9.965820	-2.404224
7.000122	9.978027	-2.374973
6.975098	9.940186	-2.397507
6.950073	9.908447	-2.454059
6.925049	9.882812	-2.377139
6.900024	9.831543	-2.361322
6.875000	9.831543	-2.381689
6.849976	9.793701	-2.576263
6.824951	9.768066	-2.474426
6.799927	9.768066	-2.426974
6.774902	9.723511	-2.286786
6.749878	9.697876	-2.350055
6.724854	9.660034	-2.347672
6.699829	9.653320	-2.433691
6.674805	9.666138	-2.318420
6.649780	9.595947	-2.395340
6.624756	9.583130	-2.521878
6.599731	9.551392	-2.474426
6.574707	9.512939	-2.402057
6.550293	9.481201	-2.374973
6.525269	9.487915	-2.442792
6.500244	9.449463	-2.619165
6.475220	9.404907	-2.596631
6.450195	9.392090	-2.325137
6.425171	9.373169	-2.368039
6.400146	9.360352	-2.506061
6.375122	9.334717	-2.576263
6.350098	9.296875	-2.483527
6.325073	9.252319	-2.496960
6.300049	9.232788	-2.374973
6.275024	9.194946	-2.558063
6.250000	9.201050	-2.571713
6.224976	9.156494	-2.318420
6.199951	9.143677	-2.284402
6.174927	9.130859	-2.279852
6.149902	9.099121	-2.404224
6.124878	9.067383	-2.442792
6.099854	9.035645	-2.270752
6.074829	9.016113	-2.331854
6.049805	9.016113	-2.607898
6.024780	9.003296	-2.472260
5.999756	8.952637	-2.537695
5.974731	8.933716	-2.551346
5.949707	8.901367	-2.524261
5.925293	8.876343	-2.492410
5.900269	8.843994	-2.334238
5.875244	8.837891	-2.424591
5.850220	8.787231	-2.535529
5.825195	8.767700	-2.488077
5.800171	8.774414	-2.388406
5.775146	8.735962	-2.370422
5.750122	8.717041	-2.306937
5.725098	8.659668	-2.490244
5.700073	8.646851	-2.392957
5.675049	8.634033	-2.184949
5.650024	8.589478	-2.300220
5.625000	8.602295	-2.372589
5.599976	8.583374	-2.345505
5.574951	8.526001	-2.259485
5.549927	8.506470	-2.311487
5.524902	8.481445	-2.438242
5.499878	8.455811	-2.598798
5.474854	8.417358	-2.576263
5.449829	8.411255	-2.383856
5.424805	8.379517	-2.402057
5.399780	8.334351	-2.379523
5.374756	8.309326	-2.560446
5.349731	8.322144	-2.578430
5.324707	8.277588	-2.340955
5.300293	8.245239	-2.359155
5.275269	8.213501	-2.496960
5.250244	8.194580	-2.343338
5.225220	8.181763	-2.336404
5.200195	8.130493	-2.336404
5.175171	8.130493	-2.372589
5.150146	8.105469	-2.424591
5.125122	8.060913	-2.359155
5.100098	8.048096	-2.246051
5.075073	8.009644	-2.311487
5.050049	7.990723	-2.268585
5.025024	7.965088	-2.386240
5.000000	7.926636	-2.467709
4.974976	7.946167	-2.436075
4.949951	7.907715	-2.650800
4.924927	7.857056	-2.512778
4.899902	7.844238	-2.503894
4.874878	7.824707	-2.365872
4.849854	7.780151	-2.508444
4.824829	7.767334	-2.438242
4.799805	7.761230	-2.508444
4.774780	7.716675	-2.298053
4.749756	7.703857	-2.352222
4.724731	7.703857	-2.571713
4.699707	7.633667	-2.350055
4.675293	7.640381	-2.338788
4.650269	7.570190	-2.338788
4.625244	7.557373	-2.268585
4.600220	7.583008	-2.535529
4.575195	7.544556	-2.444958
4.550171	7.493896	-2.282236
4.525146	7.481079	-2.388406
4.500122	7.461548	-2.601181
4.475098	7.423706	-2.469876
4.450073	7.436523	-2.616998
4.425049	7.385254	-2.383856
4.400024	7.379150	-2.449509
4.375000	7.327881	-2.605515
4.349976	7.321777	-2.517328
4.324951	7.277222	-2.454059
4.299927	7.245483	-2.340955
4.274902	7.238770	-2.295670
4.249878	7.207031	-2.519711
4.224854	7.194214	-2.338788
4.199829	7.155762	-2.338788
4.174805	7.143555	-2.316037
4.149780	7.130737	-2.456226
4.124756	7.060547	-2.406607
4.099731	7.079468	-2.383856
4.074707	7.028809	-2.440408
4.050293	7.009277	-2.571713
4.025269	6.984253	-2.469876
4.000244	6.951904	-2.334238
3.975220	6.945801	-2.548962
3.950195	6.926880	-2.553513
3.925171	6.862793	-2.616998
3.900146	6.849976	-2.336404
3.875122	6.818237	-2.444958
3.850098	6.805420	-2.340955
3.825073	6.786499	-2.578430
3.800049	6.748047	-2.548962
3.775024	6.723022	-2.261868
3.750000	6.684570	-2.300220
3.724976	6.684570	-2.334238
3.699951	6.671753	-2.431525
3.674927	6.633301	-2.530978
3.649902	6.582642	-2.322971
3.624878	6.588745	-2.345505
3.599854	6.563721	-2.542245
3.574829	6.538086	-2.551346
3.549805	6.499634	-2.447342
3.524780	6.474609	-2.481143
3.499756	6.448975	-2.325137
3.474731	6.417236	-2.630432
3.449707	6.391602	-2.585147
3.425293	6.384888	-2.519711
3.400269	6.359863	-2.463159
3.375244	6.340332	-2.478976
3.350220	6.315308	-2.379523
3.325195	6.276855	-2.402057
3.300171	6.245117	-2.456226
3.275146	6.238403	-2.544629
3.250122	6.200562	-2.429141
3.225098	6.174927	-2.392957
3.200073	6.149292	-2.327304
3.175049	6.123657	-2.354605
3.150024	6.085815	-2.320587
3.125000	6.091919	-2.415707
3.099976	6.054077	-2.422424
3.074951	6.009521	-2.458609
3.049927	6.002808	-2.736819
3.024902	5.971069	-2.506061
2.999878	5.945435	-2.460776
2.974854	5.932617	-2.510611
2.949829	5.888062	-2.544629
2.924805	5.862427	-2.616998
2.899780	5.850220	-2.506061
2.874756	5.811768	-2.273135
2.849731	5.780029	-2.433691
2.824707	5.792847	-2.548962
2.800293	5.754395	-2.560446
2.775269	5.715942	-2.372589
2.750244	5.709839	-2.436075
2.725220	5.678101	-2.415707
2.700195	5.658569	-2.578430
2.675171	5.620728	-2.399673
2.650146	5.601196	-2.273135
2.625122	5.601196	-2.395340
2.600098	5.569458	-2.293503
2.575073	5.512085	-2.492410
2.550049	5.499268	-2.526428
2.525024	5.493164	-2.298053
2.500000	5.454712	-2.361322
2.474976	5.416870	-2.630432
2.449951	5.410156	-2.553513
2.424927	5.372314	-2.490244
2.399902	5.346680	-2.503894
2.374878	5.321045	-2.234567
2.349854	5.295410	-2.510611
2.324829	5.295410	-2.336404
2.299805	5.250854	-2.449509
2.274780	5.257568	-2.390790
2.249756	5.187378	-2.433691
2.224731	5.206299	-2.456226
2.199707	5.117187	-2.306937
2.175293	5.130005	-2.399673
2.150269	5.104370	-2.478976
2.125244	5.059814	-2.388406
2.100220	5.034790	-2.318420
2.075195	5.009155	-2.370422
2.050171	5.009155	-2.379523
2.025146	4.964600	-2.392957
2.000122	4.945068	-2.392957
1.975098	4.926147	-2.368039
1.950073	4.887695	-2.510611
1.925049	4.894409	-2.655350
1.900024	4.855957	-2.655350
1.875000	4.830322	-2.413324
1.849976	4.798584	-2.291119
1.824951	4.735107	-2.436075
1.799927	4.741211	-2.587531
1.774902	4.735107	-2.573880
1.749878	4.696655	-2.379523
1.724854	4.658813	-2.365872
1.699829	4.658813	-2.569330
1.674805	4.620361	-2.528812
1.649780	4.601440	-2.454059
1.624756	4.562988	-2.377139
1.599731	4.531250	-2.467709
1.574707	4.512329	-2.533145
1.550293	4.505615	-2.542245
1.525269	4.499512	-2.336404
1.500244	4.435425	-2.399673
1.475220	4.410400	-2.469876
1.450195	4.403687	-2.499344
1.425171	4.403687	-2.560446
1.400146	4.353027	-2.555896
1.375122	4.327393	-2.578430
1.350098	4.301758	-2.492410
1.325073	4.276123	-2.537695
1.300049	4.257202	-2.426974
1.275024	4.218750	-2.533145
1.250000	4.180908	-2.433691
1.224976	4.212646	-2.533145
1.199951	4.129639	-2.442792
1.174927	4.129639	-2.374973
1.149902	4.116821	-2.535529
1.124878	4.097900	-2.501511
1.099854	4.066162	-2.485693
1.074829	4.034424	-2.379523
1.049805	3.989868	-2.481143
1.024780	3.964233	-2.490244
0.999756	3.957520	-2.603348
0.974731	3.906860	-2.313870
0.949707	3.925781	-2.379523
0.925293	3.894043	-2.582980
0.900269	3.843384	-2.605515
0.875244	3.817749	-2.623715
0.850220	3.811035	-2.476593
0.825195	3.792114	-2.402057
0.800171	3.753662	-2.499344
0.775146	3.734741	-2.621548
0.750122	3.690186	-2.460776
0.725098	3.664551	-2.325137
0.700073	3.658447	-2.311487
0.675049	3.601074	-2.440408
0.650024	3.601074	-2.474426
0.625000	3.562622	-2.463159
0.599976	3.537598	-2.268585
0.574951	3.524780	-2.411157
0.549927	3.486328	-2.542245
0.524902	3.499146	-2.488077
0.499878	3.435669	-2.472260
0.474854	3.447876	-2.411157
0.449829	3.397217	-2.610065
0.424805	3.378296	-2.535529
0.399780	3.339844	-2.467709
0.374756	3.320923	-2.325137
0.349731	3.308105	-2.440408
0.324707	3.295288	-2.388406
0.300293	3.218994	-2.440408
0.275269	3.218994	-2.429141
0.250244	3.199463	-2.517328
0.225220	3.180542	-2.573880
0.200195	3.167725	-2.354605
0.175171	3.129883	-2.288953
0.150146	3.104248	-2.594247
0.125122	3.078613	-2.388406
0.100098	3.059692	-2.478976
0.075073	3.027954	-2.436075
0.050049	3.008423	-2.325137
0.025024	2.982788	-2.404224
0.000000	2.976685	-2.655350
0.000000	2.963867	-2.558063
0.000000	2.963867	-2.431525
0.000000	2.938232	-2.542245
0.000000	2.951050	-2.555896
0.000000	2.925415	-2.723169
0.000000	2.906494	-2.503894
0.000000	2.887573	-2.340955
0.000000	2.900391	-2.417874
0.000000	2.906494	-2.379523
0.000000	2.874756	-2.496960
0.000000	2.868652	-2.381689
0.000000	2.868652	-2.331854
0.000000	2.855835	-2.399673
0.000000	2.861938	-2.558063
0.000000	2.836304	-2.517328
0.000000	2.817383	-2.322971
0.000000	2.798462	-2.340955
0.000000	2.804565	-2.406607
0.000000	2.798462	-2.605515
0.000000	2.798462	-2.524261
0.000000	2.791748	-2.483527
0.000000	2.766724	-2.569330
0.000000	2.747192	-2.533145
0.000000	2.766724	-2.601181
0.000000	2.734375	-2.533145
0.000000	2.747192	-2.506061
0.000000	2.709351	-2.501511
0.000000	2.721558	-2.533145
0.000000	2.696533	-2.365872
0.000000	2.677002	-2.463159
0.000000	2.696533	-2.399673
0.000000	2.702637	-2.343338
0.000000	2.664795	-2.444958
0.000000	2.632446	-2.456226
0.000000	2.658081	-2.424591
0.000000	2.626343	-2.533145
0.000000	2.626343	-2.402057
0.000000	2.645264	-2.422424
0.000000	2.619629	-2.422424
0.000000	2.594604	-2.490244
0.000000	2.594604	-2.492410
0.000000	2.607422	-2.551346
0.000000	2.594604	-2.463159
0.000000	2.562866	-2.537695
0.000000	2.543335	-2.621548
0.000000	2.537231	-2.481143
0.000000	2.550049	-2.426974
0.000000	2.524414	-2.383856
0.000000	2.511597	-2.451892
0.000000	2.517700	-2.686984
0.000000	2.511597	-2.454059
0.000000	2.492676	-2.336404
0.000000	2.479858	-2.340955
0.000000	2.467041	-2.417874
0.000000	2.467041	-2.467709
0.000000	2.460937	-2.436075
0.000000	2.441406	-2.302603
0.000000	2.473145	-2.442792
0.000000	2.460937	-2.619165
0.000000	2.448120	-2.544629
0.000000	2.441406	-2.386240
0.000000	2.415771	-2.442792
0.000000	2.409668	-2.431525
0.000000	2.409668	-2.644083
0.000000	2.396851	-2.648633
0.000000	2.396851	-2.442792
0.000000	2.365112	-2.542245
0.000000	2.371216	-2.544629
0.000000	2.390747	-2.508444
0.000000	2.358398	-2.501511
0.000000	2.346191	-2.463159
0.000000	2.365112	-2.279852
0.000000	2.358398	-2.503894
0.000000	2.313843	-2.408774
0.000000	2.301636	-2.420041
0.000000	2.288818	-2.422424
0.000000	2.326660	-2.352222
0.000000	2.294922	-2.451892
0.000000	2.282104	-2.426974
0.000000	2.250366	-2.336404
0.000000	2.263184	-2.442792
0.000000	2.263184	-2.614615
0.000000	2.224731	-2.426974
0.000000	2.244263	-2.295670
0.000000	2.231445	-2.576263
0.000000	2.231445	-2.433691
0.000000	2.211914	-2.614615
0.000000	2.192993	-2.397507
0.000000	2.224731	-2.444958
0.000000	2.211914	-2.553513
0.000000	2.218628	-2.569330
0.000000	2.167358	-2.467709
0.000000	2.161255	-2.426974
0.000000	2.180176	-2.424591
0.000000	2.154541	-2.634982
0.000000	2.154541	-2.580814
0.000000	2.135620	-2.386240
0.000000	2.142334	-2.386240
0.000000	2.135620	-2.383856
0.000000	2.122803	-2.476593
0.000000	2.129517	-2.515161
0.000000	2.122803	-2.406607
0.000000	2.091064	-2.433691
0.000000	2.109985	-2.612448
0.000000	2.097778	-2.619165
0.000000	2.097778	-2.485693
0.000000	2.052612	-2.354605
0.000000	2.091064	-2.383856
0.000000	2.040405	-2.632816
0.000000	2.052612	-2.689368
0.000000	2.046509	-2.386240
0.000000	2.033691	-2.422424
0.000000	2.072144	-2.510611
0.000000	2.020874	-2.564996
0.000000	2.008057	-2.546796
0.000000	1.989136	-2.601181
0.000000	1.983032	-2.442792
0.000000	2.008057	-2.605515
0.000000	2.001953	-2.546796
0.000000	1.970215	-2.402057
0.000000	1.938477	-2.316037
0.000000	1.983032	-2.395340
0.000000	1.963501	-2.402057
0.000000	1.950684	-2.555896
0.000000	1.970215	-2.506061
0.000000	1.957397	-2.689368
0.000000	1.944580	-2.592081
0.000000	1.938477	-2.564996
0.000000	1.918945	-2.510611
0.000000	1.925659	-2.641699
0.000000	1.881104	-2.578430
0.000000	1.906128	-2.607898
0.000000	1.868286	-2.359155
0.000000	1.887207	-2.397507
0.000000	1.906128	-2.650800
0.000000	1.881104	-2.637366
0.000000	1.842651	-2.548962
0.000000	1.836548	-2.383856
0.000000	1.868286	-2.474426
0.000000	1.868286	-2.578430
0.000000	1.855469	-2.560446
0.000000	1.855469	-2.356772
0.000000	1.810913	-2.408774
0.000000	1.823730	-2.472260
0.000000	1.829834	-2.519711
0.000000	1.810913	-2.562613
0.000000	1.785278	-2.456226
0.000000	1.804199	-2.361322
0.000000	1.798096	-2.578430
0.000000	1.791992	-2.684818
0.000000	1.779175	-2.501511
0.000000	1.772461	-2.359155
0.000000	1.759644	-2.368039
0.000000	1.746826	-2.521878
0.000000	1.766357	-2.517328
0.000000	1.746826	-2.533145
0.000000	1.740723	-2.404224
0.000000	1.766357	-2.607898
0.000000	1.734619	-2.506061
0.000000	1.715088	-2.478976
0.000000	1.696167	-2.420041
0.000000	1.702271	-2.395340
0.000000	1.696167	-2.576263
0.000000	1.702271	-2.551346
0.000000	1.696167	-2.496960
0.000000	1.702271	-2.252768
0.000000	1.677246	-2.350055
0.000000	1.683350	-2.442792
0.000000	1.683350	-2.571713
0.000000	1.696167	-2.526428
0.000000	1.664429	-2.551346
0.000000	1.670532	-2.666617
0.000000	1.664429	-2.379523
0.000000	1.664429	-2.370422
0.000000	1.664429	-2.569330
0.000000	1.644897	-2.474426
0.000000	1.638794	-2.533145
0.000000	1.632690	-2.564996
0.000000	1.607056	-2.463159
0.000000	1.619873	-2.537695
0.000000	1.644897	-2.603348
0.000000	1.594238	-2.460776
0.000000	1.587524	-2.345505
0.000000	1.575317	-2.424591
0.000000	1.575317	-2.488077
0.000000	1.568604	-2.456226
0.000000	1.594238	-2.395340
0.000000	1.562500	-2.318420
0.000000	1.575317	-2.449509
0.000000	1.575317	-2.485693
0.000000	1.562500	-2.526428
0.000000	1.530762	-2.506061
0.000000	1.542969	-2.449509
0.000000	1.562500	-2.551346
0.000000	1.511230	-2.761737
0.000000	1.542969	-2.601181
0.000000	1.505127	-2.309320
0.000000	1.511230	-2.395340
0.000000	1.524048	-2.447342
0.000000	1.511230	-2.594247
0.000000	1.511230	-2.526428
0.000000	1.524048	-2.379523
0.000000	1.524048	-2.515161
0.000000	1.473389	-2.456226
0.000000	1.492310	-2.530978
0.000000	1.460571	-2.322971
0.000000	1.485596	-2.275302
0.000000	1.453857	-2.408774
0.000000	1.473389	-2.490244
0.000000	1.453857	-2.474426
0.000000	1.460571	-2.433691
0.000000	1.447754	-2.490244
0.000000	1.479492	-2.395340
0.000000	1.416016	-2.580814
0.000000	1.434937	-2.614615
0.000000	1.441040	-2.442792
0.000000	1.441040	-2.555896
0.000000	1.422119	-2.485693
0.000000	1.390381	-2.426974
0.000000	1.403198	-2.284402
0.000000	1.390381	-2.485693
0.000000	1.390381	-2.288953
0.000000	1.377563	-2.569330
0.000000	1.377563	-2.361322
0.000000	1.396484	-2.442792
0.000000	1.371460	-2.444958
0.000000	1.358643	-2.472260
0.000000	1.377563	-2.329687
0.000000	1.364746	-2.440408
0.000000	1.339111	-2.467709
0.000000	1.358643	-2.716452
0.000000	1.345825	-2.488077
0.000000	1.339111	-2.436075
0.000000	1.345825	-2.483527
0.000000	1.326904	-2.546796
0.000000	1.351929	-2.501511
0.000000	1.339111	-2.492410
0.000000	1.307373	-2.216583
0.000000	1.294556	-2.438242
0.000000	1.314087	-2.558063
0.000000	1.294556	-2.485693
0.000000	1.269531	-2.361322
0.000000	1.294556	-2.316037
0.000000	1.294556	-2.368039
0.000000	1.307373	-2.542245
0.000000	1.288452	-2.397507
0.000000	1.281738	-2.254935
0.000000	1.294556	-2.426974
0.000000	1.256714	-2.510611
0.000000	1.262817	-2.524261
0.000000	1.256714	-2.558063
0.000000	1.269531	-2.426974
0.000000	1.218262	-2.334238
0.000000	1.237183	-2.666617
0.000000	1.231079	-2.623715
0.000000	1.243896	-2.558063
0.000000	1.224976	-2.429141
0.000000	1.218262	-2.352222
0.000000	1.218262	-2.465326
0.000000	1.212158	-2.361322
0.000000	1.218262	-2.442792
0.000000	1.212158	-2.399673
0.000000	1.199341	-2.488077
0.000000	1.224976	-2.399673
0.000000	1.218262	-2.266418
0.000000	1.179810	-2.447342
0.000000	1.199341	-2.316037
0.000000	1.186523	-2.546796
0.000000	1.186523	-2.338788
0.000000	1.173706	-2.451892
0.000000	1.173706	-2.472260
0.000000	1.186523	-2.521878
0.000000	1.173706	-2.325137
0.000000	1.148071	-2.508444
0.000000	1.154785	-2.422424
0.000000	1.167603	-2.648633
0.000000	1.129150	-2.582980
0.000000	1.148071	-2.250601
0.000000	1.160889	-2.345505
0.000000	1.129150	-2.451892
0.000000	1.141968	-2.467709
0.000000	1.129150	-2.438242
0.000000	1.148071	-2.395340
0.000000	1.103516	-2.316037
0.000000	1.135254	-2.442792
0.000000	1.116333	-2.573880
0.000000	1.129150	-2.408774
0.000000	1.135254	-2.338788
0.000000	1.090698	-2.426974
0.000000	1.090698	-2.458609
0.000000	1.097412	-2.616998
0.000000	1.077881	-2.451892
0.000000	1.084595	-2.402057
0.000000	1.071777	-2.578430
0.000000	1.077881	-2.585147
0.000000	1.077881	-2.501511
0.000000	1.071777	-2.476593
0.000000	1.058960	-2.399673
0.000000	1.065674	-2.553513
0.000000	1.040039	-2.601181
0.000000	1.040039	-2.444958
0.000000	1.033325	-2.316037
0.000000	1.040039	-2.302603
0.000000	1.058960	-2.291119
0.000000	1.065674	-2.449509
0.000000	1.046143	-2.334238
0.000000	1.014404	-2.325137
0.000000	1.040039	-2.402057
0.000000	1.027222	-2.438242
0.000000	1.027222	-2.340955
0.000000	1.020508	-2.359155
0.000000	0.995483	-2.431525
0.000000	1.014404	-2.399673
0.000000	0.995483	-2.555896
0.000000	1.008301	-2.411157
0.000000	1.001587	-2.496960
0.000000	1.001587	-2.700635
0.000000	0.988770	-2.515161
0.000000	0.969849	-2.431525
0.000000	1.001587	-2.592081
0.000000	0.969849	-2.519711
0.000000	0.969849	-2.553513
0.000000	0.975952	-2.415707
0.000000	0.969849	-2.286786
0.000000	0.969849	-2.320587
0.000000	0.982666	-2.442792
0.000000	0.957031	-2.356772
0.000000	0.944214	-2.474426
0.000000	0.950928	-2.286786
0.000000	0.963745	-2.397507
0.000000	0.950928	-2.582980
0.000000	0.950928	-2.560446
0.000000	0.938110	-2.381689
0.000000	0.944214	-2.433691
0.000000	0.912476	-2.540079
0.000000	0.944214	-2.614615
0.000000	0.931396	-2.655350
0.000000	0.938110	-2.363489
0.000000	0.880737	-2.399673
0.000000	0.931396	-2.422424
0.000000	0.912476	-2.472260
0.000000	0.912476	-2.404224
0.000000	0.893555	-2.304770
0.000000	0.899658	-2.316037
0.000000	0.899658	-2.465326
0.000000	0.893555	-2.374973
0.000000	0.867920	-2.356772
0.000000	0.893555	-2.241501
0.000000	0.874023	-2.273135
0.000000	0.874023	-2.496960
0.000000	0.886841	-2.508444
0.000000	0.861816	-2.370422
0.000000	0.867920	-2.463159
0.000000	0.861816	-2.542245
0.000000	0.861816	-2.540079
0.000000	0.861816	-2.571713
0.000000	0.855103	-2.530978
0.000000	0.867920	-2.436075
0.000000	0.861816	-2.598798
0.000000	0.855103	-2.406607
0.000000	0.836182	-2.397507
0.000000	0.823364	-2.438242
0.000000	0.823364	-2.456226
0.000000	0.836182	-2.277686
0.000000	0.842285	-2.347672
0.000000	0.823364	-2.399673
0.000000	0.848999	-2.386240
0.000000	0.829468	-2.431525
0.000000	0.855103	-2.365872
0.000000	0.823364	-2.295670
0.000000	0.829468	-2.440408
0.000000	0.784912	-2.392957
0.000000	0.816650	-2.478976
0.000000	0.784912	-2.336404
0.000000	0.804443	-2.390790
0.000000	0.823364	-2.610065
0.000000	0.829468	-2.619165
0.000000	0.778809	-2.476593
0.000000	0.784912	-2.451892
0.000000	0.759888	-2.458609
0.000000	0.784912	-2.544629
0.000000	0.810547	-2.569330
0.000000	0.778809	-2.302603
0.000000	0.784912	-2.365872
0.000000	0.765991	-2.440408
0.000000	0.759888	-2.533145
0.000000	0.759888	-2.390790
0.000000	0.772095	-2.313870
0.000000	0.765991	-2.395340
0.000000	0.797729	-2.524261
0.000000	0.784912	-2.476593
0.000000	0.753174	-2.458609
0.000000	0.765991	-2.426974
0.000000	0.759888	-2.365872
0.000000	0.734253	-2.454059
0.000000	0.740356	-2.607898
0.000000	0.708618	-2.411157
0.000000	0.740356	-2.345505
0.000000	0.727539	-2.625882
0.000000	0.734253	-2.465326
0.000000	0.721436	-2.302603
0.000000	0.734253	-2.519711
0.000000	0.734253	-2.408774
0.000000	0.721436	-2.496960
0.000000	0.740356	-2.485693
0.000000	0.727539	-2.415707
0.000000	0.708618	-2.469876
0.000000	0.714722	-2.512778
0.000000	0.689697	-2.347672
0.000000	0.689697	-2.444958
0.000000	0.721436	-2.392957
0.000000	0.689697	-2.607898
0.000000	0.695801	-2.625882
0.000000	0.695801	-2.392957
0.000000	0.708618	-2.377139
0.000000	0.702515	-2.426974
0.000000	0.714722	-2.567163
0.000000	0.714722	-2.558063
0.000000	0.676880	-2.395340
0.000000	0.651245	-2.424591
0.000000	0.676880	-2.592081
0.000000	0.670166	-2.501511
0.000000	0.682983	-2.537695
0.000000	0.695801	-2.343338
0.000000	0.676880	-2.395340
0.000000	0.670166	-2.571713
0.000000	0.625610	-2.580814
0.000000	0.651245	-2.359155
0.000000	0.664062	-2.331854
0.000000	0.657959	-2.433691
0.000000	0.651245	-2.422424
0.000000	0.664062	-2.438242
0.000000	0.645142	-2.352222
0.000000	0.657959	-2.381689
0.000000	0.645142	-2.576263
0.000000	0.645142	-2.426974
0.000000	0.632324	-2.444958
0.000000	0.657959	-2.429141
0.000000	0.632324	-2.472260
0.000000	0.632324	-2.524261
0.000000	0.632324	-2.488077
0.000000	0.632324	-2.496960
0.000000	0.619507	-2.501511
0.000000	0.600586	-2.623715
0.000000	0.625610	-2.512778
0.000000	0.612793	-2.440408
0.000000	0.606689	-2.535529
0.000000	0.619507	-2.422424
0.000000	0.606689	-2.560446
0.000000	0.606689	-2.383856
0.000000	0.632324	-2.433691
0.000000	0.606689	-2.444958
0.000000	0.606689	-2.492410
0.000000	0.574951	-2.338788
0.000000	0.606689	-2.442792
0.000000	0.593872	-2.352222
0.000000	0.593872	-2.707352
0.000000	0.568237	-2.628265
0.000000	0.593872	-2.363489
0.000000	0.593872	-2.413324
0.000000	0.581055	-2.506061
0.000000	0.581055	-2.630432
0.000000	0.581055	-2.510611
0.000000	0.568237	-2.458609
0.000000	0.581055	-2.417874
0.000000	0.568237	-2.628265
0.000000	0.556030	-2.592081
0.000000	0.556030	-2.472260
0.000000	0.556030	-2.345505
0.000000	0.593872	-2.363489
0.000000	0.581055	-2.515161
0.000000	0.549316	-2.625882
0.000000	0.581055	-2.408774
0.000000	0.530396	-2.359155
0.000000	0.556030	-2.544629
0.000000	0.562134	-2.580814
0.000000	0.536499	-2.483527
0.000000	0.543213	-2.560446
0.000000	0.536499	-2.571713
0.000000	0.543213	-2.528812
0.000000	0.536499	-2.632816
0.000000	0.536499	-2.508444
0.000000	0.530396	-2.537695
0.000000	0.530396	-2.451892
0.000000	0.556030	-2.372589
0.000000	0.536499	-2.488077
0.000000	0.536499	-2.397507
0.000000	0.536499	-2.671167
0.000000	0.530396	-2.526428
0.000000	0.549316	-2.508444
0.000000	0.510864	-2.370422
0.000000	0.530396	-2.512778
0.000000	0.543213	-2.476593
0.000000	0.530396	-2.582980
0.000000	0.491943	-2.374973
0.000000	0.491943	-2.415707
0.000000	0.498657	-2.564996
0.000000	0.479126	-2.664450
0.000000	0.498657	-2.485693
0.000000	0.504761	-2.282236
0.000000	0.517578	-2.447342
0.000000	0.466309	-2.637366
0.000000	0.485840	-2.653183
0.000000	0.466309	-2.383856
0.000000	0.491943	-2.374973
0.000000	0.498657	-2.488077
0.000000	0.491943	-2.390790
0.000000	0.479126	-2.395340
0.000000	0.498657	-2.334238
0.000000	0.466309	-2.424591
0.000000	0.447388	-2.517328
0.000000	0.473022	-2.465326
0.000000	0.466309	-2.279852
0.000000	0.473022	-2.279852
0.000000	0.466309	-2.406607
0.000000	0.454102	-2.510611
0.000000	0.466309	-2.533145
0.000000	0.466309	-2.347672
0.000000	0.466309	-2.408774
0.000000	0.460205	-2.544629
0.000000	0.460205	-2.567163
0.000000	0.421753	-2.553513
0.000000	0.460205	-2.517328
0.000000	0.466309	-2.524261
0.000000	0.454102	-2.463159
0.000000	0.421753	-2.363489
0.000000	0.454102	-2.422424
0.000000	0.466309	-2.485693
0.000000	0.454102	-2.463159
0.000000	0.447388	-2.399673
0.000000	0.460205	-2.515161
0.000000	0.447388	-2.454059
0.000000	0.428467	-2.540079
0.000000	0.415649	-2.465326
0.000000	0.408936	-2.250601
0.000000	0.421753	-2.383856
0.000000	0.402832	-2.395340
0.000000	0.408936	-2.304770
0.000000	0.421753	-2.467709
0.000000	0.434570	-2.259485
0.000000	0.421753	-2.501511
0.000000	0.377197	-2.711902
0.000000	0.428467	-2.571713
0.000000	0.402832	-2.325137
0.000000	0.421753	-2.304770
0.000000	0.415649	-2.426974
0.000000	0.415649	-2.664450
0.000000	0.390015	-2.521878
0.000000	0.390015	-2.264035
0.000000	0.421753	-2.372589
0.000000	0.415649	-2.535529
0.000000	0.371094	-2.481143
0.000000	0.390015	-2.449509
0.000000	0.371094	-2.383856
0.000000	0.415649	-2.501511
0.000000	0.402832	-2.603348
0.000000	0.390015	-2.521878
0.000000	0.377197	-2.354605
0.000000	0.421753	-2.257318
0.000000	0.390015	-2.284402
0.000000	0.371094	-2.438242
0.000000	0.396729	-2.433691
0.000000	0.390015	-2.496960
0.000000	0.377197	-2.614615
0.000000	0.358276	-2.381689
0.000000	0.390015	-2.431525
0.000000	0.358276	-2.530978
0.000000	0.428467	-2.501511
0.000000	0.358276	-2.506061
0.000000	0.351562	-2.463159
0.000000	0.390015	-2.261868
0.000000	0.377197	-2.377139
0.000000	0.390015	-2.648633
0.000000	0.371094	-2.429141
0.000000	0.345459	-2.302603
0.000000	0.364380	-2.449509
0.000000	0.364380	-2.306937
0.000000	0.345459	-2.571713
0.000000	0.377197	-2.372589
0.000000	0.371094	-2.252768
0.000000	0.358276	-2.386240
0.000000	0.313721	-2.374973
0.000000	0.351562	-2.485693
0.000000	0.351562	-2.535529
0.000000	0.371094	-2.329687
0.000000	0.351562	-2.436075
0.000000	0.339355	-2.526428
0.000000	0.371094	-2.510611
0.000000	0.345459	-2.313870
0.000000	0.332642	-2.436075
0.000000	0.339355	-2.458609
0.000000	0.339355	-2.571713
0.000000	0.345459	-2.336404
0.000000	0.351562	-2.426974
0.000000	0.307007	-2.429141
0.000000	0.339355	-2.492410
0.000000	0.319824	-2.325137
0.000000	0.313721	-2.404224
0.000000	0.300903	-2.451892
0.000000	0.339355	-2.469876
0.000000	0.313721	-2.537695
0.000000	0.339355	-2.411157
0.000000	0.326538	-2.614615
0.000000	0.332642	-2.329687
0.000000	0.339355	-2.483527
0.000000	0.326538	-2.508444
0.000000	0.307007	-2.417874
0.000000	0.339355	-2.512778
0.000000	0.307007	-2.573880
0.000000	0.300903	-2.381689
0.000000	0.281982	-2.277686
0.000000	0.307007	-2.429141
0.000000	0.300903	-2.420041
0.000000	0.294800	-2.404224
0.000000	0.281982	-2.454059
0.000000	0.332642	-2.313870
0.000000	0.300903	-2.499344
0.000000	0.294800	-2.610065
0.000000	0.294800	-2.454059
0.000000	0.294800	-2.334238
0.000000	0.275269	-2.438242
0.000000	0.262451	-2.558063
0.000000	0.281982	-2.655350
0.000000	0.300903	-2.537695
0.000000	0.300903	-2.352222
0.000000	0.294800	-2.451892
0.000000	0.300903	-2.619165
0.000000	0.288086	-2.496960
0.000000	0.275269	-2.560446
0.000000	0.281982	-2.284402
0.000000	0.269165	-2.476593
0.000000	0.294800	-2.402057
0.000000	0.262451	-2.501511
0.000000	0.275269	-2.359155
0.000000	0.262451	-2.309320
0.000000	0.269165	-2.340955
0.000000	0.275269	-2.422424
0.000000	0.281982	-2.282236
0.000000	0.275269	-2.426974
0.000000	0.269165	-2.519711
0.000000	0.281982	-2.379523
0.000000	0.275269	-2.478976
0.000000	0.288086	-2.501511
0.000000	0.288086	-2.576263
0.000000	0.262451	-2.585147
0.000000	0.249634	-2.426974
0.000000	0.249634	-2.331854
0.000000	0.262451	-2.408774
0.000000	0.262451	-2.664450
0.000000	0.281982	-2.463159
0.000000	0.249634	-2.503894
0.000000	0.256348	-2.288953
0.000000	0.237427	-2.492410
0.000000	0.262451	-2.637366
0.000000	0.288086	-2.352222
0.000000	0.262451	-2.298053
0.000000	0.249634	-2.311487
0.000000	0.249634	-2.338788
0.000000	0.249634	-2.485693
0.000000	0.243530	-2.397507
0.000000	0.237427	-2.254935
0.000000	0.256348	-2.458609
0.000000	0.262451	-2.582980
0.000000	0.243530	-2.560446
0.000000	0.224609	-2.492410
0.000000	0.237427	-2.478976
0.000000	0.262451	-2.585147
0.000000	0.224609	-2.460776
0.000000	0.217896	-2.304770
0.000000	0.230713	-2.540079
0.000000	0.237427	-2.372589
0.000000	0.249634	-2.490244
0.000000	0.230713	-2.490244
0.000000	0.217896	-2.397507
0.000000	0.249634	-2.397507
0.000000	0.205078	-2.506061
0.000000	0.230713	-2.309320
0.000000	0.224609	-2.295670
0.000000	0.249634	-2.402057
0.000000	0.249634	-2.313870
0.000000	0.217896	-2.318420
0.000000	0.237427	-2.474426
0.000000	0.217896	-2.420041
0.000000	0.224609	-2.540079
0.000000	0.224609	-2.675717
0.000000	0.211792	-2.506061
0.000000	0.205078	-2.327304
0.000000	0.224609	-2.449509
0.000000	0.211792	-2.399673
0.000000	0.224609	-2.721002
0.000000	0.205078	-2.483527
0.000000	0.205078	-2.379523
0.000000	0.217896	-2.535529
0.000000	0.192871	-2.537695
0.000000	0.211792	-2.492410
0.000000	0.211792	-2.329687
0.000000	0.198975	-2.306937
0.000000	0.205078	-2.488077
0.000000	0.192871	-2.447342
0.000000	0.211792	-2.343338
0.000000	0.211792	-2.227850
0.000000	0.192871	-2.340955
0.000000	0.180054	-2.408774
0.000000	0.173340	-2.408774
0.000000	0.173340	-2.449509
0.000000	0.198975	-2.438242
0.000000	0.173340	-2.587531
0.000000	0.173340	-2.426974
0.000000	0.192871	-2.472260
0.000000	0.173340	-2.424591
0.000000	0.173340	-2.411157
0.000000	0.180054	-2.388406
0.000000	0.198975	-2.458609
0.000000	0.180054	-2.379523
0.000000	0.167236	-2.521878
0.000000	0.224609	-2.555896
0.000000	0.205078	-2.325137
0.000000	0.180054	-2.336404
0.000000	0.173340	-2.354605
0.000000	0.180054	-2.379523
0.000000	0.192871	-2.503894
0.000000	0.186157	-2.277686
0.000000	0.160522	-2.266418
0.000000	0.160522	-2.417874
0.000000	0.205078	-2.625882
0.000000	0.173340	-2.481143
0.000000	0.186157	-2.540079
0.000000	0.180054	-2.304770
0.000000	0.160522	-2.519711
0.000000	0.198975	-2.603348
0.000000	0.180054	-2.544629
0.000000	0.160522	-2.250601
0.000000	0.167236	-2.383856
0.000000	0.147705	-2.286786
0.000000	0.147705	-2.503894
0.000000	0.173340	-2.408774
0.000000	0.147705	-2.293503
0.000000	0.173340	-2.408774
0.000000	0.147705	-2.429141
0.000000	0.173340	-2.345505
0.000000	0.167236	-2.406607
0.000000	0.154419	-2.372589
0.000000	0.167236	-2.573880
0.000000	0.180054	-2.456226
0.000000	0.128784	-2.488077
0.000000	0.128784	-2.585147
0.000000	0.173340	-2.456226
0.000000	0.154419	-2.420041
0.000000	0.167236	-2.424591
0.000000	0.147705	-2.388406
0.000000	0.128784	-2.585147
0.000000	0.141602	-2.598798
0.000000	0.154419	-2.404224
0.000000	0.147705	-2.275302
0.000000	0.167236	-2.340955
0.000000	0.167236	-2.402057
0.000000	0.147705	-2.433691
0.000000	0.173340	-2.295670
0.000000	0.141602	-2.121680
0.000000	0.160522	-2.331854
0.000000	0.154419	-2.390790
0.000000	0.128784	-2.304770
0.000000	0.147705	-2.318420
0.000000	0.115967	-2.320587
0.000000	0.147705	-2.422424
0.000000	0.167236	-2.567163
0.000000	0.173340	-2.447342
0.000000	0.135498	-2.413324
0.000000	0.154419	-2.488077
0.000000	0.135498	-2.515161
0.000000	0.128784	-2.438242
0.000000	0.141602	-2.483527
0.000000	0.128784	-2.467709
0.000000	0.128784	-2.560446
0.000000	0.115967	-2.431525
0.000000	0.128784	-2.309320
0.000000	0.141602	-2.454059
0.000000	0.141602	-2.359155
0.000000	0.135498	-2.300220
0.000000	0.109863	-2.340955
0.000000	0.090942	-2.221133
0.000000	0.147705	-2.483527
0.000000	0.122681	-2.463159
0.000000	0.122681	-2.300220
0.000000	0.160522	-2.331854
0.000000	0.160522	-2.406607
0.000000	0.097046	-2.469876
0.000000	0.109863	-2.544629
0.000000	0.141602	-2.438242
0.000000	0.122681	-2.406607
0.000000	0.122681	-2.465326
0.000000	0.115967	-2.481143
0.000000	0.135498	-2.449509
0.000000	0.122681	-2.336404
0.000000	0.141602	-2.368039
0.000000	0.122681	-2.404224
0.000000	0.122681	-2.607898
0.000000	0.109863	-2.284402
0.000000	0.128784	-2.243668
0.000000	0.097046	-2.377139
0.000000	0.122681	-2.340955
0.000000	0.141602	-2.379523
0.000000	0.122681	-2.402057
0.000000	0.103149	-2.417874
0.000000	0.103149	-2.478976
0.000000	0.135498	-2.458609
0.000000	0.122681	-2.415707
0.000000	0.122681	-2.438242
0.000000	0.160522	-2.447342
0.000000	0.097046	-2.496960
0.000000	0.097046	-2.506061
0.000000	0.128784	-2.426974
0.000000	0.084229	-2.607898
0.000000	0.115967	-2.508444
0.000000	0.109863	-2.542245
0.000000	0.109863	-2.356772
0.000000	0.078125	-2.420041
0.000000	0.065308	-2.438242
0.000000	0.097046	-2.399673
0.000000	0.122681	-2.214417
0.000000	0.109863	-2.259485
0.000000	0.090942	-2.447342
0.000000	0.071411	-2.388406
0.000000	0.084229	-2.340955
0.000000	0.109863	-2.295670
0.000000	0.103149	-2.279852
0.000000	0.084229	-2.451892
0.000000	0.097046	-2.544629
0.000000	0.078125	-2.363489
0.000000	0.084229	-2.325137
0.000000	0.084229	-2.476593
0.000000	0.090942	-2.451892
0.000000	0.071411	-2.671167
0.000000	0.084229	-2.370422
0.000000	0.045776	-2.350055
0.000000	0.078125	-2.485693
0.000000	0.090942	-2.447342
0.000000	0.097046	-2.417874
0.000000	0.084229	-2.474426
0.000000	0.071411	-2.372589
0.000000	0.071411	-2.417874
0.000000	0.090942	-2.460776
0.000000	0.090942	-2.343338
0.000000	0.071411	-2.334238
0.000000	0.058594	-2.379523
0.000000	0.071411	-2.420041
0.000000	0.058594	-2.377139
0.000000	0.103149	-2.422424
0.000000	0.071411	-2.657733
0.000000	0.078125	-2.576263
0.000000	0.058594	-2.390790
0.000000	0.090942	-2.352222
0.000000	0.058594	-2.424591
0.000000	0.071411	-2.488077
0.000000	0.058594	-2.383856
0.000000	0.065308	-2.246051
0.000000	0.045776	-2.266418
0.000000	0.052490	-2.433691
0.000000	0.058594	-2.454059
0.000000	0.078125	-2.288953
0.000000	0.058594	-2.347672
0.000000	0.058594	-2.388406
0.000000	0.033569	-2.395340
0.000000	0.039673	-2.485693
0.000000	0.071411	-2.223300
0.000000	0.045776	-2.365872
0.000000	0.071411	-2.424591
0.000000	0.084229	-2.456226
0.000000	0.052490	-2.521878
0.000000	0.071411	-2.517328
0.000000	0.078125	-2.304770
0.000000	0.045776	-2.578430
0.000000	0.052490	-2.431525
0.000000	0.039673	-2.426974
0.000000	0.039673	-2.474426
0.000000	0.071411	-2.397507
0.000000	0.052490	-2.282236
0.000000	0.078125	-2.372589
0.000000	0.045776	-2.318420
0.000000	0.033569	-2.379523
0.000000	0.039673	-2.503894
0.000000	0.039673	-2.318420
0.000000	0.058594	-2.264035
0.000000	0.045776	-2.449509
0.000000	0.058594	-2.282236
0.000000	0.052490	-2.458609
0.000000	0.058594	-2.404224
0.000000	0.065308	-2.472260
0.000000	0.052490	-2.560446
0.000000	0.039673	-2.533145
0.000000	0.033569	-2.402057
0.000000	0.020752	-2.322971
0.000000	0.039673	-2.388406
0.000000	0.058594	-2.682434
0.000000	0.071411	-2.553513
0.000000	0.058594	-2.311487
0.000000	0.033569	-2.356772
0.000000	0.045776	-2.481143
0.000000	0.039673	-2.383856
0.000000	0.039673	-2.433691
0.000000	0.026855	-2.322971
0.000000	0.065308	-2.356772
0.000000	0.039673	-2.496960
0.000000	0.033569	-2.368039
0.000000	0.045776	-2.282236
0.000000	0.020752	-2.352222
0.000000	0.020752	-2.282236
0.000000	0.039673	-2.320587
0.000000	0.045776	-2.311487
0.000000	0.039673	-2.243668
0.000000	0.033569	-2.388406
0.000000	0.045776	-2.465326
0.000000	0.033569	-2.411157
0.000000	0.045776	-2.458609
0.000000	0.039673	-2.472260
0.000000	0.033569	-2.540079
0.000000	0.001221	-2.392957
0.000000	0.052490	-2.327304
0.000000	0.039673	-2.383856
0.000000	0.039673	-2.544629
0.000000	0.045776	-2.451892
0.000000	0.045776	-2.216583
0.000000	0.039673	-2.413324
0.000000	0.058594	-2.379523
0.000000	0.045776	-2.476593
0.000000	0.014038	-2.347672
0.000000	0.045776	-2.166748
0.000000	0.039673	-2.243668
0.000000	0.033569	-2.309320
0.000000	0.045776	-2.383856
0.000000	0.058594	-2.392957
0.000000	0.052490	-2.259485
0.000000	0.014038	-2.503894
0.000000	0.026855	-2.535529
0.000000	0.039673	-2.433691
0.000000	0.045776	-2.392957
0.000000	0.052490	-2.352222
0.000000	0.033569	-2.438242
0.000000	0.039673	-2.451892
0.000000	0.033569	-2.388406
0.000000	0.026855	-2.444958
0.000000	0.033569	-2.494794
0.000000	0.045776	-2.334238
0.000000	0.020752	-2.368039
0.000000	0.020752	-2.313870
0.000000	0.014038	-2.442792
0.000000	0.039673	-2.359155
0.000000	0.014038	-2.390790
0.000000	0.033569	-2.209866
0.000000	0.033569	-2.420041
0.000000	0.020752	-2.492410
0.000000	0.026855	-2.359155
0.000000	0.020752	-2.406607
0.000000	0.039673	-2.356772
0.000000	0.033569	-2.569330
0.000000	0.039673	-2.472260
0.000000	0.014038	-2.406607
0.000000	0.045776	-2.189499
0.000000	0.020752	-2.300220
0.000000	0.026855	-2.352222
0.000000	0.039673	-2.589697
0.000000	0.045776	-2.325137
0.000000	0.033569	-2.273135
0.000000	0.014038	-2.413324
0.000000	0.039673	-2.306937
0.000000	0.014038	-2.474426
0.000000	0.039673	-2.370422
0.000000	0.014038	-2.318420
0.000000	0.007935	-2.408774
0.000000	0.045776	-2.560446
0.000000	0.001221	-2.368039
0.000000	0.020752	-2.402057
0.000000	0.020752	-2.558063
0.000000	0.007935	-2.533145
0.000000	0.014038	-2.436075
0.000000	-0.004883	-2.469876
0.000000	0.014038	-2.433691
0.000000	0.007935	-2.499344
0.000000	0.020752	-2.270752
0.000000	0.014038	-2.248218
0.000000	0.020752	-2.438242
0.000000	0.014038	-2.311487
0.000000	0.039673	-2.309320
0.000000	0.033569	-2.223300
0.000000	-0.004883	-2.322971
0.000000	0.020752	-2.433691
0.000000	0.020752	-2.359155
0.000000	0.045776	-2.320587
0.000000	0.045776	-2.212033
0.000000	-0.004883	-2.447342
0.000000	0.007935	-2.379523
0.000000	0.001221	-2.447342
0.000000	0.007935	-2.275302
0.000000	0.020752	-2.392957
0.000000	0.033569	-2.485693
0.000000	0.020752	-2.569330
0.000000	0.033569	-2.318420
0.000000	-0.004883	-2.354605
0.000000	-0.004883	-2.361322
0.000000	0.020752	-2.496960
0.000000	0.033569	-2.488077
0.025024	0.033569	-2.374973
0.050049	0.058594	-2.370422
0.075073	0.115967	-2.392957
0.100098	0.097046	-2.472260
0.125122	0.103149	-2.481143
0.150146	0.147705	-2.282236
0.175171	0.135498	-2.406607
0.200195	0.167236	-2.372589
0.225220	0.160522	-2.329687
0.250244	0.211792	-2.311487
0.275269	0.217896	-2.372589
0.300293	0.237427	-2.325137
0.324707	0.217896	-2.460776
0.349731	0.262451	-2.404224
0.374756	0.256348	-2.444958
0.399780	0.275269	-2.322971
0.424805	0.275269	-2.286786
0.449829	0.300903	-2.295670
0.474854	0.339355	-2.239117
0.499878	0.339355	-2.444958
0.524902	0.390015	-2.456226
0.549927	0.371094	-2.386240
0.574951	0.371094	-2.205316
0.599976	0.408936	-2.325137
0.625000	0.402832	-2.402057
0.650024	0.428467	-2.266418
0.675049	0.441284	-2.230234
0.700073	0.434570	-2.060577
0.725098	0.460205	-2.225684
0.750122	0.510864	-2.370422
0.775146	0.523682	-2.162198
0.800171	0.536499	-2.067294
0.825195	0.536499	-2.132947
0.850220	0.581055	-2.304770
0.875244	0.587769	-2.377139
0.900269	0.600586	-2.311487
0.925293	0.606689	-2.202933
0.949707	0.619507	-2.467709
0.974731	0.632324	-2.318420
0.999756	0.664062	-2.309320
1.024780	0.682983	-2.444958
1.049805	0.689697	-2.288953
1.074829	0.682983	-2.311487
1.099854	0.714722	-2.365872
1.124878	0.740356	-2.239117
1.149902	0.734253	-2.268585
1.174927	0.772095	-2.338788
1.199951	0.765991	-2.268585
1.224976	0.778809	-2.200766
1.250000	0.797729	-2.243668
1.275024	0.842285	-2.141830
1.300049	0.836182	-2.288953
1.325073	0.855103	-2.239117
1.350098	0.855103	-2.089828
1.375122	0.861816	-2.264035
1.400146	0.912476	-2.184949
1.425171	0.944214	-2.234567
1.450195	0.957031	-2.456226
1.475220	0.969849	-2.306937
1.500244	0.969849	-2.377139
1.525269	0.995483	-2.420041
1.550293	1.014404	-2.302603
1.574707	1.052856	-2.257318
1.599731	1.052856	-2.248218
1.624756	1.040039	-2.270752
1.649780	1.052856	-2.386240
1.674805	1.084595	-2.108029
1.699829	1.084595	-2.160031
1.724854	1.154785	-2.298053
1.749878	1.141968	-2.361322
1.774902	1.160889	-2.257318
1.799927	1.179810	-2.121680
1.824951	1.199341	-2.200766
1.849976	1.205444	-2.243668
1.875000	1.269531	-2.404224
1.900024	1.262817	-2.166748
1.925049	1.275635	-2.126013
1.950073	1.314087	-2.316037
1.975098	1.301270	-2.338788
2.000122	1.320190	-2.402057
2.025146	1.326904	-2.340955
2.050171	1.364746	-2.257318
2.075195	1.377563	-2.436075
2.100220	1.403198	-2.295670
2.125244	1.403198	-2.284402
2.150269	1.409302	-2.291119
2.175293	1.447754	-2.144214
2.199707	1.479492	-2.121680
2.224731	1.473389	-2.361322
2.249756	1.498413	-2.225684
2.274780	1.517944	-2.178015
2.299805	1.524048	-2.202933
2.324829	1.549683	-2.230234
2.349854	1.581421	-2.194049
2.374878	1.594238	-2.218750
2.399902	1.613159	-2.261868
2.424927	1.625977	-2.354605
2.449951	1.625977	-2.216583
2.474976	1.632690	-2.248218
2.500000	1.677246	-2.334238
2.525024	1.683350	-2.365872
2.550049	1.727905	-2.254935
2.575073	1.721802	-2.270752
2.600098	1.727905	-2.232401
2.625122	1.753540	-2.458609
2.650146	1.785278	-2.415707
2.675171	1.753540	-2.058194
2.700195	1.810913	-2.135114
2.725220	1.817017	-2.205316
2.750244	1.842651	-2.284402
2.775269	1.836548	-2.399673
2.800293	1.855469	-2.169131
2.824707	1.881104	-2.189499
2.849731	1.918945	-2.268585
2.874756	1.906128	-2.243668
2.899780	1.944580	-2.198383
2.924805	1.976318	-2.110196
2.949829	1.963501	-2.180399
2.974854	2.001953	-2.318420
2.999878	2.020874	-2.431525
3.024902	2.046509	-2.225684
3.049927	2.059326	-2.182565
3.074951	2.052612	-2.331854
3.099976	2.091064	-2.300220
3.125000	2.091064	-2.178015
3.150024	2.109985	-2.205316
3.175049	2.148437	-2.164581
3.200073	2.174072	-2.318420
3.225098	2.192993	-2.273135
3.250122	2.211914	-2.212033
3.275146	2.231445	-2.130563
3.300171	2.211914	-2.114746
3.325195	2.250366	-2.166748
3.350220	2.294922	-2.187115
3.375244	2.320557	-2.031110
3.400269	2.326660	-2.248218
3.425293	2.333374	-2.273135
3.449707	2.346191	-2.234567
3.474731	2.371216	-2.277686
3.499756	2.403564	-2.236951
3.524780	2.409668	-2.225684
3.549805	2.428589	-2.402057
3.574829	2.441406	-2.180399
3.599854	2.448120	-2.101312
3.624878	2.485962	-2.268585
3.649902	2.492676	-2.252768
3.674927	2.530518	-2.139664
3.699951	2.530518	-2.157864
3.724976	2.543335	-2.092212
3.750000	2.568970	-2.178015
3.775024	2.581787	-2.413324
3.800049	2.600708	-2.128397
3.825073	2.619629	-2.008575
3.850098	2.639160	-2.022009
3.875122	2.651978	-2.046927
3.900146	2.658081	-2.180399
3.925171	2.709351	-2.144214
3.950195	2.741089	-1.994925
3.975220	2.734375	-2.221133
4.000244	2.760010	-2.302603
4.025269	2.747192	-2.293503
4.050293	2.798462	-2.246051
4.074707	2.836304	-2.171298
4.099731	2.855835	-2.288953
4.124756	2.868652	-2.377139
4.149780	2.861938	-2.383856
4.174805	2.893677	-2.155481
4.199829	2.900391	-2.214417
4.224854	2.938232	-2.309320
4.249878	2.932129	-2.166748
4.274902	2.982788	-2.306937
4.299927	3.002319	-2.164581
4.324951	3.002319	-2.275302
4.349976	3.002319	-2.164581
4.375000	3.059692	-2.227850
4.400024	3.072510	-2.135114
4.425049	3.072510	-2.126013
4.450073	3.110352	-2.108029
4.475098	3.123169	-2.198383
4.500122	3.154907	-2.126013
4.525146	3.129883	-2.173682
4.550171	3.167725	-2.329687
4.575195	3.206177	-2.266418
4.600220	3.218994	-2.173682
4.625244	3.244019	-2.162198
4.650269	3.256836	-2.318420
4.675293	3.263550	-2.404224
4.699707	3.295288	-2.352222
4.724731	3.282471	-2.162198
4.749756	3.301392	-2.026559
4.774780	3.352661	-2.254935
4.799805	3.378296	-2.173682
4.824829	3.397217	-2.144214
4.849854	3.416138	-2.200766
4.874878	3.447876	-2.087662
4.899902	3.460693	-2.338788
4.924927	3.473511	-2.386240
4.949951	3.467407	-2.200766
4.974976	3.499146	-2.092212
5.000000	3.537598	-2.234567
5.025024	3.549805	-2.083112
5.050049	3.549805	-2.361322
5.075073	3.594360	-2.164581
5.100098	3.619995	-2.074011
5.125122	3.651733	-2.223300
5.150146	3.651733	-2.374973
5.175171	3.639526	-2.230234
5.200195	3.690186	-2.248218
5.225220	3.703003	-2.146381
5.250244	3.721924	-2.264035
5.275269	3.747559	-2.254935
5.300293	3.798828	-2.065128
5.324707	3.798828	-2.060577
5.349731	3.836670	-2.028943
5.374756	3.830566	-2.141830
5.399780	3.855591	-2.178015
5.424805	3.862305	-2.202933
5.449829	3.906860	-2.076395
5.474854	3.900757	-2.166748
5.499878	3.932495	-2.117130
5.524902	3.970337	-2.035660
5.549927	3.957520	-2.153314
5.574951	3.989868	-2.067294
5.599976	4.014893	-2.146381
5.625000	4.066162	-2.295670
5.650024	4.053345	-2.137497
5.675049	4.066162	-2.236951
5.700073	4.085083	-2.277686
5.725098	4.091797	-2.288953
5.750122	4.123535	-2.096762
5.775146	4.116821	-2.121680
5.800171	4.168091	-2.225684
5.825195	4.174194	-2.236951
5.850220	4.225464	-2.316037
5.875244	4.218750	-2.202933
5.900269	4.238281	-2.128397
5.925293	4.231567	-2.182565
5.949707	4.288940	-2.200766
5.974731	4.320679	-2.212033
5.999756	4.346313	-1.974557
6.024780	4.378052	-2.112579
6.049805	4.359131	-2.153314
6.074829	4.403687	-2.225684
6.099854	4.410400	-2.101312
6.124878	4.448242	-2.096762
6.149902	4.435425	-2.173682
6.174927	4.486694	-2.304770
6.199951	4.461060	-2.320587
6.224976	4.492798	-2.056027
6.250000	4.524536	-1.960907
6.275024	4.544067	-2.230234
6.300049	4.575806	-2.327304
6.325073	4.581909	-2.137497
6.350098	4.633179	-2.123846
6.375122	4.633179	-2.046927
6.400146	4.645996	-2.264035
6.425171	4.671631	-2.216583
6.450195	4.690552	-2.128397
6.475220	4.709473	-2.022009
6.500244	4.722290	-2.080945
6.525269	4.735107	-2.022009
6.550293	4.818115	-2.293503
6.574707	4.798584	-2.148764
6.599731	4.811401	-2.031110
6.624756	4.843140	-2.119296
6.649780	4.862671	-2.275302
6.674805	4.894409	-2.189499
6.699829	4.900513	-2.248218
6.724854	4.913330	-2.230234
6.749878	4.945068	-2.214417
6.774902	4.964600	-2.261868
6.799927	4.951782	-2.117130
6.824951	4.983521	-2.146381
6.849976	5.053711	-2.137497
6.875000	5.046997	-2.049094
6.900024	5.072632	-2.139664
6.925049	5.085449	-2.008575
6.950073	5.111084	-2.216583
6.975098	5.123901	-2.123846
7.000122	5.142822	-2.232401
7.025146	5.161743	-2.071844
7.050171	5.168457	-2.031110
7.075195	5.206299	-2.062744
7.100220	5.231934	-2.087662
7.125244	5.257568	-2.162198
7.150269	5.270386	-2.083112
7.175293	5.295410	-2.196216
7.199707	5.314941	-2.327304
7.224731	5.333862	-2.155481
7.249756	5.372314	-2.146381
7.274780	5.365601	-2.098929
7.299805	5.404053	-2.022009
7.324829	5.448608	-2.250601
7.349854	5.454712	-2.194049
7.374878	5.467529	-1.994925
7.399902	5.467529	-2.015292
7.424927	5.493164	-2.144214
7.449951	5.512085	-2.155481
7.474976	5.556641	-2.123846
7.500000	5.588989	-2.101312
7.525024	5.582275	-1.967841
7.550049	5.646362	-2.046927
7.575073	5.639648	-2.160031
7.600098	5.665283	-2.078561
7.625122	5.678101	-2.094379
7.650146	5.697021	-1.954190
7.675171	5.709839	-2.198383
7.700195	5.748291	-2.327304
7.725220	5.748291	-2.153314
7.750244	5.741577	-2.033276
7.775269	5.780029	-2.135114
7.800293	5.837402	-2.246051
7.824707	5.811768	-2.144214
7.849731	5.843506	-2.187115
7.874756	5.888062	-2.083112
7.899780	5.881958	-2.200766
7.924805	5.932617	-2.169131
7.949829	5.926514	-2.146381
7.974854	5.945435	-2.058194
7.999878	5.989990	-2.004025
8.024902	5.996704	-1.981274
8.049927	6.047363	-2.148764
8.074951	6.047363	-2.042377
8.099976	6.060181	-2.096762
8.125000	6.085815	-2.207483
8.150024	6.123657	-2.087662
8.175049	6.143188	-2.166748
8.200073	6.193848	-2.035660
8.225098	6.174927	-2.191666
8.250122	6.219482	-2.103479
8.275146	6.232300	-2.196216
8.300171	6.251221	-1.983658
8.325195	6.289673	-2.017459
8.350220	6.308594	-2.146381
8.375244	6.315308	-2.132947
8.400269	6.365967	-2.096762
8.425293	6.359863	-2.153314
8.449707	6.384888	-2.004025
8.474731	6.397705	-2.198383
8.499756	6.417236	-2.198383
8.524780	6.436157	-1.981274
8.549805	6.467896	-1.854736
8.574829	6.486816	-1.985825
8.599854	6.525269	-2.110196
8.624878	6.544189	-2.264035
8.649902	6.563721	-2.065128
8.674927	6.569824	-1.981274
8.699951	6.569824	-2.006192
8.724976	6.627197	-2.284402
8.750000	6.652832	-2.207483
8.775024	6.646118	-2.085278
8.800049	6.684570	-2.114746
8.825073	6.716309	-2.065128
8.850098	6.723022	-2.112579
8.875122	6.735229	-2.046927
8.900146	6.773682	-1.936206
8.925171	6.799316	-1.899805
8.950195	6.824951	-2.015292
8.975220	6.812134	-2.004025
9.000244	6.849976	-2.101312
9.025269	6.875610	-1.933823
9.050293	6.894531	-1.999475
9.074707	6.920166	-2.049094
9.099731	6.958618	-1.960907
9.124756	6.964722	-1.960907
9.149780	6.984253	-1.972391
9.174805	7.028809	-1.983658
9.199829	7.034912	-2.137497
9.224854	7.073364	-2.110196
9.249878	7.079468	-2.087662
9.274902	7.079468	-2.157864
9.299927	7.105103	-2.171298
9.324951	7.105103	-2.024393
9.349976	7.181396	-2.040210
9.375000	7.207031	-1.994925
9.400024	7.213135	-2.044760
9.425049	7.257690	-2.160031
9.450073	7.238770	-2.006192
9.475098	7.283325	-1.825269
9.500122	7.296143	-1.994925
9.525146	7.334595	-1.942923
9.550171	7.327881	-1.985825
9.575195	7.327881	-2.001642
9.600220	7.404175	-1.863620
9.625244	7.385254	-1.920172
9.650269	7.410889	-2.103479
9.675293	7.429810	-2.067294
9.699707	7.474365	-1.981274
9.724731	7.500000	-2.130563
9.749756	7.506104	-2.191666
9.774780	7.518921	-2.209866
9.799805	7.583008	-1.992542
9.824829	7.563477	-1.981274
9.849854	7.595825	-2.105646
9.874878	7.620850	-2.173682
9.899902	7.653198	-2.046927
9.924927	7.678223	-2.065128
9.949951	7.684937	-1.881821
9.974976	7.710571	-2.076395
10.000000	7.742310	-2.198383
10.025024	7.748413	-2.012909
10.050049	7.761230	-1.802734
10.075073	7.844238	-1.988208
10.100098	7.831421	-1.997092
10.125122	7.857056	-2.162198
10.150146	7.850342	-1.985825
10.175171	7.894897	-1.838919
10.200195	7.914429	-2.019843
10.225220	7.926636	-2.189499
10.250244	7.965088	-2.166748
10.275269	7.971191	-2.146381
10.300293	8.009644	-2.040210
10.324707	8.028564	-1.972391
10.349731	8.048096	-2.196216
10.374756	8.085937	-2.024393
10.399780	8.098755	-1.902188
10.424805	8.092651	-1.936206
10.449829	8.118286	-1.895471
10.474854	8.150024	-1.895471
10.499878	8.150024	-1.911288
10.524902	8.194580	-2.017459
10.549927	8.207397	-1.852353
10.574951	8.245239	-2.058194
10.599976	8.226318	-1.888538
10.625000	8.270874	-1.879654
10.650024	8.315430	-1.972391
10.675049	8.322144	-1.841086
10.700073	8.347168	-2.067294
10.725098	8.353882	-1.965457
10.750122	8.398437	-1.992542
10.775146	8.424072	-2.178015
10.800171	8.442993	-2.001642
10.825195	8.455811	-2.067294
10.850220	8.481445	-1.952023
10.875244	8.506470	-1.985825
10.900269	8.526001	-2.085278
10.925293	8.563843	-2.096762
10.949707	8.576660	-1.831985
10.974731	8.608398	-1.809451
10.999756	8.615112	-1.834369
11.024780	8.640137	-1.983658
11.049805	8.659668	-1.850186
11.074829	8.685303	-1.827435
11.099854	8.710327	-1.793634
11.124878	8.723145	-1.992542
11.149902	8.761597	-2.062744
11.174927	8.767700	-1.960907
11.199951	8.825073	-1.816168
11.224976	8.850708	-1.999475
11.250000	8.863525	-2.080945
11.275024	8.856812	-2.060577
11.300049	8.901367	-1.992542
11.325073	8.927002	-1.915839
11.350098	8.952637	-2.033276
11.375122	8.965454	-2.171298
11.400146	8.984375	-2.026559
11.425171	9.003296	-1.927106
11.450195	9.048462	-1.845636
11.475220	9.067383	-2.062744
11.500244	9.086304	-2.087662
11.525269	9.124756	-1.958740
11.550293	9.124756	-1.770883
11.574707	9.124756	-1.782367
11.599731	9.175415	-1.831985
11.624756	9.156494	-1.938373
11.649780	9.207153	-1.863620
11.674805	9.232788	-1.879654
11.699829	9.258423	-2.049094
11.724854	9.271240	-1.895471
11.749878	9.290161	-1.983658
11.774902	9.328613	-1.915839
11.799927	9.328613	-1.868170
11.824951	9.373169	-1.981274
11.849976	9.398804	-2.135114
11.875000	9.404907	-1.886371
11.900024	9.417725	-1.972391
11.925049	9.443359	-2.069461
11.950073	9.500732	-1.976724
11.975098	9.532471	-1.893088
12.000122	9.545288	-2.012909
12.025146	9.558105	-1.886371
12.050171	9.589844	-1.997092
12.075195	9.589844	-1.866003
12.100220	9.634399	-1.732532
12.125244	9.640503	-1.762000
12.150269	9.660034	-1.904355
12.175293	9.704590	-1.764166
12.199707	9.697876	-1.854736
12.224731	9.729614	-1.881821
12.249756	9.761963	-1.976724
12.274780	9.799805	-2.080945
12.299805	9.838257	-2.024393
12.324829	9.825439	-1.895471
12.349854	9.851074	-1.915839
12.374878	9.869995	-1.967841
12.399902	9.895630	-2.121680
12.424927	9.914551	-1.947473
12.449951	9.940186	-1.766550
12.474976	9.959106	-1.845636
12.500000	9.965820	-1.958740
12.525024	9.997559	-2.004025
12.550049	10.067749	-1.868170
12.575073	10.092773	-1.770883
12.600098	10.092773	-1.786917
12.625122	10.105591	-1.911288
12.650146	10.105591	-1.911288
12.675171	10.150146	-1.714331
12.700195	10.169678	-1.666879
12.725220	10.194702	-1.746182
12.750244	10.207520	-1.920172
12.775269	10.233154	-2.078561
12.800293	10.258789	-1.795801
12.824707	10.303345	-1.992542
12.849731	10.316162	-2.026559
12.874756	10.341187	-2.004025
12.899780	10.373535	-1.956357
12.924805	10.379639	-1.965457
12.949829	10.405273	-1.868170
12.974854	10.418091	-2.015292
12.999878	10.455933	-1.820718
13.024902	10.468750	-1.854736
13.049927	10.513306	-1.852353
13.074951	10.520020	-1.870554
13.099976	10.538940	-1.807068
13.125000	10.564575	-1.798184
13.150024	10.570679	-1.827435
13.175049	10.634766	-1.757449
13.200073	10.640869	-1.927106
13.225098	10.646973	-1.854736
13.250122	10.672607	-1.811618
13.275146	10.717163	-1.811618
13.300171	10.736694	-1.997092
13.325195	10.742798	-2.004025
13.350220	10.736694	-2.001642
13.375244	10.812988	-1.974557
13.400269	10.844727	-2.137497
13.425293	10.857544	-2.139664
13.449707	10.857544	-1.956357
13.474731	10.889282	-1.809451
13.499756	10.902100	-1.947473
13.524780	10.927734	-2.033276
13.549805	10.933838	-2.042377
13.574829	10.997925	-1.802734
13.599854	10.991211	-1.775433
13.624878	11.035767	-1.829819
13.649902	11.055298	-1.947473
13.674927	11.080322	-1.834369
13.699951	11.080322	-1.798184
13.724976	11.131592	-1.775433
13.750000	11.182251	-2.008575
13.775024	11.169434	-2.069461
13.800049	11.157227	-1.927106
13.825073	11.201782	-1.773267
13.850098	11.233521	-1.841086
13.875122	11.259155	-1.922556
13.900146	11.315918	-2.169131
13.925171	11.328735	-2.010742
13.950195	11.341553	-1.782367
13.975220	11.361084	-1.845636
14.000244	11.392822	-1.924722
14.025269	11.411743	-1.872720
14.050293	11.450195	-1.911288
14.074707	11.424561	-1.915839
14.099731	11.450195	-1.938373
14.124756	11.469116	-1.956357
14.149780	11.513672	-1.870554
14.174805	11.558228	-1.843469
14.199829	11.571045	-1.908905
14.224854	11.589966	-1.746182
14.249878	11.628418	-1.834369
14.274902	11.615601	-1.782367
14.299927	11.660156	-2.006192
14.324951	11.679077	-2.053644
14.349976	11.698608	-1.868170
14.375000	11.724243	-1.827435
14.400024	11.749268	-1.933823
14.425049	11.781006	-2.062744
14.450073	11.838379	-1.942923
14.475098	11.813354	-1.845636
14.500122	11.838379	-1.741632
14.525146	11.851196	-1.879654
14.550171	11.895752	-1.956357
14.575195	11.908569	-1.762000
14.600220	11.947021	-1.700897
14.625244	11.972656	-1.777817
14.650269	12.010498	-1.750732
14.675293	12.004395	-1.918005
14.699707	12.017212	-1.718881
14.724731	12.048950	-1.660162
14.749756	12.080688	-1.816168
14.774780	12.099609	-1.911288
14.799805	12.119141	-1.922556
14.824829	12.156982	-1.960907
14.849854	12.163696	-1.723431
14.874878	12.169800	-1.927106
14.899902	12.221069	-1.947473
14.924927	12.265625	-1.793634
14.949951	12.252808	-1.757449
14.974976	12.278442	-1.655612
15.000000	12.297363	-1.752899
15.025024	12.341919	-1.755066
15.050049	12.360840	-1.782367
15.075073	12.380371	-1.608160
15.100098	12.437744	-1.852353
15.125122	12.431030	-1.759616
15.150146	12.431030	-1.614877
15.175171	12.488403	-1.673813
15.200195	12.488403	-1.612711
15.225220	12.532959	-1.755066
15.250244	12.526855	-1.687247
15.275269	12.564697	-1.721265
15.300293	12.590332	-1.897638
15.324707	12.609253	-1.707614
15.349731	12.609253	-1.804901
15.374756	12.686157	-1.795801
15.399780	12.705078	-1.716714
15.424805	12.723999	-1.942923
15.449829	12.743530	-1.789084
15.474854	12.743530	-1.569592
15.499878	12.794189	-1.528857
15.524902	12.794189	-1.766550
15.549927	12.813110	-1.852353
15.574951	12.864380	-1.789084
15.599976	12.877197	-1.746182
15.625000	12.883301	-1.737082
15.650024	12.915039	-1.906738
15.675049	12.966309	-1.899805
15.700073	12.966309	-1.777817
15.725098	12.998047	-1.657996
15.750122	13.036499	-1.714331
15.775146	13.029785	-1.820718
15.800171	13.055420	-2.008575
15.825195	13.112793	-1.732532
15.850220	13.138428	-1.831985
15.875244	13.151245	-1.947473
15.900269	13.170166	-1.976724
15.925293	13.170166	-1.979108
15.949707	13.220825	-1.922556
15.974731	13.220825	-1.899805
15.999756	13.259277	-1.861453
16.024780	13.278198	-1.854736
16.049805	13.322754	-1.883987
16.074829	13.322754	-1.952023
16.099854	13.361206	-1.886371
16.124878	13.386841	-1.748349
16.149902	13.405762	-1.981274
16.174927	13.431396	-1.881821
16.199951	13.444214	-2.094379
16.224976	13.463135	-1.942923
16.250000	13.501587	-1.725815
16.275024	13.514404	-1.764166
16.300049	13.527222	-1.936206
16.325073	13.558960	-1.960907
16.350098	13.609619	-2.035660
16.375122	13.609619	-1.877271
16.400146	13.654175	-1.947473
16.425171	13.679810	-2.092212
16.450195	13.698730	-2.060577
16.475220	13.711548	-1.868170
16.500244	13.737183	-1.852353
16.525269	13.762817	-1.890921
16.550293	13.787842	-2.101312
16.574707	13.813477	-2.031110
16.599731	13.858032	-1.791251
16.624756	13.870850	-1.918005
16.649780	13.902588	-2.004025
16.674805	13.909302	-1.798184
16.699829	13.941040	-1.868170
16.724854	13.941040	-1.863620
16.749878	13.979492	-1.881821
16.774902	14.017334	-2.001642
16.799927	14.011230	-1.859286
16.824951	14.049072	-1.757449
16.849976	14.061890	-1.856903
16.875000	14.081421	-1.886371
16.900024	14.132080	-1.954190
16.925049	14.125977	-1.895471
16.950073	14.163818	-2.080945
16.975098	14.170532	-2.067294
17.000122	14.215088	-2.010742
17.025146	14.246826	-1.976724
17.050171	14.240723	-1.870554
17.075195	14.265747	-1.927106
17.100220	14.317017	-1.981274
17.125244	14.335937	-1.913455
17.150269	14.354858	-1.820718
17.175293	14.393311	-1.988208
17.199707	14.400024	-2.089828
17.224731	14.400024	-2.017459
17.249756	14.444580	-1.816168
17.274780	14.469604	-1.883987
17.299805	14.495239	-1.818552
17.324829	14.520874	-1.967841
17.349854	14.539795	-1.752899
17.374878	14.546509	-1.741632
17.399902	14.609985	-1.872720
17.424927	14.616089	-1.936206
17.449951	14.616089	-1.927106
17.474976	14.673462	-1.863620
17.500000	14.680176	-1.784534
17.525024	14.711914	-1.979108
17.550049	14.743652	-2.080945
17.575073	14.743652	-1.967841
17.600098	14.782104	-1.904355
17.625122	14.801025	-1.725815
17.650146	14.826660	-1.881821
17.675171	14.832764	-1.981274
17.700195	14.890137	-1.981274
17.725220	14.884033	-1.852353
17.750244	14.902954	-1.915839
17.775269	14.941406	-1.958740
17.800293	14.992065	-1.854736
17.824707	14.992065	-1.924722
17.849731	15.030518	-1.906738
17.874756	15.049438	-1.997092
17.899780	15.043335	-1.784534
17.924805	15.100708	-1.795801
17.949829	15.106812	-1.834369
17.974854	15.138550	-1.818552
17.999878	15.158081	-1.709998
18.024902	15.208740	-1.818552
18.049927	15.202637	-1.825269
18.074951	15.234375	-1.999475
18.099976	15.260010	-2.026559
18.125000	15.278931	-1.841086
18.150024	15.304565	-1.646512
18.175049	15.349121	-1.784534
18.200073	15.349121	-1.906738
18.225098	15.386963	-1.902188
18.250122	15.399780	-1.770883
18.275146	15.406494	-1.757449
18.300171	15.451050	-1.920172
18.325195	15.488892	-1.981274
18.350220	15.482788	-1.800351
18.375244	15.540161	-1.746182
18.400269	15.546265	-1.795801
18.425293	15.616455	-1.768716
18.449707	15.603638	-1.897638
18.474731	15.610352	-1.709998
18.499756	15.648193	-1.746182
18.524780	15.686646	-1.877271
18.549805	15.673828	-2.012909
18.574829	15.712280	-1.881821
18.599854	15.744019	-1.895471
18.624878	15.750122	-1.940540
18.649902	15.807495	-1.963290
18.674927	15.801392	-1.985825
18.699951	15.814209	-1.823102
18.724976	15.877686	-1.852353
18.750000	15.877686	-1.807068
18.775024	15.896606	-1.823102
18.800049	15.953979	-1.845636
18.825073	15.960693	-1.746182
18.850098	15.998535	-2.001642
18.875122	16.018066	-1.811618
18.900146	16.055908	-1.759616
18.925171	16.036987	-1.721265
18.950195	16.094360	-1.836536
18.975220	16.075439	-1.716714
19.000244	16.113281	-1.899805
19.025269	16.177368	-1.721265
19.050293	16.203003	-1.811618
19.074707	16.203003	-2.046927
19.099731	16.209106	-2.026559
19.124756	16.272583	-1.750732
19.149780	16.272583	-1.816168
19.174805	16.311035	-1.825269
19.199829	16.323853	-1.997092
19.224854	16.355591	-1.992542
19.249878	16.355591	-1.666879
19.274902	16.368408	-1.662329
19.299927	16.419067	-1.823102
19.324951	16.444702	-1.795801
19.349976	16.463623	-1.831985
19.375000	16.502075	-1.614877
19.400024	16.553345	-1.678146
19.425049	16.540527	-1.831985
19.450073	16.604004	-1.800351
19.475098	16.591187	-1.671429
19.500122	16.610718	-1.700897
19.525146	16.622925	-1.673813
19.550171	16.674194	-1.825269
19.575195	16.661377	-1.768716
19.600220	16.712646	-1.775433
19.625244	16.718750	-1.795801
19.650269	16.770020	-1.798184
19.675293	16.776123	-1.868170
19.699707	16.807861	-1.875104
19.724731	16.839600	-2.042377
19.749756	16.859131	-2.006192
19.774780	16.871948	-1.856903
19.799805	16.890869	-1.655612
19.824829	16.922607	-1.777817
19.849854	16.979980	-1.918005
19.874878	16.954346	-1.834369
19.899902	17.005615	-1.675980
19.924927	17.030640	-1.614877
19.949951	17.075806	-1.617261
19.974976	17.062988	-1.852353
20.000000	17.120361	-1.843469
20.025024	17.126465	-1.660162
20.050049	17.158203	-1.628528
20.075073	17.164917	-1.709998
20.100098	17.145386	-1.743799
20.125122	17.209473	-1.802734
20.150146	17.247314	-1.700897
20.175171	17.260132	-1.786917
20.200195	17.291870	-1.913455
20.225220	17.285767	-1.850186
20.250244	17.343140	-1.897638
20.275269	17.374878	-1.809451
20.300293	17.349243	-1.737082
20.324707	17.400513	-1.956357
20.349731	17.432251	-1.870554
20.374756	17.476807	-1.784534
20.399780	17.476807	-1.816168
20.424805	17.515259	-1.854736
20.449829	17.515259	-1.809451
20.474854	17.553101	-1.739249
20.499878	17.591553	-1.748349
20.524902	17.597656	-1.883987
20.549927	17.642822	-1.739249
20.574951	17.661743	-1.605777
20.599976	17.661743	-1.592343
20.625000	17.680664	-1.727982
20.650024	17.725220	-1.662329
20.675049	17.750854	-1.666879
20.700073	17.750854	-1.641962
20.725098	17.795410	-1.893088
20.750122	17.814331	-1.960907
20.775146	17.839966	-1.814001
20.800171	17.846680	-1.723431
20.825195	17.884521	-1.825269
20.850220	17.941895	-1.825269
20.875244	17.935791	-1.902188
20.900269	17.941895	-1.734698
20.925293	17.980347	-1.589960
20.949707	18.012085	-1.827435
20.974731	18.024902	-1.818552
20.999756	18.056641	-1.752899
21.024780	18.095093	-1.714331
21.049805	18.095093	-1.675980
21.074829	18.132935	-1.757449
21.099854	18.152466	-1.757449
21.124878	18.171387	-1.678146
21.149902	18.197021	-1.689630
21.174927	18.222046	-1.737082
21.199951	18.241577	-1.698514
21.224976	18.273315	-1.789084
21.250000	18.298950	-1.755066
21.275024	18.330688	-1.762000
21.300049	18.349609	-1.804901
21.325073	18.388062	-1.843469
21.350098	18.406982	-1.779984
21.375122	18.432617	-1.789084
21.400146	18.451538	-1.795801
21.425171	18.470459	-1.831985
21.450195	18.496094	-1.752899
21.475220	18.515625	-1.786917
21.500244	18.527832	-1.883987
21.525269	18.579102	-1.886371
21.550293	18.604736	-1.748349
21.574707	18.623657	-1.725815
21.599731	18.649292	-1.641962
21.624756	18.668213	-1.854736
21.649780	18.693848	-1.911288
21.674805	18.719482	-1.718881
21.699829	18.764038	-1.793634
21.724854	18.770142	-1.931656
21.749878	18.795776	-1.929272
21.774902	18.821411	-1.752899
21.799927	18.846436	-1.843469
21.824951	18.865967	-1.755066
21.849976	18.846436	-1.938373
21.875000	18.916626	-1.911288
21.900024	18.942261	-1.782367
21.925049	18.961182	-1.734698
21.950073	18.992920	-1.605777
21.975098	18.999634	-1.678146
22.000122	19.031372	-1.911288
22.025146	19.082642	-1.691797
22.050171	19.069824	-1.669263
22.075195	19.101562	-1.859286
22.100220	19.107666	-1.721265
22.125244	19.190674	-1.660162
22.150269	19.209595	-1.723431
22.175293	19.222412	-1.689630
22.199707	19.260864	-1.739249
22.224731	19.273682	-1.748349
22.249756	19.260864	-1.648895
22.274780	19.286499	-1.741632
22.299805	19.349976	-1.791251
22.324829	19.362793	-1.732532
22.349854	19.375610	-1.730365
22.374878	19.420166	-1.727982
22.399902	19.439087	-1.814001
22.424927	19.451904	-1.673813
22.449951	19.490356	-1.492673
22.474976	19.490356	-1.592343
22.500000	19.534912	-1.623978
22.525024	19.572754	-1.660162
22.550049	19.572754	-1.562875
22.575073	19.604492	-1.544891
22.600098	19.624023	-1.626144
22.625122	19.655762	-1.746182
22.650146	19.661865	-1.664713
22.675171	19.706421	-1.461038
22.700195	19.725952	-1.499606
22.725220	19.757690	-1.565259
22.750244	19.783325	-1.623978
22.775269	19.789429	-1.712164
22.800293	19.833984	-1.490506
22.824707	19.853516	-1.639795
22.849731	19.859619	-1.768716
22.874756	19.904175	-1.709998
22.899780	19.923096	-1.727982
22.924805	19.961548	-1.737082
22.949829	19.980469	-1.623978
22.974854	19.993286	-1.784534
22.999878	20.050659	-1.682697
23.024902	20.069580	-1.637628
23.049927	20.069580	-1.748349
23.074951	20.089111	-1.764166
23.099976	20.120850	-1.705447
23.125000	20.159302	-1.664713
23.150024	20.184326	-1.739249
23.175049	20.178223	-1.779984
23.200073	20.235596	-1.838919
23.225098	20.254517	-1.687247
23.250122	20.261230	-1.644345
23.275146	20.305786	-1.798184
23.300171	20.330811	-1.675980
23.325195	20.330811	-1.746182
23.350220	20.356445	-1.587793
23.375244	20.394897	-1.841086
23.400269	20.432739	-2.040210
23.425293	20.432739	-1.836536
23.449707	20.458374	-1.682697
23.474731	20.528564	-1.791251
23.499756	20.534668	-1.800351
23.524780	20.560303	-1.890921
23.549805	20.567017	-1.694180
23.574829	20.592041	-1.547058
23.599854	20.604858	-1.759616
23.624878	20.649414	-1.739249
23.649902	20.649414	-1.716714
23.674927	20.675049	-1.664713
23.699951	20.719604	-1.605777
23.724976	20.745239	-1.655612
23.750000	20.758057	-1.784534
23.775024	20.776978	-1.675980
23.800049	20.783691	-1.599060
23.825073	20.821533	-1.694180
23.850098	20.859985	-1.603610
23.875122	20.859985	-1.743799
23.900146	20.904541	-1.621594
23.925171	20.917358	-1.574142
23.950195	20.980835	-1.727982
23.975220	20.980835	-1.838919
24.000244	21.006470	-1.646512
24.025269	21.019287	-1.748349
24.050293	21.038208	-1.718881
24.074707	21.063843	-1.746182
24.099731	21.095581	-1.608160
24.124756	21.101685	-1.587793
24.149780	21.140137	-1.707614
24.174805	21.159058	-1.721265
24.199829	21.203613	-1.716714
24.224854	21.203613	-1.673813
24.249878	21.254883	-1.603610
24.274902	21.280518	-1.786917
24.299927	21.299438	-1.766550
24.324951	21.325073	-1.524524
24.349976	21.356812	-1.592343
24.375000	21.362915	-1.653445
24.400024	21.395264	-1.660162
24.425049	21.414185	-1.630695
24.450073	21.439819	-1.601443
24.475098	21.458740	-1.657996
24.500122	21.477661	-1.899805
24.525146	21.516113	-1.883987
24.550171	21.541748	-1.680530
24.575195	21.541748	-1.601443
24.600220	21.573486	-1.795801
24.625244	21.611328	-1.592343
24.650269	21.656494	-1.938373
24.675293	21.630859	-1.696347
24.699707	21.694336	-1.678146
24.724731	21.707153	-1.836536
24.749756	21.745605	-1.752899
24.774780	21.777344	-1.741632
24.799805	21.770630	-1.707614
24.824829	21.815186	-1.712164
24.849854	21.853638	-1.727982
24.874878	21.853638	-1.696347
24.899902	21.898193	-1.723431
24.924927	21.923828	-1.809451
24.949951	21.936646	-1.827435
24.974976	21.936646	-1.635245
25.000000	22.000122	-1.617261
25.025024	22.012939	-1.646512
25.050049	22.051392	-1.927106
25.075073	22.057495	-1.707614
25.100098	22.089233	-1.635245
25.125122	22.095947	-1.601443
25.150146	22.127686	-1.680530
25.175171	22.159424	-1.759616
25.200195	22.159424	-1.743799
25.225220	22.185059	-1.567426
25.250244	22.203979	-1.578693
25.275269	22.255249	-1.773267
25.300293	22.293091	-1.737082
25.324707	22.280273	-1.621594
25.349731	22.305908	-1.540341
25.374756	22.331543	-1.637628
25.399780	22.376099	-1.807068
25.424805	22.407837	-1.825269
25.449829	22.407837	-1.682697
25.474854	22.465210	-1.755066
25.499878	22.459106	-1.856903
25.524902	22.496948	-1.727982
25.549927	22.529297	-1.804901
25.574951	22.554321	-1.847803
25.599976	22.573853	-1.675980
25.625000	22.592773	-1.820718
25.650024	22.598877	-1.687247
25.675049	22.650146	-1.718881
25.700073	22.694702	-1.696347
25.725098	22.694702	-1.662329
25.750122	22.726440	-1.623978
25.775146	22.745361	-1.565259
25.800171	22.739258	-1.562875
25.825195	22.777710	-1.569592
25.850220	22.796631	-1.777817
25.875244	22.866821	-1.639795
25.900269	22.847290	-1.560709
25.925293	22.872925	-1.623978
25.949707	22.949219	-1.759616
25.974731	22.917480	-1.762000
25.999756	22.949219	-1.608160
26.024780	22.987671	-1.775433
26.049805	23.006592	-1.922556
26.074829	23.057861	-1.834369
26.099854	23.051147	-1.617261
26.124878	23.108521	-1.623978
26.149902	23.121338	-1.700897
26.174927	23.146973	-1.795801
26.199951	23.185425	-1.641962
26.224976	23.191528	-1.574142
26.250000	23.204346	-1.635245
26.275024	23.248901	-1.599060
26.300049	23.255615	-1.574142
26.325073	23.306274	-1.569592
26.350098	23.306274	-1.517590
26.375122	23.338013	-1.637628
26.400146	23.369751	-1.764166
26.425171	23.357544	-1.612711
26.450195	23.402100	-1.723431
26.475220	23.395386	-1.646512
26.500244	23.452759	-1.454321
26.525269	23.471680	-1.877271
26.550293	23.510132	-1.798184
26.574707	23.548584	-1.746182
26.599731	23.567505	-1.759616
26.624756	23.567505	-1.694180
26.649780	23.593140	-1.603610
26.674805	23.618164	-1.581076
26.699829	23.675537	-1.657996
26.724854	23.695068	-1.831985
26.749878	23.720093	-1.703064
26.774902	23.701172	-1.517590
26.799927	23.745728	-1.445221
26.824951	23.815918	-1.678146
26.849976	23.796997	-1.743799
26.875000	23.822021	-1.492673
26.900024	23.822021	-1.420303
26.925049	23.854370	-1.628528
26.950073	23.867187	-1.750732
26.975098	23.892212	-1.718881
27.000122	23.956299	-1.553775
27.025146	23.943481	-1.581076
27.050171	24.000854	-1.678146
27.075195	24.019775	-1.721265
27.100220	24.077148	-1.800351
27.125244	24.096069	-1.574142
27.150269	24.077148	-1.682697
27.175293	24.134521	-1.714331
27.199707	24.160156	-1.587793
27.224731	24.147339	-1.687247
27.249756	24.166260	-1.556158
27.274780	24.217529	-1.517590
27.299805	24.255371	-1.660162
27.324829	24.268188	-1.562875
27.349854	24.281006	-1.560709
27.374878	24.306641	-1.560709
27.399902	24.364014	-1.621594
27.424927	24.370117	-1.513040
27.449951	24.395752	-1.700897
27.474976	24.395752	-1.537958
27.500000	24.453125	-1.633078
27.525024	24.440308	-1.734698
27.550049	24.446411	-1.583243
27.575073	24.516602	-1.558325
27.600098	24.536133	-1.605777
27.625122	24.580688	-1.540341
27.650146	24.580688	-1.610327
27.675171	24.612427	-1.481406
27.700195	24.625244	-1.571976
27.725220	24.650269	-1.671429
27.750244	24.675903	-1.633078
27.775269	24.695435	-1.413586
27.800293	24.714355	-1.465588
27.824707	24.727173	-1.506323
27.849731	24.803467	-1.594510
27.874756	24.822388	-1.556158
27.899780	24.848022	-1.431787
27.924805	24.848022	-1.528857
27.949829	24.899292	-1.585410
27.974854	24.873657	-1.696347
27.999878	24.918213	-1.531241
28.024902	24.975586	-1.488339
28.049927	24.956055	-1.621594
28.074951	24.981689	-1.655612
28.099976	25.013428	-1.655612
28.125000	25.032959	-1.445221
28.150024	25.070801	-1.522141
28.175049	25.122070	-1.569592
28.200073	25.134888	-1.565259
28.225098	25.153809	-1.567426
28.250122	25.172729	-1.366135
28.275146	25.223999	-1.422687
28.300171	25.236816	-1.418137
28.325195	25.255737	-1.402319
28.350220	25.307007	-1.287048
28.375244	25.294189	-1.490506
28.400269	25.319214	-1.314133
28.425293	25.338745	-1.614877
28.449707	25.383301	-1.454321
28.474731	25.376587	-1.542508
28.499756	25.421143	-1.492673
28.524780	25.440674	-1.567426
28.549805	25.478516	-1.427237
28.574829	25.472412	-1.501773
28.599854	25.523071	-1.490506
28.624878	25.548706	-1.723431
28.649902	25.568237	-1.504156
28.674927	25.587158	-1.388669
28.699951	25.631714	-1.298315
28.724976	25.663452	-1.497223
28.750000	25.701904	-1.345767
28.775024	25.689087	-1.305032
28.800049	25.701904	-1.149026
28.825073	25.765381	-1.366135
28.850098	25.778198	-1.438504
28.875122	25.772095	-1.467972
28.900146	25.816650	-1.259747
28.925171	25.861206	-1.354868
28.950195	25.874023	-1.395602
28.975220	25.874023	-1.576526
29.000244	25.931396	-1.540341
29.025269	25.969238	-1.393219
29.050293	25.963135	-1.386502
29.074707	26.007690	-1.463422
29.099731	26.033325	-1.370685
29.124756	26.033325	-1.388669
29.149780	26.045532	-1.253030
29.174805	26.083984	-1.255197
29.199829	26.128540	-1.427237
29.224854	26.147461	-1.334500
29.249878	26.147461	-1.266681
29.274902	26.179810	-1.291382
29.299927	26.217651	-1.266681
29.324951	26.243286	-1.210129
29.349976	26.275024	-1.135376
29.375000	26.268921	-1.255197
29.400024	26.313477	-1.262131
29.425049	26.351318	-1.262131
29.450073	26.370850	-1.158127
29.475098	26.383667	-1.142093
29.500122	26.447144	-1.391052
29.525146	26.459961	-1.307199
29.550171	26.478882	-1.332117
29.575195	26.478882	-1.171561
29.600220	26.523437	-1.339050
29.625244	26.555176	-1.483789
29.650269	26.555176	-1.341217
29.675293	26.574707	-1.255197
29.699707	26.625366	-1.214462
29.724731	26.632080	-1.214462
29.749756	26.689453	-1.406870
29.774780	26.708374	-1.255197
29.799805	26.721191	-1.151193
29.824829	26.721191	-1.189761
29.849854	26.765747	-1.176111
29.874878	26.784668	-1.214462
29.899902	26.791382	-1.099191
29.924927	26.842041	-1.072107
29.949951	26.867676	-1.241763
29.974976	26.906128	-1.345767
30.000000	26.931152	-1.259747
30.025024	26.956787	-1.162460
30.050049	26.956787	-1.167010
30.075073	26.988525	-1.691797
30.100098	27.001343	-1.789084
30.125122	27.020264	-1.714331
30.150146	27.058716	-1.583243
30.175171	27.084351	-1.612711
30.200195	27.116089	-1.452155
30.225220	27.141724	-1.492673
30.250244	27.173462	-1.556158
30.275269	27.173462	-1.614877
30.300293	27.199097	-1.682697
30.324707	27.269287	-1.612711
30.349731	27.269287	-1.422687
30.374756	27.313843	-1.458871
30.399780	27.313843	-1.474689
30.424805	27.326050	-1.556158
30.449829	27.364502	-1.375235
30.474854	27.383423	-1.506323
30.499878	27.415771	-1.531241
30.524902	27.434692	-1.739249
30.549927	27.466431	-1.513040
30.574951	27.479248	-1.411420
30.599976	27.498169	-1.420303
30.625000	27.555542	-1.621594
30.650024	27.581177	-1.592343
30.675049	27.593994	-1.560709
30.700073	27.612915	-1.318683
30.725098	27.600098	-1.547058
30.750122	27.670288	-1.510873
30.775146	27.695923	-1.492673
30.800171	27.708740	-1.327567
30.825195	27.727661	-1.347934
30.850220	27.772217	-1.427237
30.875244	27.803955	-1.565259
30.900269	27.810669	-1.413586
30.925293	27.842407	-1.305032
30.949707	27.848511	-1.320850
30.974731	27.880859	-1.395602
30.999756	27.944336	-1.397769
31.024780	27.950439	-1.334500
31.049805	27.957153	-1.280115
31.074829	27.944336	-1.406870
31.099854	28.014526	-1.510873
31.124878	28.033447	-1.422687
31.149902	28.059082	-1.440671
31.174927	28.096924	-1.542508
31.199951	28.129272	-1.327567
31.224976	28.129272	-1.411420
31.250000	28.161011	-1.298315
31.275024	28.161011	-1.508707
31.300049	28.218384	-1.533408
31.325073	28.244019	-1.472522
31.350098	28.269043	-1.361584
31.375122	28.281860	-1.379785
31.400146	28.326416	-1.508707
31.425171	28.345947	-1.628528
31.450195	28.358154	-1.427237
31.475220	28.402710	-1.479239
31.500244	28.402710	-1.669263
31.525269	28.428345	-1.635245
31.550293	28.460083	-1.589960
31.574707	28.479614	-1.431787
31.599731	28.524170	-1.578693
31.624756	28.524170	-1.653445
31.649780	28.562012	-1.777817
31.674805	28.574829	-1.596893
31.699829	28.594360	-1.465588
31.724854	28.638916	-1.540341
31.749878	28.651733	-1.497223
31.774902	28.689575	-1.571976
31.799927	28.709106	-1.635245
31.824951	28.715210	-1.449771
31.849976	28.753662	-1.610327
31.875000	28.785400	-1.544891
31.900024	28.785400	-1.495056
31.925049	28.823242	-1.504156
31.950073	28.893433	-1.456488
31.975098	28.874512	-1.558325
32.000122	28.937988	-1.687247
32.025146	28.931885	-1.515424
32.050171	28.995361	-1.526691
32.075195	28.989258	-1.691797
32.100220	28.995361	-1.599060
32.125244	29.027100	-1.565259
32.150269	29.071655	-1.660162
32.175293	29.078369	-1.748349
32.199707	29.104004	-1.727982
32.224731	29.154663	-1.714331
32.249756	29.154663	-1.589960
32.274780	29.186401	-1.601443
32.299805	29.224854	-1.660162
32.324829	29.237671	-1.409036
32.349854	29.243774	-1.526691
32.374878	29.282227	-1.438504
32.399902	29.313965	-1.560709
32.424927	29.352417	-1.678146
32.449951	29.352417	-1.510873
32.474976	29.396973	-1.415970
32.500000	29.422607	-1.447604
32.525024	29.454346	-1.617261
32.550049	29.454346	-1.660162
32.575073	29.473267	-1.599060
32.600098	29.505005	-1.447604
32.625122	29.505005	-1.750732
32.650146	29.543457	-1.727982
32.675171	29.575195	-1.669263
32.700195	29.613647	-1.440671
32.725220	29.613647	-1.571976
32.750244	29.671021	-1.657996
32.775269	29.683838	-1.700897
32.800293	29.715576	-1.619427
32.824707	29.747314	-1.556158
32.849731	29.779053	-1.583243
32.874756	29.791870	-1.660162
32.899780	29.836426	-1.481406
32.924805	29.823608	-1.560709
32.949829	29.855347	-1.472522
32.974854	29.893799	-1.562875
32.999878	29.938354	-1.599060
33.024902	29.919434	-1.470139
33.049927	29.957275	-1.418137
33.074951	29.945068	-1.635245
33.099976	30.001831	-1.551608
33.125000	30.014648	-1.651062
33.150024	30.072021	-1.578693
33.175049	30.084839	-1.635245
33.200073	30.123291	-1.623978
33.225098	30.129395	-1.592343
33.250122	30.180664	-1.528857
33.275146	30.218506	-1.528857
33.300171	30.205688	-1.664713
33.325195	30.244141	-1.712164
33.350220	30.256958	-1.483789
33.375244	30.269775	-1.431787
33.400269	30.339966	-1.553775
33.425293	30.364990	-1.641962
33.449707	30.346069	-1.427237
33.474731	30.352783	-1.418137
33.499756	30.409546	-1.449771
33.524780	30.397339	-1.583243
33.549805	30.466919	-1.685080
33.574829	30.486450	-1.504156
33.599854	30.518188	-1.474689
33.624878	30.549927	-1.537958
33.649902	30.568848	-1.628528
33.674927	30.594482	-1.671429
33.699951	30.639038	-1.592343
33.724976	30.626221	-1.492673
33.750000	30.632935	-1.601443
33.775024	30.677490	-1.617261
33.800049	30.690308	-1.619427
33.825073	30.734863	-1.501773
33.850098	30.753784	-1.479239
33.875122	30.772705	-1.571976
33.900146	30.792236	-1.727982
33.925171	30.805054	-1.517590
33.950195	30.855713	-1.422687
33.975220	30.894165	-1.495056
34.000244	30.894165	-1.549225
34.025269	30.932007	-1.553775
34.050293	30.957642	-1.646512
34.074707	30.970459	-1.526691
34.099731	30.996094	-1.723431
34.124756	31.033936	-1.567426
34.149780	31.046753	-1.547058
34.174805	31.091309	-1.589960
34.199829	31.104126	-1.470139
34.224854	31.123657	-1.470139
34.249878	31.142578	-1.617261
34.274902	31.206055	-1.363751
34.299927	31.199951	-1.519974
34.324951	31.225586	-1.682697
34.349976	31.250610	-1.420303
34.375000	31.276245	-1.447604
34.400024	31.307983	-1.377402
34.425049	31.346436	-1.599060
34.450073	31.365356	-1.599060
34.475098	31.352539	-1.418137
34.500122	31.403809	-1.266681
34.525146	31.429443	-1.418137
34.550171	31.448364	-1.605777
34.575195	31.467285	-1.576526
34.600220	31.505737	-1.399936
34.625244	31.524658	-1.479239
34.650269	31.537476	-1.488339
34.675293	31.600952	-1.669263
34.699707	31.582031	-1.610327
34.724731	31.645508	-1.420303
34.749756	31.645508	-1.361584
34.774780	31.665039	-1.359418
34.799805	31.702881	-1.399936
34.824829	31.722412	-1.479239
34.849854	31.748047	-1.271014
34.874878	31.785889	-1.386502
34.899902	31.804810	-1.479239
34.924927	31.830444	-1.476855
34.949951	31.849976	-1.329950
34.974976	31.868896	-1.332117
35.000000	31.875000	-1.379785
35.025024	31.951904	-1.551608
35.050049	31.932373	-1.377402
35.075073	31.958008	-1.458871
35.100098	32.002563	-1.377402
35.125122	32.015381	-1.456488
35.150146	32.047119	-1.427237
35.175171	32.066040	-1.447604
35.200195	32.104492	-1.433954
35.225220	32.142944	-1.565259
35.250244	32.123413	-1.438504
35.275269	32.187500	-1.234830
35.300293	32.193604	-1.275565
35.324707	32.244873	-1.375235
35.349731	32.250977	-1.287048
35.374756	32.257690	-1.316299
35.399780	32.302246	-1.320850
35.424805	32.295532	-1.363751
35.449829	32.352905	-1.517590
35.474854	32.378540	-1.440671
35.499878	32.416992	-1.268848
35.524902	32.423096	-1.323233
35.549927	32.442017	-1.363751
35.574951	32.512207	-1.438504
35.599976	32.480469	-1.467972
35.625000	32.550659	-1.287048
35.650024	32.563477	-1.404486
35.675049	32.575684	-1.567426
35.700073	32.608032	-1.678146
35.725098	32.614136	-1.406870
35.750122	32.665405	-1.404486
35.775146	32.677612	-1.438504
35.800171	32.703247	-1.562875
35.825195	32.722778	-1.547058
35.850220	32.747803	-1.219012
35.875244	32.760620	-1.275565
35.900269	32.817993	-1.273398
35.925293	32.830811	-1.295932
35.949707	32.843628	-1.479239
35.974731	32.869263	-1.280115
35.999756	32.907104	-1.485956
36.024780	32.958374	-1.359418
36.049805	32.964478	-1.447604
36.074829	32.977295	-1.415970
36.099854	33.021851	-1.332117
36.124878	33.015747	-1.302866
36.149902	33.040771	-1.648895
36.174927	33.079224	-1.465588
36.199951	33.085937	-1.515424
36.224976	33.110962	-1.641962
36.250000	33.162231	-1.522141
36.275024	33.187866	-1.467972
36.300049	33.200073	-1.406870
36.325073	33.232422	-1.411420
36.350098	33.232422	-1.519974
36.375122	33.289795	-1.436121
36.400146	33.314819	-1.164844
36.425171	33.327637	-1.293765
36.450195	33.353271	-1.406870
36.475220	33.378906	-1.307199
36.500244	33.403931	-1.368301
36.525269	33.429565	-1.293765
36.550293	33.455200	-1.323233
36.574707	33.468018	-1.506323
36.599731	33.499756	-1.384119
36.624756	33.544312	-1.287048
36.649780	33.538208	-1.282498
36.674805	33.563232	-1.483789
36.699829	33.576050	-1.628528
36.724854	33.582764	-1.522141
36.749878	33.640137	-1.366135
36.774902	33.684692	-1.431787
36.799927	33.709717	-1.535791
36.824951	33.735352	-1.594510
36.849976	33.773804	-1.372852
36.875000	33.748169	-1.372852
36.900024	33.773804	-1.456488
36.925049	33.824463	-1.436121
36.950073	33.824463	-1.311749
36.975098	33.862915	-1.395602
37.000122	33.888550	-1.347934
37.025146	33.920288	-1.458871
37.050171	33.945923	-1.329950
37.075195	33.952026	-1.445221
37.100220	33.983765	-1.307199
37.125244	34.003296	-1.406870
37.150269	34.047852	-1.436121
37.175293	34.047852	-1.388669
37.199707	34.085693	-1.395602
37.224731	34.117432	-1.359418
37.249756	34.168701	-1.395602
37.274780	34.174805	-1.547058
37.299805	34.187622	-1.334500
37.324829	34.219360	-1.393219
37.349854	34.244995	-1.540341
37.374878	34.270630	-1.452155
37.399902	34.309082	-1.246313
37.424927	34.296265	-1.320850
37.449951	34.302368	-1.266681
37.474976	34.353638	-1.513040
37.500000	34.404297	-1.316299
37.525024	34.391479	-1.198645
37.550049	34.442749	-1.384119
37.575073	34.468384	-1.424854
37.600098	34.500122	-1.343600
37.625122	34.525757	-1.345767
37.650146	34.563599	-1.228113
37.675171	34.537964	-1.474689
37.700195	34.595337	-1.608160
37.725220	34.614868	-1.456488
37.750244	34.639893	-1.234830
37.775269	34.659424	-1.239380
37.800293	34.703979	-1.327567
37.824707	34.703979	-1.409036
37.849731	34.741821	-1.397769
37.874756	34.754639	-1.357034
37.899780	34.780273	-1.447604
37.924805	34.831543	-1.372852
37.949829	34.856567	-1.479239
37.974854	34.856567	-1.413586
37.999878	34.882202	-1.350317
38.024902	34.933472	-1.273398
38.049927	34.933472	-1.395602
38.074951	34.990845	-1.205579
38.099976	35.003052	-1.370685
38.125000	35.022583	-1.562875
38.150024	35.028687	-1.352484
38.175049	35.054321	-1.314133
38.200073	35.073242	-1.372852
38.225098	35.111694	-1.411420
38.250122	35.143433	-1.553775
38.275146	35.137329	-1.384119
38.300171	35.162354	-1.135376
38.325195	35.187988	-1.336667
38.350220	35.251465	-1.311749
38.375244	35.283813	-1.343600
38.400269	35.277100	-1.329950
38.425293	35.321655	-1.284665
38.449707	35.347290	-1.386502
38.474731	35.372925	-1.461038
38.499756	35.398560	-1.363751
38.524780	35.404663	-1.112842
38.549805	35.404663	-1.293765
38.574829	35.417480	-1.216846
38.599854	35.468140	-1.479239
38.624878	35.506592	-1.275565
38.649902	35.557251	-1.189761
38.674927	35.545044	-1.332117
38.699951	35.582886	-1.447604
38.724976	35.595703	-1.517590
38.750000	35.602417	-1.399936
38.775024	35.646973	-1.316299
38.800049	35.678711	-1.436121
38.825073	35.729370	-1.323233
38.850098	35.761719	-1.255197
38.875122	35.780640	-1.402319
38.900146	35.780640	-1.212296
38.925171	35.799561	-1.266681
38.950195	35.850830	-1.250864
38.975220	35.856934	-1.167010
39.000244	35.895386	-1.339050
39.025269	35.901489	-1.359418
39.050293	35.946045	-1.291382
39.074707	35.939941	-1.207745
39.099731	35.997314	-1.223563
39.124756	36.022339	-1.271014
39.149780	36.003418	-1.379785
39.174805	36.016235	-1.318683
39.199829	36.079712	-1.302866
39.224854	36.112061	-1.547058
39.249878	36.118164	-1.495056
39.274902	36.188354	-1.388669
39.299927	36.194458	-1.162460
39.324951	36.181641	-1.291382
39.349976	36.232910	-1.443054
39.375000	36.239014	-1.506323
39.400024	36.303101	-1.248480
39.425049	36.296387	-1.275565
39.450073	36.328735	-1.363751
39.475098	36.340942	-1.379785
39.500122	36.411133	-1.350317
39.525146	36.423950	-1.397769
39.550171	36.442871	-1.239380
39.575195	36.449585	-1.393219
39.600220	36.475220	-1.311749
39.625244	36.506958	-1.275565
39.650269	36.551514	-1.189761
39.675293	36.532593	-1.284665
39.699707	36.602173	-1.228113
39.724731	36.614990	-1.467972
39.749756	36.621704	-1.302866
39.774780	36.672363	-1.388669
39.799805	36.716919	-1.386502
39.824829	36.704102	-1.225946
39.849854	36.716919	-1.375235
39.874878	36.742554	-1.327567
39.899902	36.781006	-1.241763
39.924927	36.774292	-1.332117
39.949951	36.812744	-1.361584
39.974976	36.812744	-1.155743
40.000000	36.876221	-1.293765
40.025024	36.889038	-1.411420
40.050049	36.927490	-1.243930
40.075073	36.984863	-1.191928
40.100098	36.997681	-1.119559
40.125122	37.009888	-1.311749
40.150146	37.042236	-1.485956
40.175171	37.048340	-1.176111
40.200195	37.080078	-1.087924
40.225220	37.111816	-1.287048
40.250244	37.144165	-1.309583
40.275269	37.169189	-1.375235
40.300293	37.175903	-1.268848
40.324707	37.188721	-1.212296
40.349731	37.226562	-1.295932
40.374756	37.265015	-1.488339
40.399780	37.296753	-1.420303
40.424805	37.309570	-1.280115
40.449829	37.309570	-1.198645
40.474854	37.373047	-1.268848
40.499878	37.373047	-1.422687
40.524902	37.417603	-1.167010
40.549927	37.417603	-1.228113
40.574951	37.468872	-1.133209
40.599976	37.481689	-1.277948
40.625000	37.487793	-1.201028
40.650024	37.500610	-1.359418
40.675049	37.539062	-1.243930
40.700073	37.576904	-1.397769
40.725098	37.602539	-1.479239
40.750122	37.609253	-1.266681
40.775146	37.659912	-1.359418
40.800171	37.672729	-1.253030
40.825195	37.691650	-1.339050
40.850220	37.723389	-1.440671
40.875244	37.736206	-1.366135
40.900269	37.787476	-1.347934
40.925293	37.800293	-1.341217
40.949707	37.832031	-1.366135
40.974731	37.844849	-1.243930
40.999756	37.870483	-1.284665
41.024780	37.870483	-1.354868
41.049805	37.927246	-1.298315
41.074829	37.959595	-1.443054
41.099854	38.004150	-1.273398
41.124878	37.991333	-1.155743
41.149902	37.997437	-1.352484
41.174927	38.048706	-1.350317
41.199951	38.080444	-1.266681
41.224976	38.099365	-1.366135
41.250000	38.118896	-1.370685
41.275024	38.150635	-1.449771
41.300049	38.195190	-1.476855
41.325073	38.208008	-1.302866
41.350098	38.214111	-1.225946
41.375122	38.239746	-1.289215
41.400146	38.271484	-1.316299
41.425171	38.322754	-1.422687
41.450195	38.316040	-1.205579
41.475220	38.347778	-1.219012
41.500244	38.399048	-1.368301
41.525269	38.380127	-1.370685
41.550293	38.437500	-1.316299
41.574707	38.449707	-1.155743
41.599731	38.469238	-1.309583
41.624756	38.488159	-1.307199
41.649780	38.539429	-1.452155
41.674805	38.539429	-1.295932
41.699829	38.596191	-1.169394
41.724854	38.596191	-1.246313
41.749878	38.602905	-1.298315
41.774902	38.660278	-1.363751
41.799927	38.679199	-1.334500
41.824951	38.704834	-1.191928
41.849976	38.736572	-1.347934
41.875000	38.743286	-1.325400
41.900024	38.768311	-1.370685
41.925049	38.781128	-1.221396
41.950073	38.812866	-1.363751
41.975098	38.845215	-1.164844
42.000122	38.889771	-1.438504
42.025146	38.908691	-1.368301
42.050171	38.934326	-1.158127
42.075195	38.947144	-1.234830
42.100220	38.997803	-1.262131
42.125244	39.016724	-1.185211
42.150269	39.029541	-1.266681
42.175293	39.074097	-1.212296
42.199707	39.074097	-1.293765
42.224731	39.086914	-1.386502
42.249756	39.176025	-1.178278
42.274780	39.125366	-1.250864
42.299805	39.188843	-1.225946
42.324829	39.188843	-1.207745
42.349854	39.208374	-1.327567
42.374878	39.240112	-1.173944
42.399902	39.271851	-1.255197
42.424927	39.310303	-1.391052
42.449951	39.342041	-1.327567
42.474976	39.342041	-1.214462
42.500000	39.418335	-1.207745
42.525024	39.399414	-1.284665
42.550049	39.437256	-1.223563
42.575073	39.468994	-1.329950
42.600098	39.514160	-1.124109
42.625122	39.514160	-1.069724
42.650146	39.520264	-1.268848
42.675171	39.552002	-1.327567
42.700195	39.577637	-1.051740
42.725220	39.609375	-1.171561
42.750244	39.641113	-1.135376
42.775269	39.647827	-1.341217
42.800293	39.685669	-1.399936
42.824707	39.711304	-1.153577
42.849731	39.736938	-1.155743
42.874756	39.743042	-1.264297
42.899780	39.787598	-1.300482
42.924805	39.794312	-1.395602
42.949829	39.826050	-1.167010
42.974854	39.857788	-1.105908
42.999878	39.877319	-1.207745
43.024902	39.889526	-1.343600
43.049927	39.927979	-1.178278
43.074951	39.953613	-1.103741
43.099976	39.985352	-1.185211
43.125000	39.985352	-1.191928
43.150024	40.029907	-1.300482
43.175049	40.055542	-1.191928
43.200073	40.074463	-0.988470
43.225098	40.074463	-1.187378
43.250122	40.131836	-1.158127
43.275146	40.144653	-1.295932
43.300171	40.183105	-1.210129
43.325195	40.195312	-1.108292
43.350220	40.220947	-1.347934
43.375244	40.246582	-1.354868
43.400269	40.297241	-1.142093
43.425293	40.291138	-1.133209
43.449707	40.310059	-1.207745
43.474731	40.348511	-1.146643
43.499756	40.380249	-1.420303
43.524780	40.386963	-1.291382
43.549805	40.437622	-1.210129
43.574829	40.463257	-1.291382
43.599854	40.463257	-1.225946
43.624878	40.482178	-1.221396
43.649902	40.513916	-1.201028
43.674927	40.513916	-1.201028
43.699951	40.578003	-1.117392
43.724976	40.596924	-1.223563
43.750000	40.609741	-1.210129
43.775024	40.628662	-1.237213
43.800049	40.660400	-1.275565
43.825073	40.698853	-1.210129
43.850098	40.692749	-1.357034
43.875122	40.737305	-1.108292
43.900146	40.756226	-1.334500
43.925171	40.819702	-1.336667
43.950195	40.806885	-1.293765
43.975220	40.826416	-1.126276
44.000244	40.852051	-1.031372
44.025269	40.852051	-1.198645
44.050293	40.896606	-1.203195
44.074707	40.921631	-1.178278
44.099731	40.947266	-1.058456
44.124756	40.985718	-1.158127
44.149780	41.030273	-1.196478
44.174805	41.049194	-1.239380
44.199829	41.062012	-1.119559
44.224854	41.055908	-1.162460
44.249878	41.113281	-1.191928
44.274902	41.125488	-1.413586
44.299927	41.151123	-1.282498
44.324951	41.182861	-1.085541
44.349976	41.215210	-1.117392
44.375000	41.265869	-1.264297
44.400024	41.259766	-1.268848
44.425049	41.278687	-1.298315
44.450073	41.291504	-1.101575
44.475098	41.336060	-1.076657
44.500122	41.386719	-1.332117
44.525146	41.399536	-1.375235
44.550171	41.412354	-1.108292
44.575195	41.437988	-1.076657
44.600220	41.450806	-1.119559
44.625244	41.482544	-1.246313
44.650269	41.533203	-1.257581
44.675293	41.520996	-0.934085
44.699707	41.546021	-1.031372
44.724731	41.610107	-1.194312
44.749756	41.622925	-1.271014
44.774780	41.641846	-1.185211
44.799805	41.654663	-1.273398
44.824829	41.660767	-1.158127
44.849854	41.705322	-1.289215
44.874878	41.737061	-1.445221
44.899902	41.782227	-1.225946
44.924927	41.775513	-1.144476
44.949951	41.807251	-1.099191
44.974976	41.820068	-1.081207
45.000000	41.871338	-1.271014
45.025024	41.884155	-1.144476
45.050049	41.903076	-1.232663
45.075073	41.947632	-1.239380
45.100098	41.953735	-1.268848
45.125122	41.979370	-1.180661
45.150146	41.998291	-1.198645
45.175171	42.042847	-1.189761
45.200195	42.062378	-1.234830
45.225220	42.068481	-1.221396
45.250244	42.081299	-1.035922
45.275269	42.125854	-1.268848
45.300293	42.151489	-1.318683
45.324707	42.151489	-0.988470
45.349731	42.227783	-1.119559
45.374756	42.227783	-1.225946
45.399780	42.266235	-1.262131
45.424805	42.291870	-1.422687
45.449829	42.310791	-1.207745
45.474854	42.336426	-1.017722
45.499878	42.355347	-1.069724
45.524902	42.387085	-1.119559
45.549927	42.406006	-1.216846
45.574951	42.438354	-1.291382
45.599976	42.451172	-1.092474
45.625000	42.476196	-1.085541
45.650024	42.527466	-1.273398
45.675049	42.540283	-1.228113
45.700073	42.572021	-1.105908
45.725098	42.578125	-1.092474
45.750122	42.609863	-1.099191
45.775146	42.629395	-1.411420
45.800171	42.642212	-1.207745
45.825195	42.686768	-1.083374
45.850220	42.692871	-1.067557
45.875244	42.737427	-1.246313
45.900269	42.769165	-1.271014
45.925293	42.775879	-1.117392
45.949707	42.807617	-1.051740
45.974731	42.839355	-1.085541
45.999756	42.858887	-1.207745
46.024780	42.896729	-1.162460
46.049805	42.903442	-1.223563
46.074829	42.922363	-0.981537
46.099854	42.960815	-1.144476
46.124878	42.985840	-1.126276
46.149902	43.011475	-1.393219
46.174927	43.030396	-1.153577
46.199951	43.074951	-1.069724
46.224976	43.068848	-1.205579
46.250000	43.126221	-1.180661
46.275024	43.145142	-1.207745
46.300049	43.139038	-1.110458
46.325073	43.196411	-1.040472
46.350098	43.209229	-1.248480
46.375122	43.253784	-1.246313
46.400146	43.259888	-1.085541
46.425171	43.304443	-1.250864
46.450195	43.304443	-1.248480
46.475220	43.323975	-1.072107
46.500244	43.380737	-1.151193
46.525269	43.380737	-1.221396
46.550293	43.400269	-1.203195
46.574707	43.425903	-1.253030
46.599731	43.438110	-1.087924
46.624756	43.470459	-1.090091
46.649780	43.483276	-1.083374
46.674805	43.527832	-1.110458
46.699829	43.572388	-1.264297
46.724854	43.591309	-1.020105
46.749878	43.597412	-0.938635
46.774902	43.597412	-1.142093
46.799927	43.641968	-1.266681
46.824951	43.680420	-1.271014
46.849976	43.674316	-1.142093
46.875000	43.731689	-1.167010
46.900024	43.756714	-1.241763
46.925049	43.756714	-1.361584
46.950073	43.820801	-1.241763
46.975098	43.820801	-1.191928
47.000122	43.845825	-1.158127
47.025146	43.897095	-1.212296
47.050171	43.890991	-1.305032
47.075195	43.928833	-1.266681
47.100220	43.935547	-0.997354
47.125244	43.992920	-1.139926
47.150269	43.999023	-1.210129
47.175293	44.024658	-1.133209
47.199707	44.030762	-1.008838
47.224731	44.088135	-1.115009
47.249756	44.094849	-1.176111
47.274780	44.132690	-1.171561
47.299805	44.152222	-1.228113
47.324829	44.183960	-1.008838
47.349854	44.177246	-1.149026
47.374878	44.208984	-1.207745
47.399902	44.260254	-1.182828
47.424927	44.273071	-1.214462
47.449951	44.304810	-1.149026
47.474976	44.323730	-1.094641
47.500000	44.317627	-1.253030
47.525024	44.393921	-1.237213
47.550049	44.387817	-1.160294
47.575073	44.464111	-1.149026
47.600098	44.438477	-1.115009
47.625122	44.476929	-1.063007
47.650146	44.514771	-1.115009
47.675171	44.534302	-1.067557
47.700195	44.559937	-1.026822
47.725220	44.591675	-1.198645
47.750244	44.616699	-1.110458
47.775269	44.629517	-1.162460
47.800293	44.655151	-1.101575
47.824707	44.680786	-1.094641
47.849731	44.718628	-1.230496
47.874756	44.731445	-1.020105
47.899780	44.718628	-1.092474
47.924805	44.795532	-1.203195
47.949829	44.801636	-1.128659
47.974854	44.821167	-1.026822
47.999878	44.846191	-1.110458
48.024902	44.884644	-1.094641
48.049927	44.903564	-1.210129
48.074951	44.890747	-1.305032
48.099976	44.935303	-1.047189
48.125000	44.954834	-0.922818
48.150024	44.973755	-0.954453
48.175049	45.043945	-1.185211
48.200073	45.050049	-1.246313
48.225098	45.056763	-1.063007
48.250122	45.094604	-0.938635
48.275146	45.126953	-1.085541
48.300171	45.139160	-1.137759
48.325195	45.183716	-1.069724
48.350220	45.209351	-1.017722
48.375244	45.196533	-1.008838
48.400269	45.260620	-1.142093
48.425293	45.273437	-1.196478
48.449707	45.292358	-1.056290
48.474731	45.317993	-0.936252
48.499756	45.355835	-0.983920
48.524780	45.387573	-1.173944
48.549805	45.413208	-1.022272
48.574829	45.426025	-1.203195
48.599854	45.477295	-1.049356
48.624878	45.483398	-1.130826
48.649902	45.509033	-0.976987
48.674927	45.502319	-1.142093
48.699951	45.527954	-0.999738
48.724976	45.566406	-1.110458
48.750000	45.610962	-0.999738
48.775024	45.629883	-1.099191
48.800049	45.648804	-0.913718
48.825073	45.687256	-1.056290
48.850098	45.700073	-1.139926
48.875122	45.712891	-0.990637
48.900146	45.725708	-1.004288
48.925171	45.789185	-0.956619
48.950195	45.763550	-1.087924
48.975220	45.846558	-1.194312
49.000244	45.852661	-1.051740
49.025269	45.872192	-1.020105
49.050293	45.903931	-1.099191
49.074707	45.929565	-1.225946
49.099731	45.916748	-1.117392
49.124756	45.986938	-1.028989
49.149780	45.993042	-0.954453
49.174805	46.018677	-0.995187
49.199829	46.056519	-1.164844
49.224854	46.069336	-1.124109
49.249878	46.088867	-0.936252
49.274902	46.126709	-0.931918
49.299927	46.146240	-1.008838
49.324951	46.165161	-0.931918
49.349976	46.209717	-0.959003
49.375000	46.222534	-0.852615
49.400024	46.254272	-0.927368
49.425049	46.286011	-1.180661
49.450073	46.311646	-1.092474
49.475098	46.317749	-1.060840
49.500122	46.362915	-0.983920
49.525146	46.394653	-1.103741
49.550171	46.400757	-1.243930
49.575195	46.426392	-1.024655
49.600220	46.464844	-0.999738
49.625244	46.439209	-0.968103
49.650269	46.489868	-1.101575
49.675293	46.521606	-0.988470
49.699707	46.534424	-1.028989
49.724731	46.528320	-0.961169
49.749756	46.604614	-1.074274
49.774780	46.623535	-0.945352
49.799805	46.630249	-0.753162
49.824829	46.674805	-0.827698
49.849854	46.706543	-0.981537
49.874878	46.719360	-0.931918
49.899902	46.751099	-1.065390
49.924927	46.782837	-0.959003
49.949951	46.815186	-0.974820
49.974976	46.789551	-1.196478
50.000000	46.821289	-1.069724
50.025024	46.872559	-0.897900
50.050049	46.897583	-0.886633
50.075073	46.917114	-0.995187
50.100098	46.929932	-1.130826
50.125122	46.961670	-1.191928
50.150146	46.993408	-0.902451
50.175171	47.012329	-0.938635
50.200195	47.069702	-1.067557
50.225220	47.056885	-1.171561
50.250244	47.095337	-1.128659
50.275269	47.095337	-0.931918
50.300293	47.145996	-0.940802
50.324707	47.152710	-1.158127
50.349731	47.165527	-1.194312
50.374756	47.247925	-0.986087
50.399780	47.229004	-0.811880
50.424805	47.267456	-0.895734
50.449829	47.292480	-0.986087
50.474854	47.305298	-1.033539
50.499878	47.324829	-1.001904
50.524902	47.343750	-1.022272
50.549927	47.369385	-1.094641
50.574951	47.420044	-1.146643
50.599976	47.458496	-1.198645
50.625000	47.490234	-1.069724
50.650024	47.464600	-0.972653
50.675049	47.560425	-1.135376
50.700073	47.503052	-1.097025
50.725098	47.560425	-1.031372
50.750122	47.579346	-1.178278
50.775146	47.636719	-1.176111
50.800171	47.649536	-1.017722
50.825195	47.649536	-0.970270
50.850220	47.681274	-1.045023
50.875244	47.738647	-1.169394
50.900269	47.751465	-1.221396
50.925293	47.757568	-0.981537
50.949707	47.751465	-0.793896
50.974731	47.821655	-0.850449
50.999756	47.821655	-1.017722
51.024780	47.872314	-1.042639
51.049805	47.879028	-0.940802
51.074829	47.910767	-0.911551
51.099854	47.910767	-1.072107
51.124878	47.961426	-1.262131
51.149902	47.999878	-1.176111
51.174927	48.025513	-1.015555
51.199951	48.031616	-1.142093
51.224976	48.070068	-1.124109
51.250000	48.095703	-1.149026
51.275024	48.108521	-1.049356
51.300049	48.133545	-0.861716
51.325073	48.146362	-0.916101
51.350098	48.153076	-1.099191
51.375122	48.190918	-1.038089
51.400146	48.216553	-1.008838
51.425171	48.235474	-0.877533
51.450195	48.292847	-1.035922
51.475220	48.312378	-1.067557
51.500244	48.350220	-1.047189
51.525269	48.350220	-0.931918
51.550293	48.388672	-0.979370
51.574707	48.388672	-1.001904
51.599731	48.414307	-1.212296
51.624756	48.477783	-1.158127
51.649780	48.477783	-1.135376
51.674805	48.503418	-1.171561
51.699829	48.541260	-1.189761
51.724854	48.560791	-1.124109
51.749878	48.605347	-1.201028
51.774902	48.585815	-1.087924
51.799927	48.611450	-1.130826
51.824951	48.643188	-1.182828
51.849976	48.713379	-1.056290
51.875000	48.668823	-1.008838
51.900024	48.720093	-0.990637
51.925049	48.745117	-0.972653
51.950073	48.770752	-0.970270
51.975098	48.783569	-0.959003
52.000122	48.834839	-1.008838
52.025146	48.840942	-1.058456
52.050171	48.872681	-1.026822
52.075195	48.904419	-1.001904
52.100220	48.936768	-0.918268
52.125244	48.987427	-1.110458
52.150269	48.987427	-1.078824
52.175293	49.000244	-1.076657
52.199707	49.044800	-0.927368
52.224731	49.095459	-1.020105
52.249756	49.070435	-1.178278
52.274780	49.089355	-1.171561
52.299805	49.108276	-0.970270
52.324829	49.191284	-1.042639
52.349854	49.146729	-0.945352
52.374878	49.185181	-1.085541
52.399902	49.248657	-1.126276
52.424927	49.254761	-0.988470
52.449951	49.287109	-0.830081
52.474976	49.331665	-0.904617
52.500000	49.337769	-1.026822
52.525024	49.344482	-1.058456
52.550049	49.395142	-0.920435
52.575073	49.395142	-0.872983
52.600098	49.439697	-1.115009
52.625122	49.439697	-1.060840
52.650146	49.478149	-1.105908
52.675171	49.490967	-1.040472
52.700195	49.522705	-1.006454
52.725220	49.560547	-1.081207
52.750244	49.598999	-1.275565
52.775269	49.624634	-1.042639
52.800293	49.630737	-1.013171
52.824707	49.643555	-1.078824
52.849731	49.694824	-1.011005
52.874756	49.707642	-0.970270
52.899780	49.719849	-1.008838
52.924805	49.758301	-0.988470
52.949829	49.783936	-0.983920
52.974854	49.821777	-1.117392
52.999878	49.841309	-0.904617
53.024902	49.834595	-0.936252
53.049927	49.879150	-0.929535
53.074951	49.917603	-0.843515
53.099976	49.930420	-1.042639
53.125000	49.956055	-0.830081
53.150024	49.974976	-1.115009
53.175049	50.013428	-1.155743
53.200073	50.032349	-1.026822
53.225098	50.070801	-0.902451
53.250122	50.070801	-1.006454
53.275146	50.095825	-1.121725
53.300171	50.115356	-1.133209
53.325195	50.127563	-1.011005
53.350220	50.159912	-0.940802
53.375244	50.210571	-1.035922
53.400269	50.223389	-1.119559
53.425293	50.267944	-1.078824
53.449707	50.286865	-0.843515
53.474731	50.274658	-1.006454
53.499756	50.344238	-0.918268
53.524780	50.357056	-1.092474
53.549805	50.350952	-0.875366
53.574829	50.414429	-0.732794
53.599854	50.401611	-0.839182
53.624878	50.458984	-0.882083
53.649902	50.490723	-0.929535
53.674927	50.510254	-0.931918
53.699951	50.535278	-0.744061
53.724976	50.541992	-0.900067
53.750000	50.573730	-1.151193
53.775024	50.605469	-1.040472
53.800049	50.605469	-0.943185
53.825073	50.701294	-0.936252
53.850098	50.682373	-0.895734
53.875122	50.707397	-1.001904
53.900146	50.733032	-0.997354
53.925171	50.720215	-0.834631
53.950195	50.771484	-0.936252
53.975220	50.809326	-0.983920
54.000244	50.828857	-0.913718
54.025269	50.853882	-0.972653
54.050293	50.873413	-0.852615
54.074707	50.892334	-0.952286
54.099731	50.943604	-0.818814
54.124756	50.955811	-0.793896
54.149780	50.968628	-0.875366
54.174805	51.007080	-0.807330
54.199829	51.019897	-0.798447
54.224854	51.051636	-0.850449
54.249878	51.077271	-0.956619
54.274902	51.102295	-0.986087
54.299927	51.140747	-1.149026
54.324951	51.153564	-1.028989
54.349976	51.198120	-0.866266
54.375000	51.217041	-0.995187
54.400024	51.249390	-0.963553
54.425049	51.242676	-0.956619
54.450073	51.268311	-0.970270
54.475098	51.331787	-0.701160
54.500122	51.306763	-0.807330
54.525146	51.363525	-0.895734
54.550171	51.395874	-1.020105
54.575195	51.401978	-0.773529
54.600220	51.408691	-0.848065
54.625244	51.453247	-0.748611
54.650269	51.484985	-0.999738
54.675293	51.484985	-0.974820
54.699707	51.503906	-0.778079
54.724731	51.535645	-0.682959
54.749756	51.548462	-0.721527
54.774780	51.612549	-0.841348
54.799805	51.624756	-1.035922
54.824829	51.637573	-0.771146
54.849854	51.669312	-0.744061
54.874878	51.676025	-0.968103
54.899902	51.714478	-1.094641
54.924927	51.752319	-1.085541
54.949951	51.777954	-0.938635
54.974976	51.803589	-0.884250
55.000000	51.816406	-1.063007
55.025024	51.828613	-0.959003
55.050049	51.873169	-0.820981
55.075073	51.918335	-0.891183
55.100098	51.924438	-0.934085
55.125122	51.956177	-0.918268
55.150146	51.950073	-0.976987
55.175171	52.007446	-0.943185
55.200195	52.013550	-0.884250
55.225220	52.064819	-1.031372
55.250244	52.083740	-0.992804
55.275269	52.096558	-0.922818
55.300293	52.115479	-0.924985
55.324707	52.160034	-0.877533
55.349731	52.166748	-0.934085
55.374756	52.211304	-1.051740
55.399780	52.224121	-0.983920
55.424805	52.217407	-0.988470
55.449829	52.268677	-1.013171
55.474854	52.287598	-0.938635
55.499878	52.338257	-0.913718
55.524902	52.344971	-0.893350
55.549927	52.376709	-0.907001
55.574951	52.421265	-0.900067
55.599976	52.434082	-0.979370
55.625000	52.427979	-0.809714
55.650024	52.440186	-0.811880
55.675049	52.491455	-0.895734
55.700073	52.504272	-0.796063
55.725098	52.542114	-0.705710
55.750122	52.554932	-0.791513
55.775146	52.593384	-0.850449
55.800171	52.619019	-0.863882
55.825195	52.619019	-0.891183
55.850220	52.663574	-0.841348
55.875244	52.695312	-0.723694
55.900269	52.708130	-0.943185
55.925293	52.778320	-0.886633
55.949707	52.784424	-0.995187
55.974731	52.791138	-0.721527
55.999756	52.822876	-0.784796
56.024780	52.848511	-0.895734
56.049805	52.848511	-1.115009
56.074829	52.905273	-0.825531
56.099854	52.924805	-0.780246
56.124878	52.937622	-0.773529
56.149902	52.962646	-0.929535
56.174927	52.982178	-0.959003
56.199951	53.026733	-0.784796
56.224976	53.032837	-0.762262
56.250000	53.064575	-0.778079
56.275024	53.090210	-0.854999
56.300049	53.115845	-0.936252
56.325073	53.141479	-0.809714
56.350098	53.160400	-0.689893
56.375122	53.173218	-0.877533
56.400146	53.211060	-0.956619
56.425171	53.217773	-0.893350
56.450195	53.249512	-0.913718
56.475220	53.287964	-0.863882
56.500244	53.306885	-0.940802
56.525269	53.319702	-0.952286
56.550293	53.364258	-0.886633
56.574707	53.395996	-0.897900
56.599731	53.415527	-0.872983
56.624756	53.427734	-0.927368
56.649780	53.460083	-0.818814
56.674805	53.497925	-0.789346
56.699829	53.523560	-0.843515
56.724854	53.562012	-0.872983
56.749878	53.587036	-0.802997
56.774902	53.587036	-0.728244
56.799927	53.619385	-0.775696
56.824951	53.631592	-0.811880
56.849976	53.676147	-0.793896
56.875000	53.727417	-0.870816
56.900024	53.701782	-0.775696
56.925049	53.746338	-0.907001
56.950073	53.765869	-1.008838
56.975098	53.790894	-0.832248
57.000122	53.810425	-0.791513
57.025146	53.835449	-0.780246
57.050171	53.854980	-0.974820
57.075195	53.937378	-0.981537
57.100220	53.925171	-0.800613
57.125244	53.937378	-0.682959
57.150269	53.969727	-0.796063
57.175293	53.994751	-0.859549
57.199707	54.007568	-0.841348
57.224731	54.052124	-0.696609
57.249756	54.084473	-0.610590
57.274780	54.109497	-0.746445
57.299805	54.122314	-0.927368
57.324829	54.135132	-0.669525
57.349854	54.147949	-0.664975
57.374878	54.186401	-0.671692
57.399902	54.218140	-0.759879
57.424927	54.243164	-0.852615
57.449951	54.275513	-0.827698
57.474976	54.300537	-0.748611
57.500000	54.307251	-0.884250
57.525024	54.377441	-0.956619
57.550049	54.351807	-0.854999
57.575073	54.377441	-0.875366
57.600098	54.421997	-0.789346
57.625122	54.428101	-0.755328
57.650146	54.479370	-0.696609
57.675171	54.504395	-0.624240
57.700195	54.511108	-0.784796
57.725220	54.555664	-0.750778
57.750244	54.581299	-0.800613
57.775269	54.594116	-0.696609
57.800293	54.606323	-0.680792
57.824707	54.631958	-0.739511
57.849731	54.683228	-0.861716
57.874756	54.689331	-0.658041
57.899780	54.708252	-0.578955
57.924805	54.759521	-0.782629
57.949829	54.759521	-0.789346
57.974854	54.785156	-0.640057
57.999878	54.835815	-0.633340
58.024902	54.855347	-0.633340
58.049927	54.867554	-0.682959
58.074951	54.867554	-0.868433
58.099976	54.918823	-0.696609
58.125000	54.950562	-0.576788
58.150024	54.963379	-0.630957
58.175049	54.982300	-0.515686
58.200073	55.007935	-0.845898
58.225098	55.020752	-0.671692
58.250122	55.071411	-0.479501
58.275146	55.097046	-0.588055
58.300171	55.128784	-0.753162
58.325195	55.148315	-0.682959
58.350220	55.154419	-0.728244
58.375244	55.205688	-0.692059
58.400269	55.218506	-0.857166
58.425293	55.243530	-0.800613
58.449707	55.263062	-0.723694
58.474731	55.294800	-0.671692
58.499756	55.352173	-0.592606
58.524780	55.332642	-0.551871
58.549805	55.345459	-0.572238
58.574829	55.383911	-0.508969
58.599854	55.434570	-0.671692
58.624878	55.428467	-0.744061
58.649902	55.479126	-0.529120
58.674927	55.498657	-0.504419
58.699951	55.517578	-0.434216
58.724976	55.536499	-0.588055
58.750000	55.593872	-0.542770
58.775024	55.606689	-0.536053
58.800049	55.600586	-0.481668
58.825073	55.657959	-0.619690
58.850098	55.689697	-0.714594
58.875122	55.702515	-0.649158
58.900146	55.721436	-0.588055
58.925171	55.753174	-0.538220
58.950195	55.765991	-0.594772
58.975220	55.759888	-0.832248
59.000244	55.791626	-0.608423
59.025269	55.842285	-0.436383
59.050293	55.861816	-0.513303
59.074707	55.899658	-0.698776
59.099731	55.906372	-0.515686
59.124756	55.963745	-0.578955
59.149780	55.944214	-0.407132
59.174805	55.982666	-0.574405
59.199829	56.014404	-0.560971
59.224854	56.046143	-0.447867
59.249878	56.065674	-0.395865
59.274902	56.091309	-0.407132
59.299927	56.116333	-0.382214
59.324951	56.135864	-0.569855
59.349976	56.186523	-0.522403
59.375000	56.193237	-0.377664
59.400024	56.205444	-0.531503
59.425049	56.250000	-0.653708
59.450073	56.275635	-0.621857
59.475098	56.301270	-0.578955
59.500122	56.333008	-0.554037
59.525146	56.364746	-0.746445
59.550171	56.371460	-0.599323
59.575195	56.409302	-0.578955
59.600220	56.409302	-0.750778
59.625244	56.447754	-0.814264
59.650269	56.466675	-0.698776
59.675293	56.499023	-0.689893
59.699707	56.543579	-0.640057
59.724731	56.536865	-0.811880
59.749756	56.562500	-0.918268
59.774780	56.600952	-0.617523
59.799805	56.619873	-0.606039
59.824829	56.664429	-0.698776
59.849854	56.664429	-0.768979
59.874878	56.702881	-0.805164
59.899902	56.721802	-0.886633
59.924927	56.760254	-0.723694
59.949951	56.760254	-0.927368
59.974976	56.810913	-0.983920
60.000000	56.829834	-0.959003
60.025024	56.836548	-0.796063
60.050049	56.862183	-0.809714
60.075073	56.893921	-0.793896
60.100098	56.931763	-1.033539
60.125122	56.912842	-0.970270
60.150146	56.976318	-0.814264
60.175171	56.983032	-0.771146
60.200195	57.027588	-0.859549
60.225220	57.053223	-0.739511
60.250244	57.053223	-0.816431
60.275269	57.084961	-0.845898
60.300293	57.129517	-0.959003
60.324707	57.129517	-0.814264
60.349731	57.155151	-0.748611
60.374756	57.218628	-0.784796
60.399780	57.199707	-0.748611
60.424805	57.250366	-0.791513
60.449829	57.257080	-0.832248
60.474854	57.282104	-0.780246
60.499878	57.307739	-0.924985
60.524902	57.327271	-1.069724
60.549927	57.352295	-0.904617
60.574951	57.359009	-0.920435
60.599976	57.416382	-0.834631
60.625000	57.460937	-0.936252
60.650024	57.460937	-1.060840
60.675049	57.485962	-0.940802
60.700073	57.485962	-0.696609
60.725098	57.537231	-0.723694
60.750122	57.581787	-0.839182
60.775146	57.581787	-0.830081
60.800171	57.613525	-0.764429
60.825195	57.651978	-0.642224
60.850220	57.645264	-0.759879
60.875244	57.677612	-0.992804
60.900269	57.696533	-0.882083
60.925293	57.753906	-0.839182
60.949707	57.747192	-0.897900
60.974731	57.785645	-0.882083
60.999756	57.824097	-0.884250
61.024780	57.817383	-0.841348
61.049805	57.855835	-0.839182
61.074829	57.881470	-0.854999
61.099854	57.894287	-0.920435
61.124878	57.951050	-0.893350
61.149902	57.944946	-0.744061
61.174927	57.996216	-0.936252
61.199951	58.002319	-0.818814
61.224976	58.078613	-0.848065
61.250000	58.046875	-0.694443
61.275024	58.098145	-0.778079
61.300049	58.110352	-0.818814
61.325073	58.142700	-0.891183
61.350098	58.161621	-0.714594
61.375122	58.200073	-0.834631
61.400146	58.231812	-0.825531
61.425171	58.256836	-1.081207
61.450195	58.237915	-0.839182
61.475220	58.256836	-0.773529
61.500244	58.320923	-0.832248
61.525269	58.352661	-0.940802
61.550293	58.365479	-0.832248
61.574707	58.391113	-0.938635
61.599731	58.403931	-0.692059
61.624756	58.403931	-0.807330
61.649780	58.448486	-0.893350
61.674805	58.480225	-0.818814
61.699829	58.505859	-0.694443
61.724854	58.530884	-0.640057
61.749878	58.569336	-0.854999
61.774902	58.607788	-0.832248
61.799927	58.601074	-0.893350
61.824951	58.645630	-0.669525
61.849976	58.684082	-0.698776
61.875000	58.684082	-0.816431
61.900024	58.715820	-0.768979
61.925049	58.747559	-0.809714
61.950073	58.773193	-0.916101
61.975098	58.804932	-0.929535
62.000122	58.811646	-0.907001
62.025146	58.843384	-0.818814
62.050171	58.811646	-0.848065
62.075195	58.906860	-0.861716
62.100220	58.932495	-0.782629
62.125244	58.932495	-0.696609
62.150269	58.964233	-0.660425
62.175293	59.008789	-0.827698
62.199707	59.021606	-0.902451
62.224731	59.034424	-0.585672
62.249756	59.066162	-0.526953
62.274780	59.085083	-0.642224
62.299805	59.123535	-0.755328
62.324829	59.142456	-0.811880
62.349854	59.168091	-0.660425
62.374878	59.174805	-0.651324
62.399902	59.244385	-0.836798
62.424927	59.232178	-0.805164
62.449951	59.276733	-0.764429
62.474976	59.295654	-0.615140
62.500000	59.327393	-0.712427
62.525024	59.340210	-0.800613
62.550049	59.378662	-0.868433
62.575073	59.410400	-0.771146
62.600098	59.397583	-0.866266
62.625122	59.448242	-0.732794
62.650146	59.480591	-0.726077
62.675171	59.499512	-0.716977
62.700195	59.531250	-0.816431
62.725220	59.562988	-0.658041
62.750244	59.588623	-0.746445
62.775269	59.575806	-0.610590
62.800293	59.614258	-0.615140
62.824707	59.664917	-0.734961
62.849731	59.664917	-0.723694
62.874756	59.696655	-0.597156
62.899780	59.716187	-0.734961
62.924805	59.729004	-0.696609
62.949829	59.747925	-0.947736
62.974854	59.786377	-0.816431
62.999878	59.818115	-0.576788
63.024902	59.837036	-0.696609
63.049927	59.881592	-0.775696
63.074951	59.881592	-0.816431
63.099976	59.907227	-0.877533
63.125000	59.938965	-0.669525
63.150024	59.951782	-0.866266
63.175049	59.970703	-0.784796
63.200073	60.003052	-0.834631
63.225098	60.034790	-0.626407
63.250122	60.059814	-0.547321
63.275146	60.053711	-0.569855
63.300171	60.111084	-0.669525
63.325195	60.136719	-0.549487
63.350220	60.174561	-0.676242
63.375244	60.149536	-0.753162
63.400269	60.219116	-0.599323
63.425293	60.238647	-0.592606
63.449707	60.276489	-0.716977
63.474731	60.263672	-0.703326
63.499756	60.308838	-0.850449
63.524780	60.340576	-0.728244
63.549805	60.359497	-0.762262
63.574829	60.385132	-0.775696
63.599854	60.422974	-0.863882
63.624878	60.435791	-0.626407
63.649902	60.455322	-0.658041
63.674927	60.474243	-0.533670
63.699951	60.512695	-0.809714
63.724976	60.531616	-0.791513
63.750000	60.588989	-0.488602
63.775024	60.582275	-0.459134
63.800049	60.614624	-0.567688
63.825073	60.646362	-0.538220
63.850098	60.639648	-0.646774
63.875122	60.671997	-0.549487
63.900146	60.754395	-0.662592
63.925171	60.722656	-0.710260
63.950195	60.780029	-0.685342
63.975220	60.786133	-0.597156
64.000244	60.811768	-0.737344
64.025269	60.830688	-0.640057
64.050293	60.850220	-0.845898
64.074707	60.881958	-0.726077
64.099731	60.926514	-0.802997
64.124756	60.939331	-0.861716
64.149780	60.952148	-0.793896
64.174805	60.983887	-0.696609
64.199829	60.977783	-0.574405
64.224854	61.034546	-0.732794
64.249878	61.066895	-0.746445
64.274902	61.072998	-0.574405
64.299927	61.104736	-0.484052
64.324951	61.130371	-0.615140
64.349976	61.162109	-0.685342
64.375000	61.200562	-0.531503
64.400024	61.206665	-0.615140
64.425049	61.232300	-0.554037
64.450073	61.239014	-0.780246
64.475098	61.289673	-0.710260
64.500122	61.321411	-0.621857
64.525146	61.359863	-0.588055
64.550171	61.359863	-0.588055
64.575195	61.397705	-0.642224
64.600220	61.430054	-0.608423
64.625244	61.417236	-0.660425
64.650269	61.461792	-0.653708
64.675293	61.487427	-0.660425
64.699707	61.493530	-0.594772
64.724731	61.544800	-0.504419
64.749756	61.595459	-0.698776
64.774780	61.589355	-0.651324
64.799805	61.601562	-0.569855
64.824829	61.633911	-0.436383
64.849854	61.691284	-0.644608
64.874878	61.691284	-0.741895
64.899902	61.741943	-0.651324
64.924927	61.754761	-0.452417
64.949951	61.767578	-0.549487
64.974976	61.799316	-0.563138
65.000000	61.837769	-0.764429
65.025024	61.824951	-0.651324
65.050049	61.862793	-0.662592
65.075073	61.907959	-0.802997
65.100098	61.926880	-0.802997
65.125122	61.958618	-0.721527
65.150146	61.958618	-0.701160
65.175171	61.997070	-0.653708
65.200195	62.022095	-0.741895
65.225220	62.028809	-0.599323
65.250244	62.060547	-0.538220
65.275269	62.092285	-0.660425
65.300293	62.111816	-0.741895
65.324707	62.136841	-0.581339
65.349731	62.149658	-0.594772
65.374756	62.188110	-0.542770
65.399780	62.207031	-0.730627
65.424805	62.225952	-0.608423
65.449829	62.245483	-0.463684
65.474854	62.283325	-0.447867
65.499878	62.327881	-0.520236
65.524902	62.327881	-0.628790
65.549927	62.372437	-0.572238
65.574951	62.385254	-0.515686
65.599976	62.423706	-0.520236
65.625000	62.455444	-0.744061
65.650024	62.481079	-0.692059
65.675049	62.493896	-0.520236
65.700073	62.506714	-0.606039
65.725098	62.544556	-0.502036
65.750122	62.557373	-0.762262
65.775146	62.570190	-0.569855
65.800171	62.621460	-0.558588
65.825195	62.640381	-0.630957
65.850220	62.672119	-0.737344
65.875244	62.684937	-0.599323
65.900269	62.710571	-0.710260
65.925293	62.735596	-0.576788
65.949707	62.761230	-0.674075
65.974731	62.786865	-0.560971
65.999756	62.850342	-0.472568
66.024780	62.850342	-0.619690
66.049805	62.857056	-0.533670
66.074829	62.863159	-0.513303
66.099854	62.933350	-0.479501
66.124878	62.946167	-0.465851
66.149902	62.965088	-0.635507
66.174927	62.977905	-0.563138
66.199951	63.016357	-0.427499
66.224976	63.016357	-0.488602
66.250000	63.054199	-0.585672
66.275024	63.111572	-0.669525
66.300049	63.118286	-0.739511
66.325073	63.150024	-0.456750
66.350098	63.150024	-0.590222
66.375122	63.207397	-0.660425
66.400146	63.207397	-0.628790
66.425171	63.226318	-0.481668
66.450195	63.245850	-0.515686
66.475220	63.277588	-0.418399
66.500244	63.309326	-0.599323
66.525269	63.328247	-0.592606
66.550293	63.359985	-0.445483
66.574707	63.366699	-0.520236
66.599731	63.404541	-0.578955
66.624756	63.449707	-0.524786
66.649780	63.487549	-0.626407
66.674805	63.494263	-0.646774
66.699829	63.526001	-0.642224
66.724854	63.519287	-0.463684
66.749878	63.563843	-0.569855
66.774902	63.596191	-0.624240
66.799927	63.602295	-0.669525
66.824951	63.615112	-0.542770
66.849976	63.653564	-0.581339
66.875000	63.691406	-0.529120
66.900024	63.691406	-0.653708
66.925049	63.717041	-0.669525
66.950073	63.774414	-0.402582
66.975098	63.793335	-0.520236
67.000122	63.793335	-0.481668
67.025146	63.825073	-0.646774
67.050171	63.857422	-0.726077
67.075195	63.882446	-0.488602
67.100220	63.901978	-0.499869
67.125244	63.933716	-0.574405
67.150269	63.946533	-0.463684
67.175293	63.997192	-0.474951
67.199707	64.028931	-0.633340
67.224731	64.035645	-0.517853
67.249756	64.061279	-0.615140
67.274780	64.067383	-0.563138
67.299805	64.111938	-0.669525
67.324829	64.163208	-0.787180
67.349854	64.169312	-0.689893
67.374878	64.194946	-0.569855
67.399902	64.213867	-0.526953
67.424927	64.201050	-0.726077
67.449951	64.271240	-0.694443
67.474976	64.277344	-0.563138
67.500000	64.290161	-0.440933
67.525024	64.328613	-0.628790
67.550049	64.360352	-0.734961
67.575073	64.379883	-0.536053
67.600098	64.417725	-0.452417
67.625122	64.436646	-0.452417
67.650146	64.468994	-0.626407
67.675171	64.494019	-0.526953
67.700195	64.526367	-0.538220
67.725220	64.551392	-0.382214
67.750244	64.564209	-0.603873
67.775269	64.570923	-0.409299
67.800293	64.589844	-0.726077
67.824707	64.628296	-0.565305
67.849731	64.672852	-0.716977
67.874756	64.678955	-0.576788
67.899780	64.697876	-0.409299
67.924805	64.742432	-0.554037
67.949829	64.774780	-0.660425
67.974854	64.825439	-0.490768
67.999878	64.825439	-0.626407
68.024902	64.832153	-0.517853
68.049927	64.882812	-0.664975
68.074951	64.901733	-0.588055
68.099976	64.901733	-0.436383
68.125000	64.953003	-0.364014
68.150024	64.940186	-0.470401
68.175049	65.003662	-0.560971
68.200073	65.029297	-0.490768
68.225098	65.048828	-0.307462
68.250122	65.061035	-0.533670
68.275146	65.080566	-0.707877
68.300171	65.118408	-0.640057
68.325195	65.144043	-0.578955
68.350220	65.182495	-0.540604
68.375244	65.182495	-0.558588
68.400269	65.214233	-0.626407
68.425293	65.258789	-0.712427
68.449707	65.264893	-0.549487
68.474731	65.297241	-0.612973
68.499756	65.309448	-0.619690
68.524780	65.335083	-0.531503
68.549805	65.379639	-0.674075
68.574829	65.392456	-0.633340
68.599854	65.424194	-0.644608
68.624878	65.437012	-0.325662
68.649902	65.488281	-0.479501
68.674927	65.494385	-0.574405
68.699951	65.532837	-0.404749
68.724976	65.538940	-0.384381
68.750000	65.558472	-0.484052
68.775024	65.596313	-0.515686
68.800049	65.609131	-0.809714
68.825073	65.653687	-0.626407
68.850098	65.672607	-0.526953
68.875122	65.717773	-0.560971
68.900146	65.742798	-0.674075
68.925171	65.742798	-0.723694
68.950195	65.781250	-0.739511
68.975220	65.794067	-0.515686
69.000244	65.831909	-0.592606
69.025269	65.857544	-0.606039
69.050293	65.870361	-0.508969
69.074707	65.908813	-0.581339
69.099731	65.895996	-0.560971
69.124756	65.972290	-0.685342
69.149780	65.978394	-0.653708
69.174805	65.985107	-0.486218
69.199829	66.035767	-0.581339
69.224854	66.055298	-0.597156
69.249878	66.061401	-0.517853
69.274902	66.099854	-0.404749
69.299927	66.137695	-0.463684
69.324951	66.163330	-0.694443
69.349976	66.157227	-0.649158
69.375000	66.170044	-0.513303
69.400024	66.201782	-0.533670
69.425049	66.239624	-0.698776
69.450073	66.265259	-0.773529
69.475098	66.290894	-0.551871
69.500122	66.335449	-0.484052
69.525146	66.322632	-0.599323
69.550171	66.380005	-0.574405
69.575195	66.398926	-0.434216
69.600220	66.392822	-0.452417
69.625244	66.437378	-0.384381
69.650269	66.443481	-0.477118
69.675293	66.488647	-0.522403
69.699707	66.494751	-0.434216
69.724731	66.526489	-0.425116
69.749756	66.558228	-0.576788
69.774780	66.564941	-0.526953
69.799805	66.583862	-0.438766
69.824829	66.622314	-0.499869
69.849854	66.672974	-0.520236
69.874878	66.672974	-0.515686
69.899902	66.749268	-0.664975
69.924927	66.711426	-0.538220
69.949951	66.749268	-0.775696
69.974976	66.781616	-0.664975
70.000000	66.806641	-0.499869
70.025024	66.813354	-0.440933
70.050049	66.838989	-0.554037
70.075073	66.883545	-0.678409
70.100098	66.902466	-0.538220
70.125122	66.940918	-0.357297
70.150146	66.953735	-0.432050
70.175171	67.004395	-0.615140
70.200195	66.991577	-0.486218
70.225220	67.017212	-0.407132
70.250244	67.067871	-0.425116
70.275269	67.080688	-0.551871
70.300293	67.106323	-0.495319
70.324707	67.131958	-0.468234
70.349731	67.138062	-0.398032
70.374756	67.195435	-0.492935
70.399780	67.202148	-0.468234
70.424805	67.227173	-0.590222
70.449829	67.284546	-0.533670
70.474854	67.271729	-0.671692
70.499878	67.297363	-0.542770
70.524902	67.322998	-0.355130
70.549927	67.354736	-0.364014
70.574951	67.348633	-0.590222
70.599976	67.373657	-0.520236
70.625000	67.456665	-0.427499
70.650024	67.431030	-0.388931
70.675049	67.450562	-0.470401
70.700073	67.526855	-0.612973
70.725098	67.526855	-0.511136
70.750122	67.552490	-0.384381
70.775146	67.577515	-0.425116
70.800171	67.609863	-0.488602
70.825195	67.641602	-0.660425
70.850220	67.654419	-0.456750
70.875244	67.711792	-0.400198
70.900269	67.705078	-0.531503
70.925293	67.730713	-0.481668
70.949707	67.743530	-0.461301
70.974731	67.749634	-0.660425
70.999756	67.781372	-0.479501
71.024780	67.832642	-0.662592
71.049805	67.864380	-0.524786
71.074829	67.877197	-0.398032
71.099854	67.934570	-0.635507
71.124878	67.921753	-0.590222
71.149902	67.947388	-0.384381
71.174927	67.991943	-0.382214
71.199951	68.010864	-0.375497
71.224976	68.030396	-0.583505
71.250000	68.023682	-0.370947
71.275024	68.074951	-0.339313
71.300049	68.119507	-0.359680
71.325073	68.125610	-0.454584
71.350098	68.138428	-0.438766
71.375122	68.170166	-0.420566
71.400146	68.214722	-0.380048
71.425171	68.265991	-0.642224
71.450195	68.265991	-0.572238
71.475220	68.297729	-0.479501
71.500244	68.310547	-0.542770
71.525269	68.310547	-0.352747
71.550293	68.367920	-0.522403
71.574707	68.355103	-0.572238
71.599731	68.412476	-0.497485
71.624756	68.463135	-0.520236
71.649780	68.463135	-0.465851
71.674805	68.507690	-0.364014
71.699829	68.540039	-0.336929
71.724854	68.552246	-0.463684
71.749878	68.565063	-0.416232
71.774902	68.584595	-0.588055
71.799927	68.597412	-0.418399
71.824951	68.648071	-0.420566
71.849976	68.660889	-0.549487
71.875000	68.654175	-0.472568
71.900024	68.711548	-0.382214
71.925049	68.731079	-0.357297
71.950073	68.750000	-0.463684
71.975098	68.794556	-0.676242
72.000122	68.801270	-0.422949
72.025146	68.813477	-0.377664
72.050171	68.870850	-0.520236
72.075195	68.915405	-0.662592
72.100220	68.909302	-0.606039
72.125244	68.915405	-0.465851
72.150269	68.941040	-0.391315
72.175293	68.998413	-0.522403
72.199707	68.979492	-0.393481
72.224731	69.036865	-0.495319
72.249756	69.081421	-0.373114
72.274780	69.055786	-0.529120
72.299805	69.100342	-0.343646
72.324829	69.125977	-0.499869
72.349854	69.157715	-0.425116
72.374878	69.208984	-0.606039
72.399902	69.170532	-0.384381
72.424927	69.221191	-0.294028
72.449951	69.272461	-0.484052
72.474976	69.272461	-0.531503
72.500000	69.310913	-0.343646
72.525024	69.342651	-0.391315
72.550049	69.323120	-0.404749
72.575073	69.361572	-0.560971
72.600098	69.418945	-0.624240
72.625122	69.437866	-0.434216
72.650146	69.501953	-0.294028
72.675171	69.470215	-0.217108
72.700195	69.489136	-0.248743
72.725220	69.552612	-0.556421
72.750244	69.565430	-0.300745
72.775269	69.578247	-0.411682
72.800293	69.616699	-0.393481
72.824707	69.641724	-0.296194
72.849731	69.641724	-0.388931
72.874756	69.705811	-0.321112
72.899780	69.705811	-0.529120
72.924805	69.756470	-0.359680
72.949829	69.769287	-0.269110
72.974854	69.788208	-0.388931
72.999878	69.807739	-0.517853
73.024902	69.833374	-0.384381
73.049927	69.852295	-0.305295
73.074951	69.890137	-0.377664
73.099976	69.890137	-0.529120
73.125000	69.941406	-0.542770
73.150024	69.967041	-0.257843
73.175049	69.998779	-0.375497
73.200073	70.004883	-0.373114
73.225098	70.017700	-0.352747
73.250122	70.043335	-0.343646
73.275146	70.068970	-0.296194
73.300171	70.081787	-0.407132
73.325195	70.119629	-0.407132
73.350220	70.145264	-0.228375
73.375244	70.164185	-0.364014
73.400269	70.202637	-0.380048
73.425293	70.253296	-0.321112
73.449707	70.234375	-0.380048
73.474731	70.253296	-0.325662
73.499756	70.310669	-0.436383
73.524780	70.361938	-0.529120
73.549805	70.343018	-0.330212
73.574829	70.406494	-0.380048
73.599854	70.380859	-0.357297
73.624878	70.400391	-0.497485
73.649902	70.432129	-0.499869
73.674927	70.482788	-0.440933
73.699951	70.502319	-0.452417
73.724976	70.552979	-0.664975
73.750000	70.565796	-0.558588
73.775024	70.584717	-0.314395
73.800049	70.648804	-0.382214
73.825073	70.610352	-0.404749
73.850098	70.661011	-0.524786
73.875122	70.642090	-0.359680
73.900146	70.680542	-0.341479
73.925171	70.706177	-0.454584
73.950195	70.756836	-0.506586
73.975220	70.788574	-0.470401
74.000244	70.814209	-0.465851
74.025269	70.833130	-0.502036
74.050293	70.858765	-0.529120
74.074707	70.877686	-0.407132
74.099731	70.922241	-0.479501
74.124756	70.928955	-0.653708
74.149780	70.954590	-0.511136
74.174805	71.005249	-0.373114
74.199829	71.005249	-0.459134
74.224854	71.018066	-0.330212
74.249878	71.036987	-0.664975
74.274902	71.101074	-0.490768
74.299927	71.119995	-0.314395
74.324951	71.119995	-0.382214
74.349976	71.158447	-0.490768
74.375000	71.190186	-0.511136
[truncated: 1,094,274 more chars]
