# Supplementary material for: Forces applied during classical touch assays for Caenorhabditis elegans
Source: PLoS One. 2017 May 19;12(5):e0178080. doi: 10.1371/journal.pone.0178080 (PMC5438190; doi:10.1371/journal.pone.0178080)
Supplement: S1 Analysis Code — The matlab code used to do all data analysis is contained in this zip file. Also requires S2 Data. (ZIP) [file pone.0178080.s005.zip › AnalysisCodeAndData/HairMechanics/SensitivityCalc.m]

function [sensitivity]=SensitivityCalc(CantileverFile,frequency,LDV_amplitude,CantileverAmplitude)
load(CantileverFile)


% integrate velocity signal from the LDV
displacement=LDV_amplitude*0.01/(frequency*2*pi);

sensitivity=displacement/CantileverAmplitude;
save(CantileverFile)

end
