# Supplementary material for: Forces applied during classical touch assays for Caenorhabditis elegans
Source: PLoS One. 2017 May 19;12(5):e0178080. doi: 10.1371/journal.pone.0178080 (PMC5438190; doi:10.1371/journal.pone.0178080)
Supplement: S1 Analysis Code — The matlab code used to do all data analysis is contained in this zip file. Also requires S2 Data. (ZIP) [file pone.0178080.s005.zip › AnalysisCodeAndData/ParseRawData.m]

function ParseRawData(options)

%% Parse raw data
if strcmp(options.ParseData,'Yes')
    
    fileListing=dir('RawDataFiles/Subjec*');
    NumberOfSubjects=length(fileListing);
    for i=1:NumberOfSubjects
        filename=['RawDataFiles/' fileListing(i).name];
        MeasuredVoltage=csvread(filename,4,0); %#ok<*NASGU>
        MetaData=textread(filename,'%s',6); %#ok<DTXTRD> % read 6 objects because spaces and new line character make new objects
        SampleRate=str2num(MetaData{1}(11:end)); %#ok<ST2NM>
        Gain=str2num(MetaData{2}(6:end)); %#ok<ST2NM>
        DataCollectionTimeStamp=datestr([MetaData{3},' ', MetaData{4}]);
        CantileverName=MetaData{6};
        fileListing(1).name(1:end-5);
        save(['ParsedData/' fileListing(i).name(1:end-5)],'MeasuredVoltage','SampleRate','Gain','DataCollectionTimeStamp','CantileverName')
    end
    
    disp('Done parsing data')
end
